# Supplementary material for: The effects of genital myiasis on the diversity of the vaginal microbiota in female Bactrian camels
Source: BMC Vet Res. 2022 Mar 5;18:87. doi: 10.1186/s12917-022-03189-5 (PMC8897907; doi:10.1186/s12917-022-03189-5)
Supplement: Supplementary file 5 — Additional file 5. [file 12917_2022_3189_MOESM5_ESM.zip]

Archive with 1,354 entries (1,209 files):
- MPL201709200_16s_yy/
- MPL201709200_16s_yy/A02_sequences/
- MPL201709200_16s_yy/A02_sequences/Length_Distribution.pdf
- MPL201709200_16s_yy/A02_sequences/length.xls
- MPL201709200_16s_yy/A02_sequences/length_distribution.png
- MPL201709200_16s_yy/A02_sequences/seqs.fna.gz
- MPL201709200_16s_yy/A02_sequences/summary.txt
- MPL201709200_16s_yy/B01_OTU/
- MPL201709200_16s_yy/B01_OTU/map.txt
- MPL201709200_16s_yy/B01_OTU/otu.xls
- MPL201709200_16s_yy/B01_OTU/otu_even_depth.xls
- MPL201709200_16s_yy/B01_OTU/otu_modified.xls
- MPL201709200_16s_yy/B01_OTU/rep_set.tre
- MPL201709200_16s_yy/B01_OTU/seqs_otus.txt
- MPL201709200_16s_yy/B01_OTU/seqs_rep_set.fasta
- MPL201709200_16s_yy/B01_OTU/summary.txt
- MPL201709200_16s_yy/C07_picrust/
- MPL201709200_16s_yy/C07_picrust/metagenome_at_level2.xls
- MPL201709200_16s_yy/C07_picrust/metagenome_at_level3.xls
- MPL201709200_16s_yy/C07_picrust/predicted_metagenomes_cog.txt
- MPL201709200_16s_yy/C07_picrust/predicted_metagenomes_kegg.txt
- MPL201709200_16s_yy/C07_picrust/predicted_metagenomes_rfam.txt
- MPL201709200_16s_yy/Treat1/
- MPL201709200_16s_yy/Treat1/A01_rawdata/
- MPL201709200_16s_yy/Treat1/A02_sequences/
- MPL201709200_16s_yy/Treat1/A02_sequences/length_distribution.png
- MPL201709200_16s_yy/Treat1/A02_sequences/summary.txt
- MPL201709200_16s_yy/Treat1/B01_OTU/
- MPL201709200_16s_yy/Treat1/B01_OTU/OTU_count.pdf
- MPL201709200_16s_yy/Treat1/B01_OTU/OTU_count.png
- MPL201709200_16s_yy/Treat1/B01_OTU/otu_even_depth.xls
- MPL201709200_16s_yy/Treat1/B01_OTU/otu_even_depth_group.xls
- MPL201709200_16s_yy/Treat1/B01_OTU/rep_set.tre
- MPL201709200_16s_yy/Treat1/B01_OTU/summary.txt
- MPL201709200_16s_yy/Treat1/B01_OTU/venn/
- MPL201709200_16s_yy/Treat1/B01_OTU/venn/venn.illness-normal.png
- MPL201709200_16s_yy/Treat1/B02_arare/
- MPL201709200_16s_yy/Treat1/B02_arare/alpha_div_collated/
- MPL201709200_16s_yy/Treat1/B02_arare/alpha_div_collated/chao1.txt
- MPL201709200_16s_yy/Treat1/B02_arare/alpha_div_collated/observed_species.txt
- MPL201709200_16s_yy/Treat1/B02_arare/alpha_div_collated/shannon.txt
- MPL201709200_16s_yy/Treat1/B02_arare/alpha_rarefaction_plots/
- MPL201709200_16s_yy/Treat1/B02_arare/alpha_rarefaction_plots/average_plots/
- MPL201709200_16s_yy/Treat1/B02_arare/alpha_rarefaction_plots/average_plots/chao1BarcodeSequence.svg
- MPL201709200_16s_yy/Treat1/B02_arare/alpha_rarefaction_plots/average_plots/chao1Description.svg
- MPL201709200_16s_yy/Treat1/B02_arare/alpha_rarefaction_plots/average_plots/chao1LinkerPrimerSequence.svg
- MPL201709200_16s_yy/Treat1/B02_arare/alpha_rarefaction_plots/average_plots/chao1SampleID.svg
- MPL201709200_16s_yy/Treat1/B02_arare/alpha_rarefaction_plots/average_plots/chao1Treat1.svg
- MPL201709200_16s_yy/Treat1/B02_arare/alpha_rarefaction_plots/average_plots/observed_speciesBarcodeSequence.svg
- MPL201709200_16s_yy/Treat1/B02_arare/alpha_rarefaction_plots/average_plots/observed_speciesDescription.svg
- MPL201709200_16s_yy/Treat1/B02_arare/alpha_rarefaction_plots/average_plots/observed_speciesLinkerPrimerSequence.svg
- MPL201709200_16s_yy/Treat1/B02_arare/alpha_rarefaction_plots/average_plots/observed_speciesSampleID.svg
- MPL201709200_16s_yy/Treat1/B02_arare/alpha_rarefaction_plots/average_plots/observed_speciesTreat1.svg
- MPL201709200_16s_yy/Treat1/B02_arare/alpha_rarefaction_plots/average_plots/shannonBarcodeSequence.svg
- MPL201709200_16s_yy/Treat1/B02_arare/alpha_rarefaction_plots/average_plots/shannonDescription.svg
- MPL201709200_16s_yy/Treat1/B02_arare/alpha_rarefaction_plots/average_plots/shannonLinkerPrimerSequence.svg
- MPL201709200_16s_yy/Treat1/B02_arare/alpha_rarefaction_plots/average_plots/shannonSampleID.svg
- MPL201709200_16s_yy/Treat1/B02_arare/alpha_rarefaction_plots/average_plots/shannonTreat1.svg
- MPL201709200_16s_yy/Treat1/B02_arare/alpha_rarefaction_plots/average_tables/
- MPL201709200_16s_yy/Treat1/B02_arare/alpha_rarefaction_plots/average_tables/chao1BarcodeSequence.txt
- MPL201709200_16s_yy/Treat1/B02_arare/alpha_rarefaction_plots/average_tables/chao1Description.txt
- MPL201709200_16s_yy/Treat1/B02_arare/alpha_rarefaction_plots/average_tables/chao1LinkerPrimerSequence.txt
- MPL201709200_16s_yy/Treat1/B02_arare/alpha_rarefaction_plots/average_tables/chao1SampleID.txt
- MPL201709200_16s_yy/Treat1/B02_arare/alpha_rarefaction_plots/average_tables/chao1Treat1.txt
- MPL201709200_16s_yy/Treat1/B02_arare/alpha_rarefaction_plots/average_tables/observed_speciesBarcodeSequence.txt
- MPL201709200_16s_yy/Treat1/B02_arare/alpha_rarefaction_plots/average_tables/observed_speciesDescription.txt
- MPL201709200_16s_yy/Treat1/B02_arare/alpha_rarefaction_plots/average_tables/observed_speciesLinkerPrimerSequence.txt
- MPL201709200_16s_yy/Treat1/B02_arare/alpha_rarefaction_plots/average_tables/observed_speciesSampleID.txt
- MPL201709200_16s_yy/Treat1/B02_arare/alpha_rarefaction_plots/average_tables/observed_speciesTreat1.txt
- MPL201709200_16s_yy/Treat1/B02_arare/alpha_rarefaction_plots/average_tables/shannonBarcodeSequence.txt
- MPL201709200_16s_yy/Treat1/B02_arare/alpha_rarefaction_plots/average_tables/shannonDescription.txt
- MPL201709200_16s_yy/Treat1/B02_arare/alpha_rarefaction_plots/average_tables/shannonLinkerPrimerSequence.txt
- MPL201709200_16s_yy/Treat1/B02_arare/alpha_rarefaction_plots/average_tables/shannonSampleID.txt
- MPL201709200_16s_yy/Treat1/B02_arare/alpha_rarefaction_plots/average_tables/shannonTreat1.txt
- MPL201709200_16s_yy/Treat1/B02_arare/alpha_rarefaction_plots/html_plots/
- MPL201709200_16s_yy/Treat1/B02_arare/alpha_rarefaction_plots/html_plots/chao1col_0_row_0_ave.svg
- MPL201709200_16s_yy/Treat1/B02_arare/alpha_rarefaction_plots/html_plots/chao1col_0_row_0_raw.svg
- MPL201709200_16s_yy/Treat1/B02_arare/alpha_rarefaction_plots/html_plots/chao1col_0_row_10_ave.svg
- MPL201709200_16s_yy/Treat1/B02_arare/alpha_rarefaction_plots/html_plots/chao1col_0_row_10_raw.svg
- MPL201709200_16s_yy/Treat1/B02_arare/alpha_rarefaction_plots/html_plots/chao1col_0_row_11_ave.svg
- MPL201709200_16s_yy/Treat1/B02_arare/alpha_rarefaction_plots/html_plots/chao1col_0_row_11_raw.svg
- MPL201709200_16s_yy/Treat1/B02_arare/alpha_rarefaction_plots/html_plots/chao1col_0_row_12_ave.svg
- MPL201709200_16s_yy/Treat1/B02_arare/alpha_rarefaction_plots/html_plots/chao1col_0_row_12_raw.svg
- MPL201709200_16s_yy/Treat1/B02_arare/alpha_rarefaction_plots/html_plots/chao1col_0_row_13_ave.svg
- MPL201709200_16s_yy/Treat1/B02_arare/alpha_rarefaction_plots/html_plots/chao1col_0_row_13_raw.svg
- MPL201709200_16s_yy/Treat1/B02_arare/alpha_rarefaction_plots/html_plots/chao1col_0_row_14_ave.svg
- MPL201709200_16s_yy/Treat1/B02_arare/alpha_rarefaction_plots/html_plots/chao1col_0_row_14_raw.svg
- MPL201709200_16s_yy/Treat1/B02_arare/alpha_rarefaction_plots/html_plots/chao1col_0_row_15_ave.svg
- MPL201709200_16s_yy/Treat1/B02_arare/alpha_rarefaction_plots/html_plots/chao1col_0_row_15_raw.svg
- MPL201709200_16s_yy/Treat1/B02_arare/alpha_rarefaction_plots/html_plots/chao1col_0_row_16_ave.svg
- MPL201709200_16s_yy/Treat1/B02_arare/alpha_rarefaction_plots/html_plots/chao1col_0_row_16_raw.svg
- MPL201709200_16s_yy/Treat1/B02_arare/alpha_rarefaction_plots/html_plots/chao1col_0_row_17_ave.svg
- MPL201709200_16s_yy/Treat1/B02_arare/alpha_rarefaction_plots/html_plots/chao1col_0_row_17_raw.svg
- MPL201709200_16s_yy/Treat1/B02_arare/alpha_rarefaction_plots/html_plots/chao1col_0_row_18_ave.svg
- MPL201709200_16s_yy/Treat1/B02_arare/alpha_rarefaction_plots/html_plots/chao1col_0_row_18_raw.svg
- MPL201709200_16s_yy/Treat1/B02_arare/alpha_rarefaction_plots/html_plots/chao1col_0_row_19_ave.svg
- MPL201709200_16s_yy/Treat1/B02_arare/alpha_rarefaction_plots/html_plots/chao1col_0_row_19_raw.svg
- MPL201709200_16s_yy/Treat1/B02_arare/alpha_rarefaction_plots/html_plots/chao1col_0_row_1_ave.svg
- MPL201709200_16s_yy/Treat1/B02_arare/alpha_rarefaction_plots/html_plots/chao1col_0_row_1_raw.svg
- MPL201709200_16s_yy/Treat1/B02_arare/alpha_rarefaction_plots/html_plots/chao1col_0_row_20_ave.svg
- MPL201709200_16s_yy/Treat1/B02_arare/alpha_rarefaction_plots/html_plots/chao1col_0_row_20_raw.svg
- MPL201709200_16s_yy/Treat1/B02_arare/alpha_rarefaction_plots/html_plots/chao1col_0_row_21_ave.svg
- MPL201709200_16s_yy/Treat1/B02_arare/alpha_rarefaction_plots/html_plots/chao1col_0_row_21_raw.svg
- MPL201709200_16s_yy/Treat1/B02_arare/alpha_rarefaction_plots/html_plots/chao1col_0_row_22_ave.svg
- MPL201709200_16s_yy/Treat1/B02_arare/alpha_rarefaction_plots/html_plots/chao1col_0_row_22_raw.svg
- MPL201709200_16s_yy/Treat1/B02_arare/alpha_rarefaction_plots/html_plots/chao1col_0_row_2_ave.svg
- MPL201709200_16s_yy/Treat1/B02_arare/alpha_rarefaction_plots/html_plots/chao1col_0_row_2_raw.svg
- MPL201709200_16s_yy/Treat1/B02_arare/alpha_rarefaction_plots/html_plots/chao1col_0_row_3_ave.svg
- MPL201709200_16s_yy/Treat1/B02_arare/alpha_rarefaction_plots/html_plots/chao1col_0_row_3_raw.svg
- MPL201709200_16s_yy/Treat1/B02_arare/alpha_rarefaction_plots/html_plots/chao1col_0_row_4_ave.svg
- MPL201709200_16s_yy/Treat1/B02_arare/alpha_rarefaction_plots/html_plots/chao1col_0_row_4_raw.svg
- MPL201709200_16s_yy/Treat1/B02_arare/alpha_rarefaction_plots/html_plots/chao1col_0_row_5_ave.svg
- MPL201709200_16s_yy/Treat1/B02_arare/alpha_rarefaction_plots/html_plots/chao1col_0_row_5_raw.svg
- MPL201709200_16s_yy/Treat1/B02_arare/alpha_rarefaction_plots/html_plots/chao1col_0_row_6_ave.svg
- MPL201709200_16s_yy/Treat1/B02_arare/alpha_rarefaction_plots/html_plots/chao1col_0_row_6_raw.svg
- MPL201709200_16s_yy/Treat1/B02_arare/alpha_rarefaction_plots/html_plots/chao1col_0_row_7_ave.svg
- MPL201709200_16s_yy/Treat1/B02_arare/alpha_rarefaction_plots/html_plots/chao1col_0_row_7_raw.svg
- MPL201709200_16s_yy/Treat1/B02_arare/alpha_rarefaction_plots/html_plots/chao1col_0_row_8_ave.svg
- MPL201709200_16s_yy/Treat1/B02_arare/alpha_rarefaction_plots/html_plots/chao1col_0_row_8_raw.svg
- MPL201709200_16s_yy/Treat1/B02_arare/alpha_rarefaction_plots/html_plots/chao1col_0_row_9_ave.svg
- MPL201709200_16s_yy/Treat1/B02_arare/alpha_rarefaction_plots/html_plots/chao1col_0_row_9_raw.svg
- MPL201709200_16s_yy/Treat1/B02_arare/alpha_rarefaction_plots/html_plots/chao1col_1_row_0_ave.svg
- MPL201709200_16s_yy/Treat1/B02_arare/alpha_rarefaction_plots/html_plots/chao1col_1_row_0_raw.svg
- MPL201709200_16s_yy/Treat1/B02_arare/alpha_rarefaction_plots/html_plots/chao1col_1_row_10_ave.svg
- MPL201709200_16s_yy/Treat1/B02_arare/alpha_rarefaction_plots/html_plots/chao1col_1_row_10_raw.svg
- MPL201709200_16s_yy/Treat1/B02_arare/alpha_rarefaction_plots/html_plots/chao1col_1_row_11_ave.svg
- MPL201709200_16s_yy/Treat1/B02_arare/alpha_rarefaction_plots/html_plots/chao1col_1_row_11_raw.svg
- MPL201709200_16s_yy/Treat1/B02_arare/alpha_rarefaction_plots/html_plots/chao1col_1_row_12_ave.svg
- MPL201709200_16s_yy/Treat1/B02_arare/alpha_rarefaction_plots/html_plots/chao1col_1_row_12_raw.svg
- MPL201709200_16s_yy/Treat1/B02_arare/alpha_rarefaction_plots/html_plots/chao1col_1_row_13_ave.svg
- MPL201709200_16s_yy/Treat1/B02_arare/alpha_rarefaction_plots/html_plots/chao1col_1_row_13_raw.svg
- MPL201709200_16s_yy/Treat1/B02_arare/alpha_rarefaction_plots/html_plots/chao1col_1_row_14_ave.svg
- MPL201709200_16s_yy/Treat1/B02_arare/alpha_rarefaction_plots/html_plots/chao1col_1_row_14_raw.svg
- MPL201709200_16s_yy/Treat1/B02_arare/alpha_rarefaction_plots/html_plots/chao1col_1_row_15_ave.svg
- MPL201709200_16s_yy/Treat1/B02_arare/alpha_rarefaction_plots/html_plots/chao1col_1_row_15_raw.svg
- MPL201709200_16s_yy/Treat1/B02_arare/alpha_rarefaction_plots/html_plots/chao1col_1_row_16_ave.svg
- MPL201709200_16s_yy/Treat1/B02_arare/alpha_rarefaction_plots/html_plots/chao1col_1_row_16_raw.svg
- MPL201709200_16s_yy/Treat1/B02_arare/alpha_rarefaction_plots/html_plots/chao1col_1_row_17_ave.svg
- MPL201709200_16s_yy/Treat1/B02_arare/alpha_rarefaction_plots/html_plots/chao1col_1_row_17_raw.svg
- MPL201709200_16s_yy/Treat1/B02_arare/alpha_rarefaction_plots/html_plots/chao1col_1_row_18_ave.svg
- MPL201709200_16s_yy/Treat1/B02_arare/alpha_rarefaction_plots/html_plots/chao1col_1_row_18_raw.svg
- MPL201709200_16s_yy/Treat1/B02_arare/alpha_rarefaction_plots/html_plots/chao1col_1_row_19_ave.svg
- MPL201709200_16s_yy/Treat1/B02_arare/alpha_rarefaction_plots/html_plots/chao1col_1_row_19_raw.svg
- MPL201709200_16s_yy/Treat1/B02_arare/alpha_rarefaction_plots/html_plots/chao1col_1_row_1_ave.svg
- MPL201709200_16s_yy/Treat1/B02_arare/alpha_rarefaction_plots/html_plots/chao1col_1_row_1_raw.svg
- MPL201709200_16s_yy/Treat1/B02_arare/alpha_rarefaction_plots/html_plots/chao1col_1_row_20_ave.svg
- MPL201709200_16s_yy/Treat1/B02_arare/alpha_rarefaction_plots/html_plots/chao1col_1_row_20_raw.svg
- MPL201709200_16s_yy/Treat1/B02_arare/alpha_rarefaction_plots/html_plots/chao1col_1_row_21_ave.svg
- MPL201709200_16s_yy/Treat1/B02_arare/alpha_rarefaction_plots/html_plots/chao1col_1_row_21_raw.svg
- MPL201709200_16s_yy/Treat1/B02_arare/alpha_rarefaction_plots/html_plots/chao1col_1_row_22_ave.svg
- MPL201709200_16s_yy/Treat1/B02_arare/alpha_rarefaction_plots/html_plots/chao1col_1_row_22_raw.svg
- MPL201709200_16s_yy/Treat1/B02_arare/alpha_rarefaction_plots/html_plots/chao1col_1_row_2_ave.svg
- MPL201709200_16s_yy/Treat1/B02_arare/alpha_rarefaction_plots/html_plots/chao1col_1_row_2_raw.svg
- MPL201709200_16s_yy/Treat1/B02_arare/alpha_rarefaction_plots/html_plots/chao1col_1_row_3_ave.svg
- MPL201709200_16s_yy/Treat1/B02_arare/alpha_rarefaction_plots/html_plots/chao1col_1_row_3_raw.svg
- MPL201709200_16s_yy/Treat1/B02_arare/alpha_rarefaction_plots/html_plots/chao1col_1_row_4_ave.svg
- MPL201709200_16s_yy/Treat1/B02_arare/alpha_rarefaction_plots/html_plots/chao1col_1_row_4_raw.svg
- MPL201709200_16s_yy/Treat1/B02_arare/alpha_rarefaction_plots/html_plots/chao1col_1_row_5_ave.svg
- MPL201709200_16s_yy/Treat1/B02_arare/alpha_rarefaction_plots/html_plots/chao1col_1_row_5_raw.svg
- MPL201709200_16s_yy/Treat1/B02_arare/alpha_rarefaction_plots/html_plots/chao1col_1_row_6_ave.svg
- MPL201709200_16s_yy/Treat1/B02_arare/alpha_rarefaction_plots/html_plots/chao1col_1_row_6_raw.svg
- MPL201709200_16s_yy/Treat1/B02_arare/alpha_rarefaction_plots/html_plots/chao1col_1_row_7_ave.svg
- MPL201709200_16s_yy/Treat1/B02_arare/alpha_rarefaction_plots/html_plots/chao1col_1_row_7_raw.svg
- MPL201709200_16s_yy/Treat1/B02_arare/alpha_rarefaction_plots/html_plots/chao1col_1_row_8_ave.svg
- MPL201709200_16s_yy/Treat1/B02_arare/alpha_rarefaction_plots/html_plots/chao1col_1_row_8_raw.svg
- MPL201709200_16s_yy/Treat1/B02_arare/alpha_rarefaction_plots/html_plots/chao1col_1_row_9_ave.svg
- MPL201709200_16s_yy/Treat1/B02_arare/alpha_rarefaction_plots/html_plots/chao1col_1_row_9_raw.svg
- MPL201709200_16s_yy/Treat1/B02_arare/alpha_rarefaction_plots/html_plots/chao1col_2_row_22_ave.svg
- MPL201709200_16s_yy/Treat1/B02_arare/alpha_rarefaction_plots/html_plots/chao1col_2_row_22_raw.svg
- MPL201709200_16s_yy/Treat1/B02_arare/alpha_rarefaction_plots/html_plots/chao1col_3_row_12_ave.svg
- MPL201709200_16s_yy/Treat1/B02_arare/alpha_rarefaction_plots/html_plots/chao1col_3_row_12_raw.svg
- MPL201709200_16s_yy/Treat1/B02_arare/alpha_rarefaction_plots/html_plots/chao1col_3_row_22_ave.svg
- MPL201709200_16s_yy/Treat1/B02_arare/alpha_rarefaction_plots/html_plots/chao1col_3_row_22_raw.svg
- MPL201709200_16s_yy/Treat1/B02_arare/alpha_rarefaction_plots/html_plots/chao1col_4_row_0_ave.svg
- MPL201709200_16s_yy/Treat1/B02_arare/alpha_rarefaction_plots/html_plots/chao1col_4_row_0_raw.svg
- MPL201709200_16s_yy/Treat1/B02_arare/alpha_rarefaction_plots/html_plots/chao1col_4_row_10_ave.svg
- MPL201709200_16s_yy/Treat1/B02_arare/alpha_rarefaction_plots/html_plots/chao1col_4_row_10_raw.svg
- MPL201709200_16s_yy/Treat1/B02_arare/alpha_rarefaction_plots/html_plots/chao1col_4_row_11_ave.svg
- MPL201709200_16s_yy/Treat1/B02_arare/alpha_rarefaction_plots/html_plots/chao1col_4_row_11_raw.svg
- MPL201709200_16s_yy/Treat1/B02_arare/alpha_rarefaction_plots/html_plots/chao1col_4_row_12_ave.svg
- MPL201709200_16s_yy/Treat1/B02_arare/alpha_rarefaction_plots/html_plots/chao1col_4_row_12_raw.svg
- MPL201709200_16s_yy/Treat1/B02_arare/alpha_rarefaction_plots/html_plots/chao1col_4_row_13_ave.svg
- MPL201709200_16s_yy/Treat1/B02_arare/alpha_rarefaction_plots/html_plots/chao1col_4_row_13_raw.svg
- MPL201709200_16s_yy/Treat1/B02_arare/alpha_rarefaction_plots/html_plots/chao1col_4_row_14_ave.svg
- MPL201709200_16s_yy/Treat1/B02_arare/alpha_rarefaction_plots/html_plots/chao1col_4_row_14_raw.svg
- MPL201709200_16s_yy/Treat1/B02_arare/alpha_rarefaction_plots/html_plots/chao1col_4_row_15_ave.svg
- MPL201709200_16s_yy/Treat1/B02_arare/alpha_rarefaction_plots/html_plots/chao1col_4_row_15_raw.svg
- MPL201709200_16s_yy/Treat1/B02_arare/alpha_rarefaction_plots/html_plots/chao1col_4_row_16_ave.svg
- MPL201709200_16s_yy/Treat1/B02_arare/alpha_rarefaction_plots/html_plots/chao1col_4_row_16_raw.svg
- MPL201709200_16s_yy/Treat1/B02_arare/alpha_rarefaction_plots/html_plots/chao1col_4_row_17_ave.svg
- MPL201709200_16s_yy/Treat1/B02_arare/alpha_rarefaction_plots/html_plots/chao1col_4_row_17_raw.svg
- MPL201709200_16s_yy/Treat1/B02_arare/alpha_rarefaction_plots/html_plots/chao1col_4_row_18_ave.svg
- MPL201709200_16s_yy/Treat1/B02_arare/alpha_rarefaction_plots/html_plots/chao1col_4_row_18_raw.svg
- MPL201709200_16s_yy/Treat1/B02_arare/alpha_rarefaction_plots/html_plots/chao1col_4_row_19_ave.svg
- MPL201709200_16s_yy/Treat1/B02_arare/alpha_rarefaction_plots/html_plots/chao1col_4_row_19_raw.svg
- MPL201709200_16s_yy/Treat1/B02_arare/alpha_rarefaction_plots/html_plots/chao1col_4_row_1_ave.svg
- MPL201709200_16s_yy/Treat1/B02_arare/alpha_rarefaction_plots/html_plots/chao1col_4_row_1_raw.svg
- MPL201709200_16s_yy/Treat1/B02_arare/alpha_rarefaction_plots/html_plots/chao1col_4_row_20_ave.svg
- MPL201709200_16s_yy/Treat1/B02_arare/alpha_rarefaction_plots/html_plots/chao1col_4_row_20_raw.svg
- MPL201709200_16s_yy/Treat1/B02_arare/alpha_rarefaction_plots/html_plots/chao1col_4_row_21_ave.svg
- MPL201709200_16s_yy/Treat1/B02_arare/alpha_rarefaction_plots/html_plots/chao1col_4_row_21_raw.svg
- MPL201709200_16s_yy/Treat1/B02_arare/alpha_rarefaction_plots/html_plots/chao1col_4_row_22_ave.svg
- MPL201709200_16s_yy/Treat1/B02_arare/alpha_rarefaction_plots/html_plots/chao1col_4_row_22_raw.svg
- MPL201709200_16s_yy/Treat1/B02_arare/alpha_rarefaction_plots/html_plots/chao1col_4_row_2_ave.svg
- MPL201709200_16s_yy/Treat1/B02_arare/alpha_rarefaction_plots/html_plots/chao1col_4_row_2_raw.svg
- MPL201709200_16s_yy/Treat1/B02_arare/alpha_rarefaction_plots/html_plots/chao1col_4_row_3_ave.svg
- MPL201709200_16s_yy/Treat1/B02_arare/alpha_rarefaction_plots/html_plots/chao1col_4_row_3_raw.svg
- MPL201709200_16s_yy/Treat1/B02_arare/alpha_rarefaction_plots/html_plots/chao1col_4_row_4_ave.svg
- MPL201709200_16s_yy/Treat1/B02_arare/alpha_rarefaction_plots/html_plots/chao1col_4_row_4_raw.svg
- MPL201709200_16s_yy/Treat1/B02_arare/alpha_rarefaction_plots/html_plots/chao1col_4_row_5_ave.svg
- MPL201709200_16s_yy/Treat1/B02_arare/alpha_rarefaction_plots/html_plots/chao1col_4_row_5_raw.svg
- MPL201709200_16s_yy/Treat1/B02_arare/alpha_rarefaction_plots/html_plots/chao1col_4_row_6_ave.svg
- MPL201709200_16s_yy/Treat1/B02_arare/alpha_rarefaction_plots/html_plots/chao1col_4_row_6_raw.svg
- MPL201709200_16s_yy/Treat1/B02_arare/alpha_rarefaction_plots/html_plots/chao1col_4_row_7_ave.svg
- MPL201709200_16s_yy/Treat1/B02_arare/alpha_rarefaction_plots/html_plots/chao1col_4_row_7_raw.svg
- MPL201709200_16s_yy/Treat1/B02_arare/alpha_rarefaction_plots/html_plots/chao1col_4_row_8_ave.svg
- MPL201709200_16s_yy/Treat1/B02_arare/alpha_rarefaction_plots/html_plots/chao1col_4_row_8_raw.svg
- MPL201709200_16s_yy/Treat1/B02_arare/alpha_rarefaction_plots/html_plots/chao1col_4_row_9_ave.svg
- MPL201709200_16s_yy/Treat1/B02_arare/alpha_rarefaction_plots/html_plots/chao1col_4_row_9_raw.svg
- MPL201709200_16s_yy/Treat1/B02_arare/alpha_rarefaction_plots/html_plots/observed_speciescol_0_row_0_ave.svg
- MPL201709200_16s_yy/Treat1/B02_arare/alpha_rarefaction_plots/html_plots/observed_speciescol_0_row_0_raw.svg
- MPL201709200_16s_yy/Treat1/B02_arare/alpha_rarefaction_plots/html_plots/observed_speciescol_0_row_10_ave.svg
- MPL201709200_16s_yy/Treat1/B02_arare/alpha_rarefaction_plots/html_plots/observed_speciescol_0_row_10_raw.svg
- MPL201709200_16s_yy/Treat1/B02_arare/alpha_rarefaction_plots/html_plots/observed_speciescol_0_row_11_ave.svg
- MPL201709200_16s_yy/Treat1/B02_arare/alpha_rarefaction_plots/html_plots/observed_speciescol_0_row_11_raw.svg
- MPL201709200_16s_yy/Treat1/B02_arare/alpha_rarefaction_plots/html_plots/observed_speciescol_0_row_12_ave.svg
- MPL201709200_16s_yy/Treat1/B02_arare/alpha_rarefaction_plots/html_plots/observed_speciescol_0_row_12_raw.svg
- MPL201709200_16s_yy/Treat1/B02_arare/alpha_rarefaction_plots/html_plots/observed_speciescol_0_row_13_ave.svg
- MPL201709200_16s_yy/Treat1/B02_arare/alpha_rarefaction_plots/html_plots/observed_speciescol_0_row_13_raw.svg
- MPL201709200_16s_yy/Treat1/B02_arare/alpha_rarefaction_plots/html_plots/observed_speciescol_0_row_14_ave.svg
- MPL201709200_16s_yy/Treat1/B02_arare/alpha_rarefaction_plots/html_plots/observed_speciescol_0_row_14_raw.svg
- MPL201709200_16s_yy/Treat1/B02_arare/alpha_rarefaction_plots/html_plots/observed_speciescol_0_row_15_ave.svg
- MPL201709200_16s_yy/Treat1/B02_arare/alpha_rarefaction_plots/html_plots/observed_speciescol_0_row_15_raw.svg
- MPL201709200_16s_yy/Treat1/B02_arare/alpha_rarefaction_plots/html_plots/observed_speciescol_0_row_16_ave.svg
- MPL201709200_16s_yy/Treat1/B02_arare/alpha_rarefaction_plots/html_plots/observed_speciescol_0_row_16_raw.svg
- MPL201709200_16s_yy/Treat1/B02_arare/alpha_rarefaction_plots/html_plots/observed_speciescol_0_row_17_ave.svg
- MPL201709200_16s_yy/Treat1/B02_arare/alpha_rarefaction_plots/html_plots/observed_speciescol_0_row_17_raw.svg
- MPL201709200_16s_yy/Treat1/B02_arare/alpha_rarefaction_plots/html_plots/observed_speciescol_0_row_18_ave.svg
- MPL201709200_16s_yy/Treat1/B02_arare/alpha_rarefaction_plots/html_plots/observed_speciescol_0_row_18_raw.svg
- MPL201709200_16s_yy/Treat1/B02_arare/alpha_rarefaction_plots/html_plots/observed_speciescol_0_row_19_ave.svg
- MPL201709200_16s_yy/Treat1/B02_arare/alpha_rarefaction_plots/html_plots/observed_speciescol_0_row_19_raw.svg
- MPL201709200_16s_yy/Treat1/B02_arare/alpha_rarefaction_plots/html_plots/observed_speciescol_0_row_1_ave.svg
- MPL201709200_16s_yy/Treat1/B02_arare/alpha_rarefaction_plots/html_plots/observed_speciescol_0_row_1_raw.svg
- MPL201709200_16s_yy/Treat1/B02_arare/alpha_rarefaction_plots/html_plots/observed_speciescol_0_row_20_ave.svg
- MPL201709200_16s_yy/Treat1/B02_arare/alpha_rarefaction_plots/html_plots/observed_speciescol_0_row_20_raw.svg
- MPL201709200_16s_yy/Treat1/B02_arare/alpha_rarefaction_plots/html_plots/observed_speciescol_0_row_21_ave.svg
- MPL201709200_16s_yy/Treat1/B02_arare/alpha_rarefaction_plots/html_plots/observed_speciescol_0_row_21_raw.svg
- MPL201709200_16s_yy/Treat1/B02_arare/alpha_rarefaction_plots/html_plots/observed_speciescol_0_row_22_ave.svg
- MPL201709200_16s_yy/Treat1/B02_arare/alpha_rarefaction_plots/html_plots/observed_speciescol_0_row_22_raw.svg
- MPL201709200_16s_yy/Treat1/B02_arare/alpha_rarefaction_plots/html_plots/observed_speciescol_0_row_2_ave.svg
- MPL201709200_16s_yy/Treat1/B02_arare/alpha_rarefaction_plots/html_plots/observed_speciescol_0_row_2_raw.svg
- MPL201709200_16s_yy/Treat1/B02_arare/alpha_rarefaction_plots/html_plots/observed_speciescol_0_row_3_ave.svg
- MPL201709200_16s_yy/Treat1/B02_arare/alpha_rarefaction_plots/html_plots/observed_speciescol_0_row_3_raw.svg
- MPL201709200_16s_yy/Treat1/B02_arare/alpha_rarefaction_plots/html_plots/observed_speciescol_0_row_4_ave.svg
- MPL201709200_16s_yy/Treat1/B02_arare/alpha_rarefaction_plots/html_plots/observed_speciescol_0_row_4_raw.svg
- MPL201709200_16s_yy/Treat1/B02_arare/alpha_rarefaction_plots/html_plots/observed_speciescol_0_row_5_ave.svg
- MPL201709200_16s_yy/Treat1/B02_arare/alpha_rarefaction_plots/html_plots/observed_speciescol_0_row_5_raw.svg
- MPL201709200_16s_yy/Treat1/B02_arare/alpha_rarefaction_plots/html_plots/observed_speciescol_0_row_6_ave.svg
- MPL201709200_16s_yy/Treat1/B02_arare/alpha_rarefaction_plots/html_plots/observed_speciescol_0_row_6_raw.svg
- MPL201709200_16s_yy/Treat1/B02_arare/alpha_rarefaction_plots/html_plots/observed_speciescol_0_row_7_ave.svg
- MPL201709200_16s_yy/Treat1/B02_arare/alpha_rarefaction_plots/html_plots/observed_speciescol_0_row_7_raw.svg
- MPL201709200_16s_yy/Treat1/B02_arare/alpha_rarefaction_plots/html_plots/observed_speciescol_0_row_8_ave.svg
- MPL201709200_16s_yy/Treat1/B02_arare/alpha_rarefaction_plots/html_plots/observed_speciescol_0_row_8_raw.svg
- MPL201709200_16s_yy/Treat1/B02_arare/alpha_rarefaction_plots/html_plots/observed_speciescol_0_row_9_ave.svg
- MPL201709200_16s_yy/Treat1/B02_arare/alpha_rarefaction_plots/html_plots/observed_speciescol_0_row_9_raw.svg
- MPL201709200_16s_yy/Treat1/B02_arare/alpha_rarefaction_plots/html_plots/observed_speciescol_1_row_0_ave.svg
- MPL201709200_16s_yy/Treat1/B02_arare/alpha_rarefaction_plots/html_plots/observed_speciescol_1_row_0_raw.svg
- MPL201709200_16s_yy/Treat1/B02_arare/alpha_rarefaction_plots/html_plots/observed_speciescol_1_row_10_ave.svg
- MPL201709200_16s_yy/Treat1/B02_arare/alpha_rarefaction_plots/html_plots/observed_speciescol_1_row_10_raw.svg
- MPL201709200_16s_yy/Treat1/B02_arare/alpha_rarefaction_plots/html_plots/observed_speciescol_1_row_11_ave.svg
- MPL201709200_16s_yy/Treat1/B02_arare/alpha_rarefaction_plots/html_plots/observed_speciescol_1_row_11_raw.svg
- MPL201709200_16s_yy/Treat1/B02_arare/alpha_rarefaction_plots/html_plots/observed_speciescol_1_row_12_ave.svg
- MPL201709200_16s_yy/Treat1/B02_arare/alpha_rarefaction_plots/html_plots/observed_speciescol_1_row_12_raw.svg
- MPL201709200_16s_yy/Treat1/B02_arare/alpha_rarefaction_plots/html_plots/observed_speciescol_1_row_13_ave.svg
- MPL201709200_16s_yy/Treat1/B02_arare/alpha_rarefaction_plots/html_plots/observed_speciescol_1_row_13_raw.svg
- MPL201709200_16s_yy/Treat1/B02_arare/alpha_rarefaction_plots/html_plots/observed_speciescol_1_row_14_ave.svg
- MPL201709200_16s_yy/Treat1/B02_arare/alpha_rarefaction_plots/html_plots/observed_speciescol_1_row_14_raw.svg
- MPL201709200_16s_yy/Treat1/B02_arare/alpha_rarefaction_plots/html_plots/observed_speciescol_1_row_15_ave.svg
- MPL201709200_16s_yy/Treat1/B02_arare/alpha_rarefaction_plots/html_plots/observed_speciescol_1_row_15_raw.svg
- MPL201709200_16s_yy/Treat1/B02_arare/alpha_rarefaction_plots/html_plots/observed_speciescol_1_row_16_ave.svg
- MPL201709200_16s_yy/Treat1/B02_arare/alpha_rarefaction_plots/html_plots/observed_speciescol_1_row_16_raw.svg
- MPL201709200_16s_yy/Treat1/B02_arare/alpha_rarefaction_plots/html_plots/observed_speciescol_1_row_17_ave.svg
- MPL201709200_16s_yy/Treat1/B02_arare/alpha_rarefaction_plots/html_plots/observed_speciescol_1_row_17_raw.svg
- MPL201709200_16s_yy/Treat1/B02_arare/alpha_rarefaction_plots/html_plots/observed_speciescol_1_row_18_ave.svg
- MPL201709200_16s_yy/Treat1/B02_arare/alpha_rarefaction_plots/html_plots/observed_speciescol_1_row_18_raw.svg
- MPL201709200_16s_yy/Treat1/B02_arare/alpha_rarefaction_plots/html_plots/observed_speciescol_1_row_19_ave.svg
- MPL201709200_16s_yy/Treat1/B02_arare/alpha_rarefaction_plots/html_plots/observed_speciescol_1_row_19_raw.svg
- MPL201709200_16s_yy/Treat1/B02_arare/alpha_rarefaction_plots/html_plots/observed_speciescol_1_row_1_ave.svg
- MPL201709200_16s_yy/Treat1/B02_arare/alpha_rarefaction_plots/html_plots/observed_speciescol_1_row_1_raw.svg
- MPL201709200_16s_yy/Treat1/B02_arare/alpha_rarefaction_plots/html_plots/observed_speciescol_1_row_20_ave.svg
- MPL201709200_16s_yy/Treat1/B02_arare/alpha_rarefaction_plots/html_plots/observed_speciescol_1_row_20_raw.svg
- MPL201709200_16s_yy/Treat1/B02_arare/alpha_rarefaction_plots/html_plots/observed_speciescol_1_row_21_ave.svg
- MPL201709200_16s_yy/Treat1/B02_arare/alpha_rarefaction_plots/html_plots/observed_speciescol_1_row_21_raw.svg
- MPL201709200_16s_yy/Treat1/B02_arare/alpha_rarefaction_plots/html_plots/observed_speciescol_1_row_22_ave.svg
- MPL201709200_16s_yy/Treat1/B02_arare/alpha_rarefaction_plots/html_plots/observed_speciescol_1_row_22_raw.svg
- MPL201709200_16s_yy/Treat1/B02_arare/alpha_rarefaction_plots/html_plots/observed_speciescol_1_row_2_ave.svg
- MPL201709200_16s_yy/Treat1/B02_arare/alpha_rarefaction_plots/html_plots/observed_speciescol_1_row_2_raw.svg
- MPL201709200_16s_yy/Treat1/B02_arare/alpha_rarefaction_plots/html_plots/observed_speciescol_1_row_3_ave.svg
- MPL201709200_16s_yy/Treat1/B02_arare/alpha_rarefaction_plots/html_plots/observed_speciescol_1_row_3_raw.svg
- MPL201709200_16s_yy/Treat1/B02_arare/alpha_rarefaction_plots/html_plots/observed_speciescol_1_row_4_ave.svg
[truncated: 1,054 more entries]
