# Supplementary material for: The effects of genital myiasis on the diversity of the vaginal microbiota in female Bactrian camels
Source: BMC Vet Res. 2022 Mar 5;18:87. doi: 10.1186/s12917-022-03189-5 (PMC8897907; doi:10.1186/s12917-022-03189-5)
Supplement: Supplementary file 5 — Additional file 5. [file 12917_2022_3189_MOESM5_ESM.zip › MPL201709200_16s_yy/A02_sequences/length.xls]

length	count
139	1
144	3
155	1
162	2
163	14
165	1
168	1
171	1
180	1
186	2
187	1
196	1
211	1
213	2
232	1
235	1
248	1
254	2
256	6
260	58
263	2
264	1
265	1
266	1
269	1
273	1
274	2
279	37
280	235
281	12
282	26
283	251
284	14
285	1
286	2
292	7
294	2
295	2
301	1
321	1
336	1
339	1
345	1
366	1
375	1
376	14
379	9
384	1
385	1
388	2
396	16
399	1
400	2
401	1
403	1
411	1
412	1
413	3
418	2
419	5
420	10
421	26
422	352
423	18397
424	177325
425	209453
426	161367
427	29040
428	279902
429	1372
430	30872
431	13137
432	12006
433	3510
434	640
435	556
436	15658
437	9996
438	601
439	840
440	151
441	195
442	6956
443	2065
444	7950
445	127334
446	3370
447	868
448	606
449	21114
450	386467
451	23308
452	655
453	10
457	12
458	22
459	1
460	37
461	21
463	1
