# Supplementary material for: The effects of genital myiasis on the diversity of the vaginal microbiota in female Bactrian camels
Source: BMC Vet Res. 2022 Mar 5;18:87. doi: 10.1186/s12917-022-03189-5 (PMC8897907; doi:10.1186/s12917-022-03189-5)
Supplement: Supplementary file 5 — Additional file 5. [file 12917_2022_3189_MOESM5_ESM.zip › MPL201709200_16s_yy/A02_sequences/summary.txt]

A01	63272	61309	96.90%
A02	63484	52394	82.53%
A03	68654	65947	96.06%
A04	65000	63140	97.14%
A05	63978	52379	81.87%
A06	63857	61805	96.79%
A07	64172	61542	95.90%
A08	64708	61599	95.20%
A09	58044	56239	96.89%
A10	74996	72319	96.43%
A11	75810	73378	96.79%
A12	101891	97677	95.86%
A13	71818	68648	95.59%
B01	59110	57132	96.65%
B02	55475	53638	96.69%
B03	85133	79995	93.96%
B04	83513	80602	96.51%
B05	70419	67406	95.72%
B06	70813	68669	96.97%
B07	73599	66915	90.92%
B08	78563	72062	91.73%
B09	76369	64722	84.75%
B10	91461	87452	95.62%
total	1644139	1546969	94.09%
