# Supplementary material for: The effects of genital myiasis on the diversity of the vaginal microbiota in female Bactrian camels
Source: BMC Vet Res. 2022 Mar 5;18:87. doi: 10.1186/s12917-022-03189-5 (PMC8897907; doi:10.1186/s12917-022-03189-5)
Supplement: Supplementary file 5 — Additional file 5. [file 12917_2022_3189_MOESM5_ESM.zip › MPL201709200_16s_yy/B01_OTU/map.txt]

#SampleID	BarcodeSequence	LinkerPrimerSequence	Treat1	Description
A01	AAAAA	ACTCCTACGGGAGGCAGCA	normal	A01
A02	AAAAT	ACTCCTACGGGAGGCAGCA	normal	A02
A03	AAAAC	ACTCCTACGGGAGGCAGCA	normal	A03
A04	AAAAG	ACTCCTACGGGAGGCAGCA	normal	A04
A05	AAATA	ACTCCTACGGGAGGCAGCA	normal	A05
A06	AAATT	ACTCCTACGGGAGGCAGCA	normal	A06
A07	AAATC	ACTCCTACGGGAGGCAGCA	normal	A07
A08	AAATG	ACTCCTACGGGAGGCAGCA	normal	A08
A09	AAACA	ACTCCTACGGGAGGCAGCA	normal	A09
A10	AAACT	ACTCCTACGGGAGGCAGCA	normal	A10
A11	AAACC	ACTCCTACGGGAGGCAGCA	normal	A11
A12	AAACG	ACTCCTACGGGAGGCAGCA	normal	A12
A13	AAAGA	ACTCCTACGGGAGGCAGCA	normal	A13
B01	AAAGT	ACTCCTACGGGAGGCAGCA	illness	B01
B02	AAAGC	ACTCCTACGGGAGGCAGCA	illness	B02
B03	AAAGG	ACTCCTACGGGAGGCAGCA	illness	B03
B04	AATAA	ACTCCTACGGGAGGCAGCA	illness	B04
B05	AATAT	ACTCCTACGGGAGGCAGCA	illness	B05
B06	AATAC	ACTCCTACGGGAGGCAGCA	illness	B06
B07	AATAG	ACTCCTACGGGAGGCAGCA	illness	B07
B08	AATTA	ACTCCTACGGGAGGCAGCA	illness	B08
B09	AATTT	ACTCCTACGGGAGGCAGCA	illness	B09
B10	AATTC	ACTCCTACGGGAGGCAGCA	illness	B10
