# Supplementary material for: The effects of genital myiasis on the diversity of the vaginal microbiota in female Bactrian camels
Source: BMC Vet Res. 2022 Mar 5;18:87. doi: 10.1186/s12917-022-03189-5 (PMC8897907; doi:10.1186/s12917-022-03189-5)
Supplement: Supplementary file 5 — Additional file 5. [file 12917_2022_3189_MOESM5_ESM.zip › MPL201709200_16s_yy/B01_OTU/otu_even_depth.xls]

# Constructed from biom file
#OTU ID	A01	A02	A03	A04	A05	A06	A07	A08	A09	A10	A11	A12	A13	B01	B02	B03	B04	B05	B06	B07	B08	B09	B10	taxonomy
otu9186	9254.12	3706.27	847.05	138.69	1.77	1071	350.48	4670.05	3296.51	1705.58	460.03	4690.7	4651.08	266.78	1354.26	188.45	4386.74	6536.25	1.38	9208.94	2301.88	794.28	7573.38	k__Bacteria; p__Fusobacteria; c__Fusobacteriia; o__Fusobacteriales; f__Leptotrichiaceae; g__Unclassified_Leptotrichiaceae; s__Unclassified_Leptotrichiaceae
otu21716	1284.04	250.54	7824.74	8581.62	389.45	2506.25	1276.73	1475.22	4988.16	418.16	3097	2112.7	453.92	4368.59	8820.92	6846.18	5285.37	2847.24	1613.39	441.95	2458.66	1891.92	450.24	k__Bacteria; p__Proteobacteria; c__Alphaproteobacteria; o__Rhizobiales; f__Brucellaceae; g__Ochrobactrum; s__Unclassified_Ochrobactrum
otu23354	2038.29	438.2	521.62	1611.53	1.75	4016.57	904.82	4461.01	7947.88	8087.16	1644.21	2336.53	1084.05	2.49	1838.48	568.03	890.24	3167.73	0	4568.9	877.86	71.01	14606.25	k__Bacteria; p__Proteobacteria; c__Epsilonproteobacteria; o__Campylobacterales; f__Campylobacteraceae; g__Campylobacter; s__Unclassified_Campylobacter
otu5403	2443.9	5691.39	687.21	980.19	3.5	6440.8	1998.32	1672.37	211.65	2935.66	3480.23	2351.31	2940.27	597.76	2990.84	1079.67	8785.96	3756.75	25.99	4940.47	2194.04	1317.91	3060.5	k__Bacteria; p__Fusobacteria; c__Fusobacteriia; o__Fusobacteriales; f__Fusobacteriaceae; g__Fusobacterium; s__Unclassified_Fusobacterium
otu365	364.54	2.69	578.74	1297.41	0	5239.57	1062.97	1320.16	4.23	8142.12	1320.63	1045.29	10	1212.8	1485.45	501.98	891.02	1474.09	0	0	5.45	3.7	6664.92	k__Bacteria; p__Fusobacteria; c__Fusobacteriia; o__Fusobacteriales; f__Leptotrichiaceae; g__Unclassified_Leptotrichiaceae; s__Unclassified_Leptotrichiaceae
otu10818	38.01	1094.68	4099.93	1652.91	3580.59	837.74	1093.58	3722.72	2065.73	516.2	3417.11	4285.36	942.22	2382.13	105.64	54.72	480.84	427.37	2188.69	225.29	97.31	97.51	185.94	k__Bacteria; p__Firmicutes; c__Bacilli; o__Lactobacillales; f__Aerococcaceae; g__Unclassified_Aerococcaceae; s__Unclassified_Aerococcaceae
otu569	34.71	6488.77	1704.65	181.83	8726.84	102.1	4683.76	17.97	356.91	8.32	140.06	0	1347.23	1855.32	121.83	222.74	0	0	10972.62	332.45	4.23	0	4.88	k__Bacteria; p__Firmicutes; c__Clostridia; o__Clostridiales; f__[Tissierellaceae]; g__GW-34; s__Unclassified_GW-34
otu16932	1109.54	849.82	130	111.86	9.98	802.48	4130.65	2518.9	309.97	4279.27	3294.46	1112.99	6869.99	1087.97	180.02	845.9	1818.06	289.96	0	1067.25	530.42	157.6	1093.69	k__Bacteria; p__Proteobacteria; c__Epsilonproteobacteria; o__Campylobacterales; f__Campylobacteraceae; g__Campylobacter; s__Unclassified_Campylobacter
otu930	578.3	78.24	2842.93	2271.13	156.04	1299.02	488.05	687.76	4188.71	196.16	1153.69	688.59	212.01	2013.4	3224.15	3440.69	1882.87	1414.69	534.86	164.88	1110.67	894.75	238	k__Bacteria; p__Proteobacteria; c__Betaproteobacteria; o__Burkholderiales; f__Alcaligenaceae; g__Achromobacter; s__Unclassified_Achromobacter
otu749	9.25	3435.07	484.65	148.26	12271.81	58.08	2641.95	2622.35	2159.76	948.3	127.67	3075.54	2776.29	671.26	14.18	35.28	15.96	88.61	0	13.59	2.08	0	17.03	k__Bacteria; p__Firmicutes; c__Bacilli; o__Lactobacillales; f__Carnobacteriaceae; g__Unclassified_Carnobacteriaceae; s__Unclassified_Carnobacteriaceae
otu17107	5338.5	700.46	1834.45	5877.27	0	4509.5	482.76	3.15	916.14	481.99	453.68	1.55	93.82	0	1503.61	9.04	349.57	1171.59	0	138.31	35.07	1.49	1458.94	k__Bacteria; p__Firmicutes; c__Bacilli; o__Lactobacillales; f__Aerococcaceae; g__Facklamia; s__Unclassified_Facklamia
otu12736	1661.42	331.07	173.25	174.08	88.58	57.7	2617.71	803.32	33.14	174.75	1802.24	333.36	1676.9	1911.22	182.57	20.73	148.9	35.3	5538.71	561.07	1334.89	1241.31	472.74	k__Bacteria; p__Bacteroidetes; c__Bacteroidia; o__Bacteroidales; f__Porphyromonadaceae; g__Porphyromonas; s__Unclassified_Porphyromonas
otu19990	290.79	51.05	1685.08	1052.08	171.05	637.8	234.07	281.53	1047.21	122.66	538.6	420.21	106.12	1089.1	4177.89	2927.77	2475.19	742.14	451.7	148.02	736.65	645.72	137.34	k__Bacteria; p__Proteobacteria; c__Gammaproteobacteria; o__Xanthomonadales; f__Xanthomonadaceae; g__Unclassified_Xanthomonadaceae; s__Unclassified_Xanthomonadaceae
otu19532	328.27	58.5	2240.91	2176.88	141.6	755.63	331.39	273.11	721.63	155.84	770.51	461.81	133.97	1483.41	3937.05	1790.48	1562.9	746.11	384.49	110.09	612.66	509.49	140.71	k__Bacteria; p__Bacteroidetes; c__[Saprospirae]; o__[Saprospirales]; f__Chitinophagaceae; g__Sediminibacterium; s__Unclassified_Sediminibacterium
otu10547	263.25	1028.69	305.96	169.09	4871.04	944.07	582.5	539.62	923.94	529.9	733.52	956.98	1324.66	493.47	198.86	267.25	137.36	103.1	3958.51	236.61	39.35	218	41.74	k__Bacteria; p__Firmicutes; c__Bacilli; o__Lactobacillales; f__Aerococcaceae; g__Unclassified_Aerococcaceae; s__Unclassified_Aerococcaceae
otu20709	7.61	2285.33	263.98	983.65	1193.03	263.42	2583.95	2913.94	1343.45	308.05	631.31	1084.39	2141.27	289.41	25.86	53.47	64.57	99.28	974.81	833.68	17.62	20.75	253.67	k__Bacteria; p__Actinobacteria; c__Actinobacteria; o__Actinomycetales; f__Corynebacteriaceae; g__Corynebacterium; s__Unclassified_Corynebacterium
otu20428	91.17	1901.52	992.37	404.37	2259.34	197.08	1036.2	1340.97	678.48	473.08	536.31	1023.07	668.06	2743.75	43.57	177.44	16.46	76.17	2607.58	785.53	189.35	21.79	48.02	k__Bacteria; p__Firmicutes; c__Clostridia; o__Clostridiales; f__[Tissierellaceae]; g__GW-34; s__Unclassified_GW-34
otu12486	4.74	0	172.13	126.29	1.75	170.68	439.35	227.37	3071.07	1447.95	2946	1921.87	653.94	62.63	243	923.4	703.73	98.79	29.7	838.61	617.19	91.65	586.67	k__Bacteria; p__Proteobacteria; c__Gammaproteobacteria; o__Pseudomonadales; f__Pseudomonadaceae; g__Unclassified_Pseudomonadaceae; s__Unclassified_Pseudomonadaceae
otu6760	48.98	3914.51	96.1	180.09	209.78	245.59	0	405.27	0	2.11	0	295.4	3187.9	451.11	653.67	177.35	1936.04	329.62	0	4104.77	29.43	77.74	0	No blast hit
otu7694	170.3	8.77	15.87	0	1317.19	63.65	3509.62	913.18	10.88	510.82	839.76	318.58	1966.27	2249.76	17.58	490.29	263.88	49.56	0	1015.63	15.67	195.81	1.22	k__Bacteria; p__Firmicutes; c__Clostridia; o__Clostridiales; f__[Tissierellaceae]; g__1-68; s__Unclassified_1-68
otu3987	15.98	524.27	316.6	1124.06	75.28	87.4	1076.44	1626.65	1165.01	321.51	688.33	2190.65	986.74	235.29	52.85	11.32	185.89	108.67	0	5.05	0	0	1.6	k__Bacteria; p__Firmicutes; c__Bacilli; o__Lactobacillales; f__Carnobacteriaceae; g__Unclassified_Carnobacteriaceae; s__Unclassified_Carnobacteriaceae
otu7744	3323.68	3.54	292.21	0	0	0	0	0	0	0	0	0	0	4.19	0	694.76	434.53	2.1	1293.28	174.64	4.86	5176.08	4.85	k__Bacteria; p__Firmicutes; c__Clostridia; o__Clostridiales; f__[Tissierellaceae]; g__Helcococcus; s__Unclassified_Helcococcus
otu13303	1252.26	594.44	224.22	145.68	14.61	435.26	169.21	809.83	33.25	1000.97	2081.21	258.7	860.42	449.92	74.29	65.21	459.6	167.46	206.08	214.38	18.22	174.69	7.89	k__Bacteria; p__Firmicutes; c__Clostridia; o__Clostridiales; f__[Tissierellaceae]; g__Anaerococcus; s__Unclassified_Anaerococcus
otu22808	372.16	1950.43	191.07	5.96	1519.57	44.62	645.39	547.19	238.12	251.96	198.78	340.09	358.51	478.96	90	27.6	0	14.76	2650.56	137.6	0	15.56	6.97	k__Bacteria; p__Firmicutes; c__Clostridia; o__Clostridiales; f__[Tissierellaceae]; g__Unclassified_[Tissierellaceae]; s__Unclassified_[Tissierellaceae]
otu7327	3	346.49	434.54	672.46	0	478.89	2517.33	3.11	32.42	1811.29	200.14	2.84	843.57	4.14	260.05	709.87	327.84	448.52	0	48.47	0	0	4.04	k__Bacteria; p__Firmicutes; c__Clostridia; o__Clostridiales; f__[Acidaminobacteraceae]; g__Fusibacter; s__Unclassified_Fusibacter
otu21801	73.92	0	8.79	303.22	0	21.52	772.85	1253.22	432.5	918.65	803.85	2922.74	15.99	7.36	0	8.44	45.3	0	0	67.5	0	0	50.64	k__Bacteria; p__Actinobacteria; c__Actinobacteria; o__Actinomycetales; f__Corynebacteriaceae; g__Corynebacterium; s__Unclassified_Corynebacterium
otu7641	2174.86	33.25	137.46	50.38	64.98	102.08	428.18	81.58	4.12	941.08	678.68	87.91	1255.58	151.79	33.46	490.08	702.94	10.63	0	166.32	0	20.57	323.11	k__Bacteria; p__Bacteroidetes; c__Bacteroidia; o__Bacteroidales; f__Porphyromonadaceae; g__Porphyromonas; s__Unclassified_Porphyromonas
otu12442	6284.47	22.42	270.31	0	0	0	0	0	0	0	0	0	102.7	327.78	0	5.08	448.61	0	0	422.71	0	0	0	k__Bacteria; p__Fusobacteria; c__Fusobacteriia; o__Fusobacteriales; f__Fusobacteriaceae; g__Fusobacterium; s__Unclassified_Fusobacterium
otu19054	88.68	22.44	730.72	610.47	31.24	268.17	92.3	141.94	245.47	63.09	638.89	243.04	52.68	667.73	887.9	839.69	512.62	225.2	181.77	72.01	249.07	254.07	57.92	k__Bacteria; p__Proteobacteria; c__Alphaproteobacteria; o__Sphingomonadales; f__Sphingomonadaceae; g__Sphingomonas; s__Unclassified_Sphingomonas
otu1403	3.77	939.17	306.33	99.61	1002.71	109.2	898.07	700.81	148.45	114.58	55.99	385.28	482.85	640.81	0	16.59	0	10.66	1407.89	69.15	5.12	0	14.77	k__Bacteria; p__Firmicutes; c__Clostridia; o__Clostridiales; f__[Tissierellaceae]; g__ph2; s__Unclassified_ph2
otu18675	7.59	1029.58	96.97	83.79	217.2	28.99	317.53	1708.29	341.54	103	248.82	1641.64	99.77	171.38	1.8	5.24	2.72	9.88	128.43	161.48	0	8.36	3.63	k__Bacteria; p__Firmicutes; c__Bacilli; o__Lactobacillales; f__Aerococcaceae; g__Unclassified_Aerococcaceae; s__Unclassified_Aerococcaceae
otu8075	16.96	18.9	25.92	0	0	2085.99	37.95	0	0	0	0	0	280.2	0	60.33	116.43	0	4067.59	0	0	0	0	0	k__Bacteria; p__Bacteroidetes; c__Bacteroidia; o__Bacteroidales; f__Porphyromonadaceae; g__Porphyromonas; s__Porphyromonas_endodontalis
otu4942	1144.14	40.84	196.1	200.83	171.97	1112.77	194.54	177.11	237.89	218.08	414.85	142.07	234.72	537.41	274.23	172.32	241.47	266.54	262.72	122.5	112.45	251.3	37.14	k__Bacteria; p__Firmicutes; c__Bacilli; o__Lactobacillales; f__Aerococcaceae; g__Facklamia; s__Unclassified_Facklamia
otu5326	248.72	1185.79	413.11	402.44	469.6	120.88	233.14	306.87	35.69	385.91	614.74	38.17	268.07	587.93	62.86	41.64	18.39	64.53	437.75	652.16	0	97.87	93.2	k__Bacteria; p__Firmicutes; c__Bacilli; o__Lactobacillales; f__Aerococcaceae; g__Facklamia; s__Unclassified_Facklamia
otu11872	90.73	0	221.83	682.99	2.77	11.29	20.71	975.03	14.21	5.21	0	815.06	22	1657.89	21.33	436.52	8.47	64.93	200.96	16.74	64.75	549.6	1.07	k__Bacteria; p__Proteobacteria; c__Gammaproteobacteria; o__Enterobacteriales; f__Enterobacteriaceae; g__Unclassified_Enterobacteriaceae; s__Unclassified_Enterobacteriaceae
otu2809	0	0	0	0	0	0	0	0	0	0	0	0	0	0	0	0	0	0	4506.38	356.59	0	357.76	0	k__Bacteria; p__Firmicutes; c__Clostridia; o__Clostridiales; f__[Tissierellaceae]; g__GW-34; s__Unclassified_GW-34
otu2777	241.9	500.43	69.45	28.97	865.97	92.25	29.04	72.99	11.71	460.93	162.67	46.57	568.84	1011.79	28.16	72.68	166.6	263.87	577.93	48.01	52.29	26.42	37.83	k__Bacteria; p__Firmicutes; c__Clostridia; o__Clostridiales; f__[Tissierellaceae]; g__Peptoniphilus; s__Unclassified_Peptoniphilus
otu9772	104.22	15.13	266.67	409.78	30.71	159.35	96.83	117.81	529.09	31.33	227.11	114.23	33.22	319.41	510.73	898.48	351.59	194.48	130.61	40.91	208.98	134.85	33.03	k__Bacteria; p__Actinobacteria; c__Actinobacteria; o__Actinomycetales; f__Pseudonocardiaceae; g__Amycolatopsis; s__Unclassified_Amycolatopsis
otu10585	2.31	147.46	217.77	2137.71	0	193.22	0	0	0	1.94	7.16	0	0	0	154.25	1.14	1.76	142.57	0	0	0	0	1615.59	k__Bacteria; p__Actinobacteria; c__Actinobacteria; o__Actinomycetales; f__Micrococcaceae; g__Unclassified_Micrococcaceae; s__Unclassified_Micrococcaceae
otu6703	1069.31	0	67.34	0	0	0	0	0	0	0	0	0	3.61	0	0	44.41	192.62	1.35	6.81	237.88	1057.18	2223.03	1.61	k__Bacteria; p__Firmicutes; c__Clostridia; o__Clostridiales; f__[Tissierellaceae]; g__Peptoniphilus; s__Unclassified_Peptoniphilus
otu3301	8.35	258.85	7.2	18.22	608.89	449.83	0	0	0	1653.26	60.45	2.46	2.03	285.09	28.24	1.84	824.43	78.46	0	325.65	0	24.36	1.03	k__Bacteria; p__Bacteroidetes; c__Bacteroidia; o__Bacteroidales; f__Porphyromonadaceae; g__Porphyromonas; s__Unclassified_Porphyromonas
otu23630	207.8	549.14	52.2	30.14	127.49	198.97	114.16	506.43	522.08	421.29	147.93	99	361.61	85.24	31.99	51.82	71.34	7.04	387.08	119.39	54.35	1.61	316.78	k__Bacteria; p__Firmicutes; c__Clostridia; o__Clostridiales; f__[Tissierellaceae]; g__Helcococcus; s__Unclassified_Helcococcus
otu15125	52.49	2.67	955.55	432.92	13.34	166.34	54.3	77.34	420.02	41.11	186.83	39.13	13.01	406.44	78.03	205.07	121.77	206.22	59.31	30.13	318.56	141.88	236.7	k__Bacteria; p__Proteobacteria; c__Gammaproteobacteria; o__Pseudomonadales; f__Moraxellaceae; g__Acinetobacter; s__Unclassified_Acinetobacter
otu12869	24.68	8.23	531.14	146.79	12.42	133.58	43.66	61.31	67.84	30.7	274.13	148.7	31.03	372.66	585.08	550.81	322.36	129.19	72.6	10.14	230.97	176.88	93.22	k__Bacteria; p__Proteobacteria; c__Betaproteobacteria; o__Burkholderiales; f__Oxalobacteraceae; g__Cupriavidus; s__Unclassified_Cupriavidus
otu5694	62.11	17.19	604.42	524.61	290.68	250.6	77.25	62.13	105.41	37.46	205.35	126.08	27.69	202.44	445.87	541.2	164.21	73.21	55.59	26.17	149.56	79.76	15.38	k__Bacteria; p__Proteobacteria; c__Alphaproteobacteria; o__Rhizobiales; f__Methylobacteriaceae; g__Unclassified_Methylobacteriaceae; s__Unclassified_Methylobacteriaceae
otu15988	41.31	8.06	378.61	372.16	18.01	157.97	62.07	53.78	143.8	9.82	113.76	99.38	27.22	263.88	411.06	794.41	333.98	149.38	108.07	31.16	116.32	69.22	28.57	k__Bacteria; p__Cyanobacteria; c__4C0d-2; o__MLE1-12; f__Unclassified_MLE1-12; g__Unclassified_MLE1-12; s__Unclassified_MLE1-12
otu1506	7.6	253.24	193.88	845.2	0	1013.94	1.49	0	0	19.12	0	0	0	0	234.79	1.29	1.2	799.39	0	0	0	0	444.94	k__Bacteria; p__Firmicutes; c__Clostridia; o__Clostridiales; f__Clostridiaceae; g__Clostridium; s__Unclassified_Clostridium
otu23240	3.22	294.04	42.45	491.93	0	535.14	0	0	0	302.05	10.32	0	0	0	90.81	9.59	0	993.14	0	368.18	0	0	532.02	k__Bacteria; p__Firmicutes; c__Clostridia; o__Clostridiales; f__Unclassified_Clostridiales; g__Unclassified_Clostridiales; s__Unclassified_Clostridiales
otu3607	0	0	0	0	0	3.72	0	0	0	0	1.21	0	0	5.08	0	19.06	0	4.94	2.16	217.78	123.3	3462.33	0	k__Bacteria; p__Proteobacteria; c__Gammaproteobacteria; o__Pseudomonadales; f__Moraxellaceae; g__Moraxella; s__Unclassified_Moraxella
otu10967	70.77	36.32	273.17	64.76	9.99	671.53	64.42	0	315.11	886.31	16.26	0	533.62	1.63	122.64	73.38	221.79	260.41	0	46.62	0	0	8.04	k__Bacteria; p__Actinobacteria; c__Actinobacteria; o__Actinomycetales; f__Actinomycetaceae; g__Arcanobacterium; s__Unclassified_Arcanobacterium
otu11524	63.83	10.87	407.52	331.69	14.36	128.06	81.06	49.44	103.14	23.55	152.23	106.84	29.31	323.18	489.89	397.22	287.71	171.46	117.54	25.21	153.87	130.57	33.12	k__Bacteria; p__Proteobacteria; c__Alphaproteobacteria; o__Caulobacterales; f__Caulobacteraceae; g__Unclassified_Caulobacteraceae; s__Unclassified_Caulobacteraceae
otu11989	15.39	0	40.12	33.02	0	1114.95	0	3.1	0	12.13	0	0	1401.54	142.91	1.74	33.87	0	845.29	0	0	0	0	0	k__Bacteria; p__Bacteroidetes; c__Bacteroidia; o__Bacteroidales; f__Porphyromonadaceae; g__Porphyromonas; s__Unclassified_Porphyromonas
otu9391	6.99	1718.11	24.82	12.75	1.88	2.21	0	0	9.09	0	0	0	0	16.45	0	0	1.22	164.98	4.87	1641.9	0	0	79.72	k__Bacteria; p__Proteobacteria; c__Epsilonproteobacteria; o__Campylobacterales; f__Campylobacteraceae; g__Campylobacter; s__Unclassified_Campylobacter
otu3337	45.09	6.31	425.15	326.06	15.34	194.49	51.88	49.9	125.05	26.49	140.42	104.12	21.61	243.73	356.53	470.28	205.58	110.77	56.87	23.67	94.23	162.08	26.3	k__Bacteria; p__Proteobacteria; c__Betaproteobacteria; o__Burkholderiales; f__Comamonadaceae; g__Delftia; s__Unclassified_Delftia
otu15538	0	0	0	0	0	4.75	0	0	0	0	0	0	0	0	14.11	125.64	0	0	0	18.12	2785.61	200.23	0	k__Bacteria; p__Proteobacteria; c__Gammaproteobacteria; o__Enterobacteriales; f__Enterobacteriaceae; g__Unclassified_Enterobacteriaceae; s__Unclassified_Enterobacteriaceae
otu22023	7.84	2.66	258.54	69.36	6.3	70.29	17.17	30.75	106.4	26.54	180.8	73.03	29.41	390.93	362.74	52.64	74.7	28.79	39.32	72.14	985.92	242.2	104.61	k__Bacteria; p__Proteobacteria; c__Betaproteobacteria; o__Burkholderiales; f__Comamonadaceae; g__Unclassified_Comamonadaceae; s__Unclassified_Comamonadaceae
otu4472	3.86	1003.76	49.26	16.5	429.07	11.72	1307.77	6.19	5.73	0	388.4	0	7.17	56.41	0	0	0	0	0	0	43.78	88.94	59.37	k__Bacteria; p__Actinobacteria; c__Actinobacteria; o__Actinomycetales; f__Actinomycetaceae; g__Trueperella; s__Unclassified_Trueperella
otu10983	0	0	31.3	0	0	0	274.69	145.79	512.43	199.63	412.71	946.49	100.33	40.82	0	2.31	0	0	0	0	0	0	9.76	k__Bacteria; p__Firmicutes; c__Bacilli; o__Lactobacillales; f__Aerococcaceae; g__Aerococcus; s__Unclassified_Aerococcus
otu22215	36	3.57	34.89	8.32	0	16.78	337.41	1.51	0	86.31	1140.11	8.2	135.22	31.29	26.54	82.94	0	0	109.98	75.09	217.32	383.61	28.85	k__Bacteria; p__Firmicutes; c__Bacilli; o__Lactobacillales; f__Aerococcaceae; g__Facklamia; s__Unclassified_Facklamia
otu21239	547.12	1.76	22.67	0	0	18.27	0	0	0	0	0	0	0	0	0	0	0	11.36	0	630.1	405.93	1004.17	1.11	k__Bacteria; p__Firmicutes; c__Clostridia; o__Clostridiales; f__[Tissierellaceae]; g__Helcococcus; s__Unclassified_Helcococcus
otu1832	24.35	7.13	234.96	167.87	13.55	88.07	61.42	46.52	61.85	14.33	114.84	163.78	19.77	179.21	243.5	411.78	198.48	71.28	123.25	11.69	80.16	67.72	23.04	k__Bacteria; p__Proteobacteria; c__Betaproteobacteria; o__Burkholderiales; f__Comamonadaceae; g__Unclassified_Comamonadaceae; s__Unclassified_Comamonadaceae
otu9807	29.44	5.44	104.36	123.12	21.56	60.86	29.67	44.09	277.93	10.41	83.7	38.5	8.85	92.23	667.78	267.74	211.05	93.16	55.12	12.48	93.16	40.51	15.88	k__Bacteria; p__Actinobacteria; c__Actinobacteria; o__Actinomycetales; f__Microbacteriaceae; g__Cryocola; s__Unclassified_Cryocola
otu14203	0	303.31	17.81	35.92	154.45	3.85	845.25	183.11	11.75	149.95	35.66	64.46	274.53	157.21	0	5.86	9.45	0	0	145.41	0	3.62	7.22	k__Bacteria; p__Firmicutes; c__Clostridia; o__Clostridiales; f__Clostridiaceae; g__Clostridium; s__Unclassified_Clostridium
otu14104	0	0	0	0	0	0	200.9	84.41	400.72	51.89	513.25	264.74	128.86	0	0	1.07	0	0	0	48.82	346.06	34.1	67.43	k__Bacteria; p__Proteobacteria; c__Betaproteobacteria; o__Burkholderiales; f__Comamonadaceae; g__Ramlibacter; s__Unclassified_Ramlibacter
otu20840	15.87	4.54	310.63	42.96	2.71	48.19	7.65	30.84	4.19	0	89.22	14.68	8.94	55.4	40.14	161.58	27.02	33.25	19.01	8.89	45.49	1303.65	3.66	k__Bacteria; p__Fusobacteria; c__Fusobacteriia; o__Fusobacteriales; f__Fusobacteriaceae; g__Cetobacterium; s__Cetobacterium_somerae
otu10695	0	0	9.53	1.51	0	0	0	0	0	0	7.64	0	0	0	6.24	0	0	0	0	41.24	1989.65	131.15	1.65	k__Bacteria; p__Firmicutes; c__Bacilli; o__Lactobacillales; f__Streptococcaceae; g__Streptococcus; s__Unclassified_Streptococcus
otu23424	1.54	112.42	88.08	5.04	0	379.5	5.24	0	0	0	0	0	0	0	11.53	20.69	277.2	413.57	0	257.33	69.77	71.18	369.82	k__Bacteria; p__Firmicutes; c__Clostridia; o__Clostridiales; f__[Tissierellaceae]; g__Unclassified_[Tissierellaceae]; s__Unclassified_[Tissierellaceae]
otu18323	186.29	94.3	20.05	0	4.5	119.87	6.73	8.4	0	107.86	19.22	0	82.57	98.61	0	113.53	86.37	11.25	589.06	183.08	47.41	383.6	6.21	k__Bacteria; p__Firmicutes; c__Clostridia; o__Clostridiales; f__[Tissierellaceae]; g__Peptoniphilus; s__Unclassified_Peptoniphilus
otu17194	3.04	0	95.47	176.24	0	315.57	27.73	30.78	128.64	53.28	69.7	82.3	40.29	66.73	263.8	336.85	210.46	59.28	98.48	8.12	8.59	7.24	11.6	k__Bacteria; p__Actinobacteria; c__Actinobacteria; o__Actinomycetales; f__Nocardiaceae; g__Rhodococcus; s__Rhodococcus_fascians
otu22570	0	1.71	0	0	0	0	3.64	1.54	0	9.07	28.82	3.5	107.19	21.73	11.52	75.23	102.53	72.22	475.43	75.44	330.15	717.32	8.54	k__Bacteria; p__Actinobacteria; c__Actinobacteria; o__Actinomycetales; f__Actinomycetaceae; g__Trueperella; s__Unclassified_Trueperella
otu275	30.6	9.99	207.93	127.5	7.26	55.81	58.6	34.94	43.56	10.61	87.98	41.8	11.03	134.31	240.34	394.83	145.44	90.26	48.63	25.62	88.32	62.1	30.63	k__Bacteria; p__Proteobacteria; c__Betaproteobacteria; o__Rhodocyclales; f__Rhodocyclaceae; g__Azospira; s__Unclassified_Azospira
otu8197	0	0	1.42	0	7.98	3.65	477.81	365.86	141.42	44.8	138.69	615.67	4.76	4.14	0	3.05	0	0	0	0	0	0	1.17	k__Bacteria; p__Firmicutes; c__Bacilli; o__Lactobacillales; f__Aerococcaceae; g__Facklamia; s__Unclassified_Facklamia
otu14096	0	6.38	17.25	0	0	98.85	0	0	0	0	0	0	0	0	0	0	0	1752.75	0	35.63	0	0	35.54	k__Bacteria; p__Actinobacteria; c__Actinobacteria; o__Actinomycetales; f__Actinomycetaceae; g__Mobiluncus; s__Unclassified_Mobiluncus
otu16138	1.52	49.18	18.84	33.65	0	87.1	292.57	0	0	187.78	341.5	0	178.64	0	153.24	1.21	0	45.86	0	59.43	0	8.96	379.9	k__Bacteria; p__Actinobacteria; c__Actinobacteria; o__Actinomycetales; f__Actinomycetaceae; g__Mobiluncus; s__Unclassified_Mobiluncus
otu21009	32.97	4.61	92.46	52.57	2.69	19.37	24.57	59.18	1030.37	44.09	45.25	52.65	0	49.79	8.86	35.21	74.13	238.3	13.06	20.27	39.46	50.61	9.44	k__Bacteria; p__Proteobacteria; c__Gammaproteobacteria; o__Pseudomonadales; f__Moraxellaceae; g__Acinetobacter; s__Acinetobacter_guillouiae
otu15713	0	2.68	0	3.07	8.17	0	0	0	0	0	0	0	0	0	0	30.54	0	5.69	0	3.54	1.43	1889.89	2.04	k__Bacteria; p__Actinobacteria; c__Coriobacteriia; o__Coriobacteriales; f__Coriobacteriaceae; g__Collinsella; s__Collinsella_aerofaciens
otu16574	20.09	13.37	244.91	117.5	9.13	51.45	18.77	29.01	121.52	10.23	107.36	32.96	12.53	101.68	290.25	128.98	219.62	84.73	41.09	23.99	51.09	30.65	14.56	k__Bacteria; p__Proteobacteria; c__Alphaproteobacteria; o__Rhizobiales; f__Phyllobacteriaceae; g__Aminobacter; s__Unclassified_Aminobacter
otu17047	5.28	0	4.39	1.52	8.17	0	1.46	0	3.27	0	16.48	5.57	3.49	8.26	6.26	57.94	8.54	4.15	3.86	7.76	36.02	1635.33	2.05	k__Bacteria; p__Actinobacteria; c__Actinobacteria; o__Actinomycetales; f__Micrococcaceae; g__Unclassified_Micrococcaceae; s__Unclassified_Micrococcaceae
otu18994	9.03	0	543.65	6.61	0	9.94	0	20.87	143.99	33.88	121.62	9.48	1.35	280.55	99.79	160.28	61.27	91.93	10.2	24.28	57.43	68.9	17.32	k__Bacteria; p__Proteobacteria; c__Gammaproteobacteria; o__Pseudomonadales; f__Moraxellaceae; g__Acinetobacter; s__Acinetobacter_schindleri
otu14801	0	0	0	0	11.75	17.45	0	0	0	0	26.99	4.01	0	7.46	0	0	0	19.47	4.83	15.17	27.05	1675.39	2.56	k__Bacteria; p__Actinobacteria; c__Actinobacteria; o__Bifidobacteriales; f__Bifidobacteriaceae; g__Bifidobacterium; s__Unclassified_Bifidobacterium
otu8677	2.32	1.83	84.8	20.26	18.89	30.04	63.54	212.04	24.47	171.76	64.22	117.83	746.21	24.04	45.46	6.08	0	17.62	18.77	0	0	0	0	k__Bacteria; p__Firmicutes; c__Bacilli; o__Lactobacillales; f__Aerococcaceae; g__Alloiococcus; s__Unclassified_Alloiococcus
otu23368	0	2.69	51.34	20.94	0	3.21	18.6	55.36	3.17	53.72	65.36	71.03	5.46	111.24	0	118.78	17.02	14.81	7.42	279.51	688.96	50.83	0	k__Bacteria; p__Firmicutes; c__Clostridia; o__Clostridiales; f__Ruminococcaceae; g__Unclassified_Ruminococcaceae; s__Unclassified_Ruminococcaceae
otu13659	16.2	0	36.71	12.73	3.59	20.75	113.79	7.75	214.77	56.58	549.65	138.26	71.17	10.91	55.04	9.79	17.63	19.49	11.08	27.81	147.29	50.22	12.62	k__Bacteria; p__Proteobacteria; c__Alphaproteobacteria; o__Rhizobiales; f__Rhizobiaceae; g__Agrobacterium; s__Unclassified_Agrobacterium
otu13072	19.15	3.6	84.96	125.04	5.2	89.63	41.37	33.08	99.36	18.27	92.21	52.44	18.45	194.03	275.48	194.44	104.52	42.12	44.8	20.56	69.53	52.64	15.85	k__Bacteria; p__Proteobacteria; c__Alphaproteobacteria; o__Sphingomonadales; f__Sphingomonadaceae; g__Sphingomonas; s__Unclassified_Sphingomonas
otu11722	0	4.41	0	0	0	0	0	0	0	0	0	0	0	0	0	0	0	1606.85	0	0	0	0	32.66	k__Bacteria; p__Firmicutes; c__Clostridia; o__Clostridiales; f__[Tissierellaceae]; g__Peptoniphilus; s__Unclassified_Peptoniphilus
otu3501	11.55	0	41.03	67.25	1212.78	97.04	1.55	2.25	3.19	14.58	2.53	4.8	0	176	55.87	64.34	71.97	38.55	30.34	2.24	18.53	2.92	3.67	k__Bacteria; p__Proteobacteria; c__Gammaproteobacteria; o__Pseudomonadales; f__Moraxellaceae; g__Acinetobacter; s__Unclassified_Acinetobacter
otu1169	20.11	1.72	129.82	115.22	12.53	108.02	36.11	26.95	91	20.12	65.7	71.03	12.15	151.82	102.89	257.4	56.58	70.47	70.38	4.42	117.83	45.36	20.94	k__Bacteria; p__Proteobacteria; c__Betaproteobacteria; o__Burkholderiales; f__Oxalobacteraceae; g__Herbaspirillum; s__Unclassified_Herbaspirillum
otu6416	0	0	0	0	0	0	0	0	1.7	0	0	0	0	0	0	0	0	0	30.13	29.01	1406.05	134.28	0	k__Bacteria; p__Proteobacteria; c__Gammaproteobacteria; o__Pasteurellales; f__Pasteurellaceae; g__Haemophilus; s__Haemophilus_parainfluenzae
otu23176	0	0	0	0	0	0	0	0	0	0	0	0	0	0	0	0	0	1561.81	0	0	0	0	0	k__Bacteria; p__Proteobacteria; c__Betaproteobacteria; o__Neisseriales; f__Neisseriaceae; g__Unclassified_Neisseriaceae; s__Unclassified_Neisseriaceae
otu13401	0	16.13	103.81	19.99	0	3.01	170.14	272.77	106.01	29.31	96.16	341.06	38.15	221.48	7.06	0	0	0	67.27	0	0	0	0	k__Bacteria; p__Firmicutes; c__Bacilli; o__Lactobacillales; f__Aerococcaceae; g__Facklamia; s__Unclassified_Facklamia
otu13223	0	0	0	25.79	0	0	3.08	1.55	0	0	0	0	0	11.72	28.4	47.25	0	0	0	5.81	0	1445.04	0	k__Bacteria; p__Firmicutes; c__Bacilli; o__Lactobacillales; f__Lactobacillaceae; g__Lactobacillus; s__Unclassified_Lactobacillus
otu4550	22.77	0	126.4	73.82	10.95	45.27	27.07	17.63	49.05	5.79	78.11	27.34	4.9	93.01	255.71	245.7	89.58	50.07	39.65	6.44	35.39	24.99	15.5	k__Bacteria; p__Proteobacteria; c__Betaproteobacteria; o__Rhodocyclales; f__Rhodocyclaceae; g__Zoogloea; s__Unclassified_Zoogloea
otu23403	13.08	1.81	74.92	164	8.06	44.09	25.56	30.61	96.12	6.6	72.47	41.06	13.19	105.77	158.17	163.09	119.36	43.2	32.46	18.08	47.76	44.95	10.13	k__Bacteria; p__Proteobacteria; c__Alphaproteobacteria; o__Rhizobiales; f__Unclassified_Rhizobiales; g__Unclassified_Rhizobiales; s__Unclassified_Rhizobiales
otu3415	0	0	0	0	35.13	1.35	481.01	235.66	157.97	75.78	87.36	217.46	0	0	0	1.25	0	0	0	0	0	0	3.45	k__Bacteria; p__Firmicutes; c__Clostridia; o__Clostridiales; f__Clostridiaceae; g__Clostridium; s__Unclassified_Clostridium
otu11621	0	133.73	29.48	34.46	497.32	0	236.65	94.39	18.26	77.15	16.41	79.61	2.16	243.04	0	0	0	0	0	2.1	0	0	0	k__Bacteria; p__Firmicutes; c__Clostridia; o__Clostridiales; f__[Tissierellaceae]; g__Peptoniphilus; s__Unclassified_Peptoniphilus
otu10489	15.25	0	19.7	180.46	0	149.87	119.1	3.07	8.26	19.82	0	17.81	19.32	424.77	73.38	4.43	40.47	25.2	35.69	21.13	166.69	28.18	16.88	k__Bacteria; p__Proteobacteria; c__Gammaproteobacteria; o__Pseudomonadales; f__Moraxellaceae; g__Acinetobacter; s__Acinetobacter_rhizosphaerae
otu15230	30.95	19.35	113.14	104.06	11.68	63.51	15.37	25.64	27.7	16.6	110.75	13.1	1.23	92.99	184.91	143.2	111.05	20.96	16.82	11.38	45.9	61.68	15.36	k__Bacteria; p__Proteobacteria; c__Alphaproteobacteria; o__Caulobacterales; f__Caulobacteraceae; g__Unclassified_Caulobacteraceae; s__Unclassified_Caulobacteraceae
otu1596	0	0	0	0	0	0	0	0	0	0	0	0	0	20.19	0	7.3	0	0	0	0	1.51	1259.22	0	k__Bacteria; p__Firmicutes; c__Clostridia; o__Clostridiales; f__Clostridiaceae; g__Clostridium; s__Unclassified_Clostridium
otu17052	61.04	0	96.09	38.62	2.74	43.68	18.57	26.32	9.12	1.99	16.49	12.25	17.06	20.89	41.51	15.1	16.21	15.67	9.48	2.3	51.05	735.82	3.86	k__Bacteria; p__Firmicutes; c__Bacilli; o__Bacillales; f__Planococcaceae; g__Unclassified_Planococcaceae; s__Unclassified_Planococcaceae
otu10949	0	1.77	0	25.37	0	0	32.68	31.93	31.09	34.87	86.05	66.76	5.3	26.06	30.26	42.6	0	4.46	0	46.67	106.13	618.15	2.03	k__Bacteria; p__Firmicutes; c__Clostridia; o__Clostridiales; f__Peptostreptococcaceae; g__Unclassified_Peptostreptococcaceae; s__Unclassified_Peptostreptococcaceae
otu23133	51.72	0	93.34	117.67	5.33	44.68	25.22	49.29	237.73	3.13	30.01	27.33	8.85	34.05	148.43	81.21	47.41	82.43	27	0	73.57	44.72	6.12	k__Bacteria; p__Proteobacteria; c__Alphaproteobacteria; o__Rhizobiales; f__Methylobacteriaceae; g__Methylobacterium; s__Unclassified_Methylobacterium
otu14226	17.82	2.75	180.87	357.87	6.34	18.34	19.25	9.28	67.4	3.5	65.4	19.53	2.89	94.88	98.02	38.85	79.31	28.18	7.46	9.33	41.62	40.52	5.18	k__Bacteria; p__Proteobacteria; c__Alphaproteobacteria; o__Sphingomonadales; f__Unclassified_Sphingomonadales; g__Unclassified_Sphingomonadales; s__Unclassified_Sphingomonadales
otu18945	0	0	4.06	81.37	0	77.32	183.36	0	0	34.59	23.84	0	78.07	0	3.54	1.86	0	0	0	0	0	0	533.78	k__Bacteria; p__Firmicutes; c__Clostridia; o__Clostridiales; f__Clostridiaceae; g__Clostridium; s__Unclassified_Clostridium
otu13731	0	0	12.87	0	12.69	0	0	0	0	0	7.72	0	0	12.36	0	0	0	0	0	7.15	1.36	1122.54	0	k__Bacteria; p__Actinobacteria; c__Actinobacteria; o__Bifidobacteriales; f__Bifidobacteriaceae; g__Bifidobacterium; s__Bifidobacterium_longum
otu5833	0	54.77	5.06	11.2	0	161.31	16.4	0	0	0	7.08	0	214.58	0	0	2.31	1.04	273.83	0	250.23	0	0	111.47	k__Bacteria; p__Firmicutes; c__Clostridia; o__Clostridiales; f__Clostridiaceae; g__Clostridium; s__Unclassified_Clostridium
otu439	2.2	5.4	32.51	38.09	0	0	0	10.74	0	1.99	0	7.44	0	71.66	0	698.08	6.19	11.19	0	14.02	56.5	34.33	0	k__Bacteria; p__Firmicutes; c__Clostridia; o__Clostridiales; f__Lachnospiraceae; g__Unclassified_Lachnospiraceae; s__Unclassified_Lachnospiraceae
otu578	0	118.73	16.27	7.48	168.45	1.63	192.47	376.32	75.98	13.42	10.55	162.98	0	7.56	0	4.93	0	0	0	1.4	0	0	0	k__Bacteria; p__Actinobacteria; c__Actinobacteria; o__Actinomycetales; f__Actinomycetaceae; g__Unclassified_Actinomycetaceae; s__Unclassified_Actinomycetaceae
otu22009	0	0	0	0	0	0	7.62	35.44	0	12	5.84	52.26	0	0	0	220.16	0	0	0	189.35	488.34	28.69	0	k__Bacteria; p__Proteobacteria; c__Deltaproteobacteria; o__Desulfovibrionales; f__Desulfovibrionaceae; g__Unclassified_Desulfovibrionaceae; s__Unclassified_Desulfovibrionaceae
otu3533	0	48.61	0	0	0	0	0	0	0	0	0	0	117.93	84.08	0	1.74	358.19	185.99	0	81.64	0	0	99.19	k__Bacteria; p__Bacteroidetes; c__Bacteroidia; o__Bacteroidales; f__Porphyromonadaceae; g__Porphyromonas; s__Unclassified_Porphyromonas
otu14885	2.29	44.76	15.87	0	0	323.66	0	0	0	82.39	1.21	0	0	0	0	0	0	574.08	0	0	0	0	4.44	k__Bacteria; p__Tenericutes; c__Mollicutes; o__Acholeplasmatales; f__Acholeplasmataceae; g__Acholeplasma; s__Unclassified_Acholeplasma
otu16721	0	0	10.97	29.87	0	0	6.73	12.99	0	18.39	46.29	11.59	0	0	0	0	0	0	0	24.43	802.86	54.96	0	k__Bacteria; p__Firmicutes; c__Clostridia; o__Clostridiales; f__Ruminococcaceae; g__Unclassified_Ruminococcaceae; s__Unclassified_Ruminococcaceae
otu10201	17.66	0	45.22	183.61	5.5	40.48	18.25	11.57	18.49	7.4	29.85	13.41	9.46	89.37	150.43	178.79	49.08	27.1	35.77	3.7	25.79	38.5	8.04	k__Bacteria; p__GN02; c__3BR-5F; o__Unclassified_3BR-5F; f__Unclassified_3BR-5F; g__Unclassified_3BR-5F; s__Unclassified_3BR-5F
otu3130	13.78	0	134.31	41.33	0	13.1	26.34	16.87	55.45	11.57	72.79	4.36	6.09	112.09	183.66	67.9	29.97	44.73	12.59	12.54	74.11	36.93	21.96	k__Bacteria; p__Proteobacteria; c__Gammaproteobacteria; o__Pseudomonadales; f__Moraxellaceae; g__Enhydrobacter; s__Unclassified_Enhydrobacter
otu20014	2.29	1.77	15.14	0	974.23	19.01	10.01	4.67	15.94	1.38	0	8.46	0	0	0	1.14	39.4	4.11	0	6.45	19.5	5.28	0	k__Bacteria; p__Actinobacteria; c__Actinobacteria; o__Actinomycetales; f__Micrococcaceae; g__Arthrobacter; s__Unclassified_Arthrobacter
otu12241	3.85	1.8	114.78	104.26	8.15	50.56	24.52	9.22	30.71	4.64	62.55	38.27	5.73	37.26	136.85	73.08	59.71	29.06	17.78	3.14	41.69	38.65	9.02	k__Bacteria; p__Proteobacteria; c__Alphaproteobacteria; o__Rhizobiales; f__Bradyrhizobiaceae; g__Unclassified_Bradyrhizobiaceae; s__Unclassified_Bradyrhizobiaceae
otu16836	0	0	0	0	0	0	0	0	0	0	0	0	0	0	0	0	0	0	0	185.6	0	0	541.67	k__Bacteria; p__Actinobacteria; c__Actinobacteria; o__Actinomycetales; f__Actinomycetaceae; g__Actinomyces; s__Unclassified_Actinomyces
otu11892	0	0	0	0	0	0	0	0	0	0	0	0	0	0	0	0	0	0	0	908.88	0	0	0	k__Bacteria; p__Bacteroidetes; c__Bacteroidia; o__Bacteroidales; f__Porphyromonadaceae; g__Porphyromonas; s__Unclassified_Porphyromonas
otu7114	0	4.51	0	0	0	0	0	51.07	0	5.81	0	104.63	0	15.58	0	0	23.23	0	0	54.23	0	0	445.04	k__Bacteria; p__Actinobacteria; c__Actinobacteria; o__Actinomycetales; f__Actinomycetaceae; g__Actinomyces; s__Unclassified_Actinomyces
otu14366	4.6	0	7.24	9.74	458.93	25.91	21.42	19.79	51.97	13.61	88.67	33.08	7.98	16.44	45.85	43.64	15.51	9.94	2.81	7.14	25	30.69	6.22	k__Bacteria; p__Proteobacteria; c__Alphaproteobacteria; o__Rhizobiales; f__Methylobacteriaceae; g__Unclassified_Methylobacteriaceae; s__Unclassified_Methylobacteriaceae
otu23769	9.22	2.68	84.84	46.92	7.09	28.43	20.56	6.96	68.85	5.36	29.98	51.15	2.11	56.22	105.79	85.33	89.13	22.73	55.73	2.23	23.87	25.23	9.12	k__Bacteria; p__Proteobacteria; c__Alphaproteobacteria; o__Rhizobiales; f__Methylobacteriaceae; g__Methylobacterium; s__Unclassified_Methylobacterium
otu948	0	0	0	0	0	2.35	0	172.21	28.33	117.15	10.99	352.41	0	0	0	0	0	0	0	0	0	0	2.68	k__Bacteria; p__Firmicutes; c__Bacilli; o__Lactobacillales; f__Aerococcaceae; g__Facklamia; s__Unclassified_Facklamia
otu12246	0	0	0	0	0	0	0	0	0	0	0	0	0	0	40.81	0	0	0	0	6.51	19.89	802.95	0	k__Bacteria; p__Firmicutes; c__Clostridia; o__Clostridiales; f__Lachnospiraceae; g__Coprococcus; s__Unclassified_Coprococcus
otu22012	9.94	2.68	44.93	48.34	5.5	37.34	16.82	21.96	21.83	2.72	117.35	32.03	5.95	68.72	88.65	187.29	13.26	11.03	9.54	2.8	31.89	13.41	12.63	k__Bacteria; p__Proteobacteria; c__Alphaproteobacteria; o__Rhizobiales; f__Methylobacteriaceae; g__Unclassified_Methylobacteriaceae; s__Unclassified_Methylobacteriaceae
otu476	398.52	0	52.32	0	0	0	0	0	0	0	0	0	0	0	0	0	0	0	0	21.84	0	370.5	0	k__Bacteria; p__Actinobacteria; c__Actinobacteria; o__Actinomycetales; f__Corynebacteriaceae; g__Corynebacterium; s__Unclassified_Corynebacterium
otu5339	0	0	5.55	0	0	0	0	0	0	0	1.88	0	0	25.12	3.55	4.21	0	0	0	0	1.42	778.11	0	k__Bacteria; p__Firmicutes; c__Clostridia; o__Clostridiales; f__Lachnospiraceae; g__Blautia; s__Blautia_producta
otu5583	1.62	0	0	8.24	0	1.53	5.32	46.21	1.64	44.89	5.94	13.73	4.11	5.01	0	155.54	4.29	0	0	145.96	269.54	26.31	0	k__Bacteria; p__Bacteroidetes; c__Bacteroidia; o__Bacteroidales; f__Bacteroidaceae; g__5-7N15; s__Unclassified_5-7N15
otu17594	0	0	5.46	0	0	7.61	3.09	27.33	0	14.41	11.79	17.78	0	0	0	151.01	0	0	0	102	356.47	28.82	0	k__Bacteria; p__Firmicutes; c__Clostridia; o__Clostridiales; f__Peptococcaceae; g__Unclassified_Peptococcaceae; s__Unclassified_Peptococcaceae
otu22053	77.92	0	0	0	0	0	0	0	0	0	47.22	0	26.63	0	0	77.37	109.38	123.73	0	57.07	4.35	199.69	5.49	k__Bacteria; p__Firmicutes; c__Clostridia; o__Clostridiales; f__Peptococcaceae; g__Peptococcus; s__Unclassified_Peptococcus
otu7998	4.6	0	13.6	145.87	11.75	14.9	35.9	30.89	49.25	19.55	55.55	55.31	10.13	23.08	87.93	38.85	28.62	11.96	14.77	13.6	54.04	22.32	6.46	k__Bacteria; p__Actinobacteria; c__Actinobacteria; o__Actinomycetales; f__Microbacteriaceae; g__Microbacterium; s__Unclassified_Microbacterium
otu18482	6.18	0	73.67	69.53	4.52	14.78	14.16	5.99	14.24	2.58	14.74	25.79	0	43.15	118.51	80.59	65.71	14.59	86.29	8.73	28.62	16.29	4.21	k__Bacteria; p__Proteobacteria; c__Gammaproteobacteria; o__Xanthomonadales; f__Sinobacteraceae; g__Unclassified_Sinobacteraceae; s__Unclassified_Sinobacteraceae
otu11161	12.34	0	13.51	48.19	0	9.28	0	18.24	19.36	0	19.91	1.45	10.3	0	9.68	90.57	311.87	16.93	0	4.46	36.16	11.8	0	k__Bacteria; p__Actinobacteria; c__Actinobacteria; o__Actinomycetales; f__Corynebacteriaceae; g__Corynebacterium; s__Unclassified_Corynebacterium
otu17338	4.75	0	166.53	11.94	3.57	6.02	4.52	2.35	9.73	6.66	36.82	8.7	0	12.6	127.4	105.51	52.01	40.6	19.86	7	30.04	39.84	5.43	k__Bacteria; p__Proteobacteria; c__Gammaproteobacteria; o__Aeromonadales; f__Aeromonadaceae; g__Unclassified_Aeromonadaceae; s__Unclassified_Aeromonadaceae
otu8864	0	3.59	0	0	0	48.72	0	0	0	4.58	0	0	0	0	0	0	30.4	592.84	0	17.77	0	0	0	k__Bacteria; p__Firmicutes; c__Clostridia; o__Clostridiales; f__Clostridiaceae; g__Clostridium; s__Unclassified_Clostridium
otu10707	11.5	0	0	0	0	49.22	0	0	0	0	0	0	0	187.3	0	64.07	171.39	8.23	0	175.66	0	0	8.5	k__Bacteria; p__Firmicutes; c__Clostridia; o__Clostridiales; f__Veillonellaceae; g__Dialister; s__Unclassified_Dialister
otu23281	7.74	0	110.55	16.77	3.56	45.73	11.61	10.72	10.06	5.89	14.55	6.19	5.41	25.29	57.34	153.91	87.64	11.09	31.61	9.26	14.99	9.06	4.22	k__Bacteria; p__Proteobacteria; c__Gammaproteobacteria; o__Pseudomonadales; f__Pseudomonadaceae; g__Pseudomonas; s__Unclassified_Pseudomonas
otu15004	0	0	0	0	0	0	0	0	0	0	0	0	643.91	1.63	0	10.1	0	0	0	0	0	0	0	k__Bacteria; p__Bacteroidetes; c__Cytophagia; o__Cytophagales; f__Cytophagaceae; g__Hymenobacter; s__Unclassified_Hymenobacter
otu19196	14.57	1.74	101.3	55.44	0	37.76	11.57	13.41	10.16	2.53	49.01	9.53	2.69	77.68	1.79	109.05	64.47	25.29	4.89	7.9	32.38	22.95	3.14	k__Bacteria; p__Actinobacteria; c__Actinobacteria; o__Actinomycetales; f__Streptomycetaceae; g__Streptomyces; s__Streptomyces_exfoliatus
otu12980	1.57	32.32	18.01	24.49	0	43.07	27.45	0	0	36.47	37.19	0	123.4	0	14.28	0	152.67	18.62	0	0	9.9	11.05	74.5	k__Bacteria; p__Firmicutes; c__Clostridia; o__Clostridiales; f__Clostridiaceae; g__Clostridium; s__Unclassified_Clostridium
otu1360	0	0	0	0	0	0	0	0	0	0	0	0	0	0	0	0	0	657.39	0	0	0	0	0	k__Bacteria; p__Bacteroidetes; c__Bacteroidia; o__Bacteroidales; f__Rikenellaceae; g__Blvii28; s__Unclassified_Blvii28
otu19946	0	1.71	7.15	0	0	0	1.53	1.64	0	0	0	1.39	0	0	0	0	0	0	0	3.76	8.97	643.46	0	k__Bacteria; p__Firmicutes; c__Clostridia; o__Clostridiales; f__Lachnospiraceae; g__Dorea; s__Unclassified_Dorea
otu4709	0	0	5.06	0	0	0	10.15	17.99	0	15.66	26.38	27.96	0	0	2.67	110.84	0	0	0	121.74	245.19	21.54	0	k__Bacteria; p__Firmicutes; c__Clostridia; o__Clostridiales; f__Unclassified_Clostridiales; g__Unclassified_Clostridiales; s__Unclassified_Clostridiales
otu18708	6.85	0	103.45	44.37	4.57	27.24	15.38	9.23	57.39	4.69	29.92	9.9	2.11	23.44	89.13	16.15	46.21	35.13	22.77	28.47	63.01	4.45	9.33	k__Bacteria; p__Cyanobacteria; c__Chloroplast; o__Streptophyta; f__Unclassified_Streptophyta; g__Unclassified_Streptophyta; s__Unclassified_Streptophyta
otu14517	0	194.41	25.41	0	0	0	95.37	65.4	16.5	0	30.22	53.13	0	167.15	0	0	9.67	0	0	16.59	0	7.46	2.58	k__Bacteria; p__Firmicutes; c__Clostridia; o__Clostridiales; f__[Tissierellaceae]; g__GW-34; s__Unclassified_GW-34
otu22263	569.5	0	77.98	0	0	6.27	0	0	0	0	0	0	0	0	0	0	0	0	0	0	0	0	0	k__Bacteria; p__Proteobacteria; c__Gammaproteobacteria; o__Pasteurellales; f__Pasteurellaceae; g__Actinobacillus; s__Unclassified_Actinobacillus
otu19761	0	0	0	0	0	0	0	0	0	395.89	22.73	0	0	0	0	0	0	0	0	0	0	0	112.58	k__Bacteria; p__Firmicutes; c__Bacilli; o__Lactobacillales; f__Aerococcaceae; g__Unclassified_Aerococcaceae; s__Unclassified_Aerococcaceae
otu23030	0	0	0	1.52	0	0	0	0	0	0	0	0	0	345.57	0	0	0	60.27	0	247.51	0	0	0	k__Bacteria; p__SR1; c__Unclassified_SR1; o__Unclassified_SR1; f__Unclassified_SR1; g__Unclassified_SR1; s__Unclassified_SR1
otu9072	1.63	2.73	0	0	3.51	5.36	39.18	25.94	101.27	21.38	106.35	28.49	15.38	0	17.97	18.57	63.86	3.46	0	15.97	56.56	29.52	6.69	k__Bacteria; p__Proteobacteria; c__Alphaproteobacteria; o__Caulobacterales; f__Caulobacteraceae; g__Brevundimonas; s__Brevundimonas_diminuta
otu1003	0	0	0	0	0	0	0	0	0	1.81	0	10.71	0	0	0	2.47	5.81	0	0	13.16	0	562.75	0	k__Bacteria; p__Firmicutes; c__Clostridia; o__Clostridiales; f__Ruminococcaceae; g__Faecalibacterium; s__Faecalibacterium_prausnitzii
otu17703	0	0	15.92	0	35.83	2.39	30.92	16.22	88.01	19.14	151.02	89.17	16.15	0	3.5	1.23	0	0	0	18.05	28.84	5.17	15.79	k__Bacteria; p__Actinobacteria; c__Actinobacteria; o__Actinomycetales; f__Nocardioidaceae; g__Aeromicrobium; s__Unclassified_Aeromicrobium
otu19882	3.79	0	32.61	232.4	0	0	6.24	7.91	23.14	0	4.37	0	4.2	7.46	49.33	100.28	67.9	4.83	5.51	2.9	9.36	3.02	0	k__Bacteria; p__Actinobacteria; c__Actinobacteria; o__Actinomycetales; f__Brevibacteriaceae; g__Brevibacterium; s__Brevibacterium_aureum
otu17494	0	0	0	55.61	0	0	0	0	0	0	0	0	0	0	120.32	0	0	0	383.38	0	0	0	0	k__Bacteria; p__Proteobacteria; c__Betaproteobacteria; o__Neisseriales; f__Neisseriaceae; g__Unclassified_Neisseriaceae; s__Unclassified_Neisseriaceae
otu11944	5.51	7.12	29.53	48.78	1.8	10.48	9.75	7.74	12.49	1.99	18.79	15.54	5.57	49.23	60.19	70.97	85.26	33.6	18.45	5.92	11.65	13.43	2.71	k__Bacteria; p__Planctomycetes; c__Phycisphaerae; o__Phycisphaerales; f__Unclassified_Phycisphaerales; g__Unclassified_Phycisphaerales; s__Unclassified_Phycisphaerales
otu13793	0	0	0	0	0	94.99	0	0	0	0	0	0	0	0	0	56.21	166.94	9.22	0	148.25	0	0	18.85	k__Bacteria; p__Proteobacteria; c__Epsilonproteobacteria; o__Campylobacterales; f__Campylobacteraceae; g__Campylobacter; s__Unclassified_Campylobacter
otu10471	338.32	2.7	0	0	0	0	0	0	0	0	0	0	0	11.5	14.85	0	156.94	0	0	0	0	0	0	k__Bacteria; p__Firmicutes; c__Bacilli; o__Lactobacillales; f__Streptococcaceae; g__Streptococcus; s__Streptococcus_equi
otu2991	0	33.4	0	5.38	0	0	0	0	0	340.12	1.95	0	0	0	100.51	0	0	0	0	0	0	0	26.89	k__Bacteria; p__Bacteroidetes; c__Flavobacteriia; o__Flavobacteriales; f__Flavobacteriaceae; g__Unclassified_Flavobacteriaceae; s__Unclassified_Flavobacteriaceae
otu1458	0	0	30.26	0	0	0	0	0	0	0	0	0	0	0	0	0	1.14	0	0	0	0	0	361.2	k__Bacteria; p__Firmicutes; c__Clostridia; o__Clostridiales; f__Peptostreptococcaceae; g__Unclassified_Peptostreptococcaceae; s__Unclassified_Peptostreptococcaceae
otu3359	8.34	0	15.59	28.83	4.62	22.07	27.19	15.27	30.36	7.22	44.46	38.67	7.47	23.3	62.08	41.13	1.14	33.33	14.09	4.94	40.56	8.97	10.36	k__Bacteria; p__Cyanobacteria; c__4C0d-2; o__MLE1-12; f__Unclassified_MLE1-12; g__Unclassified_MLE1-12; s__Unclassified_MLE1-12
otu108	1.32	0	78.03	0	0	1.49	0	321.21	4.14	0	12.86	58.23	0	0	0	8.89	0	0	0	0	0	0	2.74	k__Bacteria; p__Firmicutes; c__Clostridia; o__Clostridiales; f__Unclassified_Clostridiales; g__Unclassified_Clostridiales; s__Unclassified_Clostridiales
otu6341	4.74	1.76	47.19	47.47	2.67	28.31	4.58	7.59	19.05	1.42	32.34	22.39	4.83	21.17	66.44	47.87	30.29	24.92	25.08	8.85	23.22	19.31	0	k__Bacteria; p__Proteobacteria; c__Alphaproteobacteria; o__Rhizobiales; f__Bradyrhizobiaceae; g__Unclassified_Bradyrhizobiaceae; s__Unclassified_Bradyrhizobiaceae
otu20567	1.57	142.41	0	0	0	68.94	0	0	0	24.72	4.48	0	19.13	34.06	0	0	54.89	54.16	0	72.8	0	12.97	18.57	k__Bacteria; p__Firmicutes; c__Clostridia; o__Clostridiales; f__[Tissierellaceae]; g__ph2; s__Unclassified_ph2
otu22301	9.25	0	180.56	28.82	342.48	0	0	0	0	0	0	0	0	0	0	0	0	0	0	0	0	0	0	k__Bacteria; p__Firmicutes; c__Bacilli; o__Lactobacillales; f__Aerococcaceae; g__Facklamia; s__Unclassified_Facklamia
otu3453	8.33	1.85	60.49	30.88	4.6	29.96	10.69	11.4	20.99	3.3	12.97	6.43	8.44	39.24	75.37	51.99	40.39	20.36	11.02	2.08	12.73	24.49	3.37	k__Bacteria; p__Proteobacteria; c__Alphaproteobacteria; o__Rhizobiales; f__Unclassified_Rhizobiales; g__Unclassified_Rhizobiales; s__Unclassified_Rhizobiales
otu7996	0	0	0	0	0	0	28.08	42.12	0	59.27	158.43	56.23	86.2	5.75	0	1.08	0	0	0	0	0	0	2.76	k__Bacteria; p__Firmicutes; c__Bacilli; o__Lactobacillales; f__Aerococcaceae; g__Alloiococcus; s__Unclassified_Alloiococcus
otu4146	21.52	0	4.35	20.49	0	41.27	3.22	62.64	0	43.99	62.96	55.43	0	51.83	1.74	7.09	44.71	5.69	0	0	0	0	9.26	k__Bacteria; p__Fusobacteria; c__Fusobacteriia; o__Fusobacteriales; f__Leptotrichiaceae; g__Unclassified_Leptotrichiaceae; s__Unclassified_Leptotrichiaceae
otu15298	10.69	0	20.21	41.2	0	21.01	3.82	4.71	19.36	6.05	10.3	9.74	2.05	19.06	162.94	22.02	52.4	9.71	21.19	0	0	14.27	2.59	k__Bacteria; p__Proteobacteria; c__Alphaproteobacteria; o__Rhizobiales; f__Rhizobiaceae; g__Rhizobium; s__Unclassified_Rhizobium
otu23172	2.32	0	22.59	9.96	1.78	12.87	2.92	2.44	11.76	5.93	12.23	23.53	1.4	14.93	36.84	137.7	31.56	22.75	7.37	1.55	4.84	11.14	16.61	k__Bacteria; p__Proteobacteria; c__Betaproteobacteria; o__Burkholderiales; f__Comamonadaceae; g__Comamonas; s__Unclassified_Comamonas
otu13578	12.19	0	2.81	11.26	0	41.71	1.58	60.06	0	49.3	58.47	42.57	0	66.56	3.45	11.55	37.29	0	0	0	0	0	11.21	k__Bacteria; p__Fusobacteria; c__Fusobacteriia; o__Fusobacteriales; f__Leptotrichiaceae; g__Unclassified_Leptotrichiaceae; s__Unclassified_Leptotrichiaceae
otu19776	0	0	0	0	0	0	1.48	30.6	0	10.02	28.12	23.91	0	0	0	127.97	0	0	0	47.92	111.38	7.45	0	k__Bacteria; p__Firmicutes; c__Clostridia; o__Clostridiales; f__Unclassified_Clostridiales; g__Unclassified_Clostridiales; s__Unclassified_Clostridiales
otu3847	0	100.56	9.35	1.46	13.56	0	120.35	0	5.98	7.46	13.31	2.83	0	43.35	0	0	0	0	136.09	0	0	0	0	k__Bacteria; p__Firmicutes; c__Clostridia; o__Clostridiales; f__[Tissierellaceae]; g__Unclassified_[Tissierellaceae]; s__Unclassified_[Tissierellaceae]
otu18910	0	1.78	2.94	0	0	0	0	7.85	4.95	9.25	13.64	10.47	0	48.85	0	129.34	4.19	0	0	10.94	138.24	9.64	0	k__Bacteria; p__Firmicutes; c__Clostridia; o__Clostridiales; f__Ruminococcaceae; g__Unclassified_Ruminococcaceae; s__Unclassified_Ruminococcaceae
otu15192	0	0	16.12	21.53	0	9.25	12.97	19.57	0	1.53	18.31	18.22	2.15	50.21	14.17	42.39	41.24	17.1	4.59	0	53.54	51.87	4.04	k__Bacteria; p__Proteobacteria; c__Betaproteobacteria; o__Burkholderiales; f__Comamonadaceae; g__Unclassified_Comamonadaceae; s__Unclassified_Comamonadaceae
otu3313	0	1.77	0	21.46	0	0	0	1.55	0	3.28	13.75	0	0	0	15.14	12.84	2.92	2.85	0	9.34	12.6	325.82	0	k__Bacteria; p__Firmicutes; c__Clostridia; o__Clostridiales; f__Lachnospiraceae; g__Blautia; s__Unclassified_Blautia
otu9376	3.25	0	231.93	0	0	117.42	0	0	0	0	0	0	0	0	0	0	0	68.02	0	0	0	0	0	k__Bacteria; p__Bacteroidetes; c__Bacteroidia; o__Bacteroidales; f__Unclassified_Bacteroidales; g__Unclassified_Bacteroidales; s__Unclassified_Bacteroidales
otu19410	0	0	0	0	0	0	0	0	0	0	0	0	0	145.16	0	64.13	0	0	0	205.22	0	0	0	k__Bacteria; p__Firmicutes; c__Clostridia; o__Clostridiales; f__Peptostreptococcaceae; g__Peptostreptococcus; s__Peptostreptococcus_anaerobius
otu21204	1.59	22.49	46.76	0	0	0	0	0	15.23	0	0	0	0	60.41	0	0	0	257.7	0	0	0	0	0	k__Bacteria; p__Proteobacteria; c__Epsilonproteobacteria; o__Campylobacterales; f__Campylobacteraceae; g__Campylobacter; s__Campylobacter_ureolyticus
otu14674	0	0	0	0	0	0	0	0	2.61	0	0	0	111.38	0	0	0	0	88.42	158.84	0	10.04	0	0	k__Bacteria; p__Proteobacteria; c__Deltaproteobacteria; o__Desulfovibrionales; f__Desulfovibrionaceae; g__Bilophila; s__Unclassified_Bilophila
otu10710	0	0	0	0	0	0	74.54	48.14	73.9	6.29	64.49	88.67	0	0	0	0	0	0	0	0	0	0	0	k__Bacteria; p__Firmicutes; c__Clostridia; o__Clostridiales; f__[Tissierellaceae]; g__Unclassified_[Tissierellaceae]; s__Unclassified_[Tissierellaceae]
otu19695	2.42	0	37.48	68.93	0	28.75	7.74	6.94	11.01	1.33	16.87	10.56	0	52.93	35.25	18.22	22.52	10.5	12.26	1.45	25.02	18.82	2.7	k__Bacteria; p__Proteobacteria; c__Betaproteobacteria; o__Burkholderiales; f__Comamonadaceae; g__Unclassified_Comamonadaceae; s__Unclassified_Comamonadaceae
otu22383	0	0	27.37	10.3	0	13.25	0	14.09	0	7.7	48.08	12.71	0	59.88	0	8.6	0	0	0	60.58	111.1	8.77	0	k__Bacteria; p__Firmicutes; c__Clostridia; o__Clostridiales; f__Lachnospiraceae; g__Dorea; s__Unclassified_Dorea
otu9009	8.33	0	12.6	0	5.36	15.04	7	2.99	7.59	2.5	2.02	0	3.4	78.96	17.02	60.41	118.52	4.89	5.56	10.17	0	0	1	k__Bacteria; p__Firmicutes; c__Bacilli; o__Bacillales; f__Bacillaceae; g__Bacillus; s__Unclassified_Bacillus
otu14987	1.42	426.5	0	0	0	0	0	0	26.91	0	0	0	0	0	13.97	0	0	0	0	0	0	0	4.79	k__Bacteria; p__Firmicutes; c__Clostridia; o__Clostridiales; f__[Tissierellaceae]; g__Unclassified_[Tissierellaceae]; s__Unclassified_[Tissierellaceae]
otu1207	0	0	0	0	0	0	0	0	0	0	0	0	0	0	0	0	0	0	0	0	348.11	24.92	0	k__Bacteria; p__Firmicutes; c__Bacilli; o__Bacillales; f__Bacillaceae; g__Geobacillus; s__Unclassified_Geobacillus
otu3163	0	0	356.88	22.9	0	0	0	0	0	0	0	0	0	0	0	0	0	0	0	0	0	0	0	k__Bacteria; p__Firmicutes; c__Clostridia; o__Clostridiales; f__[Acidaminobacteraceae]; g__Fusibacter; s__Unclassified_Fusibacter
otu5527	0	0	0	115.25	0	0	0	0	0	0	0	0	0	0	0	0	0	253.26	0	0	0	0	2.6	k__Bacteria; p__Firmicutes; c__Clostridia; o__Clostridiales; f__[Acidaminobacteraceae]; g__Fusibacter; s__Unclassified_Fusibacter
otu3065	0	0	8.53	0	0	0	0	8.39	0	7.72	11.78	10.87	0	0	0	206.66	0	0	0	9.43	49.55	3.1	0	k__Bacteria; p__Firmicutes; c__Clostridia; o__Clostridiales; f__Lachnospiraceae; g__Unclassified_Lachnospiraceae; s__Unclassified_Lachnospiraceae
otu13826	146.41	0	0	1.56	0	32.91	0	0	0	0	17.98	0	0	3.4	0	68.8	0	3.54	15.56	33.84	0	36.48	0	k__Bacteria; p__Firmicutes; c__Clostridia; o__Clostridiales; f__[Tissierellaceae]; g__Anaerococcus; s__Unclassified_Anaerococcus
otu3834	27.58	0	59.28	68.44	0	6.12	9.14	10.05	11.89	1.39	34.77	1.99	2.1	8.18	13.43	22.94	0	5.5	0	3.53	61.28	7.62	2.68	k__Bacteria; p__Actinobacteria; c__Actinobacteria; o__Actinomycetales; f__Propionibacteriaceae; g__Propionibacterium; s__Propionibacterium_acnes
otu9841	0	0	0	0	0	0	1.59	0	0	0	0	0	0	0	0	0	0	0	0	357.07	0	0	0	k__Bacteria; p__Bacteroidetes; c__Bacteroidia; o__Bacteroidales; f__Porphyromonadaceae; g__Porphyromonas; s__Unclassified_Porphyromonas
otu5020	0	1.81	35.47	5.27	0	0	0	0	16.58	0	55.93	0	0	214.37	23.14	0	0	0	0	0	0	0	23.59	k__Bacteria; p__Bacteroidetes; c__Bacteroidia; o__Bacteroidales; f__Porphyromonadaceae; g__Porphyromonas; s__Unclassified_Porphyromonas
otu11884	11.56	1.91	38.55	68.38	3.67	9.72	5.34	2.93	4.18	1.98	16.62	4.06	3.38	27.82	37.92	30.92	35.08	12.47	8.29	2.14	10.2	6.55	3.54	k__Bacteria; p__Bacteroidetes; c__[Saprospirae]; o__[Saprospirales]; f__Chitinophagaceae; g__Sediminibacterium; s__Unclassified_Sediminibacterium
otu12088	0	0	0	0	0	0	0	0	0	0	0	0	0	0	0	0	0	2.1	0	41.99	0	314.86	0	k__Bacteria; p__Firmicutes; c__Bacilli; o__Lactobacillales; f__Aerococcaceae; g__Facklamia; s__Unclassified_Facklamia
otu15727	3.01	14.39	27.51	5.08	0	168.09	0	0	0	0	0	0	0	0	17.65	0	0	128.45	0	0	0	0	0	k__Bacteria; p__Firmicutes; c__Clostridia; o__Clostridiales; f__Ruminococcaceae; g__Ruminococcus; s__Unclassified_Ruminococcus
otu9067	7.02	0	10.13	56.79	4.55	14.08	1.47	7.64	16.74	0	21.08	6.62	4.08	40.78	12.49	41.93	43.82	8.34	11.92	0	2.78	6.73	3.27	k__Bacteria; p__Proteobacteria; c__Gammaproteobacteria; o__Xanthomonadales; f__Xanthomonadaceae; g__Unclassified_Xanthomonadaceae; s__Unclassified_Xanthomonadaceae
otu7808	0	0	0	0	0	1.55	0	36.7	35.88	89.9	55.8	58.53	20.24	0	0	0	0	0	0	0	0	0	0	k__Bacteria; p__Firmicutes; c__Bacilli; o__Lactobacillales; f__Aerococcaceae; g__Facklamia; s__Unclassified_Facklamia
otu14777	0	2.64	0	0	12.54	6.54	14.51	3.15	0	22.63	37.46	3.01	45.97	49.23	0	0	8.59	9.13	95.87	8.75	0	0	1.1	k__Bacteria; p__Firmicutes; c__Bacilli; o__Lactobacillales; f__Aerococcaceae; g__Facklamia; s__Unclassified_Facklamia
otu15913	0	0	4.87	0	0	6.84	3.12	13.87	4.08	5.85	18.12	29.06	0	13.15	0	4.16	0	1.32	0	30.13	160.8	9.35	0	k__Bacteria; p__Firmicutes; c__Clostridia; o__Clostridiales; f__Ruminococcaceae; g__Unclassified_Ruminococcaceae; s__Unclassified_Ruminococcaceae
otu13026	2.43	0	25.7	38.04	4.49	3.92	0	1.59	9.16	0	0	3.54	1.36	19.77	15.97	99.53	0	36.78	15	9.92	8.96	10.2	0	k__Bacteria; p__Proteobacteria; c__Deltaproteobacteria; o__Myxococcales; f__Myxococcaceae; g__Unclassified_Myxococcaceae; s__Unclassified_Myxococcaceae
otu3560	0	0	1.45	1.47	0	0	4.55	16.18	0	1.92	1.31	13	0	0	0	85.74	0	1.39	0	27.73	124.5	11.86	1.03	k__Bacteria; p__Verrucomicrobia; c__Verrucomicrobiae; o__Verrucomicrobiales; f__Verrucomicrobiaceae; g__Akkermansia; s__Unclassified_Akkermansia
otu7155	0	0	36.22	23.27	2.77	11.23	0	7.02	0	4.74	12.94	7.3	0	18.58	0	95.45	12.94	7.15	3.99	1.39	29.42	14.28	2.65	k__Bacteria; p__Proteobacteria; c__Deltaproteobacteria; o__Myxococcales; f__Myxococcaceae; g__Unclassified_Myxococcaceae; s__Unclassified_Myxococcaceae
otu2759	0	2.75	0	0	0	0	87.8	0	209.57	33.09	0	0	0	0	0	1.13	0	0	0	12.21	0	0	0	k__Bacteria; p__Bacteroidetes; c__[Saprospirae]; o__[Saprospirales]; f__Chitinophagaceae; g__Flavisolibacter; s__Unclassified_Flavisolibacter
otu23249	7.43	0	16.84	14.91	1.8	11.41	4.5	3.12	7.53	2.61	7.03	12.76	4.21	17.49	140.18	19.96	9.5	8.35	2	2.16	17.72	12.55	2.01	k__Bacteria; p__Proteobacteria; c__Alphaproteobacteria; o__Caulobacterales; f__Caulobacteraceae; g__Unclassified_Caulobacteraceae; s__Unclassified_Caulobacteraceae
otu1770	0	0	6.34	0	0	0	7	4.78	0	6.8	12.17	5.47	0	0	0	101.88	2.45	0	0	35	86.23	7.98	0	k__Bacteria; p__Firmicutes; c__Clostridia; o__Clostridiales; f__Unclassified_Clostridiales; g__Unclassified_Clostridiales; s__Unclassified_Clostridiales
otu18510	6.05	0	49.13	27.11	2.71	24.62	9.85	5.99	1.71	2.79	18.83	10.21	2.03	16.49	58.56	13.66	14.62	6.27	6.67	1.32	16.21	8.93	1.6	k__Bacteria; p__[Thermi]; c__Deinococci; o__Deinococcales; f__Deinococcaceae; g__Deinococcus; s__Unclassified_Deinococcus
otu634	97.66	0	0	0	0	12.21	65.49	0	0	0	0	0	0	95.36	6.09	0	0	36.17	0	0	0	0	0	k__Bacteria; p__Firmicutes; c__Clostridia; o__Clostridiales; f__Unclassified_Clostridiales; g__Unclassified_Clostridiales; s__Unclassified_Clostridiales
otu11694	3.13	0	0	4.53	0	9.02	6.24	0	0	3.47	11.22	1.02	2.82	14.17	5.36	135.71	16.5	0	0	19.82	15.07	2.92	0	k__Bacteria; p__Firmicutes; c__Clostridia; o__Clostridiales; f__Ruminococcaceae; g__Faecalibacterium; s__Faecalibacterium_prausnitzii
otu12323	0	6.26	0	0	0	55.84	0	0	0	34.84	0	0	0	36.54	0	0	46.42	38.66	0	25.93	0	25.71	4.74	k__Bacteria; p__Bacteroidetes; c__Bacteroidia; o__Bacteroidales; f__Porphyromonadaceae; g__Porphyromonas; s__Unclassified_Porphyromonas
otu4227	0	0	1.37	45.74	3.6	6.6	3.69	1.58	15.12	2.63	15.82	5.45	0	29.87	91.66	0	0	30.61	5.33	7	25.43	1.44	2.25	k__Bacteria; p__Cyanobacteria; c__4C0d-2; o__MLE1-12; f__Unclassified_MLE1-12; g__Unclassified_MLE1-12; s__Unclassified_MLE1-12
otu21544	0	0	0	0	0	0	7.6	7.67	0	0	8.97	3.43	0	6.85	0	62.77	0	12.06	0	57.11	89.43	3.73	0	k__Bacteria; p__Verrucomicrobia; c__Verrucomicrobiae; o__Verrucomicrobiales; f__Verrucomicrobiaceae; g__Akkermansia; s__Unclassified_Akkermansia
otu7591	3.1	3.61	24.62	20.16	1.85	0	0	1.53	5.96	0	1.36	14.4	2.62	7.47	16.75	18.38	41.59	26.22	6.7	2.1	43.65	14.82	0	k__Bacteria; p__Proteobacteria; c__Epsilonproteobacteria; o__Campylobacterales; f__Campylobacteraceae; g__Sulfurospirillum; s__Unclassified_Sulfurospirillum
otu7326	10.21	1.88	10.76	30.2	2.81	20.15	3.83	4.74	2.52	1.36	9.19	7.76	1.37	22.36	10.62	30.84	9.82	23.57	15.65	0	19.11	12.53	10.34	k__Bacteria; p__Proteobacteria; c__Betaproteobacteria; o__Burkholderiales; f__Comamonadaceae; g__Unclassified_Comamonadaceae; s__Unclassified_Comamonadaceae
otu19181	0	0	0	0	0	0	0	2.25	0	0	0	0	0	0	0	22.96	0	0	0	7.9	215.74	13.44	0	k__Bacteria; p__Bacteroidetes; c__Bacteroidia; o__Bacteroidales; f__Rikenellaceae; g__Unclassified_Rikenellaceae; s__Unclassified_Rikenellaceae
otu5934	0	0	17.29	0	0	0	8.61	19.27	0	4.49	29.53	17.41	2.07	0	0	25.36	0	6.16	0	53.82	60.07	5.22	0	k__Bacteria; p__Firmicutes; c__Clostridia; o__Clostridiales; f__Unclassified_Clostridiales; g__Unclassified_Clostridiales; s__Unclassified_Clostridiales
otu8990	6.07	0	25.02	24.12	0	3.74	3.76	4.67	10.9	0	15.52	23.2	2.02	23.51	27.61	21.34	13.8	10.85	8.09	1.39	18.29	13.45	2.26	k__Bacteria; p__Proteobacteria; c__Alphaproteobacteria; o__Caulobacterales; f__Caulobacteraceae; g__Unclassified_Caulobacteraceae; s__Unclassified_Caulobacteraceae
otu12525	0	0	0	0	0	0	0	0	0	0	0	0	0	0	0	0	0	262.59	0	0	0	0	0	k__Bacteria; p__Proteobacteria; c__Epsilonproteobacteria; o__Campylobacterales; f__Campylobacteraceae; g__Campylobacter; s__Unclassified_Campylobacter
otu13880	0	0	0	0	0	0	0	0	0	0	0	0	0	310.84	0	0	0	0	0	0	0	0	0	k__Bacteria; p__Firmicutes; c__Clostridia; o__Clostridiales; f__Peptostreptococcaceae; g__Filifactor; s__Unclassified_Filifactor
otu10243	1.56	1.75	1.57	22.4	0	12.83	3.13	2.9	5.02	2.49	3.96	4.88	7.89	30.47	25.67	50.11	35	31.5	6.79	0	1.42	1.45	0	k__Bacteria; p__Proteobacteria; c__Alphaproteobacteria; o__Rhodospirillales; f__Acetobacteraceae; g__Unclassified_Acetobacteraceae; s__Unclassified_Acetobacteraceae
otu507	0	0	0	0	0	0	0	0	0	0	0	0	0	298.71	0	1.19	0	0	0	0	0	0	0	k__Bacteria; p__Fusobacteria; c__Fusobacteriia; o__Fusobacteriales; f__Fusobacteriaceae; g__Fusobacterium; s__Unclassified_Fusobacterium
otu21822	0	0	2.2	0	0	0	0	18.9	0	2.14	8.28	12.28	2.03	38.13	0	85.25	0	0	0	5.17	61	2.81	0	k__Bacteria; p__Firmicutes; c__Clostridia; o__Clostridiales; f__Ruminococcaceae; g__Unclassified_Ruminococcaceae; s__Unclassified_Ruminococcaceae
otu11421	0	0	43.11	8.96	0	0	0	4.59	10.77	0	3.2	16.88	2.84	3.26	0	113.37	0	4.96	1.93	4.34	4.89	2.34	0	k__Bacteria; p__Actinobacteria; c__Rubrobacteria; o__Rubrobacterales; f__Rubrobacteraceae; g__Rubrobacter; s__Unclassified_Rubrobacter
otu10907	0	0	0	139.74	0	0	0	0	0	0	0	0	0	10.09	4.26	75.45	0	0	0	10.36	0	0	1.62	k__Bacteria; p__Firmicutes; c__Clostridia; o__Clostridiales; f__Unclassified_Clostridiales; g__Unclassified_Clostridiales; s__Unclassified_Clostridiales
otu11775	0	0	52.45	57.04	0	1.53	3.18	1.48	0	0	0	5.7	0	24.28	0	52.59	15.71	10.41	0	0	5.25	0	2.71	k__Bacteria; p__Proteobacteria; c__Alphaproteobacteria; o__Caulobacterales; f__Caulobacteraceae; g__Unclassified_Caulobacteraceae; s__Unclassified_Caulobacteraceae
otu12733	0	0	0	0	0	0	0	0	13.37	34.26	0	36.29	25.28	0	0	0	0	0	0	10.99	96.82	5.78	0	k__Bacteria; p__Spirochaetes; c__Spirochaetes; o__Spirochaetales; f__Spirochaetaceae; g__Treponema; s__Unclassified_Treponema
otu2364	0	0	0	20.19	0	0	16.06	16.98	57.32	26.07	30.5	16.4	1.96	0	4.46	0	0	0	0	15.02	34.14	0	1.08	k__Bacteria; p__Proteobacteria; c__Gammaproteobacteria; o__Pseudomonadales; f__Pseudomonadaceae; g__Pseudomonas; s__Pseudomonas_stutzeri
otu4259	0	0	9.37	0	0	0	0	14.82	0	2.37	13.05	5.53	0	0	0	57.35	0	0	0	18.83	98.87	7.24	0	k__Bacteria; p__Firmicutes; c__Clostridia; o__Clostridiales; f__Unclassified_Clostridiales; g__Unclassified_Clostridiales; s__Unclassified_Clostridiales
otu19554	0	0	0	0	0	0	0	0	0	0	13.95	0	0	0	0	0	0	0	0	18.25	0	214.97	0	k__Bacteria; p__Firmicutes; c__Clostridia; o__Clostridiales; f__Ruminococcaceae; g__Unclassified_Ruminococcaceae; s__Unclassified_Ruminococcaceae
otu3720	3.24	0	35.36	43.18	1.82	5.21	0	4.72	4.15	5.92	8.66	5.46	3.43	29.17	21.41	15.96	23.76	10.99	4.29	8.5	2.73	4.56	0	k__Bacteria; p__Bacteroidetes; c__Bacteroidia; o__Bacteroidales; f__Bacteroidaceae; g__Bacteroides; s__Bacteroides_barnesiae
otu1883	0	0	27.93	0	0	0	4.62	13.92	0	1.91	17.81	15.63	2.63	0	0	0	0	0	0	36.72	101.33	4.89	0	k__Bacteria; p__Verrucomicrobia; c__Verrucomicrobiae; o__Verrucomicrobiales; f__Verrucomicrobiaceae; g__Akkermansia; s__Unclassified_Akkermansia
otu2265	6.04	0	22.73	11.71	3.7	5.44	6.29	3.89	31.54	5.33	38.42	13.32	8.32	5.74	16.08	4.12	16.81	7.66	3.29	2.22	12.63	5.87	0	k__Bacteria; p__Proteobacteria; c__Alphaproteobacteria; o__Rhizobiales; f__Rhizobiaceae; g__Agrobacterium; s__Unclassified_Agrobacterium
otu21271	0	0	0	0	0	0	0	0	0	0	0	0	0	0	0	0	0	144.34	0	0	0	0	64.98	k__Bacteria; p__Tenericutes; c__Mollicutes; o__Mycoplasmatales; f__Mycoplasmataceae; g__Mycoplasma; s__Unclassified_Mycoplasma
otu6338	0	0	0	2.24	0	0	0	0	0	0	0	0	0	3.39	34.41	0	0	0	0	2.2	179.55	15.84	0	k__Bacteria; p__Bacteroidetes; c__Flavobacteriia; o__Flavobacteriales; f__[Weeksellaceae]; g__Cloacibacterium; s__Unclassified_Cloacibacterium
otu15485	4.74	2.69	33.45	0	0	5.3	4	5.95	0	10.49	25.67	6.36	2.05	46.97	17.62	5.44	6.96	2.98	4.02	6.46	20.7	14.87	6.53	k__Bacteria; p__Proteobacteria; c__Alphaproteobacteria; o__Sphingomonadales; f__Sphingomonadaceae; g__Sphingobium; s__Unclassified_Sphingobium
otu12057	0	1.75	4.16	5.97	0	3.88	2.24	3.76	5.8	0	6.4	1	0	16.63	0	116.95	1.02	6.96	15.73	1.46	9.17	0	0	k__Bacteria; p__Proteobacteria; c__Gammaproteobacteria; o__Enterobacteriales; f__Enterobacteriaceae; g__Unclassified_Enterobacteriaceae; s__Unclassified_Enterobacteriaceae
otu23468	0	0	17.94	0	0	0	0	0	0	0	0	0	0	63.84	0	125.23	0	0	0	1.43	0	0	0	k__Bacteria; p__Firmicutes; c__Clostridia; o__Clostridiales; f__Unclassified_Clostridiales; g__Unclassified_Clostridiales; s__Unclassified_Clostridiales
otu23194	0	0	0	17.21	0	0	1.53	3.21	0	4.07	11.02	16.43	2.65	0	0	54.52	12.78	0	0	9.94	60.42	6.68	0	k__Bacteria; p__Firmicutes; c__Clostridia; o__Clostridiales; f__Lachnospiraceae; g__Unclassified_Lachnospiraceae; s__Unclassified_Lachnospiraceae
otu8138	0	0	0	0	0	0	0	0	0	0	0	0	0	0	0	0	0	0	0	0	0	0	168.02	k__Bacteria; p__Firmicutes; c__Clostridia; o__Clostridiales; f__[Tissierellaceae]; g__GW-34; s__Unclassified_GW-34
otu7845	0	0	2.88	0	0	0	0	14.68	0	3.98	18.35	13.72	0	0	0	0	0	5.41	0	11.98	131.98	8.9	0	k__Bacteria; p__Firmicutes; c__Clostridia; o__Clostridiales; f__Ruminococcaceae; g__Unclassified_Ruminococcaceae; s__Unclassified_Ruminococcaceae
otu17301	0	29.42	3.51	0	0	6.92	11.51	0	0	11.93	0	0	32.82	0	18.29	0	0	37.69	0	14.88	0	0	44.44	k__Bacteria; p__Actinobacteria; c__Actinobacteria; o__Actinomycetales; f__Propionibacteriaceae; g__Unclassified_Propionibacteriaceae; s__Unclassified_Propionibacteriaceae
otu8908	0	0	0	0	0	6.13	15.97	4.62	37.45	13.49	45.55	6.44	8.12	32.04	12.43	0	6.64	0	0	11.46	13.11	0	0	k__Bacteria; p__Proteobacteria; c__Gammaproteobacteria; o__Pseudomonadales; f__Pseudomonadaceae; g__Pseudomonas; s__Unclassified_Pseudomonas
otu7954	10.87	0	4.03	44.94	1.85	15.15	0	7.93	0	0	6.52	0	3.53	20.65	19.33	20.08	0	11.28	1.98	2.25	27.63	11.93	4.99	k__Bacteria; p__Proteobacteria; c__Betaproteobacteria; o__Rhodocyclales; f__Rhodocyclaceae; g__Zoogloea; s__Unclassified_Zoogloea
otu15666	0	1.76	0	0	0	0	0	0	0	0	1.24	0	0	30	0	137.41	6.87	0	0	0	6.02	0	0	k__Bacteria; p__Firmicutes; c__Erysipelotrichi; o__Erysipelotrichales; f__Erysipelotrichaceae; g__Bulleidia; s__Unclassified_Bulleidia
otu22721	4.53	0	24.16	8.06	8.11	0	0	0	0	0	0	0	0	0	43.02	89.64	5.71	0	0	2.84	0	11.83	0	k__Bacteria; p__Firmicutes; c__Bacilli; o__Lactobacillales; f__Lactobacillaceae; g__Lactobacillus; s__Unclassified_Lactobacillus
otu16775	2.3	0	38.94	13.43	1.81	8.02	2.33	1.59	1.7	1.96	5.97	9.71	0	7.49	22.96	37.42	12.99	7.05	7.44	2.2	11.27	0	0	k__Bacteria; p__Acidobacteria; c__Solibacteres; o__Solibacterales; f__Unclassified_Solibacterales; g__Unclassified_Solibacterales; s__Unclassified_Solibacterales
otu5988	0	0	0	0	0	0	0	0	0	0	0	0	0	1.58	0	0	0	0	0	0	188.14	12.13	0	k__Bacteria; p__Proteobacteria; c__Betaproteobacteria; o__SC-I-84; f__Unclassified_SC-I-84; g__Unclassified_SC-I-84; s__Unclassified_SC-I-84
otu1330	6.73	0	28.23	0	1.79	20.39	0	4.73	0	0	18.39	0	0	0	1.8	16.79	17.96	14.66	8.83	12.85	16.8	21.26	3.89	k__Bacteria; p__Fusobacteria; c__Fusobacteriia; o__Fusobacteriales; f__Fusobacteriaceae; g__Fusobacterium; s__Unclassified_Fusobacterium
otu7531	0	39.56	0	0	0	0	0	0	0	144.07	3.05	0	0	0	0	0	0	0	0	0	0	0	8.14	k__Bacteria; p__Tenericutes; c__Mollicutes; o__Acholeplasmatales; f__Acholeplasmataceae; g__Unclassified_Acholeplasmataceae; s__Unclassified_Acholeplasmataceae
otu9477	0	0	0	0	0	0	0	0	0	0	0	0	0	0	0	0	0	0	0	204.07	0	0	0	k__Bacteria; p__Proteobacteria; c__Gammaproteobacteria; o__Cardiobacteriales; f__Cardiobacteriaceae; g__Suttonella; s__Suttonella_indologenes
otu235	0	0	13.52	14.21	0	22.31	4.47	4.56	15.07	8.08	0	7.64	4.9	0	0	35.09	7.48	23.79	6.72	4.3	7.55	10.35	0	k__Bacteria; p__Cyanobacteria; c__4C0d-2; o__MLE1-12; f__Unclassified_MLE1-12; g__Unclassified_MLE1-12; s__Unclassified_MLE1-12
otu13203	3.77	2.75	13.6	12.72	0	8.39	1.52	1.48	6.68	7.16	17.05	8.73	0	7.56	9.61	19.36	20.39	12.71	6.08	7.1	19.69	2.33	1.03	k__Bacteria; p__Proteobacteria; c__Gammaproteobacteria; o__Pseudomonadales; f__Moraxellaceae; g__Acinetobacter; s__Unclassified_Acinetobacter
otu4401	17.21	0	18.65	1.56	73.58	3.17	4.65	1.55	10.93	1.35	22.84	4.21	0	15.14	0	11.7	1.24	4.17	9.49	1.44	1.44	1.55	4.39	k__Bacteria; p__Actinobacteria; c__Actinobacteria; o__Actinomycetales; f__Micrococcaceae; g__Unclassified_Micrococcaceae; s__Unclassified_Micrococcaceae
otu12024	4.82	0	0	5.17	0	22.06	0	20.84	0	17.87	29.81	25.25	0	23.98	0	3.58	16.23	0	0	0	0	0	9.07	k__Bacteria; p__Fusobacteria; c__Fusobacteriia; o__Fusobacteriales; f__Leptotrichiaceae; g__Unclassified_Leptotrichiaceae; s__Unclassified_Leptotrichiaceae
otu19322	0	1.83	13.77	40.72	4.36	6.08	0	1.5	2.61	0	3.94	4.64	0	5.93	37.21	53.26	3.57	7.39	0	2.29	2.02	0	1.01	k__Bacteria; p__Proteobacteria; c__Alphaproteobacteria; o__Rhizobiales; f__Hyphomicrobiaceae; g__Rhodoplanes; s__Unclassified_Rhodoplanes
otu16498	0	0	0	0	0	0	0	0	0	15.28	0	0	0	0	0	0	0	0	0	11.05	151.91	8.14	0	k__Bacteria; p__Bacteroidetes; c__Bacteroidia; o__Bacteroidales; f__Unclassified_Bacteroidales; g__Unclassified_Bacteroidales; s__Unclassified_Bacteroidales
otu20656	7.05	0	2.04	5.16	0	20.89	0	29.83	0	18.62	22.8	20.61	0	23.7	0	2.26	19.2	2.2	0	0	0	0	3.09	k__Bacteria; p__Fusobacteria; c__Fusobacteriia; o__Fusobacteriales; f__Leptotrichiaceae; g__Unclassified_Leptotrichiaceae; s__Unclassified_Leptotrichiaceae
otu2203	0	0	0	0	0	0	4.57	14.73	0	2.75	10.33	13.04	0	0	0	15.6	2.98	0	0	34.38	71.42	7.28	0	k__Bacteria; p__Firmicutes; c__Clostridia; o__Clostridiales; f__Unclassified_Clostridiales; g__Unclassified_Clostridiales; s__Unclassified_Clostridiales
otu16491	0	1.77	0	1.61	8.07	0	2.99	5.48	23.59	6.19	0	0	0	0	31.83	0	0	3.55	0	22.5	46.43	46.45	0	k__Bacteria; p__Firmicutes; c__Clostridia; o__Clostridiales; f__Clostridiaceae; g__Unclassified_Clostridiaceae; s__Unclassified_Clostridiaceae
otu15858	0	0	38.82	17.4	6.29	5.39	0	3.83	5.6	1.38	13.79	2.93	3.42	11.7	8.77	12.37	4.56	6.98	3.53	27	5.74	2.92	1.94	k__Bacteria; p__Cyanobacteria; c__Chloroplast; o__Streptophyta; f__Unclassified_Streptophyta; g__Unclassified_Streptophyta; s__Unclassified_Streptophyta
otu20349	0	0	12.72	4.67	0	0	3.85	4.58	0	10.44	8.03	9.61	0	0	10.6	0	0	0	0	67.13	48.11	2.18	0	k__Bacteria; p__Firmicutes; c__Clostridia; o__Clostridiales; f__Ruminococcaceae; g__Unclassified_Ruminococcaceae; s__Unclassified_Ruminococcaceae
otu7611	0	16.17	21.02	3.65	0	26.06	0	0	0	0	0	0	0	0	0	0	0	67.68	0	54.26	0	0	0	k__Bacteria; p__Firmicutes; c__Erysipelotrichi; o__Erysipelotrichales; f__Erysipelotrichaceae; g__p-75-a5; s__Unclassified_p-75-a5
otu12713	0	0	0	0	0	0	0	0	0	0	0	0	0	0	0	14.31	18.01	0	0	0	130.44	8.23	2.71	k__Bacteria; p__Firmicutes; c__Bacilli; o__Bacillales; f__Bacillaceae; g__Anoxybacillus; s__Anoxybacillus_kestanbolensis
otu17980	16.38	0	0	7.77	35.09	0	2.97	10.87	3.32	0	0	0	1.36	0	0	0	25.24	0	0	6.62	70.66	6.66	0	k__Bacteria; p__Actinobacteria; c__Actinobacteria; o__Actinomycetales; f__Corynebacteriaceae; g__Corynebacterium; s__Unclassified_Corynebacterium
otu19071	0	6.35	0	0	192.55	0	0	0	0	0	0	15.55	0	0	0	0	0	1.29	0	0	0	0	0	k__Bacteria; p__Proteobacteria; c__Alphaproteobacteria; o__Rhizobiales; f__Bradyrhizobiaceae; g__Balneimonas; s__Unclassified_Balneimonas
otu20388	48.99	0	11.43	0	26.33	5.47	0	0	2.5	0	0	0	0	0	7.88	25.5	5.67	0	10.26	2.23	9.82	26.48	0	k__Bacteria; p__Firmicutes; c__Bacilli; o__Lactobacillales; f__Enterococcaceae; g__Unclassified_Enterococcaceae; s__Unclassified_Enterococcaceae
otu16754	1.44	0	0	147.97	2.75	0	0	1.52	4.22	0	0	0	0	0	15.08	0	6.39	1.48	0	4.36	2.14	1.49	0	k__Bacteria; p__Actinobacteria; c__Actinobacteria; o__Actinomycetales; f__Unclassified_Actinomycetales; g__Unclassified_Actinomycetales; s__Unclassified_Actinomycetales
otu2607	0	0	0	0	0	0	0	5.6	1.68	3.74	0	0	0	0	0	76.01	0	2.1	0	8.75	64.28	3.01	0	k__Bacteria; p__Verrucomicrobia; c__Verruco-5; o__WCHB1-41; f__RFP12; g__Unclassified_RFP12; s__Unclassified_RFP12
otu7310	0	0	0	0	0	0	189.64	1.57	0	0	0	0	0	0	0	0	0	0	0	0	0	0	0	k__Bacteria; p__Firmicutes; c__Bacilli; o__Lactobacillales; f__Aerococcaceae; g__Facklamia; s__Unclassified_Facklamia
otu2586	0	0	6.31	31.37	0	2.38	0	0	1.59	0	0	1.44	6.02	11.76	37.82	6.11	9.43	7.95	25.39	13.67	17.58	0	0	k__Bacteria; p__Firmicutes; c__Clostridia; o__Clostridiales; f__Lachnospiraceae; g__[Ruminococcus]; s__Unclassified_[Ruminococcus]
otu7971	1.55	0	18.18	0	1.77	10.7	3.12	6.06	9.17	0	0	3.68	1.96	0	7.06	43.61	30.85	6.24	0	0	9.24	5.1	4.34	k__Bacteria; p__[Thermi]; c__Deinococci; o__Deinococcales; f__Deinococcaceae; g__Deinococcus; s__Deinococcus_geothermalis
otu2818	0	0	0	0	0	0	0	0	0	0	0	0	0	159.16	0	0	0	0	0	38.04	0	0	0	k__Bacteria; p__Firmicutes; c__Clostridia; o__Clostridiales; f__Veillonellaceae; g__Dialister; s__Unclassified_Dialister
otu20727	0	0	13.26	27.03	0	2.27	7.02	2.27	10.69	5.98	5.77	0	2.74	11.78	19.8	9.93	14.05	0	0	2.31	15.19	14	8.32	k__Bacteria; p__Proteobacteria; c__Betaproteobacteria; o__Burkholderiales; f__Comamonadaceae; g__Unclassified_Comamonadaceae; s__Unclassified_Comamonadaceae
otu11839	0	0	13.96	19.77	2.79	11.7	2.41	0	4.3	3.14	1.31	4.12	0	0	44.78	24.17	3.4	6.32	12.67	1.51	10.55	7.35	1.69	k__Bacteria; p__Proteobacteria; c__Betaproteobacteria; o__Rhodocyclales; f__Rhodocyclaceae; g__Zoogloea; s__Unclassified_Zoogloea
otu19660	0	0	0	0	0	0	0	9.93	0	3.29	5.74	1.78	0	0	0	0	0	0	0	11.57	128.31	6.78	0	k__Bacteria; p__Verrucomicrobia; c__Verrucomicrobiae; o__Verrucomicrobiales; f__Verrucomicrobiaceae; g__Akkermansia; s__Unclassified_Akkermansia
otu21617	9.98	0	2.18	5.33	0	22.28	2.13	23.92	0	14.97	17.16	23.24	0	17.5	0	3.59	12.35	0	0	0	0	0	3.73	k__Bacteria; p__Fusobacteria; c__Fusobacteriia; o__Fusobacteriales; f__Leptotrichiaceae; g__Unclassified_Leptotrichiaceae; s__Unclassified_Leptotrichiaceae
otu8652	0	0	0	0	0	6.3	0	18.87	3.36	3.22	0	8.94	1.39	0	0	0	0	0	0	13.11	104.77	5.93	0	k__Bacteria; p__Firmicutes; c__Clostridia; o__Clostridiales; f__Ruminococcaceae; g__Unclassified_Ruminococcaceae; s__Unclassified_Ruminococcaceae
otu12517	3.87	0	4.26	0	0	0	0	0	2.48	0	4.51	0	0	1.73	7.11	43.68	68.88	0	0	10.78	0	0	0	k__Bacteria; p__Firmicutes; c__Bacilli; o__Bacillales; f__Planococcaceae; g__Planococcus; s__Planococcus_maritimus
otu11777	0	46.63	0	0	0	0	0	0	0	0	2.75	0	0	48.9	0	0	3.9	0	0	44.16	11.08	27.28	0	k__Bacteria; p__Firmicutes; c__Clostridia; o__Clostridiales; f__[Tissierellaceae]; g__Peptoniphilus; s__Unclassified_Peptoniphilus
otu16590	2.36	0	0	31.25	0	2.29	17.75	51.3	0	0	0	38.58	0	0	0	0	0	0	0	2.82	7.67	0	1	k__Bacteria; p__Firmicutes; c__Clostridia; o__Clostridiales; f__[Tissierellaceae]; g__Tissierella_Soehngenia; s__Unclassified_Tissierella_Soehngenia
otu1803	0	0	0	0	0	0	0	0	0	0	0	0	0	0	0	115.25	0	0	0	24.38	0	2.17	0	k__Bacteria; p__Firmicutes; c__Clostridia; o__Clostridiales; f__Unclassified_Clostridiales; g__Unclassified_Clostridiales; s__Unclassified_Clostridiales
otu16237	3.87	0	3.03	20.4	1.84	17.14	0	2.38	0	0	8.15	0	0	38.35	6.12	44.9	0	0	6.91	5.03	4.16	0	0	k__Bacteria; p__Actinobacteria; c__Actinobacteria; o__Actinomycetales; f__Dietziaceae; g__Dietzia; s__Unclassified_Dietzia
otu20205	6.11	0	0	0	2.75	0	3.74	7.05	0	1.95	22.5	0	2.03	0	0	39.56	0	0	0	10.62	54.91	1.38	0	k__Bacteria; p__Firmicutes; c__Clostridia; o__Clostridiales; f__Lachnospiraceae; g__Unclassified_Lachnospiraceae; s__Unclassified_Lachnospiraceae
otu20809	0	1.76	0	0	0	0	0	0	0	0	0	0	0	139.29	0	0	0	0	0	40.1	0	0	0	k__Bacteria; p__Bacteroidetes; c__Bacteroidia; o__Bacteroidales; f__Porphyromonadaceae; g__Porphyromonas; s__Unclassified_Porphyromonas
otu23204	0	0	0	0	0	0	3.17	12.32	2.5	16.02	21.78	23.91	2.66	0	0	0	0	0	0	0	26.36	36.42	1.74	k__Bacteria; p__Firmicutes; c__Clostridia; o__Clostridiales; f__Peptostreptococcaceae; g__Unclassified_Peptostreptococcaceae; s__Unclassified_Peptostreptococcaceae
otu302	3.9	0	0	0	0	0	16.78	1.57	34.85	11.37	23.78	4.92	0	5.88	2.68	0	2.41	2.27	0	48.53	0	0	2.87	k__Bacteria; p__Proteobacteria; c__Gammaproteobacteria; o__Xanthomonadales; f__Xanthomonadaceae; g__Luteimonas; s__Unclassified_Luteimonas
otu22952	0	0	0	0	0	0	0	0	0	0	0	0	0	0	0	99.12	0	0	0	0	38.79	0	0	k__Bacteria; p__Actinobacteria; c__Actinobacteria; o__Actinomycetales; f__Actinomycetaceae; g__Actinomyces; s__Unclassified_Actinomyces
otu18493	0	0	0	0	0	0	2.29	3.01	0	5.31	18.27	3.77	17.18	0	9.8	3.15	7.12	0	30.23	46.6	0	2.23	2.72	k__Bacteria; p__Actinobacteria; c__Actinobacteria; o__Actinomycetales; f__Actinomycetaceae; g__Trueperella; s__Unclassified_Trueperella
otu20568	0	0	0	21	0	0	0	0	0	0	0	0	2.11	0	0	40.41	5.44	0	8.02	18.61	32.93	20.1	0	k__Bacteria; p__Firmicutes; c__Bacilli; o__Lactobacillales; f__Lactobacillaceae; g__Lactobacillus; s__Unclassified_Lactobacillus
otu11375	0	0	0	0	0	1.53	0	5.42	0	10.02	0	0	0	1.67	0	65.34	0	0	0	2.1	50.96	2.17	0	k__Bacteria; p__Firmicutes; c__Clostridia; o__Clostridiales; f__Clostridiaceae; g__Clostridium; s__Unclassified_Clostridium
otu3296	16.78	0	0	101.63	0	0	0	0	0	21.18	0	0	0	0	0	0	0	0	0	18.77	0	0	0	k__Bacteria; p__Actinobacteria; c__Actinobacteria; o__Actinomycetales; f__Corynebacteriaceae; g__Corynebacterium; s__Unclassified_Corynebacterium
otu14275	4.67	0	0	0	0	0	0	0	0	3.19	0	0	0	70.32	25.85	31.52	16.64	0	0	0	2.8	0	0	k__Bacteria; p__Bacteroidetes; c__Bacteroidia; o__Bacteroidales; f__S24-7; g__Unclassified_S24-7; s__Unclassified_S24-7
otu15266	0	1.75	3.71	3.94	0	14.68	3.01	2.3	4.94	0	0	0	0	39.15	9.57	17.18	0	2.75	6.92	0	41.58	4.36	0	k__Bacteria; p__Proteobacteria; c__Betaproteobacteria; o__Rhodocyclales; f__Rhodocyclaceae; g__Unclassified_Rhodocyclaceae; s__Unclassified_Rhodocyclaceae
otu19951	0	0	0	0	0	0	139.2	0	25.46	0	0	0	0	0	0	0	0	0	0	0	0	0	0	k__Bacteria; p__Actinobacteria; c__Actinobacteria; o__Actinomycetales; f__Actinomycetaceae; g__Unclassified_Actinomycetaceae; s__Unclassified_Actinomycetaceae
otu22374	43.17	0	2.87	0	0	0	2.21	0	0	1.3	6.35	0	4.88	0	9.64	0	0	0	0	0	2.16	83.78	0	k__Bacteria; p__Firmicutes; c__Bacilli; o__Lactobacillales; f__Aerococcaceae; g__Aerococcus; s__Unclassified_Aerococcus
otu18649	0	0	0	0	0	0	0	0	0	0	0	0	0	0	15.17	116.27	0	0	0	0	0	0	0	k__Bacteria; p__Firmicutes; c__Clostridia; o__Clostridiales; f__Unclassified_Clostridiales; g__Unclassified_Clostridiales; s__Unclassified_Clostridiales
otu13161	1.47	0	9.34	3.7	0	0	3.92	7.63	0	3.32	18.62	27.92	0	0	0	0	0	0	0	8.82	47.4	3.71	0	k__Bacteria; p__Firmicutes; c__Clostridia; o__Clostridiales; f__[Mogibacteriaceae]; g__Unclassified_[Mogibacteriaceae]; s__Unclassified_[Mogibacteriaceae]
otu11471	0	0	6.45	0	0	0	0	0	0	0	0	3.44	0	0	0	3.54	0	0	0	3.73	116	9.46	0	k__Bacteria; p__Firmicutes; c__Clostridia; o__Clostridiales; f__Unclassified_Clostridiales; g__Unclassified_Clostridiales; s__Unclassified_Clostridiales
otu3027	0	6.4	33.68	0	0	0	0	0	0	2.52	0	4.86	0	11.83	14.19	53.31	2.98	1.53	6.4	2.17	0	0	0	k__Bacteria; p__Firmicutes; c__Bacilli; o__Bacillales; f__Bacillaceae; g__Bacillus; s__Bacillus_cereus
otu16504	0	0	0	0	0	0	0	16.15	0	2.61	0	6.26	0	0	0	0	0	0	0	4.37	107.58	7.37	0	k__Bacteria; p__Bacteroidetes; c__Bacteroidia; o__Bacteroidales; f__Unclassified_Bacteroidales; g__Unclassified_Bacteroidales; s__Unclassified_Bacteroidales
otu20718	0	0	43.78	7.51	0	0	0	0	0	0	25.37	0	0	77.94	0	0	0	0	0	0	0	0	1.12	k__Bacteria; p__Bacteroidetes; c__Bacteroidia; o__Bacteroidales; f__Porphyromonadaceae; g__Porphyromonas; s__Unclassified_Porphyromonas
otu818	0	0	0	0	0	0	0	5.48	0	2.08	1.3	32.73	0	0	0	0	0	0	0	82.54	6.28	0	0	k__Bacteria; p__Lentisphaerae; c__[Lentisphaeria]; o__Unclassified_[Lentisphaeria]; f__Unclassified_[Lentisphaeria]; g__Unclassified_[Lentisphaeria]; s__Unclassified_[Lentisphaeria]
otu8162	0	0	0	0	0	0	0	8.98	0	1.33	0	4.05	0	0	0	5.86	0	0	0	16.43	94.64	8.23	0	k__Bacteria; p__Firmicutes; c__Clostridia; o__Clostridiales; f__Lachnospiraceae; g__Unclassified_Lachnospiraceae; s__Unclassified_Lachnospiraceae
otu22092	0	0	6.52	0	0	3.77	0	0	0	0	0	0	0	0	0	0	0	26.71	0	0	0	0	80.22	k__Bacteria; p__Actinobacteria; c__Actinobacteria; o__Actinomycetales; f__Actinomycetaceae; g__Mobiluncus; s__Unclassified_Mobiluncus
otu14602	0	0	28.48	2.25	0	0	0	6.24	2.4	5.41	5.77	3.05	0	0	0	69.6	0	0	0	0	0	0	0	k__Bacteria; p__Firmicutes; c__Clostridia; o__Clostridiales; f__Lachnospiraceae; g__Coprococcus; s__Unclassified_Coprococcus
otu18912	0	0	0	24.08	0	0	7.11	3.05	14.27	3.19	1.95	4.91	0	0	48.83	1.32	7.11	5.64	0	7.76	4.32	12.69	0	k__Bacteria; p__Proteobacteria; c__Gammaproteobacteria; o__Enterobacteriales; f__Enterobacteriaceae; g__Serratia; s__Serratia_marcescens
otu7402	0	0	0	0	0	0	1.54	10.7	0	0	0	3.56	0	12.58	0	0	0	0	0	3.51	101.85	5.02	0	k__Bacteria; p__Proteobacteria; c__Deltaproteobacteria; o__Desulfovibrionales; f__Desulfovibrionaceae; g__Desulfovibrio; s__Unclassified_Desulfovibrio
otu8660	0	0	0	0	0	0	0	10.42	1.69	0	0	1.09	0	0	0	99.94	0	0	0	0	4.14	0	0	k__Bacteria; p__Firmicutes; c__Clostridia; o__Clostridiales; f__Unclassified_Clostridiales; g__Unclassified_Clostridiales; s__Unclassified_Clostridiales
otu15466	0	0	43.47	0	0	0	0	0	0	0	1.97	4.73	0	37.65	0	29.28	0	0	0	0	14.05	0	0	k__Bacteria; p__TM7; c__TM7-3; o__CW040; f__F16; g__Unclassified_F16; s__Unclassified_F16
otu1083	0	0	0	0	0	0	0	18.45	0	2.78	0	0	0	0	0	0	0	0	0	20.35	86.43	7.61	0	k__Bacteria; p__Bacteroidetes; c__Bacteroidia; o__Bacteroidales; f__Unclassified_Bacteroidales; g__Unclassified_Bacteroidales; s__Unclassified_Bacteroidales
otu7725	0	0	0	0	0	0	0	0	0	1.39	6.02	0	0	0	0	0	0	0	0	17.48	101.4	6.43	0	k__Bacteria; p__Bacteroidetes; c__Bacteroidia; o__Bacteroidales; f__Rikenellaceae; g__Unclassified_Rikenellaceae; s__Unclassified_Rikenellaceae
otu19856	0	0	0	0	1.8	0	2.41	0	0	0	0	0	0	9.09	0	94.87	3.44	0	1.36	0	0	0	0	k__Bacteria; p__Actinobacteria; c__Actinobacteria; o__Actinomycetales; f__Streptomycetaceae; g__Streptomyces; s__Streptomyces_lanatus
otu20300	0	0	5.06	0	0	0	5.47	0	23.68	1.25	17.5	5.97	0	9.99	15.81	12.3	0	9.84	4.13	0	11.44	8.02	1.05	k__Bacteria; p__Firmicutes; c__Bacilli; o__Lactobacillales; f__Streptococcaceae; g__Streptococcus; s__Unclassified_Streptococcus
otu16637	1.54	0	0	0	1.79	7.03	0	2.1	4.27	0	10.42	8.87	0	5	28.32	24.53	0	2.14	3.42	2.09	21.58	5.7	0	k__Bacteria; p__Proteobacteria; c__Alphaproteobacteria; o__Sphingomonadales; f__Sphingomonadaceae; g__Novosphingobium; s__Unclassified_Novosphingobium
otu11066	0	0	0	0	0	0	0	0	0	0	0	0	0	0	0	0	0	0	0	132.52	0	0	0	k__Bacteria; p__Bacteroidetes; c__Bacteroidia; o__Bacteroidales; f__Bacteroidaceae; g__Bacteroides; s__Unclassified_Bacteroides
otu6455	2.3	2.73	8.58	2.19	0	0	7.22	6.27	0	1.95	0	3.94	0	5.85	0	32.16	0	0	0	16.28	22.93	13.29	0	k__Bacteria; p__Firmicutes; c__Clostridia; o__Clostridiales; f__Lachnospiraceae; g__Unclassified_Lachnospiraceae; s__Unclassified_Lachnospiraceae
otu9073	0	0	0	0	0	0	0	4.55	0	0	0	2.4	0	0	0	2.91	0	0	0	27.93	83.18	6.88	0	k__Bacteria; p__Bacteroidetes; c__Bacteroidia; o__Bacteroidales; f__Rikenellaceae; g__Unclassified_Rikenellaceae; s__Unclassified_Rikenellaceae
otu17847	0	0	0	0	0	0	0	2.44	0	3.24	11.06	0	0	0	0	0	0	0	0	6.64	90.17	12.05	0	k__Bacteria; p__Firmicutes; c__Clostridia; o__Clostridiales; f__Ruminococcaceae; g__Unclassified_Ruminococcaceae; s__Unclassified_Ruminococcaceae
otu12861	0	0	0	0	0	0	0	0	0	0	0	0	0	65.98	0	0	16.95	42.25	0	9.48	0	0	0	k__Bacteria; p__Firmicutes; c__Clostridia; o__Clostridiales; f__[Tissierellaceae]; g__Finegoldia; s__Unclassified_Finegoldia
otu13888	0	12.38	54.19	0	0	0	0	0	10.89	0	0	0	0	51.64	0	0	0	5.6	0	0	0	0	5.52	k__Bacteria; p__Spirochaetes; c__Spirochaetes; o__Spirochaetales; f__Spirochaetaceae; g__Treponema; s__Unclassified_Treponema
otu1631	0	0	0	0	0	0	0	3.88	0	0	1.95	6.98	0	9.99	0	19.41	0	0	0	11.5	66.01	2.91	0	k__Bacteria; p__Firmicutes; c__Clostridia; o__Clostridiales; f__Ruminococcaceae; g__Unclassified_Ruminococcaceae; s__Unclassified_Ruminococcaceae
otu11326	0	0	1.45	0	0	1.58	4.71	2.33	21.87	3.93	24.23	10.16	1.93	0	0	0	7.67	0	0	7.15	26.99	3.71	4.01	k__Bacteria; p__Actinobacteria; c__Actinobacteria; o__Actinomycetales; f__Microbacteriaceae; g__Salinibacterium; s__Unclassified_Salinibacterium
otu2070	0	0	10.37	0	0	0	0	10.73	0	1.24	0	8.93	0	16.87	0	0	0	0	0	11.45	63.31	3.73	0	k__Bacteria; p__Firmicutes; c__Clostridia; o__Clostridiales; f__Ruminococcaceae; g__Unclassified_Ruminococcaceae; s__Unclassified_Ruminococcaceae
otu19892	0	0	0	0	0	0	0	3.75	0	0	3.82	1	0	14.12	0	73.63	0	0	0	7.73	10.54	0	0	k__Bacteria; p__Firmicutes; c__Clostridia; o__Clostridiales; f__Ruminococcaceae; g__Unclassified_Ruminococcaceae; s__Unclassified_Ruminococcaceae
otu16098	0	0	1.66	0	0	0	0	3.81	0	4.74	0	19.12	0	0	0	30.64	0	0	0	12.97	33.09	6.19	0	k__Bacteria; p__Verrucomicrobia; c__Verruco-5; o__WCHB1-41; f__RFP12; g__Unclassified_RFP12; s__Unclassified_RFP12
otu18826	0	0	0	0	0	0	0	5.33	1.55	3.27	0	0	0	0	0	31.66	0	0	0	9.28	61.4	5.87	0	k__Bacteria; p__Bacteroidetes; c__Bacteroidia; o__Bacteroidales; f__Bacteroidaceae; g__5-7N15; s__Unclassified_5-7N15
otu5642	72.31	0	19.08	12.75	0	0	0	2.32	0	3.24	2.64	0	0	0	2.63	0	6.45	0	0	0	8.53	0	0	k__Bacteria; p__Firmicutes; c__Bacilli; o__Gemellales; f__Gemellaceae; g__Gemella; s__Unclassified_Gemella
otu11229	0	0	0	22.1	0	4.68	1.63	0	8.33	0	7.85	0	1.31	7.6	0	0	53.07	7.82	0	1.44	0	0	0	k__Bacteria; p__Firmicutes; c__Bacilli; o__Bacillales; f__Staphylococcaceae; g__Jeotgalicoccus; s__Unclassified_Jeotgalicoccus
otu20609	0	0	0	0	0	0	0	0	0	0	0	0	0	0	0	0	0	0	0	0	0	129.73	0	k__Bacteria; p__Firmicutes; c__Clostridia; o__Clostridiales; f__Veillonellaceae; g__Dialister; s__Unclassified_Dialister
otu14278	4.76	2.72	9.35	0	0	0	0	0	0	0	0	0	0	0	0	88.3	0	0	0	0	1.34	0	0	k__Bacteria; p__Actinobacteria; c__Actinobacteria; o__Actinomycetales; f__Micromonosporaceae; g__Unclassified_Micromonosporaceae; s__Unclassified_Micromonosporaceae
otu14554	0	0	3.62	0	134.36	4.58	0	0	0	1.3	0	0	0	7.5	0	0	0	0	0	0	0	0	0	k__Bacteria; p__Proteobacteria; c__Betaproteobacteria; o__Burkholderiales; f__Oxalobacteraceae; g__Unclassified_Oxalobacteraceae; s__Unclassified_Oxalobacteraceae
otu20096	0	0	6.6	0	0	0	1.68	13.06	0	3.19	14.96	13.73	0	0	0	0	0	0	0	22.01	37.08	1.45	0	k__Bacteria; p__Firmicutes; c__Clostridia; o__Clostridiales; f__Unclassified_Clostridiales; g__Unclassified_Clostridiales; s__Unclassified_Clostridiales
otu12276	3.1	0	0	0	0	5.98	0	3.06	0	0	0	0	0	0	0	72.76	0	0	6.24	4.21	8.46	2.22	0	k__Bacteria; p__Firmicutes; c__Bacilli; o__Lactobacillales; f__Lactobacillaceae; g__Unclassified_Lactobacillaceae; s__Unclassified_Lactobacillaceae
otu20140	0	0	29.6	0	0	0	0	0	0	0	0	0	0	4.18	2.64	0	0	0	1.35	13.05	45.92	23.65	0	k__Bacteria; p__Firmicutes; c__Clostridia; o__Clostridiales; f__Ruminococcaceae; g__Oscillospira; s__Unclassified_Oscillospira
otu4895	0	0	0	0	0	0	2.27	0	0	1.3	0	0	0	0	1.83	71.74	1.24	0	0	7.95	13.47	5.64	0	k__Bacteria; p__Firmicutes; c__Clostridia; o__Clostridiales; f__Unclassified_Clostridiales; g__Unclassified_Clostridiales; s__Unclassified_Clostridiales
otu20521	0	0	13.48	0	0	0	6.84	31.77	0	0	13.75	30.5	0	0	0	0	0	0	0	5.3	5.56	0	0	k__Bacteria; p__Firmicutes; c__Clostridia; o__Clostridiales; f__Ruminococcaceae; g__Unclassified_Ruminococcaceae; s__Unclassified_Ruminococcaceae
otu21832	0	0	0	0	0	0	0	0	0	0	5.03	0	0	30.75	16.9	27.5	0	0	0	7.29	31.04	2.25	0	k__Bacteria; p__Firmicutes; c__Bacilli; o__Turicibacterales; f__Turicibacteraceae; g__Turicibacter; s__Unclassified_Turicibacter
otu18315	0	0	5.16	18.56	3.74	1.49	0	0	5.82	7.16	3.94	1.9	0	6.68	6.13	25.35	3.82	8.95	0	0	8.58	5.91	0	k__Bacteria; p__Proteobacteria; c__Betaproteobacteria; o__Burkholderiales; f__Oxalobacteraceae; g__Unclassified_Oxalobacteraceae; s__Unclassified_Oxalobacteraceae
otu16975	5.4	0	0	1.5	0	13.53	0	20.24	0	8.22	20.94	9.54	0	16.76	1.78	0	10.98	1.47	0	0	0	0	1.56	k__Bacteria; p__Fusobacteria; c__Fusobacteriia; o__Fusobacteriales; f__Leptotrichiaceae; g__Unclassified_Leptotrichiaceae; s__Unclassified_Leptotrichiaceae
otu8428	0	0	0	0	0	0	0	2.31	0	0	0	10.3	0	0	0	0	0	0	0	45.55	48.39	5.87	0	k__Bacteria; p__Firmicutes; c__Clostridia; o__Clostridiales; f__Ruminococcaceae; g__Unclassified_Ruminococcaceae; s__Unclassified_Ruminococcaceae
otu16610	0	0	0	12.76	0	0	3.82	2.29	0	4.67	4.08	13.78	2.19	6.45	0	0	0	1.43	0	14.32	43.13	1.61	0	k__Bacteria; p__Firmicutes; c__Clostridia; o__Clostridiales; f__Ruminococcaceae; g__Unclassified_Ruminococcaceae; s__Unclassified_Ruminococcaceae
otu6474	0	0	0	0	0	0	0	0	0	0	0	0	0	0	0	0	0	0	0	0	0	120.03	0	k__Bacteria; p__Bacteroidetes; c__Flavobacteriia; o__Flavobacteriales; f__[Weeksellaceae]; g__Unclassified_[Weeksellaceae]; s__Unclassified_[Weeksellaceae]
otu4058	0	0	5.7	2.19	0	0	3.77	0	3.47	0	0	0	2.87	0	14.28	0	51.32	0	0	0	18.31	5.1	0	k__Bacteria; p__Actinobacteria; c__Actinobacteria; o__Actinomycetales; f__Corynebacteriaceae; g__Corynebacterium; s__Unclassified_Corynebacterium
otu1922	0	0	14.23	0	0	37.48	2.32	0	0	0	0	0	0	0	0	0	0	27.74	0	0	0	0	25.96	k__Bacteria; p__Spirochaetes; c__Spirochaetes; o__Spirochaetales; f__Spirochaetaceae; g__Treponema; s__Unclassified_Treponema
otu4475	0	0	0	0	0	0	0	0	0	0	0	0	0	0	0	0	0	0	0	0	101.58	8.84	0	k__Bacteria; p__Firmicutes; c__Clostridia; o__Clostridiales; f__Christensenellaceae; g__Unclassified_Christensenellaceae; s__Unclassified_Christensenellaceae
otu15380	0	0	4.26	0	0	0	0	0	0	0	0	0	0	0	44.9	0	0	0	0	0	66.35	3.8	0	k__Bacteria; p__Acidobacteria; c__Acidobacteria-6; o__iii1-15; f__Unclassified_iii1-15; g__Unclassified_iii1-15; s__Unclassified_iii1-15
otu1423	3.94	0	0	0	0	0	0	0	0	0	0	0	0	0	0	82.52	0	0	0	9.62	0	0	0	k__Bacteria; p__Proteobacteria; c__Gammaproteobacteria; o__Enterobacteriales; f__Enterobacteriaceae; g__Proteus; s__Unclassified_Proteus
otu7484	0	0	0	56.43	0	0	0	1.48	13.34	0	0	8.16	0	3.24	0	21.75	0	0	1.99	0	0	0	0	k__Bacteria; p__Firmicutes; c__Bacilli; o__Bacillales; f__Unclassified_Bacillales; g__Unclassified_Bacillales; s__Unclassified_Bacillales
otu16109	0	0	5.95	0	0	0	0	5.14	6.65	0	2.61	2.47	0	55.79	0	20.5	0	0	0	0	13.58	1.42	0	k__Bacteria; p__Firmicutes; c__Clostridia; o__Clostridiales; f__Christensenellaceae; g__Unclassified_Christensenellaceae; s__Unclassified_Christensenellaceae
otu16462	0	0	0	0	0	0	0	0	0	0	0	3.88	0	0	0	0	0	0	0	0	0	103.94	3.16	k__Bacteria; p__Firmicutes; c__Clostridia; o__Clostridiales; f__Ruminococcaceae; g__Ruminococcus; s__Ruminococcus_bromii
otu18650	0	0	0	10.43	0	0	0	0	0	0	0	0	0	0	0	2.33	0	0	0	3.58	0	98.38	0	k__Bacteria; p__Firmicutes; c__Clostridia; o__Clostridiales; f__Lachnospiraceae; g__Unclassified_Lachnospiraceae; s__Unclassified_Lachnospiraceae
otu9588	0	0	0	0	0	0	0	0	0	0	0	1.55	3.84	0	0	4.24	0	0	0	91.36	2.88	4.29	0	k__Bacteria; p__Firmicutes; c__Clostridia; o__Clostridiales; f__Unclassified_Clostridiales; g__Unclassified_Clostridiales; s__Unclassified_Clostridiales
otu4648	0	0	0	0	0	0	0	0	0	0	0	0	0	0	0	52.99	0	0	0	0	41.98	2.88	0	k__Bacteria; p__Firmicutes; c__Bacilli; o__Bacillales; f__Bacillaceae; g__Bacillus; s__Bacillus_thermoamylovorans
otu6829	5.36	0	0	0	0	8.31	0	10.12	0	7.69	17.3	11.03	0	18.94	0	1.21	11.06	2.14	0	0	0	0	4.73	k__Bacteria; p__Fusobacteria; c__Fusobacteriia; o__Fusobacteriales; f__Leptotrichiaceae; g__Unclassified_Leptotrichiaceae; s__Unclassified_Leptotrichiaceae
otu20597	1.52	0	0	0	2.7	0	1.45	10.56	0	2.41	30.17	13.26	6.13	0	0	0	0	0	0	2.22	1.45	29.7	0	k__Bacteria; p__Firmicutes; c__Bacilli; o__Turicibacterales; f__Turicibacteraceae; g__Turicibacter; s__Unclassified_Turicibacter
otu22491	0	0	1.3	1.56	0	0	0	6.35	4.21	3.29	14.17	4.43	1.39	0	0	2.87	0	3.44	0	16.68	41.53	2.87	0	k__Bacteria; p__Firmicutes; c__Clostridia; o__Clostridiales; f__Unclassified_Clostridiales; g__Unclassified_Clostridiales; s__Unclassified_Clostridiales
otu6232	0	4.39	0	0	0	0	0	0	0	0	0	0	25.33	0	0	0	63.95	0	0	0	0	0	0	k__Bacteria; p__Fusobacteria; c__Fusobacteriia; o__Fusobacteriales; f__Fusobacteriaceae; g__Fusobacterium; s__Unclassified_Fusobacterium
otu19500	0	0	0	0	0	0	0	3.1	0	0	3.21	0	0	0	0	0	0	0	0	5.86	84.94	9	0	k__Bacteria; p__Bacteroidetes; c__Bacteroidia; o__Bacteroidales; f__Unclassified_Bacteroidales; g__Unclassified_Bacteroidales; s__Unclassified_Bacteroidales
otu3032	0	0	19.63	47.6	0	0	0	0	2.57	0	0	9.07	0	0	0	21.11	0	0	0	0	0	0	0	k__Bacteria; p__Acidobacteria; c__Solibacteres; o__Solibacterales; f__Unclassified_Solibacterales; g__Unclassified_Solibacterales; s__Unclassified_Solibacterales
otu22722	1.64	0	11.64	5.98	8.1	6.94	0	8.52	4.34	2.74	0	8.33	0	0	8.14	6.58	9.24	6.33	3.34	10.17	0	3.65	0	k__Bacteria; p__Proteobacteria; c__Alphaproteobacteria; o__Rhodobacterales; f__Rhodobacteraceae; g__Paracoccus; s__Unclassified_Paracoccus
otu22795	0	0	0	0	0	0	0	1.54	0	0	24.56	9.78	0	0	0	0	0	0	0	2.07	57.69	2.91	0	k__Bacteria; p__Firmicutes; c__Clostridia; o__Clostridiales; f__Ruminococcaceae; g__Unclassified_Ruminococcaceae; s__Unclassified_Ruminococcaceae
otu6720	0	0	16.13	20.41	3.57	8.99	0	8.39	9.29	2.65	0	6.37	0	0	0	0	0	0	0	2.31	6.36	13.25	5.26	k__Bacteria; p__Verrucomicrobia; c__Verrucomicrobiae; o__Verrucomicrobiales; f__Verrucomicrobiaceae; g__Akkermansia; s__Akkermansia_muciniphila
otu11184	0	0	12.85	0	0	0	0	0	0	0	0	0	0	0	0	0	0	0	0	0	79.63	8.12	0	k__Bacteria; p__Gemmatimonadetes; c__Gemm-1; o__Unclassified_Gemm-1; f__Unclassified_Gemm-1; g__Unclassified_Gemm-1; s__Unclassified_Gemm-1
otu13703	0	0	0	0	0	0	0	0	0	0	0	0	0	0	2.67	0	0	0	11.68	0	68.38	17.01	0	k__Bacteria; p__Gemmatimonadetes; c__Gemm-1; o__Unclassified_Gemm-1; f__Unclassified_Gemm-1; g__Unclassified_Gemm-1; s__Unclassified_Gemm-1
otu16768	0	0	0	0	0	4.7	0	0	0	2.75	0	0	0	24.2	0	0	0	0	69.58	0	0	1.48	0	k__Bacteria; p__TM7; c__TM7-3; o__Unclassified_TM7-3; f__Unclassified_TM7-3; g__Unclassified_TM7-3; s__Unclassified_TM7-3
otu16993	0	0	0	0	0	0	0	7.58	0	3.96	0	0	0	0	0	49.06	0	0	0	8.6	20.69	1.51	0	k__Bacteria; p__Verrucomicrobia; c__Verruco-5; o__WCHB1-41; f__RFP12; g__Unclassified_RFP12; s__Unclassified_RFP12
otu6643	0	0	0	0	0	0	0	0	0	0	0	0	10.87	5.78	22.36	25.3	0	2.09	28.22	0	4.16	0	0	k__Bacteria; p__Bacteroidetes; c__Bacteroidia; o__Bacteroidales; f__Bacteroidaceae; g__Bacteroides; s__Bacteroides_fragilis
otu12976	3.77	0	0	10.5	0	3.92	0	1.61	10.63	0	10.07	2.06	0	3.4	0	16.28	10.69	1.44	12.34	0	7.27	0	1.55	k__Bacteria; p__Proteobacteria; c__Alphaproteobacteria; o__Sphingomonadales; f__Sphingomonadaceae; g__Sphingobium; s__Unclassified_Sphingobium
otu19295	0	0	0	0	0	0	0	2.31	0	1.27	0	4.24	0	0	0	47.33	0	0	0	3.65	27.5	3.81	0	k__Bacteria; p__Lentisphaerae; c__[Lentisphaeria]; o__Victivallales; f__Victivallaceae; g__Unclassified_Victivallaceae; s__Unclassified_Victivallaceae
otu19644	0	0	18.4	0	0	0	0	0	7.56	1.24	0	0	0	27.29	0	7.6	7.56	6.41	0	2.88	8.39	12.75	0	k__Bacteria; p__Proteobacteria; c__Alphaproteobacteria; o__Sphingomonadales; f__Sphingomonadaceae; g__Novosphingobium; s__Novosphingobium_capsulatum
otu6630	0	0	8.63	2.94	0	0	0	2.19	0	0	18.27	2.86	0	9.12	0	15.19	0	2.75	0	4.4	26.11	2.19	0	k__Bacteria; p__Firmicutes; c__Clostridia; o__Clostridiales; f__Unclassified_Clostridiales; g__Unclassified_Clostridiales; s__Unclassified_Clostridiales
otu3986	0	0	0	0	0	0	0	0	16.81	5.89	37.61	19.28	3.26	0	0	0	0	0	0	0	4.28	0	1.17	k__Bacteria; p__Proteobacteria; c__Gammaproteobacteria; o__Pseudomonadales; f__Pseudomonadaceae; g__Pseudomonas; s__Unclassified_Pseudomonas
otu5701	0	0	0	0	0	0	0	0	0	0	0	0	0	0	122.2	0	0	0	0	0	0	0	0	k__Bacteria; p__Proteobacteria; c__Betaproteobacteria; o__Neisseriales; f__Neisseriaceae; g__Unclassified_Neisseriaceae; s__Unclassified_Neisseriaceae
otu20400	0	0	0	0	0	0	0	2.33	0	0	8.13	11.69	0	0	0	0	0	0	0	9.4	56.13	6.03	0	k__Bacteria; p__Firmicutes; c__Clostridia; o__Clostridiales; f__Ruminococcaceae; g__Unclassified_Ruminococcaceae; s__Unclassified_Ruminococcaceae
otu337	0	0	0	2.98	0	3.06	0	2.33	0	0	0	2.56	0	9.16	0	21.11	0	0	0	0	49.64	3.63	0	k__Bacteria; p__Firmicutes; c__Clostridia; o__Clostridiales; f__Ruminococcaceae; g__Unclassified_Ruminococcaceae; s__Unclassified_Ruminococcaceae
otu4082	0	0	14.23	2.1	0	0	0	0	0	0	3.16	0	2.81	20.95	38.98	0	0	0	0	0	21.42	2.22	0	k__Bacteria; p__Proteobacteria; c__Alphaproteobacteria; o__Rhizobiales; f__Hyphomicrobiaceae; g__Rhodoplanes; s__Unclassified_Rhodoplanes
otu10458	0	0	0	5.87	0	1.49	0	0	0	0	0	2.82	0	0	0	52.87	0	5.59	10.25	0	2.85	0	2.16	k__Bacteria; p__Proteobacteria; c__Alphaproteobacteria; o__Rhodospirillales; f__Rhodospirillaceae; g__Unclassified_Rhodospirillaceae; s__Unclassified_Rhodospirillaceae
otu13753	0	0	0	0	0	0	0	9.18	0	2.1	0	0	0	0	0	0	0	0	0	11.38	70.45	4.38	0	k__Bacteria; p__Bacteroidetes; c__Bacteroidia; o__Bacteroidales; f__Unclassified_Bacteroidales; g__Unclassified_Bacteroidales; s__Unclassified_Bacteroidales
otu21081	0	0	0	0	0	0	0	2.22	0	4.95	7.2	2.42	0	0	0	5.31	0	0	0	28.38	40.18	2.13	0	k__Bacteria; p__Firmicutes; c__Clostridia; o__Clostridiales; f__Ruminococcaceae; g__Unclassified_Ruminococcaceae; s__Unclassified_Ruminococcaceae
otu1482	0	0	11.39	29.27	4.47	0	1.5	0	4.19	0	0	0	0	0	17.55	0	10.26	6.62	0	1.32	8.37	0	1.56	k__Bacteria; p__Actinobacteria; c__Actinobacteria; o__Actinomycetales; f__Micrococcaceae; g__Micrococcus; s__Unclassified_Micrococcus
otu2858	0	0	8.17	0	0	10.85	7	0	0	0	0	0	2.07	0	18.68	11.45	2.3	10.72	0	2.89	15.54	5.09	1.65	k__Bacteria; p__Actinobacteria; c__Actinobacteria; o__Actinomycetales; f__Mycobacteriaceae; g__Mycobacterium; s__Unclassified_Mycobacterium
otu10552	3.99	0	0	4.4	0	11.48	2.37	13.66	0	10.76	11.68	9.53	0	5.89	3.53	2.95	7.55	0	0	0	0	0	1.12	k__Bacteria; p__Fusobacteria; c__Fusobacteriia; o__Fusobacteriales; f__Leptotrichiaceae; g__Unclassified_Leptotrichiaceae; s__Unclassified_Leptotrichiaceae
otu16022	0	0	0	0	0	0	3.07	3.72	0	7.25	3.27	0	0	0	0	9.59	0	0	0	23.85	35.9	2.23	0	k__Bacteria; p__Firmicutes; c__Clostridia; o__Clostridiales; f__Lachnospiraceae; g__Unclassified_Lachnospiraceae; s__Unclassified_Lachnospiraceae
otu5855	3.14	0	0	0	0	5.2	0	12.62	0	11.98	12.09	12.92	0	13.54	0	2.48	8.73	0	0	0	0	0	1.51	k__Bacteria; p__Fusobacteria; c__Fusobacteriia; o__Fusobacteriales; f__Leptotrichiaceae; g__Unclassified_Leptotrichiaceae; s__Unclassified_Leptotrichiaceae
otu15926	0	0	2.89	0	0	0	0	0	0	0	0	0	0	0	0	0	0	0	1.39	0	0	0	65.81	k__Bacteria; p__Proteobacteria; c__Betaproteobacteria; o__Hydrogenophilales; f__Hydrogenophilaceae; g__Thiobacillus; s__Unclassified_Thiobacillus
otu19662	0	0	5.82	0	0	0	0	9.25	0	3.27	0	2.33	0	4.1	0	4.68	0	0	0	0	58.24	2.97	0	k__Bacteria; p__Bacteroidetes; c__Bacteroidia; o__Bacteroidales; f__Unclassified_Bacteroidales; g__Unclassified_Bacteroidales; s__Unclassified_Bacteroidales
otu19798	0	0	0	0	0	0	0	8.35	0	4.06	10.69	0	0	0	0	11.12	0	0	0	16.97	38.84	0	0	k__Bacteria; p__Bacteroidetes; c__Bacteroidia; o__Bacteroidales; f__Rikenellaceae; g__Unclassified_Rikenellaceae; s__Unclassified_Rikenellaceae
otu12833	0	0	9.43	2.15	0	11.46	1.62	0	0	0	6.67	1.09	0	0	2.7	23.57	8.7	10.75	0	0	0	8.82	0	k__Bacteria; p__Proteobacteria; c__Deltaproteobacteria; o__Bdellovibrionales; f__Bdellovibrionaceae; g__Bdellovibrio; s__Unclassified_Bdellovibrio
otu18303	1.46	0	13.47	9.22	0	1.59	0	0	0	0	0	6.84	0	2.38	12.35	13.91	10.7	3.66	0	1.36	6.34	3.07	0	k__Bacteria; p__OD1; c__ZB2; o__Unclassified_ZB2; f__Unclassified_ZB2; g__Unclassified_ZB2; s__Unclassified_ZB2
otu19986	0	0	0	0	0	0	0	0	0	2.5	0	2.86	0	0	0	0	5.16	0	0	13.51	63.18	1.57	0	k__Bacteria; p__Bacteroidetes; c__Bacteroidia; o__Bacteroidales; f__Unclassified_Bacteroidales; g__Unclassified_Bacteroidales; s__Unclassified_Bacteroidales
otu1859	1.52	0	21.49	11.42	1.83	9.65	3.87	20.13	0	0	0	2.09	0	0	0	11.56	0	0	0	1.46	6.18	0	0	k__Bacteria; p__Proteobacteria; c__Alphaproteobacteria; o__Caulobacterales; f__Caulobacteraceae; g__Asticcacaulis; s__Unclassified_Asticcacaulis
otu20228	0	0	0	0	0	0	0	3.8	0	3.24	2.57	9.14	0	0	0	0	0	0	0	38.88	28.5	2.3	0	k__Bacteria; p__Bacteroidetes; c__Bacteroidia; o__Bacteroidales; f__RF16; g__Unclassified_RF16; s__Unclassified_RF16
otu5187	0	0	1.48	0	0	0	0	1.65	0	0	13.37	7.23	0	11.73	0	0	0	0	0	7.01	37.18	8.16	0	k__Bacteria; p__Firmicutes; c__Clostridia; o__Clostridiales; f__Lachnospiraceae; g__Dorea; s__Unclassified_Dorea
otu10251	0	0	4.17	0	0	0	0	6.89	0	0	3.81	9.57	0	0	0	0	0	0	0	8.05	52.4	2.21	0	k__Bacteria; p__Firmicutes; c__Clostridia; o__Clostridiales; f__Unclassified_Clostridiales; g__Unclassified_Clostridiales; s__Unclassified_Clostridiales
otu18692	0	0	0	0	0	0	0	0	0	0	0	0	0	0	0	0	0	53.68	0	0	0	0	27.2	k__Bacteria; p__Proteobacteria; c__Deltaproteobacteria; o__GMD14H09; f__Unclassified_GMD14H09; g__Unclassified_GMD14H09; s__Unclassified_GMD14H09
otu10995	6.32	0	0	0	0	0	0	0	0	0	0	0	0	0	0	0	0	0	0	0	77.42	6.57	0	k__Bacteria; p__Proteobacteria; c__Betaproteobacteria; o__Rhodocyclales; f__Rhodocyclaceae; g__Petrobacter; s__Petrobacter_succinatimandens
otu23855	0	0	0	0	0	0	0	0	0	0	0	0	0	0	0	75.71	0	0	0	0	0	0	0	k__Bacteria; p__Chloroflexi; c__Anaerolineae; o__H39; f__Unclassified_H39; g__Unclassified_H39; s__Unclassified_H39
otu1044	0	0	0	0	0	0	0	0	0	0	0	0	0	43.04	0	43.03	0	0	0	0	0	0	0	k__Bacteria; p__Firmicutes; c__Clostridia; o__Clostridiales; f__Unclassified_Clostridiales; g__Unclassified_Clostridiales; s__Unclassified_Clostridiales
otu2019	0	0	14.32	8.95	0	0	3.16	0	8.33	0	6.2	2.66	2	0	30.24	0	9.74	0	0	0	0	5.99	0	k__Bacteria; p__Proteobacteria; c__Deltaproteobacteria; o__MIZ46; f__Unclassified_MIZ46; g__Unclassified_MIZ46; s__Unclassified_MIZ46
otu2990	0	0	36.88	8.03	0	0	0	7.75	3.36	0	6.35	0	2.85	13.75	0	0	5.93	0	3.54	0	0	0	0	k__Bacteria; p__Fusobacteria; c__Fusobacteriia; o__Fusobacteriales; f__Fusobacteriaceae; g__Fusobacterium; s__Unclassified_Fusobacterium
otu9710	0	0	0	0	0	0	0	0	0	0	0	0	0	0	0	57.9	0	0	0	0	16.56	2.27	0	k__Bacteria; p__Gemmatimonadetes; c__Gemm-1; o__Unclassified_Gemm-1; f__Unclassified_Gemm-1; g__Unclassified_Gemm-1; s__Unclassified_Gemm-1
otu18678	0	0	0	0	0	0	0	0	0	0	0	0	0	0	0	0	0	0	0	87.69	0	0	0	k__Bacteria; p__Bacteroidetes; c__Bacteroidia; o__Bacteroidales; f__Prevotellaceae; g__Prevotella; s__Unclassified_Prevotella
otu1388	0	0	0	0	0	0	0	0	0	0	7.26	0	2.77	3.3	3.52	29.79	4.68	1.44	5.58	0	8.15	8.93	1.56	k__Bacteria; p__Actinobacteria; c__Actinobacteria; o__Actinomycetales; f__Micrococcaceae; g__Kocuria; s__Unclassified_Kocuria
otu4549	0	0	0	0	0	7.64	0	0	0	0	3.9	7.74	0	0	0	4.79	0	0	0	3.62	52.08	1.45	0	k__Bacteria; p__Firmicutes; c__Clostridia; o__Clostridiales; f__Ruminococcaceae; g__Unclassified_Ruminococcaceae; s__Unclassified_Ruminococcaceae
otu2040	0	0	0	0	0	0	0	14.43	5.04	1.28	16.95	8.67	0	0	0	0	0	0	0	0	33.4	1.65	0	k__Bacteria; p__Firmicutes; c__Clostridia; o__Clostridiales; f__Unclassified_Clostridiales; g__Unclassified_Clostridiales; s__Unclassified_Clostridiales
otu12708	0	0	0	0	0	3.76	0	0	0	0	0	0	0	0	15.01	53.04	0	5.03	0	0	0	0	0	k__Bacteria; p__Proteobacteria; c__Betaproteobacteria; o__Unclassified_Betaproteobacteria; f__Unclassified_Betaproteobacteria; g__Unclassified_Betaproteobacteria; s__Unclassified_Betaproteobacteria
otu17919	1.5	0	39.05	6.12	0	0	0	4.51	0	0	0	0	0	15.89	1.72	0	9.43	2.24	0	2.15	0	1.49	0	k__Bacteria; p__Bacteroidetes; c__Flavobacteriia; o__Flavobacteriales; f__[Weeksellaceae]; g__Chryseobacterium; s__Unclassified_Chryseobacterium
otu18934	3.12	0	0	5.74	0	0	0	3.1	6.03	2.04	7.15	22.42	0	0	0	0	3.53	0	15.6	7.34	0	0	0	k__Bacteria; p__Actinobacteria; c__Actinobacteria; o__Actinomycetales; f__Dermabacteraceae; g__Brachybacterium; s__Brachybacterium_conglomeratum
otu7514	0	0	0	0	0	0	1.59	5.32	0	1.93	6.61	10.8	0	0	0	0	0	0	0	19.31	31.85	2.12	0	k__Bacteria; p__Firmicutes; c__Clostridia; o__Clostridiales; f__Ruminococcaceae; g__Unclassified_Ruminococcaceae; s__Unclassified_Ruminococcaceae
otu2938	0	0	33.69	0	0	16.8	0	0	0	0	0	0	0	0	0	0	6.28	9.03	0	0	18.03	0	0	k__Bacteria; p__Proteobacteria; c__Gammaproteobacteria; o__Xanthomonadales; f__Xanthomonadaceae; g__Unclassified_Xanthomonadaceae; s__Unclassified_Xanthomonadaceae
otu9246	0	0	9	29.82	0	0	0	0	1.61	0	2.64	1.5	0	6.78	8.88	0	13.51	8.55	0	0	0	0	0	k__Bacteria; p__Bacteroidetes; c__Sphingobacteriia; o__Sphingobacteriales; f__Unclassified_Sphingobacteriales; g__Unclassified_Sphingobacteriales; s__Unclassified_Sphingobacteriales
otu6498	0	0	0	23.27	0	0	0	1.57	0	0	5.8	17	0	16.04	0	3.01	5.27	0	0	0	3.56	0	0	k__Bacteria; p__TM7; c__TM7-3; o__CW040; f__F16; g__Unclassified_F16; s__Unclassified_F16
otu9419	1.45	0	21.82	4.53	0	4.53	0	1.55	12.68	0	1.82	1.87	0	1.64	11.39	6.16	4.67	2.12	2.07	1.32	4.17	0	1.04	k__Bacteria; p__Proteobacteria; c__Alphaproteobacteria; o__Rhizobiales; f__Unclassified_Rhizobiales; g__Unclassified_Rhizobiales; s__Unclassified_Rhizobiales
otu9468	0	0	31.34	0	0	0	0	3.94	0	0	0	0	0	0	0	0	0	0	0	2.11	42.81	3.5	0	k__Bacteria; p__Firmicutes; c__Clostridia; o__Clostridiales; f__Christensenellaceae; g__Unclassified_Christensenellaceae; s__Unclassified_Christensenellaceae
otu13302	0	2.8	31.12	21.02	0	0	3.79	0	5.84	0	0	2.41	0	4.92	0	0	0	0	2.8	7.76	0	3.76	0	k__Bacteria; p__Proteobacteria; c__Alphaproteobacteria; o__Rhodospirillales; f__Acetobacteraceae; g__Unclassified_Acetobacteraceae; s__Unclassified_Acetobacteraceae
otu13369	0	0	0	0	0	1.55	0	5.3	0	3.33	0	8.2	1.4	0	0	0	0	0	0	19.93	36.54	3.74	0	k__Bacteria; p__Bacteroidetes; c__Bacteroidia; o__Bacteroidales; f__[Paraprevotellaceae]; g__CF231; s__Unclassified_CF231
otu6656	0	0	0	0	0	0	5.42	0	0	0	0	0	0	6.77	0	53.09	0	0	0	2.16	5.72	1.35	0	k__Bacteria; p__Firmicutes; c__Clostridia; o__Clostridiales; f__Unclassified_Clostridiales; g__Unclassified_Clostridiales; s__Unclassified_Clostridiales
otu12953	0	0	0	0	0	0	0	0	0	2.67	0	0	0	0	0	2.97	0	0	0	0	69.59	4.98	0	k__Bacteria; p__Bacteroidetes; c__Bacteroidia; o__Bacteroidales; f__Unclassified_Bacteroidales; g__Unclassified_Bacteroidales; s__Unclassified_Bacteroidales
otu14010	0	0	0	0	0	0	0	7.02	0	4.58	5.33	2	0	0	0	13.88	0	0	0	8.57	36.28	0	0	k__Bacteria; p__Firmicutes; c__Clostridia; o__Clostridiales; f__Ruminococcaceae; g__Unclassified_Ruminococcaceae; s__Unclassified_Ruminococcaceae
otu21752	0	0	0	0	0	0	1.56	3.78	0	3.37	1.39	3.72	0	0	0	23.97	0	0	0	6.41	28.68	2.11	0	k__Bacteria; p__Firmicutes; c__Clostridia; o__Clostridiales; f__Veillonellaceae; g__Phascolarctobacterium; s__Unclassified_Phascolarctobacterium
otu1438	0	0	0	0	0	0	0	0	0	0	0	0	0	0	0	42.99	0	0	0	2.11	25.08	2.3	0	k__Bacteria; p__Firmicutes; c__Clostridia; o__Clostridiales; f__Ruminococcaceae; g__Unclassified_Ruminococcaceae; s__Unclassified_Ruminococcaceae
otu9996	0	0	3.79	0	0	2.29	0	1.47	0	4.02	0	10.47	0	0	0	0	0	0	0	10.55	39.87	3.63	0	k__Bacteria; p__Firmicutes; c__Clostridia; o__Clostridiales; f__Lachnospiraceae; g__Coprococcus; s__Unclassified_Coprococcus
otu3180	0	0	0	0	0	0	0	0	0	0	0	0	0	0	0	0	0	0	0	0	74.11	5.44	0	k__Bacteria; p__Acidobacteria; c__Acidobacteria-6; o__iii1-15; f__Unclassified_iii1-15; g__Unclassified_iii1-15; s__Unclassified_iii1-15
otu1539	3.79	0	0	0	0	0	0	0	0	0	0	0	0	0	0	36.71	22.61	0	0	1.48	2.82	0	0	k__Bacteria; p__Proteobacteria; c__Alphaproteobacteria; o__Sphingomonadales; f__Erythrobacteraceae; g__Unclassified_Erythrobacteraceae; s__Unclassified_Erythrobacteraceae
otu4495	0	0	0	0	0	0	0	0	0	0	0	0	0	1.63	0	0	0	0	0	81.03	0	0	0	k__Bacteria; p__Firmicutes; c__Clostridia; o__Clostridiales; f__[Tissierellaceae]; g__ph2; s__Unclassified_ph2
otu21647	0	0	2.95	0	0	0	0	0	0	0	0	0	0	8.12	0	48.5	0	0	0	0	10.06	2.23	0	k__Bacteria; p__Firmicutes; c__Erysipelotrichi; o__Erysipelotrichales; f__Erysipelotrichaceae; g__Bulleidia; s__Unclassified_Bulleidia
otu22278	0	0	0	0	0	0	0	3.74	0	1.97	6.84	0	0	0	0	0	0	0	0	1.38	61.92	2.21	0	k__Bacteria; p__Firmicutes; c__Clostridia; o__Clostridiales; f__Ruminococcaceae; g__Unclassified_Ruminococcaceae; s__Unclassified_Ruminococcaceae
otu611	0	0	0	53.39	0	0	0	0	0	0	0	0	0	2.47	12.21	1.3	7.54	0	0	0	6.55	0	0	k__Bacteria; p__Proteobacteria; c__Alphaproteobacteria; o__Rickettsiales; f__mitochondria; g__Zea; s__Zea_luxurians
otu20729	0	0	0	0	0	0	0	0	0	0	0	0	0	0	0	0	0	0	0	81.05	0	0	0	k__Bacteria; p__Firmicutes; c__Clostridia; o__Clostridiales; f__Peptococcaceae; g__Peptococcus; s__Unclassified_Peptococcus
otu3212	0	0	0	15	0	0	0	5.38	0	3.42	3.31	13.42	0	0	0	0	0	0	0	7.48	23.14	1.51	0	k__Bacteria; p__Firmicutes; c__Clostridia; o__Clostridiales; f__Ruminococcaceae; g__Unclassified_Ruminococcaceae; s__Unclassified_Ruminococcaceae
otu7091	0	1.74	6.89	10.57	2.68	0	2.33	0	3.38	0	4.52	6.93	1.96	5.05	3.49	0	0	11.45	0	0	3.43	13.97	0	k__Bacteria; p__Proteobacteria; c__Alphaproteobacteria; o__Sphingomonadales; f__Sphingomonadaceae; g__Unclassified_Sphingomonadaceae; s__Unclassified_Sphingomonadaceae
otu8850	3.94	0	0	0	0	5.16	1.5	7.74	0	6.71	7.66	10.78	0	15.72	0	0	9.43	0	0	0	0	0	3.1	k__Bacteria; p__Fusobacteria; c__Fusobacteriia; o__Fusobacteriales; f__Leptotrichiaceae; g__Unclassified_Leptotrichiaceae; s__Unclassified_Leptotrichiaceae
otu15578	0	0	0	64.99	0	0	0	0	0	0	16.71	0	0	0	0	0	0	0	0	0	0	0	0	k__Bacteria; p__Firmicutes; c__Clostridia; o__Clostridiales; f__Clostridiaceae; g__Clostridium; s__Unclassified_Clostridium
otu19065	2.44	0	1.52	2.25	0	9.33	0	12.46	0	11.72	9.86	8.24	0	9.14	0	1.25	4.6	0	0	0	0	0	1.63	k__Bacteria; p__Fusobacteria; c__Fusobacteriia; o__Fusobacteriales; f__Leptotrichiaceae; g__Unclassified_Leptotrichiaceae; s__Unclassified_Leptotrichiaceae
otu819	0	0	19.05	0	0	0	1.52	0	0	1.35	3.93	1.87	0	18.97	0	12.55	0	0	0	5.04	10.4	1.48	0	k__Bacteria; p__Firmicutes; c__Clostridia; o__Clostridiales; f__Lachnospiraceae; g__Dorea; s__Unclassified_Dorea
otu5610	0	0	8.5	0	0	3.05	0	0	0	0	0	0	0	0	0	0	0	42.39	0	0	0	0	17.24	k__Bacteria; p__Actinobacteria; c__Actinobacteria; o__Actinomycetales; f__Actinomycetaceae; g__Mobiluncus; s__Unclassified_Mobiluncus
otu7391	2.32	0	0	1.43	0	7.04	0	12.49	0	11.38	12	5.88	0	11.12	0	0	10.32	0	0	0	0	0	0	k__Bacteria; p__Fusobacteria; c__Fusobacteriia; o__Fusobacteriales; f__Leptotrichiaceae; g__Unclassified_Leptotrichiaceae; s__Unclassified_Leptotrichiaceae
otu12078	0	0	28.79	12.05	0	10.76	0	0	8.3	1.96	0	3.99	0	0	4.49	2.97	0	0	0	0	0	0	2.2	k__Bacteria; p__Armatimonadetes; c__Chthonomonadetes; o__Chthonomonadales; f__Chthonomonadaceae; g__Chthonomonas; s__Unclassified_Chthonomonas
otu2654	0	0	0	0	0	0	0	0	0	0	0	0	0	0	0	0	0	0	0	2.15	69.25	4.41	0	k__Bacteria; p__Firmicutes; c__Clostridia; o__Clostridiales; f__Unclassified_Clostridiales; g__Unclassified_Clostridiales; s__Unclassified_Clostridiales
otu16374	0	0	0	0	0	0	0	0	0	4.51	0	0	0	0	0	0	0	0	0	0	23.63	50.56	0	k__Bacteria; p__Firmicutes; c__Clostridia; o__Clostridiales; f__Lachnospiraceae; g__Blautia; s__Unclassified_Blautia
otu21963	2.37	0	1.45	2.25	0	8.29	1.5	11.53	0	9.77	5.97	8.42	0	8.19	0	1.8	8.13	0	0	0	0	0	2.25	k__Bacteria; p__Fusobacteria; c__Fusobacteriia; o__Fusobacteriales; f__Leptotrichiaceae; g__Unclassified_Leptotrichiaceae; s__Unclassified_Leptotrichiaceae
otu22408	0	0	0	0	0	0	5.54	12.31	0	0	0	0	0	0	0	0	0	0	0	0	59.79	1.44	0	k__Bacteria; p__Firmicutes; c__Clostridia; o__Clostridiales; f__Ruminococcaceae; g__Ruminococcus; s__Unclassified_Ruminococcus
otu13524	0	0	0	0	0	0	0	0	0	0	0	1.07	0	10.69	4.37	26.17	0	0	0	2.16	25.98	2.94	0	k__Bacteria; p__Firmicutes; c__Clostridia; o__Clostridiales; f__Ruminococcaceae; g__Unclassified_Ruminococcaceae; s__Unclassified_Ruminococcaceae
otu13721	0	0	0	0	0	0	0	0	0	0	0	0	0	0	0	63.99	0	0	0	0	0	0	0	k__Bacteria; p__Proteobacteria; c__Deltaproteobacteria; o__Desulfovibrionales; f__Desulfovibrionaceae; g__Unclassified_Desulfovibrionaceae; s__Unclassified_Desulfovibrionaceae
otu10855	0	0	0	2.29	0	0	0	0	0	0	15.96	0	0	5.85	0	0	26.07	0	0	19.72	0	0	0	k__Bacteria; p__Proteobacteria; c__Gammaproteobacteria; o__Xanthomonadales; f__Xanthomonadaceae; g__Lysobacter; s__Unclassified_Lysobacter
otu11380	0	0	1.47	6.08	0	0	2.34	0	0	0	1.28	0	0	0	0	10.03	0	0	0	1.54	46.41	3.05	0	k__Bacteria; p__Firmicutes; c__Clostridia; o__Clostridiales; f__Unclassified_Clostridiales; g__Unclassified_Clostridiales; s__Unclassified_Clostridiales
otu3961	0	0	0	0	0	0	0	3.77	0	4.61	0	0	0	0	0	0	0	0	0	4.31	58.02	3.06	0	k__Bacteria; p__Firmicutes; c__Clostridia; o__Clostridiales; f__Christensenellaceae; g__Unclassified_Christensenellaceae; s__Unclassified_Christensenellaceae
otu5722	0	0	0	0	0	0	0	2.26	0	1.41	0	0	0	0	0	0	0	0	0	6.74	60.55	3.49	0	k__Bacteria; p__Firmicutes; c__Clostridia; o__Clostridiales; f__Ruminococcaceae; g__Unclassified_Ruminococcaceae; s__Unclassified_Ruminococcaceae
otu13744	1.5	0	0	2.92	0	9.07	0	7.71	0	9.97	7.59	9.62	0	9.27	0	0	7.99	0	0	0	0	0	1.74	k__Bacteria; p__Fusobacteria; c__Fusobacteriia; o__Fusobacteriales; f__Leptotrichiaceae; g__Unclassified_Leptotrichiaceae; s__Unclassified_Leptotrichiaceae
otu8693	0	0	0	0	0	0	0	0	0	0	0	0	0	0	0	0	0	0	0	0	69.55	3.67	0	k__Bacteria; p__Bacteroidetes; c__Bacteroidia; o__Bacteroidales; f__RF16; g__Unclassified_RF16; s__Unclassified_RF16
otu21113	0	0	0	0	0	0	0	6.27	0	0	0	0	0	0	0	0	0	0	0	2.2	59.2	6.7	0	k__Bacteria; p__Firmicutes; c__Clostridia; o__Clostridiales; f__Ruminococcaceae; g__Ruminococcus; s__Unclassified_Ruminococcus
otu4558	0	0	0	0	0	0	0	3.11	0	1.35	0	0	0	1.71	0	23.75	0	0	0	10.68	26.74	0	0	k__Bacteria; p__Firmicutes; c__Clostridia; o__Clostridiales; f__Veillonellaceae; g__Phascolarctobacterium; s__Unclassified_Phascolarctobacterium
otu5450	0	0	9.23	0	53.25	0	1.62	0	0	0	0	2.37	0	0	21.42	0	0	0	0	0	0	0	0	k__Bacteria; p__Proteobacteria; c__Alphaproteobacteria; o__Rhodobacterales; f__Rhodobacteraceae; g__Unclassified_Rhodobacteraceae; s__Unclassified_Rhodobacteraceae
otu7501	0	0	0	0	0	0	0	6.09	0	2.6	0	3.84	0	0	0	2.42	0	0	0	2.84	48.34	4.41	0	k__Bacteria; p__Bacteroidetes; c__Bacteroidia; o__Bacteroidales; f__Rikenellaceae; g__Unclassified_Rikenellaceae; s__Unclassified_Rikenellaceae
otu18523	0	0	0	0	0	0	0	0	0	0	0	0	0	0	0	61.12	0	0	0	0	0	0	0	k__Bacteria; p__Firmicutes; c__Clostridia; o__Clostridiales; f__[Tissierellaceae]; g__Tepidimicrobium; s__Unclassified_Tepidimicrobium
otu20776	11.23	0	8.25	8.95	0	0	0	0	2.51	0	7.9	1.42	1.31	0	0	0	0	11.18	7.5	0	10.62	2.32	0	k__Bacteria; p__Bacteroidetes; c__Bacteroidia; o__Bacteroidales; f__Bacteroidaceae; g__Unclassified_Bacteroidaceae; s__Unclassified_Bacteroidaceae
otu23661	0	0	0	0	0	0	0	0	0	0	0	0	0	0	0	0	0	0	0	0	66.32	6.1	0	k__Bacteria; p__Proteobacteria; c__Betaproteobacteria; o__Burkholderiales; f__Comamonadaceae; g__Unclassified_Comamonadaceae; s__Unclassified_Comamonadaceae
otu19565	0	0	0	0	0	0	0	0	0	0	0	0	0	0	0	48.75	0	0	0	15.19	0	0	0	No blast hit
otu6419	0	0	0	0	0	0	0	0	0	0	0	0	0	0	7.93	50.74	5.4	0	0	0	0	0	0	k__Bacteria; p__Actinobacteria; c__Actinobacteria; o__Actinomycetales; f__Nocardiaceae; g__Rhodococcus; s__Unclassified_Rhodococcus
otu14518	0	0	0	0	0	0	0	0	0	0	0	0	0	0	0	0	0	0	0	74.98	0	0	0	k__Bacteria; p__Firmicutes; c__Clostridia; o__Clostridiales; f__[Mogibacteriaceae]; g__Unclassified_[Mogibacteriaceae]; s__Unclassified_[Mogibacteriaceae]
otu429	0	0	0	0	0	0	0	0	0	0	0	0	0	0	0	60.48	0	0	0	0	0	0	0	k__Bacteria; p__Bacteroidetes; c__Bacteroidia; o__Bacteroidales; f__S24-7; g__Unclassified_S24-7; s__Unclassified_S24-7
otu12247	0	0	0	0	0	0	0	0	15.74	0	0	0	0	0	0	0	0	0	0	0	48.71	8.65	0	k__Bacteria; p__Gemmatimonadetes; c__Gemmatimonadetes; o__Unclassified_Gemmatimonadetes; f__Unclassified_Gemmatimonadetes; g__Unclassified_Gemmatimonadetes; s__Unclassified_Gemmatimonadetes
otu9933	3.95	0	5.18	0	0	0	3.04	5.44	0	0	0	8.31	0	0	0	4.4	0	0	0	6.4	28.55	1.46	0	k__Bacteria; p__Firmicutes; c__Clostridia; o__Clostridiales; f__Ruminococcaceae; g__Unclassified_Ruminococcaceae; s__Unclassified_Ruminococcaceae
otu12744	0	0	0	0	0	0	1.61	0	0	0	0	0	0	0	0	45.85	0	0	0	0	12.88	0	0	k__Bacteria; p__Firmicutes; c__Clostridia; o__Clostridiales; f__Clostridiaceae; g__Clostridium; s__Unclassified_Clostridium
otu10736	0	0	0	0	0	0	0	0	0	0	0	0	0	0	0	58.62	0	0	0	0	0	0	0	k__Bacteria; p__AD3; c__ABS-6; o__Unclassified_ABS-6; f__Unclassified_ABS-6; g__Unclassified_ABS-6; s__Unclassified_ABS-6
otu6601	0	0	7.37	2.31	0	0	4.66	0	0	0	0	0	0	14.91	8.66	12.06	2.75	4.19	2.84	1.48	1.26	2.23	0	k__Bacteria; p__Proteobacteria; c__Alphaproteobacteria; o__Caulobacterales; f__Caulobacteraceae; g__Unclassified_Caulobacteraceae; s__Unclassified_Caulobacteraceae
otu8599	0	0	0	0	0	0	0	0	0	0	0	0	0	0	0	58.82	0	0	0	0	0	0	0	k__Bacteria; p__Firmicutes; c__Clostridia; o__Clostridiales; f__Lachnospiraceae; g__Unclassified_Lachnospiraceae; s__Unclassified_Lachnospiraceae
otu21511	1.63	0	7.21	2.38	0	9.35	0	0	0	1.96	2.52	0	1.44	6.54	3.5	11	1.8	0	0	11.9	0	8.56	0	k__Bacteria; p__Firmicutes; c__Bacilli; o__Lactobacillales; f__Lactobacillaceae; g__Lactobacillus; s__Unclassified_Lactobacillus
otu10	0	0	0	0	0	0	0	0	0	0	0	0	0	14.9	0	45.34	0	0	0	0	0	3.05	0	k__Bacteria; p__Firmicutes; c__Clostridia; o__Clostridiales; f__Lachnospiraceae; g__Unclassified_Lachnospiraceae; s__Unclassified_Lachnospiraceae
otu135	0	0	0	0	0	0	0	9.92	0	4.67	0	0	0	0	0	3.86	0	2.81	0	6.58	32.35	8.67	0	k__Bacteria; p__Firmicutes; c__Clostridia; o__Clostridiales; f__Lachnospiraceae; g__Unclassified_Lachnospiraceae; s__Unclassified_Lachnospiraceae
otu3338	0	0	5.12	1.48	0	1.49	0	0	0	0	0	1.56	0	12.42	8.85	11.67	4.71	6.49	3.36	0	3.57	4.57	0	k__Bacteria; p__Proteobacteria; c__Alphaproteobacteria; o__Caulobacterales; f__Caulobacteraceae; g__Unclassified_Caulobacteraceae; s__Unclassified_Caulobacteraceae
otu9678	0	0	2.87	0	0	0	0	6.17	0	8.56	2.64	2.04	0	0	0	11.09	0	0	0	6.56	24.58	0	0	k__Bacteria; p__Firmicutes; c__Clostridia; o__Clostridiales; f__Christensenellaceae; g__Unclassified_Christensenellaceae; s__Unclassified_Christensenellaceae
otu15388	0	0	0	0	0	0	0	0	0	0	0	7.17	0	0	0	9.82	0	0	0	4.95	39.03	2.93	0	k__Bacteria; p__Firmicutes; c__Clostridia; o__Clostridiales; f__Christensenellaceae; g__Unclassified_Christensenellaceae; s__Unclassified_Christensenellaceae
otu19528	0	0	0	0	0	0	0	0	0	0	0	0	0	0	0	0	0	0	4.87	0	0	0	48.39	k__Bacteria; p__Proteobacteria; c__Alphaproteobacteria; o__Rhodobacterales; f__Hyphomonadaceae; g__Unclassified_Hyphomonadaceae; s__Unclassified_Hyphomonadaceae
otu9586	0	0	0	0	0	0	0	0	0	13.29	12.73	8.57	0	0	0	0	0	0	0	1.42	19.7	4.38	1.03	k__Bacteria; p__Deferribacteres; c__Deferribacteres; o__Deferribacterales; f__Deferribacteraceae; g__Mucispirillum; s__Unclassified_Mucispirillum
otu11739	0	0	2.71	0	0	0	3.06	0	0	1.38	0	0	0	25.67	0	11.09	13.69	0	4.96	1.46	0	0	1.48	k__Bacteria; p__Firmicutes; c__Bacilli; o__Bacillales; f__Planococcaceae; g__Planomicrobium; s__Unclassified_Planomicrobium
otu16215	0	0	0	10.37	0	0	0	0	0	0	0	4.95	0	0	0	0	0	0	0	5.89	43.39	1.39	0	k__Bacteria; p__Firmicutes; c__Clostridia; o__Clostridiales; f__Ruminococcaceae; g__Unclassified_Ruminococcaceae; s__Unclassified_Ruminococcaceae
otu19914	0	0	0	0	0	0	0	0	0	0	7.1	0	0	0	0	0	0	0	0	17.26	37.49	4.4	0	k__Bacteria; p__Bacteroidetes; c__Bacteroidia; o__Bacteroidales; f__Unclassified_Bacteroidales; g__Unclassified_Bacteroidales; s__Unclassified_Bacteroidales
otu21405	1.57	0	6.99	0	0	0	0	4.04	39.39	0	0	0	0	16.87	0	0	0	3.42	0	4.29	0	0	0	k__Bacteria; p__[Thermi]; c__Deinococci; o__Thermales; f__Thermaceae; g__Thermus; s__Unclassified_Thermus
otu9859	0	0	0	0	0	23.69	0	0	0	4.58	27.16	0	0	0	13.31	0	0	0	0	0	0	0	0	k__Bacteria; p__Firmicutes; c__Clostridia; o__Clostridiales; f__Clostridiaceae; g__Clostridium; s__Unclassified_Clostridium
otu11369	0	0	0	0	0	0	0	0	0	0	0	5.21	0	0	0	13.86	0	0	0	7.86	33.42	2.28	0	k__Bacteria; p__Bacteroidetes; c__Bacteroidia; o__Bacteroidales; f__Bacteroidaceae; g__5-7N15; s__Unclassified_5-7N15
otu18345	0	0	0	0	0	0	0	0	0	0	0	0	0	0	0	0	0	0	43.16	22.38	0	0	0	k__Bacteria; p__Firmicutes; c__Clostridia; o__Clostridiales; f__[Tissierellaceae]; g__Anaerococcus; s__Unclassified_Anaerococcus
otu19176	0	0	4.92	2.82	0	5.27	3.05	1.55	0	0	3.18	2.25	1.98	0	25.88	2.92	0	0	0	0	9.45	6.62	1.07	k__Bacteria; p__Bacteroidetes; c__Bacteroidia; o__Bacteroidales; f__Bacteroidaceae; g__Bacteroides; s__Unclassified_Bacteroides
otu1431	0	0	0	7.16	0	3.83	1.49	0	2.5	0	1.98	0	2.71	11.91	7.16	13.14	8.88	0	0	1.45	0	2.97	0	k__Bacteria; p__[Thermi]; c__Deinococci; o__Deinococcales; f__Deinococcaceae; g__Deinococcus; s__Unclassified_Deinococcus
otu3671	0	0	0	0	0	0	0	10.04	0	2.78	3.24	7.19	0	0	0	0	0	0	0	10.7	28.79	0	0	k__Bacteria; p__Firmicutes; c__Clostridia; o__Clostridiales; f__Ruminococcaceae; g__Oscillospira; s__Unclassified_Oscillospira
otu7218	0	0	2.34	0	0	0	0	7.8	0	11.3	0	9.66	0	0	0	0	0	0	0	9.18	20.9	0	0	k__Bacteria; p__Firmicutes; c__Clostridia; o__Clostridiales; f__Ruminococcaceae; g__Unclassified_Ruminococcaceae; s__Unclassified_Ruminococcaceae
otu8632	0	0	0	0	0	0	1.43	0	0	0	0	0	0	3.3	11.47	44.56	0	0	0	0	0	0	0	k__Bacteria; p__Bacteroidetes; c__Bacteroidia; o__Bacteroidales; f__Rikenellaceae; g__Unclassified_Rikenellaceae; s__Unclassified_Rikenellaceae
otu10912	0	0	8.59	0	0	0	2.23	0	0	0	0	1.88	2	0	0	0	0	0	0	1.48	41.72	6.63	0	k__Bacteria; p__Proteobacteria; c__Alphaproteobacteria; o__Sphingomonadales; f__Sphingomonadaceae; g__Kaistobacter; s__Unclassified_Kaistobacter
otu16778	0	0	0	6.59	0	5.39	0	0	4.12	0	2.59	0	0	1.56	0	39.48	0	0	0	0	0	0	0	k__Bacteria; p__Firmicutes; c__Bacilli; o__Lactobacillales; f__Aerococcaceae; g__Unclassified_Aerococcaceae; s__Unclassified_Aerococcaceae
otu20247	0	0	0	9.92	0	7.11	3.17	0	0	0	4.54	3.43	0	10.87	8.87	0	11.42	3.52	0	0	0	0	1.06	k__Bacteria; p__Proteobacteria; c__Alphaproteobacteria; o__BD7-3; f__Unclassified_BD7-3; g__Unclassified_BD7-3; s__Unclassified_BD7-3
otu22379	0	0	0	18.87	0	0	0	0	0	0	0	0	0	7.41	22.94	0	6.41	15.56	0	0	0	0	0	k__Bacteria; p__Proteobacteria; c__Alphaproteobacteria; o__Sphingomonadales; f__Sphingomonadaceae; g__Sphingobium; s__Unclassified_Sphingobium
otu246	0	0	8.54	0	0	0	0	1.53	0	1.33	7.11	5.84	2.02	0	0	0	2.3	0	0	2.82	29.15	0	0	k__Bacteria; p__Firmicutes; c__Clostridia; o__Clostridiales; f__Ruminococcaceae; g__Oscillospira; s__Unclassified_Oscillospira
otu399	0	0	14.63	0	0	0	0	4.58	0	2.17	2.67	0	0	0	0	13.39	0	0	0	11.69	14.09	1.44	0	k__Bacteria; p__Lentisphaerae; c__[Lentisphaeria]; o__Victivallales; f__Victivallaceae; g__Unclassified_Victivallaceae; s__Unclassified_Victivallaceae
otu13529	0	0	0	0	0	0	0	0	0	0	0	0	0	0	0	54.48	0	0	0	0	0	0	0	k__Bacteria; p__Acidobacteria; c__Solibacteres; o__Solibacterales; f__Unclassified_Solibacterales; g__Unclassified_Solibacterales; s__Unclassified_Solibacterales
otu20345	0	0	0	0	0	0	1.55	1.59	0	0	3.23	5.79	0	0	0	9.52	0	0	0	2.76	30.76	4.55	0	k__Bacteria; p__Cyanobacteria; c__4C0d-2; o__YS2; f__Unclassified_YS2; g__Unclassified_YS2; s__Unclassified_YS2
otu1647	0	0	0	0	1.82	0	0	0	0	0	0	11.51	0	0	0	28.58	0	0	0	1.49	9.05	2.26	0	k__Bacteria; p__Actinobacteria; c__Actinobacteria; o__Actinomycetales; f__Cellulomonadaceae; g__Cellulomonas; s__Unclassified_Cellulomonas
otu9688	0	0	0	0	0	0	0	1.57	0	1.76	0	3.28	0	0	0	17.7	0	0	0	5.11	29.17	0	0	k__Bacteria; p__Lentisphaerae; c__[Lentisphaeria]; o__Victivallales; f__Victivallaceae; g__Unclassified_Victivallaceae; s__Unclassified_Victivallaceae
otu9690	0	0	0	0	0	0	0	3.2	0	3.23	0	4.27	0	9.28	0	0	0	0	0	2.81	37.35	3.69	0	k__Bacteria; p__Firmicutes; c__Clostridia; o__Clostridiales; f__Ruminococcaceae; g__Oscillospira; s__Unclassified_Oscillospira
otu10964	0	0	29.72	0	0	0	0	0	0	0	0	0	0	0	0	29.54	0	0	0	0	0	0	0	k__Bacteria; p__Firmicutes; c__Clostridia; o__Clostridiales; f__Lachnospiraceae; g__Unclassified_Lachnospiraceae; s__Unclassified_Lachnospiraceae
otu5176	0	0	0	0	0	0	0	2.3	2.61	0	0	0	0	0	0	16.27	23.83	1.36	0	5	0	3.6	0	k__Bacteria; p__Actinobacteria; c__Actinobacteria; o__Actinomycetales; f__Corynebacteriaceae; g__Corynebacterium; s__Unclassified_Corynebacterium
otu1477	0	0	0	0	2.64	7.86	0	6.39	0	9.12	4.37	1.02	5.38	0	0	0	2.85	0	15.37	4.39	0	0	0	k__Bacteria; p__Firmicutes; c__Clostridia; o__Clostridiales; f__[Tissierellaceae]; g__Anaerococcus; s__Unclassified_Anaerococcus
otu9447	0	0	0	0	0	0	0	0	0	0	0	0	0	0	0	53.56	0	0	0	0	0	0	0	k__Bacteria; p__Chloroflexi; c__Anaerolineae; o__GCA004; f__Unclassified_GCA004; g__Unclassified_GCA004; s__Unclassified_GCA004
otu12886	0	0	0	0	0	0	1.65	0	0	3.94	13.66	9.39	0	0	0	0	0	0	0	8.45	20.64	0	0	k__Bacteria; p__Firmicutes; c__Clostridia; o__Clostridiales; f__Ruminococcaceae; g__Unclassified_Ruminococcaceae; s__Unclassified_Ruminococcaceae
otu13693	1.39	0	0	0	0	0	0	0	0	0	0	0	0	1.64	3.56	0	0	0	0	7.92	2.1	48.11	0	k__Bacteria; p__Firmicutes; c__Bacilli; o__Lactobacillales; f__Streptococcaceae; g__Streptococcus; s__Unclassified_Streptococcus
otu19406	0	0	2.83	0	0	0	0	4.77	0	0	13.03	2.43	0	2.61	0	12.86	0	0	0	0	18.05	2.35	0	k__Bacteria; p__Firmicutes; c__Clostridia; o__Clostridiales; f__Unclassified_Clostridiales; g__Unclassified_Clostridiales; s__Unclassified_Clostridiales
otu4619	0	0	0	0	0	0	0	0	0	0	0	0	0	0	0	0	0	0	0	64.1	0	0	0	k__Bacteria; p__Firmicutes; c__Clostridia; o__Clostridiales; f__[Tissierellaceae]; g__Peptoniphilus; s__Unclassified_Peptoniphilus
otu5241	2.27	0	0	6.89	0	0	0	0	0	0	0	0	0	0	3.5	30.75	11.31	0	0	0	0	0	0	k__Bacteria; p__Proteobacteria; c__Alphaproteobacteria; o__Rhodobacterales; f__Rhodobacteraceae; g__Rhodobacter; s__Unclassified_Rhodobacter
otu9622	0	0	0	0	0	0	0	0	0	0	0	0	0	0	0	52.81	0	0	0	0	0	0	0	k__Bacteria; p__Proteobacteria; c__Deltaproteobacteria; o__Syntrophobacterales; f__Syntrophobacteraceae; g__Unclassified_Syntrophobacteraceae; s__Unclassified_Syntrophobacteraceae
otu9989	2.25	0	0	0	0	4.52	0	8.54	0	6.97	5.98	7.27	0	10.13	0	1.95	5.07	0	0	0	0	0	3.13	k__Bacteria; p__Fusobacteria; c__Fusobacteriia; o__Fusobacteriales; f__Leptotrichiaceae; g__Unclassified_Leptotrichiaceae; s__Unclassified_Leptotrichiaceae
otu12640	0	0	0	0	0	0	0	0	0	1.38	0	0	0	0	0	22.99	0	0	0	7.79	20.45	6	0	k__Bacteria; p__Bacteroidetes; c__Flavobacteriia; o__Flavobacteriales; f__Flavobacteriaceae; g__Robiginitalea; s__Unclassified_Robiginitalea
otu15649	0	0	10.76	0	0	0	0	1.57	1.73	0	0	1.01	0	10.05	9.82	7.09	5.34	3.53	1.97	0	2.14	3.04	1.16	k__Bacteria; p__Proteobacteria; c__Alphaproteobacteria; o__Caulobacterales; f__Caulobacteraceae; g__Unclassified_Caulobacteraceae; s__Unclassified_Caulobacteraceae
otu2551	0	0	4.54	0	0	0	0	0	0	0	3.97	2.42	3.48	0	0	0	13.93	15.52	8.94	0	3.56	0	0	k__Bacteria; p__Proteobacteria; c__Alphaproteobacteria; o__Rhodospirillales; f__Rhodospirillaceae; g__Unclassified_Rhodospirillaceae; s__Unclassified_Rhodospirillaceae
otu4755	0	0	0	0	0	0	0	6.13	0	3.28	7.29	2.88	0	0	0	0	0	0	0	9.94	28.66	1.46	0	k__Bacteria; p__Firmicutes; c__Clostridia; o__Clostridiales; f__Ruminococcaceae; g__Unclassified_Ruminococcaceae; s__Unclassified_Ruminococcaceae
otu15525	0	0	0	0	0	0	0	5.27	0	0	0	1.93	0	0	0	0	0	1.33	0	18.05	32.95	1.47	0	k__Bacteria; p__Tenericutes; c__RF3; o__ML615J-28; f__Unclassified_ML615J-28; g__Unclassified_ML615J-28; s__Unclassified_ML615J-28
otu332	0	0	0	2.33	0	4.53	0	0	0	0	13.66	3.35	0	11.79	0	11.37	5.09	2.03	0	2.25	0	0	0	k__Bacteria; p__Armatimonadetes; c__[Fimbriimonadia]; o__[Fimbriimonadales]; f__[Fimbriimonadaceae]; g__Fimbriimonas; s__Unclassified_Fimbriimonas
otu7504	1.61	0	4.24	1.59	0	2.95	0	0	0	0	12.21	2.42	0	0	5.2	9.2	1.91	2.8	0	3.5	7.56	0	0	k__Bacteria; p__Proteobacteria; c__Gammaproteobacteria; o__Pseudomonadales; f__Moraxellaceae; g__Acinetobacter; s__Unclassified_Acinetobacter
otu22225	0	2.74	7.17	6.05	0	0	1.57	0	0	0	10.91	0	0	16.03	2.67	0	0	0	14.07	0	0	2.8	0	k__Bacteria; p__Proteobacteria; c__Alphaproteobacteria; o__Rhodospirillales; f__Rhodospirillaceae; g__Unclassified_Rhodospirillaceae; s__Unclassified_Rhodospirillaceae
otu10440	0	0	0	0	0	0	0	2.27	0	0	0	3.87	0	0	0	7.93	0	0	0	8.53	32.33	2.13	0	k__Bacteria; p__Bacteroidetes; c__Bacteroidia; o__Bacteroidales; f__[Barnesiellaceae]; g__Unclassified_[Barnesiellaceae]; s__Unclassified_[Barnesiellaceae]
otu19950	0	0	0	0	0	0	0	4.48	0	0	0	1.5	0	0	0	15.87	0	0	0	6.55	27.38	0	0	k__Bacteria; p__Proteobacteria; c__Betaproteobacteria; o__Burkholderiales; f__Alcaligenaceae; g__Sutterella; s__Unclassified_Sutterella
otu10826	0	0	0	0	0	0	0	12.29	1.74	0	15.85	2.52	0	0	0	0	0	0	0	0	25.37	0	0	k__Bacteria; p__Firmicutes; c__Clostridia; o__Clostridiales; f__Ruminococcaceae; g__Ruminococcus; s__Unclassified_Ruminococcus
otu11738	0	0	0	0	0	0	0	6.94	0	3.43	0	0	0	0	0	0	0	0	0	0	45.89	3.84	0	k__Bacteria; p__Firmicutes; c__Clostridia; o__Clostridiales; f__Ruminococcaceae; g__Unclassified_Ruminococcaceae; s__Unclassified_Ruminococcaceae
otu14637	0	0	0	0	0	0	0	0	0	0	0	0	0	0	0	50.54	0	0	0	0	0	0	0	k__Bacteria; p__Firmicutes; c__Clostridia; o__Clostridiales; f__Ruminococcaceae; g__Unclassified_Ruminococcaceae; s__Unclassified_Ruminococcaceae
otu20882	0	0	0	0	0	0	0	0	0	0	0	0	0	0	0	50.3	0	0	0	0	0	0	0	k__Bacteria; p__Firmicutes; c__Clostridia; o__Clostridiales; f__Ruminococcaceae; g__Unclassified_Ruminococcaceae; s__Unclassified_Ruminococcaceae
otu22933	0	0	0	0	0	0	0	0	0	0	0	0	0	0	0	50.54	0	0	0	0	0	0	0	k__Bacteria; p__Bacteroidetes; c__Bacteroidia; o__Bacteroidales; f__[Barnesiellaceae]; g__Barnesiella; s__Barnesiella_viscericola
otu2134	0	0	9.31	7.48	0	0	1.48	0	0	0	0	0	0	2.47	18.6	3.5	4.01	1.52	1.42	0	3.69	2.18	1.02	k__Bacteria; p__Bacteroidetes; c__[Saprospirae]; o__[Saprospirales]; f__Chitinophagaceae; g__Sediminibacterium; s__Unclassified_Sediminibacterium
otu4510	0	0	0	0	0	0	0	0	0	0	48.99	0	0	0	0	0	0	0	0	0	0	0	3.77	k__Bacteria; p__Actinobacteria; c__Actinobacteria; o__Actinomycetales; f__Actinomycetaceae; g__Trueperella; s__Unclassified_Trueperella
otu10806	0	0	0	0	0	0	0	3.96	0	0	0	6.77	0	0	0	6.59	0	0	0	9.38	26.72	1.49	0	k__Bacteria; p__Lentisphaerae; c__[Lentisphaeria]; o__Victivallales; f__Victivallaceae; g__Unclassified_Victivallaceae; s__Unclassified_Victivallaceae
otu12390	0	0	0	0	0	0	0	0	0	0	0	0	0	0	0	0	0	0	0	0	0	61.22	0	k__Bacteria; p__Firmicutes; c__Clostridia; o__Clostridiales; f__Lachnospiraceae; g__Unclassified_Lachnospiraceae; s__Unclassified_Lachnospiraceae
otu16726	0	0	0	0	0	0	2.41	0	0	0	0	0	0	52.63	7.83	0	0	0	0	0	0	5.15	0	k__Bacteria; p__Firmicutes; c__Clostridia; o__Clostridiales; f__Lachnospiraceae; g__[Ruminococcus]; s__[Ruminococcus]_gnavus
otu19114	0	0	0	0	0	0	0	0	0	0	0	0	0	0	0	49.07	0	0	0	0	0	0	0	k__Bacteria; p__Bacteroidetes; c__Bacteroidia; o__Bacteroidales; f__[Barnesiellaceae]; g__Unclassified_[Barnesiellaceae]; s__Unclassified_[Barnesiellaceae]
otu20360	0	0	0	0	0	0	0	0	0	0	0	0	0	0	0	50.21	0	0	0	0	0	0	0	k__Bacteria; p__Firmicutes; c__Clostridia; o__Clostridiales; f__Ruminococcaceae; g__Unclassified_Ruminococcaceae; s__Unclassified_Ruminococcaceae
otu22161	0	0	16.52	0	0	0	0	1.61	0	0	0	0	0	23.16	0	0	0	0	0	0	19.02	0	0	k__Bacteria; p__Firmicutes; c__Erysipelotrichi; o__Erysipelotrichales; f__Erysipelotrichaceae; g__Unclassified_Erysipelotrichaceae; s__Unclassified_Erysipelotrichaceae
otu8830	0	0	9.91	0	0	0	0	0	0	1.29	6.24	0	0	0	0	0	0	0	0	5.1	30.37	3.88	0	k__Bacteria; p__Firmicutes; c__Clostridia; o__Clostridiales; f__[Mogibacteriaceae]; g__Unclassified_[Mogibacteriaceae]; s__Unclassified_[Mogibacteriaceae]
otu18630	0	0	0	0	0	0	0	0	1.67	0	0	0	0	0	0	47.83	0	0	0	0	0	0	0	k__Bacteria; p__Proteobacteria; c__Deltaproteobacteria; o__Myxococcales; f__Unclassified_Myxococcales; g__Unclassified_Myxococcales; s__Unclassified_Myxococcales
otu22360	0	0	7.98	12.55	0	0	0	0	5.08	0	0	1.12	0	0	0	17.31	0	0	0	1.35	6.83	3.05	0	k__Bacteria; p__Firmicutes; c__Clostridia; o__Clostridiales; f__Lachnospiraceae; g__Unclassified_Lachnospiraceae; s__Unclassified_Lachnospiraceae
otu6136	0	0	0	0	0	3.56	0	0	0	0	0	0	0	5.77	0	0	0	1.43	0	0	0	49.33	0	k__Bacteria; p__Actinobacteria; c__Actinobacteria; o__Bifidobacteriales; f__Bifidobacteriaceae; g__Bifidobacterium; s__Bifidobacterium_adolescentis
otu11704	3.17	0	1.37	1.49	0	6.13	0	13.17	0	4.59	5.1	6.65	0	3.34	0	0	5.28	2.14	0	0	0	0	1.62	k__Bacteria; p__Fusobacteria; c__Fusobacteriia; o__Fusobacteriales; f__Leptotrichiaceae; g__Unclassified_Leptotrichiaceae; s__Unclassified_Leptotrichiaceae
otu12028	0	0	0	0	0	0	0	0	0	0	0	0	6.35	0	0	0	0	0	0	0	0	53.44	0	k__Bacteria; p__Firmicutes; c__Erysipelotrichi; o__Erysipelotrichales; f__Erysipelotrichaceae; g__Unclassified_Erysipelotrichaceae; s__Unclassified_Erysipelotrichaceae
otu7395	0	0	2.94	0	0	0	0	0	0	0	0	2.42	0	9.87	0	0	0	0	0	0	35.71	4.45	0	k__Bacteria; p__Firmicutes; c__Clostridia; o__Clostridiales; f__Ruminococcaceae; g__Unclassified_Ruminococcaceae; s__Unclassified_Ruminococcaceae
otu20985	0	0	2.16	3.01	0	0	0	1.51	0	0	11.49	1.42	0	0	24.05	7.88	0	0	0	0	2.1	4.54	0	k__Bacteria; p__Chlamydiae; c__Chlamydiia; o__Chlamydiales; f__Rhabdochlamydiaceae; g__Candidatus_Rhabdochlamydia; s__Unclassified_Candidatus_Rhabdochlamydia
otu12467	3.19	0	4.93	0	0	0	1.66	0	0	0	0	2.05	0	0	9.73	27.83	0	0	0	0	2.07	0	0	k__Bacteria; p__Proteobacteria; c__Alphaproteobacteria; o__Caulobacterales; f__Caulobacteraceae; g__Unclassified_Caulobacteraceae; s__Unclassified_Caulobacteraceae
otu16222	0	0	0	0	0	0	0	0	0	0	0	0	0	0	0	43.74	0	0	0	0	2.89	0	0	k__Bacteria; p__Proteobacteria; c__Betaproteobacteria; o__IS-44; f__Unclassified_IS-44; g__Unclassified_IS-44; s__Unclassified_IS-44
otu22555	0	0	0	0	0	0	0	0	0	0	2.61	0	1.4	0	0	25.8	0	0	0	1.41	17.35	0	0	k__Bacteria; p__Firmicutes; c__Clostridia; o__Clostridiales; f__Ruminococcaceae; g__Unclassified_Ruminococcaceae; s__Unclassified_Ruminococcaceae
otu22610	0	0	0	0	1.79	0	1.55	0	0	0	0	3.89	2.73	19.97	0	2.21	6.04	5.84	6.18	3.56	0	0	0	k__Bacteria; p__Actinobacteria; c__Actinobacteria; o__Actinomycetales; f__Geodermatophilaceae; g__Unclassified_Geodermatophilaceae; s__Unclassified_Geodermatophilaceae
otu7057	0	0	0	0	0	1.62	0	0	0	0	13.62	0	0	6.66	18.52	0	0	2.78	0	0	0	12.79	0	k__Bacteria; p__Proteobacteria; c__Betaproteobacteria; o__Rhodocyclales; f__Rhodocyclaceae; g__Dechloromonas; s__Unclassified_Dechloromonas
otu16028	0	0	7.84	0	0	0	3.07	0	2.46	0	6.63	5.1	0	0	5.4	0	1.87	4.27	11.17	0	2.86	0	0	k__Bacteria; p__Proteobacteria; c__Betaproteobacteria; o__Burkholderiales; f__Comamonadaceae; g__Methylibium; s__Unclassified_Methylibium
otu20337	0	0	1.43	5.98	0	0	2.28	0	3.39	3.14	0	1.35	0	30.32	0	4.17	1.15	0	0	1.4	0	0	0	k__Bacteria; p__Proteobacteria; c__Betaproteobacteria; o__Burkholderiales; f__Comamonadaceae; g__Unclassified_Comamonadaceae; s__Unclassified_Comamonadaceae
otu20893	0	0	0	0	0	0	0	2.98	0	0	0	5.19	0	0	0	1.57	0	0	0	4.29	36.43	0	0	k__Bacteria; p__Bacteroidetes; c__Bacteroidia; o__Bacteroidales; f__Rikenellaceae; g__Unclassified_Rikenellaceae; s__Unclassified_Rikenellaceae
otu21466	0	0	0	5.45	0	0	1.54	1.61	4.95	0	12.94	1.54	0	9.14	2.65	10.82	0	0	2.2	0	0	0	0	k__Bacteria; p__Proteobacteria; c__Alphaproteobacteria; o__Rhizobiales; f__Methylobacteriaceae; g__Methylobacterium; s__Methylobacterium_komagatae
otu22664	0	0	0	0	0	0	0	0	0	0	0	0	0	0	0	45.86	0	0	0	0	0	0	0	k__Bacteria; p__Proteobacteria; c__Deltaproteobacteria; o__NB1-j; f__NB1-i; g__Unclassified_NB1-i; s__Unclassified_NB1-i
otu8722	0	0	0	0	0	0	1.58	9.26	0	0	0	4.9	0	0	0	0	0	0	0	3.63	30.37	2.21	0	k__Bacteria; p__Bacteroidetes; c__Bacteroidia; o__Bacteroidales; f__Unclassified_Bacteroidales; g__Unclassified_Bacteroidales; s__Unclassified_Bacteroidales
otu17379	1.59	0	0	2.13	0	4.75	0	9.5	0	6.58	5.14	7.83	0	6.68	0	2.15	2.29	0	0	0	0	0	0	k__Bacteria; p__Fusobacteria; c__Fusobacteriia; o__Fusobacteriales; f__Leptotrichiaceae; g__Unclassified_Leptotrichiaceae; s__Unclassified_Leptotrichiaceae
otu19680	0	0	0	0	0	0	0	0	0	0	0	0	0	0	0	45.12	0	0	0	0	0	0	0	k__Bacteria; p__Firmicutes; c__Clostridia; o__Clostridiales; f__Lachnospiraceae; g__Unclassified_Lachnospiraceae; s__Unclassified_Lachnospiraceae
otu20173	0	0	9.21	0	0	0	0	4.66	0	4.02	1.28	0	0	0	0	0	0	0	0	5.88	27.44	0	0	k__Bacteria; p__Firmicutes; c__Clostridia; o__Clostridiales; f__Unclassified_Clostridiales; g__Unclassified_Clostridiales; s__Unclassified_Clostridiales
otu22985	0	0	0	0	0	0	0	3.84	0	0	0	0	0	0	0	40.35	0	0	0	1.52	1.35	0	0	k__Bacteria; p__Verrucomicrobia; c__Verruco-5; o__WCHB1-41; f__Unclassified_WCHB1-41; g__Unclassified_WCHB1-41; s__Unclassified_WCHB1-41
otu6256	0	0	0	0	0	0	0	0	0	0	0	0	0	0	0	4.74	0	0	0	47.67	0	0	0	k__Bacteria; p__Bacteroidetes; c__Bacteroidia; o__Bacteroidales; f__Bacteroidaceae; g__Bacteroides; s__Unclassified_Bacteroides
otu11836	0	0	0	0	0	0	0	0	0	0	1.18	1.07	0	0	0	30.21	0	0	0	1.53	12.06	0	0	k__Bacteria; p__Actinobacteria; c__Coriobacteriia; o__Coriobacteriales; f__Coriobacteriaceae; g__Unclassified_Coriobacteriaceae; s__Unclassified_Coriobacteriaceae
otu16681	0	0	13.4	0	0	0	2.94	1.59	0	0	0	0	0	0	0	0	0	0	0	4.27	30.53	1.52	0	k__Bacteria; p__Firmicutes; c__Clostridia; o__Clostridiales; f__Unclassified_Clostridiales; g__Unclassified_Clostridiales; s__Unclassified_Clostridiales
otu3901	4.65	0	7.26	0	0	0	1.5	0	4.35	0	0	1.44	1.44	1.71	6.2	11.25	0	1.46	0	0	3.44	6	0	k__Bacteria; p__Proteobacteria; c__Alphaproteobacteria; o__Sphingomonadales; f__Sphingomonadaceae; g__Sphingomonas; s__Unclassified_Sphingomonas
otu5519	10.25	0	0	0	0	4.57	2.95	6.27	0	2	4.67	3.09	0	0	0	0	0	5.68	0	2.05	9.73	0	0	k__Bacteria; p__Firmicutes; c__Bacilli; o__Bacillales; f__Bacillaceae; g__Unclassified_Bacillaceae; s__Unclassified_Bacillaceae
otu7874	1.5	0	0	2.39	0	1.44	0	0	1.68	1.94	0	11.53	0	0	33.39	0	0	0	0	0	0	0	0	k__Bacteria; p__Firmicutes; c__Bacilli; o__Bacillales; f__Planococcaceae; g__Solibacillus; s__Unclassified_Solibacillus
otu9750	0	0	0	0	0	0	0	0	0	0	0	2.61	0	0	0	0	0	0	0	4.23	41.16	1.49	0	k__Bacteria; p__Firmicutes; c__Clostridia; o__Clostridiales; f__Ruminococcaceae; g__Unclassified_Ruminococcaceae; s__Unclassified_Ruminococcaceae
otu11725	0	0	0	0	0	0	0	0	0	0	0	0	0	0	0	0	0	9.21	0	0	0	43.74	0	k__Bacteria; p__Firmicutes; c__Clostridia; o__Clostridiales; f__Lachnospiraceae; g__[Ruminococcus]; s__[Ruminococcus]_gnavus
otu17237	0	0	0	0	0	56.48	0	0	0	0	0	0	0	0	0	0	0	0	0	0	0	0	0	k__Bacteria; p__Spirochaetes; c__Spirochaetes; o__Sphaerochaetales; f__Sphaerochaetaceae; g__Sphaerochaeta; s__Unclassified_Sphaerochaeta
otu999	0	0	0	0	0	0	7.04	0	0	0	0	0	0	0	0	1.21	0	0	0	0	40.35	2.97	0	k__Bacteria; p__Acidobacteria; c__[Chloracidobacteria]; o__RB41; f__Unclassified_RB41; g__Unclassified_RB41; s__Unclassified_RB41
otu11135	0	0	0	0	0	0	0	0	0	0	0	0	0	0	0	0	0	0	0	0	46.17	4.36	0	k__Bacteria; p__Proteobacteria; c__Betaproteobacteria; o__Ellin6067; f__Unclassified_Ellin6067; g__Unclassified_Ellin6067; s__Unclassified_Ellin6067
otu14699	0	1.79	0	0	0	0	0	1.48	0	0	9.88	3.38	0	0	0	20.28	0	0	0	2.92	6.4	0	0	k__Bacteria; p__Firmicutes; c__Clostridia; o__Clostridiales; f__Christensenellaceae; g__Unclassified_Christensenellaceae; s__Unclassified_Christensenellaceae
otu16557	0	0	0	0	0	0	0	3.18	0	0	6.54	1	0	0	0	0	0	0	0	3.73	35.83	0	0	k__Bacteria; p__Firmicutes; c__Clostridia; o__Clostridiales; f__Unclassified_Clostridiales; g__Unclassified_Clostridiales; s__Unclassified_Clostridiales
otu789	0	18.84	0	13.86	0	0	0	0	0	0	0	0	0	0	0	0	9.9	10.34	0	0	0	0	0	k__Bacteria; p__Bacteroidetes; c__Bacteroidia; o__Bacteroidales; f__Unclassified_Bacteroidales; g__Unclassified_Bacteroidales; s__Unclassified_Bacteroidales
otu2848	0	0	0	0	0	0	0	0	0	0	0	0	0	0	0	42.6	0	0	0	0	0	0	0	k__Bacteria; p__Actinobacteria; c__Actinobacteria; o__Actinomycetales; f__Streptomycetaceae; g__Streptomyces; s__Streptomyces_mashuensis
otu3124	0	0	0	0	0	0	0	10.7	0	7.86	11.26	1.03	0	0	0	0	0	0	0	11.53	6.66	0	0	k__Bacteria; p__Verrucomicrobia; c__Verruco-5; o__WCHB1-41; f__RFP12; g__Unclassified_RFP12; s__Unclassified_RFP12
otu7969	0	0	0	0	0	0	0	0	0	0	0	0	0	0	0	1.29	27.37	0	0	0	11.42	0	2.1	k__Bacteria; p__Actinobacteria; c__Actinobacteria; o__Actinomycetales; f__Unclassified_Actinomycetales; g__Unclassified_Actinomycetales; s__Unclassified_Actinomycetales
otu12558	3.1	0	0	0	0	5.81	0	6.17	0	10.55	7.07	3.39	0	5.07	0	1.21	2.31	0	0	0	0	0	2.12	k__Bacteria; p__Fusobacteria; c__Fusobacteriia; o__Fusobacteriales; f__Leptotrichiaceae; g__Unclassified_Leptotrichiaceae; s__Unclassified_Leptotrichiaceae
otu13224	0	0	0	0	0	0	0	0	0	0	0	0	0	0	0	0	0	0	4.72	33.14	12.88	1.55	0	k__Bacteria; p__Proteobacteria; c__Alphaproteobacteria; o__Unclassified_Alphaproteobacteria; f__Unclassified_Alphaproteobacteria; g__Unclassified_Alphaproteobacteria; s__Unclassified_Alphaproteobacteria
otu17314	0	0	0	0	0	0	4.63	4.49	0	0	15.77	9.33	0	0	0	0	0	0	0	0	11.47	0	0	k__Bacteria; p__Firmicutes; c__Clostridia; o__Clostridiales; f__Ruminococcaceae; g__Unclassified_Ruminococcaceae; s__Unclassified_Ruminococcaceae
otu20593	0	0	0	0	0	0	0	0	0	0	4.51	0	0	0	0	38.19	0	0	0	0	0	0	0	k__Bacteria; p__Firmicutes; c__Clostridia; o__Clostridiales; f__Lachnospiraceae; g__Blautia; s__Unclassified_Blautia
otu293	0	0	0	0	0	0	0	1.54	0	0	0	6.79	0	0	0	14.81	0	0	0	0	18.28	2.84	0	k__Bacteria; p__Cyanobacteria; c__4C0d-2; o__YS2; f__Unclassified_YS2; g__Unclassified_YS2; s__Unclassified_YS2
otu5341	0	0	0	0	0	0	2.23	0	0	0	0	0	0	20.88	0	6.58	0	0	0	1.56	18.96	1.48	0	k__Bacteria; p__Firmicutes; c__Clostridia; o__Clostridiales; f__Ruminococcaceae; g__Unclassified_Ruminococcaceae; s__Unclassified_Ruminococcaceae
otu7358	0	0	0	0	0	0	0	5.54	0	0	1.31	0	0	0	0	28.32	0	0	0	2.06	7.26	0	0	k__Bacteria; p__Lentisphaerae; c__[Lentisphaeria]; o__Victivallales; f__Victivallaceae; g__Unclassified_Victivallaceae; s__Unclassified_Victivallaceae
otu12516	0	0	0	0	0	0	0	0	0	0	0	0	0	0	0	41.04	0	0	0	0	1.41	0	0	k__Bacteria; p__Firmicutes; c__Bacilli; o__Bacillales; f__Bacillaceae; g__Unclassified_Bacillaceae; s__Unclassified_Bacillaceae
otu14382	0	0	0	0	0	0	0	0	0	0	0	0	0	0	8	36.9	0	0	0	0	0	0	0	k__Bacteria; p__Bacteroidetes; c__Bacteroidia; o__Bacteroidales; f__S24-7; g__Unclassified_S24-7; s__Unclassified_S24-7
otu17405	0	0	0	4.44	0	6.21	3.82	4.69	1.66	0	1.33	0	0	7.49	6.28	7.33	4.2	0	0	0	0	0	2.82	k__Bacteria; p__Proteobacteria; c__Alphaproteobacteria; o__Sphingomonadales; f__Sphingomonadaceae; g__Unclassified_Sphingomonadaceae; s__Unclassified_Sphingomonadaceae
otu20294	0	0	0	0	0	0	0	0	0	0	0	0	0	0	0	25.46	0	0	0	2.9	13.25	2.15	0	k__Bacteria; p__Verrucomicrobia; c__Verruco-5; o__WCHB1-41; f__RFP12; g__Unclassified_RFP12; s__Unclassified_RFP12
otu21514	0	0	0	0	0	0	0	0	0	0	0	0	0	0	0	42.12	0	0	0	0	0	0	0	k__Bacteria; p__Firmicutes; c__Clostridia; o__Clostridiales; f__Ruminococcaceae; g__Unclassified_Ruminococcaceae; s__Unclassified_Ruminococcaceae
otu7942	0	0	20.2	4.56	0	0	1.56	2.45	1.74	1.42	0	0	0	9.92	0	1.09	0	0	0	0	2.81	2.87	1.61	k__Bacteria; p__Proteobacteria; c__Alphaproteobacteria; o__Sphingomonadales; f__Sphingomonadaceae; g__Sphingomonas; s__Unclassified_Sphingomonas
otu8920	0	0	0	0	0	0	0	0	0	0	0	0	0	0	19.34	23.71	0	0	0	0	5.11	0	0	k__Bacteria; p__Firmicutes; c__Clostridia; o__Clostridiales; f__Lachnospiraceae; g__Coprococcus; s__Unclassified_Coprococcus
otu12645	0	0	0	0	0	0	0	3.79	0	0	0	0	0	0	0	16.13	0	0	0	2.94	20.07	1.59	0	k__Bacteria; p__Lentisphaerae; c__[Lentisphaeria]; o__Victivallales; f__Victivallaceae; g__Unclassified_Victivallaceae; s__Unclassified_Victivallaceae
otu13340	0	0	0	0	0	0	0	0	0	0	0	0	0	37.56	8.9	0	0	0	0	2.31	3.43	4.34	0	k__Bacteria; p__Firmicutes; c__Clostridia; o__Clostridiales; f__Lachnospiraceae; g__Unclassified_Lachnospiraceae; s__Unclassified_Lachnospiraceae
otu17115	0	0	6.63	13.96	0	0	0	1.55	4.89	0	0	0	0	11.75	0	10.16	1.14	0	0	0	0	0	0	k__Bacteria; p__Proteobacteria; c__Alphaproteobacteria; o__Sphingomonadales; f__Sphingomonadaceae; g__Sphingobium; s__Unclassified_Sphingobium
otu17178	0	0	0	0	0	0	0	0	0	0	0	0	0	0	0	2.32	0	0	0	0	43.29	3.75	0	k__Bacteria; p__Gemmatimonadetes; c__Gemmatimonadetes; o__N1423WL; f__Unclassified_N1423WL; g__Unclassified_N1423WL; s__Unclassified_N1423WL
otu18499	0	0	0	4.48	0	0	1.37	9.43	0	3.28	19.41	0	2.2	0	0	0	0	0	0	2.21	5.6	0	0	k__Bacteria; p__Firmicutes; c__Bacilli; o__Lactobacillales; f__Aerococcaceae; g__Alloiococcus; s__Unclassified_Alloiococcus
otu23397	0	0	24.12	0	0	17.66	0	0	0	0	0	0	0	0	0	0	0	8.11	0	0	0	0	1.08	k__Bacteria; p__Proteobacteria; c__Gammaproteobacteria; o__Alteromonadales; f__Shewanellaceae; g__Shewanella; s__Unclassified_Shewanella
otu4448	0	0	0	0	0	0	0	5.52	0	0	0	0	0	0	0	19.39	0	0	0	8	11.93	1.49	0	k__Bacteria; p__Firmicutes; c__Clostridia; o__Clostridiales; f__Unclassified_Clostridiales; g__Unclassified_Clostridiales; s__Unclassified_Clostridiales
otu6891	0	0	0	3.67	0	0	0	2.37	0	0	0	1.02	0	7.49	26.52	0	0	0	0	2.91	1.45	5.09	3.81	k__Bacteria; p__Proteobacteria; c__Gammaproteobacteria; o__Pseudomonadales; f__Pseudomonadaceae; g__Pseudomonas; s__Pseudomonas_alcaligenes
otu8571	0	0	0	0	0	0	0	0	0	0	0	0	0	0	0	40.72	0	0	0	0	0	0	0	k__Bacteria; p__Firmicutes; c__Clostridia; o__Clostridiales; f__Lachnospiraceae; g__Unclassified_Lachnospiraceae; s__Unclassified_Lachnospiraceae
otu14425	0	0	0	0	0	0	0	0	0	0	0	0	0	4.25	9.64	31.81	0	0	0	0	0	0	0	k__Bacteria; p__Firmicutes; c__Clostridia; o__Clostridiales; f__Ruminococcaceae; g__Unclassified_Ruminococcaceae; s__Unclassified_Ruminococcaceae
otu15974	0	0	0	0	0	0	0	0	0	0	0	0	0	0	0	41.43	0	0	0	0	0	0	0	k__Bacteria; p__GAL15; c__Unclassified_GAL15; o__Unclassified_GAL15; f__Unclassified_GAL15; g__Unclassified_GAL15; s__Unclassified_GAL15
otu23195	0	0	10.69	0	0	0	0	0	0	2.05	12.27	0	0	14.18	0	0	0	0	0	0	3.37	5.2	1.09	k__Bacteria; p__Proteobacteria; c__Alphaproteobacteria; o__Sphingomonadales; f__Sphingomonadaceae; g__Sphingomonas; s__Unclassified_Sphingomonas
otu6477	0	0	0	3.02	0	0	5.27	0	0	0	0	0	0	2.54	0	32.85	0	0	0	0	0	0	0	k__Bacteria; p__Proteobacteria; c__Deltaproteobacteria; o__Myxococcales; f__Unclassified_Myxococcales; g__Unclassified_Myxococcales; s__Unclassified_Myxococcales
otu10396	0	0	0	0	0	0	0	5.52	0	0	0	0	0	0	0	25.35	0	0	0	5.11	7.42	0	0	k__Bacteria; p__Lentisphaerae; c__[Lentisphaeria]; o__Victivallales; f__Victivallaceae; g__Unclassified_Victivallaceae; s__Unclassified_Victivallaceae
otu14930	0	0	1.51	0	0	0	0	0	0	0	0	0	0	0	0	7.65	13.19	3.54	2.05	3.6	4.95	4.3	0	k__Bacteria; p__Firmicutes; c__Clostridia; o__Clostridiales; f__Veillonellaceae; g__Veillonella; s__Veillonella_dispar
otu42	0	0	18.99	4.42	0	0	0	0	0	1.27	0	2	0	1.65	9.74	1.82	2.41	0	0	0	0	2.09	0	k__Bacteria; p__Chlamydiae; c__Chlamydiia; o__Chlamydiales; f__Rhabdochlamydiaceae; g__Candidatus_Rhabdochlamydia; s__Unclassified_Candidatus_Rhabdochlamydia
otu1328	0	0	0	2.12	0	0	0	0	0	0	3.78	0	0	2.53	0	10.19	10.6	10.01	0	0	0	0	1.12	k__Bacteria; p__Proteobacteria; c__Alphaproteobacteria; o__Sphingomonadales; f__Unclassified_Sphingomonadales; g__Unclassified_Sphingomonadales; s__Unclassified_Sphingomonadales
otu3150	0	0	0	0	0	0	0	0	0	0	0	0	0	0	0	0	0	0	0	0	39.07	6.85	0	k__Bacteria; p__Gemmatimonadetes; c__Gemmatimonadetes; o__N1423WL; f__Unclassified_N1423WL; g__Unclassified_N1423WL; s__Unclassified_N1423WL
otu4916	0	0	0	0	0	0	0	4.56	0	0	0	4.85	0	0	0	2.93	0	0	0	1.52	26.16	3.78	0	k__Bacteria; p__Firmicutes; c__Clostridia; o__Clostridiales; f__Ruminococcaceae; g__Unclassified_Ruminococcaceae; s__Unclassified_Ruminococcaceae
otu5195	0	0	0	0	0	0	0	5.5	0	2.75	0	0	0	0	0	0	0	0	0	5.01	32.38	2.26	0	k__Bacteria; p__Firmicutes; c__Erysipelotrichi; o__Erysipelotrichales; f__Erysipelotrichaceae; g__Unclassified_Erysipelotrichaceae; s__Unclassified_Erysipelotrichaceae
otu8556	0	0	0	0	0	0	0	0	0	0	0	1.94	0	0	0	0	0	0	0	1.34	25.62	17.9	0	k__Bacteria; p__Proteobacteria; c__Betaproteobacteria; o__Burkholderiales; f__Burkholderiaceae; g__Burkholderia; s__Unclassified_Burkholderia
otu9231	0	0	0	0	0	0	0	0	0	0	0	0	0	0	0	0	0	0	0	3.64	41.17	2.9	0	k__Bacteria; p__Firmicutes; c__Clostridia; o__Clostridiales; f__Unclassified_Clostridiales; g__Unclassified_Clostridiales; s__Unclassified_Clostridiales
otu9463	0	0	0	0	0	0	0	0	0	0	0	0	0	0	0	39.42	0	0	0	0	0	0	0	k__Bacteria; p__Firmicutes; c__Erysipelotrichi; o__Erysipelotrichales; f__Erysipelotrichaceae; g__Unclassified_Erysipelotrichaceae; s__Unclassified_Erysipelotrichaceae
otu22254	0	0	0	0	0	0	0	0	0	0	3.99	7.08	0	0	0	0	0	0	0	9.34	21.02	2.35	0	k__Bacteria; p__Firmicutes; c__Clostridia; o__Clostridiales; f__Clostridiaceae; g__Unclassified_Clostridiaceae; s__Unclassified_Clostridiaceae
otu3070	0	0	0	0	0	0	0	0	0	0	0	8.31	0	0	42.48	0	0	0	0	0	0	0	0	k__Bacteria; p__Actinobacteria; c__Actinobacteria; o__Actinomycetales; f__Geodermatophilaceae; g__Geodermatophilus; s__Geodermatophilus_obscurus
otu5946	0	0	0	0	0	0	0	0	0	3.96	9.39	0	0	0	0	0	0	0	0	0	28.62	1.51	0	k__Bacteria; p__Firmicutes; c__Clostridia; o__Clostridiales; f__Ruminococcaceae; g__Unclassified_Ruminococcaceae; s__Unclassified_Ruminococcaceae
otu12637	0	0	0	0	0	0	0	0	0	0	0	0	0	0	0	39.27	0	0	0	0	0	0	0	k__Bacteria; p__Bacteroidetes; c__Bacteroidia; o__Bacteroidales; f__Rikenellaceae; g__Unclassified_Rikenellaceae; s__Unclassified_Rikenellaceae
otu13437	0	0	2.87	0	0	0	0	0	0	0	2.73	0	0	0	0	1.2	9.87	0	0	0	24.84	1.44	0	k__Bacteria; p__Chloroflexi; c__Ellin6529; o__Unclassified_Ellin6529; f__Unclassified_Ellin6529; g__Unclassified_Ellin6529; s__Unclassified_Ellin6529
otu23851	0	0	0	0	0	0	0	0	0	1.99	0	0	0	0	0	0	0	0	0	0	40.8	2.94	0	k__Bacteria; p__Firmicutes; c__Clostridia; o__Clostridiales; f__Peptococcaceae; g__Unclassified_Peptococcaceae; s__Unclassified_Peptococcaceae
otu5457	0	0	0	0	0	0	0	0	0	0	0	0	0	0	0	38.64	0	0	0	0	0	0	0	k__Bacteria; p__Firmicutes; c__Erysipelotrichi; o__Erysipelotrichales; f__Erysipelotrichaceae; g__Unclassified_Erysipelotrichaceae; s__Unclassified_Erysipelotrichaceae
otu10336	0	0	0	0	0	0	0	0	0	0	0	0	0	0	0	0	0	0	0	11.51	33.24	1.61	0	k__Bacteria; p__Firmicutes; c__Clostridia; o__Clostridiales; f__Ruminococcaceae; g__Unclassified_Ruminococcaceae; s__Unclassified_Ruminococcaceae
otu10888	0	0	0	1.63	0	3.97	0	6.12	0	6.61	6.16	6.18	0	3.31	0	0	5.58	0	0	0	0	0	1.03	k__Bacteria; p__Fusobacteria; c__Fusobacteriia; o__Fusobacteriales; f__Leptotrichiaceae; g__Unclassified_Leptotrichiaceae; s__Unclassified_Leptotrichiaceae
otu14646	0	0	0	0	0	0	0	0	0	0	0	0	0	0	0	0	0	0	0	0	0	0	34.5	k__Bacteria; p__Proteobacteria; c__Betaproteobacteria; o__Burkholderiales; f__Alcaligenaceae; g__Unclassified_Alcaligenaceae; s__Unclassified_Alcaligenaceae
otu15854	6.19	0	0	0	0	0	0	0	0	0	6.56	0	0	0	0	0	0	0	2.71	1.42	0	29.85	0	k__Bacteria; p__Firmicutes; c__Erysipelotrichi; o__Erysipelotrichales; f__Erysipelotrichaceae; g__Unclassified_Erysipelotrichaceae; s__Unclassified_Erysipelotrichaceae
otu16205	0	0	0	0	0	0	0	0	0	0	0	0	0	0	0	38.52	0	0	0	0	0	0	0	k__Bacteria; p__Firmicutes; c__Clostridia; o__Clostridiales; f__Clostridiaceae; g__Clostridium; s__Clostridium_cellulovorans
otu17900	0	0	0	0	0	3.85	0	3.88	0	4.57	6.61	5.95	0	9.43	0	1.31	4.87	0	0	0	0	0	2.2	k__Bacteria; p__Fusobacteria; c__Fusobacteriia; o__Fusobacteriales; f__Leptotrichiaceae; g__Unclassified_Leptotrichiaceae; s__Unclassified_Leptotrichiaceae
otu18497	0	0	0	0	0	0	0	3.88	0	0	7.28	12.91	0	0	0	0	0	0	0	0	16.04	0	0	k__Bacteria; p__Actinobacteria; c__Coriobacteriia; o__Coriobacteriales; f__Coriobacteriaceae; g__Adlercreutzia; s__Unclassified_Adlercreutzia
otu18716	0	0	0	0	0	0	0	0	0	4.56	3.86	2.55	0	0	0	0	0	0	0	18.05	13.62	0	0	k__Bacteria; p__Firmicutes; c__Clostridia; o__Clostridiales; f__Ruminococcaceae; g__Unclassified_Ruminococcaceae; s__Unclassified_Ruminococcaceae
otu19057	0	0	0	0	0	0	0	0	0	0	0	0	1.35	29.93	0	0	0	0	4.82	0	12.14	2.2	0	k__Bacteria; p__Firmicutes; c__Clostridia; o__Clostridiales; f__Lachnospiraceae; g__Unclassified_Lachnospiraceae; s__Unclassified_Lachnospiraceae
otu20130	0	0	29.12	0	0	6.89	0	0	0	0	0	3.7	0	0	0	0	0	4.77	0	0	0	0	0	k__Bacteria; p__Tenericutes; c__CK-1C4-19; o__Unclassified_CK-1C4-19; f__Unclassified_CK-1C4-19; g__Unclassified_CK-1C4-19; s__Unclassified_CK-1C4-19
otu21419	0	0	0	0	0	7.67	0	6.14	0	4.8	3.87	3.99	0	8.44	0	0	6.28	0	0	0	0	0	1.73	k__Bacteria; p__Fusobacteria; c__Fusobacteriia; o__Fusobacteriales; f__Leptotrichiaceae; g__Unclassified_Leptotrichiaceae; s__Unclassified_Leptotrichiaceae
otu23573	0	0	0	0	0	0	0	0	0	0	0	0	0	0	0	0	0	0	0	0	43.09	2.97	0	k__Bacteria; p__Gemmatimonadetes; c__Gemmatimonadetes; o__Gemmatimonadales; f__Ellin5301; g__Unclassified_Ellin5301; s__Unclassified_Ellin5301
otu4477	0	0	0	0	0	0	0	0	0	0	0	0	0	0	0	23.73	0	0	0	0	16.01	1.63	0	k__Bacteria; p__Proteobacteria; c__Gammaproteobacteria; o__Thiotrichales; f__Piscirickettsiaceae; g__Unclassified_Piscirickettsiaceae; s__Unclassified_Piscirickettsiaceae
otu4520	0	0	7.11	0	0	0	0	0	0	0	2.13	2.79	0	0	0	0	0	0	0	0	29.67	0	0	k__Bacteria; p__Firmicutes; c__Clostridia; o__Clostridiales; f__Ruminococcaceae; g__Ruminococcus; s__Unclassified_Ruminococcus
otu4533	0	0	0	0	0	0	0	9.96	0	0	10.39	4.3	0	0	0	0	0	0	0	2.15	15.27	0	0	k__Bacteria; p__Firmicutes; c__Erysipelotrichi; o__Erysipelotrichales; f__Erysipelotrichaceae; g__Unclassified_Erysipelotrichaceae; s__Unclassified_Erysipelotrichaceae
otu18182	0	0	0	0	1.8	0	0	6.98	0	0	2.61	0	0	0	28.5	0	0	0	7.53	3.51	0	0	0	k__Bacteria; p__Proteobacteria; c__Gammaproteobacteria; o__Pseudomonadales; f__Pseudomonadaceae; g__Pseudomonas; s__Pseudomonas_stutzeri
otu19275	3.82	0	0	0	0	0	0	0	0	0	0	0	0	9.1	0	24.09	0	0	0	0	3.56	0	0	k__Bacteria; p__Actinobacteria; c__Actinobacteria; o__Actinomycetales; f__Mycobacteriaceae; g__Mycobacterium; s__Unclassified_Mycobacterium
otu20163	0	0	0	0	0	0	0	1.48	0	1.41	0	0	0	0	0	0	0	0	0	0	37.26	4.41	0	k__Bacteria; p__Firmicutes; c__Clostridia; o__Clostridiales; f__Ruminococcaceae; g__Unclassified_Ruminococcaceae; s__Unclassified_Ruminococcaceae
otu20334	0	0	0	0	0	0	0	0	0	0	0	0	0	22.51	11.43	13.93	0	0	0	0	0	0	0	k__Bacteria; p__Firmicutes; c__Erysipelotrichi; o__Erysipelotrichales; f__Erysipelotrichaceae; g__Catenibacterium; s__Unclassified_Catenibacterium
otu2500	0	0	0	2.21	0	4.57	0	5.34	0	6.72	5.04	3.72	0	4.93	0	2.37	5.72	0	0	0	0	0	0	k__Bacteria; p__Fusobacteria; c__Fusobacteriia; o__Fusobacteriales; f__Leptotrichiaceae; g__Unclassified_Leptotrichiaceae; s__Unclassified_Leptotrichiaceae
otu6197	0	0	0	0	0	0	0	5.36	0	0	2.71	0	0	5.01	0	17.02	0	0	0	4.28	5	0	0	k__Bacteria; p__Bacteroidetes; c__Bacteroidia; o__Bacteroidales; f__Porphyromonadaceae; g__Parabacteroides; s__Unclassified_Parabacteroides
otu6773	5.99	0	0	0	0	2.99	0	6.28	0	2.51	8.14	1.95	0	7.55	0	0	4	0	0	0	0	0	1.71	k__Bacteria; p__Fusobacteria; c__Fusobacteriia; o__Fusobacteriales; f__Leptotrichiaceae; g__Unclassified_Leptotrichiaceae; s__Unclassified_Leptotrichiaceae
otu7621	1.54	0	0	0	0	3.95	0	5.39	0	6.51	5.95	5.3	0	6.65	0	0	4.08	0	0	0	0	0	1.56	k__Bacteria; p__Fusobacteria; c__Fusobacteriia; o__Fusobacteriales; f__Leptotrichiaceae; g__Unclassified_Leptotrichiaceae; s__Unclassified_Leptotrichiaceae
otu9140	0	0	13.12	0	0	0	0	2.34	0	0	9.65	0	0	4.96	0	9.63	0	0	0	0	2.66	0	0	k__Bacteria; p__Firmicutes; c__Clostridia; o__Clostridiales; f__Unclassified_Clostridiales; g__Unclassified_Clostridiales; s__Unclassified_Clostridiales
otu11212	0	0	0	16.07	1.87	0	0	0	0	0	0	0	0	0	11.48	0	2.95	0	0	0	13.86	0	0	k__Bacteria; p__Proteobacteria; c__Alphaproteobacteria; o__Rhizobiales; f__Xanthobacteraceae; g__Azorhizobium; s__Unclassified_Azorhizobium
otu14043	0	0	0	0	0	0	0	0	0	0	0	0	0	0	44.35	0	0	0	0	0	8.38	0	0	k__Bacteria; p__Acidobacteria; c__Acidobacteriia; o__Acidobacteriales; f__Koribacteraceae; g__Unclassified_Koribacteraceae; s__Unclassified_Koribacteraceae
otu18221	0	0	0	0	0	0	0	0	0	0	7.34	0	0	0	0	20.53	0	0	0	0	11.39	0	0	k__Bacteria; p__Firmicutes; c__Clostridia; o__Clostridiales; f__[Mogibacteriaceae]; g__Unclassified_[Mogibacteriaceae]; s__Unclassified_[Mogibacteriaceae]
otu18685	0	0	0	0	0	0	7.62	0	0	0	11	1.81	0	0	0	0	0	0	0	2.91	18.25	1.42	0	k__Bacteria; p__Firmicutes; c__Clostridia; o__Clostridiales; f__Lachnospiraceae; g__Unclassified_Lachnospiraceae; s__Unclassified_Lachnospiraceae
otu21783	0	0	0	0	0	0	0	0	0	0	0	0	0	0	0	0	0	0	0	0	0	45.84	0	k__Bacteria; p__Firmicutes; c__Clostridia; o__Clostridiales; f__Ruminococcaceae; g__Unclassified_Ruminococcaceae; s__Unclassified_Ruminococcaceae
otu2746	2.34	0	0	12.16	0	10.74	2.37	0	4.15	1.37	0	0	0	0	0	0	0	4.38	0	0	5.7	0	1.05	k__Bacteria; p__Proteobacteria; c__Betaproteobacteria; o__Burkholderiales; f__Comamonadaceae; g__Comamonas; s__Unclassified_Comamonas
otu3721	0	0	4.96	0	0	0	0	0	0	4.02	0	0	14.4	0	0	0	0	14.59	0	0	0	0	3.85	k__Bacteria; p__Actinobacteria; c__Coriobacteriia; o__Coriobacteriales; f__Coriobacteriaceae; g__Unclassified_Coriobacteriaceae; s__Unclassified_Coriobacteriaceae
otu9479	0	0	0	0	0	0	0	0	0	1.91	0	0	0	0	0	25.14	0	0	0	3.57	4.79	2.29	0	k__Bacteria; p__Bacteroidetes; c__Bacteroidia; o__Bacteroidales; f__Rikenellaceae; g__Unclassified_Rikenellaceae; s__Unclassified_Rikenellaceae
otu14678	0	0	0	0	0	0	0	0	0	0	0	1.43	0	0	2.79	33.63	0	0	0	0	0	0	0	k__Bacteria; p__Firmicutes; c__Clostridia; o__Clostridiales; f__Unclassified_Clostridiales; g__Unclassified_Clostridiales; s__Unclassified_Clostridiales
otu18327	0	0	0	0	0	0	0	3.88	0	0	0	4.21	0	0	0	21.68	0	0	0	0	6.77	0	0	k__Bacteria; p__Firmicutes; c__Clostridia; o__Clostridiales; f__Unclassified_Clostridiales; g__Unclassified_Clostridiales; s__Unclassified_Clostridiales
otu21136	0	6.35	7.39	0	0	0	0	0	33.22	0	3.18	0	0	0	0	0	0	0	0	0	0	0	0	k__Bacteria; p__Actinobacteria; c__Coriobacteriia; o__Coriobacteriales; f__Coriobacteriaceae; g__Unclassified_Coriobacteriaceae; s__Unclassified_Coriobacteriaceae
otu200	0	0	8.55	0	0	0	0	0	0	0	7.88	0	0	0	6.89	0	0	0	0	0	20.92	0	0	k__Bacteria; p__Firmicutes; c__Bacilli; o__Lactobacillales; f__Streptococcaceae; g__Streptococcus; s__Unclassified_Streptococcus
otu570	0	0	12.74	0	0	5.65	0	0	0	0	0	0	0	0	0	19.4	0	0	0	2.09	0	0	0	k__Bacteria; p__Bacteroidetes; c__Bacteroidia; o__Bacteroidales; f__Rikenellaceae; g__Alistipes; s__Alistipes_massiliensis
otu1537	0	0	0	0	0	0	0	4.47	0	0	0	6.53	0	0	0	0	14.81	0	0	0	11.02	0	0	k__Bacteria; p__Cyanobacteria; c__4C0d-2; o__YS2; f__Unclassified_YS2; g__Unclassified_YS2; s__Unclassified_YS2
otu2822	0	0	7.21	0	0	0	0	0	0	0	1.88	0	0	0	0	0	0	0	0	2.92	28.66	2.4	0	k__Bacteria; p__Firmicutes; c__Clostridia; o__Clostridiales; f__Ruminococcaceae; g__Unclassified_Ruminococcaceae; s__Unclassified_Ruminococcaceae
otu3217	3.09	0	0	3.12	0	6.12	0	6.16	0	4.63	4.58	2.57	0	5.76	0	0	3.59	0	0	0	0	0	1.5	k__Bacteria; p__Fusobacteria; c__Fusobacteriia; o__Fusobacteriales; f__Leptotrichiaceae; g__Unclassified_Leptotrichiaceae; s__Unclassified_Leptotrichiaceae
otu5682	0	0	0	7.53	0	0	1.49	0	5.08	0	0	0	0	0	0	16.16	2.91	3.49	0	0	0	3.09	0	k__Bacteria; p__Proteobacteria; c__Deltaproteobacteria; o__Myxococcales; f__0319-6G20; g__Unclassified_0319-6G20; s__Unclassified_0319-6G20
otu10040	0	0	0	0	0	0	0	0	0	0	0	0	0	0	0	0	0	0	0	0	38.75	3.72	0	k__Bacteria; p__Bacteroidetes; c__Flavobacteriia; o__Flavobacteriales; f__[Weeksellaceae]; g__Unclassified_[Weeksellaceae]; s__Unclassified_[Weeksellaceae]
otu10551	0	0	0	0	0	0	0	6.92	0	0	0	4.41	0	0	0	0	0	0	0	0	29.74	0	0	k__Bacteria; p__Firmicutes; c__Clostridia; o__Clostridiales; f__Ruminococcaceae; g__Unclassified_Ruminococcaceae; s__Unclassified_Ruminococcaceae
otu11067	0	0	0	0	0	0	3.2	0	0	0	0	0	0	0	0	0	0	0	0	0	33.97	4.32	0	k__Bacteria; p__Firmicutes; c__Clostridia; o__Clostridiales; f__Ruminococcaceae; g__Unclassified_Ruminococcaceae; s__Unclassified_Ruminococcaceae
otu12205	0	0	2.15	8.36	0	0	0	4.63	0	0	0	6.57	0	0	0	0	0	0	0	10.59	8.94	0	0	k__Bacteria; p__Firmicutes; c__Clostridia; o__Clostridiales; f__Clostridiaceae; g__Clostridium; s__Unclassified_Clostridium
otu12650	0	0	0	0	0	0	0	0	0	0	0	0	0	0	0	35.59	0	0	0	0	0	0	0	k__Bacteria; p__Spirochaetes; c__Spirochaetes; o__Spirochaetales; f__Spirochaetaceae; g__Treponema; s__Unclassified_Treponema
otu14317	0	0	0	23.11	0	0	0	0	0	0	10	0	1.38	9.84	0	0	0	0	0	0	0	0	0	k__Bacteria; p__WPS-2; c__Unclassified_WPS-2; o__Unclassified_WPS-2; f__Unclassified_WPS-2; g__Unclassified_WPS-2; s__Unclassified_WPS-2
otu15686	0	0	0	0	0	0	0	0	0	0	0	0	0	0	0	0	0	0	0	0	39.68	3.68	0	k__Bacteria; p__Gemmatimonadetes; c__Gemm-1; o__Unclassified_Gemm-1; f__Unclassified_Gemm-1; g__Unclassified_Gemm-1; s__Unclassified_Gemm-1
otu18335	0	0	0	0	0	0	0	1.49	0	0	0	1.05	0	0	0	0	0	0	0	2.92	35.16	1.46	0	k__Bacteria; p__Bacteroidetes; c__Bacteroidia; o__Bacteroidales; f__Rikenellaceae; g__Unclassified_Rikenellaceae; s__Unclassified_Rikenellaceae
otu20206	0	0	0	1.6	0	0	0	0	0	0	0	0	0	0	0	21.31	0	2.82	0	2.04	10.85	0	0	k__Bacteria; p__Proteobacteria; c__Betaproteobacteria; o__Burkholderiales; f__Comamonadaceae; g__Curvibacter; s__Unclassified_Curvibacter
otu23801	0	0	0	0	0	0	0	0	0	0	0	0	0	0	0	36.72	0	0	0	0	0	0	0	k__Bacteria; p__Proteobacteria; c__Deltaproteobacteria; o__MBNT15; f__Unclassified_MBNT15; g__Unclassified_MBNT15; s__Unclassified_MBNT15
otu2940	0	0	0	1.54	0	0	0	0	0	0	0	0	0	0	0	34.01	0	0	0	0	0	0	0	k__Bacteria; p__Proteobacteria; c__Gammaproteobacteria; o__Pseudomonadales; f__Pseudomonadaceae; g__Pseudomonas; s__Pseudomonas_stutzeri
otu7432	0	0	0	0	0	1.56	0	0	0	0	0	0	1.34	2.57	0	13.86	7.12	0	0	0	10.59	0	0	k__Bacteria; p__Firmicutes; c__Erysipelotrichi; o__Erysipelotrichales; f__Erysipelotrichaceae; g__Allobaculum; s__Unclassified_Allobaculum
otu7931	0	0	0	0	0	0	0	0	0	0	0	0	0	0	0	35.88	0	0	0	0	0	0	0	k__Bacteria; p__Proteobacteria; c__Gammaproteobacteria; o__Enterobacteriales; f__Enterobacteriaceae; g__Serratia; s__Unclassified_Serratia
otu10959	0	0	0	6.61	0	0	1.57	0	0	0	0	0	0	16.57	0	0	0	7.1	3.37	4.41	2.7	2.24	0	k__Bacteria; p__Actinobacteria; c__Actinobacteria; o__Actinomycetales; f__Mycobacteriaceae; g__Mycobacterium; s__Unclassified_Mycobacterium
otu12806	0	0	0	0	0	0	0	3.14	0	1.41	1.88	7.24	0	0	0	5.26	0	0	0	14.55	4.8	0	0	k__Bacteria; p__Bacteroidetes; c__Bacteroidia; o__Bacteroidales; f__Bacteroidaceae; g__Unclassified_Bacteroidaceae; s__Unclassified_Bacteroidaceae
otu13092	3.09	0	0	0	0	0	0	3.89	0	0	15.62	1.04	0	0	0	0	0	0	0	0	16.04	0	0	k__Bacteria; p__Actinobacteria; c__Coriobacteriia; o__Coriobacteriales; f__Coriobacteriaceae; g__Adlercreutzia; s__Unclassified_Adlercreutzia
otu14325	0	0	0	11.99	0	0	0	0	0	0	0	0	0	0	10.77	7.73	7.7	0	0	3.55	0	0	0	k__Bacteria; p__Firmicutes; c__Bacilli; o__Lactobacillales; f__Carnobacteriaceae; g__Desemzia; s__Unclassified_Desemzia
otu15654	0	0	0	0	0	6.16	0	6.93	0	4.79	3.23	5.35	0	7.51	0	1.14	3.55	0	0	0	0	0	0	k__Bacteria; p__Fusobacteria; c__Fusobacteriia; o__Fusobacteriales; f__Leptotrichiaceae; g__Unclassified_Leptotrichiaceae; s__Unclassified_Leptotrichiaceae
otu18541	0	0	0	0	0	0	6.13	0	0	0	0	0	0	0	41.23	0	0	0	0	0	3.59	0	0	k__Bacteria; p__Acidobacteria; c__Solibacteres; o__Solibacterales; f__Unclassified_Solibacterales; g__Unclassified_Solibacterales; s__Unclassified_Solibacterales
otu21847	0	0	0	0	0	0	0	0	0	1.84	0	0	0	0	0	28.11	0	0	0	0	3.37	0	2.17	k__Bacteria; p__Nitrospirae; c__Nitrospira; o__Nitrospirales; f__Nitrospiraceae; g__Nitrospira; s__Unclassified_Nitrospira
otu22218	2.33	0	5.83	0	0	1.47	0	1.49	0	1.37	3.58	0	1.41	2.4	8.85	0	0	1.38	0	0	5.06	0	6.06	k__Bacteria; p__Proteobacteria; c__Alphaproteobacteria; o__Sphingomonadales; f__Sphingomonadaceae; g__Unclassified_Sphingomonadaceae; s__Unclassified_Sphingomonadaceae
otu22485	0	0	0	0	0	0	0	4.39	0	1.29	6.89	0	0	0	0	0	0	0	0	3.35	25.45	0	0	k__Bacteria; p__Firmicutes; c__Clostridia; o__Clostridiales; f__Ruminococcaceae; g__Unclassified_Ruminococcaceae; s__Unclassified_Ruminococcaceae
otu1648	2.33	0	0	1.56	0	4.62	0	5.33	0	3.17	6.38	4.45	0	4.18	0	0	4.09	1.34	0	0	0	0	1.04	k__Bacteria; p__Fusobacteria; c__Fusobacteriia; o__Fusobacteriales; f__Leptotrichiaceae; g__Unclassified_Leptotrichiaceae; s__Unclassified_Leptotrichiaceae
otu5311	0	0	0	18.97	0	0	0	0	0	0	0	2.81	0	3.25	0	1.27	0	0	0	0	13.21	0	0	k__Bacteria; p__Firmicutes; c__Clostridia; o__Clostridiales; f__Unclassified_Clostridiales; g__Unclassified_Clostridiales; s__Unclassified_Clostridiales
otu7240	0	0	14.66	0	0	0	2.33	3.98	0	0	3.05	1.44	0	0	0	0	0	0	0	10.62	4.84	0	0	k__Bacteria; p__Firmicutes; c__Clostridia; o__Clostridiales; f__Lachnospiraceae; g__Unclassified_Lachnospiraceae; s__Unclassified_Lachnospiraceae
otu9673	0	0	0	0	0	0	0	0	0	2.07	0	0	0	0	0	21.99	11.94	0	0	0	0	0	0	k__Bacteria; p__Bacteroidetes; c__Bacteroidia; o__Bacteroidales; f__S24-7; g__Unclassified_S24-7; s__Unclassified_S24-7
otu10622	0	0	0	0	0	0	0	0	0	0	0	0	0	10	9.58	19.89	0	0	0	0	2.27	0	0	k__Bacteria; p__Bacteroidetes; c__Bacteroidia; o__Bacteroidales; f__S24-7; g__Unclassified_S24-7; s__Unclassified_S24-7
otu11130	0	0	0	0	0	0	0	0	0	0	0	0	0	0	0	35.37	0	0	0	0	0	0	0	k__Bacteria; p__Chloroflexi; c__Anaerolineae; o__DRC31; f__Unclassified_DRC31; g__Unclassified_DRC31; s__Unclassified_DRC31
otu11478	0	0	0	0	0	0	1.57	0	0	1.97	0	0	0	0	0	6.01	0	0	0	2.81	24.98	1.43	0	k__Bacteria; p__Firmicutes; c__Clostridia; o__Clostridiales; f__Ruminococcaceae; g__Unclassified_Ruminococcaceae; s__Unclassified_Ruminococcaceae
otu15832	0	0	0	3.61	0	0	0	0	0	0	2.55	0	0	0	0	0	0	0	0	10.42	22.75	1.44	0	k__Bacteria; p__Firmicutes; c__Clostridia; o__Clostridiales; f__Ruminococcaceae; g__Unclassified_Ruminococcaceae; s__Unclassified_Ruminococcaceae
otu651	0	0	0	0	0	0	1.59	2.95	0	1.35	9.04	4.96	0	0	0	0	0	0	0	2.91	14.61	0	0	k__Bacteria; p__Tenericutes; c__Mollicutes; o__RF39; f__Unclassified_RF39; g__Unclassified_RF39; s__Unclassified_RF39
otu2770	0	0	18.74	0	0	0	0	0	0	0	6.56	8.44	0	0	0	0	0	0	0	2.93	0	0	0	k__Bacteria; p__Proteobacteria; c__Betaproteobacteria; o__Neisseriales; f__Neisseriaceae; g__Unclassified_Neisseriaceae; s__Unclassified_Neisseriaceae
otu4394	0	0	0	0	0	0	0	0	0	0	0	0	0	0	0	30.86	0	0	0	2.18	1.43	0	0	k__Bacteria; p__Lentisphaerae; c__[Lentisphaeria]; o__Victivallales; f__Victivallaceae; g__Unclassified_Victivallaceae; s__Unclassified_Victivallaceae
otu6231	0	0	29.48	0	0	0	0	0	0	0	0	0	0	0	0	0	0	0	0	5.91	0	0	3.25	k__Bacteria; p__Actinobacteria; c__Actinobacteria; o__Actinomycetales; f__Actinosynnemataceae; g__Lentzea; s__Unclassified_Lentzea
otu17129	0	0	20.72	3.74	0	0	1.39	4.55	0	1.86	1.31	1	0	0	0	0	0	0	0	4.98	0	0	0	k__Bacteria; p__Firmicutes; c__Clostridia; o__Clostridiales; f__Ruminococcaceae; g__Ruminococcus; s__Ruminococcus_flavefaciens
otu23512	0	0	5.01	0	0	0	0	2.38	0	5.74	0	1.44	0	0	0	0	0	0	0	7.16	16.82	1.56	0	k__Bacteria; p__Firmicutes; c__Clostridia; o__Clostridiales; f__Ruminococcaceae; g__Unclassified_Ruminococcaceae; s__Unclassified_Ruminococcaceae
otu10340	0	0	0	0	0	0	0	0	0	0	0	0	0	0	0	33.25	0	0	0	0	0	0	0	No blast hit
otu16218	0	0	0	0	0	0	0	0	0	0	0	0	0	0	38.83	0	0	0	8.14	0	0	0	0	k__Bacteria; p__Proteobacteria; c__Deltaproteobacteria; o__Myxococcales; f__Unclassified_Myxococcales; g__Unclassified_Myxococcales; s__Unclassified_Myxococcales
otu20365	0	0	0	0	0	0	0	5.35	0	0	6.93	4.44	0	0	0	0	0	0	0	0	17.33	2.25	0	k__Bacteria; p__Actinobacteria; c__Actinobacteria; o__Actinomycetales; f__Intrasporangiaceae; g__Intrasporangium; s__Intrasporangium_calvum
otu21984	0	0	0	0	0	0	0	0	0	1.35	10.01	1.98	0	0	0	1.24	0	0	0	0	21.33	1.54	0	k__Bacteria; p__Lentisphaerae; c__[Lentisphaeria]; o__Victivallales; f__Victivallaceae; g__Unclassified_Victivallaceae; s__Unclassified_Victivallaceae
otu22085	0	0	2.91	15.96	0	5.36	0	2.23	6.68	0	0	0	0	0	0	0	1.23	8.49	0	0	0	0	0	k__Bacteria; p__Proteobacteria; c__Betaproteobacteria; o__Neisseriales; f__Neisseriaceae; g__Neisseria; s__Unclassified_Neisseria
otu3174	0	0	0	0	0	0	0	0	0	0	0	0	0	0	0	3.49	0	0	0	0	32.99	2.97	0	k__Bacteria; p__Proteobacteria; c__Betaproteobacteria; o__MND1; f__Unclassified_MND1; g__Unclassified_MND1; s__Unclassified_MND1
otu5064	0	0	0	0	0	0	0	0	0	1.22	0	0	0	0	0	0	0	0	31.82	4.98	0	0	0	k__Bacteria; p__Firmicutes; c__Clostridia; o__Clostridiales; f__[Tissierellaceae]; g__Peptoniphilus; s__Unclassified_Peptoniphilus
otu8062	0	0	0	0	0	0	0	0	0	0	0	0	0	0	0	0	0	0	0	7.99	28.7	2.96	0	k__Bacteria; p__Firmicutes; c__Clostridia; o__Clostridiales; f__Ruminococcaceae; g__Unclassified_Ruminococcaceae; s__Unclassified_Ruminococcaceae
otu9212	0	0	0	0	0	0	30.87	0	0	9.38	0	0	0	0	0	0	0	0	0	0	0	0	0	k__Bacteria; p__Actinobacteria; c__Actinobacteria; o__Actinomycetales; f__Corynebacteriaceae; g__Corynebacterium; s__Corynebacterium_pilosum
otu11253	0	0	39.23	0	0	0	0	0	0	0	0	0	0	0	0	0	0	0	0	0	0	0	0	k__Bacteria; p__Actinobacteria; c__Thermoleophilia; o__Gaiellales; f__Gaiellaceae; g__Unclassified_Gaiellaceae; s__Unclassified_Gaiellaceae
otu13562	0	0	0	0	0	0	0	0	0	0	0	2.82	0	0	0	0	0	0	0	0	29.62	3.59	0	k__Bacteria; p__Firmicutes; c__Clostridia; o__Clostridiales; f__Ruminococcaceae; g__Unclassified_Ruminococcaceae; s__Unclassified_Ruminococcaceae
otu15254	0	0	0	0	0	0	0	3.85	0	5.39	0	3.97	3.4	3.24	0	1.24	3.15	0	6.23	4.24	0	0	0	k__Bacteria; p__Firmicutes; c__Clostridia; o__Clostridiales; f__[Tissierellaceae]; g__Anaerococcus; s__Unclassified_Anaerococcus
otu15308	0	0	0	0	0	3.05	0	0	0	0	2.49	5.43	0	0	17.61	0	0	0	0	0	9.83	1.48	0	k__Bacteria; p__Proteobacteria; c__Alphaproteobacteria; o__Rhodospirillales; f__Acetobacteraceae; g__Unclassified_Acetobacteraceae; s__Unclassified_Acetobacteraceae
otu16526	0	0	0	0	0	0	0	7.78	0	5.84	0	11.65	0	0	0	0	0	0	0	0	8.33	0	0	k__Bacteria; p__Firmicutes; c__Clostridia; o__Clostridiales; f__Unclassified_Clostridiales; g__Unclassified_Clostridiales; s__Unclassified_Clostridiales
otu20958	0	0	15.03	0	0	11.62	0	0	0	0	0	0	0	0	0	0	0	13.13	0	0	0	0	0	No blast hit
otu23733	0	0	0	33.4	0	0	0	0	0	0	0	0	0	3.39	0	0	0	0	2.11	1.25	0	1.41	0	k__Bacteria; p__Actinobacteria; c__Actinobacteria; o__Actinomycetales; f__Streptomycetaceae; g__Streptomyces; s__Streptomyces_lanatus
otu6636	0	0	0	6.13	0	0	1.52	0	0	0	7.32	1.05	0	0	7.06	0	10.71	0	2.74	0	0	0	0	k__Bacteria; p__Armatimonadetes; c__[Fimbriimonadia]; o__[Fimbriimonadales]; f__[Fimbriimonadaceae]; g__Fimbriimonas; s__Unclassified_Fimbriimonas
otu12523	0	0	6.37	0	0	0	0	0	0	0	0	12.89	0	0	0	0	0	0	0	0	12.56	1.46	0	k__Bacteria; p__Proteobacteria; c__Gammaproteobacteria; o__Aeromonadales; f__Aeromonadaceae; g__Unclassified_Aeromonadaceae; s__Unclassified_Aeromonadaceae
otu13852	0	0	0	5.38	0	0	0	6.22	0	0	0	1	0	3.39	13.37	0	0	3.65	0	0	8.18	1.44	0	k__Bacteria; p__Planctomycetes; c__Planctomycetia; o__Gemmatales; f__Gemmataceae; g__Unclassified_Gemmataceae; s__Unclassified_Gemmataceae
otu13980	0	0	0	0	0	0	6	0	21.74	0	0	0	0	17.4	0	0	0	0	0	0	0	0	0	k__Bacteria; p__Firmicutes; c__Erysipelotrichi; o__Erysipelotrichales; f__Erysipelotrichaceae; g__Allobaculum; s__Unclassified_Allobaculum
otu16102	0	0	0	0	0	0	0	3.96	0	3.16	0	10.54	0	0	0	0	0	0	0	4.32	12.03	0	0	k__Bacteria; p__Firmicutes; c__Clostridia; o__Clostridiales; f__Ruminococcaceae; g__Unclassified_Ruminococcaceae; s__Unclassified_Ruminococcaceae
otu5226	0	0	21.59	0	0	0	0	0	5.1	0	0	1.07	0	12.55	0	0	0	0	0	0	0	0	0	k__Bacteria; p__Firmicutes; c__Bacilli; o__Bacillales; f__Staphylococcaceae; g__Salinicoccus; s__Unclassified_Salinicoccus
otu6655	1.47	0	5.51	2.23	0	0	0	0	0	0	0	0	0	6.7	5.4	6.7	1.75	2.8	0	0	2.23	1.32	1.13	k__Bacteria; p__Proteobacteria; c__Alphaproteobacteria; o__Caulobacterales; f__Caulobacteraceae; g__Unclassified_Caulobacteraceae; s__Unclassified_Caulobacteraceae
otu8769	0	0	0	31.67	0	0	0	0	0	0	0	0	0	0	0	7.27	0	0	0	0	0	0	0	k__Bacteria; p__Spirochaetes; c__Spirochaetes; o__Spirochaetales; f__Spirochaetaceae; g__Treponema; s__Unclassified_Treponema
otu9539	0	0	0	0	0	0	0	0	0	0	0	0	0	0	0	0	0	0	0	2.13	0	37.55	0	k__Bacteria; p__Proteobacteria; c__Gammaproteobacteria; o__Enterobacteriales; f__Enterobacteriaceae; g__Unclassified_Enterobacteriaceae; s__Unclassified_Enterobacteriaceae
otu10194	4.65	0	0	23.22	0	0	0	0	0	7.63	0	0	0	0	0	0	0	0	0	3.65	0	0	0	k__Bacteria; p__Actinobacteria; c__Actinobacteria; o__Actinomycetales; f__Corynebacteriaceae; g__Corynebacterium; s__Unclassified_Corynebacterium
otu12590	0	0	0	0	0	0	0	2.28	0	2.59	2.39	0	0	0	0	0	4.77	0	0	1.45	21.22	2.39	0	k__Bacteria; p__Firmicutes; c__Clostridia; o__Clostridiales; f__Lachnospiraceae; g__Unclassified_Lachnospiraceae; s__Unclassified_Lachnospiraceae
otu17981	0	0	30.79	0	0	0	0	0	4.21	0	0	0	0	0	0	0	0	0	0	4.3	0	0	0	k__Bacteria; p__Firmicutes; c__Clostridia; o__Clostridiales; f__Clostridiaceae; g__Clostridium; s__Unclassified_Clostridium
otu18879	2.36	0	2.92	14.35	0	2.19	3.08	0	0	0	0	4	0	0	10.74	0	0	0	0	0	0	0	0	k__Bacteria; p__Proteobacteria; c__Alphaproteobacteria; o__Caulobacterales; f__Caulobacteraceae; g__Mycoplana; s__Unclassified_Mycoplana
otu3360	0	0	0	0	0	0	0	4.58	0	2.69	0	0	0	0	0	0	0	0	0	5.79	22.8	0	0	k__Bacteria; p__Proteobacteria; c__Alphaproteobacteria; o__Unclassified_Alphaproteobacteria; f__Unclassified_Alphaproteobacteria; g__Unclassified_Alphaproteobacteria; s__Unclassified_Alphaproteobacteria
otu3643	0	0	0	0	0	0	0	0	0	0	0	0	0	0	0	27	0	0	0	0	5.41	0	0	k__Bacteria; p__Firmicutes; c__Clostridia; o__Clostridiales; f__Ruminococcaceae; g__Unclassified_Ruminococcaceae; s__Unclassified_Ruminococcaceae
otu4433	1.57	0	0	0	0	4.65	0	5.37	0	4.58	1.34	3.3	0	5.57	0	0	4.08	0	0	0	0	0	2.71	k__Bacteria; p__Fusobacteria; c__Fusobacteriia; o__Fusobacteriales; f__Leptotrichiaceae; g__Unclassified_Leptotrichiaceae; s__Unclassified_Leptotrichiaceae
otu6181	0	0	4.32	0	0	0	0	0	0	0	0	0	0	0	0	0	0	3.69	0	0	23.66	3.6	0	k__Bacteria; p__Firmicutes; c__Clostridia; o__Clostridiales; f__Ruminococcaceae; g__Oscillospira; s__Unclassified_Oscillospira
otu11789	0	0	0	0	0	3.11	0	3.19	1.63	0	0	0	3.36	0	28.21	0	0	0	2.74	0	0	0	0	k__Bacteria; p__Proteobacteria; c__Deltaproteobacteria; o__Myxococcales; f__Unclassified_Myxococcales; g__Unclassified_Myxococcales; s__Unclassified_Myxococcales
otu16290	0	0	9.6	17.18	0	2.35	0	0	0	0	0	0	0	0	0	0	6.58	0	0	1.46	0	0	0	k__Bacteria; p__Actinobacteria; c__Coriobacteriia; o__Coriobacteriales; f__Coriobacteriaceae; g__Collinsella; s__Unclassified_Collinsella
otu16958	0	0	0	0	0	0	0	0	0	0	33.55	0	0	0	0	0	0	0	0	0	0	0	0	k__Bacteria; p__Firmicutes; c__Clostridia; o__Clostridiales; f__Peptococcaceae; g__Peptococcus; s__Unclassified_Peptococcus
otu17223	0	0	0	0	0	0	0	2.37	0	0	0	0	0	0	0	0	0	0	0	0	30.53	2.26	0	k__Bacteria; p__Firmicutes; c__Clostridia; o__Clostridiales; f__Ruminococcaceae; g__Unclassified_Ruminococcaceae; s__Unclassified_Ruminococcaceae
otu18006	0	0	5.19	0	0	0	0	0	0	0	0	0	0	36.66	0	0	0	0	0	0	0	0	0	k__Bacteria; p__Proteobacteria; c__Alphaproteobacteria; o__Rhodospirillales; f__Acetobacteraceae; g__Roseomonas; s__Roseomonas_mucosa
otu22471	0	0	0	39.88	0	0	0	0	0	0	0	0	0	0	0	0	0	0	0	0	0	0	0	No blast hit
otu712	0	0	0	0	0	0	0	0	0	0	5.29	0	0	0	34.59	0	0	0	2.77	0	0	0	0	k__Bacteria; p__Proteobacteria; c__Alphaproteobacteria; o__Rhodospirillales; f__Rhodospirillaceae; g__Telmatospirillum; s__Unclassified_Telmatospirillum
otu2950	0	0	0	0	0	0	0	0	0	0	0	0	0	0	0	30.64	0	0	0	0	0	0	0	k__Bacteria; p__Bacteroidetes; c__Bacteroidia; o__Bacteroidales; f__[Paraprevotellaceae]; g__[Prevotella]; s__Unclassified_[Prevotella]
otu4945	0	0	0	0	0	0	2.3	0	0	0	0	0	1.97	0	5.32	10.9	5.43	0	7.63	1.43	0	0	0	k__Bacteria; p__Bacteroidetes; c__Bacteroidia; o__Bacteroidales; f__S24-7; g__Unclassified_S24-7; s__Unclassified_S24-7
otu6798	0	0	7.76	0	0	0	0	0	0	0	0	0	0	0	0	0	0	0	0	0	0	0	21.42	k__Bacteria; p__Proteobacteria; c__Alphaproteobacteria; o__Rhizobiales; f__Hyphomicrobiaceae; g__Hyphomicrobium; s__Unclassified_Hyphomicrobium
otu6911	0	0	0	0	0	0	0	0	0	0	18.41	0	0	0	0	0	0	16.17	0	0	0	0	0	k__Bacteria; p__Planctomycetes; c__Planctomycetia; o__Gemmatales; f__Isosphaeraceae; g__Unclassified_Isosphaeraceae; s__Unclassified_Isosphaeraceae
otu12296	0	0	0	0	0	0	0	2.36	0	2.07	0	0	0	0	0	0	0	0	0	1.46	27.42	3.73	0	k__Bacteria; p__Firmicutes; c__Clostridia; o__Clostridiales; f__Unclassified_Clostridiales; g__Unclassified_Clostridiales; s__Unclassified_Clostridiales
otu13801	0	0	0	0	0	0	0	0	0	0	0	0	0	28.42	0	0	0	12.03	0	0	0	0	0	k__Bacteria; p__Nitrospirae; c__Nitrospira; o__Nitrospirales; f__0319-6A21; g__Unclassified_0319-6A21; s__Unclassified_0319-6A21
otu15799	0	0	0	0	0	0	0	0	0	0	0	0	0	0	0	27.44	0	0	4.17	0	0	0	0	k__Bacteria; p__Proteobacteria; c__Gammaproteobacteria; o__Thiotrichales; f__Piscirickettsiaceae; g__Unclassified_Piscirickettsiaceae; s__Unclassified_Piscirickettsiaceae
otu16137	0	0	37.36	0	0	0	0	0	0	0	0	0	0	0	0	0	0	0	0	0	0	0	0	k__Bacteria; p__Chloroflexi; c__S085; o__Unclassified_S085; f__Unclassified_S085; g__Unclassified_S085; s__Unclassified_S085
otu18239	0	0	0	0	0	0	0	0	0	0	0	0	0	0	0	29.39	0	0	0	0	1.33	0	0	k__Bacteria; p__WS3; c__PRR-12; o__Sediment-1; f__PRR-10; g__Unclassified_PRR-10; s__Unclassified_PRR-10
otu18513	1.56	0	0	1.47	0	3.88	0	7.63	0	1.88	7.82	4.29	0	0	0	0	1.57	0	0	0	0	0	1.69	k__Bacteria; p__Fusobacteria; c__Fusobacteriia; o__Fusobacteriales; f__Leptotrichiaceae; g__Unclassified_Leptotrichiaceae; s__Unclassified_Leptotrichiaceae
otu19440	0	0	0	0	0	0	1.53	2.93	0	1.33	0	0	0	0	0	0	0	0	2.79	0	26.53	0	0	k__Bacteria; p__Firmicutes; c__Clostridia; o__Clostridiales; f__Ruminococcaceae; g__Unclassified_Ruminococcaceae; s__Unclassified_Ruminococcaceae
otu19514	0	0	0	0	0	0	0	4.47	0	1.23	0	0	0	0	0	0	0	0	0	10.76	19.72	0	0	k__Bacteria; p__Bacteroidetes; c__Bacteroidia; o__Bacteroidales; f__Unclassified_Bacteroidales; g__Unclassified_Bacteroidales; s__Unclassified_Bacteroidales
otu20322	0	0	0	7.48	0	0	0	2.35	0	0	2.66	0	0	0	0	0	0	0	0	5.82	18.02	0	0	k__Bacteria; p__Firmicutes; c__Clostridia; o__Clostridiales; f__Ruminococcaceae; g__Oscillospira; s__Unclassified_Oscillospira
otu21198	0	0	0	0	0	0	0	0	0	0	0	0	0	4.23	0	0	0	0	0	33.91	0	0	0	k__Bacteria; p__Firmicutes; c__Clostridia; o__Clostridiales; f__Clostridiaceae; g__Clostridium; s__Unclassified_Clostridium
otu22117	4.41	0	0	0	0	0	0	0	0	0	0	0	0	0	0	0	0	0	0	10.89	21.03	0	0	k__Bacteria; p__Firmicutes; c__Clostridia; o__Clostridiales; f__Lachnospiraceae; g__Dorea; s__Unclassified_Dorea
otu23530	0	0	0	17.51	0	1.58	0	0	0	0	0	0	0	0	4.41	0	0	0	0	2.79	12.04	0	0	k__Bacteria; p__Proteobacteria; c__Alphaproteobacteria; o__Rhizobiales; f__Hyphomicrobiaceae; g__Rhodoplanes; s__Unclassified_Rhodoplanes
otu558	0	0	0	3.07	0	0	0	0	2.59	0	0	0	0	0	0	0	0	6.06	0	25.67	0	0	0	k__Bacteria; p__Proteobacteria; c__Gammaproteobacteria; o__Xanthomonadales; f__Xanthomonadaceae; g__Luteimonas; s__Unclassified_Luteimonas
otu1236	0	0	0	0	0	0	0	4.68	0	6.5	3.25	3.49	0	0	0	0	0	0	0	2.03	12.71	0	0	k__Bacteria; p__Bacteroidetes; c__Bacteroidia; o__Bacteroidales; f__Bacteroidaceae; g__Unclassified_Bacteroidaceae; s__Unclassified_Bacteroidaceae
otu1341	0	0	0	0	0	4.59	0	0	0	2.08	0	2.46	0	0	0	7.08	0	8.09	0	0	8.48	1.54	0	k__Bacteria; p__Firmicutes; c__Clostridia; o__Clostridiales; f__Ruminococcaceae; g__Unclassified_Ruminococcaceae; s__Unclassified_Ruminococcaceae
otu1684	0	0	0	0	0	0	0	0	0	0	0	0	0	0	0	30.02	0	0	0	0	0	0	0	k__Bacteria; p__Firmicutes; c__Clostridia; o__Clostridiales; f__Veillonellaceae; g__Sporomusa; s__Unclassified_Sporomusa
otu1966	0	0	0	0	0	0	3.81	0	0	0	0	0	0	0	0	0	0	0	0	5.1	24.22	1.41	0	k__Bacteria; p__Firmicutes; c__Erysipelotrichi; o__Erysipelotrichales; f__Erysipelotrichaceae; g__Unclassified_Erysipelotrichaceae; s__Unclassified_Erysipelotrichaceae
otu2944	0	0	0	0	0	0	0	0	0	0	0	0	0	0	0	31.16	0	0	0	0	0	0	0	k__Bacteria; p__Proteobacteria; c__Betaproteobacteria; o__MND1; f__Unclassified_MND1; g__Unclassified_MND1; s__Unclassified_MND1
otu3007	0	1.7	5.01	18.75	1.82	0	0	0	0	0	0	0	0	5.08	0	0	0	0	0	1.34	4.98	0	0	k__Bacteria; p__Proteobacteria; c__Alphaproteobacteria; o__Rhodobacterales; f__Rhodobacteraceae; g__Unclassified_Rhodobacteraceae; s__Unclassified_Rhodobacteraceae
otu13051	0	0	0	0	0	0	0	0	0	2.8	0	0	0	0	0	0	0	0	0	0	29.08	3.11	0	k__Bacteria; p__Proteobacteria; c__Gammaproteobacteria; o__Pseudomonadales; f__Pseudomonadaceae; g__Pseudomonas; s__Unclassified_Pseudomonas
otu16196	0	0	0	0	0	3.01	0	5.5	0	3.85	6.89	2.49	0	4.23	1.73	0	3.02	0	0	0	0	0	1.46	k__Bacteria; p__Fusobacteria; c__Fusobacteriia; o__Fusobacteriales; f__Leptotrichiaceae; g__Unclassified_Leptotrichiaceae; s__Unclassified_Leptotrichiaceae
otu18592	0	0	0	0	0	0	0	0	0	0	0	1.4	0	0	0	0	0	0	0	3.64	29.64	0	0	k__Bacteria; p__Firmicutes; c__Clostridia; o__Clostridiales; f__Ruminococcaceae; g__Oscillospira; s__Unclassified_Oscillospira
otu21998	0	0	1.47	0	0	1.46	0	6.28	0	3.68	4.97	4.93	0	4.23	0	0	3.64	0	0	0	0	0	1.56	k__Bacteria; p__Fusobacteria; c__Fusobacteriia; o__Fusobacteriales; f__Leptotrichiaceae; g__Unclassified_Leptotrichiaceae; s__Unclassified_Leptotrichiaceae
otu23748	0	0	0	0	0	0	0	0	0	0	0	0	0	0	0	30.25	0	0	0	0	0	0	0	k__Bacteria; p__Proteobacteria; c__Gammaproteobacteria; o__Enterobacteriales; f__Enterobacteriaceae; g__Edwardsiella; s__Unclassified_Edwardsiella
otu1099	0	0	0	0	0	0	0	0	0	0	0	0	0	0	0	0	0	0	0	27.47	0	7.98	0	k__Bacteria; p__Firmicutes; c__Clostridia; o__Clostridiales; f__Unclassified_Clostridiales; g__Unclassified_Clostridiales; s__Unclassified_Clostridiales
otu3957	0	0	11.76	0	0	0	0	2.93	0	0	14.45	0	0	0	0	0	0	0	0	3.48	1.45	0	0	k__Bacteria; p__Firmicutes; c__Clostridia; o__Clostridiales; f__Lachnospiraceae; g__Butyrivibrio; s__Unclassified_Butyrivibrio
otu5300	0	0	0	2.3	0	0	0	0	0	0	0	0	0	0	0	9.89	0	0	0	4.42	14.53	2.18	0	k__Bacteria; p__Bacteroidetes; c__Bacteroidia; o__Bacteroidales; f__Bacteroidaceae; g__Unclassified_Bacteroidaceae; s__Unclassified_Bacteroidaceae
otu5481	0	0	29.54	0	0	6.92	0	0	0	0	0	0	0	0	0	0	0	0	0	0	0	0	0	k__Bacteria; p__Firmicutes; c__Clostridia; o__Clostridiales; f__Unclassified_Clostridiales; g__Unclassified_Clostridiales; s__Unclassified_Clostridiales
otu9636	0	0	1.46	0	0	3.99	0	0	0	0	0	0	2.11	2.44	0	0	0	4.93	13.99	0	0	5.87	0	k__Bacteria; p__Proteobacteria; c__Betaproteobacteria; o__Burkholderiales; f__Oxalobacteraceae; g__Janthinobacterium; s__Janthinobacterium_lividum
otu9753	0	0	0	0	0	0	0	0	0	0	0	0	0	41.25	0	0	0	0	0	0	0	0	0	k__Bacteria; p__Firmicutes; c__Clostridia; o__Clostridiales; f__[Tissierellaceae]; g__Parvimonas; s__Unclassified_Parvimonas
otu11553	0	0	2.91	0	0	1.58	0	0	0	0	0	0	0	0	38.11	0	0	0	0	0	0	0	0	k__Bacteria; p__Firmicutes; c__Clostridia; o__Clostridiales; f__Unclassified_Clostridiales; g__Unclassified_Clostridiales; s__Unclassified_Clostridiales
otu12016	2.54	1.79	2.94	0	0	0	1.44	0	3.26	0	3.94	0	0	0	4.46	3.13	1.17	1.5	0	0	4.21	0	1.18	k__Bacteria; p__Proteobacteria; c__Alphaproteobacteria; o__Sphingomonadales; f__Sphingomonadaceae; g__Unclassified_Sphingomonadaceae; s__Unclassified_Sphingomonadaceae
otu18187	0	0	0	0	0	0	0	0	10.2	0	0	0	0	28.3	0	0	0	0	0	2.83	0	0	0	k__Bacteria; p__Proteobacteria; c__Deltaproteobacteria; o__Myxococcales; f__Unclassified_Myxococcales; g__Unclassified_Myxococcales; s__Unclassified_Myxococcales
otu20123	0	0	0	0	0	0	0	0	0	0	13.98	0	0	16.14	0	0	0	2.13	0	2.26	0	0	0	k__Bacteria; p__Actinobacteria; c__Acidimicrobiia; o__Acidimicrobiales; f__Unclassified_Acidimicrobiales; g__Unclassified_Acidimicrobiales; s__Unclassified_Acidimicrobiales
otu23210	0	2.66	0	0	0	1.47	0	2.19	0	5.78	1.94	1.57	4.95	1.71	0	0	1.77	0	8.86	0	0	0	0	k__Bacteria; p__Firmicutes; c__Clostridia; o__Clostridiales; f__[Tissierellaceae]; g__Anaerococcus; s__Unclassified_Anaerococcus
otu23725	0	0	0	0	0	0	0	0	0	0	0	0	0	0	0	28.16	0	0	0	2.12	0	0	0	k__Bacteria; p__Firmicutes; c__Bacilli; o__Bacillales; f__Planococcaceae; g__Kurthia; s__Kurthia_gibsonii
otu1502	0	0	0	0	0	0	1.59	0	0	0	0	0	0	0	0	24.52	0	0	0	2.89	0	0	0	k__Bacteria; p__Firmicutes; c__Clostridia; o__Clostridiales; f__Unclassified_Clostridiales; g__Unclassified_Clostridiales; s__Unclassified_Clostridiales
otu4852	0	0	0	2.32	0	0	1.54	0	0	1.25	0	5.37	0	0	0	18.11	0	0	0	0	0	0	0	k__Bacteria; p__Firmicutes; c__Bacilli; o__Lactobacillales; f__Lactobacillaceae; g__Lactobacillus; s__Lactobacillus_zeae
otu5541	0	0	0	0	0	0	0	0	10.55	0	0	0	0	0	0	0	15.3	0	0	5.72	1.48	0	0	k__Bacteria; p__Firmicutes; c__Clostridia; o__Clostridiales; f__Lachnospiraceae; g__Coprococcus; s__Unclassified_Coprococcus
otu9123	4.72	0	3.06	2.19	0	2.19	0	0	0	1.26	7.18	0	0	0	0	3.45	1.7	1.48	0	2.95	0	0	0	k__Bacteria; p__Proteobacteria; c__Gammaproteobacteria; o__Pseudomonadales; f__Moraxellaceae; g__Acinetobacter; s__Unclassified_Acinetobacter
otu12101	0	0	0	4.54	0	0	0	0	0	0	0	0	0	0	0	0	0	0	0	7.06	11.15	12.73	0	k__Bacteria; p__Chlorobi; c__SJA-28; o__Unclassified_SJA-28; f__Unclassified_SJA-28; g__Unclassified_SJA-28; s__Unclassified_SJA-28
otu12255	0	0	0	0	0	0	0	0	0	0	7.34	0	0	0	0	0	0	0	0	3.64	20	0	0	k__Bacteria; p__Firmicutes; c__Clostridia; o__Clostridiales; f__[Mogibacteriaceae]; g__Unclassified_[Mogibacteriaceae]; s__Unclassified_[Mogibacteriaceae]
otu16677	0	0	0	0	0	0	0	4.8	0	0	0	0	0	0	0	0	0	0	0	5.83	20.51	3.72	0	k__Bacteria; p__Firmicutes; c__Clostridia; o__Clostridiales; f__Unclassified_Clostridiales; g__Unclassified_Clostridiales; s__Unclassified_Clostridiales
otu17166	0	0	0	0	0	0	0	0	0	1.4	0	0	0	0	0	0	0	0	0	0	31.9	1.51	0	k__Bacteria; p__Cyanobacteria; c__4C0d-2; o__YS2; f__Unclassified_YS2; g__Unclassified_YS2; s__Unclassified_YS2
otu19686	1.58	0	3.69	0	0	1.52	0	0	0	0	0	1.52	0	0	0	8.55	1.16	0	0	0	10.26	4.54	0	k__Bacteria; p__Firmicutes; c__Bacilli; o__Lactobacillales; f__Unclassified_Lactobacillales; g__Unclassified_Lactobacillales; s__Unclassified_Lactobacillales
otu340	0	0	0	0	0	0	0	4.64	0	0	0	0	0	0	0	0	0	0	0	0	26.64	1.55	0	k__Bacteria; p__Bacteroidetes; c__Bacteroidia; o__Bacteroidales; f__Unclassified_Bacteroidales; g__Unclassified_Bacteroidales; s__Unclassified_Bacteroidales
otu2757	0	0	0	0	0	0	0	0	0	0	0	0	0	0	0	0	9.65	0	0	0	0	23.09	0	k__Bacteria; p__Firmicutes; c__Bacilli; o__Lactobacillales; f__Lactobacillaceae; g__Pediococcus; s__Pediococcus_acidilactici
otu3024	0	0	0	0	0	0	0	0	0	0	0	0	0	0	0	0	0	0	0	0	32.38	1.51	0	k__Bacteria; p__Gemmatimonadetes; c__Gemm-1; o__Unclassified_Gemm-1; f__Unclassified_Gemm-1; g__Unclassified_Gemm-1; s__Unclassified_Gemm-1
otu3864	0	0	0	0	0	0	0	0	0	25.56	5.3	0	0	0	0	0	0	0	0	0	0	0	0	k__Bacteria; p__Actinobacteria; c__Actinobacteria; o__Actinomycetales; f__Propionibacteriaceae; g__Unclassified_Propionibacteriaceae; s__Unclassified_Propionibacteriaceae
otu5944	0	0	0	0	0	0	0	0	0	0	0	0	0	0	0	0	0	0	0	0	0	34.42	0	k__Bacteria; p__Firmicutes; c__Clostridia; o__Clostridiales; f__Clostridiaceae; g__Unclassified_Clostridiaceae; s__Unclassified_Clostridiaceae
otu8299	0	0	3.53	0	0	0	0	0	0	0	0	0	0	0	0	6.36	2.9	4.24	13	1.39	0	0	0	k__Bacteria; p__Bacteroidetes; c__Bacteroidia; o__Bacteroidales; f__Bacteroidaceae; g__Bacteroides; s__Unclassified_Bacteroides
otu9596	0	0	0	0	0	0	0	0	0	0	0	0	0	0	42.54	0	0	0	0	0	0	0	0	k__Bacteria; p__Chloroflexi; c__Anaerolineae; o__SBR1031; f__A4b; g__Unclassified_A4b; s__Unclassified_A4b
otu14476	0	0	0	0	0	0	0	0	0	0	0	0	0	10.99	31.06	0	0	0	0	0	0	0	0	k__Bacteria; p__Firmicutes; c__Clostridia; o__Clostridiales; f__Unclassified_Clostridiales; g__Unclassified_Clostridiales; s__Unclassified_Clostridiales
otu17614	0	0	0	0	3.59	0	4.66	0	0	0	8.96	0	0	0	0	0	1.7	0	0	14.42	0	0	0	k__Bacteria; p__Actinobacteria; c__Actinobacteria; o__Actinomycetales; f__Bogoriellaceae; g__Georgenia; s__Unclassified_Georgenia
otu18750	3.23	0	0	5.39	0	0	0	0	0	0	2.01	2.09	0	5.13	0	10.91	0	0	0	1.39	1.4	0	0	k__Bacteria; p__Firmicutes; c__Clostridia; o__Clostridiales; f__Unclassified_Clostridiales; g__Unclassified_Clostridiales; s__Unclassified_Clostridiales
otu98	0	0	4.35	0	0	0	1.58	0	2.44	0	1.99	2.16	0	0	4.43	3.03	2.91	0	1.97	0	4.23	0	0	k__Bacteria; p__Proteobacteria; c__Alphaproteobacteria; o__Sphingomonadales; f__Sphingomonadaceae; g__Unclassified_Sphingomonadaceae; s__Unclassified_Sphingomonadaceae
otu883	0	0	0	0	0	0	0	0	0	0	0	0	0	0	0	0	0	0	0	0	30.77	2.15	0	k__Bacteria; p__Bacteroidetes; c__Sphingobacteriia; o__Sphingobacteriales; f__Sphingobacteriaceae; g__Unclassified_Sphingobacteriaceae; s__Unclassified_Sphingobacteriaceae
otu2624	0	0	0	0	0	0	0	7.15	0	0	0	5.75	0	0	0	0	0	0	0	0	14.18	0	0	k__Bacteria; p__Firmicutes; c__Clostridia; o__Clostridiales; f__Ruminococcaceae; g__Oscillospira; s__Unclassified_Oscillospira
otu4064	0	0	0	0	0	0	0	0	0	0	0	4.22	0	0	0	0	0	0	0	20.78	6.3	0	0	k__Bacteria; p__Firmicutes; c__Clostridia; o__Clostridiales; f__Lachnospiraceae; g__Unclassified_Lachnospiraceae; s__Unclassified_Lachnospiraceae
otu5467	0	0	0	0	0	0	0	0	0	0	0	0	0	0	0	0	0	0	0	0	29.35	2.85	0	k__Bacteria; p__Firmicutes; c__Clostridia; o__Clostridiales; f__Ruminococcaceae; g__Unclassified_Ruminococcaceae; s__Unclassified_Ruminococcaceae
otu11514	0	0	0	0	0	0	0	0	0	3.21	0	0	0	0	0	0	0	0	0	0	25.69	2.97	0	k__Bacteria; p__Actinobacteria; c__Actinobacteria; o__Actinomycetales; f__Cellulomonadaceae; g__Actinotalea; s__Unclassified_Actinotalea
otu17192	0	0	0	0	0	0	0	0	0	0	0	0	0	4.24	0	0	0	0	0	0	25.56	3.65	0	k__Bacteria; p__Nitrospirae; c__Nitrospira; o__Nitrospirales; f__0319-6A21; g__Unclassified_0319-6A21; s__Unclassified_0319-6A21
otu19576	0	0	0	0	0	0	0	0	0	0	0	0	0	0	0	28.25	0	0	0	0	0	0	0	k__Bacteria; p__Bacteroidetes; c__Bacteroidia; o__Bacteroidales; f__S24-7; g__Unclassified_S24-7; s__Unclassified_S24-7
otu20106	0	0	0	0	0	0	0	0	0	0	0	0	0	0	0	0	0	0	0	0	0	34.69	0	k__Bacteria; p__Firmicutes; c__Clostridia; o__Clostridiales; f__Lachnospiraceae; g__Blautia; s__Unclassified_Blautia
otu20469	0	0	0	0	0	0	0	0	0	0	0	0	0	0	41.41	0	0	0	0	0	0	0	0	k__Bacteria; p__Firmicutes; c__Clostridia; o__Clostridiales; f__Ruminococcaceae; g__Unclassified_Ruminococcaceae; s__Unclassified_Ruminococcaceae
otu22524	0	0	0	3.08	0	8.38	0	0	0	0	0	0	0	17.6	0	0	1.77	0	0	0	5.64	0	0	k__Bacteria; p__Firmicutes; c__Bacilli; o__Lactobacillales; f__Lactobacillaceae; g__Lactobacillus; s__Unclassified_Lactobacillus
otu22983	0	0	0	0	0	0	0	0	0	0	0	0	0	0	0	26.69	0	0	0	1.45	0	0	0	k__Bacteria; p__Bacteroidetes; c__Bacteroidia; o__Bacteroidales; f__S24-7; g__Unclassified_S24-7; s__Unclassified_S24-7
otu23821	0	42.41	0	0	0	0	0	0	0	0	0	0	0	0	0	0	0	0	0	0	0	0	0	k__Bacteria; p__Firmicutes; c__Clostridia; o__Clostridiales; f__Peptostreptococcaceae; g__Peptostreptococcus; s__Unclassified_Peptostreptococcus
otu3054	0	0	9.43	0	0	0	0	3.94	0	3.42	0	3.97	0	0	0	0	0	0	0	5.26	5.74	0	0	k__Bacteria; p__Firmicutes; c__Clostridia; o__Clostridiales; f__Clostridiaceae; g__Clostridium; s__Unclassified_Clostridium
otu5212	0	0	0	10.67	0	0	0	0	0	0	0	0	0	0	0	0	0	17.55	0	0	4.31	0	0	k__Bacteria; p__Firmicutes; c__Clostridia; o__Clostridiales; f__Clostridiaceae; g__Clostridium; s__Unclassified_Clostridium
otu6427	0	0	4.35	0	0	0	0	3.13	0	0	0	1.14	0	0	0	0	0	0	0	9.63	12.79	0	0	k__Bacteria; p__Firmicutes; c__Clostridia; o__Clostridiales; f__Ruminococcaceae; g__Unclassified_Ruminococcaceae; s__Unclassified_Ruminococcaceae
otu6473	0	0	10.65	0	0	0	0	3.16	0	0	2.72	0	0	0	0	0	0	0	0	9.61	5.7	1.41	0	k__Bacteria; p__Firmicutes; c__Clostridia; o__Clostridiales; f__Unclassified_Clostridiales; g__Unclassified_Clostridiales; s__Unclassified_Clostridiales
otu6558	3.15	0	0	0	0	0	0	0	0	0	0	0	0	0	0	0	0	0	0	0	26.56	1.49	0	k__Bacteria; p__Actinobacteria; c__Actinobacteria; o__Actinomycetales; f__Brevibacteriaceae; g__Brevibacterium; s__Unclassified_Brevibacterium
otu6618	0	0	0	0	0	3.77	4.56	0	3.4	0	0	5.32	0	0	7.08	0	0	0	0	1.38	6.22	0	0	k__Bacteria; p__Firmicutes; c__Clostridia; o__Clostridiales; f__Ruminococcaceae; g__Unclassified_Ruminococcaceae; s__Unclassified_Ruminococcaceae
otu9741	0	0	1.42	0	0	0	0	5.48	0	2.02	0	0	0	0	0	10.08	0	0	0	2.06	9.73	0	0	k__Bacteria; p__Firmicutes; c__Clostridia; o__Clostridiales; f__Ruminococcaceae; g__Unclassified_Ruminococcaceae; s__Unclassified_Ruminococcaceae
otu11563	0	0	0	0	0	0	0	0	0	0	0	0	0	0	0	0	0	0	24.15	7.4	0	0	0	k__Bacteria; p__Proteobacteria; c__Epsilonproteobacteria; o__Campylobacterales; f__Campylobacteraceae; g__Campylobacter; s__Unclassified_Campylobacter
otu13231	0	0	23.13	0	0	0	0	0	0	0	0	0	0	0	0	0	0	9.62	0	0	0	0	0	k__Bacteria; p__WS3; c__PRR-12; o__Sediment-1; f__Unclassified_Sediment-1; g__Unclassified_Sediment-1; s__Unclassified_Sediment-1
otu22074	2.28	0	0	0	0	0	0	0	5.77	7.25	0	3.13	0	0	0	0	0	0	0	2.36	10.19	0	0	k__Bacteria; p__Firmicutes; c__Clostridia; o__Clostridiales; f__Ruminococcaceae; g__Unclassified_Ruminococcaceae; s__Unclassified_Ruminococcaceae
otu3157	0	0	0	0	0	0	0	2.2	0	0	0	1.98	0	0	0	0	0	0	0	0	24.95	1.49	0	k__Bacteria; p__Firmicutes; c__Clostridia; o__Clostridiales; f__Unclassified_Clostridiales; g__Unclassified_Clostridiales; s__Unclassified_Clostridiales
otu3493	0	1.81	30.81	0	0	0	0	0	0	0	0	0	0	0	0	0	0	0	0	0	0	0	0	k__Bacteria; p__Chloroflexi; c__Chloroflexi; o__[Roseiflexales]; f__[Kouleothrixaceae]; g__Unclassified_[Kouleothrixaceae]; s__Unclassified_[Kouleothrixaceae]
otu6448	0	0	0	0	0	1.52	0	0	0	0	0	0	0	0	0	0	0	0	0	9.91	14.69	4.45	0	k__Bacteria; p__Firmicutes; c__Clostridia; o__Clostridiales; f__Lachnospiraceae; g__Roseburia; s__Unclassified_Roseburia
otu10105	0	0	0	0	0	0	0	0	0	0	0	0	0	0	0	0	0	0	0	1.51	28.91	1.48	0	k__Bacteria; p__Bacteroidetes; c__Bacteroidia; o__Bacteroidales; f__Bacteroidaceae; g__Unclassified_Bacteroidaceae; s__Unclassified_Bacteroidaceae
otu11531	0	0	7.23	0	0	0	0	0	5.04	0	0	0	0	0	3.52	2.93	1.63	0	0	0	9.59	2.27	0	k__Bacteria; p__Proteobacteria; c__Gammaproteobacteria; o__Pseudomonadales; f__Pseudomonadaceae; g__Pseudomonas; s__Pseudomonas_fragi
otu11568	0	0	0	33.92	0	0	0	0	0	0	0	0	0	0	0	0	0	0	0	0	0	0	0	k__Bacteria; p__Actinobacteria; c__Thermoleophilia; o__Solirubrobacterales; f__Unclassified_Solirubrobacterales; g__Unclassified_Solirubrobacterales; s__Unclassified_Solirubrobacterales
otu12612	0	0	2.9	3.14	0	0	0	0	0	0	0	0	0	0	0	3.43	0	0	0	4.03	14.79	1.45	0	k__Bacteria; p__Firmicutes; c__Clostridia; o__Clostridiales; f__Ruminococcaceae; g__Unclassified_Ruminococcaceae; s__Unclassified_Ruminococcaceae
otu13124	0	0	32.1	0	0	0	0	0	0	0	0	0	0	0	0	0	0	0	0	0	0	0	0	k__Bacteria; p__Acidobacteria; c__Acidobacteriia; o__Acidobacteriales; f__Koribacteraceae; g__Unclassified_Koribacteraceae; s__Unclassified_Koribacteraceae
otu13714	0	0	0	0	0	0	0	1.54	0	0	0	2.34	0	0	0	17.96	0	0	0	0	0	3.75	0	k__Bacteria; p__Tenericutes; c__Mollicutes; o__RF39; f__Unclassified_RF39; g__Unclassified_RF39; s__Unclassified_RF39
otu17163	0	0	0	0	0	0	0	0	0	0	0	0	0	0	0	13.14	0	0	0	0	14.98	0	0	k__Bacteria; p__Bacteroidetes; c__Bacteroidia; o__Bacteroidales; f__Rikenellaceae; g__Unclassified_Rikenellaceae; s__Unclassified_Rikenellaceae
otu22753	0	0	6.44	0	0	0	0	2.21	0	0	0	0	0	0	0	1.2	0	0	0	0	18.39	1.38	0	k__Bacteria; p__Firmicutes; c__Clostridia; o__Clostridiales; f__Unclassified_Clostridiales; g__Unclassified_Clostridiales; s__Unclassified_Clostridiales
otu1412	0	0	23.85	0	0	0	0	0	0	0	0	0	0	0	8.85	0	0	0	0	0	0	0	0	k__Bacteria; p__Actinobacteria; c__Actinobacteria; o__Actinomycetales; f__Corynebacteriaceae; g__Corynebacterium; s__Unclassified_Corynebacterium
otu7488	1.56	0	0	0	0	6.79	0	4.71	0	1.28	4.31	1.79	0	0	0	0	0	0	0	0	9.02	0	0	k__Bacteria; p__Proteobacteria; c__Epsilonproteobacteria; o__Campylobacterales; f__Helicobacteraceae; g__Helicobacter; s__Helicobacter_pullorum
otu9573	0	0	0	4.63	0	0	0	0	0	0	0	0	0	0	0	19.38	0	0	0	2.99	0	0	0	k__Bacteria; p__Firmicutes; c__Clostridia; o__Clostridiales; f__Ruminococcaceae; g__Oscillospira; s__Unclassified_Oscillospira
otu10121	0	0	0	0	0	0	0	0	0	0	0	0	0	0	0	26.19	0	0	0	0	0	0	0	k__Bacteria; p__Proteobacteria; c__Deltaproteobacteria; o__Desulfobacterales; f__Desulfobacteraceae; g__Desulfococcus; s__Unclassified_Desulfococcus
otu10506	0	0	0	0	0	0	0	0	0	1.36	0	0	0	0	0	0	0	0	0	3.77	24.37	1.47	0	k__Bacteria; p__Firmicutes; c__Clostridia; o__Clostridiales; f__Ruminococcaceae; g__Unclassified_Ruminococcaceae; s__Unclassified_Ruminococcaceae
otu10665	0	0	0	0	0	0	0	0	0	0	0	0	0	0	0	0	0	0	0	2.83	27.58	0	0	k__Bacteria; p__Firmicutes; c__Clostridia; o__Clostridiales; f__Lachnospiraceae; g__Unclassified_Lachnospiraceae; s__Unclassified_Lachnospiraceae
otu10809	0	0	0	0	0	0	0	0	2.62	0	7.46	0	0	0	0	0	15.37	0	0	2.11	0	0	0	k__Bacteria; p__Firmicutes; c__Bacilli; o__Bacillales; f__Bacillaceae; g__Unclassified_Bacillaceae; s__Unclassified_Bacillaceae
otu11022	0	0	21.16	0	0	0	0	0	0	0	0	0	0	0	0	0	0	0	0	0	9.2	1.47	0	k__Bacteria; p__Chloroflexi; c__Anaerolineae; o__CFB-26; f__Unclassified_CFB-26; g__Unclassified_CFB-26; s__Unclassified_CFB-26
otu13110	0	0	0	0	0	0	0	0	0	0	0	0	0	0	31.73	0	4.66	0	0	0	0	0	0	k__Bacteria; p__Bacteroidetes; c__Bacteroidia; o__Bacteroidales; f__S24-7; g__Unclassified_S24-7; s__Unclassified_S24-7
otu13460	0	0	0	0	0	2.28	0	0	0	0	0	7.95	0	0	0	0	0	0	0	5.03	11.33	1.57	0	k__Bacteria; p__Bacteroidetes; c__Bacteroidia; o__Bacteroidales; f__BS11; g__Unclassified_BS11; s__Unclassified_BS11
otu15745	0	0	2.87	0	0	0	0	0	0	0	1.92	5.23	0	0	0	0	0	0	0	1.4	13.4	2.93	0	k__Bacteria; p__Firmicutes; c__Clostridia; o__Clostridiales; f__Dehalobacteriaceae; g__Unclassified_Dehalobacteriaceae; s__Unclassified_Dehalobacteriaceae
otu16770	0	0	0	1.56	0	0	2.31	0	11.67	0	0	0	0	2.58	11.6	0	2.4	0	0	0	0	0	0	k__Bacteria; p__Proteobacteria; c__Betaproteobacteria; o__Burkholderiales; f__Comamonadaceae; g__Rubrivivax; s__Unclassified_Rubrivivax
otu17286	0	0	0	0	0	0	0	0	0	0	0	0	1.3	0	0	0	24.02	0	0	0	0	0	0	k__Bacteria; p__Fusobacteria; c__Fusobacteriia; o__Fusobacteriales; f__Fusobacteriaceae; g__Fusobacterium; s__Unclassified_Fusobacterium
otu22340	0	0	0	0	0	0	0	0	0	0	0	0	0	0	0	0	0	0	0	31.6	0	0	0	k__Bacteria; p__Firmicutes; c__Clostridia; o__Clostridiales; f__Lachnospiraceae; g__Oribacterium; s__Unclassified_Oribacterium
otu277	0	0	0	0	0	0	0	5.91	0	2.02	4.63	0	0	0	0	0	0	0	0	4.49	13.37	0	0	k__Bacteria; p__Verrucomicrobia; c__Verruco-5; o__WCHB1-41; f__RFP12; g__Unclassified_RFP12; s__Unclassified_RFP12
otu400	0	0	0	0	0	0	0	0	0	0	0	0	0	0	0	19.98	0	0	0	2.26	2.69	0	0	k__Bacteria; p__Firmicutes; c__Clostridia; o__Clostridiales; f__Ruminococcaceae; g__Unclassified_Ruminococcaceae; s__Unclassified_Ruminococcaceae
otu2023	0	0	0	32.28	0	0	0	0	0	0	0	0	0	0	0	0	0	0	0	0	0	0	0	k__Bacteria; p__Chloroflexi; c__Anaerolineae; o__SBR1031; f__SHA-31; g__Unclassified_SHA-31; s__Unclassified_SHA-31
otu2819	0	0	0	0	0	0	0	3.84	0	0	0	1.46	0	0	0	0	0	0	0	3.57	20.28	0	0	k__Bacteria; p__Bacteroidetes; c__Bacteroidia; o__Bacteroidales; f__[Barnesiellaceae]; g__Unclassified_[Barnesiellaceae]; s__Unclassified_[Barnesiellaceae]
otu5385	0	0	0	0	0	0	0	2.19	1.67	0	0	0	0	9.13	0	2.35	11.94	0	1.42	0	0	0	0	k__Bacteria; p__Proteobacteria; c__Alphaproteobacteria; o__Rhizobiales; f__Methylobacteriaceae; g__Methylobacterium; s__Unclassified_Methylobacterium
otu7565	0	0	0	0	0	0	0	0	0	0	0	0	0	0	0	0	0	0	0	0	0	0	22.6	k__Bacteria; p__Proteobacteria; c__Gammaproteobacteria; o__Xanthomonadales; f__Sinobacteraceae; g__Unclassified_Sinobacteraceae; s__Unclassified_Sinobacteraceae
otu8195	0	0	0	0	0	3.84	0	0	0	4.05	5.76	5.28	0	4.21	0	0	1.25	0	0	0	0	0	1.56	k__Bacteria; p__Fusobacteria; c__Fusobacteriia; o__Fusobacteriales; f__Leptotrichiaceae; g__Unclassified_Leptotrichiaceae; s__Unclassified_Leptotrichiaceae
otu10676	2.99	0	0	0	0	3.72	0	4.09	0	3.31	2.48	3.99	0	4.22	0	0	2.39	0	0	0	0	0	1.1	k__Bacteria; p__Fusobacteria; c__Fusobacteriia; o__Fusobacteriales; f__Leptotrichiaceae; g__Unclassified_Leptotrichiaceae; s__Unclassified_Leptotrichiaceae
otu11150	0	0	0	16.29	0	0	0	0	0	0	0	0	0	0	0	11.98	0	0	0	0	0	0	0	k__Bacteria; p__Firmicutes; c__Erysipelotrichi; o__Erysipelotrichales; f__Erysipelotrichaceae; g__[Eubacterium]; s__[Eubacterium]_biforme
otu11377	0	0	30.96	0	0	0	0	0	0	0	0	0	0	0	0	0	0	0	0	0	0	0	0	k__Bacteria; p__Proteobacteria; c__Deltaproteobacteria; o__Myxococcales; f__Haliangiaceae; g__Unclassified_Haliangiaceae; s__Unclassified_Haliangiaceae
otu13031	0	0	31.1	0	0	0	0	0	0	0	0	0	0	0	0	0	0	0	0	0	0	0	0	k__Bacteria; p__Proteobacteria; c__Alphaproteobacteria; o__Rhodospirillales; f__Rhodospirillaceae; g__Unclassified_Rhodospirillaceae; s__Unclassified_Rhodospirillaceae
otu14003	0	0	0	0	0	0	0	0	5.85	1.33	3.52	0	0	0	0	0	0	0	0	7.78	11.19	0	0	k__Bacteria; p__Firmicutes; c__Clostridia; o__Clostridiales; f__Ruminococcaceae; g__Unclassified_Ruminococcaceae; s__Unclassified_Ruminococcaceae
otu20431	2.35	22.43	0	0	6.27	0	0	0	1.68	0	0	0	2.66	0	0	0	0	0	0	0	0	0	0	k__Bacteria; p__Firmicutes; c__Clostridia; o__Clostridiales; f__[Tissierellaceae]; g__Helcococcus; s__Unclassified_Helcococcus
otu142	0	0	0	0	0	0	0	3.14	0	4.79	0	0	0	0	0	0	0	0	0	14.47	5.71	0	0	k__Bacteria; p__Bacteroidetes; c__Bacteroidia; o__Bacteroidales; f__BS11; g__Unclassified_BS11; s__Unclassified_BS11
otu4924	0	0	4.43	0	0	0	0	0	3.24	0	0	0	0	24.62	0	0	0	0	0	1.45	0	0	0	k__Bacteria; p__Firmicutes; c__Clostridia; o__Clostridiales; f__Lachnospiraceae; g__Blautia; s__Unclassified_Blautia
otu7147	0	0	0	5.2	0	0	1.56	0	0	0	0	1.59	0	0	0	14.02	0	0	0	0	4.25	0	0	k__Bacteria; p__Proteobacteria; c__Alphaproteobacteria; o__Rhodobacterales; f__Rhodobacteraceae; g__Rubellimicrobium; s__Unclassified_Rubellimicrobium
otu7981	0	0	30.18	0	0	0	0	0	0	0	0	0	0	0	0	0	0	0	0	0	0	0	0	k__Bacteria; p__Proteobacteria; c__Alphaproteobacteria; o__Rhodobacterales; f__Rhodobacteraceae; g__Unclassified_Rhodobacteraceae; s__Unclassified_Rhodobacteraceae
otu8272	0	0	0	0	0	0	0	7.82	0	1.99	1.34	0	0	2.51	0	0	0	0	0	3.64	10.46	1.4	0	k__Bacteria; p__Firmicutes; c__Clostridia; o__Clostridiales; f__Ruminococcaceae; g__Unclassified_Ruminococcaceae; s__Unclassified_Ruminococcaceae
otu11594	0	0	0	13.37	0	0	3.93	0	0	0	3.89	0	0	0	0	4.21	0	0	0	2.21	0	0	0	k__Bacteria; p__Bacteroidetes; c__Sphingobacteriia; o__Sphingobacteriales; f__Unclassified_Sphingobacteriales; g__Unclassified_Sphingobacteriales; s__Unclassified_Sphingobacteriales
otu11844	0	0	0	0	0	0	0	3.12	0	0	2.42	0	0	0	0	10.27	0	0	0	2.25	8.54	0	0	k__Bacteria; p__Lentisphaerae; c__[Lentisphaeria]; o__Victivallales; f__Victivallaceae; g__Unclassified_Victivallaceae; s__Unclassified_Victivallaceae
otu12265	0	0	0	26.35	0	0	0	0	0	0	0	0	0	0	1.68	0	0	0	0	0	0	0	0	k__Bacteria; p__Proteobacteria; c__Betaproteobacteria; o__Burkholderiales; f__Comamonadaceae; g__Unclassified_Comamonadaceae; s__Unclassified_Comamonadaceae
otu13199	0	0	0	0	0	0	0	0	14.19	0	0	0	2.72	0	0	0	2.9	0	0	0	10.59	0	0	k__Bacteria; p__Actinobacteria; c__Actinobacteria; o__Actinomycetales; f__Yaniellaceae; g__Yaniella; s__Unclassified_Yaniella
otu13207	0	0	0	0	0	0	0	0	0	0	3.25	0	0	0	0	0	0	0	0	16	5.78	5.39	0	k__Bacteria; p__Actinobacteria; c__Coriobacteriia; o__Coriobacteriales; f__Coriobacteriaceae; g__Unclassified_Coriobacteriaceae; s__Unclassified_Coriobacteriaceae
otu16353	0	0	0	0	0	0	0	0	0	1.25	3.33	4.75	0	0	0	0	0	0	0	2.16	12.67	2.9	0	k__Bacteria; p__Firmicutes; c__Clostridia; o__Clostridiales; f__Unclassified_Clostridiales; g__Unclassified_Clostridiales; s__Unclassified_Clostridiales
otu18532	0	0	0	0	0	2.33	0	7.69	0	2.03	3.3	1.97	0	4.17	0	0	5.17	0	0	0	0	0	0	k__Bacteria; p__Fusobacteria; c__Fusobacteriia; o__Fusobacteriales; f__Leptotrichiaceae; g__Unclassified_Leptotrichiaceae; s__Unclassified_Leptotrichiaceae
otu19385	0	0	0	0	0	0	0	0	0	0	0	0	0	0	0	24.74	0	0	0	0	0	0	0	k__Bacteria; p__Proteobacteria; c__Alphaproteobacteria; o__Rickettsiales; f__Unclassified_Rickettsiales; g__Unclassified_Rickettsiales; s__Unclassified_Rickettsiales
otu21694	0	0	0	0	0	0	0	2.29	0	8.57	0	1.84	0	0	0	0	0	0	0	0	12.67	0	0	k__Bacteria; p__Verrucomicrobia; c__Opitutae; o__[Cerasicoccales]; f__[Cerasicoccaceae]; g__Unclassified_[Cerasicoccaceae]; s__Unclassified_[Cerasicoccaceae]
otu3050	0	0	0	0	0	0	0	18.72	0	1.31	0	6.28	0	0	0	0	0	0	0	0	0	0	0	k__Bacteria; p__Actinobacteria; c__Actinobacteria; o__Actinomycetales; f__Propionibacteriaceae; g__Brooklawnia; s__Brooklawnia_cerclae
otu5935	0	0	0	0	0	0	0	0	0	0	0	0	0	0	0	24.16	0	0	0	0	0	0	0	k__Bacteria; p__Proteobacteria; c__Betaproteobacteria; o__Burkholderiales; f__Alcaligenaceae; g__Sutterella; s__Unclassified_Sutterella
otu6347	0	0	10.61	0	0	6.28	0	0	0	0	0	0	3.29	3.22	0	0	2.5	0	0	0	0	0	0	k__Bacteria; p__Bacteroidetes; c__[Saprospirae]; o__[Saprospirales]; f__Chitinophagaceae; g__Sediminibacterium; s__Unclassified_Sediminibacterium
otu8893	0	0	2.27	0	0	3.11	0	0	0	0	0	0	0	0	0	0	0	15.52	0	0	0	0	6.62	k__Bacteria; p__Actinobacteria; c__Actinobacteria; o__Actinomycetales; f__Actinomycetaceae; g__Mobiluncus; s__Unclassified_Mobiluncus
otu9017	0	0	0	0	0	0	0	0	0	0	0	5.94	0	20.06	0	2.93	0	0	0	0	0	0	0	k__Bacteria; p__Proteobacteria; c__Alphaproteobacteria; o__Rhizobiales; f__Xanthobacteraceae; g__Labrys; s__Unclassified_Labrys
otu9442	0	0	0	0	3.51	0	0	0	1.72	0	6.33	0	0	0	0	0	0	0	4.27	0	9.9	2.91	0	k__Bacteria; p__Firmicutes; c__Bacilli; o__Bacillales; f__Bacillaceae; g__Bacillus; s__Unclassified_Bacillus
otu9779	0	0	0	0	0	0	0	2.21	0	2.59	9.14	0	0	0	0	0	0	0	0	2.9	10.79	0	0	k__Bacteria; p__Firmicutes; c__Clostridia; o__Clostridiales; f__Unclassified_Clostridiales; g__Unclassified_Clostridiales; s__Unclassified_Clostridiales
otu11902	0	0	0	0	0	31.57	0	0	0	0	0	0	0	0	0	0	0	0	0	0	0	0	0	k__Bacteria; p__Bacteroidetes; c__Bacteroidia; o__Bacteroidales; f__Bacteroidaceae; g__BF311; s__Unclassified_BF311
otu13534	0	0	0	0	0	0	0	3.12	0	0	7	7.11	0	0	0	0	0	0	0	0	5.67	0	0	k__Bacteria; p__Firmicutes; c__Clostridia; o__Clostridiales; f__Eubacteriaceae; g__Anaerofustis; s__Unclassified_Anaerofustis
otu14691	0	0	0	0	0	0	0	0	0	0	0	0	0	3.41	0	20.57	0	0	0	0	0	0	0	k__Bacteria; p__Bacteroidetes; c__Bacteroidia; o__Bacteroidales; f__S24-7; g__Unclassified_S24-7; s__Unclassified_S24-7
otu16274	0	0	3.66	0	0	11.53	0	0	0	0	0	0	0	0	0	0	0	0	0	4.47	9.46	0	0	k__Bacteria; p__Actinobacteria; c__Thermoleophilia; o__Gaiellales; f__Gaiellaceae; g__Unclassified_Gaiellaceae; s__Unclassified_Gaiellaceae
otu16663	0	0	3.45	1.44	0	1.49	0	0	0	1.89	0	6.04	0	12.66	0	0	0	0	0	0	0	0	0	k__Bacteria; p__Proteobacteria; c__Gammaproteobacteria; o__Pasteurellales; f__Pasteurellaceae; g__Haemophilus; s__Haemophilus_parainfluenzae
otu17576	0	0	0	0	0	0	0	0	0	0	0	0	1.99	0	0	0	21.66	0	0	0	0	0	0	k__Bacteria; p__Fusobacteria; c__Fusobacteriia; o__Fusobacteriales; f__Fusobacteriaceae; g__Fusobacterium; s__Unclassified_Fusobacterium
otu18270	0	0	0	0	0	0	0	0	4.31	0	0	0	1.37	21.75	0	0	3.46	0	0	0	0	0	0	k__Bacteria; p__Bacteroidetes; c__Bacteroidia; o__Bacteroidales; f__Rikenellaceae; g__Unclassified_Rikenellaceae; s__Unclassified_Rikenellaceae
otu19674	0	0	6.57	0	0	14.28	0	3.09	0	0	1.98	0	0	5.01	0	0	0	0	0	0	0	0	0	k__Bacteria; p__Proteobacteria; c__Gammaproteobacteria; o__Pseudomonadales; f__Moraxellaceae; g__Unclassified_Moraxellaceae; s__Unclassified_Moraxellaceae
otu20812	0	0	0	0	0	0	0	0	0	0	0	0	0	13.39	0	10.29	0	0	0	1.46	4.12	0	0	k__Bacteria; p__Firmicutes; c__Clostridia; o__Clostridiales; f__Unclassified_Clostridiales; g__Unclassified_Clostridiales; s__Unclassified_Clostridiales
otu21216	0	0	0	0	0	0	0	0	0	0	0	0	0	0	28.71	0	0	0	0	2.22	0	2.8	0	k__Bacteria; p__Actinobacteria; c__Actinobacteria; o__Actinomycetales; f__Nocardioidaceae; g__Unclassified_Nocardioidaceae; s__Unclassified_Nocardioidaceae
otu21328	0	0	10.15	0	0	0	0	0	0	0	0	2.34	0	3.36	10.6	0	0	0	0	0	0	1.55	0	k__Bacteria; p__Proteobacteria; c__Betaproteobacteria; o__Burkholderiales; f__Comamonadaceae; g__Methylibium; s__Unclassified_Methylibium
otu22756	0	0	2.68	0	0	0	0	0	0	1.39	0	0	0	0	0	0	12.23	0	0	0	9.47	0	0	k__Bacteria; p__WPS-2; c__Unclassified_WPS-2; o__Unclassified_WPS-2; f__Unclassified_WPS-2; g__Unclassified_WPS-2; s__Unclassified_WPS-2
otu23589	0	0	0	0	0	0	0	5.27	0	0	0	0	1.36	3.33	7.05	0	0	1.41	0	1.49	7.69	2.14	0	k__Bacteria; p__Firmicutes; c__Bacilli; o__Lactobacillales; f__Streptococcaceae; g__Lactococcus; s__Unclassified_Lactococcus
otu2424	0	0	0	0	0	0	0	0	0	0	0	0	0	13.98	20.28	0	0	0	0	0	0	0	0	k__Bacteria; p__Firmicutes; c__Clostridia; o__Clostridiales; f__Unclassified_Clostridiales; g__Unclassified_Clostridiales; s__Unclassified_Clostridiales
otu3998	11.43	0	0	0	0	0	0	0	0	0	0	0	0	0	0	0	0	0	0	17.96	0	0	0	k__Bacteria; p__Firmicutes; c__Clostridia; o__Clostridiales; f__Peptococcaceae; g__Peptococcus; s__Unclassified_Peptococcus
otu5983	0	0	0	0	0	0	0	0	0	0	0	0	0	0	0	23.89	0	0	0	0	0	0	0	k__Bacteria; p__Bacteroidetes; c__Bacteroidia; o__Bacteroidales; f__S24-7; g__Unclassified_S24-7; s__Unclassified_S24-7
otu6570	0	0	0	0	0	0	0	0	0	0	0	0	0	33.69	0	0	0	0	0	0	0	0	0	k__Bacteria; p__Actinobacteria; c__Actinobacteria; o__Actinomycetales; f__Micromonosporaceae; g__Unclassified_Micromonosporaceae; s__Unclassified_Micromonosporaceae
otu7281	0	0	0	0	0	0	0	0	0	0	0	0	0	0	0	24.09	0	0	0	0	0	0	0	k__Bacteria; p__Firmicutes; c__Clostridia; o__Clostridiales; f__Ruminococcaceae; g__Unclassified_Ruminococcaceae; s__Unclassified_Ruminococcaceae
otu7545	0	0	0	0	0	2.96	0	1.59	0	0	0	2.49	0	0	0	0	0	0	0	10.82	8.38	0	0	k__Bacteria; p__Firmicutes; c__Clostridia; o__Clostridiales; f__Ruminococcaceae; g__Unclassified_Ruminococcaceae; s__Unclassified_Ruminococcaceae
otu10021	0	0	0	0	0	0	0	0	0	0	0	0	0	0	0	23.99	0	0	0	0	0	0	0	k__Bacteria; p__Bacteroidetes; c__Bacteroidia; o__Bacteroidales; f__S24-7; g__Unclassified_S24-7; s__Unclassified_S24-7
otu10132	0	0	5.52	0	0	0	0	0	0	1.28	2.72	5.1	0	0	0	0	0	0	0	2.12	7.82	0	0	k__Bacteria; p__Firmicutes; c__Clostridia; o__Clostridiales; f__Ruminococcaceae; g__Unclassified_Ruminococcaceae; s__Unclassified_Ruminococcaceae
otu11505	0	0	0	0	0	0	0	1.57	0	1.31	5.19	1.43	0	0	0	0	0	0	0	7.78	9.61	0	0	k__Bacteria; p__Firmicutes; c__Clostridia; o__Clostridiales; f__Unclassified_Clostridiales; g__Unclassified_Clostridiales; s__Unclassified_Clostridiales
otu12295	0	0	0	0	0	0	0	0	0	0	0	0	0	0	0	21.03	0	0	0	2.89	0	0	0	k__Bacteria; p__Proteobacteria; c__Gammaproteobacteria; o__Pseudomonadales; f__Moraxellaceae; g__Unclassified_Moraxellaceae; s__Unclassified_Moraxellaceae
otu13639	0	0	0	0	0	0	0	0	0	0	0	0	0	32.97	0	0	0	0	0	0	0	0	0	k__Bacteria; p__Chloroflexi; c__Ktedonobacteria; o__JG30-KF-AS9; f__Unclassified_JG30-KF-AS9; g__Unclassified_JG30-KF-AS9; s__Unclassified_JG30-KF-AS9
otu13711	0	0	0	0	0	0	0	0	0	1.35	0	0	0	0	0	0	0	0	0	0	0	27.96	0	k__Bacteria; p__Firmicutes; c__Clostridia; o__Clostridiales; f__Unclassified_Clostridiales; g__Unclassified_Clostridiales; s__Unclassified_Clostridiales
otu13756	0	0	0	0	0	0	0	0	0	0	8.29	0	0	0	0	0	0	0	0	0	0	19.48	0	k__Bacteria; p__Planctomycetes; c__Planctomycetia; o__Gemmatales; f__Isosphaeraceae; g__Unclassified_Isosphaeraceae; s__Unclassified_Isosphaeraceae
otu14895	0	0	0	1.53	0	1.5	0	0	9.1	9.31	0	4.93	0	0	0	0	0	0	0	0	0	0	0	k__Bacteria; p__Firmicutes; c__Bacilli; o__Bacillales; f__Planococcaceae; g__Lysinibacillus; s__Unclassified_Lysinibacillus
otu17222	0	0	0	0	0	0	0	0	0	0	0	1.4	0	0	0	0	0	0	0	14.36	0	12.68	0	k__Bacteria; p__Firmicutes; c__Clostridia; o__Clostridiales; f__Ruminococcaceae; g__Unclassified_Ruminococcaceae; s__Unclassified_Ruminococcaceae
otu18949	0	0	0	0	0	0	0	0	0	0	0	0	0	0	0	23.02	0	0	0	0	0	0	0	k__Bacteria; p__Firmicutes; c__Clostridia; o__Clostridiales; f__Ruminococcaceae; g__Unclassified_Ruminococcaceae; s__Unclassified_Ruminococcaceae
otu20224	0	0	0	0	0	0	0	0	0	0	0	0	0	5.94	0	0	0	15.2	0	0	3.7	3.64	0	k__Bacteria; p__Firmicutes; c__Bacilli; o__Bacillales; f__[Exiguobacteraceae]; g__Unclassified_[Exiguobacteraceae]; s__Unclassified_[Exiguobacteraceae]
otu22140	0	0	0	0	0	0	0	11.53	0	0	0	6.24	0	0	0	0	0	0	0	0	8.36	0	0	k__Bacteria; p__Firmicutes; c__Clostridia; o__Clostridiales; f__Lachnospiraceae; g__Coprococcus; s__Unclassified_Coprococcus
otu41	2.22	0	0	0	0	3.89	0	3.88	0	2.51	2.79	1.8	0	3.4	0	0	2.31	0	0	0	0	0	0	k__Bacteria; p__Fusobacteria; c__Fusobacteriia; o__Fusobacteriales; f__Leptotrichiaceae; g__Unclassified_Leptotrichiaceae; s__Unclassified_Leptotrichiaceae
otu1190	0	0	7.34	0	0	0	0	0	1.67	0	0	0	0	5.74	5.32	4.24	0	2.07	0	0	0	0	0	k__Bacteria; p__Proteobacteria; c__Alphaproteobacteria; o__Caulobacterales; f__Caulobacteraceae; g__Unclassified_Caulobacteraceae; s__Unclassified_Caulobacteraceae
otu1191	0	0	0	0	0	0	0	0	0	0	0	0	0	0	34.68	0	0	0	0	0	0	0	0	k__Bacteria; p__Gemmatimonadetes; c__Gemmatimonadetes; o__Unclassified_Gemmatimonadetes; f__Unclassified_Gemmatimonadetes; g__Unclassified_Gemmatimonadetes; s__Unclassified_Gemmatimonadetes
otu2930	0	0	0	0	0	0	0	5.49	0	0	0	2.13	0	0	0	0	0	0	0	3.5	14.88	1.41	0	k__Bacteria; p__Proteobacteria; c__Alphaproteobacteria; o__RF32; f__Unclassified_RF32; g__Unclassified_RF32; s__Unclassified_RF32
otu3503	0	0	19.71	0	0	0	0	0	0	0	0	3.88	0	0	0	0	2.38	0	0	0	0	0	0	k__Bacteria; p__Firmicutes; c__Bacilli; o__Bacillales; f__Thermoactinomycetaceae; g__Thermoactinomyces; s__Unclassified_Thermoactinomyces
otu5260	0	1.81	0	0	0	13.67	0	0	0	0	0	0	5.77	0	0	0	0	7.63	0	0	0	0	0	k__Bacteria; p__Actinobacteria; c__Actinobacteria; o__Actinomycetales; f__Propionibacteriaceae; g__Brooklawnia; s__Brooklawnia_cerclae
otu6397	0	0	0	0	0	0	0	0	0	0	0	2.3	0	0	0	0	0	0	0	0	22.23	0	0	k__Bacteria; p__Firmicutes; c__Clostridia; o__Clostridiales; f__Ruminococcaceae; g__Unclassified_Ruminococcaceae; s__Unclassified_Ruminococcaceae
otu7282	0	0	0	16.62	0	0	3.93	0	4.06	0	1.27	0	0	0	0	0	0	0	0	0	1.37	0	0	k__Bacteria; p__Firmicutes; c__Clostridia; o__Clostridiales; f__Ruminococcaceae; g__Ruminococcus; s__Unclassified_Ruminococcus
otu8080	0	0	0	0	0	0	0	0	0	0	0	0	0	16.09	0	0	0	0	12.98	0	0	0	0	k__Bacteria; p__Firmicutes; c__Clostridia; o__Clostridiales; f__Lachnospiraceae; g__Dorea; s__Unclassified_Dorea
otu9012	8.25	1.82	0	0	0	0	0	0	0	0	0	12.19	0	0	0	0	0	0	0	0	0	0	0	k__Bacteria; p__Actinobacteria; c__Actinobacteria; o__Actinomycetales; f__Geodermatophilaceae; g__Geodermatophilus; s__Geodermatophilus_obscurus
otu9367	0	0	22.39	0	0	0	0	0	0	0	0	0	3.28	0	0	0	0	0	0	1.57	0	0	0	k__Bacteria; p__Firmicutes; c__Clostridia; o__Clostridiales; f__Ruminococcaceae; g__Unclassified_Ruminococcaceae; s__Unclassified_Ruminococcaceae
otu9454	0	0	21.74	0	0	0	0	0	0	0	0	0	0	0	0	0	0	0	0	0	5.61	0	0	k__Bacteria; p__Bacteroidetes; c__Bacteroidia; o__Bacteroidales; f__S24-7; g__Unclassified_S24-7; s__Unclassified_S24-7
otu13247	0	0	0	0	0	0	0	0	0	0	1.34	4.86	0	0	0	0	0	0	0	0	17.54	1.51	0	k__Bacteria; p__Firmicutes; c__Clostridia; o__Clostridiales; f__Christensenellaceae; g__Unclassified_Christensenellaceae; s__Unclassified_Christensenellaceae
otu13364	0	0	0	0	0	0	0	0	0	0	0	0	0	0	0	0	0	0	0	4.27	20.83	2.14	0	k__Bacteria; p__Firmicutes; c__Clostridia; o__Clostridiales; f__Ruminococcaceae; g__Unclassified_Ruminococcaceae; s__Unclassified_Ruminococcaceae
otu16413	0	0	0	0	0	0	0	0	0	0	0	3.79	0	0	0	0	0	0	0	0	20.53	0	0	k__Bacteria; p__Firmicutes; c__Clostridia; o__Clostridiales; f__Ruminococcaceae; g__Unclassified_Ruminococcaceae; s__Unclassified_Ruminococcaceae
otu17201	0	0	7.14	2.17	1.83	0	0	0	0	0	0	1.7	0	1.77	0	0	6.49	0	0	0	1.98	0	0	k__Bacteria; p__Proteobacteria; c__Gammaproteobacteria; o__Pseudomonadales; f__Moraxellaceae; g__Acinetobacter; s__Acinetobacter_johnsonii
otu17402	0	0	0	6.6	1.77	0	0	1.53	3.13	0	0	2.6	0	0	0	0	0	0	1.35	0	7.32	2.95	0	k__Bacteria; p__Proteobacteria; c__Alphaproteobacteria; o__Rhodospirillales; f__Rhodospirillaceae; g__Unclassified_Rhodospirillaceae; s__Unclassified_Rhodospirillaceae
otu17616	0	0	0	0	0	0	0	0	0	0	0	2.41	0	0	0	0	0	0	0	0	0	0	18.19	k__Bacteria; p__Bacteroidetes; c__Flavobacteriia; o__Flavobacteriales; f__Cryomorphaceae; g__Unclassified_Cryomorphaceae; s__Unclassified_Cryomorphaceae
otu17712	0	0	0	0	0	0	0	4.63	0	1.36	0	0	0	0	0	0	0	0	0	2.99	18.41	0	0	k__Bacteria; p__Lentisphaerae; c__[Lentisphaeria]; o__Victivallales; f__Victivallaceae; g__Unclassified_Victivallaceae; s__Unclassified_Victivallaceae
otu17916	0	0	0	0	0	2.97	0	3.88	0	2.64	1.96	4.54	0	3.43	0	0	3.09	0	0	0	0	0	0	k__Bacteria; p__Fusobacteria; c__Fusobacteriia; o__Fusobacteriales; f__Leptotrichiaceae; g__Unclassified_Leptotrichiaceae; s__Unclassified_Leptotrichiaceae
otu19605	0	0	0	0	0	0	0	0	0	0	0	0	0	0	0	0	0	0	0	0	16.9	7.89	2.29	k__Bacteria; p__Proteobacteria; c__Alphaproteobacteria; o__Rhodobacterales; f__Hyphomonadaceae; g__Unclassified_Hyphomonadaceae; s__Unclassified_Hyphomonadaceae
otu19696	0	0	0	0	0	0	0	0	0	0	3.85	0	0	0	0	11.8	0	0	0	1.37	7.78	0	0	k__Bacteria; p__Firmicutes; c__Clostridia; o__Clostridiales; f__Unclassified_Clostridiales; g__Unclassified_Clostridiales; s__Unclassified_Clostridiales
otu21040	0	0	0	0	0	0	0	0	0	0	0	0	2.66	0	0	0	20.86	0	0	0	0	0	0	k__Bacteria; p__Fusobacteria; c__Fusobacteriia; o__Fusobacteriales; f__Fusobacteriaceae; g__Fusobacterium; s__Unclassified_Fusobacterium
otu21590	0	0	0	0	0	3	1.47	1.52	0	6.41	2.57	1.55	2.03	0	0	0	0	1.47	3.86	0	0	0	0	k__Bacteria; p__Firmicutes; c__Clostridia; o__Clostridiales; f__[Tissierellaceae]; g__Anaerococcus; s__Unclassified_Anaerococcus
otu21836	0	0	0	0	0	0	0	0	0	0	0	0	0	2.49	0	21.37	0	0	0	0	0	0	0	k__Bacteria; p__Firmicutes; c__Erysipelotrichi; o__Erysipelotrichales; f__Erysipelotrichaceae; g__L7A_E11; s__Unclassified_L7A_E11
otu23513	0	0	28.32	0	0	0	0	0	0	0	0	0	0	0	0	0	0	0	0	0	0	0	0	k__Bacteria; p__Planctomycetes; c__Planctomycetia; o__Gemmatales; f__Gemmataceae; g__Unclassified_Gemmataceae; s__Unclassified_Gemmataceae
otu992	0	0	0	0	0	0	0	4.79	0	0	0	1.4	0	0	0	0	0	0	0	4.98	13.38	0	0	k__Bacteria; p__Bacteroidetes; c__Bacteroidia; o__Bacteroidales; f__[Paraprevotellaceae]; g__CF231; s__Unclassified_CF231
otu1358	0	0	0	0	0	0	0	0	0	0	0	0	0	0	0	0	0	0	0	0	25.58	0	0	k__Bacteria; p__Planctomycetes; c__C6; o__MVS-107; f__Unclassified_MVS-107; g__Unclassified_MVS-107; s__Unclassified_MVS-107
otu1637	0	0	27.8	0	0	0	0	0	0	0	0	0	0	0	0	0	0	0	0	0	0	0	0	k__Bacteria; p__Chloroflexi; c__Chloroflexi; o__[Roseiflexales]; f__[Kouleothrixaceae]; g__Unclassified_[Kouleothrixaceae]; s__Unclassified_[Kouleothrixaceae]
otu2230	0	0	27.5	0	0	0	0	0	0	0	0	0	0	0	0	0	0	0	0	0	0	0	0	k__Bacteria; p__Chloroflexi; c__Anaerolineae; o__SBR1031; f__SHA-31; g__Unclassified_SHA-31; s__Unclassified_SHA-31
otu3211	0	0	0	17.98	0	0	0	0	0	0	0	0	0	0	0	0	0	0	0	0	8.44	1.46	0	k__Bacteria; p__Firmicutes; c__Clostridia; o__Clostridiales; f__Unclassified_Clostridiales; g__Unclassified_Clostridiales; s__Unclassified_Clostridiales
otu4350	0	0	0	0	0	0	0	0	0	0	0	0	0	27.39	0	1.18	0	0	0	0	0	0	0	k__Bacteria; p__Firmicutes; c__Clostridia; o__Clostridiales; f__Unclassified_Clostridiales; g__Unclassified_Clostridiales; s__Unclassified_Clostridiales
otu6336	0	0	0	0	0	0	0	0	0	0	0	0	0	0	0	18.36	0	0	0	0	4.86	0	0	k__Bacteria; p__Bacteroidetes; c__Bacteroidia; o__Bacteroidales; f__Bacteroidaceae; g__Unclassified_Bacteroidaceae; s__Unclassified_Bacteroidaceae
otu7683	0	0	0	0	0	0	0	0	0	0	0	0	0	0	33.44	0	0	0	0	0	0	0	0	k__Bacteria; p__Firmicutes; c__Clostridia; o__Clostridiales; f__Ruminococcaceae; g__Oscillospira; s__Unclassified_Oscillospira
otu7905	0	0	12.22	0	0	0	0	0	16.89	0	0	0	0	0	0	0	0	0	0	0	0	0	0	k__Bacteria; p__Actinobacteria; c__Acidimicrobiia; o__Acidimicrobiales; f__Unclassified_Acidimicrobiales; g__Unclassified_Acidimicrobiales; s__Unclassified_Acidimicrobiales
otu7943	0	0	0	0	0	0	0	0	0	0	3.35	0	0	7.27	0	0	0	0	0	4.33	11.31	1.43	0	k__Bacteria; p__Firmicutes; c__Clostridia; o__Clostridiales; f__Ruminococcaceae; g__Unclassified_Ruminococcaceae; s__Unclassified_Ruminococcaceae
otu8247	0	0	0	0	0	0	0	0	0	0	0	0	0	0	0	22.73	0	0	0	0	0	0	0	k__Bacteria; p__Proteobacteria; c__Gammaproteobacteria; o__Xanthomonadales; f__Xanthomonadaceae; g__Unclassified_Xanthomonadaceae; s__Unclassified_Xanthomonadaceae
otu8381	0	0	0	0	0	0	0	0	0	0	0	0	0	15.71	0	0	0	0	0	0	12.54	0	0	k__Bacteria; p__Acidobacteria; c__Acidobacteria-6; o__iii1-15; f__Unclassified_iii1-15; g__Unclassified_iii1-15; s__Unclassified_iii1-15
otu8989	0	0	0	0	0	0	0	0	0	0	0	0	0	0	33.52	0	0	0	0	0	0	0	0	k__Bacteria; p__Actinobacteria; c__Actinobacteria; o__Actinomycetales; f__Corynebacteriaceae; g__Corynebacterium; s__Unclassified_Corynebacterium
otu10164	0	0	23.84	0	0	0	0	0	0	0	0	0	0	0	0	0	0	0	0	2.16	0	0	0	k__Bacteria; p__Actinobacteria; c__Thermoleophilia; o__Gaiellales; f__Gaiellaceae; g__Unclassified_Gaiellaceae; s__Unclassified_Gaiellaceae
otu11343	0	0	0	0	0	0	0	0	0	0	0	5.36	0	13.39	0	0	0	0	0	0	6.8	0	0	k__Bacteria; p__Proteobacteria; c__Betaproteobacteria; o__Burkholderiales; f__Oxalobacteraceae; g__Polynucleobacter; s__Polynucleobacter_cosmopolitanus
otu14039	0	0	0	0	0	0	0	0	0	0	0	0	0	0	0	0	0	0	0	0	0	27.87	0	k__Bacteria; p__Firmicutes; c__Bacilli; o__Lactobacillales; f__Lactobacillaceae; g__Lactobacillus; s__Unclassified_Lactobacillus
otu17063	2.32	0	0	2.94	0	2.49	0	1.58	0	2.77	3.3	2.89	0	3.42	0	0	2.93	0	0	0	0	0	0	k__Bacteria; p__Fusobacteria; c__Fusobacteriia; o__Fusobacteriales; f__Leptotrichiaceae; g__Unclassified_Leptotrichiaceae; s__Unclassified_Leptotrichiaceae
otu18066	0	0	5.62	0	0	0	2.3	9.16	0	4.04	0	1.5	0	0	0	0	0	0	0	4.24	0	0	0	k__Bacteria; p__Firmicutes; c__Clostridia; o__Clostridiales; f__Lachnospiraceae; g__Butyrivibrio; s__Unclassified_Butyrivibrio
otu18778	0	0	0	0	0	0	0	0	0	0	0	0	0	0	0	0	0	0	0	4.26	20.71	1.52	0	k__Bacteria; p__Bacteroidetes; c__Bacteroidia; o__Bacteroidales; f__Unclassified_Bacteroidales; g__Unclassified_Bacteroidales; s__Unclassified_Bacteroidales
otu19592	0	0	0	0	0	0	0	0	0	0	0	0	0	0	0	0	0	0	0	4.32	6.08	17.03	0	k__Bacteria; p__Firmicutes; c__Clostridia; o__Clostridiales; f__Lachnospiraceae; g__Anaerostipes; s__Unclassified_Anaerostipes
otu21412	0	0	0	0	0	0	0	0	0	0	0	0	0	0	0	0	0	0	0	0	26.03	1.62	0	k__Bacteria; p__Acidobacteria; c__Acidobacteria-6; o__iii1-15; f__Unclassified_iii1-15; g__Unclassified_iii1-15; s__Unclassified_iii1-15
otu21830	0	0	0	0	0	0	0	0	0	0	0	0	0	0	0	0	0	0	0	2.88	0	25.17	0	k__Bacteria; p__Firmicutes; c__Clostridia; o__Clostridiales; f__[Tissierellaceae]; g__Peptoniphilus; s__Unclassified_Peptoniphilus
otu2741	0	0	2.37	0	0	0	0	0	0	0	0	0	0	0	0	0	0	16.38	0	0	0	0	3.86	k__Bacteria; p__Actinobacteria; c__Actinobacteria; o__Actinomycetales; f__Actinomycetaceae; g__Mobiluncus; s__Unclassified_Mobiluncus
otu3187	0	0	0	0	0	0	0	0	0	1.3	0	6.2	0	0	0	0	0	0	0	7.3	7.05	0	0	k__Bacteria; p__Firmicutes; c__Clostridia; o__Clostridiales; f__Ruminococcaceae; g__Unclassified_Ruminococcaceae; s__Unclassified_Ruminococcaceae
otu3260	0	0	0	0	0	0	0	0	0	0	22.74	0	0	0	0	0	0	0	0	0	0	0	0	k__Bacteria; p__Firmicutes; c__Bacilli; o__Lactobacillales; f__Lactobacillaceae; g__Lactobacillus; s__Lactobacillus_iners
otu3647	0	0	0	0	0	0	0	6.91	0	1.36	1.94	2.98	0	0	0	0	0	0	0	2.99	7.82	1.57	0	k__Bacteria; p__Firmicutes; c__Clostridia; o__Clostridiales; f__Unclassified_Clostridiales; g__Unclassified_Clostridiales; s__Unclassified_Clostridiales
otu3729	0	0	0	0	0	0	0	0	5.09	0	0	0	0	0	12.41	0	7.73	0	0	0	0	2.93	0	k__Bacteria; p__Planctomycetes; c__Phycisphaerae; o__Phycisphaerales; f__Phycisphaeraceae; g__Unclassified_Phycisphaeraceae; s__Unclassified_Phycisphaeraceae
otu3756	0	0	9.27	0	0	0	0	0	0	0	0	0	0	0	0	0	0	0	0	5.98	9	2.23	0	k__Bacteria; p__Firmicutes; c__Clostridia; o__Clostridiales; f__Ruminococcaceae; g__Unclassified_Ruminococcaceae; s__Unclassified_Ruminococcaceae
otu4972	0	0	0	0	0	0	0	0	0	0	0	0	0	0	0	0	0	26.08	0	0	0	0	0	k__Bacteria; p__Firmicutes; c__Clostridia; o__Clostridiales; f__Unclassified_Clostridiales; g__Unclassified_Clostridiales; s__Unclassified_Clostridiales
otu8031	0	0	21.27	0	0	0	0	0	0	0	0	0	0	0	0	0	0	4.37	0	0	0	0	0	k__Bacteria; p__Proteobacteria; c__Gammaproteobacteria; o__Xanthomonadales; f__Xanthomonadaceae; g__Thermomonas; s__Unclassified_Thermomonas
otu9087	0	0	0	0	0	0	0	0	0	0	0	0	0	17.4	0	0	0	0	3.4	0	0	3.84	1.58	k__Bacteria; p__Actinobacteria; c__Actinobacteria; o__Actinomycetales; f__Streptomycetaceae; g__Streptomyces; s__Streptomyces_lanatus
otu11283	0	0	0	0	0	0	0	0	0	0	0	0	0	0	0	0	0	0	0	0	25.9	0	0	k__Bacteria; p__Chloroflexi; c__S085; o__Unclassified_S085; f__Unclassified_S085; g__Unclassified_S085; s__Unclassified_S085
otu11730	1.57	0	0	0	0	2.35	0	3.17	0	1.29	4.53	3.62	0	4.22	0	0	2.92	0	0	0	0	0	0	k__Bacteria; p__Fusobacteria; c__Fusobacteriia; o__Fusobacteriales; f__Leptotrichiaceae; g__Unclassified_Leptotrichiaceae; s__Unclassified_Leptotrichiaceae
otu12052	3.74	0	0	0	0	0	3.95	0	12.72	3.27	0	1.53	0	0	0	0	0	0	0	1.49	0	0	0	k__Bacteria; p__Firmicutes; c__Bacilli; o__Bacillales; f__Staphylococcaceae; g__Salinicoccus; s__Unclassified_Salinicoccus
otu13805	0	0	0	0	0	0	0	0	0	0	0	0	0	0	0	1.19	0	0	0	5.77	14.78	1.55	0	k__Bacteria; p__Firmicutes; c__Clostridia; o__Clostridiales; f__Ruminococcaceae; g__Unclassified_Ruminococcaceae; s__Unclassified_Ruminococcaceae
otu15318	0	8	0	0	18.76	0	0	0	0	0	0	1.47	2.03	0	0	0	0	0	0	0	0	0	0	k__Bacteria; p__Firmicutes; c__Bacilli; o__Lactobacillales; f__Carnobacteriaceae; g__Unclassified_Carnobacteriaceae; s__Unclassified_Carnobacteriaceae
otu15689	0	0	0	0	0	0	0	0	0	0	0	1	0	0	0	0	0	0	0	5.03	16.27	3.02	0	k__Bacteria; p__Firmicutes; c__Clostridia; o__Clostridiales; f__Ruminococcaceae; g__Oscillospira; s__Unclassified_Oscillospira
otu16288	0	0	0	0	0	0	0	0	0	0	0	0	0	31.07	0	0	0	0	0	0	0	0	0	k__Bacteria; p__Chloroflexi; c__Anaerolineae; o__SBR1031; f__A4b; g__Unclassified_A4b; s__Unclassified_A4b
otu22078	0	0	0	0	0	0	0	0	0	0	7.52	2.55	0	0	0	0	0	0	0	2.14	12.46	0	0	k__Bacteria; p__Firmicutes; c__Clostridia; o__Clostridiales; f__[Mogibacteriaceae]; g__Unclassified_[Mogibacteriaceae]; s__Unclassified_[Mogibacteriaceae]
otu22178	0	0	0	0	0	0	0	0	0	0	22.21	0	0	0	0	0	0	0	0	0	0	0	1.73	k__Bacteria; p__Actinobacteria; c__Actinobacteria; o__Actinomycetales; f__Actinomycetaceae; g__Trueperella; s__Unclassified_Trueperella
otu22354	0	0	0	26.41	0	0	0	0	0	0	0	0	0	0	0	1.24	0	0	0	0	0	0	0	k__Bacteria; p__Firmicutes; c__Clostridia; o__Clostridiales; f__Ruminococcaceae; g__Ruminococcus; s__Unclassified_Ruminococcus
otu22523	0	0	0	0	0	0	0	0	0	0	0	0	0	0	33.14	0	0	0	0	0	0	0	0	k__Bacteria; p__Chloroflexi; c__Anaerolineae; o__SBR1031; f__SHA-31; g__Unclassified_SHA-31; s__Unclassified_SHA-31
otu23514	0	0	0	0	0	0	0	0	0	0	0	1.88	0	0	0	0	0	0	0	3.06	18.05	2.32	0	k__Bacteria; p__Spirochaetes; c__Spirochaetes; o__Spirochaetales; f__Spirochaetaceae; g__Unclassified_Spirochaetaceae; s__Unclassified_Spirochaetaceae
otu993	0	0	0	0	0	0	0	0	0	0	10.38	0	0	0	0	0	0	0	0	0	13.25	0	0	k__Bacteria; p__Actinobacteria; c__Actinobacteria; o__Actinomycetales; f__Unclassified_Actinomycetales; g__Unclassified_Actinomycetales; s__Unclassified_Actinomycetales
otu1154	0	0	0	0	0	0	0	5.25	0	0	0	0	0	0	0	0	0	20.73	0	0	0	0	0	k__Bacteria; p__Actinobacteria; c__Actinobacteria; o__Actinomycetales; f__Corynebacteriaceae; g__Corynebacterium; s__Corynebacterium_durum
otu2195	0	0	0	0	0	0	4.6	6.51	0	0	6.33	0	0	0	0	0	0	0	0	8.7	0	0	0	k__Bacteria; p__Bacteroidetes; c__Bacteroidia; o__Bacteroidales; f__Unclassified_Bacteroidales; g__Unclassified_Bacteroidales; s__Unclassified_Bacteroidales
otu4389	0	0	0	14.16	0	0	0	0	0	0	0	0	0	3.34	3.48	0	4.67	0	0	0	0	0	0	k__Bacteria; p__Chlamydiae; c__Chlamydiia; o__Chlamydiales; f__Rhabdochlamydiaceae; g__Candidatus_Rhabdochlamydia; s__Unclassified_Candidatus_Rhabdochlamydia
otu5061	0	0	2.86	2.15	0	0	0	0	0	0	0	0	0	0	0	14.38	0	0	0	0	2.19	0	0	k__Bacteria; p__Firmicutes; c__Bacilli; o__Bacillales; f__Unclassified_Bacillales; g__Unclassified_Bacillales; s__Unclassified_Bacillales
otu7406	0	0	25.62	0	0	0	0	0	0	0	0	0	0	0	0	0	0	0	0	0	0	0	0	k__Bacteria; p__Proteobacteria; c__Gammaproteobacteria; o__Pseudomonadales; f__Pseudomonadaceae; g__Unclassified_Pseudomonadaceae; s__Unclassified_Pseudomonadaceae
otu10877	0	0	0	7.6	0	0	0	0	0	0	5.23	0	0	0	0	7.53	0	0	0	4.41	0	0	0	k__Bacteria; p__Firmicutes; c__Bacilli; o__Lactobacillales; f__Lactobacillaceae; g__Lactobacillus; s__Unclassified_Lactobacillus
otu11470	0	0	6.41	10.42	0	0	0	0	0	0	0	0	0	0	0	0	1.61	0	2.14	0	1.42	0	0	k__Bacteria; p__Bacteroidetes; c__Bacteroidia; o__Bacteroidales; f__Bacteroidaceae; g__Bacteroides; s__Unclassified_Bacteroides
otu16421	2.31	0	1.37	0	0	0	0	0	0	0	0	0	0	9.19	0	0	9.47	0	0	3.14	0	0	0	k__Bacteria; p__Proteobacteria; c__Gammaproteobacteria; o__Unclassified_Gammaproteobacteria; f__Unclassified_Gammaproteobacteria; g__Unclassified_Gammaproteobacteria; s__Unclassified_Gammaproteobacteria
otu16983	0	0	0	0	0	0	0	0	0	2.6	9.77	2.11	0	0	0	0	0	0	0	2.18	6.32	0	0	k__Bacteria; p__Tenericutes; c__RF3; o__ML615J-28; f__Unclassified_ML615J-28; g__Unclassified_ML615J-28; s__Unclassified_ML615J-28
otu17109	0	0	0	0	0	0	0	1.5	0	0	8.43	0	0	0	0	0	0	0	0	2.92	11.55	0	0	k__Bacteria; p__Firmicutes; c__Clostridia; o__Clostridiales; f__Ruminococcaceae; g__Unclassified_Ruminococcaceae; s__Unclassified_Ruminococcaceae
otu18153	0	0	0	0	0	0	0	4.63	0	0	0	6.34	0	0	0	0	0	0	0	0	10.4	0	0	k__Bacteria; p__Firmicutes; c__Clostridia; o__Clostridiales; f__Ruminococcaceae; g__Unclassified_Ruminococcaceae; s__Unclassified_Ruminococcaceae
otu20098	0	0	0	0	0	0	0	0	0	0	0	0	0	0	0	0	21.26	0	0	0	0	0	0	k__Bacteria; p__Actinobacteria; c__Actinobacteria; o__Actinomycetales; f__Actinosynnemataceae; g__Saccharothrix; s__Unclassified_Saccharothrix
otu20805	0	0	0	1.51	0	2.18	0	3.81	0	4.54	2.66	3.31	0	2.48	0	0	1.75	0	0	0	0	0	0	k__Bacteria; p__Fusobacteria; c__Fusobacteriia; o__Fusobacteriales; f__Leptotrichiaceae; g__Unclassified_Leptotrichiaceae; s__Unclassified_Leptotrichiaceae
otu22185	0	0	2.84	0	0	0	0	0	0	0	0	0	0	0	0	18.18	0	0	0	0	0	0	0	k__Bacteria; p__Firmicutes; c__Clostridia; o__Clostridiales; f__Lachnospiraceae; g__Unclassified_Lachnospiraceae; s__Unclassified_Lachnospiraceae
otu22202	0	0	11.5	0	0	0	3.91	0	0	0	0	0	0	0	0	8.25	0	0	0	0	0	0	1.17	k__Bacteria; p__Proteobacteria; c__Betaproteobacteria; o__Burkholderiales; f__Unclassified_Burkholderiales; g__Unclassified_Burkholderiales; s__Unclassified_Burkholderiales
otu23421	0	0	0	0	0	0	0	2.93	0	1.34	0	0	0	0	0	6.39	0	0	0	0	11.72	0	0	k__Bacteria; p__Bacteroidetes; c__Bacteroidia; o__Bacteroidales; f__Rikenellaceae; g__Unclassified_Rikenellaceae; s__Unclassified_Rikenellaceae
otu1781	0	0	0	0	0	0	0	0	0	0	0	0	0	29.29	0	0	0	0	0	0	0	0	0	k__Bacteria; p__Proteobacteria; c__Epsilonproteobacteria; o__Campylobacterales; f__Campylobacteraceae; g__Campylobacter; s__Unclassified_Campylobacter
otu2398	0	0	0	0	0	0	3.15	2.93	0	3.32	1.25	1.45	7.45	0	0	0	0	0	0	0	0	0	0	k__Bacteria; p__Proteobacteria; c__Epsilonproteobacteria; o__Campylobacterales; f__Campylobacteraceae; g__Campylobacter; s__Unclassified_Campylobacter
otu2587	5.34	0	0	0	0	0	4.5	0	0	0	0	0	0	0	0	0	0	0	4.71	0	8.36	0	0	k__Bacteria; p__Firmicutes; c__Bacilli; o__Bacillales; f__Bacillaceae; g__Bacillus; s__Unclassified_Bacillus
otu5182	0	0	0	0	0	0	0	0	0	0	0	0	0	3.22	7.02	9.77	0	0	0	0	4.12	0	0	k__Bacteria; p__Firmicutes; c__Clostridia; o__Clostridiales; f__Unclassified_Clostridiales; g__Unclassified_Clostridiales; s__Unclassified_Clostridiales
otu5705	1.64	0	0	10.47	0	1.55	0	0	8.45	0	0	0	0	0	0	0	4.15	0	0	0	0	0	0	k__Bacteria; p__Bacteroidetes; c__Bacteroidia; o__Bacteroidales; f__[Paraprevotellaceae]; g__[Prevotella]; s__Unclassified_[Prevotella]
otu6271	0	0	0	0	0	0	0	0	0	0	0	0	0	0	0	0	0	0	0	5.72	17.87	0	0	k__Bacteria; p__Firmicutes; c__Clostridia; o__Clostridiales; f__Ruminococcaceae; g__Unclassified_Ruminococcaceae; s__Unclassified_Ruminococcaceae
otu7296	0	0	0	0	0	0	0	0	0	0	0	0	0	0	0	19.88	0	0	0	0	0	1.42	0	k__Bacteria; p__Proteobacteria; c__Gammaproteobacteria; o__Alteromonadales; f__[Chromatiaceae]; g__Rheinheimera; s__Unclassified_Rheinheimera
otu7614	0	0	0	0	0	0	0	0	0	0	0	0	0	0	0	20.77	0	0	0	0	0	0	0	k__Bacteria; p__Bacteroidetes; c__Bacteroidia; o__Bacteroidales; f__S24-7; g__Unclassified_S24-7; s__Unclassified_S24-7
otu11646	0	0	0	0	0	0	0	0	0	0	0	0	0	0	0	0	0	0	0	0	23.83	0	0	k__Bacteria; p__Gemmatimonadetes; c__Gemm-1; o__Unclassified_Gemm-1; f__Unclassified_Gemm-1; g__Unclassified_Gemm-1; s__Unclassified_Gemm-1
otu12008	0	0	0	0	0	0	0	2.23	0	0	0	0	0	0	0	14.42	0	0	0	0	4.93	0	0	k__Bacteria; p__Firmicutes; c__Clostridia; o__Clostridiales; f__Lachnospiraceae; g__Unclassified_Lachnospiraceae; s__Unclassified_Lachnospiraceae
otu12936	0	0	0	0	0	0	0	0	0	0	0	0	0	0	0	20.51	0	0	0	0	0	0	0	k__Bacteria; p__Firmicutes; c__Erysipelotrichi; o__Erysipelotrichales; f__Erysipelotrichaceae; g__Allobaculum; s__Unclassified_Allobaculum
otu15486	0	0	0	0	0	0	0	0	0	0	0	0	0	0	0	0	20.21	0	0	0	0	0	0	k__Bacteria; p__Firmicutes; c__Bacilli; o__Lactobacillales; f__Lactobacillaceae; g__Lactobacillus; s__Lactobacillus_mucosae
otu16356	0	0	0	0	0	0	0	0	0	0	0	0	0	0	0	20.41	0	0	0	0	0	0	0	k__Bacteria; p__Proteobacteria; c__Deltaproteobacteria; o__Desulfovibrionales; f__Desulfovibrionaceae; g__Unclassified_Desulfovibrionaceae; s__Unclassified_Desulfovibrionaceae
otu16765	2.42	0	5.64	0	0	0	0	0	0	0	2.34	0	0	0	0	0	11.66	0	0	0	0	0	0	k__Bacteria; p__Proteobacteria; c__Gammaproteobacteria; o__Oceanospirillales; f__Halomonadaceae; g__Halomonas; s__Unclassified_Halomonas
otu16984	0	0	0	0	0	0	0	0	0	0	0	0	0	0	0	0	0	0	0	0	0	25.7	0	k__Bacteria; p__Firmicutes; c__Clostridia; o__Clostridiales; f__Unclassified_Clostridiales; g__Unclassified_Clostridiales; s__Unclassified_Clostridiales
otu17363	0	0	0	0	0	0	0	0	0	0	0	0	0	0	0	0	0	0	0	0	23.93	0	0	k__Bacteria; p__Acidobacteria; c__Acidobacteriia; o__Acidobacteriales; f__Koribacteraceae; g__Unclassified_Koribacteraceae; s__Unclassified_Koribacteraceae
otu17473	0	0	0	0	0	0	0	0	0	0	0	0	0	0	0	19.57	0	0	0	1.48	0	0	0	k__Bacteria; p__Firmicutes; c__Clostridia; o__Clostridiales; f__Clostridiaceae; g__Clostridium; s__Clostridium_hiranonis
otu18276	0	0	0	0	0	0	0	0	0	1.36	0	0	0	14.3	0	0	0	0	0	0	0	11.86	0	k__Bacteria; p__Firmicutes; c__Clostridia; o__Clostridiales; f__Lachnospiraceae; g__[Ruminococcus]; s__[Ruminococcus]_gnavus
otu19030	0	0	0	0	0	5.28	0	0	0	2.15	1.29	0	0	0	4.38	0	8.11	0	0	0	0	0	0	k__Bacteria; p__Firmicutes; c__Bacilli; o__Bacillales; f__Planococcaceae; g__Sporosarcina; s__Unclassified_Sporosarcina
otu20961	0	0	0	0	0	0	0	0	0	0	0	0	0	0	0	0	0	0	0	0	22.07	2.4	0	k__Bacteria; p__Bacteroidetes; c__Bacteroidia; o__Bacteroidales; f__[Barnesiellaceae]; g__Unclassified_[Barnesiellaceae]; s__Unclassified_[Barnesiellaceae]
otu21213	0	0	25.37	0	0	0	0	0	0	0	0	0	0	0	0	0	0	0	0	0	0	0	0	k__Bacteria; p__Acidobacteria; c__Acidobacteria-6; o__iii1-15; f__Unclassified_iii1-15; g__Unclassified_iii1-15; s__Unclassified_iii1-15
otu22159	0	0	0	0	0	0	0	0	0	0	0	0	0	0	0	0	0	0	0	0	24.23	0	0	k__Bacteria; p__Acidobacteria; c__Acidobacteria-6; o__iii1-15; f__Unclassified_iii1-15; g__Unclassified_iii1-15; s__Unclassified_iii1-15
otu86	0	0	0	0	0	0	0	0	0	0	0	0	0	0	0	0	0	0	0	0	1.42	0	17.31	k__Bacteria; p__Proteobacteria; c__Betaproteobacteria; o__Burkholderiales; f__Comamonadaceae; g__Unclassified_Comamonadaceae; s__Unclassified_Comamonadaceae
otu671	0	0	0	0	0	0	0	0	0	0	0	0	0	0	30.13	0	0	0	0	0	0	0	0	k__Bacteria; p__Nitrospirae; c__Nitrospira; o__Nitrospirales; f__[Thermodesulfovibrionaceae]; g__GOUTA19; s__Unclassified_GOUTA19
otu1064	0	0	0	0	0	0	0	0	0	0	0	0	0	0	0	0	1.57	0	0	0	19.66	1.34	0	k__Bacteria; p__Chloroflexi; c__Thermomicrobia; o__JG30-KF-CM45; f__Unclassified_JG30-KF-CM45; g__Unclassified_JG30-KF-CM45; s__Unclassified_JG30-KF-CM45
otu1408	0	0	0	0	0	0	0	0	0	0	0	0	0	0	0	0	0	0	0	2.95	17.7	2.24	0	k__Bacteria; p__Lentisphaerae; c__[Lentisphaeria]; o__Z20; f__R4-45B; g__Unclassified_R4-45B; s__Unclassified_R4-45B
otu2533	0	0	0	0	0	0	0	0	0	0	0	0	0	0	30.1	0	0	0	0	0	0	0	0	k__Bacteria; p__Gemmatimonadetes; c__Gemmatimonadetes; o__Gemmatimonadales; f__Unclassified_Gemmatimonadales; g__Unclassified_Gemmatimonadales; s__Unclassified_Gemmatimonadales
otu3635	0	0	0	0	0	0	0	0	0	0	0	0	0	0	20.22	2.51	0	0	0	0	0	5.09	0	k__Bacteria; p__Firmicutes; c__Clostridia; o__Clostridiales; f__Lachnospiraceae; g__Unclassified_Lachnospiraceae; s__Unclassified_Lachnospiraceae
otu4190	0	0	0	0	0	0	0	0	0	0	0	0	0	0	0	0	0	0	0	0	23.53	0	0	k__Bacteria; p__Firmicutes; c__Clostridia; o__Clostridiales; f__Lachnospiraceae; g__Unclassified_Lachnospiraceae; s__Unclassified_Lachnospiraceae
otu5931	0	0	0	0	0	0	0	0	0	0	0	1.51	0	0	0	0	0	0	0	8.69	11.89	1.45	0	k__Bacteria; p__Lentisphaerae; c__[Lentisphaeria]; o__Victivallales; f__Victivallaceae; g__Unclassified_Victivallaceae; s__Unclassified_Victivallaceae
otu6802	0	0	0	0	0	0	0	0	0	0	0	0	0	0	0	0	0	0	0	0	21.04	2.84	0	k__Bacteria; p__Proteobacteria; c__Gammaproteobacteria; o__Xanthomonadales; f__Sinobacteraceae; g__Unclassified_Sinobacteraceae; s__Unclassified_Sinobacteraceae
otu7707	0	0	0	0	0	0	0	0	0	0	0	0	0	0	0	0	0	0	0	0	0	0	18.22	k__Bacteria; p__Proteobacteria; c__Betaproteobacteria; o__Burkholderiales; f__Comamonadaceae; g__Unclassified_Comamonadaceae; s__Unclassified_Comamonadaceae
otu9088	0	0	0	0	0	0	0	0	0	0	0	0	0	0	0	0	0	0	0	0	21.54	2.09	0	k__Bacteria; p__Firmicutes; c__Clostridia; o__Clostridiales; f__Ruminococcaceae; g__Ruminococcus; s__Unclassified_Ruminococcus
otu9776	0	0	0	0	0	0	0	0	0	0	0	3.92	0	0	0	0	0	0	0	0	18.02	0	0	k__Bacteria; p__Firmicutes; c__Clostridia; o__Clostridiales; f__Ruminococcaceae; g__Unclassified_Ruminococcaceae; s__Unclassified_Ruminococcaceae
otu10775	0	0	3.54	4.42	0	0	0	0	0	0	0	1.49	0	2.44	1.78	1.78	1.76	0	0	0	0	0	0	k__Bacteria; p__Proteobacteria; c__Gammaproteobacteria; o__Xanthomonadales; f__Sinobacteraceae; g__Unclassified_Sinobacteraceae; s__Unclassified_Sinobacteraceae
otu12346	0	0	0	0	0	0	0	0	0	0	0	0	0	0	0	0	0	0	0	0	21.24	1.41	0	k__Bacteria; p__Proteobacteria; c__Betaproteobacteria; o__MND1; f__Unclassified_MND1; g__Unclassified_MND1; s__Unclassified_MND1
otu12723	0	0	0	0	0	0	0	0	0	0	0	0	0	26.6	0	1.19	0	0	0	0	0	0	0	k__Bacteria; p__Bacteroidetes; c__Bacteroidia; o__Bacteroidales; f__S24-7; g__Unclassified_S24-7; s__Unclassified_S24-7
otu15080	0	0	0	0	0	2.27	0	2.33	0	0	0	4.42	0	3.27	0	0	3.96	0	0	0	0	0	2.36	k__Bacteria; p__Fusobacteria; c__Fusobacteriia; o__Fusobacteriales; f__Leptotrichiaceae; g__Unclassified_Leptotrichiaceae; s__Unclassified_Leptotrichiaceae
otu15877	0	0	0	0	0	0	0	0	0	0	5.83	0	0	0	0	0	0	0	0	0	16.85	0	0	k__Bacteria; p__Firmicutes; c__Clostridia; o__Clostridiales; f__Unclassified_Clostridiales; g__Unclassified_Clostridiales; s__Unclassified_Clostridiales
otu18116	2.35	0	0	0	0	3.7	0	0	3.3	0	0	0	0	6.57	0	4.44	0	0	2.85	0	0	0	0	k__Bacteria; p__Proteobacteria; c__Alphaproteobacteria; o__Unclassified_Alphaproteobacteria; f__Unclassified_Alphaproteobacteria; g__Unclassified_Alphaproteobacteria; s__Unclassified_Alphaproteobacteria
otu19404	2.29	0	0	0	0	1.54	0	5.52	0	0	3.92	2.46	0	2.56	0	0	2.27	0	0	0	0	0	1.03	k__Bacteria; p__Fusobacteria; c__Fusobacteriia; o__Fusobacteriales; f__Leptotrichiaceae; g__Unclassified_Leptotrichiaceae; s__Unclassified_Leptotrichiaceae
otu19422	0	0	0	0	0	0	0	0	0	2.64	0	9.14	0	0	0	0	0	0	0	6.5	1.32	0	0	k__Bacteria; p__Firmicutes; c__Clostridia; o__Clostridiales; f__Ruminococcaceae; g__Unclassified_Ruminococcaceae; s__Unclassified_Ruminococcaceae
otu19715	0	1.73	0	0	0	0	0	0	0	9.85	1.9	0	0	0	0	0	0	0	0	2.91	0	0	2.68	k__Bacteria; p__Proteobacteria; c__Epsilonproteobacteria; o__Campylobacterales; f__Campylobacteraceae; g__Campylobacter; s__Unclassified_Campylobacter
otu22909	0	0	0	0	0	0	0	0	0	0	0	0	0	28.4	0	0	0	0	0	0	0	0	0	k__Bacteria; p__Proteobacteria; c__Gammaproteobacteria; o__Xanthomonadales; f__Xanthomonadaceae; g__Unclassified_Xanthomonadaceae; s__Unclassified_Xanthomonadaceae
otu23497	0	0	0	0	0	0	0	0	0	0	0	0	0	28.41	0	0	0	0	0	0	0	0	0	k__Bacteria; p__TM7; c__TM7-3; o__CW040; f__F16; g__Unclassified_F16; s__Unclassified_F16
otu62	0	0	0	0	0	0	0	0	0	0	0	0	0	9.27	0	8.09	4.82	0	0	0	0	0	0	k__Bacteria; p__Bacteroidetes; c__Bacteroidia; o__Bacteroidales; f__[Paraprevotellaceae]; g__[Prevotella]; s__Unclassified_[Prevotella]
otu947	0	0	23.41	0	0	0	0	0	0	0	0	0	0	0	0	0	0	0	0	0	0	0	0	k__Bacteria; p__Firmicutes; c__Clostridia; o__Clostridiales; f__Unclassified_Clostridiales; g__Unclassified_Clostridiales; s__Unclassified_Clostridiales
otu2013	0	0	0	0	0	0	0	7.02	0	2.01	3.81	1.46	0	3.45	0	0	1.75	0	0	0	0	0	0	k__Bacteria; p__Fusobacteria; c__Fusobacteriia; o__Fusobacteriales; f__Leptotrichiaceae; g__Unclassified_Leptotrichiaceae; s__Unclassified_Leptotrichiaceae
otu2691	0	0	1.87	0	0	0	0	0	0	0	0	0	0	0	0	0	0	13.36	0	0	0	0	6.03	k__Bacteria; p__Actinobacteria; c__Actinobacteria; o__Actinomycetales; f__Actinomycetaceae; g__Mobiluncus; s__Unclassified_Mobiluncus
otu2966	0	0	0	0	0	0	0	5.44	0	0	0	0	0	12.52	0	0	0	0	0	0	0	4.41	2.11	k__Bacteria; p__Firmicutes; c__Clostridia; o__Clostridiales; f__Clostridiaceae; g__Clostridium; s__Clostridium_perfringens
otu3400	0	0	0	0	0	0	0	0	0	0	0	0	0	0	0	20.02	0	0	0	0	0	0	0	k__Bacteria; p__Firmicutes; c__Clostridia; o__Clostridiales; f__Ruminococcaceae; g__Ruminococcus; s__Unclassified_Ruminococcus
otu4830	0	0	0	0	0	0	0	0	0	0	0	0	0	0	0	19.98	0	0	0	0	0	0	0	k__Bacteria; p__Proteobacteria; c__Gammaproteobacteria; o__[Marinicellales]; f__[Marinicellaceae]; g__Unclassified_[Marinicellaceae]; s__Unclassified_[Marinicellaceae]
otu5095	0	0	0	0	0	0	0	0	0	0	2.55	0	0	0	0	0	0	0	0	2.21	17.05	0	0	k__Bacteria; p__Firmicutes; c__Bacilli; o__Lactobacillales; f__Enterococcaceae; g__Enterococcus; s__Enterococcus_cecorum
otu8364	0	0	2.85	0	0	0	0	0	0	0	0	1.38	0	0	18.52	1.2	0	0	0	0	0	0	0	k__Bacteria; p__Proteobacteria; c__Alphaproteobacteria; o__Sphingomonadales; f__Sphingomonadaceae; g__Unclassified_Sphingomonadaceae; s__Unclassified_Sphingomonadaceae
otu9269	0	0	0	10.23	0	0	0	2.24	0	0	0	0	0	0	0	0	0	0	0	0	10.38	0	0	k__Bacteria; p__Proteobacteria; c__Deltaproteobacteria; o__Myxococcales; f__Haliangiaceae; g__Unclassified_Haliangiaceae; s__Unclassified_Haliangiaceae
otu10373	0	0	0	0	0	0	0	0	0	0	0	0	0	0	0	19.21	0	0	0	0	0	0	0	k__Bacteria; p__Firmicutes; c__Clostridia; o__Clostridiales; f__Lachnospiraceae; g__Unclassified_Lachnospiraceae; s__Unclassified_Lachnospiraceae
otu10971	0	0	0	0	0	0	0	0	0	0	0	0	0	12.27	8.8	3.18	1.16	0	0	0	0	0	0	k__Bacteria; p__Bacteroidetes; c__Bacteroidia; o__Bacteroidales; f__S24-7; g__Unclassified_S24-7; s__Unclassified_S24-7
otu10996	0	0	0	0	0	0	0	0	0	0	6.02	3.5	0	0	0	0	0	0	0	0	11.91	0	0	k__Bacteria; p__Verrucomicrobia; c__Verruco-5; o__WCHB1-41; f__RFP12; g__Unclassified_RFP12; s__Unclassified_RFP12
otu11474	0	0	0	16.92	0	0	0	0	0	0	0	2.01	0	0	0	0	0	0	2.63	0	2.03	0	0	k__Bacteria; p__Firmicutes; c__Clostridia; o__Clostridiales; f__[Acidaminobacteraceae]; g__Fusibacter; s__Unclassified_Fusibacter
otu14842	0	0	0	0	0	0	0	0	0	3.39	0	0	1.49	0	0	0	13.51	0	0	2.1	0	0	0	k__Bacteria; p__Firmicutes; c__Bacilli; o__Bacillales; f__Bacillaceae; g__Bacillus; s__Bacillus_foraminis
otu17461	0	0	0	0	0	0	0	9.29	0	0	1.32	8.43	0	0	0	0	0	0	0	0	0	0	0	k__Bacteria; p__Firmicutes; c__Clostridia; o__Clostridiales; f__[Tissierellaceae]; g__Unclassified_[Tissierellaceae]; s__Unclassified_[Tissierellaceae]
otu18328	0	0	23.78	0	0	0	0	0	0	0	0	0	0	0	0	0	0	0	0	0	0	0	0	k__Bacteria; p__Firmicutes; c__Clostridia; o__Clostridiales; f__Lachnospiraceae; g__Unclassified_Lachnospiraceae; s__Unclassified_Lachnospiraceae
otu18565	0	0	0	0	0	0	0	0	0	2.07	0	0	0	0	0	0	0	0	0	7.05	0	14.14	0	k__Bacteria; p__Firmicutes; c__Clostridia; o__Clostridiales; f__Lachnospiraceae; g__Unclassified_Lachnospiraceae; s__Unclassified_Lachnospiraceae
otu19039	0	0	0	0	0	0	0	0	0	0	0	0	0	0	0	11.68	0	0	0	8.38	0	0	1.05	k__Bacteria; p__Bacteroidetes; c__Bacteroidia; o__Bacteroidales; f__Prevotellaceae; g__Prevotella; s__Prevotella_copri
otu20982	0	0	0	0	0	0	5.98	0	0	0	0	0	0	0	0	0	0	0	0	0	4.91	12.6	0	k__Bacteria; p__Proteobacteria; c__Alphaproteobacteria; o__Rhodospirillales; f__Rhodospirillaceae; g__Unclassified_Rhodospirillaceae; s__Unclassified_Rhodospirillaceae
otu21083	0	0	0	0	0	0	0	0	0	0	0	0	1.33	0	17.69	0	0	0	0	0	6.4	0	0	k__Bacteria; p__Firmicutes; c__Clostridia; o__Clostridiales; f__Clostridiaceae; g__Clostridium; s__Unclassified_Clostridium
otu21703	0	0	0	0	0	0	0	2.23	5.1	0	0	0	0	0	11.51	0	2.88	0	0	0	2.75	0	0	k__Bacteria; p__Firmicutes; c__Clostridia; o__Clostridiales; f__Unclassified_Clostridiales; g__Unclassified_Clostridiales; s__Unclassified_Clostridiales
otu22002	0	0	0	0	0	0	1.53	0	0	4.71	1.4	0	0	0	0	0	0	0	0	3.07	11.03	0	0	k__Bacteria; p__Firmicutes; c__Clostridia; o__Clostridiales; f__Ruminococcaceae; g__Unclassified_Ruminococcaceae; s__Unclassified_Ruminococcaceae
otu22390	0	0	0	0	0	0	0	0	0	0	0	0	0	0	0	0	0	0	0	0	0	0	17.73	k__Bacteria; p__Chloroflexi; c__Anaerolineae; o__SBR1031; f__A4b; g__Unclassified_A4b; s__Unclassified_A4b
otu23302	0	0	0	3.85	0	0	0	0	0	0	0	0	0	3.21	0	0	0	0	0	0	11.93	4.53	0	k__Bacteria; p__Bacteroidetes; c__Bacteroidia; o__Bacteroidales; f__Unclassified_Bacteroidales; g__Unclassified_Bacteroidales; s__Unclassified_Bacteroidales
otu23483	0	0	0	0	0	0	0	0	0	0	0	0	0	0	0	0	0	0	0	9.17	11.92	1.45	0	k__Bacteria; p__Bacteroidetes; c__Bacteroidia; o__Bacteroidales; f__Unclassified_Bacteroidales; g__Unclassified_Bacteroidales; s__Unclassified_Bacteroidales
otu592	0	0	0	0	0	0	0	0	0	0	0	1.43	0	0	0	9	3.04	0	0	5.78	0	0	0	k__Bacteria; p__Bacteroidetes; c__Bacteroidia; o__Bacteroidales; f__Bacteroidaceae; g__5-7N15; s__Unclassified_5-7N15
otu1454	0	0	0	0	0	0	0	1.54	0	0	0	0	0	0	0	0	0	0	0	0	18.19	1.46	0	k__Bacteria; p__Verrucomicrobia; c__Verruco-5; o__WCHB1-41; f__RFP12; g__Unclassified_RFP12; s__Unclassified_RFP12
otu2245	0	0	0	0	0	0	0	2.3	0	5.25	3.89	0	0	0	0	0	0	0	0	9.46	0	0	0	k__Bacteria; p__Firmicutes; c__Clostridia; o__Clostridiales; f__Ruminococcaceae; g__Unclassified_Ruminococcaceae; s__Unclassified_Ruminococcaceae
otu2296	0	0	0	0	0	0	0	0	0	0	0	0	0	0	0	0	0	0	0	0	0	0	17.29	k__Bacteria; p__Proteobacteria; c__Alphaproteobacteria; o__Rhodobacterales; f__Rhodobacteraceae; g__Unclassified_Rhodobacteraceae; s__Unclassified_Rhodobacteraceae
otu3095	0	0	0	0	0	0	0	0	0	0	0	0	0	0	0	0	0	0	0	0	21.21	1.56	0	k__Bacteria; p__Proteobacteria; c__Deltaproteobacteria; o__Myxococcales; f__OM27; g__Unclassified_OM27; s__Unclassified_OM27
otu3899	0	0	0	9.06	0	0	0	0	0	0	0	0	0	0	1.75	0	7.15	0	0	0	4.12	0	0	k__Bacteria; p__Proteobacteria; c__Alphaproteobacteria; o__Rhodobacterales; f__Rhodobacteraceae; g__Rhodobacter; s__Unclassified_Rhodobacter
otu4586	0	0	0	0	0	0	0	0	0	0	0	0	0	0	0	0	0	0	0	0	20.77	1.56	0	k__Bacteria; p__Acidobacteria; c__Acidobacteria-6; o__iii1-15; f__Unclassified_iii1-15; g__Unclassified_iii1-15; s__Unclassified_iii1-15
otu5717	0	0	0	0	0	0	0	0	9.25	1.22	4.05	2.04	0	0	0	0	0	0	0	0	6.37	0	0	k__Bacteria; p__Actinobacteria; c__Actinobacteria; o__Actinomycetales; f__Corynebacteriaceae; g__Corynebacterium; s__Unclassified_Corynebacterium
otu6940	0	0	0	0	0	0	0	0	0	0	0	0	0	26.4	0	0	0	0	0	0	0	0	0	k__Bacteria; p__Actinobacteria; c__Acidimicrobiia; o__Acidimicrobiales; f__Unclassified_Acidimicrobiales; g__Unclassified_Acidimicrobiales; s__Unclassified_Acidimicrobiales
otu7381	0	0	0	0	0	0	0	0	0	0	0	0	0	0	0	18.14	0	0	0	0	0	0	0	k__Bacteria; p__[Thermi]; c__Deinococci; o__Deinococcales; f__Deinococcaceae; g__Deinococcus; s__Unclassified_Deinococcus
otu7782	1.68	0	0	4.51	5.46	0	0	0	2.52	0	0	3.22	0	0	0	0	0	0	0	0	4.81	0	0	k__Bacteria; p__Bacteroidetes; c__Sphingobacteriia; o__Sphingobacteriales; f__Sphingobacteriaceae; g__Sphingobacterium; s__Sphingobacterium_multivorum
otu8290	0	0	0	0	0	0	0	2.26	0	1.87	0	0	0	0	0	0	0	0	0	0	16.97	0	0	k__Bacteria; p__Firmicutes; c__Clostridia; o__Clostridiales; f__Ruminococcaceae; g__Unclassified_Ruminococcaceae; s__Unclassified_Ruminococcaceae
otu8388	0	0	0	0	0	0	0	0	0	0	0	0	0	0	0	11.7	0	0	0	4.45	3.46	0	0	k__Bacteria; p__Bacteroidetes; c__Bacteroidia; o__Bacteroidales; f__Bacteroidaceae; g__5-7N15; s__Unclassified_5-7N15
otu8782	0	0	0	0	0	0	0	1.52	0	0	0	11.75	1.39	0	0	0	0	0	0	2.88	0	0	0	k__Bacteria; p__Verrucomicrobia; c__Verruco-5; o__WCHB1-41; f__RFP12; g__Unclassified_RFP12; s__Unclassified_RFP12
otu11497	0	0	0	0	0	0	0	0	0	0	0	0	0	0	0	0	0	22.6	0	0	0	0	0	k__Bacteria; p__Firmicutes; c__Clostridia; o__Clostridiales; f__Unclassified_Clostridiales; g__Unclassified_Clostridiales; s__Unclassified_Clostridiales
otu11690	0	0	0	0	0	0	0	0	0	0	0	0	0	0	0	0	0	0	0	0	20.76	1.58	0	k__Bacteria; p__Firmicutes; c__Clostridia; o__Thermoanaerobacterales; f__Thermoanaerobacteraceae; g__Thermoanaerobacter; s__Unclassified_Thermoanaerobacter
otu12026	0	0	0	0	0	0	0	1.52	0	0	0	2.07	0	0	6.16	0	0	0	2.71	3.51	4.92	0	0	k__Bacteria; p__Firmicutes; c__Clostridia; o__Clostridiales; f__Veillonellaceae; g__Megamonas; s__Unclassified_Megamonas
otu12820	3.93	0	0	0	0	0	0	0	0	0	0	0	0	0	0	0	0	0	0	0	10.88	7.4	0	k__Bacteria; p__Firmicutes; c__Bacilli; o__Lactobacillales; f__Leuconostocaceae; g__Unclassified_Leuconostocaceae; s__Unclassified_Leuconostocaceae
otu13943	0	0	0	0	0	0	0	2.24	0	0	0	0	0	0	0	1.18	0	0	0	1.46	15.54	1.43	0	k__Bacteria; p__Bacteroidetes; c__Bacteroidia; o__Bacteroidales; f__Rikenellaceae; g__Unclassified_Rikenellaceae; s__Unclassified_Rikenellaceae
otu14175	0	0	0	0	0	0	0	3.02	0	0	4.64	0	0	0	0	8.14	0	0	0	0	4.3	0	0	k__Bacteria; p__Tenericutes; c__Mollicutes; o__RF39; f__Unclassified_RF39; g__Unclassified_RF39; s__Unclassified_RF39
otu16106	2.3	0	0	0	0	1.5	0	3.13	0	1.28	3.32	1.44	0	5.21	0	0	2.91	0	0	0	0	0	0	k__Bacteria; p__Fusobacteria; c__Fusobacteriia; o__Fusobacteriales; f__Leptotrichiaceae; g__Unclassified_Leptotrichiaceae; s__Unclassified_Leptotrichiaceae
otu18010	0	0	0	0	0	0	0	0	0	0	0	0	0	0	0	0	18.6	0	0	0	0	0	0	k__Bacteria; p__Actinobacteria; c__Coriobacteriia; o__Coriobacteriales; f__Coriobacteriaceae; g__Eggerthella; s__Eggerthella_lenta
otu18095	0	0	0	0	0	0	0	0	0	0	0	3.63	0	0	0	1.05	0	15.54	0	0	0	0	0	k__Bacteria; p__Actinobacteria; c__Actinobacteria; o__Actinomycetales; f__Micromonosporaceae; g__Phytohabitans; s__Phytohabitans_suffuscus
otu19746	0	0	0	0	0	0	0	2.98	0	0	0	0	0	0	0	5.22	0	0	0	0	13.45	0	0	k__Bacteria; p__Firmicutes; c__Clostridia; o__Clostridiales; f__Ruminococcaceae; g__Unclassified_Ruminococcaceae; s__Unclassified_Ruminococcaceae
otu21179	0	0	0	0	0	0	0	0	0	0	0	0	0	0	0	0	0	0	0	0	19.98	1.4	0	k__Bacteria; p__Gemmatimonadetes; c__Gemm-1; o__Unclassified_Gemm-1; f__Unclassified_Gemm-1; g__Unclassified_Gemm-1; s__Unclassified_Gemm-1
otu21463	0	0	0	0	0	0	0	0	0	0	0	0	0	0	0	0	0	0	0	4.44	17.15	0	0	k__Bacteria; p__Firmicutes; c__Clostridia; o__Clostridiales; f__Ruminococcaceae; g__Unclassified_Ruminococcaceae; s__Unclassified_Ruminococcaceae
otu21864	0	0	0	0	0	0	0	0	0	0	0	2.07	0	0	0	1.13	0	0	0	0	0	0	14.16	k__Bacteria; p__Proteobacteria; c__Betaproteobacteria; o__Burkholderiales; f__Comamonadaceae; g__Alicycliphilus; s__Unclassified_Alicycliphilus
otu22082	0	0	0	0	0	14.28	0	0	0	0	0	0	0	0	0	0	0	0	0	0	8.34	0	0	k__Bacteria; p__Chloroflexi; c__Anaerolineae; o__H39; f__Unclassified_H39; g__Unclassified_H39; s__Unclassified_H39
otu23662	0	0	0	0	0	0	0	0	0	0	0	0	0	1.67	0	0	0	0	0	0	18.68	2.33	0	k__Bacteria; p__Proteobacteria; c__Deltaproteobacteria; o__Syntrophobacterales; f__Syntrophobacteraceae; g__Unclassified_Syntrophobacteraceae; s__Unclassified_Syntrophobacteraceae
otu23730	0	0	23.35	0	0	0	0	0	0	0	0	0	0	0	0	0	0	0	0	0	0	0	0	k__Bacteria; p__Nitrospirae; c__Nitrospira; o__Nitrospirales; f__[Thermodesulfovibrionaceae]; g__GOUTA19; s__Unclassified_GOUTA19
otu254	0	0	17.96	0	0	0	0	0	0	2.05	0	0	0	0	0	0	0	0	0	2.25	0	0	0	k__Bacteria; p__Tenericutes; c__CK-1C4-19; o__Unclassified_CK-1C4-19; f__Unclassified_CK-1C4-19; g__Unclassified_CK-1C4-19; s__Unclassified_CK-1C4-19
otu1293	3.05	0	0	0	0	0	0	0	0	0	0	0	0	0	0	1.24	10.38	0	0	5.28	0	0	0	k__Bacteria; p__Bacteroidetes; c__Sphingobacteriia; o__Sphingobacteriales; f__Sphingobacteriaceae; g__Unclassified_Sphingobacteriaceae; s__Unclassified_Sphingobacteriaceae
otu3049	0	0	1.5	0	2.68	0	0	2.42	0	0	1.3	6.83	0	0	0	0	0	0	0	0	0	0	0	k__Bacteria; p__Firmicutes; c__Bacilli; o__Lactobacillales; f__Aerococcaceae; g__Unclassified_Aerococcaceae; s__Unclassified_Aerococcaceae
otu3663	0	0	0	0	0	0	0	0	0	0	0	0	0	0	5.27	7.02	0	0	0	1.53	3.46	4.6	0	k__Bacteria; p__Firmicutes; c__Bacilli; o__Lactobacillales; f__Streptococcaceae; g__Streptococcus; s__Streptococcus_agalactiae
otu3972	0	0	0	0	0	0	0	0	0	2	0	0	0	0	0	0	9.37	0	0	5.13	3.56	0	0	k__Bacteria; p__Firmicutes; c__Clostridia; o__Clostridiales; f__Ruminococcaceae; g__Unclassified_Ruminococcaceae; s__Unclassified_Ruminococcaceae
otu6819	0	0	0	0	0	4.41	0	0	0	0	0	0	0	4.99	0	8.73	0	0	0	0	0	0	0	k__Bacteria; p__Proteobacteria; c__Gammaproteobacteria; o__Pseudomonadales; f__Moraxellaceae; g__Moraxella; s__Unclassified_Moraxella
otu7119	0	0	5.86	0	0	0	0	0	0	0	0	1.28	0	0	3.57	3.2	1.76	0	0	0	1.28	0	1.62	k__Bacteria; p__Elusimicrobia; c__Elusimicrobia; o__Elusimicrobiales; f__Unclassified_Elusimicrobiales; g__Unclassified_Elusimicrobiales; s__Unclassified_Elusimicrobiales
otu7193	0	0	14.87	0	0	0	0	0	0	0	5.78	0	0	0	0	0	0	0	0	0	0	0	0	No blast hit
otu7328	0	0	0	0	0	0	0	0	0	0	2.06	0	0	22.47	0	0	0	0	0	0	0	0	0	No blast hit
otu9951	0	0	0	0	0	0	0	2.97	0	0	8.97	0	0	0	0	0	0	0	0	2.78	6.24	0	0	k__Bacteria; p__Firmicutes; c__Clostridia; o__Clostridiales; f__Lachnospiraceae; g__Coprococcus; s__Unclassified_Coprococcus
otu10831	0	0	0	23.04	0	0	0	0	0	0	0	0	0	0	0	0	0	0	0	0	0	0	0	k__Bacteria; p__Planctomycetes; c__Planctomycetia; o__Gemmatales; f__Isosphaeraceae; g__Unclassified_Isosphaeraceae; s__Unclassified_Isosphaeraceae
otu11289	0	0	0	0	0	0	0	0	0	0	0	0	0	0	0	0	0	0	0	8.05	14.15	0	0	k__Bacteria; p__Firmicutes; c__Clostridia; o__Clostridiales; f__Christensenellaceae; g__Unclassified_Christensenellaceae; s__Unclassified_Christensenellaceae
otu11538	0	0	0	0	0	0	0	0	0	0	13.9	0	0	0	0	0	0	0	0	0	5.39	0	0	k__Bacteria; p__Cyanobacteria; c__4C0d-2; o__YS2; f__Unclassified_YS2; g__Unclassified_YS2; s__Unclassified_YS2
otu11661	0	0	0	0	0	0	0	0	0	0	0	0	0	0	0	18.4	0	0	0	0	0	0	0	k__Bacteria; p__Verrucomicrobia; c__Verruco-5; o__WCHB1-41; f__Unclassified_WCHB1-41; g__Unclassified_WCHB1-41; s__Unclassified_WCHB1-41
otu11845	0	0	0	0	0	0	0	5.43	0	1.32	5.1	0	0	0	0	0	0	0	0	6.41	3.02	0	0	k__Bacteria; p__Firmicutes; c__Clostridia; o__Clostridiales; f__Ruminococcaceae; g__Unclassified_Ruminococcaceae; s__Unclassified_Ruminococcaceae
otu12656	0	0	0	0	0	0	0	0	0	0	0	0	0	0	0	18.5	0	0	0	0	0	0	0	k__Bacteria; p__Actinobacteria; c__Coriobacteriia; o__Coriobacteriales; f__Coriobacteriaceae; g__Collinsella; s__Unclassified_Collinsella
otu13127	0	0	0	0	0	0	0	0	0	0	0	0	0	0	0	0	0	0	0	0	19.02	2.94	0	k__Bacteria; p__Proteobacteria; c__Gammaproteobacteria; o__Xanthomonadales; f__Sinobacteraceae; g__Unclassified_Sinobacteraceae; s__Unclassified_Sinobacteraceae
otu13181	0	0	22.49	0	0	0	0	0	0	0	0	0	0	0	0	0	0	0	0	0	0	0	0	k__Bacteria; p__Tenericutes; c__Mollicutes; o__Acholeplasmatales; f__Acholeplasmataceae; g__Acholeplasma; s__Unclassified_Acholeplasma
otu13543	0	0	0	0	0	0	0	0	0	0	0	0	0	0	0	0	0	0	0	0	20.18	0	0	k__Bacteria; p__Firmicutes; c__Clostridia; o__Clostridiales; f__Unclassified_Clostridiales; g__Unclassified_Clostridiales; s__Unclassified_Clostridiales
otu15819	0	0	0	0	0	0	0	1.48	0	2.15	4.54	3.34	0	2.56	0	0	2.91	0	0	0	0	0	0	k__Bacteria; p__Fusobacteria; c__Fusobacteriia; o__Fusobacteriales; f__Leptotrichiaceae; g__Unclassified_Leptotrichiaceae; s__Unclassified_Leptotrichiaceae
otu17273	0	0	0	0	0	0	0	0	0	0	0	0	0	0	0	18.32	0	0	0	0	0	0	0	k__Bacteria; p__Proteobacteria; c__Alphaproteobacteria; o__Rickettsiales; f__Unclassified_Rickettsiales; g__Unclassified_Rickettsiales; s__Unclassified_Rickettsiales
otu18009	0	0	15.13	0	0	0	0	0	0	0	0	0	0	0	0	0	0	3.66	0	3.51	0	0	0	k__Bacteria; p__Firmicutes; c__Clostridia; o__Clostridiales; f__Ruminococcaceae; g__Unclassified_Ruminococcaceae; s__Unclassified_Ruminococcaceae
otu18727	0	0	0	0	0	0	0	0	0	0	4.63	0	0	0	0	9.17	0	0	0	3.52	1.4	0	0	k__Bacteria; p__Firmicutes; c__Clostridia; o__Clostridiales; f__Christensenellaceae; g__Unclassified_Christensenellaceae; s__Unclassified_Christensenellaceae
otu19729	0	0	0	0	0	0	0	0	0	2.06	5.11	0	0	0	0	0	3.87	0	0	0	3.47	1.45	0	k__Bacteria; p__Actinobacteria; c__Actinobacteria; o__Actinomycetales; f__Microbacteriaceae; g__Agrococcus; s__Agrococcus_jenensis
otu20969	0	0	0	0	0	0	0	0	0	0	0	2.52	0	0	0	9.28	1.2	0	0	0	5.03	0	0	k__Bacteria; p__Firmicutes; c__Clostridia; o__Clostridiales; f__Ruminococcaceae; g__Unclassified_Ruminococcaceae; s__Unclassified_Ruminococcaceae
otu22309	0	0	0	0	0	0	0	0	0	0	0	0	0	0	0	0	0	0	0	8.59	12.27	0	0	k__Bacteria; p__Firmicutes; c__Clostridia; o__Clostridiales; f__Unclassified_Clostridiales; g__Unclassified_Clostridiales; s__Unclassified_Clostridiales
otu22573	1.68	0	5.77	0	0	0	0	0	0	1.25	0	0	0	9.15	0	0	0	0	0	0	1.44	1.37	0	k__Bacteria; p__Proteobacteria; c__Alphaproteobacteria; o__Sphingomonadales; f__Sphingomonadaceae; g__Sphingomonas; s__Unclassified_Sphingomonas
otu600	0	0	0	0	0	2.28	0	4.68	0	1.25	4.04	2.98	0	1.73	0	1.77	0	0	0	0	0	0	0	k__Bacteria; p__Fusobacteria; c__Fusobacteriia; o__Fusobacteriales; f__Leptotrichiaceae; g__Unclassified_Leptotrichiaceae; s__Unclassified_Leptotrichiaceae
otu640	0	0	0	0	0	0	0	0	0	0	0	0	0	0	0	0	0	0	0	0	0	0	16.48	k__Bacteria; p__Proteobacteria; c__Alphaproteobacteria; o__Rhodobacterales; f__Hyphomonadaceae; g__Unclassified_Hyphomonadaceae; s__Unclassified_Hyphomonadaceae
otu896	0	0	0	0	0	0	0	0	0	0	0	0	0	0	0	18.16	0	0	0	0	0	0	0	k__Bacteria; p__Firmicutes; c__Clostridia; o__Clostridiales; f__Veillonellaceae; g__Unclassified_Veillonellaceae; s__Unclassified_Veillonellaceae
otu3014	0	0	0	0	0	0	0	0	0	0	0	0	0	0	0	0	0	0	0	0	0	22.23	0	k__Bacteria; p__Firmicutes; c__Clostridia; o__Clostridiales; f__Unclassified_Clostridiales; g__Unclassified_Clostridiales; s__Unclassified_Clostridiales
otu3317	0	0	5.86	0	0	6.05	0	0	5.83	0	2.64	0	1.35	0	0	0	0	0	0	0	0	0	0	k__Bacteria; p__WPS-2; c__Unclassified_WPS-2; o__Unclassified_WPS-2; f__Unclassified_WPS-2; g__Unclassified_WPS-2; s__Unclassified_WPS-2
otu3940	0	0	0	0	0	0	3.83	5.39	0	0	0	0	0	0	0	0	0	0	0	0	11.5	1.46	0	k__Bacteria; p__Firmicutes; c__Clostridia; o__Clostridiales; f__Ruminococcaceae; g__Unclassified_Ruminococcaceae; s__Unclassified_Ruminococcaceae
otu3970	0	0	0	0	0	0	0	0	0	0	0	0	0	0	0	0	0	0	0	3.64	17.52	0	0	k__Bacteria; p__Firmicutes; c__Clostridia; o__Clostridiales; f__Ruminococcaceae; g__Unclassified_Ruminococcaceae; s__Unclassified_Ruminococcaceae
otu4435	0	0	0	0	0	0	0	0	0	0	13.47	0	0	0	0	0	1.69	0	0	0	3.56	0	0	k__Bacteria; p__Firmicutes; c__Clostridia; o__Clostridiales; f__Ruminococcaceae; g__Unclassified_Ruminococcaceae; s__Unclassified_Ruminococcaceae
otu6718	0	0	5.62	0	0	8.41	0	0	0	0	0	1.42	0	0	4.37	0	0	2.03	0	0	0	0	0	k__Bacteria; p__Proteobacteria; c__Alphaproteobacteria; o__Rickettsiales; f__Unclassified_Rickettsiales; g__Unclassified_Rickettsiales; s__Unclassified_Rickettsiales
otu7921	0	0	0	0	0	1.64	0	3.9	0	2.58	5.32	1.61	0	2.55	0	0	1.1	0	0	0	0	0	0	k__Bacteria; p__Fusobacteria; c__Fusobacteriia; o__Fusobacteriales; f__Leptotrichiaceae; g__Unclassified_Leptotrichiaceae; s__Unclassified_Leptotrichiaceae
otu8615	0	0	0	0	0	0	0	0	0	0	0	0	0	0	0	0	0	0	0	0	20.79	0	0	k__Bacteria; p__Proteobacteria; c__Deltaproteobacteria; o__Myxococcales; f__Haliangiaceae; g__Unclassified_Haliangiaceae; s__Unclassified_Haliangiaceae
otu9488	0	0	0	0	0	0	0	0	0	0	0	0	0	0	0	0	0	0	0	0	0	22.11	0	k__Bacteria; p__Gemmatimonadetes; c__Gemm-5; o__Unclassified_Gemm-5; f__Unclassified_Gemm-5; g__Unclassified_Gemm-5; s__Unclassified_Gemm-5
otu9871	0	0	0	0	0	0	0	0	0	0	17.96	0	0	0	0	0	0	0	0	0	0	0	0	k__Bacteria; p__Firmicutes; c__Bacilli; o__Bacillales; f__Bacillaceae; g__Unclassified_Bacillaceae; s__Unclassified_Bacillaceae
otu10130	0	0	21.73	0	0	0	0	0	0	0	0	0	0	0	0	0	0	0	0	0	0	0	0	k__Bacteria; p__TM7; c__TM7-1; o__Unclassified_TM7-1; f__Unclassified_TM7-1; g__Unclassified_TM7-1; s__Unclassified_TM7-1
otu10277	0	0	0	0	0	0	0	0	0	0	0	0	0	0	0	0	0	0	0	0	20.38	0	0	k__Bacteria; p__Actinobacteria; c__Acidimicrobiia; o__Acidimicrobiales; f__Unclassified_Acidimicrobiales; g__Unclassified_Acidimicrobiales; s__Unclassified_Acidimicrobiales
otu10928	0	0	0	0	0	0	0	0	0	0	0	0	0	0	0	0	0	1.36	0	0	0	20.84	0	k__Bacteria; p__Firmicutes; c__Clostridia; o__Clostridiales; f__Lachnospiraceae; g__Blautia; s__Unclassified_Blautia
otu13879	0	0	7.83	0	14.36	0	0	0	0	0	0	0	0	0	0	0	0	0	0	2.16	0	0	0	k__Bacteria; p__Proteobacteria; c__Alphaproteobacteria; o__Rhizobiales; f__Hyphomicrobiaceae; g__Devosia; s__Unclassified_Devosia
otu14948	0	0	0	0	0	0	0	0	0	0	4.91	2.27	0	0	0	0	4.57	6.43	0	0	0	0	0	k__Bacteria; p__Bacteroidetes; c__Flavobacteriia; o__Flavobacteriales; f__Flavobacteriaceae; g__Flavobacterium; s__Unclassified_Flavobacterium
otu18197	0	7.15	10.11	0	0	0	0	0	0	0	0	0	0	0	0	0	0	2.12	0	0	0	0	2.7	k__Bacteria; p__Bacteroidetes; c__Bacteroidia; o__Bacteroidales; f__Rikenellaceae; g__Blvii28; s__Unclassified_Blvii28
otu18600	0	0	0	0	0	0	0	0	0	0	2.06	0	0	0	0	0	0	0	0	13.96	0	4.42	0	k__Bacteria; p__Firmicutes; c__Clostridia; o__Clostridiales; f__Lachnospiraceae; g__Roseburia; s__Unclassified_Roseburia
otu18893	0	0	21.68	0	0	0	0	0	0	0	0	0	0	0	0	0	0	0	0	0	0	0	0	k__Bacteria; p__Proteobacteria; c__Alphaproteobacteria; o__Rhodospirillales; f__Rhodospirillaceae; g__Unclassified_Rhodospirillaceae; s__Unclassified_Rhodospirillaceae
otu19681	3.75	0	0	11.79	0	0	0	0	0	3.87	0	0	0	0	0	0	0	0	0	2.19	0	0	0	k__Bacteria; p__Actinobacteria; c__Actinobacteria; o__Actinomycetales; f__Corynebacteriaceae; g__Corynebacterium; s__Unclassified_Corynebacterium
otu20813	0	0	4.25	0	0	0	0	0	0	0	0	0	0	0	0	14.39	0	0	0	0	0	0	0	k__Bacteria; p__Proteobacteria; c__Gammaproteobacteria; o__Xanthomonadales; f__Xanthomonadaceae; g__Unclassified_Xanthomonadaceae; s__Unclassified_Xanthomonadaceae
otu22595	0	0	0	0	0	0	0	0	0	0	0	0	0	0	0	0	1.29	0	0	0	0	20.8	0	k__Bacteria; p__Firmicutes; c__Clostridia; o__Clostridiales; f__[Tissierellaceae]; g__Helcococcus; s__Unclassified_Helcococcus
otu23144	0	0	0	0	0	0	0	0	0	0	0	0	0	3.2	0	0	14.61	0	0	0	0	0	0	k__Bacteria; p__Actinobacteria; c__Actinobacteria; o__Actinomycetales; f__Streptomycetaceae; g__Streptomyces; s__Streptomyces_lanatus
otu23723	0	0	0	0	0	0	0	0	0	0	0	0	0	0	0	0	0	0	0	0	19.61	1.49	0	k__Bacteria; p__Actinobacteria; c__Acidimicrobiia; o__Acidimicrobiales; f__EB1017; g__Unclassified_EB1017; s__Unclassified_EB1017
otu504	0	0	0	0	0	0	0	0	0	0	0	0	0	0	0	0	0	0	0	0	18.94	0	0	k__Bacteria; p__Firmicutes; c__Clostridia; o__Clostridiales; f__Ruminococcaceae; g__Unclassified_Ruminococcaceae; s__Unclassified_Ruminococcaceae
otu554	0	0	0	0	0	0	0	0	0	0	0	0	0	0	0	0	0	0	0	0	0	21.66	0	k__Bacteria; p__Acidobacteria; c__Solibacteres; o__Solibacterales; f__Unclassified_Solibacterales; g__Unclassified_Solibacterales; s__Unclassified_Solibacterales
otu1748	0	0	0	0	0	0	0	0	0	0	0	0	0	0	0	2.96	0	0	0	0	2.21	14.72	0	k__Bacteria; p__Actinobacteria; c__Thermoleophilia; o__Solirubrobacterales; f__Unclassified_Solirubrobacterales; g__Unclassified_Solirubrobacterales; s__Unclassified_Solirubrobacterales
otu1798	0	0	0	8.35	0	0	0	0	0	0	0	0	0	0	0	0	0	0	0	4.23	8.5	0	0	k__Bacteria; p__Firmicutes; c__Clostridia; o__Clostridiales; f__Unclassified_Clostridiales; g__Unclassified_Clostridiales; s__Unclassified_Clostridiales
otu2688	0	0	0	0	0	0	0	0	0	0	0	0	0	0	0	0	0	0	0	0	18.43	2.21	0	k__Bacteria; p__Actinobacteria; c__Actinobacteria; o__Actinomycetales; f__Propionibacteriaceae; g__Unclassified_Propionibacteriaceae; s__Unclassified_Propionibacteriaceae
otu4488	0	0	0	0	0	0	0	0	4.12	0	0	0	0	0	20.96	0	0	0	0	0	0	0	0	k__Bacteria; p__Proteobacteria; c__Deltaproteobacteria; o__Myxococcales; f__Unclassified_Myxococcales; g__Unclassified_Myxococcales; s__Unclassified_Myxococcales
otu4545	0	0	0	0	0	0	0	0	0	0	0	0	0	0	0	0	0	0	0	0	19.02	1.47	0	k__Bacteria; p__Gemmatimonadetes; c__Gemmatimonadetes; o__Gemmatimonadales; f__Unclassified_Gemmatimonadales; g__Unclassified_Gemmatimonadales; s__Unclassified_Gemmatimonadales
otu5511	0	0	0	0	0	0	0	0	0	0	0	0	0	8.33	16.94	0	0	0	0	0	0	0	0	k__Bacteria; p__Firmicutes; c__Clostridia; o__Clostridiales; f__Unclassified_Clostridiales; g__Unclassified_Clostridiales; s__Unclassified_Clostridiales
otu7216	0	0	0	0	0	0	0	0	0	0	0	1.75	0	0	0	0	0	0	0	1.43	15.09	0	0	k__Bacteria; p__Firmicutes; c__Clostridia; o__Clostridiales; f__Ruminococcaceae; g__Unclassified_Ruminococcaceae; s__Unclassified_Ruminococcaceae
otu7434	0	0	0	0	0	0	2.3	0	0	2.55	2.68	3.38	0	0	0	0	0	0	0	3.5	3.61	0	0	k__Bacteria; p__Firmicutes; c__Clostridia; o__Clostridiales; f__Ruminococcaceae; g__Unclassified_Ruminococcaceae; s__Unclassified_Ruminococcaceae
otu7592	0	0	0	0	0	0	0	0	0	0	0	3.43	0	0	0	5.67	0	0	0	0	6.67	0	0	k__Bacteria; p__Firmicutes; c__Clostridia; o__Clostridiales; f__Ruminococcaceae; g__Unclassified_Ruminococcaceae; s__Unclassified_Ruminococcaceae
otu9783	0	0	0	0	0	0	0	0	0	0	0	0	0	0	0	14.64	0	0	0	3.01	0	0	0	k__Bacteria; p__Firmicutes; c__Clostridia; o__Clostridiales; f__Unclassified_Clostridiales; g__Unclassified_Clostridiales; s__Unclassified_Clostridiales
otu11926	0	0	0	0	0	0	0	0	0	0	0	0	0	0	0	0	0	0	0	1.39	15.87	2.36	0	k__Bacteria; p__Firmicutes; c__Clostridia; o__Clostridiales; f__Ruminococcaceae; g__Unclassified_Ruminococcaceae; s__Unclassified_Ruminococcaceae
otu12162	0	0	0	0	0	0	0	1.45	0	3.37	1.26	3.34	0	0	0	0	0	0	0	2.18	6.21	0	0	k__Bacteria; p__Lentisphaerae; c__[Lentisphaeria]; o__Z20; f__R4-45B; g__Unclassified_R4-45B; s__Unclassified_R4-45B
otu12682	0	0	0	0	0	0	0	0	0	0	0	0	0	0	0	0	0	19.37	0	0	0	0	0	k__Bacteria; p__Proteobacteria; c__Deltaproteobacteria; o__Myxococcales; f__Unclassified_Myxococcales; g__Unclassified_Myxococcales; s__Unclassified_Myxococcales
otu13625	0	0	0	0	0	0	0	0	0	0	0	0	0	23.99	0	0	0	0	0	0	0	0	0	k__Bacteria; p__Proteobacteria; c__Deltaproteobacteria; o__Myxococcales; f__Unclassified_Myxococcales; g__Unclassified_Myxococcales; s__Unclassified_Myxococcales
otu14823	0	0	0	0	0	0	0	0	0	0	0	0	0	0	0	0	0	0	0	2.91	16.17	1.43	0	k__Bacteria; p__Firmicutes; c__Clostridia; o__Clostridiales; f__Ruminococcaceae; g__Unclassified_Ruminococcaceae; s__Unclassified_Ruminococcaceae
otu15213	0	0	0	0	0	0	0	0	0	0	0	0	0	0	0	0	1.16	0	0	0	16.02	2.12	0	k__Bacteria; p__Firmicutes; c__Clostridia; o__Clostridiales; f__Ruminococcaceae; g__Unclassified_Ruminococcaceae; s__Unclassified_Ruminococcaceae
otu16587	0	0	0	0	0	0	0	0	0	0	0	4.54	0	0	0	0	0	0	0	5.89	7.13	1.53	0	k__Bacteria; p__Firmicutes; c__Clostridia; o__Clostridiales; f__Ruminococcaceae; g__Unclassified_Ruminococcaceae; s__Unclassified_Ruminococcaceae
otu16846	0	0	0	0	0	0	0	0	0	0	0	0	0	0	0	0	0	0	0	1.37	17.29	1.58	0	k__Bacteria; p__Firmicutes; c__Clostridia; o__Clostridiales; f__Peptococcaceae; g__Unclassified_Peptococcaceae; s__Unclassified_Peptococcaceae
otu19593	0	0	0	0	0	0	0	0	0	0	0	0	0	0	0	0	0	0	0	0	0	0	14.9	k__Bacteria; p__Fusobacteria; c__Fusobacteriia; o__Fusobacteriales; f__Leptotrichiaceae; g__Unclassified_Leptotrichiaceae; s__Unclassified_Leptotrichiaceae
otu20592	0	0	0	0	0	0	0	0	0	0	0	0	0	0	3.6	0	0	0	16.27	0	0	0	0	k__Bacteria; p__Bacteroidetes; c__Bacteroidia; o__Bacteroidales; f__Bacteroidaceae; g__Bacteroides; s__Bacteroides_fragilis
otu20846	0	0	0	0	0	0	0	0	0	0	0	0	0	0	0	17.02	0	0	0	0	0	0	0	k__Bacteria; p__Actinobacteria; c__Coriobacteriia; o__Coriobacteriales; f__Coriobacteriaceae; g__Unclassified_Coriobacteriaceae; s__Unclassified_Coriobacteriaceae
otu21050	0	0	0	0	0	0	0	0	0	0	0	0	0	0	25.55	0	0	0	0	0	0	0	0	k__Bacteria; p__Chloroflexi; c__Anaerolineae; o__Caldilineales; f__Caldilineaceae; g__Caldilinea; s__Unclassified_Caldilinea
otu21699	0	0	0	20.93	0	0	0	0	0	0	0	0	0	0	0	0	0	0	0	0	0	0	0	k__Bacteria; p__Bacteroidetes; c__Bacteroidia; o__Bacteroidales; f__S24-7; g__Unclassified_S24-7; s__Unclassified_S24-7
otu21720	0	0	0	0	0	0	0	0	0	0	0	0	0	0	0	0	0	0	0	0	19.97	0	0	k__Bacteria; p__Firmicutes; c__Clostridia; o__Clostridiales; f__Ruminococcaceae; g__Oscillospira; s__Unclassified_Oscillospira
otu21768	0	0	0	0	0	0	0	0	0	0	0	0	0	0	0	0	0	0	0	4.27	14.65	0	0	k__Bacteria; p__Firmicutes; c__Clostridia; o__Clostridiales; f__[Mogibacteriaceae]; g__Unclassified_[Mogibacteriaceae]; s__Unclassified_[Mogibacteriaceae]
otu967	0	0	7.18	0	0	0	0	0	0	0	7.92	0	0	0	0	0	2.29	0	0	0	0	0	0	k__Bacteria; p__Nitrospirae; c__Nitrospira; o__Nitrospirales; f__Nitrospiraceae; g__Nitrospira; s__Unclassified_Nitrospira
otu980	0	0	5.14	0	0	2.96	0	0	0	0	0	0	0	0	0	9.86	0	0	0	0	0	0	0	k__Bacteria; p__Bacteroidetes; c__Bacteroidia; o__Bacteroidales; f__S24-7; g__Unclassified_S24-7; s__Unclassified_S24-7
otu982	0	0	0	0	0	0	0	3.07	0	1.32	0	0	0	0	0	6.07	0	0	0	4.9	2.73	0	0	k__Bacteria; p__Lentisphaerae; c__[Lentisphaeria]; o__Victivallales; f__Victivallaceae; g__Unclassified_Victivallaceae; s__Unclassified_Victivallaceae
otu1993	0	0	0	0	0	0	0	0	0	0	13.89	0	2.8	0	0	0	0	0	0	0	2.24	0	0	k__Bacteria; p__Actinobacteria; c__Actinobacteria; o__Actinomycetales; f__Nocardioidaceae; g__Unclassified_Nocardioidaceae; s__Unclassified_Nocardioidaceae
otu2762	0	0	0	0	0	0	0	0	0	0	0	0	0	0	0	16.66	0	0	0	0	0	0	0	k__Bacteria; p__Firmicutes; c__Clostridia; o__Clostridiales; f__[Tissierellaceae]; g__Unclassified_[Tissierellaceae]; s__Unclassified_[Tissierellaceae]
otu6539	0	0	0	0	0	0	0	0	0	0	0	0	0	0	23.12	0	0	0	0	0	0	0	0	k__Bacteria; p__Chloroflexi; c__TK17; o__Unclassified_TK17; f__Unclassified_TK17; g__Unclassified_TK17; s__Unclassified_TK17
otu7698	0	0	0	0	0	0	0	1.67	0	0	0	0	0	0	0	4.9	0	0	0	0	9.03	1.41	0	k__Bacteria; p__Firmicutes; c__Clostridia; o__Clostridiales; f__Christensenellaceae; g__Unclassified_Christensenellaceae; s__Unclassified_Christensenellaceae
otu7914	0	0	0	0	0	0	0	0	0	0	0	0	0	0	0	0	0	19.58	0	0	0	0	0	k__Bacteria; p__Acidobacteria; c__Solibacteres; o__Solibacterales; f__PAUC26f; g__Unclassified_PAUC26f; s__Unclassified_PAUC26f
otu8313	0	0	0	0	0	0	0	0	0	0	0	0	0	0	0	0	0	0	0	0	18	1.5	0	k__Bacteria; p__Gemmatimonadetes; c__Gemmatimonadetes; o__Unclassified_Gemmatimonadetes; f__Unclassified_Gemmatimonadetes; g__Unclassified_Gemmatimonadetes; s__Unclassified_Gemmatimonadetes
otu8993	0	0	0	0	0	0	0	1.42	0	0	0	0	0	0	0	10.59	0	0	0	0	4.15	0	0	k__Bacteria; p__Firmicutes; c__Clostridia; o__Clostridiales; f__Ruminococcaceae; g__Unclassified_Ruminococcaceae; s__Unclassified_Ruminococcaceae
otu9512	0	0	0	0	0	0	0	0	0	0	0	0	0	0	0	16.95	0	0	0	0	0	0	0	k__Bacteria; p__Bacteroidetes; c__Bacteroidia; o__Bacteroidales; f__S24-7; g__Unclassified_S24-7; s__Unclassified_S24-7
otu9532	0	0	10.99	0	0	0	0	0	0	0	0	0	0	0	11.55	0	0	0	0	0	0	0	0	k__Bacteria; p__Cyanobacteria; c__Chloroplast; o__Stramenopiles; f__Unclassified_Stramenopiles; g__Unclassified_Stramenopiles; s__Unclassified_Stramenopiles
otu9877	1.55	0	0	0	0	1.63	0	4.53	0	2.74	1.93	2.76	0	2.36	0	0	0	0	0	0	0	0	0	k__Bacteria; p__Fusobacteria; c__Fusobacteriia; o__Fusobacteriales; f__Leptotrichiaceae; g__Unclassified_Leptotrichiaceae; s__Unclassified_Leptotrichiaceae
otu12922	0	0	0	0	0	0	0	0	0	0	0	0	0	0	0	0	15.07	0	0	0	0	0	1.08	k__Bacteria; p__Firmicutes; c__Clostridia; o__Clostridiales; f__Clostridiaceae; g__Clostridium; s__Unclassified_Clostridium
otu13903	0	0	0	15.18	0	5.43	0	0	0	0	0	0	0	0	0	0	0	0	0	0	0	0	0	k__Bacteria; p__Cyanobacteria; c__ML635J-21; o__Unclassified_ML635J-21; f__Unclassified_ML635J-21; g__Unclassified_ML635J-21; s__Unclassified_ML635J-21
otu16315	0	0	2.26	0	0	0	0	0	0	0	0	0	0	0	0	9.18	0	0	0	0	0	4.48	0	k__Bacteria; p__Acidobacteria; c__[Chloracidobacteria]; o__RB41; f__Unclassified_RB41; g__Unclassified_RB41; s__Unclassified_RB41
otu18714	0	0	0	0	0	0	0	0	0	0	0	0	0	0	24.68	0	0	0	0	0	0	0	0	k__Bacteria; p__Firmicutes; c__Clostridia; o__Clostridiales; f__Unclassified_Clostridiales; g__Unclassified_Clostridiales; s__Unclassified_Clostridiales
otu19870	0	0	18.01	0	0	0	0	0	0	0	0	0	0	0	0	0	0	0	0	0	0	0	0	k__Bacteria; p__Firmicutes; c__Clostridia; o__Clostridiales; f__[Mogibacteriaceae]; g__Unclassified_[Mogibacteriaceae]; s__Unclassified_[Mogibacteriaceae]
otu20384	0	0	0	1.6	0	0	0	0	0	0	0	0	0	10.2	0	8.17	0	0	0	0	0	0	0	k__Bacteria; p__Proteobacteria; c__Epsilonproteobacteria; o__Campylobacterales; f__Helicobacteraceae; g__Unclassified_Helicobacteraceae; s__Unclassified_Helicobacteraceae
otu20454	0	0	0	8.99	0	0	0	0	0	0	0	0	0	0	0	3.63	0	0	0	1.43	0	5.93	0	k__Bacteria; p__Firmicutes; c__Erysipelotrichi; o__Erysipelotrichales; f__Erysipelotrichaceae; g__Allobaculum; s__Unclassified_Allobaculum
otu20884	0	0	0	0	0	0	0	0	0	0	0	0	0	0	0	16.46	0	0	0	0	0	0	0	k__Bacteria; p__Bacteroidetes; c__Bacteroidia; o__Bacteroidales; f__S24-7; g__Unclassified_S24-7; s__Unclassified_S24-7
otu21336	0	0	0	0	0	0	0	0	0	8.35	0	0	0	5	0	0	0	0	0	0	6.36	0	0	k__Bacteria; p__Firmicutes; c__Clostridia; o__Clostridiales; f__Ruminococcaceae; g__Unclassified_Ruminococcaceae; s__Unclassified_Ruminococcaceae
otu21344	0	0	0	0	0	0	0	0	0	0	0	0	0	0	0	15.36	0	0	0	0	0	0	0	k__Bacteria; p__Firmicutes; c__Clostridia; o__Clostridiales; f__Lachnospiraceae; g__Unclassified_Lachnospiraceae; s__Unclassified_Lachnospiraceae
otu21721	0	0	10.2	0	0	0	0	0	0	0	0	0	0	0	0	0	0	0	0	0	10	0	0	k__Bacteria; p__Acidobacteria; c__Acidobacteria-6; o__iii1-15; f__Unclassified_iii1-15; g__Unclassified_iii1-15; s__Unclassified_iii1-15
otu21950	0	0	0	13.05	0	0	0	0	0	0	0	0	0	0	0	1.3	0	5.7	0	0	0	0	0	k__Bacteria; p__Bacteroidetes; c__Flavobacteriia; o__Flavobacteriales; f__Flavobacteriaceae; g__Unclassified_Flavobacteriaceae; s__Unclassified_Flavobacteriaceae
otu22590	0	0	8.13	0	0	0	0	0	0	3.15	0	0	0	0	0	0	0	0	0	0	8.68	0	0	k__Bacteria; p__Actinobacteria; c__Actinobacteria; o__Actinomycetales; f__Sporichthyaceae; g__Unclassified_Sporichthyaceae; s__Unclassified_Sporichthyaceae
otu23021	0	0	0	0	1.83	0	0	0	0	0	0	0	0	0	17.6	0	0	0	0	0	0	1.5	0	k__Bacteria; p__Bacteroidetes; c__[Saprospirae]; o__[Saprospirales]; f__Chitinophagaceae; g__Unclassified_Chitinophagaceae; s__Unclassified_Chitinophagaceae
otu23100	0	0	0	0	0	0	0	2.28	0	0	0	0	0	0	0	0	0	0	0	2.18	13.81	0	0	k__Bacteria; p__Firmicutes; c__Clostridia; o__Clostridiales; f__Ruminococcaceae; g__Oscillospira; s__Unclassified_Oscillospira
otu64	0	0	0	0	0	0	1.64	6.99	0	0	0	2	0	0	0	0	0	0	0	2.22	5	0	0	k__Bacteria; p__Firmicutes; c__Clostridia; o__Clostridiales; f__Unclassified_Clostridiales; g__Unclassified_Clostridiales; s__Unclassified_Clostridiales
otu359	0	0	14.87	0	0	0	0	0	0	0	0	0	0	0	0	0	3.67	0	0	0	0	0	0	k__Bacteria; p__Proteobacteria; c__Gammaproteobacteria; o__Thiotrichales; f__Thiotrichaceae; g__Thiothrix; s__Unclassified_Thiothrix
otu528	0	0	0	0	0	0	0	0	0	0	0	0	0	0	0	0	0	0	0	0	16.03	3.04	0	k__Bacteria; p__Planctomycetes; c__OM190; o__agg27; f__Unclassified_agg27; g__Unclassified_agg27; s__Unclassified_agg27
otu1220	0	0	2.08	2.25	0	0	1.5	1.63	0	0	0	3.62	0	0	0	0	1.2	1.37	0	0	0	0	0	k__Bacteria; p__Proteobacteria; c__Alphaproteobacteria; o__Rhizobiales; f__Brucellaceae; g__Ochrobactrum; s__Unclassified_Ochrobactrum
otu1578	0	0	0	0	0	0	0	0	0	0	0	0	0	0	0	0	0	0	0	0	18.17	0	0	k__Bacteria; p__Chloroflexi; c__Chloroflexi; o__[Roseiflexales]; f__[Kouleothrixaceae]; g__Unclassified_[Kouleothrixaceae]; s__Unclassified_[Kouleothrixaceae]
otu1974	1.48	0	0	0	0	3.12	0	2.28	0	0	3.21	2.29	0	3.43	0	0	1.26	0	0	0	0	0	0	k__Bacteria; p__Fusobacteria; c__Fusobacteriia; o__Fusobacteriales; f__Leptotrichiaceae; g__Unclassified_Leptotrichiaceae; s__Unclassified_Leptotrichiaceae
otu2076	0	0	0	0	0	0	0	0	0	0	0	0	0	0	0	0	0	0	0	0	16.68	0	0	k__Bacteria; p__Actinobacteria; c__Actinobacteria; o__Actinomycetales; f__Pseudonocardiaceae; g__Pseudonocardia; s__Unclassified_Pseudonocardia
otu2896	0	0	0	0	0	10.44	0	0	0	0	0	0	0	0	0	0	0	0	0	8.5	0	0	0	k__Bacteria; p__Bacteroidetes; c__Bacteroidia; o__Bacteroidales; f__[Paraprevotellaceae]; g__Paraprevotella; s__Unclassified_Paraprevotella
otu3020	0	0	0	0	0	0	0	0	0	0	0	0	0	0	0	11.22	0	0	0	1.47	4.24	0	0	k__Bacteria; p__Firmicutes; c__Clostridia; o__Clostridiales; f__Ruminococcaceae; g__Unclassified_Ruminococcaceae; s__Unclassified_Ruminococcaceae
otu3246	0	0	0	0	0	2.29	0	3.11	0	1.34	5.79	0	0	2.53	0	0	1.05	0	0	0	0	0	0	k__Bacteria; p__Fusobacteria; c__Fusobacteriia; o__Fusobacteriales; f__Leptotrichiaceae; g__Unclassified_Leptotrichiaceae; s__Unclassified_Leptotrichiaceae
otu3575	0	0	0	0	0	0	0	4.45	0	3.22	0	1.28	0	0	0	0	0	1.3	0	0	0	0	4.26	k__Bacteria; p__Proteobacteria; c__Epsilonproteobacteria; o__Campylobacterales; f__Campylobacteraceae; g__Campylobacter; s__Unclassified_Campylobacter
otu4004	0	0	0	0	0	0	0	0	0	0	17.69	0	0	0	0	0	0	0	0	0	0	0	0	k__Bacteria; p__Actinobacteria; c__Actinobacteria; o__Actinomycetales; f__Actinomycetaceae; g__Trueperella; s__Unclassified_Trueperella
otu4913	0	0	0	0	0	0	0	0	0	0	0	0	0	0	0	15.73	0	0	0	0	0	0	0	k__Bacteria; p__WS3; c__PRR-12; o__Sediment-1; f__Unclassified_Sediment-1; g__Unclassified_Sediment-1; s__Unclassified_Sediment-1
otu5915	0	0	0	0	0	0	0	0	0	0	0	0	0	0	0	0	0	0	0	1.43	16.49	0	0	k__Bacteria; p__Firmicutes; c__Clostridia; o__Clostridiales; f__Ruminococcaceae; g__Unclassified_Ruminococcaceae; s__Unclassified_Ruminococcaceae
otu6440	0	0	0	0	0	0	0	0	0	0	0	0	0	0	16.1	0	0	0	0	0	0	0	3.22	k__Bacteria; p__Chloroflexi; c__Thermomicrobia; o__JG30-KF-CM45; f__Unclassified_JG30-KF-CM45; g__Unclassified_JG30-KF-CM45; s__Unclassified_JG30-KF-CM45
otu6826	0	0	0	0	0	0	0	0	0	0	0	0	0	0	0	0	0	0	0	5.69	10.3	0	0	k__Bacteria; p__Firmicutes; c__Clostridia; o__Clostridiales; f__Unclassified_Clostridiales; g__Unclassified_Clostridiales; s__Unclassified_Clostridiales
otu7018	0	0	1.33	0	0	0	0	0	0	0	0	0	0	7.35	0	0	0	0	0	1.49	7.24	2.23	0	k__Bacteria; p__Firmicutes; c__Clostridia; o__Clostridiales; f__Ruminococcaceae; g__Unclassified_Ruminococcaceae; s__Unclassified_Ruminococcaceae
otu7403	0	0	0	18.59	0	0	0	0	0	0	0	0	0	0	0	0	0	0	0	0	1.31	0	0	k__Bacteria; p__Gemmatimonadetes; c__Gemmatimonadetes; o__Ellin5290; f__Unclassified_Ellin5290; g__Unclassified_Ellin5290; s__Unclassified_Ellin5290
otu10502	0	0	0	0	0	0	0	0	0	0	0	0	0	22.34	0	0	0	0	0	0	0	0	0	k__Bacteria; p__Proteobacteria; c__Betaproteobacteria; o__Burkholderiales; f__Comamonadaceae; g__Unclassified_Comamonadaceae; s__Unclassified_Comamonadaceae
otu12221	0	0	0	0	0	0	0	0	0	0	0	0	0	0	23.22	0	0	0	0	0	0	0	0	k__Bacteria; p__TM7; c__TM7-3; o__CW040; f__F16; g__Unclassified_F16; s__Unclassified_F16
otu12991	0	0	16.32	0	0	0	0	0	0	0	0	0	0	0	0	0	0	0	0	0	0	3.6	0	k__Bacteria; p__Proteobacteria; c__Gammaproteobacteria; o__Vibrionales; f__Pseudoalteromonadaceae; g__Unclassified_Pseudoalteromonadaceae; s__Unclassified_Pseudoalteromonadaceae
otu13061	0	0	2.21	0	0	0	0	0	0	0	0	1.02	0	0	5.38	3.69	2.23	0	0	0	1.51	0	0	k__Bacteria; p__Proteobacteria; c__Gammaproteobacteria; o__Xanthomonadales; f__Sinobacteraceae; g__Unclassified_Sinobacteraceae; s__Unclassified_Sinobacteraceae
otu13156	0	0	0	0	1.81	0	0	0	0	0	0	0	0	0	0	14.09	0	0	0	0	0	0	0	k__Bacteria; p__Proteobacteria; c__Gammaproteobacteria; o__Enterobacteriales; f__Enterobacteriaceae; g__Erwinia; s__Unclassified_Erwinia
otu13606	0	0	0	0	0	0	0	0	0	0	0	0	0	0	0	0	0	0	0	1.52	16.31	1.54	0	k__Bacteria; p__Firmicutes; c__Clostridia; o__Clostridiales; f__Ruminococcaceae; g__Unclassified_Ruminococcaceae; s__Unclassified_Ruminococcaceae
otu13634	0	0	0	0	0	0	0	0	0	0	0	0	0	0	0	0	0	0	0	0	18.58	0	0	k__Bacteria; p__Acidobacteria; c__Solibacteres; o__Solibacterales; f__Unclassified_Solibacterales; g__Unclassified_Solibacterales; s__Unclassified_Solibacterales
otu15272	0	0	0	0	0	0	1.59	0	0	2.67	0	0	0	0	0	7.07	0	0	0	1.36	5.1	0	0	k__Bacteria; p__Lentisphaerae; c__[Lentisphaeria]; o__Victivallales; f__Victivallaceae; g__Unclassified_Victivallaceae; s__Unclassified_Victivallaceae
otu15917	0	0	0	0	1.83	0	0	0	0	0	0	0	0	0	0	1.86	0	0	0	0	0	0	11.81	k__Bacteria; p__Proteobacteria; c__Betaproteobacteria; o__Burkholderiales; f__Comamonadaceae; g__Unclassified_Comamonadaceae; s__Unclassified_Comamonadaceae
otu16111	0	0	0	0	0	0	0	0	0	0	0	0	0	0	24.16	0	0	0	0	0	0	0	0	k__Bacteria; p__Chloroflexi; c__S085; o__Unclassified_S085; f__Unclassified_S085; g__Unclassified_S085; s__Unclassified_S085
otu16956	0	0	0	0	0	0	0	0	0	0	0	0	0	0	0	0	0	0	0	0	0	20.13	0	k__Bacteria; p__Firmicutes; c__Clostridia; o__Clostridiales; f__[Acidaminobacteraceae]; g__Fusibacter; s__Unclassified_Fusibacter
otu17173	0	0	0	0	0	0	0	0	0	0	0	0	0	0	0	10.29	0	0	0	0	2.8	0	0	k__Bacteria; p__Lentisphaerae; c__[Lentisphaeria]; o__Victivallales; f__Victivallaceae; g__Unclassified_Victivallaceae; s__Unclassified_Victivallaceae
otu18987	0	0	0	0	0	5.32	0	0	0	0	0	0	0	0	0	0	9.57	0	0	2.78	0	0	0	k__Bacteria; p__Bacteroidetes; c__Cytophagia; o__Cytophagales; f__Cyclobacteriaceae; g__Unclassified_Cyclobacteriaceae; s__Unclassified_Cyclobacteriaceae
otu19690	0	0	19.33	0	0	0	0	0	0	0	0	0	0	0	0	0	0	0	0	0	0	0	0	k__Bacteria; p__Proteobacteria; c__Gammaproteobacteria; o__Xanthomonadales; f__Xanthomonadaceae; g__Unclassified_Xanthomonadaceae; s__Unclassified_Xanthomonadaceae
otu19799	0	0	0	0	0	0	0	0	0	0	0	0	0	0	23.82	0	0	0	0	0	0	0	0	k__Bacteria; p__Proteobacteria; c__Deltaproteobacteria; o__Syntrophobacterales; f__Syntrophobacteraceae; g__Syntrophobacter; s__Unclassified_Syntrophobacter
otu21145	0	0	0	0	0	0	1.57	0	0	0	0	0	0	0	0	9.73	3.92	0	0	0	0	0	0	k__Bacteria; p__Proteobacteria; c__Alphaproteobacteria; o__Rhizobiales; f__Beijerinckiaceae; g__Beijerinckia; s__Unclassified_Beijerinckia
otu21562	0	0	0	0	0	0	0	0	0	0	18.02	0	0	0	0	0	0	0	0	0	0	0	0	k__Bacteria; p__Proteobacteria; c__Alphaproteobacteria; o__Rhodospirillales; f__Unclassified_Rhodospirillales; g__Unclassified_Rhodospirillales; s__Unclassified_Rhodospirillales
otu21578	0	0	0	0	0	0	0	0	0	0	17.23	0	0	0	0	0	0	0	0	0	0	0	0	k__Bacteria; p__Actinobacteria; c__Acidimicrobiia; o__Acidimicrobiales; f__EB1017; g__Unclassified_EB1017; s__Unclassified_EB1017
otu21683	0	0	0	0	0	0	0	0	0	0	0	0	0	10	0	0	0	0	0	0	8.71	0	0	k__Bacteria; p__Firmicutes; c__Clostridia; o__Clostridiales; f__Lachnospiraceae; g__Dorea; s__Unclassified_Dorea
otu21961	0	0	0	0	0	0	0	0	0	0	0	13.13	0	0	0	0	0	0	0	0	0	0	0	k__Bacteria; p__Bacteroidetes; c__Bacteroidia; o__Bacteroidales; f__[Barnesiellaceae]; g__Unclassified_[Barnesiellaceae]; s__Unclassified_[Barnesiellaceae]
otu22291	0	0	0	0	0	0	0	0	0	2.73	3.44	0	0	0	0	0	0	0	0	1.42	10.31	0	0	k__Bacteria; p__Firmicutes; c__Clostridia; o__Clostridiales; f__[Mogibacteriaceae]; g__Unclassified_[Mogibacteriaceae]; s__Unclassified_[Mogibacteriaceae]
otu22472	0	0	0	0	0	0	0	1.55	0	0	0	2.83	0	0	0	0	0	0	0	0	12.57	0	0	k__Bacteria; p__Cyanobacteria; c__4C0d-2; o__YS2; f__Unclassified_YS2; g__Unclassified_YS2; s__Unclassified_YS2
otu29	0	0	0	17.27	0	0	0	0	0	0	0	0	0	0	0	0	0	0	0	0	0	0	0	k__Bacteria; p__Cyanobacteria; c__Chloroplast; o__Stramenopiles; f__Unclassified_Stramenopiles; g__Unclassified_Stramenopiles; s__Unclassified_Stramenopiles
otu1159	0	0	0	0	0	0	0	0	0	0	0	0	0	0	0	0	0	0	0	0	10.06	0	5.38	k__Bacteria; p__Proteobacteria; c__Betaproteobacteria; o__Burkholderiales; f__Comamonadaceae; g__Ramlibacter; s__Unclassified_Ramlibacter
otu1218	0	0	0	0	0	0	0	0	0	0	0	0	0	0	22.94	0	0	0	0	0	0	0	0	k__Bacteria; p__Firmicutes; c__Clostridia; o__Clostridiales; f__Lachnospiraceae; g__Unclassified_Lachnospiraceae; s__Unclassified_Lachnospiraceae
otu1359	0	0	18.88	0	0	0	0	0	0	0	0	0	0	0	0	0	0	0	0	0	0	0	0	k__Bacteria; p__Proteobacteria; c__Gammaproteobacteria; o__Xanthomonadales; f__Xanthomonadaceae; g__Lysobacter; s__Unclassified_Lysobacter
otu3561	0	0	0	0	0	0	0	0	0	0	0	0	0	0	0	0	0	18.29	0	0	0	0	0	No blast hit
otu4797	0	0	0	0	0	0	0	3.11	0	0	0	5.27	0	0	0	0	0	0	0	0	6.29	0	0	k__Bacteria; p__Firmicutes; c__Clostridia; o__Clostridiales; f__Unclassified_Clostridiales; g__Unclassified_Clostridiales; s__Unclassified_Clostridiales
otu4912	1.68	0	0	0	0	0	0	3.08	0	2.74	2.01	2.62	0	3.34	0	0	1.2	0	0	0	0	0	0	k__Bacteria; p__Fusobacteria; c__Fusobacteriia; o__Fusobacteriales; f__Leptotrichiaceae; g__Unclassified_Leptotrichiaceae; s__Unclassified_Leptotrichiaceae
otu7120	0	0	0	0	0	0	0	0	0	0	0	0	0	0	0	0	0	0	0	0	0	0	14.08	k__Bacteria; p__Chloroflexi; c__Anaerolineae; o__SBR1031; f__A4b; g__Unclassified_A4b; s__Unclassified_A4b
otu7648	0	0	0	0	0	0	1.51	0	0	0	0	0	0	0	13.12	0	0	5.51	0	0	0	0	0	k__Bacteria; p__Cyanobacteria; c__4C0d-2; o__MLE1-12; f__Unclassified_MLE1-12; g__Unclassified_MLE1-12; s__Unclassified_MLE1-12
otu7859	0	0	0	0	0	0	0	0	1.68	2	0	1.49	0	0	0	0	0	0	0	2.91	0	0	4.99	k__Bacteria; p__Proteobacteria; c__Epsilonproteobacteria; o__Campylobacterales; f__Campylobacteraceae; g__Campylobacter; s__Unclassified_Campylobacter
otu7889	0	0	0	0	0	0	0	0	0	0	0	0	0	7.46	4.53	0	0	0	0	0	8.32	0	0	k__Bacteria; p__Bacteroidetes; c__Bacteroidia; o__Bacteroidales; f__S24-7; g__Unclassified_S24-7; s__Unclassified_S24-7
otu8219	0	0	0	4.58	0	0	0	0	4.18	0	0	0	0	0	0	0	0	11.07	0	0	0	0	0	k__Bacteria; p__Actinobacteria; c__Actinobacteria; o__Actinomycetales; f__Nakamurellaceae; g__Unclassified_Nakamurellaceae; s__Unclassified_Nakamurellaceae
otu10450	0	0	0	0	0	0	0	0	0	0	3.22	0	0	0	0	1.76	4.13	0	0	0	5.69	0	0	k__Bacteria; p__Firmicutes; c__Clostridia; o__Clostridiales; f__Ruminococcaceae; g__Unclassified_Ruminococcaceae; s__Unclassified_Ruminococcaceae
otu10882	0	0	0	0	0	0	0	0	0	0	0	0	0	0	0	0	0	0	0	0	16.35	2.3	0	k__Bacteria; p__Proteobacteria; c__Deltaproteobacteria; o__Myxococcales; f__Haliangiaceae; g__Unclassified_Haliangiaceae; s__Unclassified_Haliangiaceae
otu13253	0	0	0	1.4	0	2.27	0	4.75	0	1.85	2.54	0	0	3.28	0	0	1.13	0	0	0	0	0	0	k__Bacteria; p__Fusobacteria; c__Fusobacteriia; o__Fusobacteriales; f__Leptotrichiaceae; g__Unclassified_Leptotrichiaceae; s__Unclassified_Leptotrichiaceae
otu13537	0	0	0	0	0	0	0	0	0	0	0	5.45	0	0	0	0	0	0	0	1.53	8.59	0	0	k__Bacteria; p__Firmicutes; c__Clostridia; o__Clostridiales; f__[Mogibacteriaceae]; g__Unclassified_[Mogibacteriaceae]; s__Unclassified_[Mogibacteriaceae]
otu13618	0	0	0	0	0	0	0	0	0	0	16.71	0	0	0	0	0	0	0	0	0	0	0	0	k__Bacteria; p__Gemmatimonadetes; c__Gemmatimonadetes; o__Gemmatimonadales; f__Unclassified_Gemmatimonadales; g__Unclassified_Gemmatimonadales; s__Unclassified_Gemmatimonadales
otu14239	0	0	0	0	0	0	0	1.65	10.14	0	0	0	0	0	0	0	0	0	0	1.44	5.04	0	0	k__Bacteria; p__Firmicutes; c__Clostridia; o__Clostridiales; f__Ruminococcaceae; g__Unclassified_Ruminococcaceae; s__Unclassified_Ruminococcaceae
otu15737	0	0	12.12	0	2.62	0	3.87	0	0	0	0	0	0	0	0	0	0	0	0	0	0	0	0	k__Bacteria; p__Firmicutes; c__Clostridia; o__Clostridiales; f__Clostridiaceae; g__Clostridium; s__Unclassified_Clostridium
otu16044	0	0	0	0	0	0	0	0	0	0	0	0	0	0	0	15.45	0	0	0	0	0	0	0	k__Bacteria; p__Firmicutes; c__Clostridia; o__Clostridiales; f__Lachnospiraceae; g__Unclassified_Lachnospiraceae; s__Unclassified_Lachnospiraceae
otu16074	0	0	0	0	0	0	0	0	0	0	0	0	0	0	0	0	0	0	0	0	17.16	1.61	0	k__Bacteria; p__Gemmatimonadetes; c__Gemm-1; o__Unclassified_Gemm-1; f__Unclassified_Gemm-1; g__Unclassified_Gemm-1; s__Unclassified_Gemm-1
otu16699	0	0	0	0	0	0	0	0	0	0	0	0	0	0	0	15.75	0	0	0	0	0	0	0	k__Bacteria; p__Actinobacteria; c__Coriobacteriia; o__Coriobacteriales; f__Coriobacteriaceae; g__Unclassified_Coriobacteriaceae; s__Unclassified_Coriobacteriaceae
otu20472	0	0	0	0	0	0	0	0	0	0	0	0	0	0	0	0	0	17.99	0	0	0	0	0	k__Bacteria; p__Actinobacteria; c__Acidimicrobiia; o__Acidimicrobiales; f__C111; g__Unclassified_C111; s__Unclassified_C111
otu20565	0	0	0	0	0	0	0	0	0	0	0	0	0	0	0	8.08	0	0	0	0	7.58	0	0	k__Bacteria; p__Bacteroidetes; c__Bacteroidia; o__Bacteroidales; f__[Odoribacteraceae]; g__Odoribacter; s__Unclassified_Odoribacter
otu21432	0	0	0	0	0	0	0	0	0	0	0	0	0	0	0	0	0	0	0	2.13	13.38	2.86	0	k__Bacteria; p__Proteobacteria; c__Alphaproteobacteria; o__Rhodospirillales; f__Rhodospirillaceae; g__Unclassified_Rhodospirillaceae; s__Unclassified_Rhodospirillaceae
otu21559	0	0	0	0	0	0	0	1.53	0	0	0	0	0	0	0	0	0	0	0	14.59	2.8	0	0	k__Bacteria; p__Bacteroidetes; c__Bacteroidia; o__Bacteroidales; f__Unclassified_Bacteroidales; g__Unclassified_Bacteroidales; s__Unclassified_Bacteroidales
otu21767	0	0	0	0	0	0	0	0	0	0	0	0	0	0	0	8.69	0	0	0	1.46	5.63	0	0	k__Bacteria; p__Tenericutes; c__Mollicutes; o__RF39; f__Unclassified_RF39; g__Unclassified_RF39; s__Unclassified_RF39
otu22280	0	0	0	13.63	0	0	0	0	0	0	5.33	0	0	0	0	0	0	0	0	0	0	0	0	k__Bacteria; p__Proteobacteria; c__Deltaproteobacteria; o__Myxococcales; f__Unclassified_Myxococcales; g__Unclassified_Myxococcales; s__Unclassified_Myxococcales
otu22500	0	0	0	0	0	0	0	0	0	1.92	0	0	0	0	0	0	0	0	0	0	14.85	0	0	k__Bacteria; p__Proteobacteria; c__Betaproteobacteria; o__Burkholderiales; f__Oxalobacteraceae; g__Oxalobacter; s__Unclassified_Oxalobacter
otu22615	0	0	0	0	0	0	0	1.58	0	0	0	0	0	0	0	0	0	0	0	0	16.81	0	0	k__Bacteria; p__Firmicutes; c__Clostridia; o__Clostridiales; f__Ruminococcaceae; g__Unclassified_Ruminococcaceae; s__Unclassified_Ruminococcaceae
otu523	0	1.75	0	0	0	16.97	0	0	0	0	0	0	0	0	0	0	0	0	0	0	0	0	0	k__Bacteria; p__Proteobacteria; c__Alphaproteobacteria; o__Rhodospirillales; f__Rhodospirillaceae; g__Skermanella; s__Unclassified_Skermanella
otu848	0	0	0	0	0	0	0	0	0	0	0	0	0	5.7	0	0	0	0	0	0	11	1.49	0	k__Bacteria; p__Proteobacteria; c__Alphaproteobacteria; o__Rhizobiales; f__Hyphomicrobiaceae; g__Unclassified_Hyphomicrobiaceae; s__Unclassified_Hyphomicrobiaceae
otu882	0	0	5.83	0	0	0	0	0	0	1.34	1.18	0	0	0	0	0	2.92	0	0	0	0	5.24	0	k__Bacteria; p__Proteobacteria; c__Betaproteobacteria; o__Burkholderiales; f__Comamonadaceae; g__Unclassified_Comamonadaceae; s__Unclassified_Comamonadaceae
otu1265	0	0	0	0	0	0	0	0	0	0	4.46	0	0	6.68	0	0	0	0	0	0	5.58	1.44	0	k__Bacteria; p__Firmicutes; c__Clostridia; o__Clostridiales; f__Ruminococcaceae; g__Unclassified_Ruminococcaceae; s__Unclassified_Ruminococcaceae
otu4633	0	0	0	0	0	0	0	0	0	0	16.28	0	0	0	0	0	0	0	0	0	0	0	0	k__Bacteria; p__Proteobacteria; c__Alphaproteobacteria; o__Rhizobiales; f__Unclassified_Rhizobiales; g__Unclassified_Rhizobiales; s__Unclassified_Rhizobiales
otu4996	0	0	0	3.8	0	0	0	0	0	0	0	0	0	0	9.62	0	0	2.77	2.78	0	0	0	0	k__Bacteria; p__Proteobacteria; c__Gammaproteobacteria; o__Xanthomonadales; f__Xanthomonadaceae; g__Dyella; s__Unclassified_Dyella
otu5390	0	0	0	0	0	19.17	0	0	0	0	0	0	0	0	0	0	0	0	0	0	0	0	0	k__Bacteria; p__Firmicutes; c__Clostridia; o__Clostridiales; f__Lachnospiraceae; g__Unclassified_Lachnospiraceae; s__Unclassified_Lachnospiraceae
otu5966	0	0	0	0	0	0	0	0	0	0	0	0	0	0	22.14	0	0	0	0	0	0	0	0	k__Bacteria; p__Proteobacteria; c__Deltaproteobacteria; o__Myxococcales; f__Unclassified_Myxococcales; g__Unclassified_Myxococcales; s__Unclassified_Myxococcales
otu6002	0	0	0	0	0	0	0	0	0	0	0	0	0	0	0	0	14.28	0	0	0	0	0	0	k__Bacteria; p__Proteobacteria; c__Alphaproteobacteria; o__Rhodospirillales; f__Rhodospirillaceae; g__Unclassified_Rhodospirillaceae; s__Unclassified_Rhodospirillaceae
otu6227	0	0	4.35	0	0	0	0	0	0	0	0	8.56	0	0	0	0	0	0	0	0	0	0	0	k__Bacteria; p__Firmicutes; c__Bacilli; o__Lactobacillales; f__Carnobacteriaceae; g__Granulicatella; s__Unclassified_Granulicatella
otu6546	0	0	1.4	0	0	0	0	0	0	0	0	0	0	0	0	0	0	4.43	2.07	1.36	2.14	3.83	0	k__Bacteria; p__Proteobacteria; c__Alphaproteobacteria; o__Rhizobiales; f__Rhizobiaceae; g__Agrobacterium; s__Unclassified_Agrobacterium
otu6751	0	0	0	1.46	0	0	0	0	1.71	0	0	0	0	0	0	6.47	0	0	0	0	3.5	0	0	k__Bacteria; p__Bacteroidetes; c__Bacteroidia; o__Bacteroidales; f__Bacteroidaceae; g__5-7N15; s__Unclassified_5-7N15
otu7198	0	0	0	0	0	0	0	0	0	0	0	4.47	0	0	0	0	7.75	0	0	2.11	0	0	0	k__Bacteria; p__Firmicutes; c__Clostridia; o__Clostridiales; f__Ruminococcaceae; g__Faecalibacterium; s__Faecalibacterium_prausnitzii
otu7339	0	0	0	0	0	0	0	0	0	0	0	0	0	0	0	14.69	0	0	0	0	0	0	0	k__Bacteria; p__Firmicutes; c__Clostridia; o__Clostridiales; f__Lachnospiraceae; g__Unclassified_Lachnospiraceae; s__Unclassified_Lachnospiraceae
otu7837	0	0	0	0	0	0	0	0	0	0	0	0	0	0	0	10.18	0	0	0	0	3.53	0	1.15	k__Bacteria; p__Proteobacteria; c__Betaproteobacteria; o__MND1; f__Unclassified_MND1; g__Unclassified_MND1; s__Unclassified_MND1
otu8653	0	0	0	0	0	0	3.34	0	0	0	0	5.78	0	0	0	0	0	0	0	2.19	0	0	2.75	k__Bacteria; p__AD3; c__ABS-6; o__Unclassified_ABS-6; f__Unclassified_ABS-6; g__Unclassified_ABS-6; s__Unclassified_ABS-6
otu8779	0	0	0	0	0	15.46	0	0	0	3.22	0	0	0	0	0	0	0	0	0	0	0	0	0	k__Bacteria; p__Fibrobacteres; c__Fibrobacteria; o__Fibrobacterales; f__Fibrobacteraceae; g__Fibrobacter; s__Fibrobacter_succinogenes
otu8969	0	0	18.25	0	0	0	0	0	0	0	0	0	0	0	0	0	0	0	0	0	0	0	0	k__Bacteria; p__Firmicutes; c__Clostridia; o__Clostridiales; f__Lachnospiraceae; g__Unclassified_Lachnospiraceae; s__Unclassified_Lachnospiraceae
otu9159	1.49	0	0	1.4	0	0	0	0	4.14	0	1.3	0	0	0	0	0	0	0	0	0	8.47	1.44	0	k__Bacteria; p__Proteobacteria; c__Alphaproteobacteria; o__Caulobacterales; f__Caulobacteraceae; g__Phenylobacterium; s__Unclassified_Phenylobacterium
otu9406	0	0	0	0	0	0	0	0	0	0	0	0	0	0	0	0	0	0	0	0	0	17.99	0	k__Bacteria; p__Firmicutes; c__Clostridia; o__Clostridiales; f__[Tissierellaceae]; g__Helcococcus; s__Unclassified_Helcococcus
otu9537	0	0	17.79	0	0	0	0	0	0	0	0	0	0	0	0	0	0	0	0	0	0	0	0	k__Bacteria; p__WS3; c__PRR-12; o__Sediment-1; f__Unclassified_Sediment-1; g__Unclassified_Sediment-1; s__Unclassified_Sediment-1
otu10048	0	0	0	0	0	0	0	0	0	0	0	0	0	0	0	0	0	0	0	0	15.96	1.47	0	k__Bacteria; p__Proteobacteria; c__Alphaproteobacteria; o__Rhodospirillales; f__Acetobacteraceae; g__Unclassified_Acetobacteraceae; s__Unclassified_Acetobacteraceae
otu10256	0	0	8.12	0	0	0	0	0	0	0	0	5.28	0	0	0	1.79	0	0	0	0	0	0	0	k__Bacteria; p__Actinobacteria; c__Actinobacteria; o__Actinomycetales; f__Micromonosporaceae; g__Micromonospora; s__Micromonospora_carbonacea
otu10354	0	0	0	0	0	0	0	0	0	0	2.56	4.82	0	7.58	0	0	0	0	0	0	0	0	0	k__Bacteria; p__Firmicutes; c__Clostridia; o__Clostridiales; f__Unclassified_Clostridiales; g__Unclassified_Clostridiales; s__Unclassified_Clostridiales
otu10744	0	0	18.31	0	0	0	0	0	0	0	0	0	0	0	0	0	0	0	0	0	0	0	0	k__Bacteria; p__Actinobacteria; c__Rubrobacteria; o__Rubrobacterales; f__Rubrobacteraceae; g__Rubrobacter; s__Unclassified_Rubrobacter
otu11441	0	0	0	0	0	0	0	0	0	0	0	0	0	0	0	0	0	0	0	0	16.66	1.48	0	k__Bacteria; p__Proteobacteria; c__Deltaproteobacteria; o__Myxococcales; f__Unclassified_Myxococcales; g__Unclassified_Myxococcales; s__Unclassified_Myxococcales
otu12124	0	0	0	0	0	0	0	0	0	0	0	0	0	0	0	1.28	0	0	0	0	4.85	11.32	0	k__Bacteria; p__Gemmatimonadetes; c__Gemm-1; o__Unclassified_Gemm-1; f__Unclassified_Gemm-1; g__Unclassified_Gemm-1; s__Unclassified_Gemm-1
otu12183	0	0	0	0	0	0	0	0	1.61	0	0	0	0	0	0	0	0	0	0	0	0	0	11.94	k__Bacteria; p__Proteobacteria; c__Betaproteobacteria; o__Hydrogenophilales; f__Hydrogenophilaceae; g__Thiobacillus; s__Unclassified_Thiobacillus
otu13221	0	0	0	0	0	0	0	0	0	0	0	0	0	0	0	8.73	0	0	0	0	6.12	0	0	k__Bacteria; p__Bacteroidetes; c__Bacteroidia; o__Bacteroidales; f__S24-7; g__Unclassified_S24-7; s__Unclassified_S24-7
otu13243	0	0	0	12.1	0	0	0	0	0	0	0	0	0	0	0	0	0	1.51	0	4.27	0	0	0	k__Bacteria; p__Firmicutes; c__Clostridia; o__Clostridiales; f__Ruminococcaceae; g__Unclassified_Ruminococcaceae; s__Unclassified_Ruminococcaceae
otu13712	0	0	0	0	0	16.95	0	0	0	0	0	0	0	0	0	0	0	0	0	0	2.15	0	0	k__Bacteria; p__Proteobacteria; c__Epsilonproteobacteria; o__Campylobacterales; f__Campylobacteraceae; g__Campylobacter; s__Unclassified_Campylobacter
otu13920	0	0	11.42	0	0	0	0	0	0	0	0	0	0	0	0	0	0	0	0	0	6.57	0	0	k__Bacteria; p__Proteobacteria; c__Gammaproteobacteria; o__Xanthomonadales; f__Sinobacteraceae; g__Unclassified_Sinobacteraceae; s__Unclassified_Sinobacteraceae
otu14437	0	0	18.35	0	0	0	0	0	0	0	0	0	0	0	0	0	0	0	0	0	0	0	0	k__Bacteria; p__Cyanobacteria; c__Oscillatoriophycideae; o__Chroococcales; f__Gomphosphaeriaceae; g__Unclassified_Gomphosphaeriaceae; s__Unclassified_Gomphosphaeriaceae
otu14702	0	0	0	0	0	0	3.9	1.53	0	2.64	1.24	0	2.77	0	0	0	0	0	0	0	0	0	0	k__Bacteria; p__Proteobacteria; c__Epsilonproteobacteria; o__Campylobacterales; f__Campylobacteraceae; g__Campylobacter; s__Unclassified_Campylobacter
otu15292	0	0	0	17.92	0	0	0	0	0	0	0	0	0	0	0	0	0	0	0	0	0	0	0	k__Bacteria; p__Proteobacteria; c__Betaproteobacteria; o__Burkholderiales; f__Burkholderiaceae; g__Burkholderia; s__Unclassified_Burkholderia
otu17517	0	0	0	0	0	0	0	0	0	0	0	0	0	0	0	0	14.56	0	0	0	0	0	0	k__Bacteria; p__Actinobacteria; c__Actinobacteria; o__Actinomycetales; f__Dermabacteraceae; g__Dermabacter; s__Unclassified_Dermabacter
otu18005	0	0	0	0	0	0	0	0	0	0	0	0	0	0	0	0	0	0	0	5.12	12.5	0	0	k__Bacteria; p__Firmicutes; c__Clostridia; o__Clostridiales; f__Christensenellaceae; g__Unclassified_Christensenellaceae; s__Unclassified_Christensenellaceae
otu18036	0	0	0	0	0	0	0	0	0	0	0	0	0	0	0	0	0	0	0	2.76	12.09	2.97	0	k__Bacteria; p__Firmicutes; c__Clostridia; o__Clostridiales; f__Unclassified_Clostridiales; g__Unclassified_Clostridiales; s__Unclassified_Clostridiales
otu18815	2.18	0	0	0	0	0	0	0	0	0	0	0	0	0	15.26	0	0	0	0	0	0	0	0	k__Bacteria; p__Proteobacteria; c__Alphaproteobacteria; o__Sphingomonadales; f__Sphingomonadaceae; g__Sphingobium; s__Unclassified_Sphingobium
otu18886	0	0	0	3.69	0	0	0	0	0	0	0	0	0	12.64	0	0	1.54	0	0	0	0	0	0	k__Bacteria; p__Firmicutes; c__Clostridia; o__Clostridiales; f__Lachnospiraceae; g__Unclassified_Lachnospiraceae; s__Unclassified_Lachnospiraceae
otu19127	0	0	0	0	0	0	0	0	0	0	0	0	0	0	0	0	0	0	0	0	15.46	2.27	0	k__Bacteria; p__Firmicutes; c__Clostridia; o__Clostridiales; f__Lachnospiraceae; g__Unclassified_Lachnospiraceae; s__Unclassified_Lachnospiraceae
otu19609	0	0	0	0	0	0	0	0	0	0	16.01	0	0	0	0	0	0	0	0	0	0	0	0	k__Bacteria; p__Proteobacteria; c__Alphaproteobacteria; o__Rhodospirillales; f__Acetobacteraceae; g__Unclassified_Acetobacteraceae; s__Unclassified_Acetobacteraceae
otu19625	0	0	0	0	0	0	0	0	0	0	0	0	0	0	0	0	0	0	0	0	0	18.17	0	k__Bacteria; p__Firmicutes; c__Erysipelotrichi; o__Erysipelotrichales; f__Erysipelotrichaceae; g__Bulleidia; s__Bulleidia_moorei
otu19653	3.72	0	0	0	0	13.69	0	1.59	0	0	0	0	0	0	0	0	0	0	0	0	0	0	0	k__Bacteria; p__Firmicutes; c__Clostridia; o__Clostridiales; f__[Tissierellaceae]; g__Finegoldia; s__Unclassified_Finegoldia
otu20008	0	0	0	0	0	0	0	0	0	0	0	0	0	0	0	0	0	17.58	0	0	0	0	0	k__Bacteria; p__Firmicutes; c__Clostridia; o__Clostridiales; f__Unclassified_Clostridiales; g__Unclassified_Clostridiales; s__Unclassified_Clostridiales
otu20772	0	0	0	0	0	0	0	0	0	0	0	0	0	0	0	0	0	0	0	0	15.04	2.99	0	k__Bacteria; p__Acidobacteria; c__Acidobacteria-6; o__CCU21; f__Unclassified_CCU21; g__Unclassified_CCU21; s__Unclassified_CCU21
otu20889	0	0	0	0	0	0	0	0	0	0	0	0	0	0	0	0	0	0	0	1.34	15.37	0	0	k__Bacteria; p__Verrucomicrobia; c__Verruco-5; o__WCHB1-41; f__RFP12; g__Unclassified_RFP12; s__Unclassified_RFP12
otu22201	0	0	8.01	0	0	0	0	0	0	0	0	0	0	0	0	0	0	0	0	0	10.03	0	0	k__Bacteria; p__Firmicutes; c__Clostridia; o__Clostridiales; f__Unclassified_Clostridiales; g__Unclassified_Clostridiales; s__Unclassified_Clostridiales
otu22416	0	0	0	0	0	15.97	0	0	0	0	0	0	0	0	0	0	0	0	0	2.31	0	0	0	k__Bacteria; p__Spirochaetes; c__Spirochaetes; o__Spirochaetales; f__Spirochaetaceae; g__Treponema; s__Unclassified_Treponema
otu23415	0	0	0	0	0	0	0	0	0	3.1	0	5.71	0	0	0	0	0	0	0	3.58	1.31	0	0	k__Bacteria; p__Firmicutes; c__Clostridia; o__Clostridiales; f__Ruminococcaceae; g__Unclassified_Ruminococcaceae; s__Unclassified_Ruminococcaceae
otu23523	0	0	0	0	0	0	0	0	0	0	0	0	0	0	0	0	0	0	0	0	17.37	0	0	k__Bacteria; p__Proteobacteria; c__Deltaproteobacteria; o__Myxococcales; f__Unclassified_Myxococcales; g__Unclassified_Myxococcales; s__Unclassified_Myxococcales
otu23795	0	0	0	0	0	0	0	0	4.96	0	0	0	0	5.81	0	0	0	0	0	0	0	8.19	0	k__Bacteria; p__Proteobacteria; c__Deltaproteobacteria; o__Myxococcales; f__Unclassified_Myxococcales; g__Unclassified_Myxococcales; s__Unclassified_Myxococcales
otu1145	0	0	0	0	0	0	0	0	19.81	0	0	0	0	0	0	0	0	0	0	0	0	0	0	k__Bacteria; p__Proteobacteria; c__Alphaproteobacteria; o__Rhodospirillales; f__Rhodospirillaceae; g__Unclassified_Rhodospirillaceae; s__Unclassified_Rhodospirillaceae
otu2146	0	0	0	0	0	0	0	0	0	0	0	0	0	0	0	0	0	0	0	0	16.36	0	0	k__Bacteria; p__Gemmatimonadetes; c__Gemm-1; o__Unclassified_Gemm-1; f__Unclassified_Gemm-1; g__Unclassified_Gemm-1; s__Unclassified_Gemm-1
otu3166	0	0	2.89	0	0	1.49	1.54	0	0	0	1.19	0	0	1.68	0	0	4.09	0	0	0	1.37	0	0	k__Bacteria; p__Proteobacteria; c__Gammaproteobacteria; o__Pseudomonadales; f__Moraxellaceae; g__Acinetobacter; s__Acinetobacter_johnsonii
otu3669	0	0	0	0	0	0	0	0	0	0	15.49	0	0	0	0	0	0	0	0	0	0	0	0	k__Bacteria; p__Actinobacteria; c__Actinobacteria; o__Actinomycetales; f__Unclassified_Actinomycetales; g__Unclassified_Actinomycetales; s__Unclassified_Actinomycetales
otu5121	0	0	0	0	0	0	0	0	0	2.12	0	0	0	0	0	0	0	0	0	5.81	8.27	0	0	k__Bacteria; p__Bacteroidetes; c__Bacteroidia; o__Bacteroidales; f__S24-7; g__Unclassified_S24-7; s__Unclassified_S24-7
otu5206	0	0	0	0	1.74	0	0	0	1.67	0	0	1.16	0	0	0	0	0	7.55	0	0	4.19	0	0	k__Bacteria; p__Proteobacteria; c__Gammaproteobacteria; o__Pseudomonadales; f__Moraxellaceae; g__Acinetobacter; s__Unclassified_Acinetobacter
otu6228	0	0	0	0	0	0	0	1.55	0	0	5.28	0	0	0	0	0	0	0	0	0	9.99	0	0	k__Bacteria; p__Firmicutes; c__Clostridia; o__Clostridiales; f__Ruminococcaceae; g__Unclassified_Ruminococcaceae; s__Unclassified_Ruminococcaceae
otu6868	0	0	0	0	0	0	0	0	0	0	0	0	0	0	0	0	0	0	0	0	16.75	0	0	k__Bacteria; p__Proteobacteria; c__Deltaproteobacteria; o__Syntrophobacterales; f__Syntrophobacteraceae; g__Unclassified_Syntrophobacteraceae; s__Unclassified_Syntrophobacteraceae
otu7562	0	0	0	0	0	4.5	0	2.26	0	1.36	2.45	1.91	0	1.55	0	0	0	0	0	0	0	0	0	k__Bacteria; p__Fusobacteria; c__Fusobacteriia; o__Fusobacteriales; f__Leptotrichiaceae; g__Unclassified_Leptotrichiaceae; s__Unclassified_Leptotrichiaceae
otu7901	0	0	0	0	0	0	2.99	0	16	0	0	0	0	0	0	0	0	0	0	0	0	0	0	k__Bacteria; p__Acidobacteria; c__DA052; o__Ellin6513; f__Unclassified_Ellin6513; g__Unclassified_Ellin6513; s__Unclassified_Ellin6513
otu8007	0	0	0	0	0	0	0	1.55	0	0	3.8	0	0	0	0	3.61	0	0	0	0	6.56	0	0	k__Bacteria; p__Firmicutes; c__Clostridia; o__Clostridiales; f__Veillonellaceae; g__Phascolarctobacterium; s__Unclassified_Phascolarctobacterium
otu8526	0	0	0	0	0	0	0	0	0	0	0	0	0	0	0	0	0	0	0	0	0	0	12.88	k__Bacteria; p__Proteobacteria; c__Deltaproteobacteria; o__NB1-j; f__Unclassified_NB1-j; g__Unclassified_NB1-j; s__Unclassified_NB1-j
otu8695	0	0	0	0	0	0	0	0	9.98	0	0	0	0	0	0	0	0	0	0	0	0	8.77	0	k__Bacteria; p__Bacteroidetes; c__Flavobacteriia; o__Flavobacteriales; f__Flavobacteriaceae; g__Flavobacterium; s__Flavobacterium_succinicans
otu8848	0	0	1.45	0	0	8.99	0	0	0	0	0	0	0	0	2.65	0	0	3.53	0	0	0	1.49	0	k__Bacteria; p__Bacteroidetes; c__[Saprospirae]; o__[Saprospirales]; f__Chitinophagaceae; g__Sediminibacterium; s__Unclassified_Sediminibacterium
otu8950	0	0	0	0	0	0	0	0	0	0	0	0	0	0	0	14.11	0	0	0	0	0	0	0	k__Bacteria; p__Bacteroidetes; c__Bacteroidia; o__Bacteroidales; f__Unclassified_Bacteroidales; g__Unclassified_Bacteroidales; s__Unclassified_Bacteroidales
otu9373	0	0	0	0	0	0	0	0	0	0	0	0	0	0	0	0	0	0	0	0	15.13	0	0	k__Bacteria; p__Firmicutes; c__Clostridia; o__Clostridiales; f__Unclassified_Clostridiales; g__Unclassified_Clostridiales; s__Unclassified_Clostridiales
otu9827	5.22	0	0	7.72	0	0	0	0	0	2.69	0	0	0	0	0	0	0	0	0	2.19	0	0	0	k__Bacteria; p__Actinobacteria; c__Actinobacteria; o__Actinomycetales; f__Corynebacteriaceae; g__Corynebacterium; s__Unclassified_Corynebacterium
otu11292	0	0	0	0	0	0	0	0	0	0	0	0	3.24	0	0	0	0	0	0	12.37	0	0	0	k__Bacteria; p__Bacteroidetes; c__Bacteroidia; o__Bacteroidales; f__Unclassified_Bacteroidales; g__Unclassified_Bacteroidales; s__Unclassified_Bacteroidales
otu12312	0	0	0	0	0	0	0	0	0	0	0	0	0	0	0	0	0	0	0	0	16.85	0	0	k__Bacteria; p__Proteobacteria; c__Betaproteobacteria; o__Unclassified_Betaproteobacteria; f__Unclassified_Betaproteobacteria; g__Unclassified_Betaproteobacteria; s__Unclassified_Betaproteobacteria
otu12718	0	0	0	3.02	0	0	1.54	0	0	0	4.82	3.05	0	0	0	0	0	0	0	0	3.42	0	0	k__Bacteria; p__Firmicutes; c__Clostridia; o__Clostridiales; f__Ruminococcaceae; g__Ruminococcus; s__Unclassified_Ruminococcus
otu13474	0	0	17.35	0	0	0	0	0	0	0	0	0	0	0	0	0	0	0	0	0	0	0	0	k__Bacteria; p__Acidobacteria; c__Acidobacteria-6; o__iii1-15; f__mb2424; g__Unclassified_mb2424; s__Unclassified_mb2424
otu14334	0	0	0	17.37	0	0	0	0	0	0	0	0	0	0	0	0	0	0	0	0	0	0	0	k__Bacteria; p__Firmicutes; c__Clostridia; o__Clostridiales; f__Unclassified_Clostridiales; g__Unclassified_Clostridiales; s__Unclassified_Clostridiales
otu14363	0	0	0	0	0	0	0	0	0	0	0	0	0	0	0	0	0	0	0	0	15.41	1.55	0	k__Bacteria; p__Acidobacteria; c__Solibacteres; o__Solibacterales; f__Solibacteraceae; g__Candidatus_Solibacter; s__Unclassified_Candidatus_Solibacter
otu14800	1.53	0	0	0	0	0	0	0	0	0	0	0	0	7.46	0	0	0	0	4.2	0	0	0	0	k__Bacteria; p__Proteobacteria; c__Betaproteobacteria; o__Burkholderiales; f__Comamonadaceae; g__Unclassified_Comamonadaceae; s__Unclassified_Comamonadaceae
otu15367	0	0	0	0	0	0	0	0	0	0	0	0	0	0	0	0	0	0	0	1.38	14.73	0	0	k__Bacteria; p__Firmicutes; c__Clostridia; o__Clostridiales; f__Ruminococcaceae; g__Unclassified_Ruminococcaceae; s__Unclassified_Ruminococcaceae
otu15569	0	0	0	0	0	0	0	0	0	0	0	0	0	0	0	0	0	0	0	2.1	14.94	0	0	k__Bacteria; p__Bacteroidetes; c__Bacteroidia; o__Bacteroidales; f__Rikenellaceae; g__Unclassified_Rikenellaceae; s__Unclassified_Rikenellaceae
otu16191	0	0	0	0	0	0	0	2.26	0	0	0	0	0	0	0	0	0	0	0	0	0	15.85	0	k__Bacteria; p__Firmicutes; c__Bacilli; o__Lactobacillales; f__Lactobacillaceae; g__Lactobacillus; s__Unclassified_Lactobacillus
otu18473	0	0	0	0	0	1.47	0	4.83	0	3.2	3.45	0	0	1.63	0	0	1.23	0	0	0	0	0	0	k__Bacteria; p__Fusobacteria; c__Fusobacteriia; o__Fusobacteriales; f__Leptotrichiaceae; g__Unclassified_Leptotrichiaceae; s__Unclassified_Leptotrichiaceae
otu18560	0	0	0	0	0	0	0	0	0	0	0	1.11	0	0	0	1.03	0	0	13.58	0	0	0	0	k__Bacteria; p__Actinobacteria; c__Thermoleophilia; o__Solirubrobacterales; f__Unclassified_Solirubrobacterales; g__Unclassified_Solirubrobacterales; s__Unclassified_Solirubrobacterales
otu18915	0	0	0	0	0	0	0	0	0	0	0	0	0	0	0	0	0	0	0	0	14.71	2.23	0	k__Bacteria; p__Acidobacteria; c__RB25; o__Unclassified_RB25; f__Unclassified_RB25; g__Unclassified_RB25; s__Unclassified_RB25
otu19490	0	0	5.83	0	0	0	0	0	0	0	0	0	0	0	0	0	2.9	1.52	0	0	0	1.53	0	k__Bacteria; p__Proteobacteria; c__Alphaproteobacteria; o__Rhizobiales; f__Bradyrhizobiaceae; g__Unclassified_Bradyrhizobiaceae; s__Unclassified_Bradyrhizobiaceae
otu20578	0	0	0	0	0	0	0	0	0	0	0	0	0	0	0	0	0	0	0	0	16.32	0	0	k__Bacteria; p__Acidobacteria; c__Acidobacteria-6; o__iii1-15; f__Unclassified_iii1-15; g__Unclassified_iii1-15; s__Unclassified_iii1-15
otu20977	0	0	0	0	0	0	0	0	0	0	0	0	0	0	0	0	0	0	0	0	16.87	0	0	k__Bacteria; p__Acidobacteria; c__Acidobacteriia; o__Acidobacteriales; f__Koribacteraceae; g__Unclassified_Koribacteraceae; s__Unclassified_Koribacteraceae
otu21248	0	0	0	0	0	0	0	0	0	0	2.65	0	0	0	0	0	0	0	0	0	12.62	1.43	0	k__Bacteria; p__Firmicutes; c__Clostridia; o__Clostridiales; f__Ruminococcaceae; g__Unclassified_Ruminococcaceae; s__Unclassified_Ruminococcaceae
otu22211	0	2.69	0	0	10.79	0	0	0	0	0	0	2.05	0	0	0	0	0	0	0	0	0	0	0	k__Bacteria; p__Firmicutes; c__Bacilli; o__Bacillales; f__Bacillaceae; g__Bacillus; s__Unclassified_Bacillus
otu22781	0	0	17.39	0	0	0	0	0	0	0	0	0	0	0	0	0	0	0	0	0	0	0	0	k__Bacteria; p__Chloroflexi; c__Chloroflexi; o__AKIW781; f__Unclassified_AKIW781; g__Unclassified_AKIW781; s__Unclassified_AKIW781
otu22875	0	0	16.7	0	0	0	0	0	0	0	0	0	0	0	0	0	0	0	0	0	0	0	0	k__Bacteria; p__Proteobacteria; c__Alphaproteobacteria; o__Rhodospirillales; f__Acetobacteraceae; g__Unclassified_Acetobacteraceae; s__Unclassified_Acetobacteraceae
otu23778	0	0	0	4.54	0	0	0	0	0	0	5.53	1.93	1.45	0	0	0	0	0	0	0	2.09	0	0	k__Bacteria; p__Proteobacteria; c__Alphaproteobacteria; o__Rhizobiales; f__Hyphomicrobiaceae; g__Pedomicrobium; s__Pedomicrobium_australicum
otu66	0	0	0	0	0	0	0	6.23	0	1.25	0	3.75	0	0	0	0	0	0	0	0	2.94	0	0	k__Bacteria; p__Firmicutes; c__Clostridia; o__Clostridiales; f__Ruminococcaceae; g__Unclassified_Ruminococcaceae; s__Unclassified_Ruminococcaceae
otu603	0	0	0	0	0	0	0	0	0	0	0	0	1.38	0	0	0	0	0	0	0	14.02	0	0	k__Bacteria; p__Actinobacteria; c__Actinobacteria; o__Bifidobacteriales; f__Bifidobacteriaceae; g__Bifidobacterium; s__Unclassified_Bifidobacterium
otu638	0	0	0	0	0	0	0	0	0	0	0	0	0	0	20.04	0	0	0	0	0	0	0	0	k__Bacteria; p__WS3; c__PRR-12; o__Sediment-1; f__Unclassified_Sediment-1; g__Unclassified_Sediment-1; s__Unclassified_Sediment-1
otu860	0	0	0	0	0	0	0	0	0	0	0	0	0	0	0	0	0	0	0	0	11.59	2.86	0	k__Bacteria; p__Firmicutes; c__Clostridia; o__Clostridiales; f__Unclassified_Clostridiales; g__Unclassified_Clostridiales; s__Unclassified_Clostridiales
otu2084	0	0	0	0	0	0	0	0	0	0	0	0	0	4.2	0	10.81	0	0	0	0	0	0	0	k__Bacteria; p__Firmicutes; c__Clostridia; o__Clostridiales; f__Unclassified_Clostridiales; g__Unclassified_Clostridiales; s__Unclassified_Clostridiales
otu3232	0	0	0	0	0	0	0	0	0	0	0	0	0	0	0	0	0	0	0	0	15.52	0	0	k__Bacteria; p__Acidobacteria; c__DA052; o__Ellin6513; f__Unclassified_Ellin6513; g__Unclassified_Ellin6513; s__Unclassified_Ellin6513
otu3383	0	0	0	0	0	0	0	0	0	0	0	0	0	0	0	14.06	0	0	0	0	0	0	0	k__Bacteria; p__Bacteroidetes; c__Bacteroidia; o__Bacteroidales; f__S24-7; g__Unclassified_S24-7; s__Unclassified_S24-7
otu3595	0	0	0	0	0	0	0	0	5.09	0	0	2.26	0	0	0	0	0	0	0	0	7.65	0	0	k__Bacteria; p__Proteobacteria; c__Alphaproteobacteria; o__Sphingomonadales; f__Sphingomonadaceae; g__Kaistobacter; s__Unclassified_Kaistobacter
otu3623	0	0	0	0	0	0	0	0	0	0	9.87	0	0	0	0	0	0	0	0	0	5.58	0	0	k__Bacteria; p__Gemmatimonadetes; c__Gemmatimonadetes; o__Gemmatimonadales; f__Ellin5301; g__Unclassified_Ellin5301; s__Unclassified_Ellin5301
otu4037	0	0	0	0	0	0	0	0	0	0	0	0	0	0	0	0	0	0	0	0	14.28	1.49	0	k__Bacteria; p__Acidobacteria; c__Acidobacteria-6; o__iii1-15; f__mb2424; g__Unclassified_mb2424; s__Unclassified_mb2424
otu4933	0	0	0	0	0	0	0	0	0	0	0	0	0	0	0	0	0	0	0	0	15.34	0	0	k__Bacteria; p__Firmicutes; c__Bacilli; o__Bacillales; f__[Thermicanaceae]; g__Thermicanus; s__Unclassified_Thermicanus
otu5019	0	0	16.5	0	0	0	0	0	0	0	0	0	0	0	0	0	0	0	0	0	0	0	0	k__Bacteria; p__Bacteroidetes; c__Bacteroidia; o__Bacteroidales; f__BA008; g__Unclassified_BA008; s__Unclassified_BA008
otu5272	0	0	0	0	0	0	0	0	0	0	0	0	0	19.49	0	0	0	0	0	0	0	0	0	k__Bacteria; p__Chloroflexi; c__Anaerolineae; o__S0208; f__Unclassified_S0208; g__Unclassified_S0208; s__Unclassified_S0208
otu5399	0	0	0	0	0	0	0	0	0	0	0	0	0	0	0	0	13.25	0	0	0	0	0	0	k__Bacteria; p__Proteobacteria; c__Deltaproteobacteria; o__Desulfuromonadales; f__Geobacteraceae; g__Geobacter; s__Unclassified_Geobacter
otu5776	0	0	0	0	0	0	0	0	0	0	0	0	0	0	0	0	0	15.87	0	0	0	0	0	k__Bacteria; p__Proteobacteria; c__Alphaproteobacteria; o__Rhizobiales; f__Unclassified_Rhizobiales; g__Unclassified_Rhizobiales; s__Unclassified_Rhizobiales
otu6057	0	0	0	0	0	0	0	0	0	0	14.71	0	0	0	0	0	0	0	0	0	0	0	0	k__Bacteria; p__Firmicutes; c__Bacilli; o__Bacillales; f__Bacillaceae; g__Unclassified_Bacillaceae; s__Unclassified_Bacillaceae
otu6158	0	0	0	0	0	0	0	0	0	0	0	0	0	0	0	0	0	0	0	0	14.79	1.49	0	k__Bacteria; p__Gemmatimonadetes; c__Gemmatimonadetes; o__Unclassified_Gemmatimonadetes; f__Unclassified_Gemmatimonadetes; g__Unclassified_Gemmatimonadetes; s__Unclassified_Gemmatimonadetes
otu7722	0	0	0	0	0	0	0	0	0	0	0	3	0	0	0	0	0	0	0	0	11.4	0	0	k__Bacteria; p__Tenericutes; c__Mollicutes; o__Unclassified_Mollicutes; f__Unclassified_Mollicutes; g__Unclassified_Mollicutes; s__Unclassified_Mollicutes
otu7825	0	0	0	0	0	16.84	0	0	0	0	0	0	0	0	0	0	0	0	0	0	0	0	0	k__Bacteria; p__Bacteroidetes; c__Bacteroidia; o__Bacteroidales; f__Unclassified_Bacteroidales; g__Unclassified_Bacteroidales; s__Unclassified_Bacteroidales
otu8122	0	0	0	0	0	0	0	0	0	0	0	0	0	0	20.46	0	0	0	0	0	0	0	0	k__Bacteria; p__Proteobacteria; c__Deltaproteobacteria; o__Myxococcales; f__Haliangiaceae; g__Unclassified_Haliangiaceae; s__Unclassified_Haliangiaceae
otu9217	0	0	16.19	0	0	0	0	0	0	0	0	0	0	0	0	0	0	0	0	0	0	0	0	k__Bacteria; p__Actinobacteria; c__Actinobacteria; o__Actinomycetales; f__Nocardioidaceae; g__Kribbella; s__Unclassified_Kribbella
otu9575	0	0	0	0	0	0	0	0	0	0	0	0	0	19.27	0	0	0	0	0	0	0	0	0	k__Bacteria; p__Proteobacteria; c__Gammaproteobacteria; o__Xanthomonadales; f__Sinobacteraceae; g__Unclassified_Sinobacteraceae; s__Unclassified_Sinobacteraceae
otu9789	0	0	0	0	0	0	0	1.52	2.5	0	0	3.88	0	0	0	0	0	0	0	0	5	0	0	k__Bacteria; p__Actinobacteria; c__Actinobacteria; o__Actinomycetales; f__Corynebacteriaceae; g__Corynebacterium; s__Unclassified_Corynebacterium
otu9811	0	0	7.88	0	0	0	0	0	0	0	0	0	0	0	0	0	0	8.47	0	0	0	0	0	k__Bacteria; p__Proteobacteria; c__Gammaproteobacteria; o__Enterobacteriales; f__Enterobacteriaceae; g__Unclassified_Enterobacteriaceae; s__Unclassified_Enterobacteriaceae
otu13294	0	0	0	0	0	0	0	0	0	0	0	0	0	0	0	0	0	0	0	0	15.4	0	0	k__Bacteria; p__Proteobacteria; c__Alphaproteobacteria; o__Sphingomonadales; f__Sphingomonadaceae; g__Kaistobacter; s__Unclassified_Kaistobacter
otu14392	0	0	0	0	0	0	0	0	0	0	0	0	0	0	0	0	3.38	0	0	4.26	6.04	0	0	k__Bacteria; p__Actinobacteria; c__Actinobacteria; o__Actinomycetales; f__Nocardioidaceae; g__Unclassified_Nocardioidaceae; s__Unclassified_Nocardioidaceae
otu14478	0	0	0	0	0	0	0	0	0	0	0	0	0	19.14	0	0	0	0	0	0	0	0	0	k__Bacteria; p__Proteobacteria; c__Alphaproteobacteria; o__Rhodospirillales; f__Rhodospirillaceae; g__Unclassified_Rhodospirillaceae; s__Unclassified_Rhodospirillaceae
otu14551	0	0	0	0	0	0	0	0	0	0	0	0	0	0	0	0	0	15.94	0	0	0	0	0	k__Bacteria; p__Bacteroidetes; c__Bacteroidia; o__Bacteroidales; f__S24-7; g__Unclassified_S24-7; s__Unclassified_S24-7
otu14979	0	0	2.14	1.42	0	2.28	1.56	0	0	0	4.42	0	0	0	2.48	0	1.19	0	0	0	0	0	0	k__Bacteria; p__Proteobacteria; c__Gammaproteobacteria; o__Pseudomonadales; f__Moraxellaceae; g__Acinetobacter; s__Acinetobacter_johnsonii
otu15084	0	0	0	0	0	0	0	0	0	0	0	0	0	0	0	0	0	0	0	5.23	9.84	1.58	0	k__Bacteria; p__Bacteroidetes; c__Bacteroidia; o__Bacteroidales; f__Rikenellaceae; g__Unclassified_Rikenellaceae; s__Unclassified_Rikenellaceae
otu15270	0	0	1.45	0	0	0	0	0	0	0	2.69	1	0	0	0	0	1.2	2.78	0	0	2.98	0	0	k__Bacteria; p__Proteobacteria; c__Alphaproteobacteria; o__Sphingomonadales; f__Sphingomonadaceae; g__Unclassified_Sphingomonadaceae; s__Unclassified_Sphingomonadaceae
otu16624	0	0	0	0	0	0	0	0	0	0	0	0	0	0	0	0	0	0	0	0	13.31	2.96	0	k__Bacteria; p__Gemmatimonadetes; c__Gemmatimonadetes; o__N1423WL; f__Unclassified_N1423WL; g__Unclassified_N1423WL; s__Unclassified_N1423WL
otu17146	0	0	0	0	0	0	0	0	0	0	0	0	0	0	0	0	6.53	0	0	0	8.59	0	0	k__Bacteria; p__Chloroflexi; c__Gitt-GS-136; o__Unclassified_Gitt-GS-136; f__Unclassified_Gitt-GS-136; g__Unclassified_Gitt-GS-136; s__Unclassified_Gitt-GS-136
otu17802	0	0	0	0	0	0	0	0	0	0	0	0	0	0	0	0	0	0	0	0	11.97	3.68	0	k__Bacteria; p__Firmicutes; c__Clostridia; o__Clostridiales; f__Unclassified_Clostridiales; g__Unclassified_Clostridiales; s__Unclassified_Clostridiales
otu19270	0	0	0	0	0	0	0	0	0	0	13.19	0	0	0	0	0	0	0	0	2.03	0	0	0	k__Bacteria; p__Firmicutes; c__Clostridia; o__Clostridiales; f__Ruminococcaceae; g__Unclassified_Ruminococcaceae; s__Unclassified_Ruminococcaceae
otu19477	0	0	0	0	0	0	0	0	0	0	0	0	0	0	0	0	0	0	0	0	3.46	0	9.3	k__Bacteria; p__Proteobacteria; c__Alphaproteobacteria; o__Rhizobiales; f__Hyphomicrobiaceae; g__Unclassified_Hyphomicrobiaceae; s__Unclassified_Hyphomicrobiaceae
otu20016	0	0	0	0	0	0	0	0	0	0	0	0	0	0	20.41	0	0	0	0	0	0	0	0	k__Bacteria; p__Proteobacteria; c__Deltaproteobacteria; o__MBNT15; f__Unclassified_MBNT15; g__Unclassified_MBNT15; s__Unclassified_MBNT15
otu21160	0	0	0	0	0	0	0	3.13	0	1.27	0	0	0	0	0	3.39	0	0	0	8.08	0	0	0	k__Bacteria; p__Bacteroidetes; c__Bacteroidia; o__Bacteroidales; f__Rikenellaceae; g__Unclassified_Rikenellaceae; s__Unclassified_Rikenellaceae
otu21930	0	0	0	0	0	0	0	0	0	0	0	0	0	0	0	0	13.34	0	0	0	0	0	0	k__Bacteria; p__Gemmatimonadetes; c__Gemm-1; o__Unclassified_Gemm-1; f__Unclassified_Gemm-1; g__Unclassified_Gemm-1; s__Unclassified_Gemm-1
otu22266	0	0	0	7.59	0	0	0	0	0	0	0	0	0	9.76	0	0	0	0	0	0	0	0	0	k__Bacteria; p__Bacteroidetes; c__Flavobacteriia; o__Flavobacteriales; f__[Weeksellaceae]; g__Chryseobacterium; s__Unclassified_Chryseobacterium
otu22349	0	0	0	0	0	0	0	0	0	1.9	0	0	0	0	0	0	0	0	0	0	11.66	2.21	0	k__Bacteria; p__Firmicutes; c__Clostridia; o__Clostridiales; f__Ruminococcaceae; g__Unclassified_Ruminococcaceae; s__Unclassified_Ruminococcaceae
otu22679	0	0	0	0	0	0	0	0	0	0	0	0	0	0	0	0	0	0	0	0	16.4	0	0	k__Bacteria; p__Gemmatimonadetes; c__Gemmatimonadetes; o__Gemmatimonadales; f__Ellin5301; g__Unclassified_Ellin5301; s__Unclassified_Ellin5301
otu22957	0	0	0	0	0	0	0	0	0	0	2.67	0	0	0	2.67	0	1.66	0	3.36	0	3.41	0	0	k__Bacteria; p__Proteobacteria; c__Gammaproteobacteria; o__Pseudomonadales; f__Moraxellaceae; g__Unclassified_Moraxellaceae; s__Unclassified_Moraxellaceae
otu23178	0	0	3.69	0	0	0	0	0	0	0	1.4	0	0	0	3.57	2.46	1.12	0	0	0	0	0	0	k__Bacteria; p__Bacteroidetes; c__[Saprospirae]; o__[Saprospirales]; f__Chitinophagaceae; g__Sediminibacterium; s__Unclassified_Sediminibacterium
otu23701	0	0	0	0	0	0	3.06	1.52	0	1.35	0	0	0	0	0	0	0	0	0	1.37	7.7	1.41	0	k__Bacteria; p__Firmicutes; c__Clostridia; o__Clostridiales; f__Ruminococcaceae; g__Unclassified_Ruminococcaceae; s__Unclassified_Ruminococcaceae
otu230	0	0	0	3.04	0	0	0	0	0	0	0	0	0	0	0	0	0	0	0	0	11.38	1.43	0	k__Bacteria; p__Firmicutes; c__Bacilli; o__Bacillales; f__Bacillaceae; g__Anoxybacillus; s__Anoxybacillus_kestanbolensis
otu237	0	0	0	0	0	0	0	0	0	0	0	0	0	0	0	0	0	0	0	0	14	1.51	0	k__Bacteria; p__Proteobacteria; c__Gammaproteobacteria; o__Xanthomonadales; f__Xanthomonadaceae; g__Unclassified_Xanthomonadaceae; s__Unclassified_Xanthomonadaceae
otu1382	0	0	0	0	0	0	0	0	0	0	0	0	0	0	0	13.05	0	0	0	0	0	0	0	k__Bacteria; p__Bacteroidetes; c__Bacteroidia; o__Bacteroidales; f__S24-7; g__Unclassified_S24-7; s__Unclassified_S24-7
otu1543	0	0	0	0	0	0	0	0	0	0	0	0	0	0	0	0	0	0	0	0	14.1	0	0	k__Bacteria; p__Firmicutes; c__Clostridia; o__Clostridiales; f__Ruminococcaceae; g__Unclassified_Ruminococcaceae; s__Unclassified_Ruminococcaceae
otu2429	0	0	10.15	0	0	0	0	0	0	0	0	0	0	5.93	0	0	0	0	0	0	0	0	0	k__Bacteria; p__Firmicutes; c__Erysipelotrichi; o__Erysipelotrichales; f__Erysipelotrichaceae; g__Allobaculum; s__Unclassified_Allobaculum
otu2958	0	0	0	7.48	0	0	0	0	0	0	3.91	1.12	0	0	0	1.81	0	0	0	0	0	0	0	k__Bacteria; p__Proteobacteria; c__Gammaproteobacteria; o__Xanthomonadales; f__Sinobacteraceae; g__Unclassified_Sinobacteraceae; s__Unclassified_Sinobacteraceae
otu3517	0	0	0	0	0	0	0	0	0	0	7.07	0	0	0	0	0	0	0	0	7.24	0	0	0	k__Bacteria; p__Firmicutes; c__Clostridia; o__Clostridiales; f__Unclassified_Clostridiales; g__Unclassified_Clostridiales; s__Unclassified_Clostridiales
otu3602	0	0	0	0	0	0	0	0	0	0	0	0	0	0	0	0	0	0	0	0	0	16.18	0	k__Bacteria; p__Firmicutes; c__Clostridia; o__Clostridiales; f__Clostridiaceae; g__Unclassified_Clostridiaceae; s__Unclassified_Clostridiaceae
otu3773	0	0	0	0	0	0	0	0	0	0	0	0	2.6	0	0	0	0	0	0	0	11.46	0	0	k__Bacteria; p__Proteobacteria; c__Alphaproteobacteria; o__Unclassified_Alphaproteobacteria; f__Unclassified_Alphaproteobacteria; g__Unclassified_Alphaproteobacteria; s__Unclassified_Alphaproteobacteria
otu4748	0	0	0	0	0	0	0	0	18.28	0	0	0	0	0	0	0	0	0	0	0	0	0	0	k__Bacteria; p__Actinobacteria; c__Acidimicrobiia; o__Acidimicrobiales; f__Unclassified_Acidimicrobiales; g__Unclassified_Acidimicrobiales; s__Unclassified_Acidimicrobiales
otu4848	0	0	0	0	0	0	0	0	0	0	0	10.62	0	0	0	0	0	0	0	0	0	0	0	k__Bacteria; p__Planctomycetes; c__Planctomycetia; o__Gemmatales; f__Gemmataceae; g__Unclassified_Gemmataceae; s__Unclassified_Gemmataceae
otu8334	0	0	0	0	0	0	0	0	0	0	0	0	0	0	0	0	0	0	15.12	0	0	0	0	k__Bacteria; p__Chloroflexi; c__Anaerolineae; o__SBR1031; f__A4b; g__Unclassified_A4b; s__Unclassified_A4b
otu8553	0	0	0	1.53	0	0	0	0	0	0	2.67	0	0	0	2.64	1.31	0	0	0	0	2.94	0	0	k__Bacteria; p__Proteobacteria; c__Gammaproteobacteria; o__Pseudomonadales; f__Moraxellaceae; g__Acinetobacter; s__Unclassified_Acinetobacter
otu8682	0	0	0	0	0	0	0	0	0	0	0	11	0	0	0	0	0	0	0	0	0	0	0	k__Bacteria; p__Firmicutes; c__Bacilli; o__Bacillales; f__Bacillaceae; g__Bacillus; s__Unclassified_Bacillus
otu9548	1.57	0	0	0	0	0	0	0	0	2.55	4.44	3.42	0	0	0	0	0	0	0	0	1.37	0	0	k__Bacteria; p__Firmicutes; c__Bacilli; o__Bacillales; f__Bacillaceae; g__Bacillus; s__Unclassified_Bacillus
otu9808	0	0	0	0	0	0	0	0	0	0	14.08	0	0	0	0	0	0	0	0	0	0	0	0	k__Bacteria; p__Proteobacteria; c__Alphaproteobacteria; o__Rhizobiales; f__Methylocystaceae; g__Methylosinus; s__Unclassified_Methylosinus
otu11151	0	0	0	0	0	0	0	1.61	0	0	5.3	1.89	0	1.63	0	0	1.22	0	0	0	0	0	0	k__Bacteria; p__Fusobacteria; c__Fusobacteriia; o__Fusobacteriales; f__Leptotrichiaceae; g__Unclassified_Leptotrichiaceae; s__Unclassified_Leptotrichiaceae
otu11179	0	0	0	0	0	0	0	0	0	0	0	0	0	0	0	0	0	0	0	0	14.18	1.41	0	k__Bacteria; p__Firmicutes; c__Clostridia; o__Clostridiales; f__Ruminococcaceae; g__Unclassified_Ruminococcaceae; s__Unclassified_Ruminococcaceae
otu11757	0	0	3.06	0	0	2.34	0	0	0	0	0	0	0	0	0	0	0	0	0	0	9.84	0	0	k__Bacteria; p__Firmicutes; c__Clostridia; o__Clostridiales; f__Ruminococcaceae; g__Unclassified_Ruminococcaceae; s__Unclassified_Ruminococcaceae
otu12491	0	0	0	0	0	0	0	0	0	0	0	0	0	0	0	0	0	0	0	0	15.1	0	0	k__Bacteria; p__Proteobacteria; c__Deltaproteobacteria; o__Myxococcales; f__Unclassified_Myxococcales; g__Unclassified_Myxococcales; s__Unclassified_Myxococcales
otu12498	0	0	1.43	0	1.74	0	0	0	11.59	0	0	2.02	0	0	0	0	0	0	0	0	0	0	0	k__Bacteria; p__Actinobacteria; c__Actinobacteria; o__Actinomycetales; f__Micromonosporaceae; g__Unclassified_Micromonosporaceae; s__Unclassified_Micromonosporaceae
otu12505	0	0	0	0	3.63	0	0	0	0	0	0	0	0	0	0	6.64	0	5.11	0	0	0	0	0	k__Bacteria; p__Proteobacteria; c__Alphaproteobacteria; o__Rhizobiales; f__Hyphomicrobiaceae; g__Devosia; s__Unclassified_Devosia
otu12614	0	0	0	0	0	0	0	2.44	0	0	1.31	4.19	1.34	0	0	0	0	0	0	0	0	0	0	k__Bacteria; p__Firmicutes; c__Bacilli; o__Lactobacillales; f__Carnobacteriaceae; g__Unclassified_Carnobacteriaceae; s__Unclassified_Carnobacteriaceae
otu12880	0	0	0	0	0	0	0	0	0	0	0	0	0	0	15.87	2.56	0	0	0	0	0	0	0	k__Bacteria; p__Proteobacteria; c__Alphaproteobacteria; o__Sphingomonadales; f__Sphingomonadaceae; g__Unclassified_Sphingomonadaceae; s__Unclassified_Sphingomonadaceae
otu12987	0	0	0	0	0	0	0	0	0	0	0	0	0	0	0	12.83	0	0	0	0	0	0	0	k__Bacteria; p__Firmicutes; c__Clostridia; o__Clostridiales; f__[Tissierellaceae]; g__Unclassified_[Tissierellaceae]; s__Unclassified_[Tissierellaceae]
otu13138	0	0	0	0	0	0	0	0	0	0	0	0	0	0	0	0	4.72	0	1.47	2.93	4.27	0	0	k__Bacteria; p__Firmicutes; c__Clostridia; o__Clostridiales; f__Unclassified_Clostridiales; g__Unclassified_Clostridiales; s__Unclassified_Clostridiales
otu13228	0	0	0	9.57	0	0	0	0	0	4.69	0	0	0	0	0	0	0	0	0	0	0	0	0	k__Bacteria; p__Proteobacteria; c__Deltaproteobacteria; o__Desulfovibrionales; f__Desulfovibrionaceae; g__Desulfovibrio; s__Unclassified_Desulfovibrio
otu13392	0	0	0	0	0	0	0	0	0	0	0	0	0	0	0	0	0	0	0	0	15.44	0	0	k__Bacteria; p__Acidobacteria; c__Solibacteres; o__Solibacterales; f__Unclassified_Solibacterales; g__Unclassified_Solibacterales; s__Unclassified_Solibacterales
otu13498	0	0	0	0	0	0	0	0	0	0	0	0	0	0	0	0	0	0	0	0	14.31	1.6	0	k__Bacteria; p__Acidobacteria; c__[Chloracidobacteria]; o__DS-100; f__Unclassified_DS-100; g__Unclassified_DS-100; s__Unclassified_DS-100
otu13725	0	0	0	9.18	0	5.4	0	0	0	0	0	1.45	0	0	0	0	0	0	0	0	0	0	0	k__Bacteria; p__Firmicutes; c__Bacilli; o__Bacillales; f__Planococcaceae; g__Lysinibacillus; s__Lysinibacillus_boronitolerans
otu13814	0	0	0	0	0	0	0	0	0	0	0	0	0	0	0	0	0	0	0	1.49	12.87	1.42	0	k__Bacteria; p__Firmicutes; c__Clostridia; o__Clostridiales; f__Christensenellaceae; g__Unclassified_Christensenellaceae; s__Unclassified_Christensenellaceae
otu15780	0	0	0	0	0	0	0	0	0	0	0	2.51	0	0	0	0	0	0	0	1.49	9.89	0	0	k__Bacteria; p__Firmicutes; c__Clostridia; o__Clostridiales; f__Unclassified_Clostridiales; g__Unclassified_Clostridiales; s__Unclassified_Clostridiales
otu15947	0	0	0	0	0	0	0	0	0	0	0	0	0	0	0	0	4.58	0	0	9.2	0	0	0	k__Bacteria; p__Firmicutes; c__Clostridia; o__Clostridiales; f__[Tissierellaceae]; g__Helcococcus; s__Unclassified_Helcococcus
otu16556	0	0	3.4	0	0	0	0	0	0	0	0	0	0	0	0	4.26	0	1.34	0	0	1.35	0	0	k__Bacteria; p__Actinobacteria; c__Actinobacteria; o__Actinomycetales; f__Micrococcaceae; g__Kocuria; s__Unclassified_Kocuria
otu16692	0	0	0	0	0	0	0	0	0	1.92	0	0	0	0	0	0	0	0	0	9.16	3.42	0	0	k__Bacteria; p__Firmicutes; c__Clostridia; o__Clostridiales; f__Unclassified_Clostridiales; g__Unclassified_Clostridiales; s__Unclassified_Clostridiales
otu16712	0	0	0	0	0	0	0	2.29	0	0	5.71	0	0	0	0	0	0	0	0	0	4.74	0	0	k__Bacteria; p__Tenericutes; c__Mollicutes; o__RF39; f__Unclassified_RF39; g__Unclassified_RF39; s__Unclassified_RF39
otu17924	0	0	0	0	0	0	0	0	0	0	0	0	0	0	0	0	0	0	0	0	15.6	0	0	k__Bacteria; p__Proteobacteria; c__Deltaproteobacteria; o__Myxococcales; f__Unclassified_Myxococcales; g__Unclassified_Myxococcales; s__Unclassified_Myxococcales
otu18151	0	0	8.76	0	0	0	0	0	0	0	1.96	0	0	0	0	0	0	0	3.36	0	0	0	0	k__Bacteria; p__Firmicutes; c__Clostridia; o__Clostridiales; f__Lachnospiraceae; g__Unclassified_Lachnospiraceae; s__Unclassified_Lachnospiraceae
otu18457	0	0	0	0	0	0	0	0	0	0	0	3.02	0	0	0	0	0	0	0	0	10	1.52	0	k__Bacteria; p__Acidobacteria; c__Acidobacteria-6; o__iii1-15; f__Unclassified_iii1-15; g__Unclassified_iii1-15; s__Unclassified_iii1-15
otu18659	0	0	0	0	0	0	0	0	0	0	0	0	0	0	0	0	0	0	0	16.44	0	0	0	k__Bacteria; p__Firmicutes; c__Clostridia; o__Clostridiales; f__[Mogibacteriaceae]; g__Unclassified_[Mogibacteriaceae]; s__Unclassified_[Mogibacteriaceae]
otu19155	0	0	7.25	0	0	0	0	0	0	0	2.37	0	0	0	0	0	0	0	0	5.54	0	0	0	k__Bacteria; p__Actinobacteria; c__Actinobacteria; o__Actinomycetales; f__Streptomycetaceae; g__Streptomyces; s__Unclassified_Streptomyces
otu19801	0	0	0	0	0	0	0	1.41	0	0	0	0	0	0	0	0	0	0	0	0	11.89	2.19	0	k__Bacteria; p__Firmicutes; c__Clostridia; o__Clostridiales; f__Ruminococcaceae; g__Unclassified_Ruminococcaceae; s__Unclassified_Ruminococcaceae
otu21756	0	0	0	0	0	0	0	2.96	0	1.26	2.7	3.02	0	0	0	0	1.73	0	0	0	0	0	0	k__Bacteria; p__Fusobacteria; c__Fusobacteriia; o__Fusobacteriales; f__Leptotrichiaceae; g__Unclassified_Leptotrichiaceae; s__Unclassified_Leptotrichiaceae
otu21901	0	0	0	0	0	0	0	0	0	0	0	0	0	0	0	0	0	0	0	16.04	0	0	0	k__Bacteria; p__Firmicutes; c__Erysipelotrichi; o__Erysipelotrichales; f__Erysipelotrichaceae; g__Unclassified_Erysipelotrichaceae; s__Unclassified_Erysipelotrichaceae
otu22911	0	0	0	0	0	0	0	0	0	0	0	0	0	0	0	12.78	0	0	0	0	0	0	0	k__Bacteria; p__Bacteroidetes; c__Bacteroidia; o__Bacteroidales; f__Porphyromonadaceae; g__Parabacteroides; s__Unclassified_Parabacteroides
otu23034	0	0	0	0	1.78	0	0	0	0	0	9.18	0	0	0	0	0	0	0	0	0	0	0	2.78	k__Bacteria; p__Proteobacteria; c__Betaproteobacteria; o__Burkholderiales; f__Comamonadaceae; g__Unclassified_Comamonadaceae; s__Unclassified_Comamonadaceae
otu23567	0	0	2.78	0	0	0	0	2.38	0	0	0	4.48	0	0	0	0	0	0	0	2.75	1.49	0	0	k__Bacteria; p__Firmicutes; c__Clostridia; o__Clostridiales; f__Ruminococcaceae; g__Unclassified_Ruminococcaceae; s__Unclassified_Ruminococcaceae
otu169	0	0	0	0	0	0	4.55	1.58	0	0	2.73	3.32	0	0	0	0	0	0	0	0	1.52	0	0	k__Bacteria; p__Firmicutes; c__Clostridia; o__Clostridiales; f__Ruminococcaceae; g__Unclassified_Ruminococcaceae; s__Unclassified_Ruminococcaceae
otu1497	0	0	10.15	0	0	0	0	0	0	0	0	0	0	0	0	0	0	0	0	1.57	0	0	2.16	k__Bacteria; p__Actinobacteria; c__Thermoleophilia; o__Gaiellales; f__Gaiellaceae; g__Unclassified_Gaiellaceae; s__Unclassified_Gaiellaceae
otu1535	0	0	0	0	0	0	0	0	0	0	0	0	0	0	0	0	0	0	0	3.53	8.85	2.24	0	k__Bacteria; p__Elusimicrobia; c__Elusimicrobia; o__Elusimicrobiales; f__Elusimicrobiaceae; g__Unclassified_Elusimicrobiaceae; s__Unclassified_Elusimicrobiaceae
otu1886	0	0	0	0	0	0	0	0	0	0	0	0	0	0	0	9.82	0	0	0	0	3.71	0	0	k__Bacteria; p__Firmicutes; c__Clostridia; o__Clostridiales; f__Ruminococcaceae; g__Unclassified_Ruminococcaceae; s__Unclassified_Ruminococcaceae
otu2012	0	0	0	0	0	0	1.55	0	1.67	0	0	0	0	0	5.31	1.29	0	0	0	0	0	1.54	0	k__Bacteria; p__Proteobacteria; c__Alphaproteobacteria; o__Caulobacterales; f__Caulobacteraceae; g__Unclassified_Caulobacteraceae; s__Unclassified_Caulobacteraceae
otu2218	0	0	0	0	0	2.89	0	0	0	2.04	0	0	0	0	0	0	0	9.88	0	0	0	0	0	k__Bacteria; p__Proteobacteria; c__Alphaproteobacteria; o__Rhizobiales; f__Hyphomicrobiaceae; g__Devosia; s__Unclassified_Devosia
otu2588	0	0	0	0	0	0	0	0	0	0	0	0	0	0	0	0	0	0	0	0	14.12	0	0	k__Bacteria; p__Chloroflexi; c__Thermomicrobia; o__JG30-KF-CM45; f__Unclassified_JG30-KF-CM45; g__Unclassified_JG30-KF-CM45; s__Unclassified_JG30-KF-CM45
otu3336	0	0	0	0	0	0	0	0	0	0	0	0	0	0	0	0	0	0	6.06	0	1.47	0	4.92	k__Bacteria; p__Acidobacteria; c__DA052; o__Ellin6513; f__Unclassified_Ellin6513; g__Unclassified_Ellin6513; s__Unclassified_Ellin6513
otu3544	0	0	0	0	0	0	0	0	0	0	1.25	0	0	0	0	8.27	0	1.53	0	0	0	0	0	k__Bacteria; p__Proteobacteria; c__Gammaproteobacteria; o__Pseudomonadales; f__Moraxellaceae; g__Moraxella; s__Unclassified_Moraxella
otu3890	0	0	0	0	0	0	0	1.62	0	0	1.81	0	0	6.62	0	4.76	0	0	0	0	0	0	0	k__Bacteria; p__Firmicutes; c__Clostridia; o__Clostridiales; f__Unclassified_Clostridiales; g__Unclassified_Clostridiales; s__Unclassified_Clostridiales
otu3977	0	0	0	0	0	0	0	0	0	0	0	0	0	0	18.63	0	0	0	0	0	0	0	0	k__Bacteria; p__Chloroflexi; c__Anaerolineae; o__SBR1031; f__A4b; g__Unclassified_A4b; s__Unclassified_A4b
otu4151	0	0	0	0	0	0	0	0	0	0	0	0	0	0	0	0	0	0	0	0	13.5	0	0	k__Bacteria; p__Firmicutes; c__Clostridia; o__Clostridiales; f__Ruminococcaceae; g__Unclassified_Ruminococcaceae; s__Unclassified_Ruminococcaceae
otu4707	0	0	0	0	0	0	0	0	0	0	0	0	0	0	0	0	0	0	0	0	12.77	2.32	0	k__Bacteria; p__Chloroflexi; c__TK10; o__B07_WMSP1; f__Unclassified_B07_WMSP1; g__Unclassified_B07_WMSP1; s__Unclassified_B07_WMSP1
otu4789	0	0	0	0	0	0	0	0	3.41	0	2.61	0	0	0	0	0	0	3.53	0	0	4.94	0	0	k__Bacteria; p__Firmicutes; c__Clostridia; o__Clostridiales; f__[Tissierellaceae]; g__Unclassified_[Tissierellaceae]; s__Unclassified_[Tissierellaceae]
otu5321	0	0	0	0	0	0	0	0	0	0	0	0	0	0	0	0	0	0	0	0	14.64	0	0	k__Bacteria; p__Proteobacteria; c__Deltaproteobacteria; o__Myxococcales; f__Unclassified_Myxococcales; g__Unclassified_Myxococcales; s__Unclassified_Myxococcales
otu5356	0	0	0	0	0	0	0	0	0	0	0	0	0	0	0	0	0	14.51	0	0	0	0	0	k__Bacteria; p__Chloroflexi; c__Anaerolineae; o__SBR1031; f__A4b; g__Unclassified_A4b; s__Unclassified_A4b
otu6525	0	0	0	0	0	0	0	0	0	0	0	0	0	0	18.51	0	0	0	0	0	0	0	0	k__Bacteria; p__Firmicutes; c__Erysipelotrichi; o__Erysipelotrichales; f__Erysipelotrichaceae; g__Allobaculum; s__Unclassified_Allobaculum
otu6638	0	0	0	0	0	0	0	0	0	0	0	3.3	0	0	0	0	0	0	0	0	7.98	1.42	0	k__Bacteria; p__Firmicutes; c__Clostridia; o__Clostridiales; f__Ruminococcaceae; g__Unclassified_Ruminococcaceae; s__Unclassified_Ruminococcaceae
otu6943	0	0	0	0	0	0	0	0	0	0	0	0	0	0	18.47	0	0	0	0	0	0	0	0	k__Bacteria; p__Proteobacteria; c__Deltaproteobacteria; o__Myxococcales; f__Myxococcaceae; g__Unclassified_Myxococcaceae; s__Unclassified_Myxococcaceae
otu6992	0	0	0	0	0	3.89	0	0	0	0	0	0	0	0	11.61	0	0	0	0	0	0	0	0	k__Bacteria; p__Actinobacteria; c__Actinobacteria; o__Actinomycetales; f__Microbacteriaceae; g__Microbacterium; s__Unclassified_Microbacterium
otu7150	0	0	0	0	0	0	0	0	0	0	0	0	0	0	0	12.72	0	0	0	0	0	0	0	k__Bacteria; p__Firmicutes; c__Erysipelotrichi; o__Erysipelotrichales; f__Erysipelotrichaceae; g__[Eubacterium]; s__[Eubacterium]_dolichum
otu7232	0	0	0	0	0	0	0	0	0	0	0	0	0	0	0	8.91	0	0	3.5	0	0	0	0	k__Bacteria; p__Actinobacteria; c__Actinobacteria; o__Actinomycetales; f__Nocardioidaceae; g__Propionicimonas; s__Unclassified_Propionicimonas
otu7674	0	0	0	0	0	0	0	0	0	0	0	0	0	0	0	0	0	0	0	0	14.04	0	0	k__Bacteria; p__Firmicutes; c__Clostridia; o__Clostridiales; f__Unclassified_Clostridiales; g__Unclassified_Clostridiales; s__Unclassified_Clostridiales
otu7728	0	0	0	0	0	0	0	2.32	0	0	0	0	0	0	0	0	1.07	0	0	0	9.68	1.57	0	k__Bacteria; p__Firmicutes; c__Clostridia; o__Clostridiales; f__Ruminococcaceae; g__Unclassified_Ruminococcaceae; s__Unclassified_Ruminococcaceae
otu7907	0	0	0	0	0	0	0	0	0	0	0	0	0	0	0	0	0	0	0	0	13.93	0	0	k__Bacteria; p__Actinobacteria; c__Acidimicrobiia; o__Acidimicrobiales; f__Unclassified_Acidimicrobiales; g__Unclassified_Acidimicrobiales; s__Unclassified_Acidimicrobiales
otu8058	0	0	0	0	0	0	0	0	0	0	0	0	0	0	0	0	0	0	0	0	12.03	2.84	0	k__Bacteria; p__Proteobacteria; c__Deltaproteobacteria; o__Myxococcales; f__Unclassified_Myxococcales; g__Unclassified_Myxococcales; s__Unclassified_Myxococcales
otu8806	0	0	0	0	0	0	0	0	0	0	0	0	0	0	0	0	0	0	0	0	11.97	2.94	0	k__Bacteria; p__Proteobacteria; c__Gammaproteobacteria; o__Xanthomonadales; f__Xanthomonadaceae; g__Unclassified_Xanthomonadaceae; s__Unclassified_Xanthomonadaceae
otu9786	0	0	0	0	0	0	0	1.59	0	0	0	0	0	0	0	0	0	0	0	0	10.4	1.52	0	k__Bacteria; p__Firmicutes; c__Clostridia; o__Clostridiales; f__Ruminococcaceae; g__Unclassified_Ruminococcaceae; s__Unclassified_Ruminococcaceae
otu10029	0	0	0	0	0	0	0	0	0	0	0	0	0	0	0	12.44	0	0	0	0	0	0	0	k__Bacteria; p__Bacteroidetes; c__Bacteroidia; o__Bacteroidales; f__BS11; g__Unclassified_BS11; s__Unclassified_BS11
otu10674	0	0	0	0	0	0	0	0	0	0	0	0	0	14.26	3.53	0	0	0	0	0	0	0	0	k__Bacteria; p__Bacteroidetes; c__Bacteroidia; o__Bacteroidales; f__S24-7; g__Unclassified_S24-7; s__Unclassified_S24-7
otu10755	0	0	0	0	0	0	0	0	0	0	0	0	0	0	0	12.35	0	0	0	0	0	0	0	k__Bacteria; p__Bacteroidetes; c__Bacteroidia; o__Bacteroidales; f__Bacteroidaceae; g__Bacteroides; s__Unclassified_Bacteroides
otu11317	0	0	0	0	0	0	0	0	0	0	13.55	0	0	0	0	0	0	0	0	0	0	0	0	k__Bacteria; p__Actinobacteria; c__Actinobacteria; o__Actinomycetales; f__Actinomycetaceae; g__Trueperella; s__Unclassified_Trueperella
otu11638	0	0	0	0	0	0	0	0	0	0	0	0	0	0	0	0	0	0	0	0	15.13	0	0	k__Bacteria; p__Proteobacteria; c__Gammaproteobacteria; o__HOC36; f__Unclassified_HOC36; g__Unclassified_HOC36; s__Unclassified_HOC36
otu11925	0	0	0	0	0	0	1.6	4.64	0	2.53	0	3.68	0	0	0	0	0	0	0	0	0	0	0	k__Bacteria; p__Firmicutes; c__Clostridia; o__Clostridiales; f__Lachnospiraceae; g__Unclassified_Lachnospiraceae; s__Unclassified_Lachnospiraceae
otu12051	0	0	0	0	0	0	0	0	0	0	0	0	0	0	0	0	0	0	0	4.44	9.2	1.5	0	k__Bacteria; p__Tenericutes; c__RF3; o__ML615J-28; f__Unclassified_ML615J-28; g__Unclassified_ML615J-28; s__Unclassified_ML615J-28
otu12073	0	0	0	0	0	6.12	0	0	1.65	1.99	2.47	0	0	0	0	0	0	0	0	0	0	0	0	k__Bacteria; p__Firmicutes; c__Bacilli; o__Bacillales; f__Planococcaceae; g__Sporosarcina; s__Unclassified_Sporosarcina
otu13502	0	0	1.47	11.7	0	0	0	0	0	0	0	0	0	0	0	1.78	0	0	0	0	0	0	0	k__Bacteria; p__Firmicutes; c__Clostridia; o__Clostridiales; f__Clostridiaceae; g__Unclassified_Clostridiaceae; s__Unclassified_Clostridiaceae
otu14238	0	0	0	0	0	0	0	0	0	0	13.58	0	0	0	0	0	0	0	0	0	0	0	0	k__Bacteria; p__Proteobacteria; c__Deltaproteobacteria; o__Myxococcales; f__Myxococcaceae; g__Anaeromyxobacter; s__Unclassified_Anaeromyxobacter
otu14526	1.49	0	0	0	0	3.12	0	0	0	2	2.06	2.96	0	0	0	0	0	0	0	0	0	0	0	k__Bacteria; p__Fusobacteria; c__Fusobacteriia; o__Fusobacteriales; f__Leptotrichiaceae; g__Unclassified_Leptotrichiaceae; s__Unclassified_Leptotrichiaceae
otu14597	0	0	0	0	0	0	0	0	0	0	0	0	0	0	0	6.01	0	0	0	3.58	2.79	0	0	k__Bacteria; p__Proteobacteria; c__Deltaproteobacteria; o__Desulfovibrionales; f__Desulfovibrionaceae; g__Unclassified_Desulfovibrionaceae; s__Unclassified_Desulfovibrionaceae
otu14786	0	0	0	0	0	0	0	1.55	0	0	0	0	0	0	0	0	0	0	0	1.48	9.91	2.32	0	k__Bacteria; p__Firmicutes; c__Clostridia; o__Clostridiales; f__Ruminococcaceae; g__Unclassified_Ruminococcaceae; s__Unclassified_Ruminococcaceae
otu15169	0	0	0	0	0	0	0	3.9	0	0	0	0	0	0	0	0	0	0	0	0	7.82	2.2	0	k__Bacteria; p__Firmicutes; c__Clostridia; o__Clostridiales; f__Ruminococcaceae; g__Unclassified_Ruminococcaceae; s__Unclassified_Ruminococcaceae
otu16877	0	0	0	0	0	0	0	0	0	0	0	0	0	0	0	12.6	0	0	0	0	0	0	0	k__Bacteria; p__Actinobacteria; c__Coriobacteriia; o__Coriobacteriales; f__Coriobacteriaceae; g__Unclassified_Coriobacteriaceae; s__Unclassified_Coriobacteriaceae
otu17101	0	0	0	0	0	0	0	0	0	0	0	0	0	0	0	0	0	0	0	0	0	0	11.04	k__Bacteria; p__Fusobacteria; c__Fusobacteriia; o__Fusobacteriales; f__Leptotrichiaceae; g__Unclassified_Leptotrichiaceae; s__Unclassified_Leptotrichiaceae
otu17880	0	0	0	0	0	0	0	0	0	0	0	0	0	0	0	0	0	0	0	0	13.6	0	0	k__Bacteria; p__Proteobacteria; c__Deltaproteobacteria; o__NB1-j; f__NB1-i; g__Unclassified_NB1-i; s__Unclassified_NB1-i
otu19055	0	0	2.36	0	0	0	0	1.58	0	0	0	2.79	0	0	0	0	0	2.17	0	2.89	0	0	1.48	k__Bacteria; p__Proteobacteria; c__Betaproteobacteria; o__Rhodocyclales; f__Rhodocyclaceae; g__KD1-23; s__Unclassified_KD1-23
otu19133	0	0	0	3.78	0	0	0	0	0	0	1.23	2.55	0	0	0	2.29	0	0	0	0	1.33	2.22	0	k__Bacteria; p__TM7; c__TM7-3; o__CW040; f__F16; g__Unclassified_F16; s__Unclassified_F16
otu21417	0	0	4.33	0	0	0	0	0	0	0	0	0	0	1.62	8.82	0	0	0	0	0	0	0	0	k__Bacteria; p__Cyanobacteria; c__Chloroplast; o__Stramenopiles; f__Unclassified_Stramenopiles; g__Unclassified_Stramenopiles; s__Unclassified_Stramenopiles
otu21438	0	0	0	0	0	0	0	0	0	0	0	0	2.06	0	0	10.63	0	0	0	0	0	0	0	k__Bacteria; p__Bacteroidetes; c__Bacteroidia; o__Bacteroidales; f__S24-7; g__Unclassified_S24-7; s__Unclassified_S24-7
otu21453	0	0	0	0	0	0	0	0	0	0	0	0	0	0	0	0	0	0	0	0	14.01	0	0	k__Bacteria; p__Gemmatimonadetes; c__Gemmatimonadetes; o__Gemmatimonadales; f__Unclassified_Gemmatimonadales; g__Unclassified_Gemmatimonadales; s__Unclassified_Gemmatimonadales
otu23123	0	0	0	0	0	0	0	0	0	0	0	0	0	17.41	0	0	0	0	0	0	0	0	0	k__Bacteria; p__Proteobacteria; c__Alphaproteobacteria; o__Rhodospirillales; f__Acetobacteraceae; g__Unclassified_Acetobacteraceae; s__Unclassified_Acetobacteraceae
otu23508	0	0	0	0	0	0	0	0	0	0	0	0	0	0	0	0	0	4.1	0	0	10.11	0	0	k__Bacteria; p__Acidobacteria; c__[Chloracidobacteria]; o__RB41; f__Ellin6075; g__Unclassified_Ellin6075; s__Unclassified_Ellin6075
otu23721	0	0	0	0	0	0	0	0	0	0	0	0	0	0	15.05	0	0	0	0	2.91	0	0	0	k__Bacteria; p__Firmicutes; c__Clostridia; o__Clostridiales; f__Lachnospiraceae; g__Unclassified_Lachnospiraceae; s__Unclassified_Lachnospiraceae
otu93	0	0	0	0	0	0	0	0	0	0	5.21	0	0	0	0	0	0	0	0	2.16	4.77	0	0	k__Bacteria; p__Firmicutes; c__Clostridia; o__Clostridiales; f__Unclassified_Clostridiales; g__Unclassified_Clostridiales; s__Unclassified_Clostridiales
otu209	0	0	0	0	0	0	0	0	0	0	0	0	0	0	0	0	0	0	0	0	0	14.86	0	k__Bacteria; p__Bacteroidetes; c__Sphingobacteriia; o__Sphingobacteriales; f__Sphingobacteriaceae; g__Unclassified_Sphingobacteriaceae; s__Unclassified_Sphingobacteriaceae
otu2124	0	0	0	15.09	0	0	0	0	0	0	0	0	0	0	0	0	0	0	0	0	0	0	0	k__Bacteria; p__Actinobacteria; c__Thermoleophilia; o__Solirubrobacterales; f__Unclassified_Solirubrobacterales; g__Unclassified_Solirubrobacterales; s__Unclassified_Solirubrobacterales
otu3659	0	0	0	0	0	0	0	0	0	0	1.21	0	0	0	0	0	0	0	0	0	11.15	0	0	k__Bacteria; p__Firmicutes; c__Clostridia; o__Clostridiales; f__Ruminococcaceae; g__Unclassified_Ruminococcaceae; s__Unclassified_Ruminococcaceae
otu3718	0	0	0	0	0	0	0	0	0	0	2.5	0	0	0	0	0	0	0	0	10.91	0	0	0	k__Bacteria; p__Firmicutes; c__Clostridia; o__Clostridiales; f__Ruminococcaceae; g__Ruminococcus; s__Unclassified_Ruminococcus
otu3999	0	0	0	0	0	0	0	0	0	0	0	0	0	0	0	0	0	0	0	13.63	0	0	0	k__Bacteria; p__Proteobacteria; c__Alphaproteobacteria; o__Sphingomonadales; f__Erythrobacteraceae; g__Unclassified_Erythrobacteraceae; s__Unclassified_Erythrobacteraceae
otu4561	0	0	0	0	0	0	0	0	0	0	0	0	0	0	0	0	0	4.89	0	0	9.34	0	0	k__Bacteria; p__Proteobacteria; c__Betaproteobacteria; o__MND1; f__Unclassified_MND1; g__Unclassified_MND1; s__Unclassified_MND1
otu4810	0	0	0	0	0	0	0	0	0	0	0	9.52	0	0	0	0	0	0	0	0	0	0	0	k__Bacteria; p__Firmicutes; c__Clostridia; o__Thermoanaerobacterales; f__Thermoanaerobacteraceae; g__Thermoanaerobacter; s__Unclassified_Thermoanaerobacter
otu4898	0	0	0	0	0	0	0	0	0	0	12.82	0	0	0	0	0	0	0	0	0	0	0	0	k__Bacteria; p__Acidobacteria; c__Solibacteres; o__Solibacterales; f__Unclassified_Solibacterales; g__Unclassified_Solibacterales; s__Unclassified_Solibacterales
otu5250	0	0	0	0	0	0	0	0	0	0	0	0	0	0	0	1.11	0	0	0	6.45	0	6.68	0	k__Bacteria; p__Firmicutes; c__Clostridia; o__Clostridiales; f__Ruminococcaceae; g__Unclassified_Ruminococcaceae; s__Unclassified_Ruminococcaceae
otu5363	1.5	0	0	0	0	0	0	0	0	0	0	4.92	0	0	0	0	4.58	0	0	0	0	0	0	k__Bacteria; p__Chloroflexi; c__Anaerolineae; o__SBR1031; f__A4b; g__Unclassified_A4b; s__Unclassified_A4b
otu5462	0	0	0	0	0	0	0	0	0	0	8.72	0	0	0	0	0	0	0	0	4.22	0	0	0	k__Bacteria; p__Actinobacteria; c__Coriobacteriia; o__Coriobacteriales; f__Coriobacteriaceae; g__Unclassified_Coriobacteriaceae; s__Unclassified_Coriobacteriaceae
otu6917	0	0	0	0	1.79	0	0	0	0	0	0	0	0	10.81	0	0	0	0	3.38	0	0	0	0	k__Bacteria; p__Actinobacteria; c__Thermoleophilia; o__Solirubrobacterales; f__Solirubrobacteraceae; g__Unclassified_Solirubrobacteraceae; s__Unclassified_Solirubrobacteraceae
otu7210	0	0	0	0	0	0	0	0	0	0	0	0	0	0	3.42	1.65	0	0	0	0	7.09	0	0	k__Bacteria; p__Proteobacteria; c__Betaproteobacteria; o__Methylophilales; f__Methylophilaceae; g__Unclassified_Methylophilaceae; s__Unclassified_Methylophilaceae
otu7427	0	0	0	0	0	0	0	0	0	2.02	4.44	0	1.4	0	0	0	0	2.11	0	1.5	0	0	0	k__Bacteria; p__Actinobacteria; c__Actinobacteria; o__Actinomycetales; f__Corynebacteriaceae; g__Corynebacterium; s__Unclassified_Corynebacterium
otu7883	0	0	0	0	0	0	0	0	0	1.99	0	2.99	0	0	0	0	0	0	0	0	6.82	0	0	k__Bacteria; p__Bacteroidetes; c__Bacteroidia; o__Bacteroidales; f__Unclassified_Bacteroidales; g__Unclassified_Bacteroidales; s__Unclassified_Bacteroidales
otu8111	0	0	0	0	0	0	0	0	0	0	1.91	0	0	0	0	0	0	0	0	0	9.92	1.46	0	k__Bacteria; p__Firmicutes; c__Clostridia; o__Clostridiales; f__Unclassified_Clostridiales; g__Unclassified_Clostridiales; s__Unclassified_Clostridiales
otu8711	0	0	0	0	0	0	0	0	0	0	0	0	0	0	0	0	0	0	0	0	12.87	0	0	k__Bacteria; p__Bacteroidetes; c__[Saprospirae]; o__[Saprospirales]; f__Chitinophagaceae; g__Unclassified_Chitinophagaceae; s__Unclassified_Chitinophagaceae
otu8816	0	0	0	0	0	0	0	0	0	0	0	0	0	0	0	0	0	0	0	0	13.2	0	0	k__Bacteria; p__Proteobacteria; c__Deltaproteobacteria; o__Myxococcales; f__Unclassified_Myxococcales; g__Unclassified_Myxococcales; s__Unclassified_Myxococcales
otu8959	0	0	0	0	0	0	0	0	0	0	0	0	0	0	0	10.68	0	0	0	0	0	0	0	k__Bacteria; p__Firmicutes; c__Erysipelotrichi; o__Erysipelotrichales; f__Erysipelotrichaceae; g__Bulleidia; s__Bulleidia_p-1630-c5
otu9189	0	0	0	0	0	5.28	0	0	0	1.88	0	0	3.46	0	0	0	0	0	0	2.19	1.43	0	0	k__Bacteria; p__Actinobacteria; c__Actinobacteria; o__Actinomycetales; f__Intrasporangiaceae; g__Unclassified_Intrasporangiaceae; s__Unclassified_Intrasporangiaceae
otu10414	0	0	0	0	0	5.47	0	0	0	1.92	0	0	0	0	0	0	0	0	0	7.25	0	0	0	k__Bacteria; p__Firmicutes; c__Erysipelotrichi; o__Erysipelotrichales; f__Erysipelotrichaceae; g__Unclassified_Erysipelotrichaceae; s__Unclassified_Erysipelotrichaceae
otu10418	0	0	0	0	0	0	0	0	0	0	12.7	0	0	0	0	0	0	0	0	0	0	0	0	k__Bacteria; p__Actinobacteria; c__Actinobacteria; o__Actinomycetales; f__Actinomycetaceae; g__Trueperella; s__Unclassified_Trueperella
otu10531	0	0	0	0	0	0	0	4.74	0	0	3.16	0	0	0	0	0	0	0	0	0	0	6.68	0	k__Bacteria; p__Tenericutes; c__Mollicutes; o__RF39; f__Unclassified_RF39; g__Unclassified_RF39; s__Unclassified_RF39
otu10811	0	0	6.77	0	0	0	0	0	0	0	0	0	0	0	0	0	0	0	0	1.39	6.25	0	0	k__Bacteria; p__Firmicutes; c__Clostridia; o__Clostridiales; f__[Mogibacteriaceae]; g__Unclassified_[Mogibacteriaceae]; s__Unclassified_[Mogibacteriaceae]
otu11026	0	0	0	0	0	0	0	0	0	0	3.14	0	0	0	0	0	0	0	1.35	0	7.03	2.21	0	k__Bacteria; p__Acidobacteria; c__Solibacteres; o__Solibacterales; f__Solibacteraceae; g__Candidatus_Solibacter; s__Unclassified_Candidatus_Solibacter
otu11136	0	0	0	0	0	0	0	0	0	0	0	0	0	0	0	0	0	0	0	0	14.12	0	0	k__Bacteria; p__Firmicutes; c__Clostridia; o__Clostridiales; f__Ruminococcaceae; g__Unclassified_Ruminococcaceae; s__Unclassified_Ruminococcaceae
otu11209	0	0	0	15.1	0	0	0	0	0	0	0	0	0	0	0	0	0	0	0	0	0	0	0	k__Bacteria; p__Acidobacteria; c__Acidobacteria-6; o__CCU21; f__Unclassified_CCU21; g__Unclassified_CCU21; s__Unclassified_CCU21
otu11644	0	0	0	0	0	0	0	1.53	0	0	0	5.92	0	0	0	0	0	0	0	0	4.11	0	0	k__Bacteria; p__Tenericutes; c__Mollicutes; o__RF39; f__Unclassified_RF39; g__Unclassified_RF39; s__Unclassified_RF39
otu12242	0	0	0	0	0	0	0	0	0	0	0	9.97	0	0	0	0	0	0	0	0	0	0	0	k__Bacteria; p__Chloroflexi; c__Anaerolineae; o__CFB-26; f__Unclassified_CFB-26; g__Unclassified_CFB-26; s__Unclassified_CFB-26
otu12584	0	0	0	0	0	0	0	2.33	0	0	0	0	0	0	0	0	0	0	0	2.1	9.19	0	0	k__Bacteria; p__Bacteroidetes; c__Bacteroidia; o__Bacteroidales; f__Porphyromonadaceae; g__Paludibacter; s__Unclassified_Paludibacter
otu12635	0	0	0	0	0	0	0	0	0	0	0	0	0	0	17.74	0	0	0	0	0	0	0	0	k__Bacteria; p__Proteobacteria; c__Deltaproteobacteria; o__Desulfuromonadales; f__Geobacteraceae; g__Geobacter; s__Unclassified_Geobacter
otu12652	0	0	2.8	0	0	0	0	2.23	0	0	0	0	0	0	0	0	1.05	0	0	0	4.98	0	0	k__Bacteria; p__Firmicutes; c__Clostridia; o__Clostridiales; f__Ruminococcaceae; g__Unclassified_Ruminococcaceae; s__Unclassified_Ruminococcaceae
otu14420	0	0	0	0	0	0	0	0	0	0	0	4.69	0	0	0	0	0	0	0	0	6.96	0	0	k__Bacteria; p__Cyanobacteria; c__4C0d-2; o__YS2; f__Unclassified_YS2; g__Unclassified_YS2; s__Unclassified_YS2
otu15268	0	0	0	0	0	0	0	0	0	0	0	0	0	0	0	0	0	0	0	0	13.09	0	0	k__Bacteria; p__Gemmatimonadetes; c__Gemmatimonadetes; o__Gemmatimonadales; f__Ellin5301; g__Unclassified_Ellin5301; s__Unclassified_Ellin5301
otu15529	0	0	0	0	0	0	0	0	0	0	0	0	0	0	17.62	0	0	0	0	0	0	0	0	k__Bacteria; p__Bacteroidetes; c__[Saprospirae]; o__[Saprospirales]; f__Chitinophagaceae; g__Sediminibacterium; s__Unclassified_Sediminibacterium
otu16139	0	0	0	0	0	0	0	0	0	0	0	0	0	16.69	0	0	0	0	0	0	0	0	0	k__Bacteria; p__Bacteroidetes; c__Bacteroidia; o__Bacteroidales; f__S24-7; g__Unclassified_S24-7; s__Unclassified_S24-7
otu16397	0	0	0	0	0	0	1.51	0	0	0	0	0	0	0	0	0	0	0	0	0	10.54	0	0	k__Bacteria; p__Firmicutes; c__Clostridia; o__Clostridiales; f__Unclassified_Clostridiales; g__Unclassified_Clostridiales; s__Unclassified_Clostridiales
otu16495	0	0	0	0	0	0	0	0	0	0	0	0	0	0	0	0	11.45	0	0	0	0	0	0	k__Bacteria; p__Proteobacteria; c__Deltaproteobacteria; o__Desulfovibrionales; f__Desulfovibrionaceae; g__Desulfovibrio; s__Unclassified_Desulfovibrio
otu16787	0	0	0	0	0	0	0	0	0	0	0	0	0	0	0	2.38	0	0	0	0	10.51	0	0	k__Bacteria; p__Acidobacteria; c__Acidobacteria-6; o__iii1-15; f__Unclassified_iii1-15; g__Unclassified_iii1-15; s__Unclassified_iii1-15
otu16987	0	0	0	0	0	0	0	0	0	0	0	0	0	0	0	0	0	13.78	0	0	0	0	0	k__Bacteria; p__Firmicutes; c__Bacilli; o__Lactobacillales; f__Aerococcaceae; g__Unclassified_Aerococcaceae; s__Unclassified_Aerococcaceae
otu17465	0	0	0	3.79	0	0	0	2.3	0	0	0	0	0	0	0	0	0	0	0	2.15	5.85	0	0	k__Bacteria; p__Firmicutes; c__Clostridia; o__Clostridiales; f__Clostridiaceae; g__Clostridium; s__Unclassified_Clostridium
otu17949	0	0	0	2.99	0	0	0	0	0	2.03	5.35	0	0	0	0	0	0	0	0	1.55	0	0	0	k__Bacteria; p__Firmicutes; c__Bacilli; o__Bacillales; f__Bacillaceae; g__Bacillus; s__Bacillus_flexus
otu18317	0	0	0	2.25	0	0	0	0	0	0	0	0	0	0	0	0	0	0	10.08	0	0	0	0	k__Bacteria; p__Firmicutes; c__Bacilli; o__Lactobacillales; f__Lactobacillaceae; g__Lactobacillus; s__Unclassified_Lactobacillus
otu18383	0	0	0	0	0	0	0	0	0	0	0	0	0	0	0	0	0	0	0	0	13.83	0	0	k__Bacteria; p__Chloroflexi; c__Anaerolineae; o__SBR1031; f__A4b; g__Unclassified_A4b; s__Unclassified_A4b
otu18429	0	0	0	0	0	0	0	1.57	0	1.31	2.52	0	0	0	0	0	0	0	0	0	7.82	0	0	k__Bacteria; p__Firmicutes; c__Clostridia; o__Clostridiales; f__Ruminococcaceae; g__Unclassified_Ruminococcaceae; s__Unclassified_Ruminococcaceae
otu18465	0	0	0	0	0	0	0	0	0	0	0	0	0	0	0	0	0	0	0	0	13.61	0	0	k__Bacteria; p__Proteobacteria; c__Betaproteobacteria; o__SC-I-84; f__Unclassified_SC-I-84; g__Unclassified_SC-I-84; s__Unclassified_SC-I-84
otu18489	0	0	0	0	0	0	0	0	0	0	0	0	0	15.99	0	0	0	0	0	0	0	0	0	k__Bacteria; p__Bacteroidetes; c__Bacteroidia; o__Bacteroidales; f__S24-7; g__Unclassified_S24-7; s__Unclassified_S24-7
otu19378	0	0	0	0	0	0	0	0	16.88	0	0	0	0	0	0	0	0	0	0	0	0	0	0	k__Bacteria; p__Proteobacteria; c__Alphaproteobacteria; o__Rhodospirillales; f__Acetobacteraceae; g__Unclassified_Acetobacteraceae; s__Unclassified_Acetobacteraceae
otu20616	0	0	0	0	0	0	0	0	0	0	0	0	0	0	0	0	0	0	0	0	13.1	0	0	k__Bacteria; p__Planctomycetes; c__C6; o__MVS-107; f__Unclassified_MVS-107; g__Unclassified_MVS-107; s__Unclassified_MVS-107
otu20650	0	0	0	0	0	0	0	0	0	1.83	0	0	0	0	0	0	0	0	0	2.22	9.64	0	0	k__Bacteria; p__Bacteroidetes; c__Bacteroidia; o__Bacteroidales; f__Bacteroidaceae; g__Bacteroides; s__Unclassified_Bacteroides
otu20771	0	0	0	0	0	0	0	2.39	0	2.03	3.9	2.58	0	0	0	0	0	0	0	0	0	0	0	k__Bacteria; p__Fusobacteria; c__Fusobacteriia; o__Fusobacteriales; f__Leptotrichiaceae; g__Unclassified_Leptotrichiaceae; s__Unclassified_Leptotrichiaceae
otu21377	0	0	0	0	0	0	0	0	0	0	0	0	0	0	0	0	0	0	0	2.92	11.26	0	0	k__Bacteria; p__Bacteroidetes; c__Bacteroidia; o__Bacteroidales; f__[Paraprevotellaceae]; g__Paraprevotella; s__Unclassified_Paraprevotella
otu21835	0	0	0	0	0	0	0	0	0	0	0	0	0	0	0	0	0	0	0	0	12.56	0	0	k__Bacteria; p__Bacteroidetes; c__Bacteroidia; o__Bacteroidales; f__Unclassified_Bacteroidales; g__Unclassified_Bacteroidales; s__Unclassified_Bacteroidales
otu21848	0	0	0	0	0	0	0	0	0	0	0	0	0	0	0	0	0	0	0	0	13.7	0	0	k__Bacteria; p__Proteobacteria; c__Deltaproteobacteria; o__Myxococcales; f__Unclassified_Myxococcales; g__Unclassified_Myxococcales; s__Unclassified_Myxococcales
otu21924	0	0	0	0	0	0	0	0	0	0	13.14	0	0	0	0	0	0	0	0	0	0	0	0	k__Bacteria; p__Chloroflexi; c__Anaerolineae; o__SBR1031; f__oc28; g__Unclassified_oc28; s__Unclassified_oc28
otu22381	0	0	1.52	0	0	0	0	0	0	0	0	0	0	14.16	0	0	0	0	0	0	0	0	0	k__Bacteria; p__Firmicutes; c__Clostridia; o__Clostridiales; f__Eubacteriaceae; g__Anaerofustis; s__Unclassified_Anaerofustis
otu22550	0	0	0	0	0	0	0	0	0	0	0	0	0	0	0	0	0	14.2	0	0	0	0	0	k__Bacteria; p__Proteobacteria; c__Deltaproteobacteria; o__Myxococcales; f__Unclassified_Myxococcales; g__Unclassified_Myxococcales; s__Unclassified_Myxococcales
otu22730	0	0	13.33	0	0	0	0	0	0	0	0	0	0	0	0	0	0	0	0	0	0	0	0	k__Bacteria; p__Firmicutes; c__Clostridia; o__Clostridiales; f__Ruminococcaceae; g__Ruminococcus; s__Unclassified_Ruminococcus
otu22774	0	0	0	0	0	0	0	0	0	0	0	4.76	0	0	0	0	0	0	0	4.36	2.96	0	0	k__Bacteria; p__Firmicutes; c__Clostridia; o__Clostridiales; f__Unclassified_Clostridiales; g__Unclassified_Clostridiales; s__Unclassified_Clostridiales
otu22793	0	0	0	0	0	0	2.17	4.6	0	0	1.3	1.52	0	0	0	0	0	0	0	0	2.82	0	0	k__Bacteria; p__Tenericutes; c__Mollicutes; o__RF39; f__Unclassified_RF39; g__Unclassified_RF39; s__Unclassified_RF39
otu22806	0	0	0	0	0	0	0	0	0	0	0	3.42	0	0	0	0	0	0	0	0	7.81	0	0	k__Bacteria; p__Firmicutes; c__Clostridia; o__Clostridiales; f__Unclassified_Clostridiales; g__Unclassified_Clostridiales; s__Unclassified_Clostridiales
otu23217	0	0	0	0	0	0	0	0	0	0	0	0	0	0	0	0	0	0	0	0	0	14.66	0	k__Bacteria; p__Bacteroidetes; c__Cytophagia; o__Cytophagales; f__Cyclobacteriaceae; g__Unclassified_Cyclobacteriaceae; s__Unclassified_Cyclobacteriaceae
otu23464	0	0	0	0	0	0	0	0	0	0	0	0	0	0	0	0	0	0	0	0	12.82	1.46	0	k__Bacteria; p__Firmicutes; c__Clostridia; o__Clostridiales; f__Unclassified_Clostridiales; g__Unclassified_Clostridiales; s__Unclassified_Clostridiales
otu23755	0	0	0	0	0	0	0	0	0	0	0	0	0	0	0	0	0	0	0	0	13.95	0	0	k__Bacteria; p__Gemmatimonadetes; c__Gemm-1; o__Unclassified_Gemm-1; f__Unclassified_Gemm-1; g__Unclassified_Gemm-1; s__Unclassified_Gemm-1
otu165	0	0	0	0	0	0	0	0	0	0	0	0	0	16.26	0	0	0	0	0	0	0	0	0	k__Bacteria; p__Chloroflexi; c__Anaerolineae; o__SBR1031; f__A4b; g__Unclassified_A4b; s__Unclassified_A4b
otu319	0	0	0	0	0	0	0	0	0	0	11.16	0	0	0	0	0	0	0	0	1.52	0	0	0	k__Bacteria; p__Proteobacteria; c__Deltaproteobacteria; o__Myxococcales; f__Myxococcaceae; g__Anaeromyxobacter; s__Unclassified_Anaeromyxobacter
otu760	0	0	0	0	0	0	0	0	0	0	0	0	0	0	0	0	0	0	0	0	0	14.13	0	k__Bacteria; p__Acidobacteria; c__Solibacteres; o__Solibacterales; f__AKIW659; g__Unclassified_AKIW659; s__Unclassified_AKIW659
otu1282	0	0	0	0	0	0	0	0	0	0	1.94	0	0	0	0	0	0	0	0	0	9.29	0	0	k__Bacteria; p__Firmicutes; c__Clostridia; o__Clostridiales; f__Ruminococcaceae; g__Unclassified_Ruminococcaceae; s__Unclassified_Ruminococcaceae
otu1997	0	0	0	0	0	0	0	0	0	0	0	0	0	0	0	0	0	0	0	0	11.41	2.27	0	k__Bacteria; p__Firmicutes; c__Clostridia; o__Clostridiales; f__Unclassified_Clostridiales; g__Unclassified_Clostridiales; s__Unclassified_Clostridiales
otu2251	0	0	0	0	0	0	0	0	0	0	0	0	0	0	0	0	0	0	0	0	11.12	2.25	0	k__Bacteria; p__Chloroflexi; c__Anaerolineae; o__SBR1031; f__oc28; g__Unclassified_oc28; s__Unclassified_oc28
otu2939	0	0	0	0	0	0	0	0	0	0	0	7.63	0	0	0	0	0	0	0	0	0	0	0	k__Bacteria; p__Actinobacteria; c__Actinobacteria; o__Actinomycetales; f__Nocardiaceae; g__Rhodococcus; s__Rhodococcus_equi
otu3459	0	0	0	0	0	0	0	0	0	0	0	0	0	0	0	0	0	0	0	0	0	0	10.51	k__Bacteria; p__Proteobacteria; c__Betaproteobacteria; o__Burkholderiales; f__Comamonadaceae; g__Unclassified_Comamonadaceae; s__Unclassified_Comamonadaceae
otu4297	0	0	0	4.75	0	0	0	0	0	0	0	0	0	0	11.52	0	0	0	0	0	0	0	0	k__Bacteria; p__Proteobacteria; c__Alphaproteobacteria; o__Rhodospirillales; f__Rhodospirillaceae; g__Unclassified_Rhodospirillaceae; s__Unclassified_Rhodospirillaceae
otu4407	0	0	0	0	0	0	0	0	0	0	0	0	0	11.59	0	0	2.38	0	0	0	0	0	0	k__Bacteria; p__Bacteroidetes; c__Bacteroidia; o__Bacteroidales; f__[Paraprevotellaceae]; g__[Prevotella]; s__Unclassified_[Prevotella]
otu6110	0	0	0	0	0	14.66	0	0	0	0	0	0	0	0	0	0	0	0	0	0	0	0	0	k__Bacteria; p__Bacteroidetes; c__Bacteroidia; o__Bacteroidales; f__S24-7; g__Unclassified_S24-7; s__Unclassified_S24-7
otu6116	0	0	0	0	0	0	0	0	0	0	0	0	0	0	0	0	0	0	0	0	0	13.7	0	k__Bacteria; p__Firmicutes; c__Clostridia; o__Clostridiales; f__Lachnospiraceae; g__Roseburia; s__Roseburia_faecis
otu6653	0	0	0	0	0	0	0	0	0	0	0	0	0	0	0	0	0	0	0	0	12.62	0	0	k__Bacteria; p__Proteobacteria; c__Alphaproteobacteria; o__Rhizobiales; f__Bradyrhizobiaceae; g__Unclassified_Bradyrhizobiaceae; s__Unclassified_Bradyrhizobiaceae
otu6669	0	0	0	0	0	0	0	0	0	0	0	0	0	0	0	0	0	0	0	0	11.67	1.33	0	k__Bacteria; p__Chloroflexi; c__TK17; o__Unclassified_TK17; f__Unclassified_TK17; g__Unclassified_TK17; s__Unclassified_TK17
otu6861	0	0	0	0	0	0	0	0	0	0	6.68	0	0	5	0	0	0	0	0	0	0	0	1.03	k__Bacteria; p__Proteobacteria; c__Gammaproteobacteria; o__Pseudomonadales; f__Moraxellaceae; g__Unclassified_Moraxellaceae; s__Unclassified_Moraxellaceae
otu7506	0	0	0	0	0	0	0	0	0	0	0	0	0	0	0	0	0	0	0	0	12.8	0	0	k__Bacteria; p__Gemmatimonadetes; c__Gemm-1; o__Unclassified_Gemm-1; f__Unclassified_Gemm-1; g__Unclassified_Gemm-1; s__Unclassified_Gemm-1
otu7643	0	0	0	0	0	0	0	3.1	0	2.67	0	0	0	0	0	0	0	0	0	8.05	0	0	0	k__Bacteria; p__Bacteroidetes; c__Bacteroidia; o__Bacteroidales; f__Prevotellaceae; g__Prevotella; s__Unclassified_Prevotella
otu7794	0	0	0	0	0	0	0	0	0	1.31	0	0	0	0	0	0	1.72	0	0	1.5	7.14	1.56	0	k__Bacteria; p__Bacteroidetes; c__Bacteroidia; o__Bacteroidales; f__[Paraprevotellaceae]; g__YRC22; s__Unclassified_YRC22
otu8378	0	0	0	0	0	0	0	0	0	0	0	0	0	0	16.48	0	0	0	0	0	0	0	0	k__Bacteria; p__Proteobacteria; c__Deltaproteobacteria; o__Bdellovibrionales; f__Bdellovibrionaceae; g__Bdellovibrio; s__Unclassified_Bdellovibrio
otu8429	0	0	0	0	0	0	0	0	0	0	0	0	0	0	0	0	0	0	0	0	11.87	0	0	k__Bacteria; p__Firmicutes; c__Clostridia; o__Clostridiales; f__Unclassified_Clostridiales; g__Unclassified_Clostridiales; s__Unclassified_Clostridiales
otu8825	0	0	13.72	0	0	0	0	0	0	0	0	0	0	0	0	0	0	0	0	0	0	0	0	k__Bacteria; p__Proteobacteria; c__Deltaproteobacteria; o__BPC076; f__Unclassified_BPC076; g__Unclassified_BPC076; s__Unclassified_BPC076
otu9390	0	0	0	0	0	0	0	0	0	0	0	0	0	15.91	0	0	0	0	0	0	0	0	0	k__Bacteria; p__Firmicutes; c__Clostridia; o__Clostridiales; f__Unclassified_Clostridiales; g__Unclassified_Clostridiales; s__Unclassified_Clostridiales
otu9738	1.64	0	0	0	0	0	0	0	0	0	0	0	0	0	7.04	0	3.07	0	0	0	2.1	0	0	k__Bacteria; p__Bacteroidetes; c__Bacteroidia; o__Bacteroidales; f__S24-7; g__Unclassified_S24-7; s__Unclassified_S24-7
otu10039	0	0	0	0	0	14.84	0	0	0	0	0	0	0	0	0	0	0	0	0	0	0	0	0	k__Bacteria; p__Bacteroidetes; c__Bacteroidia; o__Bacteroidales; f__S24-7; g__Unclassified_S24-7; s__Unclassified_S24-7
otu10056	0	0	0	9.89	0	0	0	0	0	0	0	0	0	0	0	2.54	0	0	0	0	0	0	0	k__Bacteria; p__Firmicutes; c__Erysipelotrichi; o__Erysipelotrichales; f__Erysipelotrichaceae; g__Unclassified_Erysipelotrichaceae; s__Unclassified_Erysipelotrichaceae
otu10802	0	0	0	0	0	1.44	0	1.58	0	1.34	2.02	2.62	0	3.39	0	0	0	0	0	0	0	0	0	k__Bacteria; p__Fusobacteria; c__Fusobacteriia; o__Fusobacteriales; f__Leptotrichiaceae; g__Unclassified_Leptotrichiaceae; s__Unclassified_Leptotrichiaceae
otu10966	0	0	0	0	0	0	0	0	0	0	0	0	0	0	0	0	0	0	0	0	0	13.83	0	k__Bacteria; p__Actinobacteria; c__Actinobacteria; o__Actinomycetales; f__Pseudonocardiaceae; g__Unclassified_Pseudonocardiaceae; s__Unclassified_Pseudonocardiaceae
otu11015	0	0	0	0	0	0	0	0	0	0	0	0	0	0	0	0	0	0	0	0	13.21	0	0	k__Bacteria; p__Firmicutes; c__Clostridia; o__Clostridiales; f__Ruminococcaceae; g__Unclassified_Ruminococcaceae; s__Unclassified_Ruminococcaceae
otu11087	0	0	0	0	0	0	0	0	0	0	0	0	0	0	0	0	0	0	0	0	13.26	0	0	k__Bacteria; p__Verrucomicrobia; c__Verruco-5; o__WCHB1-41; f__RFP12; g__Unclassified_RFP12; s__Unclassified_RFP12
otu11800	0	0	0	0	0	10	0	0	0	0	0	0	0	0	0	0	0	4.35	0	0	0	0	0	k__Bacteria; p__Proteobacteria; c__Betaproteobacteria; o__Burkholderiales; f__Alcaligenaceae; g__Unclassified_Alcaligenaceae; s__Unclassified_Alcaligenaceae
otu12170	1.54	0	0	0	0	0	0	0	0	0	0	0	0	0	0	0	0	0	0	0	9.22	1.48	0	k__Bacteria; p__Firmicutes; c__Clostridia; o__Clostridiales; f__Ruminococcaceae; g__Oscillospira; s__Unclassified_Oscillospira
otu12503	0	0	0	0	0	0	0	0	0	0	0	4.83	0	0	0	0	0	0	0	0	5.53	0	0	k__Bacteria; p__Firmicutes; c__Clostridia; o__Clostridiales; f__Unclassified_Clostridiales; g__Unclassified_Clostridiales; s__Unclassified_Clostridiales
otu12821	0	0	0	0	0	13.77	0	0	0	0	0	0	0	0	0	0	0	0	0	0	0	0	0	k__Bacteria; p__Firmicutes; c__Clostridia; o__Clostridiales; f__Clostridiaceae; g__Unclassified_Clostridiaceae; s__Unclassified_Clostridiaceae
otu12884	0	0	13.77	0	0	0	0	0	0	0	0	0	0	0	0	0	0	0	0	0	0	0	0	k__Bacteria; p__Bacteroidetes; c__Bacteroidia; o__Bacteroidales; f__S24-7; g__Unclassified_S24-7; s__Unclassified_S24-7
otu13028	0	0	0	0	0	0	0	0	0	0	3.22	0	0	0	0	0	5.28	0	0	0	0	2.81	0	k__Bacteria; p__Proteobacteria; c__Gammaproteobacteria; o__Pasteurellales; f__Pasteurellaceae; g__Haemophilus; s__Unclassified_Haemophilus
otu13183	0	0	0	1.4	0	0	0	0	0	0	0	0	0	0	3.53	0	3.47	0	0	0	0	0	0	k__Bacteria; p__Proteobacteria; c__Gammaproteobacteria; o__Xanthomonadales; f__Sinobacteraceae; g__Unclassified_Sinobacteraceae; s__Unclassified_Sinobacteraceae
otu13249	0	0	0	7.47	0	0	0	2.97	0	0	0	0	0	0	0	2.86	0	0	0	0	0	0	0	k__Bacteria; p__Tenericutes; c__Mollicutes; o__RF39; f__Unclassified_RF39; g__Unclassified_RF39; s__Unclassified_RF39
otu13417	0	0	0	0	0	0	3.02	0	0	0	0	1.47	0	0	0	0	0	0	0	2.95	1.39	4.45	0	k__Bacteria; p__Proteobacteria; c__Gammaproteobacteria; o__Pseudomonadales; f__Moraxellaceae; g__Acinetobacter; s__Unclassified_Acinetobacter
otu13535	0	0	13.06	0	0	0	0	0	0	0	0	0	0	0	0	0	0	0	0	0	0	0	0	k__Bacteria; p__Firmicutes; c__Clostridia; o__Clostridiales; f__Ruminococcaceae; g__Ruminococcus; s__Unclassified_Ruminococcus
otu15014	0	0	0	0	0	0	0	0	0	0	0	0	0	15.95	0	0	0	0	0	0	0	0	0	k__Bacteria; p__Proteobacteria; c__Alphaproteobacteria; o__Rhodospirillales; f__Rhodospirillaceae; g__Unclassified_Rhodospirillaceae; s__Unclassified_Rhodospirillaceae
otu15810	0	0	0	0	0	0	0	0	0	0	0	0	0	0	0	0	0	0	0	7.28	0	0	4.84	k__Bacteria; p__Bacteroidetes; c__Bacteroidia; o__Bacteroidales; f__S24-7; g__Unclassified_S24-7; s__Unclassified_S24-7
otu15837	0	0	3.58	0	0	0	0	1.53	0	0	1.32	0	0	0	4.58	0	1.21	0	0	0	2.2	0	0	k__Bacteria; p__Proteobacteria; c__Betaproteobacteria; o__Burkholderiales; f__Comamonadaceae; g__Unclassified_Comamonadaceae; s__Unclassified_Comamonadaceae
otu15961	0	0	0	3.06	0	0	0	0	0	0	0	0	0	0	0	0	2.39	0	0	0	7.11	0	0	k__Bacteria; p__Firmicutes; c__Bacilli; o__Gemellales; f__Gemellaceae; g__Unclassified_Gemellaceae; s__Unclassified_Gemellaceae
otu16063	0	0	0	0	0	0	0	0	0	0	0	0	0	0	16.83	0	0	0	0	0	0	0	0	k__Bacteria; p__Nitrospirae; c__Nitrospira; o__Nitrospirales; f__0319-6A21; g__Unclassified_0319-6A21; s__Unclassified_0319-6A21
otu16468	0	0	0	0	0	0	0	0	0	0	12.22	0	0	0	0	0	0	0	0	0	0	0	0	k__Bacteria; p__Firmicutes; c__Clostridia; o__Clostridiales; f__Ruminococcaceae; g__Unclassified_Ruminococcaceae; s__Unclassified_Ruminococcaceae
otu16718	0	0	0	0	0	1.55	0	0	0	1.96	2.58	0	0	1.67	0	0	2.25	0	0	0	0	0	0	k__Bacteria; p__Fusobacteria; c__Fusobacteriia; o__Fusobacteriales; f__Leptotrichiaceae; g__Unclassified_Leptotrichiaceae; s__Unclassified_Leptotrichiaceae
otu16856	0	0	0	0	0	0	0	0	0	0	0	0	0	0	0	11.48	0	0	0	0	0	0	0	k__Bacteria; p__Firmicutes; c__Erysipelotrichi; o__Erysipelotrichales; f__Erysipelotrichaceae; g__L7A_E11; s__Unclassified_L7A_E11
otu16901	0	0	4.37	7.55	0	0	0	0	0	0	0	0	0	2.41	0	0	0	0	0	0	0	0	0	k__Bacteria; p__Firmicutes; c__Clostridia; o__Clostridiales; f__[Tissierellaceae]; g__Anaerococcus; s__Unclassified_Anaerococcus
otu17207	0	0	0	0	0	0	0	0	0	0	4.05	0	0	0	0	0	0	0	0	0	8.45	0	0	k__Bacteria; p__Cyanobacteria; c__4C0d-2; o__YS2; f__Unclassified_YS2; g__Unclassified_YS2; s__Unclassified_YS2
otu17220	0	0	0	9.01	0	0	0	0	0	0	0	0	0	0	0	0	0	0	0	0	4.82	0	0	k__Bacteria; p__Firmicutes; c__Clostridia; o__Clostridiales; f__Clostridiaceae; g__Clostridium; s__Unclassified_Clostridium
otu17635	0	0	0	0	0	0	0	0	0	0	0	0	0	0	0	0	0	0	0	0	10.63	0	0	k__Bacteria; p__Firmicutes; c__Clostridia; o__Clostridiales; f__Unclassified_Clostridiales; g__Unclassified_Clostridiales; s__Unclassified_Clostridiales
otu17805	0	0	0	0	0	0	0	0	0	0	0	0	0	0	0	0	0	0	0	0	13.1	0	0	k__Bacteria; p__Gemmatimonadetes; c__Gemmatimonadetes; o__C114; f__Unclassified_C114; g__Unclassified_C114; s__Unclassified_C114
otu17855	0	0	13.82	0	0	0	0	0	0	0	0	0	0	0	0	0	0	0	0	0	0	0	0	k__Bacteria; p__Chloroflexi; c__Anaerolineae; o__SBR1031; f__A4b; g__Unclassified_A4b; s__Unclassified_A4b
otu18713	0	0	0	0	0	0	0	0	0	0	0	0	0	0	0	0	0	13.3	0	0	0	0	0	k__Bacteria; p__Firmicutes; c__Clostridia; o__Clostridiales; f__Lachnospiraceae; g__Unclassified_Lachnospiraceae; s__Unclassified_Lachnospiraceae
otu18734	0	0	0	0	0	0	0	0	0	0	0	0	0	0	0	0	0	0	0	1.58	11.11	0	0	k__Bacteria; p__Firmicutes; c__Clostridia; o__Clostridiales; f__Clostridiaceae; g__Clostridium; s__Clostridium_bowmanii
otu19457	0	0	0	0	0	0	0	4.63	0	0	0	0	0	0	0	0	0	0	0	1.39	8.08	0	0	k__Bacteria; p__Firmicutes; c__Clostridia; o__Clostridiales; f__Unclassified_Clostridiales; g__Unclassified_Clostridiales; s__Unclassified_Clostridiales
otu19547	0	0	0	0	0	0	0	0	0	0	0	0	0	0	0	0	0	0	0	0	11.74	0	0	k__Bacteria; p__Firmicutes; c__Clostridia; o__Clostridiales; f__Ruminococcaceae; g__Unclassified_Ruminococcaceae; s__Unclassified_Ruminococcaceae
otu19924	0	0	0	0	0	0	0	0	0	0	0	0	0	0	15.82	0	0	0	0	0	0	0	0	k__Bacteria; p__Firmicutes; c__Clostridia; o__Clostridiales; f__Unclassified_Clostridiales; g__Unclassified_Clostridiales; s__Unclassified_Clostridiales
otu20665	0	0	0	0	0	0	0	0	0	0	4.51	0	0	0	0	0	0	0	0	0	8.58	0	0	k__Bacteria; p__Firmicutes; c__Clostridia; o__Clostridiales; f__Ruminococcaceae; g__Unclassified_Ruminococcaceae; s__Unclassified_Ruminococcaceae
otu21032	0	0	0	0	0	0	0	0	0	0	0	0	0	0	0	0	0	0	0	0	11.35	2.25	0	k__Bacteria; p__Acidobacteria; c__Sva0725; o__Sva0725; f__Unclassified_Sva0725; g__Unclassified_Sva0725; s__Unclassified_Sva0725
otu21465	0	0	13.46	0	0	0	0	0	0	0	0	0	0	0	0	0	0	0	0	0	0	0	0	k__Bacteria; p__Acidobacteria; c__BPC102; o__MVS-40; f__Unclassified_MVS-40; g__Unclassified_MVS-40; s__Unclassified_MVS-40
otu22080	0	1.8	0	0	0	0	0	0	0	0	0	0	0	13.43	0	0	0	0	0	0	0	0	0	k__Bacteria; p__Proteobacteria; c__Alphaproteobacteria; o__Rhizobiales; f__Bradyrhizobiaceae; g__Balneimonas; s__Unclassified_Balneimonas
otu22165	0	0	6.48	0	0	0	0	0	0	0	0	1.44	0	0	0	0	0	0	0	0	2.14	2.92	0	k__Bacteria; p__Firmicutes; c__Clostridia; o__Clostridiales; f__Ruminococcaceae; g__Butyricicoccus; s__Butyricicoccus_pullicaecorum
otu22370	0	0	0	0	0	0	0	1.46	0	0	0	0	0	0	0	8.2	0	0	0	0	1.36	0	0	k__Bacteria; p__Firmicutes; c__Clostridia; o__Clostridiales; f__Unclassified_Clostridiales; g__Unclassified_Clostridiales; s__Unclassified_Clostridiales
otu22751	0	0	0	0	0	0	0	3.05	0	3.33	2.65	0	0	0	0	1.1	0	0	0	0	0	0	0	k__Bacteria; p__Fusobacteria; c__Fusobacteriia; o__Fusobacteriales; f__Leptotrichiaceae; g__Unclassified_Leptotrichiaceae; s__Unclassified_Leptotrichiaceae
otu22782	0	0	0	0	0	0	0	0	0	0	0	0	0	15.9	0	0	0	0	0	0	0	0	0	k__Bacteria; p__Bacteroidetes; c__Bacteroidia; o__Bacteroidales; f__S24-7; g__Unclassified_S24-7; s__Unclassified_S24-7
otu23278	0	0	0	0	0	0	0	0	0	1.91	0	0	0	0	0	0	0	0	0	0	11.38	0	0	k__Bacteria; p__Firmicutes; c__Clostridia; o__Clostridiales; f__Ruminococcaceae; g__Unclassified_Ruminococcaceae; s__Unclassified_Ruminococcaceae
otu23844	0	0	0	0	0	0	0	0	0	0	0	0	0	0	0	0	0	0	0	0	0	14.15	0	k__Bacteria; p__Firmicutes; c__Clostridia; o__Clostridiales; f__Unclassified_Clostridiales; g__Unclassified_Clostridiales; s__Unclassified_Clostridiales
otu615	0	0	0	0	0	0	1.58	0	0	0	0	0	0	0	0	0	0	0	0	0	0	0	8.17	k__Bacteria; p__Firmicutes; c__Clostridia; o__Clostridiales; f__Clostridiaceae; g__Clostridium; s__Unclassified_Clostridium
otu1118	0	0	0	0	0	0	0	0	0	0	0	1.86	0	0	0	0	0	0	0	0	7.61	1.54	0	k__Bacteria; p__Firmicutes; c__Clostridia; o__Clostridiales; f__Lachnospiraceae; g__Coprococcus; s__Unclassified_Coprococcus
otu1296	0	0	0	0	0	0	0	0	0	0	0	0	0	0	0	0	0	0	0	0	0	13.29	0	k__Bacteria; p__Proteobacteria; c__Gammaproteobacteria; o__Xanthomonadales; f__Sinobacteraceae; g__Unclassified_Sinobacteraceae; s__Unclassified_Sinobacteraceae
otu1366	0	0	0	0	0	0	0	0	0	0	0	0	0	0	0	0	0	12.36	0	0	0	0	0	k__Bacteria; p__Proteobacteria; c__Gammaproteobacteria; o__Xanthomonadales; f__Xanthomonadaceae; g__Lysobacter; s__Unclassified_Lysobacter
otu1416	0	0	0	0	0	0	0	1.55	1.6	0	0	1.01	0	0	0	2.49	0	0	0	4.89	0	0	0	k__Bacteria; p__Firmicutes; c__Clostridia; o__Clostridiales; f__Unclassified_Clostridiales; g__Unclassified_Clostridiales; s__Unclassified_Clostridiales
otu1729	1.69	0	0	0	0	0	0	0	0	0	4.63	0	0	0	0	0	0	0	0	0	4.9	0	0	k__Bacteria; p__Proteobacteria; c__Betaproteobacteria; o__Burkholderiales; f__Comamonadaceae; g__Unclassified_Comamonadaceae; s__Unclassified_Comamonadaceae
otu2577	0	0	0	0	0	0	0	0	0	0	0	5.61	0	4.05	0	0	0	0	0	0	0	0	0	k__Bacteria; p__Actinobacteria; c__Actinobacteria; o__Actinomycetales; f__Pseudonocardiaceae; g__Pseudonocardia; s__Unclassified_Pseudonocardia
otu2992	0	0	0	0	0	0	0	0	0	0	0	0	0	0	0	0	0	0	0	0	12.6	0	0	k__Bacteria; p__Acidobacteria; c__Acidobacteria-6; o__CCU21; f__Unclassified_CCU21; g__Unclassified_CCU21; s__Unclassified_CCU21
otu3033	0	0	0	0	0	0	0	0	0	0	0	0	0	0	0	0	0	0	0	0	12.11	0	0	k__Bacteria; p__Proteobacteria; c__Betaproteobacteria; o__MND1; f__Unclassified_MND1; g__Unclassified_MND1; s__Unclassified_MND1
otu3852	0	0	11.41	1.53	0	0	0	0	0	0	0	0	0	0	0	0	0	0	0	0	0	0	0	k__Bacteria; p__Firmicutes; c__Clostridia; o__Clostridiales; f__Unclassified_Clostridiales; g__Unclassified_Clostridiales; s__Unclassified_Clostridiales
otu3872	0	0	0	0	0	0	0	0	0	0	0	0	0	0	0	10.9	0	0	0	0	0	0	0	k__Bacteria; p__Proteobacteria; c__Deltaproteobacteria; o__Desulfobacterales; f__Desulfobulbaceae; g__Unclassified_Desulfobulbaceae; s__Unclassified_Desulfobulbaceae
otu3910	0	0	0	13.38	0	0	0	0	0	0	0	0	0	0	0	0	0	0	0	0	0	0	0	k__Bacteria; p__Bacteroidetes; c__Bacteroidia; o__Bacteroidales; f__Rikenellaceae; g__Unclassified_Rikenellaceae; s__Unclassified_Rikenellaceae
otu4474	0	0	0	0	0	0	1.59	1.56	0	1.84	0	5.29	0	0	0	0	0	0	0	0	0	0	0	k__Bacteria; p__Actinobacteria; c__Actinobacteria; o__Actinomycetales; f__Corynebacteriaceae; g__Corynebacterium; s__Unclassified_Corynebacterium
otu4729	0	0	0	0	0	0	0	0	0	0	0	0	0	0	0	0	0	0	0	0	10.96	1.45	0	k__Bacteria; p__Proteobacteria; c__Alphaproteobacteria; o__Rhodospirillales; f__Rhodospirillaceae; g__Unclassified_Rhodospirillaceae; s__Unclassified_Rhodospirillaceae
otu5394	0	0	0	0	0	0	0	0	0	0	0	0	0	0	0	0	0	0	0	0	12.94	0	0	k__Bacteria; p__Gemmatimonadetes; c__Gemmatimonadetes; o__Ellin5290; f__Unclassified_Ellin5290; g__Unclassified_Ellin5290; s__Unclassified_Ellin5290
otu5593	0	0	12.86	0	0	0	0	0	0	0	0	0	0	0	0	0	0	0	0	0	0	0	0	k__Bacteria; p__Proteobacteria; c__Betaproteobacteria; o__Burkholderiales; f__Comamonadaceae; g__Rhodoferax; s__Unclassified_Rhodoferax
otu5707	0	0	0	0	0	0	0	0	0	0	0	0	0	0	0	0	0	0	0	13.02	0	0	0	k__Bacteria; p__Firmicutes; c__Clostridia; o__Clostridiales; f__Unclassified_Clostridiales; g__Unclassified_Clostridiales; s__Unclassified_Clostridiales
otu5716	0	0	0	0	0	0	0	7.06	0	0	0	2.94	0	0	0	0	0	0	0	0	0	0	0	k__Bacteria; p__Fusobacteria; c__Fusobacteriia; o__Fusobacteriales; f__Leptotrichiaceae; g__Unclassified_Leptotrichiaceae; s__Unclassified_Leptotrichiaceae
otu5943	0	0	0	0	0	0	0	0	15.29	0	0	0	0	0	0	0	0	0	0	0	0	0	0	k__Bacteria; p__Acidobacteria; c__Acidobacteriia; o__Acidobacteriales; f__Koribacteraceae; g__Candidatus_Koribacter; s__Unclassified_Candidatus_Koribacter
otu6255	0	0	0	0	0	0	0	0	0	0	0	0	0	0	0	0	0	0	0	2.92	9.16	0	0	k__Bacteria; p__Lentisphaerae; c__[Lentisphaeria]; o__Victivallales; f__Victivallaceae; g__Unclassified_Victivallaceae; s__Unclassified_Victivallaceae
otu6373	0	0	0	0	0	0	0	0	0	0	11.97	0	0	0	0	0	0	0	0	0	0	0	0	k__Bacteria; p__Proteobacteria; c__Betaproteobacteria; o__SC-I-84; f__Unclassified_SC-I-84; g__Unclassified_SC-I-84; s__Unclassified_SC-I-84
otu6417	0	0	0	0	0	0	0	0	0	0	0	8.78	0	0	0	0	0	0	0	0	0	0	0	k__Bacteria; p__Bacteroidetes; c__Bacteroidia; o__Bacteroidales; f__BS11; g__Unclassified_BS11; s__Unclassified_BS11
otu6468	0	0	0	0	0	0	0	0	0	0	0	0	0	0	0	1.19	0	0	0	0	10.17	0	0	k__Bacteria; p__Firmicutes; c__Clostridia; o__Clostridiales; f__Ruminococcaceae; g__Unclassified_Ruminococcaceae; s__Unclassified_Ruminococcaceae
otu6531	0	0	0	0	0	0	0	1.55	0	0	0	0	0	0	0	0	0	0	0	0	9.93	0	0	k__Bacteria; p__Firmicutes; c__Clostridia; o__Clostridiales; f__Ruminococcaceae; g__Unclassified_Ruminococcaceae; s__Unclassified_Ruminococcaceae
otu7070	0	0	0	0	0	0	0	0	0	0	0	0	0	0	0	0	0	0	0	0	11.01	1.4	0	k__Bacteria; p__Proteobacteria; c__Deltaproteobacteria; o__Desulfobacterales; f__Desulfobulbaceae; g__Unclassified_Desulfobulbaceae; s__Unclassified_Desulfobulbaceae
otu7125	0	0	0	0	0	0	0	0	0	0	0	0	0	0	0	0	0	0	0	0	12.62	0	0	k__Bacteria; p__Proteobacteria; c__Gammaproteobacteria; o__Xanthomonadales; f__Xanthomonadaceae; g__Unclassified_Xanthomonadaceae; s__Unclassified_Xanthomonadaceae
otu7220	0	0	0	0	0	0	0	0	0	0	0	0	0	0	0	10.65	0	0	0	0	0	0	0	k__Bacteria; p__Proteobacteria; c__Betaproteobacteria; o__Burkholderiales; f__Unclassified_Burkholderiales; g__Unclassified_Burkholderiales; s__Unclassified_Burkholderiales
otu7245	0	0	0	0	0	0	0	0	0	0	0	0	0	0	0	0	0	0	0	1.45	10.13	0	0	k__Bacteria; p__Firmicutes; c__Clostridia; o__Clostridiales; f__Ruminococcaceae; g__Unclassified_Ruminococcaceae; s__Unclassified_Ruminococcaceae
otu7806	0	0	0	0	0	0	0	0	0	0	0	0	0	0	0	0	0	0	0	0	11.45	1.53	0	k__Bacteria; p__Gemmatimonadetes; c__Gemmatimonadetes; o__Ellin5290; f__Unclassified_Ellin5290; g__Unclassified_Ellin5290; s__Unclassified_Ellin5290
otu7840	0	0	0	0	0	0	0	0	0	0	0	0	0	2.43	0	0	0	0	0	0	8.27	2.29	0	k__Bacteria; p__Acidobacteria; c__Acidobacteria-6; o__CCU21; f__Unclassified_CCU21; g__Unclassified_CCU21; s__Unclassified_CCU21
otu7871	0	0	0	0	0	0	0	0	0	0	0	0	0	14	0	0	0	0	0	0	0	0	0	k__Bacteria; p__Proteobacteria; c__Deltaproteobacteria; o__Syntrophobacterales; f__Syntrophobacteraceae; g__Unclassified_Syntrophobacteraceae; s__Unclassified_Syntrophobacteraceae
otu9104	0	0	0	0	0	0	0	0	0	0	0	8.94	0	0	0	0	0	0	0	0	0	0	0	k__Bacteria; p__Proteobacteria; c__Betaproteobacteria; o__Burkholderiales; f__Comamonadaceae; g__Unclassified_Comamonadaceae; s__Unclassified_Comamonadaceae
otu9187	0	0	0	13.37	0	0	0	0	0	0	0	0	0	0	0	0	0	0	0	0	0	0	0	k__Bacteria; p__Firmicutes; c__Clostridia; o__Clostridiales; f__Ruminococcaceae; g__Unclassified_Ruminococcaceae; s__Unclassified_Ruminococcaceae
otu9487	0	0	0	0	0	13.24	0	0	0	0	0	0	0	0	0	0	0	0	0	0	0	0	0	k__Bacteria; p__Proteobacteria; c__Gammaproteobacteria; o__Alteromonadales; f__Alteromonadaceae; g__Marinobacter; s__Unclassified_Marinobacter
otu9794	0	0	0	0	0	0	0	0	0	0	1.38	4.62	0	0	0	0	0	0	0	0	3.43	0	0	k__Bacteria; p__Firmicutes; c__Clostridia; o__Clostridiales; f__Ruminococcaceae; g__Unclassified_Ruminococcaceae; s__Unclassified_Ruminococcaceae
otu10901	0	0	0	0	0	0	0	0	0	0	0	0	0	0	0	10.31	0	0	0	0	0	0	0	k__Bacteria; p__Firmicutes; c__Erysipelotrichi; o__Erysipelotrichales; f__Erysipelotrichaceae; g__p-75-a5; s__Unclassified_p-75-a5
otu11551	0	0	0	0	0	0	0	0	0	0	0	0	0	0	0	0	0	0	0	2.89	9.16	0	0	k__Bacteria; p__Firmicutes; c__Clostridia; o__Clostridiales; f__Lachnospiraceae; g__Unclassified_Lachnospiraceae; s__Unclassified_Lachnospiraceae
otu12056	0	0	0	0	0	0	0	0	0	0	0	0	0	0	0	0	0	0	12.65	0	0	0	0	k__Bacteria; p__Chloroflexi; c__Anaerolineae; o__SBR1031; f__SJA-101; g__Unclassified_SJA-101; s__Unclassified_SJA-101
otu12942	0	0	0	0	0	0	1.62	0	0	0	0	0	0	0	0	0	3.96	0	0	0	4.16	0	0	k__Bacteria; p__Bacteroidetes; c__Bacteroidia; o__Bacteroidales; f__Bacteroidaceae; g__Bacteroides; s__Unclassified_Bacteroides
otu14147	0	0	0	0	0	0	0	1.54	0	0	0	0	0	0	0	0	0	0	0	0	10.76	0	0	k__Bacteria; p__Firmicutes; c__Clostridia; o__Clostridiales; f__Ruminococcaceae; g__Unclassified_Ruminococcaceae; s__Unclassified_Ruminococcaceae
otu14428	0	0	0	0	0	0	0	0	0	0	0	0	0	0	0	0	0	0	0	0	11.84	0	0	k__Bacteria; p__Proteobacteria; c__Deltaproteobacteria; o__Myxococcales; f__Unclassified_Myxococcales; g__Unclassified_Myxococcales; s__Unclassified_Myxococcales
otu14479	0	0	0	0	0	0	0	0	0	0	0	0	0	0	0	10.82	0	0	0	0	0	0	0	k__Bacteria; p__Proteobacteria; c__Alphaproteobacteria; o__Unclassified_Alphaproteobacteria; f__Unclassified_Alphaproteobacteria; g__Unclassified_Alphaproteobacteria; s__Unclassified_Alphaproteobacteria
otu15365	0	0	0	0	0	0	0	0	0	4.54	0	0	0	0	0	0	0	0	0	0	6.27	0	0	k__Bacteria; p__Firmicutes; c__Clostridia; o__Clostridiales; f__Unclassified_Clostridiales; g__Unclassified_Clostridiales; s__Unclassified_Clostridiales
otu15567	0	0	0	0	0	0	0	3.8	0	0	1.95	0	0	0	0	0	0	0	0	0	6.19	0	0	k__Bacteria; p__Firmicutes; c__Clostridia; o__Clostridiales; f__Ruminococcaceae; g__Unclassified_Ruminococcaceae; s__Unclassified_Ruminococcaceae
otu15604	0	0	0	0	0	0	0	0	0	0	0	0	0	15.03	0	0	0	0	0	0	0	0	0	k__Bacteria; p__Bacteroidetes; c__Bacteroidia; o__Bacteroidales; f__S24-7; g__Unclassified_S24-7; s__Unclassified_S24-7
otu15765	0	0	0	0	0	0	0	0	0	0	0	0	0	0	0	0	0	0	0	6.33	0	6.39	0	k__Bacteria; p__Proteobacteria; c__Gammaproteobacteria; o__Pasteurellales; f__Pasteurellaceae; g__Haemophilus; s__Haemophilus_parainfluenzae
otu16450	0	0	0	0	0	0	0	0	0	0	0	0	0	14.87	0	0	0	0	0	0	0	0	0	k__Bacteria; p__Firmicutes; c__Clostridia; o__Clostridiales; f__Ruminococcaceae; g__Unclassified_Ruminococcaceae; s__Unclassified_Ruminococcaceae
otu17329	0	0	0	0	0	0	0	0	0	0	0	0	0	0	0	0	0	0	0	0	12.74	0	0	k__Bacteria; p__Actinobacteria; c__Thermoleophilia; o__Gaiellales; f__Gaiellaceae; g__Unclassified_Gaiellaceae; s__Unclassified_Gaiellaceae
otu17488	0	0	0	0	0	0	0	0	4.13	0	2	0	0	0	0	0	0	0	0	0	7.24	0	0	k__Bacteria; p__Proteobacteria; c__Alphaproteobacteria; o__Rhizobiales; f__Hyphomicrobiaceae; g__Hyphomicrobium; s__Unclassified_Hyphomicrobium
otu17790	0	0	0	0	0	0	0	0	0	0	0	8.59	0	0	0	0	0	0	0	0	0	0	0	k__Bacteria; p__Proteobacteria; c__Alphaproteobacteria; o__Caulobacterales; f__Caulobacteraceae; g__Unclassified_Caulobacteraceae; s__Unclassified_Caulobacteraceae
otu18282	0	0	0	0	0	0	0	0	0	0	0	1.92	0	0	11.42	0	0	0	0	0	0	0	0	k__Bacteria; p__Actinobacteria; c__Actinobacteria; o__Actinomycetales; f__Nocardioidaceae; g__Nocardioides; s__Unclassified_Nocardioides
otu18742	0	0	0	0	0	0	0	0	0	0	0	8.72	0	0	0	0	0	0	0	0	0	0	0	k__Bacteria; p__Firmicutes; c__Clostridia; o__Clostridiales; f__Ruminococcaceae; g__Unclassified_Ruminococcaceae; s__Unclassified_Ruminococcaceae
otu18749	0	0	0	0	0	0	0	0	0	0	0	0	0	0	0	0	0	0	0	0	12.49	0	0	k__Bacteria; p__Firmicutes; c__Clostridia; o__Clostridiales; f__Ruminococcaceae; g__Unclassified_Ruminococcaceae; s__Unclassified_Ruminococcaceae
otu19198	0	0	0	0	0	0	0	0	0	0	7.2	0	0	0	0	0	0	0	0	0	5.07	0	0	k__Bacteria; p__Firmicutes; c__Clostridia; o__Clostridiales; f__Ruminococcaceae; g__Ruminococcus; s__Unclassified_Ruminococcus
otu19331	0	0	0	0	0	13.14	0	0	0	0	0	0	0	0	0	0	0	0	0	0	0	0	0	k__Bacteria; p__Spirochaetes; c__Spirochaetes; o__Sphaerochaetales; f__Sphaerochaetaceae; g__Sphaerochaeta; s__Unclassified_Sphaerochaeta
otu19743	0	0	0	0	0	0	0	2.26	0	0	0	1.1	0	0	0	0	0	0	0	8.28	0	0	0	k__Bacteria; p__Firmicutes; c__Clostridia; o__Clostridiales; f__Ruminococcaceae; g__Unclassified_Ruminococcaceae; s__Unclassified_Ruminococcaceae
otu19762	0	0	0	0	0	0	0	0	0	0	0	0	0	0	0	0	0	12.79	0	0	0	0	0	k__Bacteria; p__Proteobacteria; c__Gammaproteobacteria; o__Aeromonadales; f__Aeromonadaceae; g__Unclassified_Aeromonadaceae; s__Unclassified_Aeromonadaceae
otu20518	0	0	0	0	0	0	0	0	0	0	0	0	0	0	0	0	10.33	0	0	0	0	0	0	k__Bacteria; p__Proteobacteria; c__Alphaproteobacteria; o__Unclassified_Alphaproteobacteria; f__Unclassified_Alphaproteobacteria; g__Unclassified_Alphaproteobacteria; s__Unclassified_Alphaproteobacteria
otu21125	0	0	0	0	0	0	0	0	0	0	0	0	0	0	16.01	0	0	0	0	0	0	0	0	k__Bacteria; p__Bacteroidetes; c__Cytophagia; o__Cytophagales; f__Unclassified_Cytophagales; g__Unclassified_Cytophagales; s__Unclassified_Cytophagales
otu21688	0	0	0	0	0	0	0	0	0	0	0	1.89	0	0	0	0	7.56	0	0	0	0	0	0	k__Bacteria; p__Actinobacteria; c__Coriobacteriia; o__Coriobacteriales; f__Coriobacteriaceae; g__Adlercreutzia; s__Unclassified_Adlercreutzia
otu22110	0	0	0	0	0	0	0	0	0	0	0	0	0	0	0	0	9.46	0	0	0	0	0	0	k__Bacteria; p__Proteobacteria; c__Betaproteobacteria; o__SC-I-84; f__Unclassified_SC-I-84; g__Unclassified_SC-I-84; s__Unclassified_SC-I-84
otu22129	0	0	12.9	0	0	0	0	0	0	0	0	0	0	0	0	0	0	0	0	0	0	0	0	k__Bacteria; p__Firmicutes; c__Clostridia; o__Clostridiales; f__Clostridiaceae; g__02d06; s__Unclassified_02d06
otu23024	0	0	0	0	0	0	0	0	0	0	1.28	0	0	0	0	0	0	0	0	7.28	3.45	0	0	k__Bacteria; p__Proteobacteria; c__Deltaproteobacteria; o__Desulfovibrionales; f__Desulfovibrionaceae; g__Unclassified_Desulfovibrionaceae; s__Unclassified_Desulfovibrionaceae
otu23036	0	0	0	0	0	0	0	0	0	0	0	0	0	0	16.09	0	0	0	0	0	0	0	0	k__Bacteria; p__Proteobacteria; c__Deltaproteobacteria; o__NB1-j; f__Unclassified_NB1-j; g__Unclassified_NB1-j; s__Unclassified_NB1-j
otu23190	0	0	0	0	0	0	0	0	1.7	0	7.36	0	0	0	0	0	0	0	0	0	1.39	0	0	k__Bacteria; p__Firmicutes; c__Clostridia; o__Clostridiales; f__Veillonellaceae; g__Unclassified_Veillonellaceae; s__Unclassified_Veillonellaceae
otu23585	0	0	0	0	0	0	0	0	0	0	0	0	0	0	0	0	0	0	0	0	11.82	0	0	k__Bacteria; p__Firmicutes; c__Erysipelotrichi; o__Erysipelotrichales; f__Erysipelotrichaceae; g__Allobaculum; s__Unclassified_Allobaculum
otu23757	0	0	0	0	0	0	0	0	0	2.62	0	0	5.45	0	0	0	0	0	0	0	0	0	2.29	k__Bacteria; p__Proteobacteria; c__Epsilonproteobacteria; o__Campylobacterales; f__Campylobacteraceae; g__Campylobacter; s__Unclassified_Campylobacter
otu227	0	0	0	0	0	0	0	0	0	0	0	0	0	0	0	2.26	0	0	0	0	6.39	0	0	k__Bacteria; p__Firmicutes; c__Clostridia; o__Clostridiales; f__Unclassified_Clostridiales; g__Unclassified_Clostridiales; s__Unclassified_Clostridiales
otu259	0	0	0	0	0	0	0	0	0	0	0	0	0	0	0	0	2.35	4.08	0	0	3.7	0	0	k__Bacteria; p__Proteobacteria; c__Gammaproteobacteria; o__Alteromonadales; f__[Chromatiaceae]; g__Rheinheimera; s__Unclassified_Rheinheimera
otu650	0	0	0	0	0	0	0	0	0	0	0	1.82	0	0	0	0	0	0	0	0	7.01	1.43	0	k__Bacteria; p__Tenericutes; c__Mollicutes; o__RF39; f__Unclassified_RF39; g__Unclassified_RF39; s__Unclassified_RF39
otu1390	0	0	0	0	0	0	0	0	0	0	0	0	0	0	0	0	0	0	0	0	10.47	1.51	0	k__Bacteria; p__Firmicutes; c__Clostridia; o__Clostridiales; f__Ruminococcaceae; g__Unclassified_Ruminococcaceae; s__Unclassified_Ruminococcaceae
otu1930	0	0	0	0	0	0	0	0	0	0	0	0	0	0	0	0	0	0	0	0	0	11.62	0	k__Bacteria; p__Firmicutes; c__Clostridia; o__Clostridiales; f__Ruminococcaceae; g__Unclassified_Ruminococcaceae; s__Unclassified_Ruminococcaceae
otu1972	2.35	0	0	0	0	0	0	0	0	0	0	0	0	5	0	4.71	0	0	0	0	0	0	0	k__Bacteria; p__Bacteroidetes; c__Bacteroidia; o__Bacteroidales; f__S24-7; g__Unclassified_S24-7; s__Unclassified_S24-7
otu2961	0	0	0	0	0	0	0	0	0	0	0	0	0	0	0	0	0	0	0	0	11.28	0	0	k__Bacteria; p__Proteobacteria; c__Deltaproteobacteria; o__Myxococcales; f__Unclassified_Myxococcales; g__Unclassified_Myxococcales; s__Unclassified_Myxococcales
otu3126	0	0	0	0	0	0	2.28	0	0	0	0	0	0	0	0	0	0	0	0	1.5	7.9	0	0	k__Bacteria; p__Bacteroidetes; c__Bacteroidia; o__Bacteroidales; f__Unclassified_Bacteroidales; g__Unclassified_Bacteroidales; s__Unclassified_Bacteroidales
otu3588	0	0	0	1.43	0	0	0	0	0	0	0	0	0	0	0	1.13	0	0	0	0	0	9.71	0	k__Bacteria; p__Bacteroidetes; c__Bacteroidia; o__Bacteroidales; f__Unclassified_Bacteroidales; g__Unclassified_Bacteroidales; s__Unclassified_Bacteroidales
otu4714	0	0	0	0	0	0	0	0	0	0	0	0	0	14.26	0	0	0	0	0	0	0	0	0	k__Bacteria; p__Firmicutes; c__Clostridia; o__Clostridiales; f__Unclassified_Clostridiales; g__Unclassified_Clostridiales; s__Unclassified_Clostridiales
otu4956	0	0	0	0	0	0	0	0	0	0	0	0	0	0	0	0	0	8.15	0	2.85	0	0	0	k__Bacteria; p__Actinobacteria; c__Thermoleophilia; o__Gaiellales; f__Unclassified_Gaiellales; g__Unclassified_Gaiellales; s__Unclassified_Gaiellales
otu5528	0	0	0	0	0	0	0	0	0	0	0	0	0	8.23	0	0	0	0	0	0	4.97	0	0	k__Bacteria; p__Firmicutes; c__Clostridia; o__Clostridiales; f__Christensenellaceae; g__Unclassified_Christensenellaceae; s__Unclassified_Christensenellaceae
otu5740	0	0	0	0	0	0	0	0	0	0	0	0	0	0	0	8.94	0	0	0	1.41	0	0	0	k__Bacteria; p__Bacteroidetes; c__Bacteroidia; o__Bacteroidales; f__Prevotellaceae; g__Prevotella; s__Prevotella_copri
otu5906	0	0	0	0	0	0	0	0	0	0	0	0	0	0	0	0	9.68	0	0	0	0	0	0	k__Bacteria; p__Proteobacteria; c__Gammaproteobacteria; o__Xanthomonadales; f__Xanthomonadaceae; g__Stenotrophomonas; s__Stenotrophomonas_panacihumi
otu6071	0	0	0	0	0	0	0	1.61	0	1.25	0	2.06	0	0	0	0	1.85	0	0	0	0	0	0	k__Bacteria; p__Fusobacteria; c__Fusobacteriia; o__Fusobacteriales; f__Leptotrichiaceae; g__Unclassified_Leptotrichiaceae; s__Unclassified_Leptotrichiaceae
otu6146	0	0	0	0	0	0	0	0	0	0	0	0	0	14.3	0	0	0	0	0	0	0	0	0	k__Bacteria; p__Chloroflexi; c__Anaerolineae; o__SBR1031; f__A4b; g__Unclassified_A4b; s__Unclassified_A4b
otu6257	0	0	0	0	0	0	0	0	0	0	0	0	0	0	0	0	0	0	0	0	0	0	8.94	k__Bacteria; p__Bacteroidetes; c__Flavobacteriia; o__Flavobacteriales; f__Cryomorphaceae; g__Unclassified_Cryomorphaceae; s__Unclassified_Cryomorphaceae
otu6280	0	0	0	0	0	0	0	0	0	0	0	0	0	0	0	0	0	0	0	0	10.83	0	0	k__Bacteria; p__Chloroflexi; c__Thermomicrobia; o__JG30-KF-CM45; f__Unclassified_JG30-KF-CM45; g__Unclassified_JG30-KF-CM45; s__Unclassified_JG30-KF-CM45
otu6571	0	0	0	0	0	0	1.55	0	0	0	0	0	0	0	0	0	0	8.88	0	0	0	0	0	k__Bacteria; p__Proteobacteria; c__Betaproteobacteria; o__Methylophilales; f__Methylophilaceae; g__Unclassified_Methylophilaceae; s__Unclassified_Methylophilaceae
otu6961	0	0	0	0	0	0	0	0	0	0	0	0	0	0	0	0	0	0	0	0	11.15	0	0	k__Bacteria; p__Proteobacteria; c__Gammaproteobacteria; o__Xanthomonadales; f__Sinobacteraceae; g__Unclassified_Sinobacteraceae; s__Unclassified_Sinobacteraceae
otu7466	0	0	0	0	0	0	0	0	0	0	0	0	0	0	0	0	0	0	0	0	11.33	0	0	k__Bacteria; p__Firmicutes; c__Clostridia; o__Clostridiales; f__Unclassified_Clostridiales; g__Unclassified_Clostridiales; s__Unclassified_Clostridiales
otu7834	0	0	7.98	0	0	0	3.02	0	0	0	0	0	0	0	0	0	0	0	0	0	0	0	0	k__Bacteria; p__Proteobacteria; c__Betaproteobacteria; o__Burkholderiales; f__Oxalobacteraceae; g__Cupriavidus; s__Unclassified_Cupriavidus
otu8719	0	0	2.15	0	0	0	0	0	0	0	0	0	0	3.39	0	0	4.2	0	0	1.43	0	0	0	k__Bacteria; p__Proteobacteria; c__Alphaproteobacteria; o__Sphingomonadales; f__Sphingomonadaceae; g__Unclassified_Sphingomonadaceae; s__Unclassified_Sphingomonadaceae
otu8919	0	0	0	0	0	0	0	0	0	0	0	0	0	0	0	0	0	0	0	0	10.48	0	0	k__Bacteria; p__Actinobacteria; c__Actinobacteria; o__Actinomycetales; f__Microbacteriaceae; g__Unclassified_Microbacteriaceae; s__Unclassified_Microbacteriaceae
otu9024	0	0	0	0	0	0	0	3.2	0	0	0	0	0	0	0	0	0	0	0	3.71	4.25	0	0	k__Bacteria; p__Firmicutes; c__Clostridia; o__Clostridiales; f__Ruminococcaceae; g__Unclassified_Ruminococcaceae; s__Unclassified_Ruminococcaceae
otu9557	0	0	0	0	0	0	0	0	0	0	0	0	0	0	0	0	0	0	0	0	8.06	3.01	0	k__Bacteria; p__Firmicutes; c__Bacilli; o__Lactobacillales; f__Lactobacillaceae; g__Lactobacillus; s__Unclassified_Lactobacillus
otu9799	0	0	0	0	0	0	0	0	0	0	0	1.35	0	0	0	5.18	2.41	0	0	0	0	0	0	k__Bacteria; p__Proteobacteria; c__Alphaproteobacteria; o__Caulobacterales; f__Caulobacteraceae; g__Unclassified_Caulobacteraceae; s__Unclassified_Caulobacteraceae
otu10167	0	0	0	0	0	0	0	0	0	0	0	0	0	0	0	0	0	0	0	0	0	0	9.14	k__Bacteria; p__Actinobacteria; c__Actinobacteria; o__Actinomycetales; f__Corynebacteriaceae; g__Corynebacterium; s__Unclassified_Corynebacterium
otu10255	0	0	0	0	0	0	0	0	0	0	0	0	0	0	0	0	0	0	0	0	10.67	1.5	0	k__Bacteria; p__Proteobacteria; c__Betaproteobacteria; o__SC-I-84; f__Unclassified_SC-I-84; g__Unclassified_SC-I-84; s__Unclassified_SC-I-84
otu10374	1.61	0	0	0	0	0	0	0	3.35	0	3.82	0	0	0	0	0	0	0	0	2.99	0	0	0	k__Bacteria; p__Proteobacteria; c__Alphaproteobacteria; o__Rhodospirillales; f__Rhodospirillaceae; g__Unclassified_Rhodospirillaceae; s__Unclassified_Rhodospirillaceae
otu10943	0	0	0	0	0	0	0	0	0	0	0	0	0	0	0	0	0	0	0	0	11.25	0	0	k__Bacteria; p__Proteobacteria; c__Alphaproteobacteria; o__Rhodospirillales; f__Rhodospirillaceae; g__Unclassified_Rhodospirillaceae; s__Unclassified_Rhodospirillaceae
otu11219	0	0	0	0	0	0	0	0	0	0	0	0	0	0	0	0	0	0	0	0	9.28	2.98	0	k__Bacteria; p__Proteobacteria; c__Deltaproteobacteria; o__Myxococcales; f__Unclassified_Myxococcales; g__Unclassified_Myxococcales; s__Unclassified_Myxococcales
otu11366	0	0	0	0	0	0	0	0	0	0	0	0	0	0	0	0	0	0	0	12.12	0	0	0	k__Bacteria; p__Firmicutes; c__Clostridia; o__Clostridiales; f__Ruminococcaceae; g__Unclassified_Ruminococcaceae; s__Unclassified_Ruminococcaceae
otu12032	0	0	0	0	0	0	0	2.3	3.35	0	0	0	0	0	0	0	0	0	0	0	5.5	0	0	k__Bacteria; p__Firmicutes; c__Clostridia; o__Clostridiales; f__Unclassified_Clostridiales; g__Unclassified_Clostridiales; s__Unclassified_Clostridiales
otu12120	0	0	0	0	0	0	0	0	0	0	0	0	0	0	0	0	0	0	0	0	12.12	0	0	k__Bacteria; p__Firmicutes; c__Clostridia; o__Clostridiales; f__Ruminococcaceae; g__Unclassified_Ruminococcaceae; s__Unclassified_Ruminococcaceae
otu12299	0	0	0	0	0	0	0	0	0	0	0	0	0	0	0	0	0	8.64	0	0	0	0	1.7	k__Bacteria; p__Actinobacteria; c__Actinobacteria; o__Actinomycetales; f__Actinomycetaceae; g__Mobiluncus; s__Unclassified_Mobiluncus
otu12352	0	0	3.41	8.04	0	0	0	0	0	0	0	0	0	0	0	0	0	0	0	0	0	0	0	k__Bacteria; p__Bacteroidetes; c__[Saprospirae]; o__[Saprospirales]; f__Unclassified_[Saprospirales]; g__Unclassified_[Saprospirales]; s__Unclassified_[Saprospirales]
otu12457	0	0	0	0	0	0	0	0	0	0	0	0	0	0	15.06	0	0	0	0	0	0	0	0	k__Bacteria; p__Chloroflexi; c__Anaerolineae; o__SBR1031; f__oc28; g__Unclassified_oc28; s__Unclassified_oc28
otu13545	1.66	0	0	2.17	0	0	0	0	0	0	0	0	3.25	0	5.24	0	0	0	0	0	0	0	0	k__Bacteria; p__Actinobacteria; c__Actinobacteria; o__Actinomycetales; f__Corynebacteriaceae; g__Corynebacterium; s__Corynebacterium_lubricantis
otu13913	0	0	0	0	0	0	0	0	0	0	0	0	0	0	0	0	0	0	0	0	0	12.7	0	k__Bacteria; p__Chloroflexi; c__Anaerolineae; o__CFB-26; f__Unclassified_CFB-26; g__Unclassified_CFB-26; s__Unclassified_CFB-26
otu13993	0	0	0	0	0	3.03	0	0	0	0	0	0	0	0	0	0	0	0	0	0	8.41	0	0	k__Bacteria; p__Firmicutes; c__Clostridia; o__Clostridiales; f__Unclassified_Clostridiales; g__Unclassified_Clostridiales; s__Unclassified_Clostridiales
otu13994	0	0	0	0	0	0	0	0	0	0	0	0	0	0	0	1.28	0	0	0	0	8.39	0	0	k__Bacteria; p__Bacteroidetes; c__Bacteroidia; o__Bacteroidales; f__Rikenellaceae; g__Unclassified_Rikenellaceae; s__Unclassified_Rikenellaceae
otu14856	0	0	0	0	0	0	0	0	0	0	0	0	0	0	0	0	9.75	0	0	0	0	0	0	k__Bacteria; p__Planctomycetes; c__OM190; o__CL500-15; f__Unclassified_CL500-15; g__Unclassified_CL500-15; s__Unclassified_CL500-15
otu15243	0	0	12.34	0	0	0	0	0	0	0	0	0	0	0	0	0	0	0	0	0	0	0	0	k__Bacteria; p__Firmicutes; c__Bacilli; o__Bacillales; f__Staphylococcaceae; g__Salinicoccus; s__Unclassified_Salinicoccus
otu15442	0	0	0	0	0	0	0	0	0	0	0	0	0	0	0	0	0	0	0	0	11.53	0	0	k__Bacteria; p__Proteobacteria; c__Deltaproteobacteria; o__Myxococcales; f__Unclassified_Myxococcales; g__Unclassified_Myxococcales; s__Unclassified_Myxococcales
otu17295	0	0	0	0	0	13.36	0	0	0	0	0	0	0	0	0	0	0	0	0	0	0	0	0	k__Bacteria; p__Bacteroidetes; c__Bacteroidia; o__Bacteroidales; f__[Barnesiellaceae]; g__Unclassified_[Barnesiellaceae]; s__Unclassified_[Barnesiellaceae]
otu17574	0	0	0	0	0	0	0	0	0	0	0	0	0	0	0	0	0	0	2.1	0	6.36	1.38	0	k__Bacteria; p__Firmicutes; c__Clostridia; o__Clostridiales; f__Veillonellaceae; g__Veillonella; s__Veillonella_parvula
otu17603	0	0	0	0	0	0	0	0	0	0	0	0	0	0	0	0	0	0	0	0	11.26	0	0	k__Bacteria; p__Acidobacteria; c__Acidobacteria-6; o__iii1-15; f__RB40; g__Unclassified_RB40; s__Unclassified_RB40
otu17667	0	0	0	0	0	1.55	0	4.66	0	1.45	2.07	0	0	2.47	0	0	0	0	0	0	0	0	0	k__Bacteria; p__Fusobacteria; c__Fusobacteriia; o__Fusobacteriales; f__Leptotrichiaceae; g__Unclassified_Leptotrichiaceae; s__Unclassified_Leptotrichiaceae
otu18598	0	0	0	0	0	0	0	0	0	0	0	0	0	14.15	0	0	0	0	0	0	0	0	0	k__Bacteria; p__Proteobacteria; c__Deltaproteobacteria; o__NB1-j; f__Unclassified_NB1-j; g__Unclassified_NB1-j; s__Unclassified_NB1-j
otu18823	0	0	0	0	0	0	0	0	0	0	0	0	0	0	0	0	0	0	0	0	11.93	0	0	k__Bacteria; p__Gemmatimonadetes; c__Gemm-1; o__Unclassified_Gemm-1; f__Unclassified_Gemm-1; g__Unclassified_Gemm-1; s__Unclassified_Gemm-1
otu18885	0	0	0	0	0	0	0	1.58	0	0	0	0	0	0	0	7.61	0	0	0	0	1.42	0	0	k__Bacteria; p__Lentisphaerae; c__[Lentisphaeria]; o__Victivallales; f__Victivallaceae; g__Unclassified_Victivallaceae; s__Unclassified_Victivallaceae
otu19445	0	0	0	0	0	0	0	0	0	0	0	0	0	0	0	1.77	0	0	0	0	8.43	0	0	k__Bacteria; p__Bacteroidetes; c__Bacteroidia; o__Bacteroidales; f__Bacteroidaceae; g__5-7N15; s__Unclassified_5-7N15
otu19569	0	0	0	0	0	0	0	0	0	0	0	0	0	0	0	0	0	0	0	0	0	12.54	0	k__Bacteria; p__Firmicutes; c__Clostridia; o__Clostridiales; f__Unclassified_Clostridiales; g__Unclassified_Clostridiales; s__Unclassified_Clostridiales
otu19633	0	0	11.9	0	0	0	0	0	0	0	0	0	0	0	0	0	0	0	0	0	0	0	0	k__Bacteria; p__Actinobacteria; c__Actinobacteria; o__Actinomycetales; f__Mycobacteriaceae; g__Mycobacterium; s__Unclassified_Mycobacterium
otu19970	3.03	0	0	0	0	0	0	10.1	0	0	0	0	0	0	0	0	0	0	0	0	0	0	0	k__Bacteria; p__Firmicutes; c__Clostridia; o__Clostridiales; f__[Tissierellaceae]; g__Anaerococcus; s__Unclassified_Anaerococcus
otu20125	0	0	0	0	0	0	0	0	0	0	0	0	0	14.02	0	0	0	0	0	0	0	0	0	k__Bacteria; p__Cyanobacteria; c__4C0d-2; o__YS2; f__Unclassified_YS2; g__Unclassified_YS2; s__Unclassified_YS2
otu20316	0	0	1.45	1.56	1.85	0	0	0	0	0	0	0	0	0	2.59	1.19	0	0	0	0	0	0	0	k__Bacteria; p__Proteobacteria; c__Alphaproteobacteria; o__Sphingomonadales; f__Sphingomonadaceae; g__Sphingomonas; s__Sphingomonas_asaccharolytica
otu20793	0	0	7.83	0	0	0	0	0	0	0	0	0	0	0	0	0	0	0	0	3.7	0	0	0	k__Bacteria; p__Firmicutes; c__Clostridia; o__Clostridiales; f__Ruminococcaceae; g__Unclassified_Ruminococcaceae; s__Unclassified_Ruminococcaceae
otu21319	0	0	0	0	0	0	0	0	0	0	0	0	0	0	0	0	0	0	0	0	9.49	1.55	0	k__Bacteria; p__Actinobacteria; c__Acidimicrobiia; o__Acidimicrobiales; f__C111; g__Unclassified_C111; s__Unclassified_C111
otu21967	0	0	0	0	0	0	0	0	0	0	0	0	0	0	0	9.97	0	0	0	0	0	0	0	k__Bacteria; p__Actinobacteria; c__Coriobacteriia; o__Coriobacteriales; f__Coriobacteriaceae; g__Unclassified_Coriobacteriaceae; s__Unclassified_Coriobacteriaceae
otu22574	0	0	0	0	0	0	13.07	0	0	0	0	0	0	0	0	0	0	0	0	0	0	0	0	k__Bacteria; p__Acidobacteria; c__Acidobacteria-6; o__iii1-15; f__Unclassified_iii1-15; g__Unclassified_iii1-15; s__Unclassified_iii1-15
otu23460	0	0	0	0	0	0	0	0	0	1.94	3.9	2.48	0	0	0	0	0	0	0	0	2.15	0	0	k__Bacteria; p__Firmicutes; c__Clostridia; o__Clostridiales; f__Ruminococcaceae; g__Unclassified_Ruminococcaceae; s__Unclassified_Ruminococcaceae
otu46	0	0	0	0	0	0	0	0	0	0	0	0	0	0	0	0	0	0	0	0	10.48	0	0	k__Bacteria; p__Gemmatimonadetes; c__Gemmatimonadetes; o__KD8-87; f__Unclassified_KD8-87; g__Unclassified_KD8-87; s__Unclassified_KD8-87
otu82	0	0	0	0	0	0	0	0	0	0	0	0	0	0	0	0	0	0	0	0	10.42	0	0	k__Bacteria; p__Gemmatimonadetes; c__Gemm-5; o__Unclassified_Gemm-5; f__Unclassified_Gemm-5; g__Unclassified_Gemm-5; s__Unclassified_Gemm-5
otu297	0	0	0	0	0	0	0	0	0	0	0	0	0	0	0	0	0	0	0	0	0	0	6.86	k__Bacteria; p__Fusobacteria; c__Fusobacteriia; o__Fusobacteriales; f__Leptotrichiaceae; g__Unclassified_Leptotrichiaceae; s__Unclassified_Leptotrichiaceae
otu728	0	0	0	0	0	0	0	0	0	0	0	0	0	0	0	0	0	0	0	0	10.74	0	0	k__Bacteria; p__Gemmatimonadetes; c__Gemmatimonadetes; o__Unclassified_Gemmatimonadetes; f__Unclassified_Gemmatimonadetes; g__Unclassified_Gemmatimonadetes; s__Unclassified_Gemmatimonadetes
otu970	0	0	0	0	0	0	0	0	0	0	0	0	0	0	0	0	0	0	0	0	11.21	0	0	k__Bacteria; p__Proteobacteria; c__Deltaproteobacteria; o__Myxococcales; f__Cystobacterineae; g__Unclassified_Cystobacterineae; s__Unclassified_Cystobacterineae
otu1117	0	0	0	0	0	0	0	0	0	0	0	0	0	0	0	0	0	0	0	0	10.53	0	0	k__Bacteria; p__Acidobacteria; c__Acidobacteria-6; o__iii1-15; f__Unclassified_iii1-15; g__Unclassified_iii1-15; s__Unclassified_iii1-15
otu1237	0	0	0	0	0	0	0	3.24	0	0	0	0	0	0	0	0	0	0	0	0	7.74	0	0	k__Bacteria; p__Firmicutes; c__Clostridia; o__Clostridiales; f__Ruminococcaceae; g__Unclassified_Ruminococcaceae; s__Unclassified_Ruminococcaceae
otu1283	0	0	0	0	0	0	0	0	0	0	8.12	0	0	0	0	0	0	0	0	0	0	0	1.57	k__Bacteria; p__Actinobacteria; c__Actinobacteria; o__Actinomycetales; f__Actinomycetaceae; g__Trueperella; s__Unclassified_Trueperella
otu1742	0	0	0	0	0	0	0	0	0	0	0	0	0	0	0	0	0	0	0	0	10.46	0	0	k__Bacteria; p__Armatimonadetes; c__0319-6E2; o__Unclassified_0319-6E2; f__Unclassified_0319-6E2; g__Unclassified_0319-6E2; s__Unclassified_0319-6E2
otu1970	0	0	0	0	0	0	0	5.31	0	0	0	0	0	0	0	0	5.39	0	0	0	0	0	0	k__Bacteria; p__Firmicutes; c__Clostridia; o__Clostridiales; f__Ruminococcaceae; g__Oscillospira; s__Unclassified_Oscillospira
otu2058	3.2	0	0	0	0	0	0	0	0	0	0	0	0	0	0	0	0	0	0	0	7.67	0	0	k__Bacteria; p__Actinobacteria; c__Actinobacteria; o__Actinomycetales; f__Micromonosporaceae; g__Dactylosporangium; s__Unclassified_Dactylosporangium
otu2418	0	0	0	0	0	0	0	0	0	0	0	0	0	0	0	0	0	0	0	0	9.66	1.41	0	k__Bacteria; p__Acidobacteria; c__AT-s54; o__Unclassified_AT-s54; f__Unclassified_AT-s54; g__Unclassified_AT-s54; s__Unclassified_AT-s54
otu2473	0	0	0	0	0	0	0	0	0	0	0	0	0	0	0	0	0	0	0	0	10.38	0	0	k__Bacteria; p__Acidobacteria; c__Solibacteres; o__Solibacterales; f__Solibacteraceae; g__Candidatus_Solibacter; s__Unclassified_Candidatus_Solibacter
otu2729	0	0	0	0	0	0	0	0	0	0	0	0	0	0	0	0	0	0	0	0	10.7	0	0	k__Bacteria; p__Proteobacteria; c__Gammaproteobacteria; o__Xanthomonadales; f__Xanthomonadaceae; g__Unclassified_Xanthomonadaceae; s__Unclassified_Xanthomonadaceae
otu2847	0	0	0	0	0	0	0	0	0	0	9.98	0	0	0	0	0	0	0	0	0	0	0	0	k__Bacteria; p__Proteobacteria; c__Deltaproteobacteria; o__Spirobacillales; f__Unclassified_Spirobacillales; g__Unclassified_Spirobacillales; s__Unclassified_Spirobacillales
otu2887	0	0	0	0	0	0	4	0	0	0	2.55	0	0	0	0	0	0	0	0	0	4.74	0	0	k__Bacteria; p__Firmicutes; c__Clostridia; o__Clostridiales; f__Unclassified_Clostridiales; g__Unclassified_Clostridiales; s__Unclassified_Clostridiales
otu3145	0	0	0	0	0	0	0	0	0	0	0	0	0	0	14.13	0	0	0	0	0	0	0	0	k__Bacteria; p__Nitrospirae; c__Nitrospira; o__Nitrospirales; f__[Thermodesulfovibrionaceae]; g__LCP-6; s__Unclassified_LCP-6
otu3154	0	0	10.75	0	0	0	0	0	0	0	0	0	0	0	0	0	0	0	0	0	0	0	0	k__Bacteria; p__Proteobacteria; c__Gammaproteobacteria; o__Vibrionales; f__Pseudoalteromonadaceae; g__Unclassified_Pseudoalteromonadaceae; s__Unclassified_Pseudoalteromonadaceae
otu3667	0	0	0	0	0	2.21	0	1.53	0	1.19	2.17	0	0	0	0	0	1.14	0	0	0	0	0	0	k__Bacteria; p__Fusobacteria; c__Fusobacteriia; o__Fusobacteriales; f__Leptotrichiaceae; g__Unclassified_Leptotrichiaceae; s__Unclassified_Leptotrichiaceae
otu4686	0	0	0	0	0	0	0	0	0	0	0	2.99	0	0	0	6	0	0	0	0	0	0	0	k__Bacteria; p__Firmicutes; c__Clostridia; o__Clostridiales; f__Unclassified_Clostridiales; g__Unclassified_Clostridiales; s__Unclassified_Clostridiales
otu5057	0	0	0	0	0	0	0	0	0	0	0	0	0	0	0	0	0	0	0	0	10.24	0	0	k__Bacteria; p__Firmicutes; c__Erysipelotrichi; o__Erysipelotrichales; f__Erysipelotrichaceae; g__Unclassified_Erysipelotrichaceae; s__Unclassified_Erysipelotrichaceae
otu5426	0	0	0	0	0	0	0	0	0	0	0	0	0	0	0	0	0	0	0	1.4	0	9.94	0	k__Bacteria; p__Firmicutes; c__Clostridia; o__Clostridiales; f__Ruminococcaceae; g__Faecalibacterium; s__Faecalibacterium_prausnitzii
otu5829	0	0	0	0	0	0	0	7.65	0	1.41	0	0	0	0	0	0	0	0	0	0	1.34	0	0	k__Bacteria; p__Firmicutes; c__Clostridia; o__Clostridiales; f__Ruminococcaceae; g__Unclassified_Ruminococcaceae; s__Unclassified_Ruminococcaceae
otu5832	0	0	0	0	0	0	0	0	0	0	0	0	0	0	0	0	0	0	0	0	11.59	0	0	k__Bacteria; p__Actinobacteria; c__Acidimicrobiia; o__Acidimicrobiales; f__Unclassified_Acidimicrobiales; g__Unclassified_Acidimicrobiales; s__Unclassified_Acidimicrobiales
otu6054	0	0	0	0	0	0	0	0	0	0	0	0	0	0	0	0	0	0	0	0	9.78	1.51	0	k__Bacteria; p__Chloroflexi; c__Anaerolineae; o__SBR1031; f__oc28; g__Unclassified_oc28; s__Unclassified_oc28
otu6258	0	0	0	0	0	0	0	0	0	0	0	0	0	0	0	0	0	0	0	0	10.42	0	0	k__Bacteria; p__Bacteroidetes; c__Bacteroidia; o__Bacteroidales; f__Unclassified_Bacteroidales; g__Unclassified_Bacteroidales; s__Unclassified_Bacteroidales
otu6301	0	0	0	0	0	0	0	0	0	0	0	0	0	0	0	0	0	0	0	0	11.41	0	0	k__Bacteria; p__Proteobacteria; c__Deltaproteobacteria; o__Myxococcales; f__Unclassified_Myxococcales; g__Unclassified_Myxococcales; s__Unclassified_Myxococcales
otu6497	0	0	0	0	0	0	0	0	0	0	0	0	0	0	0	0	0	0	0	0	0	0	8.31	k__Bacteria; p__Proteobacteria; c__Betaproteobacteria; o__Burkholderiales; f__Alcaligenaceae; g__Unclassified_Alcaligenaceae; s__Unclassified_Alcaligenaceae
otu6532	0	0	0	0	0	7.12	0	0	0	0	0	0	0	0	0	0	0	0	0	5.12	0	0	0	k__Bacteria; p__Firmicutes; c__Clostridia; o__Clostridiales; f__Ruminococcaceae; g__Oscillospira; s__Unclassified_Oscillospira
otu7157	0	0	0	0	0	2.96	0	0	0	1.46	1.35	0	0	0	0	0	1.69	0	0	0	0	0	0	k__Bacteria; p__Fusobacteria; c__Fusobacteriia; o__Fusobacteriales; f__Leptotrichiaceae; g__Unclassified_Leptotrichiaceae; s__Unclassified_Leptotrichiaceae
otu7332	0	0	0	0	0	0	0	0	0	0	0	0	0	0	0	0	0	0	0	0	10.18	0	0	k__Bacteria; p__Acidobacteria; c__[Chloracidobacteria]; o__RB41; f__Unclassified_RB41; g__Unclassified_RB41; s__Unclassified_RB41
otu7552	0	0	0	0	0	0	0	0	0	0	1.33	0	0	0	0	0	0	0	0	0	9.97	0	0	k__Bacteria; p__Firmicutes; c__Clostridia; o__Clostridiales; f__Lachnospiraceae; g__Unclassified_Lachnospiraceae; s__Unclassified_Lachnospiraceae
otu7593	0	0	0	0	0	0	0	0	0	0	0	0	0	0	0	0	0	0	0	0	11.46	0	0	k__Bacteria; p__Gemmatimonadetes; c__Gemm-1; o__Unclassified_Gemm-1; f__Unclassified_Gemm-1; g__Unclassified_Gemm-1; s__Unclassified_Gemm-1
otu7687	0	0	0	0	0	0	0	0	0	0	0	0	0	0	0	0	0	0	0	0	9.72	1.57	0	k__Bacteria; p__Acidobacteria; c__Acidobacteriia; o__Acidobacteriales; f__Koribacteraceae; g__Unclassified_Koribacteraceae; s__Unclassified_Koribacteraceae
otu8638	0	0	0	0	0	0	0	0	0	0	0	0	0	0	0	0	0	0	8.28	2.8	0	0	0	k__Bacteria; p__Proteobacteria; c__Alphaproteobacteria; o__Rhizobiales; f__Unclassified_Rhizobiales; g__Unclassified_Rhizobiales; s__Unclassified_Rhizobiales
otu8647	0	0	0	0	0	0	3.09	0	5.13	0	0	0	0	0	0	0	3.58	0	0	0	0	0	0	k__Bacteria; p__Proteobacteria; c__Gammaproteobacteria; o__Pasteurellales; f__Pasteurellaceae; g__Aggregatibacter; s__Aggregatibacter_segnis
otu8951	0	0	0	0	0	10.68	0	0	0	0	1.29	0	0	0	0	0	0	0	0	0	0	0	0	k__Bacteria; p__Cyanobacteria; c__4C0d-2; o__MLE1-12; f__Unclassified_MLE1-12; g__Unclassified_MLE1-12; s__Unclassified_MLE1-12
otu9388	0	0	0	0	0	0	0	0	0	0	0	0	0	0	0	0	0	0	0	0	9.62	1.44	0	k__Bacteria; p__Proteobacteria; c__Betaproteobacteria; o__Ellin6067; f__Unclassified_Ellin6067; g__Unclassified_Ellin6067; s__Unclassified_Ellin6067
otu9621	0	0	0	0	0	0	0	0	0	1.31	0	2.01	0	0	0	0	0	0	0	0	5.88	0	0	k__Bacteria; p__Firmicutes; c__Clostridia; o__Clostridiales; f__Ruminococcaceae; g__Ruminococcus; s__Unclassified_Ruminococcus
otu9825	0	0	0	0	0	1.5	0	0	0	1.97	2.07	0	0	1.62	0	0	1.66	0	0	0	0	0	0	k__Bacteria; p__Fusobacteria; c__Fusobacteriia; o__Fusobacteriales; f__Leptotrichiaceae; g__Unclassified_Leptotrichiaceae; s__Unclassified_Leptotrichiaceae
otu10294	0	0	0	0	0	0	0	0	0	0	0	0	0	0	0	0	0	0	0	0	9.88	1.4	0	k__Bacteria; p__Proteobacteria; c__Betaproteobacteria; o__SC-I-84; f__Unclassified_SC-I-84; g__Unclassified_SC-I-84; s__Unclassified_SC-I-84
otu10637	0	0	0	0	0	0	0	0	0	0	10.02	0	0	0	0	0	0	0	0	0	0	0	0	k__Bacteria; p__OD1; c__ABY1; o__Unclassified_ABY1; f__Unclassified_ABY1; g__Unclassified_ABY1; s__Unclassified_ABY1
otu11160	0	0	0	0	0	0	0	0	0	0	0	0	0	0	0	0	0	0	0	0	11.09	0	0	k__Bacteria; p__Firmicutes; c__Clostridia; o__Clostridiales; f__Ruminococcaceae; g__Unclassified_Ruminococcaceae; s__Unclassified_Ruminococcaceae
otu11172	0	0	0	0	0	0	0	0	0	0	0	0	0	0	0	0	0	0	0	0	10.74	0	0	k__Bacteria; p__Proteobacteria; c__Alphaproteobacteria; o__Rhodospirillales; f__Rhodospirillaceae; g__Unclassified_Rhodospirillaceae; s__Unclassified_Rhodospirillaceae
otu11221	0	0	7.05	0	0	0	0	0	5	0	0	0	0	0	0	0	0	0	0	0	0	0	0	k__Bacteria; p__Fibrobacteres; c__Fibrobacteria; o__258ds10; f__Unclassified_258ds10; g__Unclassified_258ds10; s__Unclassified_258ds10
otu11231	0	0	5.09	0	0	0	0	0	0	1.22	0	0	0	0	0	0	4.29	0	0	0	0	0	0	k__Bacteria; p__Proteobacteria; c__Alphaproteobacteria; o__Sphingomonadales; f__Sphingomonadaceae; g__Sphingobium; s__Unclassified_Sphingobium
otu11679	0	0	0	0	0	0	0	0	0	0	0	0	0	0	0	10.06	0	0	0	0	0	0	0	k__Bacteria; p__Firmicutes; c__Bacilli; o__Lactobacillales; f__Streptococcaceae; g__Lactococcus; s__Unclassified_Lactococcus
otu11709	0	0	0	0	0	12.21	0	0	0	0	0	0	0	0	0	0	0	0	0	0	0	0	0	k__Bacteria; p__Acidobacteria; c__Acidobacteria-6; o__CCU21; f__Unclassified_CCU21; g__Unclassified_CCU21; s__Unclassified_CCU21
otu11750	0	0	0	0	0	0	0	0	9.25	0	0	0	0	0	0	0	0	3.51	0	0	0	0	0	k__Bacteria; p__Proteobacteria; c__Betaproteobacteria; o__Burkholderiales; f__Comamonadaceae; g__Unclassified_Comamonadaceae; s__Unclassified_Comamonadaceae
otu12825	0	0	0	0	0	0	0	3.09	0	0	2.62	0	0	0	0	0	1.75	0	0	0	0	0	0	k__Bacteria; p__Fusobacteria; c__Fusobacteriia; o__Fusobacteriales; f__Leptotrichiaceae; g__Unclassified_Leptotrichiaceae; s__Unclassified_Leptotrichiaceae
otu13819	0	0	0	0	0	0	0	0	0	0	0	0	0	0	0	0	0	0	0	0	10.54	0	0	k__Bacteria; p__Acidobacteria; c__Acidobacteria-6; o__iii1-15; f__Unclassified_iii1-15; g__Unclassified_iii1-15; s__Unclassified_iii1-15
otu14482	0	0	0	0	0	0	0	0	0	0	0	0	0	0	0	0	6.42	0	0	0	0	0	2.9	k__Bacteria; p__Bacteroidetes; c__Sphingobacteriia; o__Sphingobacteriales; f__Sphingobacteriaceae; g__Sphingobacterium; s__Sphingobacterium_mizutaii
otu15930	0	0	0	0	0	0	0	0	0	0	0	0	0	5.92	0	0	0	0	2.83	0	2.1	0	0	k__Bacteria; p__Actinobacteria; c__Actinobacteria; o__Actinomycetales; f__Actinomycetaceae; g__Actinomyces; s__Unclassified_Actinomyces
otu16195	0	0	2.07	0	0	0	0	0	0	0	0	0	0	0	0	0	0	8.44	0	0	0	0	0	k__Bacteria; p__Proteobacteria; c__Alphaproteobacteria; o__Sphingomonadales; f__Sphingomonadaceae; g__Unclassified_Sphingomonadaceae; s__Unclassified_Sphingomonadaceae
otu16277	0	0	0	0	0	0	0	0	0	0	0	0	0	0	0	0	0	7.04	0	3.53	0	0	0	k__Bacteria; p__Firmicutes; c__Clostridia; o__Clostridiales; f__Lachnospiraceae; g__Unclassified_Lachnospiraceae; s__Unclassified_Lachnospiraceae
otu16571	0	0	0	0	0	0	0	0	0	2.07	0	0	0	0	0	0	0	0	0	1.45	7.4	0	0	k__Bacteria; p__Bacteroidetes; c__Bacteroidia; o__Bacteroidales; f__Bacteroidaceae; g__Unclassified_Bacteroidaceae; s__Unclassified_Bacteroidaceae
otu16641	0	0	11.6	0	0	0	0	0	0	0	0	0	0	0	0	0	0	0	0	0	0	0	0	k__Bacteria; p__Chloroflexi; c__Anaerolineae; o__Anaerolineales; f__Anaerolinaceae; g__Unclassified_Anaerolinaceae; s__Unclassified_Anaerolinaceae
otu17188	0	0	0	0	0	12.15	0	0	0	0	0	0	0	0	0	0	0	0	0	0	0	0	0	k__Bacteria; p__Bacteroidetes; c__Bacteroidia; o__Bacteroidales; f__Marinilabiaceae; g__Unclassified_Marinilabiaceae; s__Unclassified_Marinilabiaceae
otu17533	0	0	2.09	0	0	0	0	0	0	0	0	0	0	0	0	0	0	0	0	0	6.28	0	0	k__Bacteria; p__Proteobacteria; c__Alphaproteobacteria; o__Rhizobiales; f__Methylobacteriaceae; g__Unclassified_Methylobacteriaceae; s__Unclassified_Methylobacteriaceae
otu18001	0	0	0	0	0	0	0	0	0	0	0	0	0	0	0	0	0	0	0	0	0	11.58	0	k__Bacteria; p__Proteobacteria; c__Deltaproteobacteria; o__Myxococcales; f__Myxococcaceae; g__Anaeromyxobacter; s__Unclassified_Anaeromyxobacter
otu18102	0	0	0	0	0	0	0	0	0	0	0	0	0	0	0	6.88	0	0	0	2.75	0	0	0	k__Bacteria; p__Proteobacteria; c__Deltaproteobacteria; o__Desulfovibrionales; f__Desulfovibrionaceae; g__Unclassified_Desulfovibrionaceae; s__Unclassified_Desulfovibrionaceae
otu18318	0	0	0	0	0	0	0	0	0	2.04	0	0	0	0	0	0	0	0	0	2.78	5.43	0	0	k__Bacteria; p__Firmicutes; c__Clostridia; o__Clostridiales; f__Ruminococcaceae; g__Unclassified_Ruminococcaceae; s__Unclassified_Ruminococcaceae
otu18794	0	0	0	0	0	0	0	0	0	0	0	0	0	0	0	0	9.36	0	0	0	0	0	0	k__Bacteria; p__Firmicutes; c__Clostridia; o__Clostridiales; f__Lachnospiraceae; g__Coprococcus; s__Unclassified_Coprococcus
otu18806	0	0	0	0	0	0	0	0	0	0	0	0	0	0	0	0	0	0	0	0	9.1	2.2	0	k__Bacteria; p__Proteobacteria; c__Alphaproteobacteria; o__Rhodospirillales; f__Unclassified_Rhodospirillales; g__Unclassified_Rhodospirillales; s__Unclassified_Rhodospirillales
otu20207	0	0	2.87	0	0	0	0	0	0	0	0	0	0	0	2.71	2.92	0	0	0	0	0	0	0	k__Bacteria; p__Proteobacteria; c__Betaproteobacteria; o__Burkholderiales; f__Comamonadaceae; g__Delftia; s__Unclassified_Delftia
otu20394	0	0	0	0	0	0	1.38	0	0	0	0	0	0	0	0	1.13	0	0	0	0	6.4	0	0	k__Bacteria; p__Verrucomicrobia; c__Verruco-5; o__WCHB1-41; f__RFP12; g__Unclassified_RFP12; s__Unclassified_RFP12
otu20497	0	0	0	0	0	0	0	0	0	0	0	0	0	0	0	6.54	0	0	0	0	3.57	0	0	k__Bacteria; p__Firmicutes; c__Clostridia; o__Clostridiales; f__Ruminococcaceae; g__Unclassified_Ruminococcaceae; s__Unclassified_Ruminococcaceae
otu20623	0	0	0	0	0	0	0	0	0	0	0	0	0	0	0	0	0	0	0	0	9.79	1.41	0	k__Bacteria; p__Actinobacteria; c__Acidimicrobiia; o__Acidimicrobiales; f__EB1017; g__Unclassified_EB1017; s__Unclassified_EB1017
otu20758	0	0	0	0	0	3.76	0	0	0	0	0	0	0	0	0	0	0	0	0	0	7.52	0	0	k__Bacteria; p__Gemmatimonadetes; c__Gemmatimonadetes; o__Ellin5290; f__Unclassified_Ellin5290; g__Unclassified_Ellin5290; s__Unclassified_Ellin5290
otu20828	0	0	0	0	0	0	1.49	1.57	1.64	0	3.89	2.05	0	0	0	0	0	0	0	0	0	0	0	k__Bacteria; p__Firmicutes; c__Clostridia; o__Clostridiales; f__[Tissierellaceae]; g__Unclassified_[Tissierellaceae]; s__Unclassified_[Tissierellaceae]
otu20836	0	0	0	0	0	0	0	0	0	0	0	0	0	0	0	0	0	10.82	0	0	0	0	0	k__Bacteria; p__Firmicutes; c__Clostridia; o__Clostridiales; f__Unclassified_Clostridiales; g__Unclassified_Clostridiales; s__Unclassified_Clostridiales
otu21254	0	0	0	0	0	0	0	0	0	0	0	0	0	0	0	0	0	0	0	0	9.26	2.29	0	k__Bacteria; p__Gemmatimonadetes; c__Gemmatimonadetes; o__Unclassified_Gemmatimonadetes; f__Unclassified_Gemmatimonadetes; g__Unclassified_Gemmatimonadetes; s__Unclassified_Gemmatimonadetes
otu21288	0	0	0	0	0	0	0	0	0	0	0	0	0	0	0	0	0	0	0	0	0	11.76	0	k__Bacteria; p__Firmicutes; c__Clostridia; o__Clostridiales; f__Lachnospiraceae; g__Coprococcus; s__Unclassified_Coprococcus
otu21355	0	0	11.65	0	0	0	0	0	0	0	0	0	0	0	0	0	0	0	0	0	0	0	0	k__Bacteria; p__Fusobacteria; c__Fusobacteriia; o__Fusobacteriales; f__Fusobacteriaceae; g__u114; s__Unclassified_u114
otu21651	0	0	0	3.93	0	0	0	0	0	0	0	0	0	0	8.13	0	0	0	0	1.41	0	0	0	k__Bacteria; p__Proteobacteria; c__Deltaproteobacteria; o__MIZ46; f__Unclassified_MIZ46; g__Unclassified_MIZ46; s__Unclassified_MIZ46
otu21778	0	0	0	7.78	0	3	0	1.59	0	0	0	0	0	0	0	0	0	0	0	0	0	0	0	k__Bacteria; p__TM7; c__TM7-3; o__Unclassified_TM7-3; f__Unclassified_TM7-3; g__Unclassified_TM7-3; s__Unclassified_TM7-3
otu21883	0	0	0	0	0	0	0	0	0	0	0	0	0	0	0	0	7.8	1.27	0	0	0	0	0	k__Bacteria; p__Proteobacteria; c__Alphaproteobacteria; o__Sphingomonadales; f__Erythrobacteraceae; g__Unclassified_Erythrobacteraceae; s__Unclassified_Erythrobacteraceae
[truncated: 4 more rows]
