# Supplementary material for: The effects of genital myiasis on the diversity of the vaginal microbiota in female Bactrian camels
Source: BMC Vet Res. 2022 Mar 5;18:87. doi: 10.1186/s12917-022-03189-5 (PMC8897907; doi:10.1186/s12917-022-03189-5)
Supplement: Supplementary file 5 — Additional file 5. [file 12917_2022_3189_MOESM5_ESM.zip › MPL201709200_16s_yy/B01_OTU/rep_set.tre]

(((otu14641:0.03529,(otu18824:0.03274,(otu13042:0.03313,(otu12173:0.02536,(otu8190:0.02802,otu16067:0.02839)0.451:0.00204)0.793:0.00228)1.000:0.00015)0.499:0.00229)0.772:0.00227,(((otu309:0.02822,otu18326:0.03319)0.714:0.002,(((otu809:0.05384,otu18788:0.02646)0.891:0.0086,otu16:0.0229)0.536:0.00288,otu7563:0.02066)0.760:0.00251)0.874:0.00453,otu6589:0.03785)0.799:0.00014)0.381:0.00016,((otu17096:0.03595,otu18294:0.02079)0.911:0.00998,(((otu23068:0.01848,otu11614:0.0631)0.732:0.00749,(otu10984:0.03057,otu17308:0.04311)0.755:0.00239)0.805:0.00419,(otu539:0.02847,otu14402:0.0258)0.364:0.00766)0.430:0.00016)0.895:0.00014,(((otu20358:0.03002,(otu18045:0.0254,((otu10560:0.04116,otu3504:0.03111)0.742:0.00178,(otu22552:0.02798,otu6882:0.02303)0.861:0.00511)0.783:0.00014)0.969:0.00121)0.984:0.00109,(((otu5513:0.02166,otu17763:0.03653)0.779:0.00382,(((otu1990:0.02561,otu1281:0.03573)0.803:0.00016,((otu2150:0.02343,otu3894:0.02332)0.736:0.00232,otu13658:0.04561)0.859:0.00457)0.801:0.00441,(otu4504:0.0318,otu7182:0.02667)0.842:0.01097)0.531:0.00015)0.822:0.00233,(((((otu22768:0.04824,otu15199:0.04037)0.488:0.00688,otu7174:0.04184)0.302:0.00546,otu21851:0.04705)0.577:0.00047,(((((((((otu23259:0.03833,(otu13090:0.02022,otu15225:0.06565)0.846:0.00599)0.411:0.00393,otu17264:0.03529)0.488:0.00015,(otu22619:0.0259,otu18971:0.03552)0.811:0.0044)0.787:0.00242,((((((((((otu13107:0.04805,otu23250:0.02456)0.868:0.00909,(otu6187:0.05072,(otu5905:0.03602,otu18924:0.03067)0.734:0.00189)0.899:0.00651)0.300:0.00016,(otu12298:0.02546,otu15459:0.0304)0.883:0.00742)0.250:0.00016,(((otu3903:0.03583,otu484:0.02627)0.842:0.00015,otu16404:0.03052)0.603:0.00415,(otu6501:0.02348,otu8721:0.03087)0.888:0.00678)0.886:0.00016)0.666:0.00016,(((otu3932:0.02487,otu8898:0.0297)0.568:0.00578,(otu23559:0.02532,otu15144:0.02049)0.821:0.01033)0.787:0.00016,(otu20491:0.02594,otu7008:0.0236)0.662:0.00671)0.809:0.00015)0.920:0.00225,(((otu19613:0.02591,otu2984:0.03078)0.867:0.00656,((otu2696:0.0302,otu17702:0.03286)0.895:0.00015,(otu9090:0.05021,(otu478:0.02928,otu6098:0.02476)0.045:0.00293)0.755:0.0026)0.790:0.00014)0.852:0.00227,(otu14500:0.03998,(otu13494:0.0283,otu10379:0.03054)0.717:0.00333)0.770:0.00355)1.000:0.00014)0.806:0.00014,((otu10818:0.00014,((((((otu21945:0.03117,otu16219:0.02401)0.816:0.00471,(otu12198:0.02675,((otu19517:0.03491,otu21426:0.03109)0.215:0.0076,otu13973:0.028)0.466:0.00292)0.739:0.00231)0.787:0.00337,((otu14730:0.02539,otu10085:0.0264)0.866:0.00471,((((otu4306:0.02531,otu5591:0.04169)0.806:0.00469,(otu21066:0.02565,(otu14711:0.02351,otu15824:0.03697)0.809:0.00736)0.759:0.00395)0.755:0.00225,((otu2543:0.02368,otu719:0.02709)0.880:0.01214,(otu4884:0.02925,otu11677:0.02545)0.301:0.00588)0.732:0.00418)0.328:0.00327,((otu19218:0.04584,otu18279:0.06566)0.882:0.00882,((otu3587:0.03779,otu18248:0.04057)0.830:0.00909,otu23582:0.02932)0.706:0.00296)0.764:0.00265)0.780:0.00021)0.816:0.00272)0.700:0.00037,(otu21468:0.03358,(otu737:0.02613,otu7853:0.03536)0.538:0.00317)0.769:0.00355)0.978:0.00015,((otu11446:0.04775,(otu5331:0.03334,otu6451:0.05707)0.869:0.00928)0.845:0.00503,(otu20944:0.03267,otu16615:0.03029)0.961:0.00014)0.760:0.00224)0.843:0.00014,(((otu15016:0.02624,(otu9082:0.02878,(otu23458:0.0239,otu5400:0.02096)0.793:0.00454)0.308:0.00401)0.878:0.00674,(otu16799:0.03082,(otu7312:0.03569,(otu8871:0.02664,otu17644:0.03765)0.507:0.00708)0.752:0.00258)0.321:0.00443)0.990:0.00016,(((((otu20572:0.03111,otu5693:0.03104)0.730:0.00163,otu18259:0.02832)0.902:0.00458,(((otu20975:0.0361,otu21919:0.03584)0.843:0.0064,(otu6604:0.02371,(otu7297:0.03548,(otu1789:0.02846,((otu16554:0.03954,(otu8021:0.02452,otu14698:0.02701)0.849:0.00015)0.771:0.00014,(otu6547:0.0284,otu1250:0.04354)0.630:0.00933)0.926:0.01036)0.464:0.00016)0.433:0.00919)0.951:0.01387)0.876:0.00014,(((otu12515:0.0374,otu17311:0.04637)0.442:0.00384,(otu3839:0.02143,otu17651:0.0453)0.748:0.00905)0.773:0.00348,(otu17744:0.03031,(otu19717:0.02989,(otu13448:0.03108,otu17251:0.02008)0.285:0.00504)0.779:0.0029)0.769:0.00015)0.797:0.00226)0.130:0.00015)1.000:0.00014,(otu15134:0.04028,(otu8820:0.03594,(otu4739:0.02772,otu15479:0.03316)0.890:0.01107)0.209:0.00222)0.252:0.00246)0.768:0.00222,otu11466:0.04264)1.000:0.00014)0.782:0.00014)0.000:0.00015)0.000:0.00016,((otu2957:0.02952,otu7146:0.03461)0.849:0.00382,(otu8818:0.03372,otu13807:0.02887)0.044:0.00622)0.999:0.00014)0.984:0.00014)1.000:0.00014,(otu12513:0.04492,((otu10113:0.04955,otu2621:0.03636)0.427:0.00622,(otu4310:0.02644,otu7249:0.0248)0.421:0.00345)0.300:0.00411)0.923:0.00015)0.788:0.00016,(((((otu3049:0.01078,((otu7487:0.02041,otu17737:0.01916)0.861:0.00961,(otu23773:0.02701,otu12353:0.0082)0.996:0.02937)0.707:0.00477)0.762:0.01073,otu23012:0.01727)0.968:0.01839,(((((otu7843:0.0406,(otu9894:0.04897,otu18651:0.03414)0.825:0.00605)0.922:0.00975,((otu22949:0.02562,otu10004:0.04489)0.882:0.0104,(otu21845:0.0278,otu8935:0.03123)0.502:0.00647)0.769:0.00445)0.712:0.00015,otu20646:0.03551)0.803:0.00228,(((otu12827:0.02751,(otu6559:0.03207,otu19190:0.02788)0.108:0.00304)0.722:0.00254,(otu22637:0.03753,(otu22014:0.03266,otu14753:0.02765)0.807:0.00488)0.918:0.00015)0.780:0.00015,((otu20835:0.04011,otu14119:0.0252)0.840:0.00534,otu6433:0.03027)0.237:0.00014)1.000:0.00014)0.912:0.00154,(((otu23522:0.03279,(otu17164:0.02819,otu18297:0.02151)0.379:0.00406)0.875:0.00475,((((otu14684:0.03528,(otu7236:0.02848,otu15678:0.03565)0.753:0.0038)0.779:0.00341,((otu3068:0.02385,otu8235:0.02189)0.862:0.00881,(otu9374:0.03225,otu14514:0.03001)0.869:0.00617)0.804:0.00247)0.000:0.00015,((otu7354:0.03872,otu9561:0.0283)0.342:0.00186,otu3956:0.04002)0.882:0.00514)0.588:0.00015,(((((otu2318:0.02379,otu5950:0.03519)0.268:0.00484,(otu23591:0.03598,otu18152:0.02138)0.835:0.0061)0.766:0.00269,(otu6897:0.03074,(otu1256:0.02313,(otu321:0.02498,otu7227:0.02364)0.450:0.00277)0.738:0.00239)0.848:0.00435)0.904:0.00014,(((otu1426:0.02802,otu1810:0.0352)0.885:0.00729,(otu632:0.03094,(otu21072:0.02667,otu1209:0.03056)0.860:0.00639)0.710:0.00209)0.892:0.00015,(((otu5774:0.03065,(otu4408:0.02561,otu15008:0.02363)0.555:0.00682)0.350:0.00015,otu13835:0.02577)0.874:0.00428,(otu9491:0.0274,(otu4127:0.0275,otu7768:0.02552)0.874:0.00707)0.117:0.00327)0.865:0.00015)0.962:0.00015)0.573:0.00014,(((((otu17765:0.04541,((otu2397:0.0255,(otu20355:0.0279,(otu443:0.02007,otu4772:0.02263)0.399:0.00616)0.538:0.00016)0.830:0.00226,(otu9823:0.03997,(otu14645:0.03264,otu15082:0.03023)0.364:0.00537)0.756:0.00016)0.837:0.00225)0.802:0.00014,((((otu3753:0.02334,otu7254:0.02542)0.823:0.00496,(otu8857:0.03065,otu16949:0.02592)0.736:0.00222)0.859:0.00203,(otu6872:0.03125,(otu6933:0.04109,(otu14308:0.02263,otu14935:0.02769)0.737:0.00481)0.724:0.00165)0.637:0.00041)0.817:0.00336,(otu9474:0.03227,(otu3670:0.02549,otu16327:0.02859)0.847:0.00448)0.766:0.00267)0.765:0.00255)0.727:0.00015,(otu19537:0.02557,(otu11635:0.04753,otu17020:0.0282)0.794:0.00483)0.833:0.00456)1.000:0.00011,((otu6031:0.02569,otu18338:0.03534)0.748:0.00224,(otu22319:0.02687,otu21788:0.02689)0.772:0.00327)0.548:0.00228)1.000:0.00214,(((otu13055:0.02769,((otu9706:0.03042,(otu2238:0.05151,otu9979:0.03345)0.241:0.00433)0.942:0.00015,(otu8887:0.03495,(otu21947:0.03073,((otu2051:0.02824,otu4431:0.01882)0.239:0.00216,otu17742:0.03277)0.356:0.00251)0.752:0.00201)0.998:0.00014)0.833:0.00225)0.713:0.00014,((otu20822:0.02097,otu7684:0.02817)0.902:0.00668,(otu17407:0.0378,(otu22240:0.0356,otu16200:0.02581)0.470:0.0071)0.629:0.00016)0.871:0.00016)0.840:0.00015,((otu3302:0.02319,otu10200:0.02788)0.728:0.00275,(otu11549:0.02809,otu14516:0.02833)0.848:0.00454)0.781:0.00221)0.866:0.00225)0.559:0.00015)0.000:0.00015)0.826:0.00014)1.000:0.00015,(otu3755:0.04254,otu6140:0.02745)0.827:0.00565)0.792:0.00144)0.877:0.0014)0.982:0.00014,(otu8266:0.0378,(otu3921:0.03615,otu12627:0.03402)0.682:0.00101)0.881:0.00466)0.736:0.00015,((otu1889:0.03504,otu18998:0.02277)0.874:0.01025,((((otu22298:0.02451,otu8587:0.03918)0.741:0.0027,(otu22276:0.04405,otu17427:0.04185)0.700:0.0014)0.860:0.00554,(otu18450:0.03536,(otu20756:0.02604,otu17418:0.02159)0.490:0.00658)0.855:0.00472)0.874:0.00014,((otu2008:0.03127,otu12432:0.02385)0.889:0.00914,otu22708:0.0303)0.443:0.00016)1.000:0.00014)0.919:0.00216)0.799:0.00015)0.695:0.00012,((otu772:0.03279,(otu7342:0.03797,otu18782:0.07373)0.780:0.00015)0.418:0.00234,otu15232:0.03536)0.859:0.00454)0.473:0.00016)0.845:0.00169,((otu15526:0.03521,otu18608:0.02434)0.879:0.00667,(((otu21458:0.03783,(otu3706:0.03266,otu5148:0.03049)0.057:0.00503)0.895:0.00015,otu1796:0.03287)0.749:0.0024,((otu19042:0.02586,otu15940:0.03299)0.848:0.00491,otu17387:0.04054)0.853:0.00014)0.734:0.00207)0.762:0.00383)0.834:0.00072,(((otu23138:0.02586,(otu13878:0.01896,(otu4569:0.04114,otu7841:0.03239)0.967:0.01711)0.752:0.0042)0.761:0.0022,otu15768:0.03338)0.862:0.00453,(((((otu22766:0.0186,otu15096:0.02576)0.875:0.00445,(otu986:0.028,(otu5355:0.04628,otu14871:0.01837)0.832:0.00765)0.904:0.00015)0.817:0.00226,((((otu4677:0.02411,((otu19827:0.04041,otu10474:0.02249)0.913:0.01136,(otu10961:0.02421,otu21058:0.03405)0.828:0.00627)0.805:0.00409)0.825:0.00473,(((otu2242:0.03716,otu13555:0.02867)0.737:0.00846,(otu23597:0.03056,(otu3058:0.02388,otu16656:0.03174)0.007:0.00374)0.762:0.00369)0.360:0.00014,(otu6240:0.05498,otu10448:0.02293)0.737:0.01144)0.813:0.00609)0.753:0.00207,(((otu7413:0.025,(otu11279:0.02602,otu824:0.02068)0.255:0.00505)0.710:0.00533,(otu22654:0.02612,otu8104:0.02617)0.377:0.00411)0.960:0.00015,(((((otu8474:0.02571,otu10211:0.0495)0.934:0.0213,((otu21523:0.04319,(((otu13398:0.04087,otu14771:0.03311)0.895:0.00014,otu19761:0.00014)0.917:0.00226,((otu6242:0.03276,otu15026:0.02527)0.707:0.00575,otu17395:0.03307)0.886:0.00014)0.846:0.00014)0.317:0.00254,otu16338:0.06635)0.251:0.00233)0.994:0.02674,((((((otu23531:0.04832,(otu11196:0.04647,(otu18715:0.0332,(otu16499:0.03695,(otu6842:0.00873,(((((otu6033:0.04824,((otu16957:0.07171,otu22516:0.03672)0.431:0.01028,otu21267:0.06254)0.473:0.00952)0.072:0.00674,(((otu17622:0.01534,otu18311:0.06996)0.914:0.01273,otu9173:0.03338)0.292:0.00497,((otu8497:0.02847,((((((otu8573:0.04189,otu12243:0.07203)0.930:0.01651,(otu12074:0.02818,otu20268:0.02515)0.315:0.0024)0.887:0.0056,(otu19903:0.03387,otu12501:0.03128)0.868:0.00901)0.748:0.00219,(((((((((otu6479:0.02303,(otu21678:0.03546,(otu6517:0.0399,((otu12409:0.01783,otu12692:0.01845)0.736:0.00278,(otu14109:0.02689,(otu19506:0.01936,(otu0:0.01743,otu20806:0.01789)0.751:0.00237)0.737:0.00289)0.935:0.00812)0.868:0.00458)0.833:0.00471)0.785:0.00459)0.914:0.00708,otu6972:0.03522)0.052:0.00014,(otu23089:0.04023,((otu23074:0.02243,otu18739:0.03181)0.724:0.00691,((otu15710:0.01387,(otu7771:0.03037,otu17460:0.03033)0.940:0.00015)0.958:0.00921,((otu7559:0.02341,otu13896:0.02344)0.752:0.00197,(otu4199:0.02359,otu10175:0.06427)0.000:0.00467)1.000:0.00016)0.766:0.00185)1.000:0.00016)0.830:0.00252)0.794:0.00223,(((otu4348:0.03071,otu1212:0.02588)0.867:0.00658,(((((otu19915:0.02052,otu17485:0.02505)0.421:0.00521,(otu415:0.02541,(otu19296:0.03503,(otu20901:0.02358,otu12021:0.02597)0.794:0.00672)0.884:0.00016)1.000:0.00015)0.921:0.00213,((otu10864:0.03257,(otu5720:0.02116,otu8837:0.02775)0.757:0.00378)0.749:0.00348,((otu8316:0.05077,otu17740:0.04831)0.894:0.00904,(otu23683:0.03027,otu5814:0.03293)0.748:0.00253)0.066:0.00015)0.804:0.00014)0.916:0.00207,((otu5225:0.03337,(otu18186:0.02789,otu18717:0.03558)0.437:0.00016)0.786:0.00416,(otu6845:0.02811,otu6117:0.02849)0.740:0.00216)0.749:0.00221)1.000:0.00014,(otu1566:0.04051,otu16858:0.02841)0.520:0.0041)0.798:0.00011)0.261:0.00015,(((otu11095:0.03155,otu1704:0.03157)0.887:0.00811,(otu20307:0.02571,otu5677:0.03254)0.885:0.00751)0.775:0.00258,(otu21782:0.03504,(otu17534:0.02816,otu23537:0.02565)0.270:0.00453)0.865:0.00016)0.312:0.00016)1.000:0.00016)0.738:0.00134,(((((((otu1100:0.02802,((otu19635:0.03705,otu17729:0.02975)0.769:0.00429,(otu14946:0.02754,otu1501:0.02312)0.873:0.00869)0.465:0.00015)0.776:0.00321,(((otu10986:0.01924,otu14215:0.0278)0.749:0.0032,otu2072:0.02801)0.748:0.00599,((((otu699:0.0234,otu1517:0.02336)0.830:0.00508,(otu7839:0.0212,otu17420:0.02615)0.823:0.00433)0.256:0.00015,(otu23786:0.02835,otu7957:0.02622)0.780:0.00662)0.821:0.00441,(((((otu17498:0.02945,otu20037:0.03203)0.746:0.00361,(otu6318:0.02793,(otu7203:0.04308,(((otu11334:0.03905,otu16795:0.02401)0.848:0.01123,(otu16096:0.0238,otu15889:0.02826)0.839:0.00735)0.272:0.00378,otu1726:0.03546)0.748:0.00246)0.651:0.00203)0.753:0.00223)0.768:0.00228,(((((otu21610:0.02608,otu16308:0.05906)0.185:0.00925,((otu10018:0.03005,otu12511:0.02293)0.413:0.00235,otu18942:0.02751)0.857:0.00252)1.000:0.00014,((otu21980:0.0279,otu13286:0.02545)0.889:0.00778,(otu15409:0.035,(otu23650:0.06455,otu11018:0.03252)0.497:0.0025)0.758:0.00246)0.910:0.00016)0.371:0.00015,(otu19852:0.04045,otu7475:0.02602)0.757:0.00178)0.863:0.00228,(((otu12029:0.02823,otu12596:0.03799)0.815:0.00479,(otu2898:0.02373,otu324:0.04635)0.881:0.00906)0.684:0.00232,(otu3516:0.03111,otu17657:0.0287)0.766:0.00493)0.853:0.00014)0.997:0.00015)0.797:0.00123,(otu15506:0.02802,(otu15407:0.02298,otu3628:0.02854)0.410:0.00265)0.831:0.00438)0.841:0.00116,((otu20230:0.041,(otu10827:0.04735,otu6458:0.02432)0.514:0.00226)0.841:0.00455,(otu8005:0.02785,(otu5941:0.02507,otu9304:0.02166)0.535:0.00938)0.763:0.00376)0.675:0.0018)1.000:0.00016)0.489:0.00015)1.000:0.00015)0.766:0.00213,(((otu10938:0.03471,otu5837:0.0268)0.688:0.00447,((otu22587:0.03452,otu22897:0.02824)0.600:0.00841,(otu6725:0.03844,otu1039:0.04568)0.710:0.01398)0.412:0.00466)0.849:0.00015,(otu14859:0.03463,((((otu20451:0.03661,otu11396:0.04967)0.824:0.00777,(otu23056:0.03759,otu18850:0.03879)0.775:0.00375)0.221:0.00289,(otu12222:0.0669,otu7878:0.02948)0.769:0.00398)0.102:0.00015,otu14643:0.0583)0.887:0.00488)0.768:0.00307)0.763:0.00221)1.000:0.00015,((((otu12956:0.04351,otu16112:0.02667)0.681:0.00121,(otu18905:0.03977,otu17523:0.03018)0.860:0.00505)0.815:0.00015,(((otu10787:0.03518,otu14380:0.0255)0.891:0.00014,otu19288:0.03002)0.796:0.00425,((((otu1485:0.03224,otu3590:0.03727)0.775:0.00072,otu7030:0.04016)0.564:0.00093,otu21275:0.03175)0.670:0.00082,otu21744:0.04018)0.850:0.00015)0.857:0.00227)0.920:0.00446,((((otu13672:0.03251,((otu13717:0.03271,(otu1947:0.04811,otu8263:0.02851)0.723:0.00654)0.742:0.00222,(otu2853:0.024,otu6694:0.03889)0.857:0.00601)0.305:0.00222)0.486:0.00016,((((otu17080:0.05153,otu8009:0.03363)0.345:0.00359,otu21427:0.03553)0.745:0.00249,((((((otu6154:0.0276,otu16368:0.02515)0.868:0.00571,(otu6905:0.03304,(otu3845:0.02579,otu3959:0.04029)0.740:0.00218)0.560:0.00226)0.690:0.00014,((otu20552:0.04528,(otu19330:0.02893,otu107:0.0389)0.775:0.00408)0.786:0.00455,(otu3881:0.03339,otu8701:0.02099)0.416:0.0065)0.861:0.00016)0.723:0.00158,(((otu13012:0.02521,(otu19014:0.03808,otu8681:0.02241)0.416:0.00015)0.812:0.00427,otu22173:0.0204)0.728:0.00226,otu13338:0.05635)0.828:0.00473)0.996:0.00015,((otu20218:0.02149,otu3137:0.03126)0.844:0.00609,otu18399:0.02235)0.853:0.00585)0.824:0.00282,((otu10987:0.03985,otu15001:0.04501)0.683:0.00241,(((otu15991:0.03074,otu1882:0.03319)0.827:0.00462,otu12357:0.03064)0.822:0.00402,(otu23588:0.02752,otu10307:0.02776)0.898:0.00769)0.488:0.00014)0.722:0.00014)0.772:0.00014)0.145:0.00015,((otu19213:0.05845,((otu8489:0.03012,otu1706:0.03605)0.747:0.00909,otu10514:0.03462)0.862:0.00602)0.720:0.00505,(((otu19929:0.02527,otu9795:0.02275)0.834:0.00584,((otu19472:0.02502,otu4027:0.03738)0.811:0.00558,((otu6408:0.05101,(otu686:0.02868,otu1396:0.02871)0.442:0.00196)0.433:0.00245,((otu19015:0.06919,otu4084:0.02055)0.892:0.01366,otu628:0.03447)0.765:0.0043)0.764:0.00234)0.731:0.00212)0.807:0.00016,(otu22521:0.04662,otu23224:0.0493)0.822:0.00591)0.846:0.00224)0.995:0.00015)0.285:0.00015)0.000:0.00014,(otu11384:0.03015,otu19468:0.03031)0.872:0.00014)0.452:0.00015,(((otu20714:0.03532,(otu1734:0.0228,(otu11449:0.02892,otu9047:0.03295)0.115:0.00188)0.877:0.00486)0.331:0.00016,otu10392:0.05253)0.418:0.00223,(otu9233:0.02249,otu1653:0.07977)0.849:0.00797)0.861:0.00015)0.628:0.00016)0.587:0.00014)0.745:0.00014,((otu21571:0.03664,otu6762:0.02203)0.887:0.007,(otu21530:0.02105,otu10223:0.03079)0.856:0.0057)0.758:0.00332)0.629:0.00014,(((otu18401:0.0272,(otu18271:0.03927,(((otu18138:0.01651,(otu5213:0.02415,(otu11534:0.01745,otu6399:0.0177)0.763:0.00367)0.876:0.00972)0.885:0.00776,otu5999:0.01679)0.716:0.00299,otu954:0.02429)0.778:0.00288)0.672:0.00213)0.276:0.00239,otu1991:0.03624)0.800:0.00362,(otu20170:0.0286,(otu4750:0.02547,(otu10437:0.02686,otu10760:0.05754)0.706:0.01642)0.750:0.00289)0.714:0.00192)0.815:0.00238)0.998:0.00016,((otu23859:0.02561,otu2493:0.03029)0.730:0.00252,otu30:0.03505)0.768:0.0023)0.742:0.0014)0.912:0.00155,((otu10547:0.00015,((otu21025:0.03525,((otu22138:0.02802,otu7802:0.03782)0.850:0.00729,(((otu908:0.04514,otu10061:0.02788)0.829:0.00531,(otu4732:0.03302,otu13856:0.02582)0.725:0.00229)0.813:0.00228,(otu2558:0.02778,(otu23295:0.02786,otu10453:0.03036)0.289:0.00016)0.744:0.0024)0.640:0.00196)1.000:0.00014)0.243:0.00014,(((otu22959:0.02432,otu9735:0.03707)0.511:0.0084,(otu20830:0.02903,otu9179:0.03063)0.274:0.00473)0.618:0.00256,(otu1984:0.03031,(otu2579:0.02964,(otu2346:0.03107,(otu22121:0.03741,otu6605:0.05819)0.884:0.01314)0.781:0.00648)0.666:0.00148)0.606:0.00242)1.000:0.00015)0.000:0.00014)0.557:0.00015,((otu4219:0.03089,otu23013:0.02849)0.796:0.00372,(((((otu22764:0.04806,otu8656:0.04787)0.842:0.00742,(otu396:0.05056,(otu23348:0.03347,otu13643:0.03098)0.862:0.00874)0.211:0.00015)0.791:0.00016,((otu20158:0.02383,otu14151:0.02631)0.819:0.00416,(otu3489:0.04567,otu10330:0.03031)0.879:0.00775)0.777:0.0023)0.307:0.00016,otu17989:0.03272)0.829:0.00223,((otu22326:0.03105,otu15277:0.03579)0.250:0.0019,otu14465:0.03017)0.937:0.00016)0.789:0.00125)0.790:0.00124)0.812:0.00015)0.845:0.00221,((otu521:0.02996,(otu9297:0.02516,otu21214:0.04312)0.280:0.0054)0.755:0.00281,((otu5035:0.0302,((otu2113:0.02009,otu8277:0.03769)0.846:0.0058,(otu5340:0.02186,otu13109:0.02899)0.849:0.00587)0.906:0.00014)0.825:0.00229,((((otu14311:0.02551,(otu4635:0.01641,otu21888:0.02628)0.330:0.00669)0.967:0.00014,((otu3702:0.02969,otu851:0.04762)0.833:0.00616,(otu7503:0.05118,otu1887:0.0259)0.869:0.00695)0.762:0.00227)0.816:0.00233,((otu898:0.03265,(otu4529:0.02617,otu16198:0.01869)0.332:0.00195)0.762:0.00268,otu18758:0.02801)0.882:0.00457)0.998:0.00014,otu2523:0.05558)0.792:0.0022)0.758:0.00222)0.545:0.00014)0.259:0.00015,(((otu15590:0.0319,(otu1249:0.03257,(otu5370:0.0218,(otu14127:0.02764,otu14474:0.04128)0.879:0.01124)0.839:0.00598)0.859:0.00869)0.735:0.00108,(otu4617:0.02761,(otu4634:0.03335,otu16919:0.04657)0.474:0.00461)0.844:0.00541)0.816:0.00015,(otu19279:0.03584,(otu15460:0.03351,otu272:0.02167)0.360:0.00451)0.722:0.00196)0.858:0.00228)0.902:0.00015,(otu2027:0.03253,otu5979:0.0275)0.893:0.01129)0.863:0.00437)0.460:0.00014,((otu2060:0.04149,otu21728:0.04157)0.880:0.0081,(otu2680:0.02378,otu14649:0.03357)0.810:0.00396)0.913:0.00016)0.447:0.00014,(otu9440:0.02512,(otu21586:0.03002,otu339:0.0241)0.864:0.00697)0.901:0.01202)0.742:0.00211)0.890:0.00467,(otu13527:0.03034,(otu22051:0.05105,otu22533:0.01704)0.831:0.01601)0.681:0.00033)0.893:0.00014)0.639:0.00633)0.896:0.00784,otu6481:0.08611)0.039:0.00217,otu1087:0.03286)0.401:0.00235,otu23843:0.02654)0.866:0.0089)0.930:0.01424)0.906:0.01297)0.714:0.00918)0.302:0.00853)0.903:0.0138,(((((otu766:0.04419,((otu8023:0.02473,otu2897:0.04286)0.400:0.00322,otu20579:0.07613)0.863:0.00701)0.747:0.00369,(otu7973:0.0199,otu17210:0.04799)0.851:0.00547)0.912:0.00732,((otu21792:0.03255,otu11427:0.04778)0.861:0.00588,(((((((((((otu88:0.04939,otu1049:0.03154)0.845:0.00584,(otu8795:0.02215,otu21388:0.03286)0.796:0.00699)0.597:0.00291,(otu10573:0.0399,otu17747:0.02949)0.820:0.00712)0.959:0.00014,((otu8910:0.04624,otu14923:0.0309)0.726:0.00222,(otu19040:0.03077,otu15054:0.03585)0.841:0.00477)0.804:0.00253)0.477:0.00015,(((((otu6484:0.02826,(otu18173:0.02538,(otu21348:0.04536,otu16287:0.03201)0.185:0.00705)0.124:0.00662)0.829:0.00014,(otu11935:0.02426,otu18226:0.04964)0.814:0.00573)0.706:0.0033,(((otu2929:0.03314,otu14550:0.02172)0.837:0.00638,((otu21569:0.02825,(otu2130:0.02147,otu22898:0.02626)0.783:0.00698)0.760:0.0025,(otu15722:0.03313,(otu1344:0.04166,otu189:0.02107)0.304:0.00471)0.484:0.00242)1.000:0.00015)0.834:0.00247,((otu13542:0.02843,otu18206:0.02105)0.896:0.00014,(otu20371:0.02107,(otu8003:0.02499,otu9036:0.02231)0.909:0.00991)0.914:0.00015)0.877:0.00227)0.983:0.00015)0.810:0.00226,(otu4470:0.02423,otu13513:0.02825)0.781:0.0043)0.483:0.00015,((otu23330:0.02133,otu20281:0.03865)0.841:0.00015,otu8232:0.02566)0.849:0.00432)0.908:0.0051)0.859:0.00015,((((otu19348:0.02126,otu13323:0.02039)0.010:0.00376,(((otu518:0.02987,(otu15600:0.03061,otu17486:0.01974)0.859:0.0056)0.717:0.00177,(otu21282:0.02533,otu22296:0.02431)0.830:0.00655)0.712:0.00242,(otu4342:0.02958,otu4832:0.02298)0.494:0.00456)0.776:0.00315)0.770:0.003,(((otu21803:0.02888,otu2211:0.03905)0.498:0.00534,otu1005:0.0313)0.106:0.00618,otu20194:0.03281)0.756:0.00352)0.643:0.00015,(((otu1:0.04573,(otu12379:0.0332,otu1055:0.03369)0.837:0.00523)0.417:0.00014,otu15468:0.03582)0.797:0.00245,((otu625:0.03193,otu16175:0.027)0.869:0.00779,(otu20134:0.02996,(otu19438:0.02304,otu15785:0.02945)0.838:0.00463)0.752:0.00238)0.675:0.00081)0.786:0.00223)0.850:0.00225)0.999:0.00014,(otu3564:0.02747,otu11913:0.03745)0.745:0.00675)0.887:0.00217,(((otu21445:0.03335,(otu6151:0.03328,(otu2893:0.02858,otu15281:0.02105)0.092:0.00492)0.663:0.00255)0.743:0.00208,(((otu6401:0.03125,otu15191:0.02887)0.543:0.0029,otu5410:0.04079)0.797:0.00408,(((otu19786:0.03625,otu13308:0.03618)0.726:0.00233,(otu9268:0.02658,otu16104:0.02561)0.877:0.00718)0.773:0.00259,(((((otu8663:0.04622,otu14037:0.02082)0.819:0.00752,(otu19600:0.05472,(otu7349:0.02155,otu10553:0.0258)0.800:0.00568)0.847:0.00674)0.683:0.00014,((otu5836:0.04166,otu13834:0.02644)0.716:0.00185,otu6892:0.02866)0.780:0.00225)0.913:0.00249,(otu15798:0.03116,(otu4517:0.02626,otu18514:0.0188)0.879:0.007)0.734:0.00129)0.898:0.00247,(((otu3061:0.03063,(otu14958:0.03339,otu17149:0.0275)0.853:0.00859)0.842:0.00518,(((otu2446:0.02807,(otu4469:0.03334,otu16470:0.02859)0.402:0.0022)0.850:0.00015,((otu3880:0.03126,otu8179:0.03362)0.864:0.00671,(otu22992:0.02755,(otu21042:0.02506,otu15161:0.0286)0.752:0.00217)0.773:0.00344)0.809:0.00232)0.809:0.00226,((((otu18800:0.04902,otu2968:0.02095)0.810:0.0047,otu17318:0.02834)0.631:0.0027,otu11992:0.03076)0.851:0.00243,(otu23467:0.02579,otu13877:0.02361)0.789:0.00702)1.000:0.00014)1.000:0.00014)0.764:0.00222,((((otu1151:0.04024,otu467:0.02855)0.861:0.00702,(otu8032:0.02864,otu1780:0.03823)0.740:0.00277)0.772:0.0024,((otu17254:0.03307,(otu23556:0.02822,(otu3417:0.02672,otu4026:0.02714)0.410:0.00396)0.226:0.0025)0.850:0.00016,(otu21220:0.03349,otu22639:0.02856)0.729:0.00222)1.000:0.00015)0.854:0.00229,((((otu1581:0.03676,(otu15452:0.04298,((otu20333:0.05978,otu17798:0.02899)0.759:0.00527,otu16443:0.03129)0.489:0.00461)0.701:0.00259)0.710:0.00014,(otu13361:0.02548,(otu8169:0.03639,otu10434:0.03116)0.059:0.0024)0.838:0.00519)0.779:0.00235,((otu7636:0.03075,(otu19618:0.07746,(otu21363:0.06886,otu5907:0.02983)0.948:0.02335)0.576:0.00352)0.559:0.00015,(((otu4661:0.02565,(((otu4300:0.03016,otu9892:0.03286)0.738:0.00303,(otu15640:0.02838,(otu4958:0.02826,otu595:0.0295)0.714:0.0022)0.780:0.00251)0.754:0.00227,otu16633:0.02595)0.369:0.00224)0.739:0.00243,(otu5071:0.02344,otu17976:0.04144)0.731:0.00259)0.784:0.00237,((otu7801:0.02333,((otu11511:0.01632,otu5042:0.02296)0.618:0.00544,otu15716:0.0257)0.749:0.00239)0.564:0.00014,(otu4991:0.02529,otu6325:0.03084)0.903:0.00748)0.800:0.00247)0.093:0.00015)0.785:0.00233)0.434:0.00015,otu17425:0.06101)0.839:0.00355)0.265:0.00016)0.781:0.00125)0.066:0.00014)0.333:0.00055)0.283:0.00042)0.224:0.00016,((((((((otu18189:0.03279,(otu5532:0.04249,otu1628:0.0336)0.714:0.01035)0.761:0.00319,(((((((otu22227:0.02669,otu8866:0.01944)0.883:0.00706,((otu6758:0.04625,otu17591:0.02821)0.860:0.00761,(otu13770:0.02816,(otu11280:0.02468,otu15920:0.03416)0.775:0.00014)0.826:0.00378)0.790:0.00263)0.791:0.00227,(otu19724:0.02559,otu14172:0.03402)0.897:0.00782)1.000:0.00015,((otu20647:0.02943,otu12479:0.02941)0.759:0.00433,(otu4128:0.03102,otu1447:0.02538)0.844:0.00491)0.746:0.0024)0.843:0.00102,otu10582:0.0305)1.000:0.00036,(otu20154:0.03099,otu6245:0.03029)0.835:0.0053)0.490:0.00014,((otu10377:0.04061,otu17428:0.02872)0.831:0.00453,((otu22850:0.02831,otu8872:0.0206)0.868:0.00764,otu13354:0.02841)0.744:0.00287)0.723:0.00188)0.989:0.00121)0.309:0.00075,otu749:0.00014)0.240:0.00033,(((((otu4344:0.03122,otu18141:0.02814)0.817:0.00478,(otu23213:0.02825,(otu942:0.02329,(otu22382:0.02371,otu10894:0.019)0.559:0.00428)0.672:0.00014)0.797:0.00236)0.816:0.00217,(((((otu2180:0.05604,otu16180:0.01908)0.906:0.01034,(otu20251:0.0285,(otu2000:0.02423,otu7366:0.02883)0.785:0.00403)0.760:0.00226)0.822:0.00212,(otu22725:0.03538,(otu19481:0.02389,otu4287:0.03091)0.860:0.00621)0.749:0.00311)0.918:0.00014,(((otu11056:0.02611,otu10785:0.03565)0.732:0.00215,otu11097:0.03059)0.772:0.00245,((otu3226:0.03614,(otu4154:0.03089,otu12506:0.0205)0.747:0.00249)0.743:0.00236,(otu2899:0.0406,(otu11682:0.03376,otu5874:0.04143)0.660:0.0069)0.472:0.00014)0.920:0.00493)0.755:0.00016)0.903:0.00014,((((otu2269:0.03449,otu17172:0.03699)0.742:0.00385,((otu4669:0.04139,otu8533:0.02099)0.861:0.00738,(otu21689:0.05086,(otu4392:0.03156,otu5581:0.01905)0.375:0.00412)0.741:0.00267)0.771:0.0025)0.775:0.0024,((otu22652:0.02839,(otu18999:0.03427,(otu1475:0.0343,otu20859:0.02804)0.779:0.00529)0.705:0.00162)0.784:0.00237,(otu10070:0.02817,otu17999:0.03059)0.845:0.00015)0.839:0.00226)0.745:0.00015,((((otu22694:0.02379,otu7635:0.02614)0.758:0.00286,otu15198:0.02592)0.498:0.00015,otu2315:0.02284)0.681:0.00227,((((otu22056:0.02793,otu3909:0.08612)0.441:0.00183,(otu4509:0.03911,otu5292:0.02412)0.866:0.01374)0.569:0.00098,(otu3658:0.04606,(otu13329:0.02222,(otu451:0.02462,((otu19084:0.02378,otu22447:0.01271)0.832:0.00565,(otu12665:0.02037,(otu15318:0.00743,(otu10879:0.03638,otu18412:0.02314)0.745:0.00936)0.901:0.00921)0.398:0.00613)0.894:0.00774)0.233:0.00236)0.350:0.0035)0.775:0.0024)0.838:0.00239,(((otu11195:0.04062,((otu22877:0.0364,otu2353:0.04416)0.927:0.01454,otu18228:0.02591)0.430:0.00258)0.754:0.00254,((otu7386:0.02074,(otu11033:0.04138,otu13837:0.03151)0.150:0.0076)0.853:0.00585,(otu23587:0.02424,(otu11529:0.0234,otu1471:0.01826)0.882:0.00808)0.746:0.00189)0.753:0.00409)0.737:0.00014,((otu20939:0.02117,otu10858:0.0232)0.827:0.00492,(otu8852:0.04066,otu10718:0.02573)0.564:0.00016)0.838:0.00238)1.000:0.00014)0.782:0.00274)0.653:0.00164)0.691:0.00016)0.485:0.00014)0.827:0.00223,otu6011:0.04042)0.069:0.00015,((((otu2449:0.0218,otu15638:0.02029)0.775:0.00722,(otu7807:0.02026,otu8536:0.02362)0.694:0.00792)0.755:0.00385,(otu15186:0.03316,(otu21087:0.02837,otu5544:0.02352)0.344:0.00232)0.564:0.00014)0.762:0.00223,((((((((((otu1700:0.02061,otu14211:0.03424)0.870:0.00847,(otu8492:0.01895,otu804:0.05773)0.819:0.00526)0.776:0.0038,otu9095:0.03608)0.777:0.00245,(((otu9817:0.01891,(otu4075:0.0258,otu1870:0.02724)0.841:0.00835)0.750:0.00305,(otu2719:0.02771,otu11453:0.02219)0.821:0.00489)0.845:0.00506,otu12975:0.05513)0.721:0.00109)0.758:0.00224,((otu20317:0.01897,(otu202:0.02474,otu9954:0.04723)0.760:0.00363)0.954:0.01157,(otu12874:0.02405,otu13472:0.0521)0.407:0.00658)0.832:0.00014)0.837:0.00228,((((otu3334:0.02843,otu17128:0.02617)0.840:0.0045,(otu2209:0.03775,otu4877:0.033)0.776:0.00515)0.874:0.00015,((((otu1906:0.02811,otu11953:0.02643)0.773:0.00486,otu14790:0.02606)0.814:0.00437,(otu21479:0.04086,((otu23598:0.02355,(otu3443:0.02132,otu15953:0.02136)0.905:0.00695)0.716:0.00223,(otu4367:0.02834,otu21729:0.03273)0.721:0.00231)0.883:0.00235)0.928:0.0001)0.425:0.00241,(((((((otu10254:0.02616,otu2885:0.01898)0.764:0.0024,otu14056:0.04823)0.854:0.00458,(otu5043:0.02819,otu11705:0.02068)0.864:0.00538)1.000:0.00015,(otu1731:0.02897,(otu1107:0.03306,otu18370:0.03063)0.470:0.009)0.649:0.00185)0.978:0.00212,((otu23002:0.02562,(otu6415:0.02216,otu16857:0.03174)0.740:0.00624)0.767:0.00243,((otu22747:0.02571,otu10216:0.03051)0.748:0.00248,(((otu9412:0.03585,otu3057:0.02356)0.061:0.0045,(otu14086:0.0381,(otu6168:0.0233,otu16850:0.0355)0.831:0.00508)0.893:0.0023)0.975:0.00014,(otu12823:0.03297,(otu13638:0.04138,otu1808:0.02378)0.740:0.00296)0.766:0.00423)0.319:0.00015)0.000:0.00015)0.728:0.00013)0.853:0.00015,otu2459:0.02836)0.875:0.0021,((otu23414:0.02018,otu14139:0.0287)0.512:0.00962,(otu10781:0.02003,(otu3247:0.05055,otu15672:0.03387)0.624:0.00949)0.814:0.00745)0.679:0.0037)0.945:0.00014)0.803:0.00014)0.818:0.00223,((otu10915:0.0407,(otu20906:0.03782,otu22697:0.03984)0.556:0.00016)0.293:0.00351,(otu11187:0.02544,otu8964:0.03817)0.816:0.00622)0.823:0.00485)0.628:0.00015)0.886:0.00016,otu19148:0.03817)0.464:0.00015,((otu2295:0.03327,otu16841:0.02837)0.750:0.0024,((otu11237:0.03361,otu17935:0.0261)0.900:0.0071,(otu19118:0.02576,otu13487:0.02246)0.829:0.00566)0.381:0.00245)0.680:0.00016)0.255:0.00015,(otu3031:0.03062,otu14371:0.02827)0.749:0.0022)0.677:0.00014,otu20233:0.03298)0.904:0.00255)1.000:0.00016)0.330:0.00014)1.000:0.0001,((otu21207:0.03859,(otu22661:0.03679,otu22824:0.0209)0.821:0.00761)0.796:0.00453,(otu23218:0.03601,otu4147:0.03366)0.874:0.0071)0.754:0.00225)0.520:0.00253,(((otu19105:0.05092,(otu3705:0.02107,otu4483:0.02101)0.134:0.00546)0.854:0.00543,((otu19938:0.05173,otu5964:0.03619)0.922:0.01242,(((otu12933:0.04056,otu14504:0.03543)0.899:0.01062,((otu13849:0.02013,otu16505:0.07727)0.949:0.01397,otu4842:0.03964)0.692:0.00153)0.871:0.00458,(otu19530:0.03014,otu5838:0.04566)0.728:0.00408)0.453:0.00235)0.584:0.00231)0.780:0.00229,(((otu7941:0.02863,(otu22741:0.03092,otu11837:0.02682)0.605:0.00893)0.743:0.00299,((otu20863:0.02087,otu8849:0.03101)0.248:0.00341,otu9167:0.03141)0.878:0.00541)0.721:0.00156,(otu15996:0.04149,otu17851:0.02878)0.800:0.00467)0.784:0.00228)0.781:0.00225)0.337:0.00237,(otu5198:0.03269,(otu19940:0.03521,otu12738:0.03282)0.614:0.00307)0.767:0.00257)0.323:0.0001,(((otu11686:0.03327,otu12070:0.0377)0.864:0.00479,(otu13860:0.02618,otu1791:0.02868)0.918:0.00932)0.616:0.00014,(otu9511:0.03057,otu2314:0.02542)0.817:0.00592)0.808:0.00238)1.000:0.0001)0.415:0.00015)0.544:0.00016,((((otu9368:0.03074,otu15360:0.04074)0.813:0.00511,(((((otu1983:0.04296,(otu9230:0.03577,otu591:0.02329)0.164:0.00249)0.945:0.00015,(otu23539:0.03093,otu1348:0.02366)0.735:0.00205)0.843:0.00228,((otu22123:0.02834,otu23642:0.02344)0.826:0.00499,(otu8475:0.02593,otu987:0.02298)0.740:0.00243)0.763:0.00246)0.455:0.00014,((otu20114:0.04075,otu8410:0.02116)0.586:0.00679,otu2744:0.03779)0.826:0.00014)0.711:0.00016,((otu11202:0.03648,otu18344:0.0213)0.882:0.01161,(otu21739:0.04292,(otu15069:0.01579,otu16437:0.02829)0.889:0.00779)0.299:0.00015)0.882:0.00467)0.763:0.00226)0.744:0.00222,(((otu21095:0.0269,otu12545:0.02446)0.747:0.00365,(((otu1216:0.02591,(otu21116:0.02153,otu7948:0.0263)0.737:0.00211)0.771:0.00126,((otu21597:0.02584,otu4008:0.02316)0.727:0.0031,(otu16095:0.02802,(otu19988:0.02106,otu13846:0.02584)0.536:0.00452)0.552:0.00015)0.904:0.00155)0.870:0.0019,(otu9046:0.03321,((((otu16911:0.05067,(((otu17968:0.02594,(otu21203:0.03362,otu22967:0.01642)0.506:0.00694)0.526:0.00016,(otu7160:0.02157,otu15576:0.06015)0.941:0.01135)0.149:0.00014,otu7481:0.02611)0.755:0.00016)0.198:0.0051,otu21247:0.04573)0.958:0.00014,(otu16826:0.02845,((otu23032:0.02643,((otu1580:0.02674,otu18419:0.02866)0.178:0.00189,otu8460:0.02846)0.400:0.00276)0.730:0.0018,(otu12897:0.0243,otu18617:0.02196)0.852:0.00639)0.593:0.00016)0.819:0.00234)0.245:0.00015,(otu20424:0.04052,otu1376:0.02092)0.828:0.0054)0.986:0.00097)0.946:0.0018)0.814:0.00148)0.803:0.00147,(((otu19650:0.02949,otu9550:0.02703)0.869:0.00853,(otu21664:0.03139,otu2241:0.03655)0.869:0.00646)0.771:0.00228,(otu21287:0.03811,(otu23448:0.02505,otu23495:0.02068)0.904:0.0084)0.782:0.00016)0.859:0.00227)0.845:0.00014)0.736:0.0022,(otu20441:0.03187,(otu9483:0.04661,otu12870:0.05243)0.853:0.01122)0.788:0.00859)0.969:0.00014)0.990:0.00011,(otu5577:0.04067,otu5790:0.02581)0.815:0.00491)0.813:0.00139,(otu19546:0.05843,otu17474:0.02808)0.835:0.00754)1.000:0.00116)0.827:0.00015)0.854:0.00441,(otu941:0.03781,(otu17839:0.02387,((otu5843:0.02544,otu8644:0.024)0.697:0.00283,((otu7731:0.01499,(otu22211:0.00885,otu7805:0.04616)0.980:0.02478)0.967:0.01271,(otu2805:0.02059,otu4131:0.02111)0.763:0.00248)0.860:0.00016)0.883:0.00015)0.738:0.0026)0.310:0.00265)0.794:0.00533,otu13598:0.05189)0.866:0.00843)0.540:0.00387,((((otu12262:0.04062,(otu13362:0.02476,((otu14325:0.02883,(((otu14395:0.03719,otu11359:0.02912)0.721:0.00152,((otu20388:0.00014,otu16154:0.03247)0.788:0.00228,(otu5095:0.00349,otu8892:0.02936)0.996:0.02626)0.764:0.00241)0.769:0.00208,((otu19686:0.01389,otu20406:0.02336)0.143:0.00016,((otu4950:0.02324,otu15030:0.0211)0.736:0.0024,otu15377:0.03065)0.842:0.00014)0.997:0.02314)0.931:0.01293)0.669:0.01309,((otu5555:0.03319,(otu19112:0.03381,otu22374:0.00014)0.589:0.00016)0.994:0.04304,(otu22095:0.03915,otu10406:0.01776)0.946:0.02515)0.913:0.03222)0.499:0.00757)0.874:0.01154)0.772:0.00682,otu13105:0.01842)0.355:0.00968,otu21362:0.04529)0.892:0.01952,otu4690:0.01098)0.928:0.01782)0.713:0.01309,((((otu19941:0.02956,(otu22301:0.00016,(otu10086:0.03552,otu3254:0.03571)0.756:0.00288)0.734:0.00357)1.000:0.0555,(((((((otu20185:0.04819,otu10327:0.02107)0.860:0.01321,(otu13989:0.03626,(otu17675:0.03888,otu2261:0.03129)0.943:0.0176)0.803:0.00539)0.403:0.00538,otu15636:0.0423)0.315:0.00243,(otu10176:0.05084,otu16079:0.04436)0.896:0.01187)0.773:0.00297,((((otu2725:0.04409,otu9915:0.03915)0.827:0.00015,((otu20867:0.02825,((otu2065:0.03515,((((otu23124:0.02589,otu5869:0.02349)0.745:0.00213,otu3934:0.02074)0.775:0.00228,(otu5742:0.02313,(otu6777:0.0253,otu15943:0.02832)0.616:0.00252)0.760:0.00243)0.841:0.00014,otu8955:0.02787)0.269:0.00015)0.753:0.00199,otu21754:0.02106)0.668:0.00246)0.820:0.00016,otu10241:0.07967)0.932:0.0089)0.828:0.00396,((((((otu16909:0.02804,otu8123:0.0357)0.935:0.00014,(otu6843:0.04115,otu9977:0.02302)0.784:0.00506)0.886:0.00448,((((((otu4672:0.02828,otu12917:0.04325)0.860:0.00448,((otu5170:0.02889,(otu453:0.03596,otu12204:0.026)0.712:0.00201)0.819:0.00444,((otu22090:0.03821,otu16693:0.02316)0.826:0.00539,(((otu7078:0.02359,otu16055:0.02369)0.826:0.00429,(((otu4911:0.02649,otu16122:0.03439)0.066:0.00442,otu6715:0.02795)0.870:0.00273,((otu7196:0.03914,otu22987:0.03509)0.001:0.00015,otu924:0.021)0.397:0.00496)1.000:0.00014)0.971:0.00015,(otu1658:0.02554,(otu1018:0.03668,(otu3311:0.02816,otu7701:0.02753)0.611:0.00881)0.365:0.00051)0.763:0.00403)0.673:0.00228)0.231:0.00014)1.000:0.00015)0.000:0.00223,(((((otu6717:0.03268,(otu8285:0.02635,(otu2357:0.02013,otu6962:0.03029)0.699:0.00586)0.053:0.00268)0.865:0.00253,(otu22273:0.04329,(otu5280:0.02376,otu6442:0.03351)0.723:0.00225)0.858:0.00134)0.877:0.00128,((otu21218:0.0288,(otu6550:0.03703,otu14758:0.03194)0.594:0.00646)0.747:0.00252,otu22763:0.02805)0.474:0.00254)1.000:0.00014,((otu7071:0.03253,((otu17078:0.02157,otu5700:0.03545)0.405:0.00468,otu4615:0.02582)0.453:0.00236)0.440:0.00232,otu1127:0.03602)0.737:0.00215)0.990:0.00015,otu22460:0.02819)0.803:0.00232)0.993:0.00067,((otu19344:0.01893,otu3654:0.02898)0.825:0.00433,(otu14752:0.03046,(otu4353:0.03628,otu13297:0.01432)0.881:0.01115)0.865:0.00016)0.778:0.00226)1.000:0.0001,((((otu23314:0.02413,otu13957:0.03732)0.745:0.00342,(otu23842:0.05373,otu1897:0.03806)0.739:0.00971)0.830:0.00522,otu6034:0.02531)0.730:0.00296,((((otu5104:0.03762,otu13859:0.02551)0.842:0.00513,(otu21823:0.03088,otu6662:0.06955)0.738:0.00217)0.789:0.00228,(((otu19777:0.04674,otu12912:0.03663)0.856:0.00613,(((otu19020:0.02607,otu8463:0.03651)0.860:0.00675,(((((otu9218:0.03446,otu10397:0.0263)0.191:0.00405,otu20989:0.03563)0.751:0.00272,((((otu3193:0.03559,((otu17399:0.02576,otu18312:0.02824)0.877:0.00015,(otu19351:0.02654,otu22346:0.02661)0.717:0.00167)0.782:0.00229)0.756:0.00227,((otu3717:0.03994,otu7183:0.03738)0.872:0.006,((otu23810:0.02878,otu16813:0.0415)0.702:0.0018,(otu4602:0.03076,((otu10282:0.02973,otu15184:0.07883)0.641:0.00078,((otu16533:0.02829,otu18470:0.03536)0.744:0.00261,(otu23595:0.0267,otu1291:0.03434)0.700:0.00145)0.832:0.00438)0.506:0.00015)0.751:0.00016)0.847:0.00232)0.369:0.00015)0.471:0.00015,(((((otu22385:0.0296,otu3450:0.02487)0.802:0.00564,((((otu12410:0.0512,otu13567:0.01919)0.896:0.00992,((otu2011:0.02853,(((otu4092:0.01854,(((otu17943:0.06196,otu7189:0.02036)0.734:0.00331,otu746:0.02849)0.763:0.00215,(((((otu15087:0.02433,otu13547:0.0356)0.429:0.0022,otu11578:0.02605)0.781:0.00197,(otu1455:0.02348,(otu6572:0.02807,((otu11574:0.03352,otu7761:0.0327)0.834:0.00517,(((otu6952:0.0262,((otu18528:0.0175,otu2404:0.0193)0.645:0.00123,otu10299:0.01645)0.749:0.00279)0.822:0.00421,(((otu15457:0.01982,otu23047:0.02491)0.613:0.00233,otu7721:0.03706)0.976:0.00014,otu21853:0.02012)0.285:0.00016)0.816:0.00321,(otu22294:0.02123,(otu13838:0.03856,(otu18546:0.01941,(otu11648:0.02603,otu15720:0.01819)0.594:0.00011)0.884:0.00473)0.882:0.00015)0.837:0.00227)0.956:0.00014)0.825:0.0039)0.000:0.00015)0.416:0.00014)0.504:0.00014,(otu12072:0.04107,(otu21161:0.02686,otu17602:0.03449)0.732:0.00126)0.930:0.00704)0.922:0.00016,(otu2189:0.02658,otu4272:0.02166)0.911:0.00896)0.796:0.00222)0.981:0.00014)0.998:0.00015,(otu21237:0.0353,(otu3369:0.01617,otu3349:0.02113)0.956:0.00015)0.801:0.0023)0.805:0.00226,(otu4144:0.02109,(otu9210:0.02841,otu14179:0.01393)0.767:0.00242)0.782:0.00016)0.956:0.00131)0.957:0.0009,(otu9096:0.03839,otu18143:0.02848)0.729:0.00208)0.878:0.0047)0.761:0.0022,(otu20752:0.02169,otu21656:0.03377)0.822:0.00417)0.618:0.00014,otu21787:0.03824)0.427:0.00224)0.891:0.00016,((((otu13942:0.03108,otu18633:0.02624)0.807:0.00466,(otu16981:0.03576,(otu14808:0.03137,otu23635:0.0238)0.824:0.00432)0.875:0.00015)0.923:0.00148,((otu3758:0.0353,otu18913:0.03055)0.924:0.00015,(otu1956:0.02912,otu18408:0.02416)0.798:0.00403)0.907:0.00169)0.923:0.00147,(((otu22405:0.04159,otu16595:0.02081)0.791:0.00446,otu20010:0.04801)0.848:0.00503,(otu825:0.03816,(otu6889:0.0308,otu17609:0.0213)0.792:0.00468)0.940:0.00015)0.806:0.00225)0.927:0.00016)0.747:0.00014,(otu13813:0.04566,(otu5516:0.04104,otu14661:0.02613)0.815:0.00505)0.758:0.00226)1.000:0.00015,(otu3803:0.02697,(otu15400:0.02747,(otu5184:0.03071,otu10033:0.0254)0.798:0.00524)0.693:0.00458)0.871:0.00582)0.819:0.00223)0.756:0.00015,(otu11914:0.03553,(otu3026:0.03432,otu1728:0.02999)0.395:0.00591)0.730:0.00256)0.220:0.00016)0.369:0.00014,otu3987:0.00014)0.343:0.00014,(otu11513:0.03288,((otu12762:0.03792,(otu4854:0.04288,otu12582:0.04566)0.664:0.00014)0.757:0.00227,((otu20589:0.02917,otu9923:0.03141)0.807:0.00883,otu12166:0.03787)0.872:0.00015)0.969:0.00128)0.943:0.001)0.345:0.00015)0.542:0.00015,(otu15738:0.03576,(otu15034:0.03056,(otu21985:0.02821,otu10288:0.03837)0.492:0.00015)0.339:0.00459)0.741:0.00441)0.834:0.00322)0.821:0.00016,((otu20036:0.03579,(otu23276:0.02349,otu13152:0.06455)0.742:0.00409)0.885:0.00779,(otu7846:0.0435,(otu12306:0.02407,otu15610:0.02592)0.081:0.00217)0.745:0.00208)0.775:0.00217)0.563:0.00016)0.141:0.00014,(otu11235:0.02803,otu5444:0.02826)0.750:0.00259)0.820:0.00513)0.331:0.00014)0.899:0.00452,(otu11604:0.03367,(otu18957:0.03365,otu5877:0.05022)0.585:0.00394)0.790:0.00416)0.880:0.00015)1.000:0.00014,((((((otu13691:0.04062,otu19383:0.03275)0.420:0.00274,((otu14631:0.02407,otu10815:0.06591)0.500:0.00347,otu19599:0.03504)0.599:0.00279)0.887:0.00014,((otu16789:0.02864,otu452:0.03321)0.726:0.00206,((otu17541:0.0281,otu13208:0.02578)0.385:0.00236,otu40:0.03273)0.881:0.00016)0.824:0.00224)0.901:0.00016,((otu157:0.03327,otu16950:0.03327)0.843:0.00506,(otu11107:0.03989,((otu13505:0.02324,otu15136:0.01988)0.937:0.01149,(otu5816:0.03046,(otu19871:0.02703,otu12614:0.00668)0.867:0.0096)0.260:0.00854)0.894:0.00926)0.461:0.00459)0.828:0.0038)0.345:0.00014,(otu711:0.02325,otu10501:0.03066)0.872:0.00774)0.998:0.00014,(otu8600:0.02582,otu7468:0.03574)0.759:0.00748)0.907:0.00208)0.760:0.00233,((otu2071:0.02503,(otu8947:0.05172,otu10841:0.06842)0.753:0.01098)0.463:0.00525,otu17761:0.03685)0.798:0.00403)0.132:0.00222,((otu6774:0.02549,otu78:0.03562)0.826:0.00837,otu4949:0.04585)0.642:0.00173)0.310:0.00014)0.781:0.00286,(otu3467:0.04457,otu16126:0.00947)0.933:0.01823)0.780:0.00418)0.763:0.0021,otu3567:0.03298)0.889:0.01151,((otu18280:0.03077,(otu8403:0.03334,(otu11010:0.03092,otu18900:0.03125)0.804:0.00495)0.749:0.00338)0.801:0.00691,otu9092:0.05425)0.634:0.00691)0.335:0.0087)0.963:0.0182,(otu4411:0.03225,(((((otu2330:0.04705,otu7542:0.02723)0.458:0.00509,((otu5406:0.04022,(otu19953:0.05381,otu5972:0.02581)0.747:0.00699)0.844:0.00014,((((((otu15736:0.02791,otu14814:0.03036)0.742:0.00262,((((((otu14976:0.0441,otu18849:0.03737)0.883:0.00865,(otu12793:0.06295,otu21156:0.03637)0.734:0.00211)0.765:0.00253,(((otu15969:0.02831,otu17820:0.04374)0.746:0.00265,(otu21301:0.0283,(otu1976:0.02409,otu14893:0.02906)0.460:0.00716)0.896:0.00014)0.753:0.00231,((otu16834:0.03293,(otu3147:0.03173,otu5588:0.0644)0.884:0.01292)0.864:0.00803,(otu20190:0.02843,(otu10935:0.03178,otu20545:0.03159)0.734:0.00445)0.760:0.00255)0.086:0.00014)0.735:0.00206)0.801:0.00016,(otu4413:0.02364,otu9899:0.03351)0.868:0.00744)0.419:0.00015,otu6963:0.0485)0.983:0.01413,(otu12901:0.04526,((otu21356:0.03028,(otu13745:0.02731,otu18809:0.03222)0.744:0.00306)0.175:0.00014,((otu19297:0.04598,otu2324:0.02837)0.058:0.00439,(otu22286:0.03037,otu17285:0.03304)0.977:0.00015)0.870:0.00014)0.689:0.00014)0.852:0.00014)0.341:0.00016)1.000:0.00015,(otu7712:0.02809,otu10217:0.04313)0.894:0.00698)0.744:0.00085,((otu11038:0.04844,otu8667:0.03364)0.935:0.00016,otu15032:0.03836)0.872:0.00589)0.849:0.00146,(otu14680:0.0746,(otu22554:0.04295,otu16333:0.02843)0.728:0.00235)0.735:0.00193)0.820:0.00015,otu10983:0.00014)0.509:0.00014)0.738:0.00282)0.925:0.00909,(((otu499:0.03698,(((otu7310:0.00463,(otu8186:0.03072,otu9793:0.02585)0.731:0.00206)0.757:0.00224,(otu5706:0.02581,otu20691:0.03114)0.729:0.00206)0.355:0.00015,(otu13065:0.02365,otu22020:0.02363)0.750:0.00193)0.701:0.00089)0.006:0.00239,otu2350:0.13124)0.661:0.0032,(otu21719:0.03998,otu1547:0.05686)0.923:0.02282)0.838:0.00713)0.987:0.02435,(((otu1263:0.01335,otu18109:0.04701)0.260:0.00693,(otu11083:0.02749,((otu22690:0.05327,((((((((otu7524:0.03132,otu2105:0.02746)0.676:0.00125,(otu22427:0.02709,otu9205:0.06004)0.738:0.00278)0.877:0.00516,((((((((otu6126:0.03532,((otu23540:0.03645,otu4307:0.0304)0.871:0.00604,(otu7485:0.03394,otu10470:0.02423)0.795:0.00474)0.641:0.00113)0.568:0.00016,(otu10989:0.02259,otu14687:0.02517)0.834:0.00594)0.282:0.00016,otu6076:0.04205)0.841:0.00225,(((((otu11352:0.0335,otu12223:0.02597)0.851:0.00695,(otu11426:0.02525,(otu2706:0.02826,otu7317:0.02522)0.439:0.00254)0.777:0.00254)1.000:0.00014,((otu7536:0.02302,otu5796:0.03266)0.727:0.00258,otu4715:0.03033)0.646:0.00227)0.905:0.00213,(((otu9732:0.0281,otu14033:0.02553)0.858:0.00014,otu13428:0.02815)0.758:0.00231,(otu2790:0.04094,otu9702:0.03337)0.761:0.00451)0.069:0.00227)1.000:0.00015,(otu18947:0.04222,(otu11823:0.02536,otu16076:0.03562)0.387:0.00399)0.750:0.00382)0.818:0.00014)0.737:0.00015,((otu14049:0.02707,(otu2405:0.02797,otu1244:0.02522)0.380:0.00523)0.445:0.0032,(otu18190:0.03291,(otu2832:0.02564,otu15234:0.02552)0.695:0.00448)0.892:0.00016)0.421:0.00014)0.821:0.00016,(otu23633:0.03,otu14400:0.02992)0.729:0.00325)0.000:0.00015,(otu231:0.04022,otu3513:0.04028)0.740:0.00277)1.000:0.00157,(otu8968:0.03286,(otu8953:0.02443,otu18963:0.02311)0.852:0.00679)0.759:0.00261)0.912:0.0007)0.960:0.00014,otu5767:0.03514)0.742:0.00016,(((otu22338:0.03519,(otu22575:0.02296,otu3177:0.03292)0.848:0.00781)0.752:0.00248,((otu6677:0.02795,(otu12349:0.02122,otu1505:0.04101)0.884:0.00664)0.444:0.00016,(otu14341:0.03323,(otu22892:0.02591,otu8772:0.03441)0.933:0.01454)0.783:0.00449)0.805:0.00229)0.778:0.00224,((otu11764:0.03312,otu12305:0.05081)0.859:0.01197,(otu5765:0.03773,(((otu8651:0.03495,(otu20324:0.02581,otu13689:0.0284)0.345:0.00249)0.757:0.00268,((otu196:0.03122,(otu21672:0.03767,otu10067:0.04084)0.485:0.0024)1.000:0.00015,(otu6629:0.02424,(otu20186:0.02439,otu4329:0.02302)0.949:0.01258)0.540:0.00465)0.725:0.00149)0.824:0.00014,(otu15754:0.03978,(otu1163:0.03725,otu12425:0.0277)0.993:0.0001)0.919:0.00292)0.055:0.00014)1.000:0.00015)0.836:0.00215)0.793:0.00014)0.744:0.00015,(((otu18028:0.03245,(otu19802:0.03551,otu22879:0.02834)0.414:0.00213)0.759:0.00231,((otu11250:0.02871,otu17259:0.05382)0.705:0.00417,(otu8376:0.03191,otu21966:0.03942)0.643:0.00094)0.788:0.0024)0.835:0.00016,(((otu19465:0.02522,(otu22155:0.03061,otu7601:0.03943)0.746:0.00615)0.897:0.00772,((otu3524:0.03319,otu11248:0.03615)0.495:0.00449,otu16085:0.02999)0.731:0.0029)0.739:0.00206,(((otu14562:0.03149,otu1806:0.03409)0.780:0.00371,(((otu16318:0.02584,(otu8199:0.03955,otu18367:0.04432)0.200:0.00622)0.606:0.00454,otu4573:0.04783)0.764:0.0031,((otu6212:0.02366,otu16352:0.03866)0.891:0.00672,(otu12720:0.02338,otu17699:0.02836)0.847:0.00503)0.769:0.00232)0.764:0.00015)0.761:0.00228,otu6714:0.03043)0.761:0.00224)0.713:0.00014)0.915:0.00014)0.000:0.00015,((((otu1241:0.03835,otu18663:0.03087)0.408:0.00445,otu10077:0.03258)0.901:0.00014,(otu18807:0.03264,((otu18638:0.0348,(otu16974:0.04373,otu23623:0.02669)0.190:0.00365)0.793:0.00277,(otu7471:0.03442,(otu17991:0.0403,(otu21616:0.02867,otu14762:0.03364)0.789:0.00355)0.405:0.00016)0.845:0.00335)0.858:0.00014)0.727:0.00016)0.820:0.00016,otu4942:0.00016)0.971:0.00014)0.904:0.00015,(((otu21931:0.0351,otu10795:0.02009)0.854:0.00589,otu5144:0.04321)0.860:0.00453,(otu10309:0.02758,(otu4814:0.02556,otu655:0.06158)0.638:0.00711)0.769:0.00288)0.718:0.00228)0.697:0.00014)0.629:0.00213,(otu8641:0.05725,otu5741:0.02666)0.469:0.00401)0.741:0.00346)0.971:0.01844)0.879:0.01013,((otu21324:0.10197,otu4449:0.04547)0.882:0.01515,(((((((((otu15677:0.03593,((otu8858:0.02457,(otu18515:0.04478,otu9653:0.03327)0.784:0.01086)0.838:0.00615,otu22205:0.06986)0.530:0.00506)0.806:0.00444,(otu12985:0.03396,(otu10122:0.02634,otu23632:0.07445)0.375:0.00881)0.782:0.00419)0.752:0.0021,((otu9133:0.04348,(otu18880:0.02816,(otu16023:0.03093,((otu6661:0.01863,(otu2014:0.0068,otu23221:0.03562)0.959:0.01316)0.732:0.00734,(otu9410:0.01941,otu13353:0.01522)0.678:0.00521)0.936:0.01021)0.705:0.00167)0.747:0.00233)0.772:0.00461,((otu875:0.04283,(((otu5604:0.0353,(otu13997:0.03739,otu13840:0.02614)0.729:0.00244)0.740:0.00221,((otu7333:0.0458,otu12469:0.03752)0.810:0.00432,otu13279:0.03043)0.481:0.00014)0.847:0.00231,((((((otu20666:0.02787,otu16190:0.02794)0.750:0.00307,(otu3789:0.02854,otu9203:0.03327)0.834:0.00455)0.748:0.00213,otu7704:0.0281)0.744:0.00229,(otu12317:0.03831,(otu20347:0.02631,otu2824:0.03555)0.165:0.005)0.707:0.0017)0.000:0.00014,(((otu12450:0.0304,(otu23318:0.02552,(otu13929:0.02815,otu17087:0.02347)0.872:0.00015)0.912:0.00641)0.247:0.00015,((otu2085:0.02784,otu23237:0.03009)0.417:0.00014,(otu21375:0.02576,otu9809:0.02843)0.740:0.00208)0.791:0.00227)0.000:0.00015,(otu5059:0.03281,(otu21533:0.02286,otu15555:0.02003)0.786:0.00601)0.918:0.00998)0.749:0.00015)1.000:0.00014,(otu11378:0.02614,otu18870:0.0334)0.902:0.00909)0.912:0.002)1.000:0.00015)0.763:0.00014,(otu5326:0.00015,((otu3470:0.03311,((((((otu18460:0.03813,(otu181:0.08059,otu13983:0.03018)0.707:0.00553)0.946:0.00015,(otu2181:0.03186,otu4031:0.04899)0.771:0.00337)0.857:0.00015,(((otu15071:0.02583,otu18801:0.02321)0.664:0.00156,(otu13139:0.04465,otu23562:0.0191)0.363:0.00501)0.778:0.00318,otu1361:0.02555)0.773:0.00225)0.865:0.00225,(((otu12981:0.03807,(otu23695:0.04467,otu10389:0.02759)0.273:0.00015)0.879:0.00545,(((otu9333:0.03572,otu15369:0.02067)0.823:0.00745,(otu21021:0.0253,otu17233:0.04252)0.371:0.00252)0.824:0.00016,((otu5805:0.02124,otu7399:0.02604)0.836:0.00457,((otu2705:0.03299,(otu1302:0.02341,otu18322:0.01872)0.863:0.00615)0.752:0.00362,otu5866:0.04113)0.680:0.00137)0.800:0.00259)0.882:0.0022)1.000:0.00015,(otu660:0.04261,(otu10893:0.03542,(otu19150:0.04018,otu8579:0.04489)0.828:0.00014)0.626:0.00237)0.783:0.00227)0.853:0.00015)0.750:0.00015,((otu16743:0.03296,(otu14252:0.03059,otu18474:0.03309)0.755:0.00237)0.757:0.00219,((otu9764:0.03102,otu15830:0.02619)0.712:0.00199,(otu10375:0.02995,(otu7458:0.02585,otu12555:0.02371)0.543:0.00689)0.764:0.00284)0.771:0.00222)0.710:0.00015)0.880:0.00015,(((otu4697:0.04558,otu18666:0.03576)0.410:0.00237,(otu4447:0.02769,otu15434:0.02296)0.856:0.00606)0.766:0.00226,(((otu21227:0.03386,otu23558:0.03897)0.775:0.00485,otu22065:0.0363)0.655:0.00175,(otu8194:0.03024,(otu21733:0.0183,otu1649:0.0316)0.645:0.00696)0.730:0.0029)0.722:0.00016)0.850:0.00227)0.754:0.00015)0.825:0.00222,(otu8835:0.0301,(otu5715:0.03455,otu9815:0.02417)0.321:0.00504)0.756:0.00365)0.998:0.00014)0.415:0.00016)0.914:0.00213)1.000:0.00016)0.771:0.00221,otu17000:0.05118)0.851:0.00515,(otu12932:0.02926,otu14246:0.04813)0.370:0.00455)0.872:0.00657,(otu10480:0.03784,otu15783:0.01514)0.841:0.0061)0.741:0.00227,(otu23525:0.03181,(otu2054:0.03122,otu7816:0.03741)0.669:0.00381)0.736:0.00355)0.813:0.00443,(otu19920:0.03598,(otu19021:0.01293,otu6227:0.03874)0.903:0.01779)0.986:0.02548)0.769:0.00491,((((otu15816:0.08393,((otu20613:0.05635,otu374:0.07114)0.959:0.02317,((otu20260:0.06956,otu7608:0.03124)0.979:0.0289,otu19452:0.03553)0.385:0.00497)0.404:0.0029)0.704:0.00299,(otu6077:0.06958,otu721:0.04832)0.899:0.01308)0.814:0.00535,((((((otu6156:0.02386,otu16408:0.02349)0.719:0.00204,(otu12691:0.01759,(otu8710:0.03712,otu555:0.02341)0.932:0.01191)0.704:0.00546)0.855:0.00501,otu12974:0.03811)0.757:0.00223,(((((((((((otu23770:0.02273,(otu16176:0.04926,(otu353:0.01592,otu10649:0.03509)0.775:0.0071)0.060:0.00382)0.898:0.00532,(otu7455:0.03026,otu8238:0.03018)0.753:0.00315)0.791:0.00228,(otu12438:0.02705,otu17268:0.0628)0.645:0.00103)0.769:0.00227,((otu14044:0.03073,(otu8494:0.02837,otu17793:0.02352)0.689:0.00432)0.929:0.00015,(otu1515:0.0495,(otu7175:0.03401,otu10599:0.02973)0.837:0.00603)0.635:0.00075)0.819:0.00225)0.863:0.00014,((otu2768:0.0281,otu5271:0.02808)0.826:0.00471,(otu21291:0.03028,(otu7433:0.03566,otu929:0.03067)0.775:0.00499)0.180:0.00014)0.896:0.00014)0.407:0.00014,((otu20402:0.03305,(((otu8623:0.02602,otu22371:0.02325)0.751:0.0023,otu12978:0.02115)0.722:0.00288,otu7127:0.03082)0.691:0.00384)0.750:0.00229,((otu13869:0.0263,(otu13402:0.02972,otu18192:0.02033)0.201:0.00235)0.327:0.0039,((otu19878:0.02349,otu8929:0.02575)0.718:0.00079,(otu112:0.02147,otu35:0.02506)0.188:0.00489)0.848:0.00662)0.763:0.00246)0.935:0.00015)0.994:0.00015,(otu10904:0.03481,otu15595:0.03749)0.922:0.01091)0.760:0.00225,((((((otu17053:0.03608,(otu6627:0.02218,(otu9544:0.02662,otu1707:0.02376)0.045:0.00357)0.737:0.00184)0.739:0.00226,(otu8069:0.03285,otu109:0.03297)0.853:0.00563)0.825:0.00383,(((otu6332:0.02773,(otu23621:0.02561,otu5930:0.02751)0.843:0.00529)0.781:0.00238,((otu9409:0.05494,otu15028:0.0296)0.806:0.00543,(otu16527:0.02784,(otu23798:0.0624,otu3841:0.02554)0.756:0.00693)0.841:0.00557)0.875:0.00496)0.694:0.00014,(((otu6314:0.0377,(otu3397:0.02559,otu16381:0.02541)0.842:0.00522)0.759:0.00224,((otu3895:0.03242,(otu22919:0.04302,otu15098:0.02584)0.937:0.01183)0.774:0.00241,((otu10009:0.03523,otu6922:0.02781)0.865:0.00522,(otu5680:0.02121,otu12133:0.02595)0.815:0.00434)0.872:0.00441)0.931:0.00016)1.000:0.00014,(((otu11838:0.03333,otu8443:0.03609)0.104:0.00438,otu10690:0.05281)0.983:0.00014,((otu9437:0.03977,otu17696:0.0475)0.070:0.00249,otu14399:0.03017)0.773:0.00252)0.724:0.00225)0.907:0.00225)0.907:0.00014)0.315:0.00015,((otu20429:0.03994,otu22948:0.02539)0.820:0.00487,(otu13093:0.03765,otu11539:0.04992)0.571:0.00016)0.847:0.00226)0.000:0.00014,(((((otu12201:0.03235,otu10865:0.02503)0.850:0.00572,(otu10957:0.04095,otu13008:0.02897)0.723:0.00191)0.411:0.00247,((otu5629:0.02395,otu9875:0.04937)0.871:0.009,(((otu19051:0.02584,otu2202:0.03101)0.899:0.00982,(((otu19810:0.05145,otu11428:0.02143)0.926:0.01083,otu1345:0.03029)0.863:0.00557,((otu20700:0.03863,(otu18439:0.04837,(otu21926:0.03003,otu1067:0.04249)0.794:0.00918)0.184:0.00286)0.765:0.00752,otu21808:0.03055)0.838:0.00016)0.939:0.00014)0.793:0.00225,(((otu12860:0.06617,(otu19312:0.06934,otu8558:0.0151)0.099:0.00993)0.818:0.00695,(otu5721:0.03951,(otu11916:0.03569,(otu5886:0.02544,otu14761:0.03491)0.616:0.00678)0.790:0.00489)0.172:0.00336)0.835:0.00476,((otu3030:0.03039,otu11888:0.02044)0.927:0.01019,((otu11740:0.02531,(otu1924:0.05677,otu23667:0.04097)0.962:0.00016)0.302:0.00573,((otu2835:0.04626,otu14552:0.02311)0.860:0.00624,otu17342:0.01811)0.763:0.00739)0.858:0.00721)0.204:0.00228)0.880:0.00016)0.835:0.00226)1.000:0.00015)0.734:0.00221,((otu5619:0.02857,otu16492:0.02763)0.760:0.00501,(otu11265:0.03312,(otu22785:0.02871,otu16355:0.04119)0.836:0.00866)0.600:0.00015)0.440:0.00294)1.000:0.00016,((otu16370:0.03836,otu2612:0.02855)0.288:0.00192,otu20200:0.03016)0.776:0.0024)0.654:0.00016)0.733:0.00014,((otu17327:0.03043,(otu12988:0.02634,otu1324:0.04591)0.730:0.0014)0.856:0.00452,((((otu23388:0.034,otu16472:0.02642)0.811:0.01154,(otu15890:0.02127,otu20101:0.04349)0.036:0.00016)0.920:0.00914,((otu11456:0.04738,otu5266:0.0152)0.885:0.01386,(otu3135:0.02596,otu2658:0.03593)0.642:0.00139)0.768:0.0032)0.746:0.00231,(otu17926:0.03161,(otu23280:0.02724,otu18816:0.0108)0.918:0.01443)0.886:0.01024)0.831:0.0042)0.421:0.00015)0.348:0.00014)0.912:0.00143,(((otu784:0.0327,(((((otu7945:0.05525,otu10202:0.02494)0.839:0.00541,(otu14549:0.03284,(otu8244:0.0236,otu12049:0.02328)0.841:0.00442)0.764:0.0024)0.816:0.00014,(otu21232:0.03037,(otu23538:0.02882,otu4201:0.02667)0.356:0.00375)0.799:0.00254)0.791:0.00015,(((otu18764:0.0305,(otu11420:0.02541,otu16417:0.04489)0.058:0.00242)0.720:0.00014,((otu12531:0.03069,(otu5134:0.0282,otu13022:0.03525)0.732:0.00281)0.846:0.00443,(otu522:0.02616,otu18743:0.02632)0.739:0.00166)0.844:0.00014)0.828:0.00225,((otu342:0.03134,otu13884:0.02346)0.786:0.00508,(otu19563:0.03206,otu18569:0.02672)0.745:0.00377)0.742:0.00365)1.000:0.00016)0.000:0.00014,(((otu10419:0.03049,(otu20267:0.03364,otu15939:0.03413)0.436:0.00417)0.612:0.007,((((otu2685:0.02576,((otu6538:0.06545,otu12790:0.0374)0.769:0.00529,otu20922:0.03304)0.730:0.00228)0.764:0.00244,(otu12431:0.0437,otu12451:0.05158)0.871:0.009)0.730:0.00014,(otu18817:0.05017,(otu9525:0.03098,otu15536:0.03064)0.763:0.00334)0.754:0.00352)0.729:0.00214,(otu10010:0.0257,otu9055:0.02796)0.729:0.00218)1.000:0.00016)0.770:0.00221,(((otu8035:0.02815,otu10615:0.02319)0.850:0.0049,(otu22203:0.02557,(otu15981:0.04011,(otu2549:0.03566,otu9758:0.02502)0.877:0.00803)0.734:0.00248)0.909:0.00015)0.438:0.00225,(((otu11753:0.03335,otu15099:0.0401)0.743:0.00239,(otu19792:0.02947,otu3869:0.03311)0.092:0.00196)0.734:0.00192,otu14360:0.02786)0.922:0.00015)0.806:0.00225)0.800:0.00015)0.747:0.00014)0.814:0.00014,(otu279:0.02623,otu7609:0.04603)0.859:0.00647)0.984:0.00016,(otu12037:0.03046,otu16411:0.04024)0.300:0.0026)0.759:0.0014)0.912:0.00155,((otu23372:0.03059,otu10583:0.02339)0.791:0.00464,(otu14320:0.04822,otu11751:0.04291)0.010:0.00458)0.774:0.00444)1.000:0.00014,(((((otu19910:0.02868,otu10127:0.03035)0.058:0.00341,otu13829:0.03453)0.724:0.00222,((otu6395:0.05038,otu6728:0.03178)0.761:0.00474,(otu21886:0.02938,(otu8319:0.02507,otu17032:0.02457)0.702:0.00817)0.494:0.00212)0.774:0.00227)0.725:0.00114,((otu14960:0.03035,(otu23815:0.0327,(otu3105:0.02157,otu16727:0.03881)0.781:0.00859)0.663:0.00016)0.812:0.00227,(((otu22840:0.01931,otu13202:0.05893)0.930:0.01018,otu22905:0.02697)0.823:0.00556,((((((((otu13751:0.02802,otu14590:0.02556)0.888:0.00738,((otu22308:0.02103,otu13772:0.02344)0.885:0.0067,(otu2264:0.04009,(otu23466:0.02827,(otu22312:0.02591,((otu2175:0.02384,otu22544:0.02874)0.735:0.00165,otu14248:0.03781)0.747:0.00464)0.739:0.00215)0.567:0.00452)0.780:0.00015)0.762:0.00225)0.927:0.00015,(((otu19751:0.02216,otu15539:0.01934)0.837:0.00685,(otu4444:0.02367,otu708:0.02364)0.740:0.00266)0.778:0.0036,(((otu2676:0.02151,otu920:0.04598)0.725:0.00225,otu18357:0.02834)0.812:0.00419,(otu13586:0.03817,otu14618:0.0255)0.951:0.01252)0.923:0.00015)0.915:0.00014)0.737:0.00014,((otu1030:0.0283,(otu9128:0.03077,otu17878:0.02623)0.733:0.00199)0.814:0.00429,((otu1063:0.02891,otu16917:0.03364)0.757:0.00176,(((otu20088:0.02567,otu1691:0.03047)0.857:0.00777,otu6690:0.05107)0.757:0.00204,(otu18424:0.02785,(otu5887:0.02781,(otu11744:0.02585,(otu21074:0.01731,otu9320:0.03769)0.882:0.00889)0.519:0.00215)0.925:0.00015)0.472:0.00229)0.805:0.0044)0.131:0.0023)0.867:0.00015)0.861:0.00225,((((otu12750:0.02215,otu3620:0.05937)0.135:0.00201,otu1427:0.03028)0.792:0.00386,(((otu8557:0.06263,(otu3584:0.03281,otu12969:0.0335)0.624:0.00733)0.857:0.00601,(otu11609:0.02344,(otu23517:0.02582,otu10679:0.0206)0.824:0.00516)0.935:0.00909)0.771:0.00227,(((otu12641:0.04727,(otu2376:0.02599,otu1162:0.02851)0.824:0.00893)0.956:0.00015,((otu20039:0.04926,otu21175:0.02466)0.838:0.00616,(otu22630:0.03352,(otu2066:0.02349,((otu1597:0.03411,otu4118:0.01938)0.729:0.00135,((otu20604:0.02393,otu22660:0.02838)0.612:0.00697,otu5969:0.038)0.810:0.00461)0.747:0.00252)0.730:0.00212)0.897:0.00717)0.735:0.00191)0.825:0.00225,((otu9359:0.04742,otu13284:0.0302)0.843:0.00494,(otu5898:0.03038,otu765:0.03026)0.276:0.00511)0.898:0.00015)0.525:0.00015)0.739:0.00016)1.000:0.00014,(((otu4702:0.01777,otu6650:0.03878)0.767:0.00521,otu12766:0.02712)0.569:0.00272,otu2053:0.02559)0.700:0.00284)0.839:0.00219)0.795:0.00015,(((otu5310:0.02774,(otu22457:0.04653,otu3004:0.03851)0.860:0.00962)0.762:0.00268,otu10636:0.03018)0.270:0.00014,(otu3790:0.03797,(otu8115:0.02798,(otu19447:0.02868,otu7428:0.02373)0.206:0.00649)0.094:0.00016)0.755:0.00226)0.751:0.00016)0.969:0.00015,otu16861:0.03041)0.907:0.00142,(otu22477:0.04244,((((otu20393:0.03075,(otu11771:0.03099,otu7682:0.03588)0.739:0.00197)0.710:0.00227,(otu5868:0.04274,otu15544:0.02543)0.876:0.00531)0.742:0.00181,(otu5054:0.02799,((((((otu11772:0.03276,otu17588:0.02782)0.766:0.00286,(otu23159:0.02807,otu7984:0.02793)0.745:0.00251)0.707:0.00014,otu6948:0.03271)0.827:0.00012,((otu5431:0.0261,otu14728:0.02142)0.795:0.00431,otu4891:0.03298)0.762:0.00225)0.723:0.00213,(otu3777:0.02777,otu7201:0.02288)0.856:0.00531)0.999:0.00014,(otu19977:0.02563,otu13652:0.02542)0.748:0.0025)0.701:0.00014)0.491:0.00225)0.982:0.00014,((otu6705:0.02815,((otu1439:0.04209,(otu1603:0.03133,otu8427:0.02436)0.482:0.00874)0.416:0.00261,otu15924:0.02344)0.767:0.00235)0.365:0.00423,(otu19603:0.02598,otu5343:0.03579)0.881:0.0064)0.902:0.00014)1.000:0.00016)0.907:0.00155)0.907:0.00139)1.000:0.00016)0.724:0.00016)0.771:0.00015,((((otu15771:0.04472,otu6303:0.03266)0.660:0.00014,(otu21654:0.03286,otu1084:0.0355)0.726:0.00235)0.857:0.00226,((otu2329:0.05602,otu2985:0.02213)0.800:0.01116,(((otu14189:0.04542,(otu13454:0.02573,otu18932:0.02547)0.421:0.00218)0.463:0.00239,(otu4276:0.06828,otu13142:0.03217)0.689:0.00317)0.768:0.00231,(((otu20409:0.0313,otu4290:0.04119)0.565:0.00638,(((otu6588:0.03274,((otu16962:0.03065,otu36:0.03063)0.825:0.00452,(otu7422:0.02879,(otu19132:0.03375,(otu3914:0.02685,otu10081:0.03004)0.785:0.00342)0.739:0.00207)0.830:0.0046)0.754:0.00219)0.764:0.00226,(otu20069:0.02816,otu14775:0.03043)0.749:0.00241)0.982:0.00225,(((otu19294:0.02424,otu13318:0.0252)0.798:0.00663,(otu9346:0.02746,(otu2184:0.02872,otu9771:0.03514)0.846:0.00503)0.779:0.00352)0.770:0.00352,((otu16332:0.03296,(otu11005:0.02095,otu20860:0.02573)0.337:0.00469)0.244:0.00253,(((otu19626:0.0164,otu14035:0.0236)0.926:0.00906,(otu1646:0.02816,(otu9288:0.02365,otu7257:0.02448)0.092:0.00424)0.750:0.00238)0.758:0.00227,(otu10300:0.02818,((otu2228:0.02574,(otu16959:0.02361,otu15045:0.01915)0.754:0.00215)0.852:0.00595,otu16178:0.03016)0.283:0.00014)0.827:0.00552)0.835:0.0041)0.508:0.00249)0.824:0.00014)0.407:0.00015)0.805:0.00014,(((otu8847:0.04421,otu15040:0.04854)0.779:0.01091,otu7248:0.02701)0.353:0.00176,(otu8093:0.06386,(otu10089:0.05702,otu2611:0.02664)0.090:0.00606)0.127:0.00015)0.804:0.00236)0.783:0.00014)1.000:0.00015)0.917:0.00218)0.615:0.00016,otu17107:0.00016)0.990:0.00015)0.733:0.00016)0.744:0.00225)0.796:0.00228,((otu13686:0.0228,otu14258:0.03496)0.533:0.00922,(otu4163:0.03745,(otu15280:0.02639,otu17126:0.03619)0.623:0.00664)0.857:0.0072)0.763:0.00325)0.772:0.00226,((otu22327:0.04837,(((otu2163:0.03246,(otu19722:0.0119,(otu11752:0.04041,otu17466:0.02059)0.920:0.01327)0.873:0.00801)0.770:0.00646,otu23073:0.03512)0.532:0.00818,(otu16461:0.05069,otu8787:0.05956)0.926:0.01665)0.716:0.00015)0.535:0.00239,(otu9731:0.01717,otu6059:0.04276)0.918:0.01118)0.772:0.00241)0.775:0.00229)0.778:0.00228,(((otu17930:0.04614,((otu21171:0.02917,otu14412:0.01864)0.327:0.00487,((otu15517:0.02512,otu1564:0.02171)0.728:0.00249,(otu23:0.03117,((((otu13739:0.03974,(otu12902:0.03126,otu18914:0.0251)0.284:0.00231)0.878:0.00525,((((otu15714:0.0353,((otu3520:0.03155,(otu23705:0.03108,otu5327:0.04332)0.233:0.00224)0.785:0.00391,(((otu12765:0.04369,(otu23235:0.02858,(otu22317:0.02589,(otu17645:0.01677,otu10742:0.0167)0.791:0.00408)0.926:0.00727)0.731:0.0024)0.499:0.00193,otu11651:0.03545)0.923:0.00014,otu22215:0.00014)0.880:0.00015)0.975:0.00016)0.782:0.00217,otu18042:0.04017)0.547:0.00016,otu17497:0.03308)0.859:0.00221,(otu14187:0.04317,otu4871:0.02554)0.826:0.00772)1.000:0.00014)0.611:0.00015,((otu22434:0.02535,(otu13961:0.03098,otu23146:0.02824)0.146:0.00213)0.760:0.00268,(otu10765:0.02619,((otu9995:0.04075,otu1772:0.0316)0.863:0.00737,otu15644:0.03137)0.735:0.00227)0.740:0.00187)0.759:0.00015)1.000:0.00014,(otu20495:0.04063,otu16267:0.05077)0.461:0.00737)0.754:0.00145)0.775:0.00247)0.919:0.0113)0.797:0.00602)0.996:0.03854,(((otu9644:0.13114,((otu8197:0.00014,(((otu18491:0.04469,(otu5041:0.03492,otu15564:0.03285)0.813:0.00509)0.595:0.00053,(((otu2811:0.03049,(otu21233:0.02157,otu17895:0.03101)0.839:0.00657)0.750:0.00225,(otu5218:0.026,otu9587:0.02849)0.837:0.0042)0.936:0.00015,(((otu57:0.02555,otu1980:0.03067)0.750:0.0025,otu9444:0.03044)0.772:0.00244,(otu19088:0.0366,otu22831:0.03424)0.696:0.0014)0.773:0.00224)0.956:0.00015)0.845:0.00223,(otu9197:0.0437,otu16908:0.03106)0.825:0.00652)0.919:0.00015)1.000:0.00014,((otu11547:0.03996,otu3958:0.05284)0.732:0.00337,(otu8383:0.04498,((otu20279:0.02805,(otu14805:0.03295,otu16160:0.02822)0.766:0.00775)0.735:0.00224,(((((otu13136:0.0305,otu10185:0.0559)0.624:0.00518,otu13556:0.02555)0.832:0.00148,(otu9683:0.03338,otu17659:0.02614)0.851:0.00628)0.780:0.00094,(otu21583:0.02806,otu23121:0.03055)0.836:0.00014)0.609:0.00224,otu15246:0.0455)0.610:0.00016)0.996:0.00014)0.912:0.00104)0.912:0.00124)0.754:0.00583)0.972:0.02703,(((((((otu4567:0.04571,otu6855:0.03121)0.806:0.00558,otu11776:0.04005)0.747:0.00311,((otu18960:0.03099,otu17455:0.0255)0.388:0.00385,otu4776:0.0402)0.602:0.00359)0.853:0.00015,otu13401:0.00015)0.814:0.00014,(otu18895:0.0559,(otu6225:0.08551,(otu7217:0.04281,(otu2546:0.02584,otu12211:0.01134)0.894:0.00922)0.489:0.00509)0.395:0.00772)0.858:0.0046)0.819:0.00015,(((((((otu23797:0.03034,otu11558:0.03255)0.744:0.00295,(otu7804:0.05095,(otu18530:0.02579,otu4209:0.03623)0.749:0.00214)0.729:0.00215)0.759:0.0021,otu16201:0.0303)0.910:0.00014,(otu16226:0.04041,((otu23230:0.02789,otu23426:0.03018)0.719:0.00269,otu18828:0.0381)0.296:0.0023)0.763:0.00231)0.749:0.00221,((otu21078:0.03495,otu16614:0.02784)0.802:0.00014,(otu6633:0.02528,(otu12919:0.03624,otu10624:0.02245)0.788:0.00569)0.835:0.00522)0.799:0.00226)0.638:0.00016,otu7932:0.0303)0.942:0.00107,(otu7284:0.03881,otu9192:0.05161)0.879:0.00898)0.910:0.00111)0.778:0.00735,otu18134:0.05375)0.992:0.02782)0.701:0.00349,((otu7808:0.00016,(otu23793:0.03791,otu21994:0.04042)0.752:0.00268)0.989:0.02233,(otu1884:0.02563,((((otu8631:0.04628,otu2534:0.0511)0.779:0.00454,(otu948:0.00014,((otu16185:0.03292,otu12507:0.03515)0.850:0.00014,(otu4879:0.03799,(otu8549:0.02887,otu20753:0.03594)0.223:0.00391)0.568:0.00014)0.893:0.00015)0.879:0.00014)0.883:0.00016,otu19963:0.05279)0.809:0.00453,(otu22102:0.04777,(otu21536:0.02727,otu6360:0.04895)0.816:0.00532)0.915:0.00865)0.842:0.00722)1.000:0.0558)0.504:0.00431)0.934:0.01448)0.856:0.00779,((otu7891:0.0306,(((otu6361:0.04386,otu10195:0.03667)0.714:0.00159,(otu18417:0.08876,(otu1298:0.07145,otu17938:0.04151)0.504:0.0081)0.756:0.00329)0.780:0.00015,otu12088:0.00016)0.807:0.00507)1.000:0.04678,(otu333:0.07245,(otu14777:0.00016,(otu13706:0.06031,(otu13111:0.03799,otu1620:0.03811)0.454:0.0024)0.822:0.00015)0.681:0.00193)0.983:0.02762)0.932:0.01796)0.753:0.00277)0.916:0.00733)0.961:0.01789)0.509:0.00609)0.943:0.01884)0.689:0.01095,(otu21404:0.03804,(otu15815:0.05812,(((otu10196:0.08175,(otu10444:0.0431,(otu10224:0.02764,otu18317:0.0055)0.999:0.06288)0.454:0.01676)0.958:0.03406,((((otu23589:0.01011,(otu4397:0.02636,otu11679:0.0205)0.964:0.01572)0.895:0.01685,(otu3663:0.01915,(((((otu12940:0.03537,(otu1973:0.03478,otu9317:0.05005)0.472:0.00314)0.897:0.00015,(otu240:0.03556,otu12657:0.04066)0.736:0.0025)0.881:0.00015,otu10471:0.00016)0.846:0.00014,(otu13592:0.02583,otu16377:0.03085)0.866:0.00749)0.851:0.00498,((((otu7997:0.03576,(otu15341:0.04951,(otu13693:0.00015,otu14293:0.04051)0.000:0.00071)0.962:0.0177)0.303:0.00772,(otu3185:0.01382,(otu21525:0.02326,otu19161:0.02101)0.781:0.00014)0.867:0.0073)0.905:0.01098,((otu200:0.01297,(((otu7727:0.01146,((otu5014:0.03334,(otu20300:0.00014,otu12300:0.04503)0.727:0.00182)0.997:0.02135,(otu4637:0.03817,(otu20436:0.02124,otu16670:0.02358)0.454:0.00015)0.390:0.00208)0.892:0.00015)0.000:0.00014,otu16279:0.03835)0.833:0.0032,((otu2736:0.06609,((otu20057:0.0364,otu19687:0.03775)0.735:0.00249,(((otu20392:0.0233,otu6039:0.02381)0.897:0.00678,(otu19332:0.03542,(otu23779:0.02556,otu11632:0.04572)0.746:0.00286)0.296:0.00014)0.766:0.00015,(otu6688:0.02622,((otu22411:0.03019,otu18472:0.02239)0.840:0.00575,otu21222:0.02786)0.444:0.00014)0.769:0.00233)0.822:0.00286)0.988:0.00014)0.787:0.00154,((otu17865:0.03323,otu23384:0.03811)0.746:0.00219,otu10695:0.00015)0.000:0.00015)0.991:0.0177)0.749:0.00456)0.774:0.00478,otu1801:0.02668)0.749:0.0021)0.532:0.0113,otu2560:0.02405)0.898:0.01177)0.990:0.02399)0.935:0.01992)1.000:0.08934,(otu8730:0.01688,((otu450:0.00014,otu16578:0.03815)1.000:0.10732,otu12820:0.00014)0.907:0.01634)1.000:0.08421)0.761:0.01657,((((otu867:0.0352,otu12276:0.00157)0.734:0.00072,(otu14423:0.03548,otu6554:0.03081)0.824:0.00015)0.972:0.0172,(((otu18378:0.00867,((otu11148:0.03236,(((otu6496:0.04764,otu10877:0.00078)0.956:0.0218,((otu10150:0.01611,otu14024:0.01744)0.966:0.02523,(otu16870:0.06994,(otu21511:0.00236,(otu3224:0.03256,otu14224:0.056)0.781:0.00826)0.715:0.00015)0.883:0.01426)0.988:0.03337)0.978:0.02906,(otu3260:0.0301,(((otu10337:0.0255,otu19503:0.02799)0.815:0.00547,otu22502:0.05779)0.785:0.00015,(otu15813:0.03769,(((otu14041:0.02601,otu2123:0.03559)0.751:0.00453,((((((otu18620:0.02154,((otu21793:0.02897,otu1453:0.02092)0.528:0.00014,(otu15043:0.02235,(otu19744:0.01109,otu20875:0.03131)0.863:0.00688)0.830:0.00257)0.995:0.02916)0.446:0.00944,((otu16709:0.03873,(otu8362:0.0305,otu12270:0.03195)0.453:0.0021)0.721:0.00153,otu12254:0.03769)1.000:0.00014)0.852:0.00231,((otu14178:0.03041,(((otu9835:0.03873,otu12266:0.04082)0.729:0.00217,(otu19812:0.03379,otu10000:0.03611)0.798:0.00431)0.956:0.00929,otu20404:0.03323)0.894:0.00015)0.803:0.00231,otu13223:0.00016)0.000:0.00015)0.513:0.00012,(otu12245:0.03829,((otu16884:0.02429,(otu11008:0.01289,otu7760:0.06916)0.574:0.01183)0.095:0.00703,otu22288:0.03639)0.709:0.00205)0.781:0.00228)0.694:0.00015,(otu14039:0.02304,(otu1988:0.01631,otu11434:0.0214)0.483:0.00917)0.910:0.00986)1.000:0.00141,otu11895:0.06063)0.912:0.00057)1.000:0.00016,(otu7338:0.04398,otu14511:0.04921)0.822:0.00646)0.495:0.00015)0.170:0.00015)0.960:0.01567)0.953:0.01786)0.785:0.01473)0.872:0.02254,otu13905:0.02451)0.998:0.05017)0.928:0.01478,(((otu15486:0.02841,(((otu20568:0.00014,otu4028:0.03534)0.898:0.00014,(otu11327:0.03122,otu11510:0.02866)0.885:0.00971)0.849:0.00503,otu7181:0.07535)0.738:0.00231)0.897:0.00899,otu2448:0.02352)0.236:0.00014,(otu20816:0.02066,(otu19467:0.02754,(otu23852:0.08639,otu9557:0.00254)0.527:0.00329)1.000:0.0321)0.959:0.01718)0.618:0.00993)0.962:0.01691,(otu2757:0.00212,otu14877:0.03591)0.933:0.01334)0.957:0.01559)0.856:0.00568,((otu16191:0.00015,otu18985:0.05035)0.999:0.02534,(otu4852:0.03068,(otu14036:0.04514,otu5609:0.01681)0.846:0.00654)0.931:0.01184)0.863:0.00799)0.783:0.00585)0.927:0.01527)0.521:0.01079,((otu17444:0.02993,(otu22721:0.0022,otu14951:0.03196)0.971:0.02101)0.903:0.00958,((otu22553:0.02802,otu4760:0.00981)0.977:0.02549,(otu6335:0.01688,((otu22524:0.0027,otu17317:0.04571)0.988:0.02157,otu7723:0.01338)0.581:0.00853)0.741:0.01103)0.684:0.01274)0.966:0.02418)0.916:0.02124)0.569:0.01431)0.920:0.01764)0.920:0.01398)0.715:0.00779)0.899:0.00873,((((((otu8958:0.04969,otu5006:0.07003)0.908:0.02457,otu20910:0.01398)0.460:0.01016,(otu6452:0.04836,(((otu8209:0.01169,(otu1446:0.02094,((((otu330:0.01509,otu13590:0.02297)0.828:0.00739,(otu15922:0.02945,((otu21492:0.01612,otu12107:0.03242)0.960:0.01827,(otu12281:0.02074,otu17875:0.03858)0.853:0.00792)0.623:0.00316)0.896:0.00832)0.728:0.00741,(otu10082:0.08709,(otu9168:0.04656,otu13608:0.03252)0.729:0.01112)0.461:0.00301)0.769:0.00646,((otu5380:0.04052,((otu18690:0.07644,(otu11032:0.02102,otu16036:0.02346)0.880:0.00681)0.759:0.00243,(((otu21968:0.03277,((otu6928:0.04766,((otu23379:0.02856,(otu11899:0.03106,(((otu7372:0.03963,otu7405:0.02929)0.965:0.01729,(((otu23422:0.04045,otu7717:0.02089)0.972:0.00015,otu23053:0.0258)0.791:0.00544,otu4363:0.04156)0.986:0.00014)0.736:0.0011,(otu22306:0.0188,otu18027:0.02596)0.865:0.00669)0.713:0.00189)0.622:0.00253)1.000:0.0001,(otu22977:0.03126,otu9266:0.02149)0.857:0.00676)0.753:0.00204)0.779:0.00015,(((otu3519:0.02572,(otu11049:0.01651,otu23401:0.05961)0.821:0.00941)0.414:0.00236,otu10318:0.04317)0.746:0.00517,((otu3485:0.02864,otu10191:0.01705)0.937:0.01367,((otu13470:0.03217,(otu22467:0.11551,otu5395:0.0404)0.887:0.02601)0.870:0.01281,((otu2712:0.01994,otu12147:0.03882)0.725:0.00938,otu5092:0.02447)0.762:0.00439)0.793:0.00399)0.227:0.00016)0.779:0.00185)0.983:0.00101)0.500:0.00122,((((otu20766:0.02838,otu9494:0.05106)0.881:0.00662,((otu18571:0.04176,((otu11645:0.03873,otu9232:0.03933)0.318:0.00592,(otu18551:0.03095,otu21625:0.02814)0.900:0.00014)0.651:0.00527)0.656:0.00065,((((otu20094:0.05021,otu8768:0.03865)0.857:0.01097,otu6087:0.04209)0.869:0.00591,(((otu15462:0.02998,(((((((otu17160:0.05489,(otu12213:0.03349,otu13501:0.02847)0.704:0.00165)0.776:0.00246,otu3148:0.04016)0.785:0.00209,((otu22256:0.0233,otu5897:0.02807)0.842:0.00446,(otu12891:0.02794,(otu21558:0.02601,((otu9308:0.02368,otu18320:0.03084)0.829:0.00439,(otu12200:0.02578,otu13680:0.02103)0.750:0.00211)0.748:0.00215)0.852:0.00445)0.372:0.00016)0.818:0.00225)1.000:0.00015,(otu8354:0.02794,(otu20644:0.03546,otu20847:0.04021)0.835:0.00456)0.770:0.00224)0.755:0.00016,(otu2648:0.03266,(otu21628:0.02072,otu873:0.04179)0.841:0.00527)0.733:0.00233)0.802:0.00258,(otu5736:0.02805,otu10580:0.03095)0.742:0.00209)0.279:0.00014,(otu10872:0.03866,otu17416:0.03041)0.807:0.0047)0.997:0.00014)0.899:0.00213,(((otu13906:0.03475,((otu14330:0.04078,otu20473:0.02139)0.307:0.00423,((otu21839:0.02866,otu11305:0.04354)0.585:0.00908,(otu10281:0.03785,(otu16446:0.03111,(otu22539:0.03826,otu9099:0.05693)0.460:0.00757)0.214:0.00406)0.937:0.00016)0.181:0.00015)0.817:0.00015)0.225:0.00228,otu8975:0.0306)0.763:0.00179,(otu12277:0.02604,otu177:0.02383)0.387:0.00656)1.000:0.00014)0.730:0.00015,((((otu4351:0.03295,otu7970:0.03566)0.443:0.0023,otu901:0.03254)0.769:0.00256,((otu10246:0.02768,(otu7463:0.03121,otu1479:0.02815)0.704:0.00164)0.661:0.00015,((otu13442:0.02486,otu6994:0.03886)0.250:0.00834,(((otu11255:0.03895,(otu18154:0.0331,otu23566:0.04384)0.820:0.00794)0.687:0.00319,(otu11452:0.02573,otu15398:0.0347)0.812:0.00458)0.665:0.00079,(otu2172:0.02549,otu648:0.02556)0.745:0.00224)0.881:0.0022)1.000:0.00015)0.874:0.0024)0.636:0.00015,(((otu2598:0.02786,otu12142:0.02956)0.421:0.00323,(otu11500:0.0241,otu15342:0.04044)0.817:0.00498)0.788:0.0025,otu21086:0.03501)0.803:0.00015)0.926:0.00226)0.733:0.00014)0.817:0.00016,((otu9513:0.04334,otu21599:0.03054)0.190:0.00346,otu16434:0.02758)0.425:0.00411)0.831:0.00127)0.888:0.00136)1.000:0.00014,((otu20090:0.04858,otu21122:0.03393)0.715:0.00116,otu18675:0.00016)0.174:0.00014)0.817:0.00222,(((otu2041:0.03525,((otu10846:0.02389,otu16561:0.02738)0.841:0.00728,otu15264:0.04208)0.710:0.00296)0.888:0.00015,otu17889:0.03063)0.803:0.00242,(((otu7718:0.02923,otu17248:0.02217)0.674:0.00224,otu14640:0.03647)0.801:0.00486,otu6888:0.02935)0.706:0.00103)1.000:0.00016)0.138:0.00223)0.975:0.00014,(((otu10643:0.05704,otu18256:0.05441)0.887:0.0128,otu1051:0.02277)0.711:0.00564,otu8936:0.02093)0.837:0.00732)0.805:0.00224)0.746:0.00225)0.355:0.00537,(otu6503:0.03361,otu716:0.0249)0.315:0.00306)0.957:0.01547)0.927:0.0134)0.942:0.0149)0.932:0.01109,((otu6198:0.01595,(otu9536:0.0169,otu12964:0.04859)0.852:0.00541)0.751:0.00284,(otu16869:0.04053,otu18580:0.01883)0.828:0.00015)0.901:0.00469)0.750:0.00235,otu22593:0.03739)0.776:0.00735)0.935:0.01827)0.700:0.00491,(((((otu14442:0.05555,((((otu13683:0.03004,otu14635:0.04107)0.724:0.00197,otu14656:0.03002)0.997:0.00015,otu15390:0.03013)0.818:0.00286,(otu3679:0.03193,otu1760:0.02907)0.832:0.00626)0.653:0.00014)0.842:0.00242,(((otu19299:0.02357,otu6436:0.0376)0.750:0.0025,(otu12140:0.04774,otu13112:0.03025)0.831:0.00014)0.782:0.00237,(otu7699:0.05279,(otu17021:0.03785,((otu173:0.04354,(otu20881:0.02422,(otu15044:0.03041,otu19630:0.03157)0.158:0.00459)0.867:0.00676)0.852:0.00015,(otu3992:0.02273,otu9676:0.03683)0.862:0.00663)0.452:0.00385)0.368:0.00016)1.000:0.00014)0.718:0.00175)0.826:0.00248,((otu22094:0.0589,otu14225:0.05568)0.847:0.01422,((otu16682:0.0348,(otu19881:0.03871,otu23813:0.01259)0.908:0.01401)0.765:0.0061,(otu2537:0.05175,otu6047:0.04389)0.375:0.01269)0.714:0.00328)0.975:0.00015)0.786:0.00254,(otu22606:0.06961,otu4771:0.02847)0.809:0.00471)0.755:0.00227,(otu7544:0.03224,otu16420:0.02263)0.777:0.00487)0.295:0.00251)0.791:0.00255,((otu21722:0.01867,otu13615:0.03063)0.741:0.00439,((otu191:0.02335,otu10395:0.01175)0.853:0.00873,(otu18191:0.02603,(otu23780:0.04543,(otu4800:0.0193,otu9031:0.04185)0.080:0.00207)0.732:0.00303)0.797:0.00703)0.882:0.00889)0.815:0.00016)0.774:0.00322,((((((((otu13619:0.07665,(otu22817:0.03045,otu6488:0.04737)0.685:0.02193)0.996:0.07084,(((otu19525:0.12115,otu5374:0.09572)0.417:0.0168,((otu1925:0.08696,(otu17171:0.07202,((((otu11006:0.04201,otu428:0.08099)0.976:0.02679,(otu10566:0.05463,otu6799:0.02406)0.948:0.01614)0.525:0.00259,(((((otu13291:0.03389,((otu6676:0.04617,otu13421:0.01837)0.741:0.0094,otu961:0.02888)0.760:0.00223)0.789:0.00382,(((otu11137:0.05147,otu2255:0.02816)0.917:0.01269,((otu20070:0.02827,otu9430:0.03803)0.745:0.00205,((otu13119:0.02617,otu16620:0.0287)0.749:0.00183,(otu18356:0.03295,otu5087:0.03048)0.704:0.00015)1.000:0.00014)0.846:0.00214)0.897:0.00014,(((otu13414:0.02444,otu15975:0.03203)0.817:0.00635,(otu10732:0.026,(otu6026:0.05069,otu10691:0.02723)0.827:0.00613)0.623:0.00226)0.660:0.00195,(otu3299:0.02061,otu9756:0.02549)0.883:0.01059)0.376:0.00016)0.785:0.00014)0.810:0.00014,(otu6593:0.03316,(otu16555:0.02698,(otu904:0.04339,otu6812:0.02531)0.830:0.00668)0.703:0.0014)0.721:0.00204)0.997:0.00014,((((otu1977:0.03296,(otu2751:0.02126,otu14445:0.02613)0.842:0.00443)0.879:0.00452,((otu22822:0.02315,otu17453:0.04812)0.713:0.00734,((((otu2271:0.02637,otu4582:0.03619)0.735:0.00235,(otu22386:0.02091,otu803:0.02434)0.900:0.00718)0.712:0.00144,otu5449:0.0431)0.997:0.00014,((otu16890:0.03103,otu16935:0.02351)0.171:0.00449,(otu432:0.03095,(otu74:0.03635,otu17796:0.02438)0.709:0.00141)0.826:0.00452)0.875:0.00014)1.000:0.00014)0.921:0.0022)1.000:0.00015,((otu18980:0.02349,(otu17739:0.03171,otu18856:0.04257)0.406:0.00264)0.812:0.00507,((otu7099:0.03047,otu9201:0.02119)0.791:0.00456,otu19309:0.0309)0.757:0.00255)0.725:0.00179)0.912:0.00151,(((otu11872:0.00015,((((((otu17886:0.02911,(otu22041:0.02595,otu4395:0.0233)0.853:0.00878)0.653:0.00094,(otu15679:0.03973,otu18521:0.02926)0.677:0.00132)0.810:0.00266,(((otu2254:0.03789,(((otu19888:0.03589,otu16424:0.04632)0.727:0.0031,otu458:0.02055)0.449:0.00657,((otu4532:0.02982,otu530:0.03676)0.771:0.00837,otu5309:0.02075)0.710:0.00231)0.814:0.00527)0.772:0.00016,(otu16367:0.02821,(otu19949:0.03109,otu6443:0.02373)0.727:0.00181)0.783:0.00229)0.954:0.00016,(otu3651:0.02822,(otu11301:0.03162,otu18353:0.03178)0.351:0.00388)0.743:0.00239)0.845:0.00428)0.724:0.00014,(otu8112:0.02902,otu14798:0.03383)0.817:0.00637)0.523:0.00014,(((otu19041:0.03602,otu4568:0.0286)0.738:0.00184,(otu16255:0.03286,otu14128:0.04528)0.744:0.00235)0.307:0.00015,otu15774:0.03045)0.736:0.0023)0.737:0.00015,otu5786:0.03283)0.771:0.00016)0.749:0.00014,(((otu7852:0.02644,(otu10968:0.02069,otu11117:0.04195)0.766:0.01093)0.290:0.0023,otu17388:0.03651)0.936:0.00849,otu4943:0.04804)0.374:0.00016)0.994:0.00015,otu21983:0.03521)0.912:0.00145)0.912:0.00151)0.768:0.00219,(otu5490:0.02734,(otu11164:0.0485,otu6721:0.03554)0.668:0.00224)0.551:0.00535)0.852:0.00014)0.928:0.01859,((((((otu15691:0.07742,((otu2838:0.02556,((otu16551:0.00014,otu17686:0.03563)0.970:0.02269,(otu11225:0.0309,otu786:0.01246)0.980:0.02659)0.658:0.01586)0.991:0.05356,(otu642:0.09435,(otu6576:0.03483,(((otu9487:0.03559,(otu6350:0.09524,(otu3051:0.02662,otu16765:0.02554)1.000:0.08412)0.080:0.007)0.973:0.0327,(otu2122:0.10156,((otu3986:0.00499,otu17704:0.02806)0.990:0.03533,(otu404:0.00043,otu14295:0.03269)0.996:0.06407)0.245:0.01515)0.930:0.02002)0.756:0.00858,otu15170:0.04819)0.901:0.02032)0.808:0.01107)0.672:0.02648)0.957:0.03269)0.928:0.0186,((otu23397:0.05536,((otu2170:0.04761,otu12523:0.00035)0.980:0.0245,(((otu6293:0.01844,(otu16296:0.01458,otu21436:0.02887)0.927:0.00014)0.765:0.00304,otu7003:0.05167)0.901:0.00846,((((otu8942:0.0438,(otu22250:0.03126,otu89:0.03281)0.507:0.00301)0.709:0.00174,otu17338:0.00016)0.477:0.00014,((((otu20538:0.02463,otu13990:0.04209)0.447:0.01221,otu12207:0.0523)0.678:0.00134,otu9188:0.03296)0.832:0.00016,(otu7031:0.03135,otu1967:0.05152)0.712:0.00156)0.521:0.00016)0.913:0.00457,(otu10338:0.02559,(((otu4773:0.01818,(otu20676:0.01895,(otu22872:0.0194,otu13407:0.02385)0.842:0.00447)0.325:0.00015)0.875:0.00467,((otu4137:0.03337,otu18406:0.04645)0.774:0.00509,(otu5557:0.02339,(otu15143:0.02114,otu1690:0.0211)0.746:0.00234)0.986:0.00015)0.727:0.00164)0.764:0.00263,otu13246:0.03049)0.573:0.00014)0.775:0.00232)0.783:0.00402)0.917:0.01462)0.915:0.02099)0.973:0.03398,(otu259:0.01613,(otu19855:0.02598,((otu7296:0.00016,(otu5017:0.03865,otu23753:0.03843)0.888:0.00676)0.000:0.00013,(otu5378:0.03079,otu19408:0.03574)0.739:0.00223)0.901:0.01641)0.357:0.02981)0.999:0.04211)0.534:0.01018)0.751:0.00894,(otu12991:0.02587,(otu7348:0.03162,otu3154:0.02836)0.552:0.00446)0.998:0.04072)0.932:0.02058,((otu22019:0.00169,(otu18107:0.08728,(((((otu22263:0.00014,(((((otu19431:0.02629,otu5758:0.04583)0.736:0.0042,(otu15826:0.03058,(otu15999:0.03066,(otu4442:0.02583,otu1443:0.03567)0.868:0.0045)0.842:0.00015)1.000:0.00015)0.733:0.00121,((otu19451:0.02679,otu3379:0.03169)0.719:0.00815,otu8518:0.03991)0.216:0.00015)0.733:0.00124,((otu7461:0.01055,(otu16663:0.01583,((otu15765:0.01654,((otu19900:0.02295,otu10544:0.02955)0.751:0.00478,(((otu15197:0.03321,(((otu16506:0.02842,(otu10930:0.03469,otu23346:0.04688)0.753:0.00373)0.225:0.00014,otu21860:0.03093)0.912:0.00085,(otu19703:0.045,otu735:0.03491)0.808:0.00579)0.913:0.00117)0.868:0.00015,(otu23614:0.02657,otu12894:0.05145)0.775:0.00393)1.000:0.00014,(otu18146:0.03319,((((otu9836:0.02614,otu9565:0.0262)0.587:0.00461,otu9712:0.04591)0.329:0.00252,((otu4985:0.03585,otu16321:0.02858)0.733:0.00301,otu8178:0.03538)0.867:0.00596)0.848:0.00016,(otu6416:0.00014,((otu5926:0.03467,otu18240:0.09984)0.706:0.00082,(((otu11788:0.03055,otu13145:0.03329)0.718:0.00228,(otu17836:0.03294,otu20269:0.04294)0.329:0.00015)1.000:0.00014,(otu15599:0.03037,otu1722:0.03269)0.342:0.00588)0.933:0.00214)0.910:0.00014)0.888:0.00016)0.946:0.00015)0.848:0.00221)0.349:0.0051)0.954:0.01648)0.927:0.01167,otu13028:0.04067)0.832:0.01246)0.997:0.03205)0.042:0.02217,(otu21875:0.03788,otu8647:0.00013)0.720:0.00174)1.000:0.05724)0.995:0.0001,(otu2407:0.05096,otu2873:0.03341)0.796:0.00404)0.771:0.00014)1.000:0.00015,(otu14240:0.05915,otu14984:0.03348)0.810:0.00687)0.821:0.00226,(otu7302:0.04584,otu17921:0.03322)0.735:0.00207)0.879:0.00015,otu8799:0.0351)0.899:0.00915,otu7564:0.02629)0.823:0.00835)0.932:0.03617)0.998:0.05528,otu23748:0.03796)0.655:0.01089)0.629:0.0128,(otu1423:0.02276,(((otu10391:0.04253,((otu8145:0.05014,(((((otu21088:0.03062,((otu2615:0.01423,otu21896:0.02643)0.961:0.01548,(otu2126:0.01763,otu6602:0.0187)0.930:0.01026)0.409:0.00046)0.854:0.00014,(otu2223:0.03131,otu20765:0.03632)0.781:0.00404)0.731:0.00236,(((((otu22569:0.0234,((otu22388:0.0234,(otu10902:0.01877,otu7322:0.02354)0.238:0.00014)0.761:0.0021,otu7824:0.01869)0.723:0.00036)0.889:0.00013,otu175:0.03229)0.425:0.00092,(otu1768:0.02402,(otu21790:0.02248,otu9602:0.02123)0.401:0.00266)0.458:0.00182)0.962:0.01031,otu23751:0.03748)0.957:0.00014,(otu10581:0.02737,otu11606:0.04976)0.728:0.00297)0.723:0.00036)1.000:0.00014,((otu17584:0.02793,(((otu3353:0.03075,otu6527:0.0283)0.722:0.00229,(otu11998:0.02453,otu13352:0.02454)0.779:0.00376)0.725:0.00154,otu22918:0.04314)0.985:0.00054)0.893:0.00014,(((((otu23527:0.02765,otu94:0.02764)0.731:0.00273,((otu6832:0.0256,(otu14321:0.02892,otu10525:0.02652)0.685:0.00666)0.742:0.0026,otu16945:0.02572)0.769:0.00251)0.488:0.00014,(otu8395:0.01879,otu13841:0.0211)0.900:0.0069)0.778:0.00014,(otu23331:0.03057,(otu579:0.03075,otu7865:0.02591)0.273:0.0026)0.764:0.00253)0.949:0.00015,otu9407:0.02806)0.797:0.00227)0.724:0.00228)0.095:0.00015,(((((otu4975:0.02271,otu15251:0.02499)0.909:0.00943,otu2535:0.02718)0.118:0.00015,otu23869:0.03199)0.784:0.00164,otu23154:0.02587)0.847:0.00014,((otu15743:0.02555,(otu1172:0.02109,(otu5982:0.02093,(otu21295:0.04781,otu17941:0.02046)0.899:0.00771)0.507:0.00016)0.830:0.00014)0.042:0.00015,otu15851:0.02316)0.835:0.00435)0.930:0.00457)0.999:0.00086)1.000:0.00142,otu15538:0.00014)0.733:0.00014)1.000:0.00014,(((((otu11927:0.02946,otu12838:0.02924)0.736:0.00351,otu22777:0.0354)0.228:0.00271,otu21064:0.02866)0.832:0.00505,((((otu5463:0.04772,((otu23396:0.01997,otu18451:0.02048)0.846:0.00642,(otu5282:0.0589,otu14918:0.13518)0.866:0.01226)0.740:0.00213)0.891:0.0058,otu6563:0.04562)0.642:0.00016,(otu8306:0.05085,((otu2379:0.03143,(otu19274:0.02853,otu11322:0.05811)0.723:0.00286)0.529:0.00176,otu13326:0.03789)0.361:0.00015)0.813:0.00241)0.798:0.00015,(otu7393:0.03037,otu9286:0.02842)0.404:0.00261)0.912:0.00015)0.942:0.00014,(otu23216:0.03571,otu21226:0.05319)0.687:0.00179)0.901:0.00193)0.968:0.02566,otu15371:0.02955)0.920:0.01951)0.921:0.02465)0.586:0.00014,(((((((otu6840:0.02591,(otu13156:0.00918,(otu7979:0.02575,(otu842:0.00303,(otu19943:0.03474,otu15919:0.03223)0.794:0.00505)0.994:0.02084)0.850:0.00014)0.899:0.00465)0.750:0.00231,((otu11883:0.03027,otu9811:0.00909)0.933:0.0123,otu18820:0.01852)0.879:0.00014)0.942:0.01201,(((otu22141:0.02138,otu18522:0.02622)0.436:0.00525,otu22339:0.03128)0.879:0.00801,(otu16317:0.01628,(otu14535:0.02575,otu4497:0.05302)0.625:0.00014)0.856:0.0059)0.798:0.00601)0.726:0.00668,((otu2073:0.04333,(otu19590:0.03307,otu17772:0.03065)0.751:0.00233)0.893:0.00015,otu12057:0.00015)0.927:0.00015)0.640:0.00478,(((otu19527:0.01886,(otu19066:0.03081,otu17562:0.01774)0.764:0.00366)0.763:0.00014,otu19702:0.01954)0.741:0.00227,otu17242:0.05261)0.860:0.01133)0.948:0.01154,((otu7931:0.0033,otu17033:0.03496)0.980:0.01756,(otu9539:0.00015,(otu2022:0.03096,otu23245:0.03342)0.730:0.00198)0.975:0.01357)0.751:0.00297)0.789:0.0052,((otu3300:0.04722,(otu21415:0.0406,otu18912:0.00014)0.874:0.00015)0.968:0.01306,((otu19762:0.00014,otu8027:0.03522)0.968:0.0245,otu6678:0.02934)0.923:0.01975)0.812:0.00812)0.836:0.00746)0.950:0.01668)0.929:0.0254)0.857:0.04212)0.118:0.0384,((((((((((otu16421:0.00015,(otu8484:0.01518,((otu20520:0.01333,(otu4275:0.01192,otu3402:0.04125)0.793:0.00698)0.409:0.00549,otu3611:0.01755)0.937:0.00996)0.991:0.01966)0.352:0.00305,(otu17017:0.03573,otu10867:0.03547)0.866:0.01181)0.999:0.05473,(otu21829:0.04691,(otu8756:0.02534,(otu4477:0.00015,(otu12787:0.04881,(otu124:0.04624,otu7705:0.05581)0.784:0.00812)0.728:0.00259)0.829:0.00858)1.000:0.053)0.835:0.01754)0.689:0.01589,(otu8220:0.08496,((otu8172:0.02244,(otu20542:0.012,otu6961:0.02118)0.061:0.01287)1.000:0.08889,((otu22407:0.02954,(otu9682:0.01628,(otu2133:0.01014,otu9556:0.04101)0.913:0.01109)0.983:0.02623)0.000:0.00712,(otu13127:0.0126,otu6802:0.06984)0.861:0.02694)0.965:0.02842)0.975:0.03814)0.882:0.02354)0.475:0.00704,(otu23153:0.05861,(otu359:0.03886,(((((otu10430:0.00925,otu23619:0.04372)0.737:0.00221,((otu14804:0.01519,otu12792:0.03338)0.852:0.00632,((otu777:0.02586,((((otu15220:0.03647,otu16485:0.03391)0.766:0.00404,((((otu20437:0.06587,otu17249:0.02892)0.544:0.0039,otu17918:0.03275)0.699:0.00273,((otu13023:0.08271,otu23389:0.05484)0.889:0.01655,otu12097:0.02504)0.859:0.00787)0.857:0.00015,otu18482:0.00014)0.770:0.0023)0.958:0.00926,((((otu15348:0.0265,otu5325:0.01922)0.046:0.00165,otu22299:0.0354)0.825:0.00016,otu13183:0.01616)0.795:0.00227,(((otu9362:0.01873,(otu2962:0.01608,(otu13956:0.03142,(otu17693:0.03161,otu16532:0.06102)0.520:0.0086)0.662:0.00212)0.622:0.00014)0.758:0.00234,otu16929:0.01873)0.871:0.00459,(((((otu11781:0.01614,otu13168:0.01617)0.753:0.00227,((otu15742:0.01856,otu4990:0.01618)0.750:0.00219,(otu577:0.01639,otu3727:0.01882)0.788:0.00202)0.294:0.00016)0.667:0.00016,otu13061:0.0161)0.997:0.00015,(otu21975:0.01613,otu16853:0.0331)0.742:0.0025)0.854:0.00209,(otu10775:0.01622,(otu5471:0.01865,otu18787:0.0166)0.749:0.00212)0.761:0.00235)0.965:0.00016)0.815:0.00014)0.775:0.00223)0.962:0.00933,(otu3096:0.01602,otu9575:0.01859)0.753:0.00277)0.761:0.00228)0.703:0.00216,otu750:0.03077)0.995:0.00015)0.766:0.00234)0.877:0.01355,(otu13920:0.02726,otu13965:0.02896)0.222:0.01016)0.884:0.02053,otu7565:0.0464)0.860:0.01732,otu7435:0.04858)0.998:0.04632)0.969:0.0266)0.920:0.01843)0.936:0.0175,((((otu11638:0.15652,otu7407:0.07009)0.928:0.04497,((((otu19674:0.00161,otu111:0.04604)0.963:0.02571,((((((((otu15378:0.04734,(otu16242:0.02674,otu15293:0.02934)0.756:0.00292)0.679:0.00039,otu22926:0.07049)0.961:0.00014,otu2704:0.02565)0.786:0.00238,(otu4388:0.02673,otu10161:0.03401)0.687:0.00122)0.844:0.00433,((otu20100:0.03028,otu4063:0.03021)0.841:0.00437,(((otu15162:0.03402,(otu11840:0.03633,(otu21806:0.03692,otu13063:0.03881)0.710:0.00222)0.764:0.00238)0.717:0.00107,((otu5239:0.02901,otu23048:0.03915)0.747:0.00375,(((otu13850:0.0374,otu17816:0.03298)0.363:0.00016,otu6974:0.03517)0.334:0.00015,otu14274:0.05233)0.809:0.00015)0.825:0.00015)0.785:0.00014,otu18994:0.00015)0.871:0.00012)0.794:0.00014)0.936:0.0097,(((((otu10090:0.01853,otu8181:0.02324)0.691:0.00208,((otu9118:0.02061,(otu19850:0.0261,otu18640:0.01159)0.774:0.00432)0.751:0.00384,(otu4704:0.00785,(otu22591:0.0738,otu13558:0.05121)0.688:0.00212)0.999:0.02109)0.701:0.00116)0.611:0.00015,((otu1668:0.0581,otu13203:0.00014)0.981:0.01152,(otu17030:0.0253,(otu18741:0.03112,otu13165:0.02576)0.845:0.00656)0.746:0.00257)0.757:0.00213)0.912:0.0015,((((((otu5354:0.01623,otu5660:0.03035)0.748:0.00223,((otu9285:0.02393,otu629:0.03073)0.312:0.00652,((otu21673:0.01632,(((((otu14979:0.01381,otu15248:0.0186)0.741:0.00224,(otu2416:0.05115,otu9070:0.02915)0.737:0.00121)0.890:0.00455,(otu17806:0.02782,((otu2144:0.01775,otu23008:0.03914)0.726:0.00282,(otu14854:0.01876,(otu15597:0.02552,otu17201:0.0137)0.458:0.00297)0.672:0.00115)0.808:0.00097)1.000:0.00014)0.740:0.00191,otu3166:0.01636)0.764:0.00241,otu23655:0.0234)0.750:0.00227)0.868:0.00667,otu20027:0.02603)0.691:0.00218)1.000:0.00015)0.819:0.00231,(otu21762:0.04557,otu8553:0.01171)0.826:0.00452)0.997:0.00038,otu8453:0.03021)0.968:0.00173,((((otu470:0.03307,otu7766:0.01408)0.744:0.00185,(otu3103:0.02781,otu22951:0.01846)0.768:0.00228)0.087:0.00014,(otu6099:0.01597,(((otu5775:0.01162,otu12470:0.02351)0.839:0.00444,(otu19534:0.02305,(otu583:0.01812,otu7000:0.0156)0.740:0.00271)0.787:0.00015)0.792:0.00231,(otu7504:0.0153,otu12362:0.01993)0.664:0.00068)1.000:0.00016)0.208:0.00014)0.844:0.00224,((otu9123:0.01139,otu16760:0.02078)0.390:0.00224,otu4360:0.02787)0.322:0.00014)0.844:0.00225)0.426:0.00016,otu19923:0.02311)0.912:0.00149)0.912:0.00148,(((((otu22614:0.02369,otu2475:0.01881)0.733:0.00191,otu14906:0.02079)0.769:0.0023,otu9540:0.02541)0.809:0.00014,otu23242:0.01595)0.829:0.00226,(otu6069:0.01388,otu23687:0.02093)0.849:0.00435)0.974:0.00014)0.977:0.01564)0.946:0.01421,((((otu21700:0.03628,otu13331:0.02178)0.883:0.00821,((otu6128:0.04817,otu22072:0.02852)0.824:0.004,((otu963:0.04728,otu21519:0.03012)0.873:0.00014,((otu2433:0.02565,otu10688:0.04746)0.840:0.00423,otu21009:0.00225)0.637:0.00015)0.469:0.00014)0.763:0.00118)0.902:0.00113,otu13158:0.03752)0.994:0.00015,((otu4265:0.03519,((((otu3686:0.03546,(otu1766:0.02059,otu17807:0.02554)0.842:0.0054)0.743:0.00204,((otu2580:0.02694,otu6172:0.02996)0.710:0.00206,(otu3164:0.04948,otu2527:0.03858)0.884:0.00726)0.731:0.00227)0.754:0.00014,(otu13144:0.0487,otu17454:0.02384)0.815:0.0038)0.742:0.00014,((otu5592:0.03032,(otu9533:0.02657,otu2791:0.03881)0.935:0.01279)0.842:0.00019,otu21501:0.0302)0.987:0.00015)0.611:0.00016)0.817:0.00224,(otu19548:0.0253,(otu22973:0.02576,otu17939:0.02282)0.834:0.00521)0.749:0.00237)0.713:0.00015)0.818:0.00533)0.540:0.00629,((((((((otu15334:0.02697,otu16683:0.03633)0.603:0.00599,otu8139:0.03532)0.774:0.00245,((((otu1174:0.04267,(otu20554:0.04292,otu3825:0.02601)0.736:0.00238)0.742:0.00231,otu19375:0.03481)0.784:0.00273,otu11321:0.03794)0.998:0.00014,(otu22384:0.03693,otu17549:0.03269)0.390:0.00546)0.823:0.00241)0.395:0.00015,otu10489:0.00014)0.830:0.00014,((otu13812:0.03335,otu22857:0.03853)0.818:0.00421,((otu19654:0.03119,otu12493:0.03098)0.134:0.00416,(otu23010:0.0628,(otu19604:0.02674,otu19814:0.03298)0.438:0.00325)0.737:0.00312)0.881:0.00014)0.893:0.00014)0.913:0.00016,otu7882:0.04579)0.995:0.02424,((otu21259:0.02041,otu22944:0.03968)0.908:0.01089,(otu8509:0.02155,(((((((otu16142:0.03323,otu6037:0.03072)0.731:0.00198,(otu18929:0.03301,(otu18769:0.05043,((otu16725:0.02795,otu21615:0.02796)0.680:0.00016,otu19031:0.03549)0.880:0.00454)0.856:0.00015)0.504:0.00014)0.315:0.00014,otu8593:0.03509)0.450:0.00231,otu23035:0.04049)0.084:0.00232,(otu4777:0.02928,otu6286:0.03901)0.706:0.00143)0.896:0.00961,(otu18594:0.03193,otu1349:0.0494)0.984:0.02427)0.721:0.00598,otu13417:0.02573)0.856:0.00809)0.814:0.00748)0.825:0.00705)0.940:0.01275,(otu3305:0.01722,(((((otu13346:0.04509,otu19880:0.03059)0.726:0.00216,(otu15125:0.00015,((((otu16284:0.04583,(otu7525:0.02439,otu4515:0.03644)0.817:0.00613)0.768:0.00203,((otu17624:0.03795,otu15131:0.03292)0.739:0.00235,((otu3585:0.02356,otu16188:0.0307)0.549:0.00683,((otu2851:0.0256,(otu8038:0.03796,otu13811:0.01869)0.851:0.00688)0.734:0.00232,(((otu22242:0.02872,otu4946:0.02586)0.735:0.00225,otu14910:0.0255)0.782:0.00249,otu2293:0.06059)0.663:0.00014)0.922:0.00215)1.000:0.00016)0.995:0.00015)0.815:0.00225,(((otu7629:0.03318,otu9699:0.02819)0.815:0.00419,(((otu6184:0.03033,otu9480:0.03562)0.810:0.00528,(otu23692:0.02549,otu8059:0.02271)0.436:0.00572)0.348:0.00246,((otu22096:0.03056,otu14073:0.02584)0.278:0.00475,((otu7502:0.02565,otu6659:0.02334)0.868:0.00453,(((otu11905:0.0284,otu12472:0.03814)0.453:0.00664,(((otu850:0.0219,otu18161:0.0249)0.845:0.00453,otu19064:0.03144)0.743:0.00226,otu18805:0.03129)0.729:0.00128)1.000:0.00014,((((otu3733:0.03015,otu5617:0.04751)0.734:0.00558,((otu12202:0.01977,(otu6895:0.04891,otu10575:0.04037)0.437:0.00512)0.913:0.00815,(otu13043:0.02773,((otu9061:0.03338,otu9247:0.0381)0.827:0.00423,(otu7135:0.03261,(otu3190:0.02831,otu13380:0.02397)0.584:0.00665)0.754:0.00246)0.900:0.00016)0.708:0.00015)1.000:0.00015)0.845:0.00209,otu12572:0.03774)0.987:0.00014,(otu8269:0.0275,(otu10524:0.03141,otu17789:0.02077)0.402:0.00309)0.779:0.00396)0.879:0.00015)0.271:0.00014)1.000:0.00016)0.907:0.00209)0.632:0.00016)0.955:0.00094,otu12752:0.04523)1.000:0.00132)0.280:0.00014,((otu20246:0.03543,otu13892:0.04021)0.730:0.00274,(otu2831:0.03277,(otu1034:0.02739,otu17856:0.02724)0.885:0.00845)0.930:0.00016)0.840:0.00015)0.257:0.00015)0.824:0.00014)0.341:0.00014,(otu11007:0.04762,((otu218:0.02948,otu5815:0.03944)0.740:0.00246,(otu5000:0.03431,(otu6685:0.02955,otu18204:0.034)0.614:0.00224)0.654:0.0024)0.635:0.00072)0.995:0.00016)0.751:0.00223,((((otu4162:0.01866,otu16629:0.01397)0.985:0.00015,(otu22883:0.03072,(otu22957:0.01625,(otu22088:0.0199,otu15138:0.02004)0.656:0.00074)0.477:0.00014)0.946:0.01595)0.680:0.0083,((otu22335:0.05849,otu12206:0.04304)0.693:0.00214,((((otu16671:0.03973,otu12807:0.03305)0.801:0.00489,((otu23476:0.02633,otu16978:0.03712)0.391:0.00264,otu17245:0.0295)0.711:0.00244)0.704:0.0007,((((otu919:0.03611,otu2157:0.03601)0.333:0.00306,otu12839:0.03854)0.748:0.00014,(otu2400:0.03392,otu11767:0.02617)0.924:0.01448)0.838:0.00356,otu4498:0.02781)0.822:0.00014)0.774:0.00014,((otu6675:0.03277,(otu4192:0.02595,otu10345:0.04342)0.113:0.00176)0.781:0.0027,otu13108:0.0256)0.764:0.00229)0.782:0.00014)0.909:0.00821)0.951:0.01318,(otu8415:0.02441,otu14755:0.03373)0.828:0.00662)0.773:0.00257)0.912:0.00939,((otu14113:0.03074,(((otu4954:0.03262,((otu1892:0.05529,otu2804:0.05494)0.715:0.00278,((otu23413:0.0313,otu13276:0.03129)0.757:0.00266,((otu15249:0.02437,otu15554:0.02709)0.394:0.00546,otu22711:0.03663)0.742:0.00328)0.693:0.00112)1.000:0.00014)0.274:0.00014,otu3501:0.00014)1.000:0.00015,(((otu6111:0.02836,otu17987:0.02836)0.891:0.01041,((otu16653:0.03091,(otu581:0.02857,otu11025:0.04109)0.214:0.0029)0.720:0.00132,(otu1499:0.02937,(otu19061:0.02908,otu18129:0.02783)0.280:0.00196)0.775:0.00258)0.775:0.00014)0.501:0.00015,otu4667:0.03845)0.787:0.00204)0.909:0.00694)0.868:0.00465,(otu5206:0.01401,otu8738:0.01859)0.907:0.00674)0.953:0.01391)0.859:0.01281)0.997:0.03222)0.795:0.00682)0.977:0.03042)0.983:0.04039,(((((otu12537:0.05635,otu2582:0.04614)0.744:0.00492,((((otu3207:0.03384,otu9740:0.06871)0.349:0.00719,((otu10789:0.07742,otu15563:0.04271)0.355:0.00792,otu18008:0.05298)0.746:0.00267)0.710:0.00251,((otu2421:0.04828,((otu3607:0.00014,(((otu17071:0.08223,((otu11934:0.0391,otu869:0.03134)0.890:0.012,(((otu20203:0.02898,otu9174:0.02163)0.766:0.00408,(otu4386:0.03331,(otu14716:0.03306,otu13857:0.0244)0.458:0.00208)0.855:0.00497)0.749:0.00224,otu4835:0.06405)0.596:0.0028)0.386:0.00015)0.716:0.00014,((((otu16455:0.03346,otu16628:0.02362)0.691:0.00451,otu12653:0.02834)0.723:0.00242,(otu20736:0.03907,otu19099:0.0243)0.722:0.00153)0.752:0.00215,(otu22971:0.02957,otu15957:0.06249)0.737:0.0013)0.803:0.00228)0.848:0.00225,(((((otu21105:0.05591,(otu22323:0.03148,otu22921:0.04117)0.440:0.00419)0.745:0.0025,((otu15964:0.04038,otu5359:0.04373)0.856:0.00717,((otu5627:0.02875,otu4500:0.0262)0.804:0.00463,(otu10843:0.041,(((otu9975:0.0321,otu6420:0.02772)0.854:0.00014,otu11460:0.03145)0.781:0.00177,((otu11805:0.02358,otu10297:0.02757)0.825:0.00477,(otu7762:0.02925,(otu1232:0.04003,otu1364:0.03098)0.699:0.00277)0.674:0.00013)0.401:0.00259)0.717:0.00108)0.171:0.00014)0.803:0.00015)0.712:0.00415)0.773:0.00015,((otu13116:0.02924,otu14848:0.03143)0.705:0.0015,((otu7496:0.04899,otu9371:0.02422)0.749:0.00646,otu8839:0.02826)0.767:0.0023)0.783:0.00227)0.864:0.00014,(((otu10571:0.03042,otu16024:0.06429)0.271:0.00497,otu22886:0.04481)0.751:0.00244,otu22149:0.04266)0.712:0.00016)0.756:0.00015,((otu10546:0.02561,otu1708:0.03563)0.703:0.00224,otu2562:0.03027)0.769:0.00248)0.881:0.00015)0.846:0.00015)0.516:0.00015,(otu23607:0.03811,((otu19728:0.02665,otu2199:0.02921)0.761:0.00392,((otu8106:0.03322,(otu23481:0.0309,otu11084:0.02616)0.731:0.00229)1.000:0.00014,((otu3293:0.02613,otu10422:0.02442)0.806:0.00415,(otu12540:0.03045,(otu21020:0.04265,otu14928:0.02584)0.101:0.0024)0.756:0.00288)0.772:0.00232)0.739:0.0008)0.798:0.00091)0.773:0.00258)0.450:0.00015)0.000:0.00015,(otu22623:0.02991,otu21172:0.02976)0.831:0.00574)0.899:0.0042)0.947:0.00015,((otu15772:0.0285,(otu469:0.02336,(otu12993:0.02338,(otu18505:0.02108,(otu21609:0.02758,(otu11203:0.02589,otu6819:0.01335)0.757:0.00235)0.700:0.00048)0.777:0.00251)0.793:0.00223)0.000:0.00016)0.000:0.00016,(otu3544:0.00998,otu816:0.02919)0.467:0.00382)0.998:0.01615)0.637:0.00016)0.760:0.00214,(otu22737:0.04107,otu10786:0.03582)0.862:0.00714)0.983:0.03672,otu12295:0.05661)0.427:0.01425,(otu11437:0.03252,(((otu10257:0.04324,otu3168:0.03317)0.743:0.00192,((otu7569:0.03502,(otu11044:0.0181,otu15627:0.05855)0.927:0.01157)0.743:0.00274,(otu9632:0.03767,otu1386:0.03282)0.940:0.00015)0.826:0.00014)0.769:0.00016,(otu3130:0.00014,((otu16266:0.03286,otu5684:0.02808)0.399:0.00454,otu9882:0.04221)0.924:0.00014)0.751:0.00014)0.989:0.00015)0.994:0.04099)0.954:0.03363)0.991:0.04232,((otu19496:0.05512,otu14370:0.10215)0.995:0.0903,(((otu22083:0.03065,(otu767:0.03348,((otu1933:0.04173,otu3610:0.04933)0.736:0.00135,otu9477:0.00016)0.843:0.00014)0.727:0.00249)0.650:0.00254,otu774:0.02824)0.993:0.04301,(otu23395:0.03301,otu7494:0.02285)0.856:0.0217)0.950:0.03668)0.394:0.02262)0.850:0.01733)0.835:0.01875,((((otu21585:0.03108,(otu23452:0.03517,otu17273:0.00014)0.944:0.02389)1.000:0.06959,((((otu23037:0.11456,((otu22843:0.0288,(otu3091:0.03582,otu10798:0.00249)0.977:0.02309)0.702:0.00765,(otu3149:0.00917,otu14409:0.05586)0.383:0.0085)0.975:0.04727)0.959:0.04467,(otu20139:0.02135,(otu15036:0.05684,(otu350:0.00211,otu6061:0.03086)0.997:0.05654)0.454:0.018)0.999:0.09195)0.762:0.02747,otu12563:0.08257)0.635:0.02924,otu7884:0.06622)0.276:0.0276)0.949:0.03974,otu15799:0.1306)0.657:0.02297,otu7431:0.06123)0.773:0.01334)0.959:0.0302,(((otu21771:0.10626,(otu2567:0.08526,otu14484:0.04352)0.904:0.02072)0.824:0.01038,((otu19621:0.04446,(otu4830:0.00015,otu1792:0.04001)0.996:0.07404)0.912:0.02604,(otu11897:0.05551,(otu5102:0.02577,(((((otu2312:0.0628,((otu10797:0.00665,(otu1910:0.0006,otu8806:0.03277)0.991:0.02855)0.975:0.02146,(((otu22047:0.03938,((otu16209:0.04638,(otu15422:0.00383,otu17106:0.02918)0.514:0.00911)0.923:0.01716,(otu14250:0.03603,(otu22909:0.00255,otu13599:0.03052)0.913:0.01645)0.870:0.01655)0.957:0.01717)0.866:0.0117,((((otu5906:0.02429,((otu14458:0.00481,(otu21964:0.04288,(otu10141:0.01846,otu15909:0.02193)0.360:0.00635)0.659:0.0104)0.981:0.02288,otu15504:0.01386)0.539:0.00698)0.982:0.03181,(((otu1600:0.01348,(otu11144:0.01143,(otu7200:0.01066,otu10729:0.02259)0.963:0.0224)0.749:0.00598)0.872:0.00975,(((otu23802:0.02451,otu17967:0.04167)0.706:0.00123,(otu558:0.0033,otu7223:0.03976)0.936:0.0105)0.921:0.00936,((otu20813:0.01596,otu1828:0.03497)0.980:0.01898,(otu302:0.00014,(otu6907:0.03802,(((otu1425:0.03108,otu16650:0.04928)0.905:0.01316,otu3636:0.02693)0.825:0.00551,(otu110:0.04023,otu15137:0.03024)0.702:0.00237)0.773:0.00308)0.843:0.00014)0.875:0.00478)0.848:0.00475)0.199:0.00674)0.716:0.00504,(otu23420:0.03798,(((otu14723:0.02173,(otu22760:0.0071,otu14276:0.04002)0.941:0.0169)0.946:0.01173,(otu7462:0.02113,otu23664:0.03588)0.852:0.00015)0.903:0.00657,(otu2938:0.0023,otu3631:0.03577)0.775:0.00229)0.898:0.01052)0.992:0.02479)0.630:0.01881)0.000:0.00077,((otu1366:0.0138,(otu11582:0.02095,otu1315:0.03774)0.091:0.00015)0.884:0.0112,(otu1621:0.02802,((((otu19672:0.00901,((otu8031:0.02187,(otu8073:0.0321,otu17091:0.0262)0.797:0.00617)0.918:0.01047,(otu3887:0.01896,otu11954:0.03574)0.597:0.00261)0.928:0.01025)0.885:0.0086,(otu3077:0.04654,((otu9067:0.00016,otu19111:0.0328)0.718:0.00014,(otu11746:0.03576,(otu1599:0.05247,otu8471:0.02965)0.808:0.00595)0.940:0.00014)0.665:0.00151)0.950:0.01499)0.894:0.00882,(((otu9593:0.03083,otu10855:0.00205)0.896:0.00683,((otu2763:0.02107,(otu2728:0.02088,otu9870:0.0309)0.427:0.00015)0.795:0.00234,((otu16452:0.03599,(otu8767:0.03543,otu22924:0.02326)0.132:0.00016)0.758:0.00353,otu3005:0.04324)0.784:0.00349)0.756:0.00287)0.944:0.01708,(otu5662:0.02521,otu15938:0.0176)0.998:0.03687)0.888:0.01463)0.000:0.00746,(otu7125:0.02908,(otu13126:0.04266,otu1359:0.0087)0.902:0.01987)0.604:0.0097)0.978:0.02788)0.107:0.0086)0.976:0.01694)0.563:0.00269,((otu6121:0.03075,otu9107:0.00992)0.988:0.02445,(otu12303:0.03205,otu16562:0.00877)0.790:0.01126)0.877:0.00647)0.806:0.00576)0.933:0.01594,otu2729:0.01927)0.881:0.01272)0.530:0.00833)0.687:0.01302,otu8247:0.12571)0.609:0.00447,(((((otu2003:0.07546,(otu12896:0.01561,otu10496:0.03039)0.970:0.02672)0.940:0.02501,(otu3200:0.02847,(otu16623:0.00786,(otu4996:0.0158,((otu2061:0.00563,otu4859:0.02568)0.982:0.02327,(otu9176:0.02182,(otu3786:0.01394,otu18031:0.0312)0.850:0.0296)0.761:0.00015)0.848:0.01708)0.685:0.01067)0.923:0.01459)0.971:0.02415)0.463:0.01461,(otu13457:0.03886,(otu7749:0.0308,(otu4708:0.0021,otu16020:0.0388)0.677:0.0097)0.367:0.0092)0.918:0.02055)0.860:0.00955,(otu2286:0.02809,otu15712:0.04392)0.767:0.01504)0.714:0.01051,(otu237:0.00014,otu11815:0.03303)0.998:0.04163)0.966:0.02787)0.823:0.02219,(otu748:0.0625,(otu19690:0.12426,otu6239:0.0113)0.993:0.05136)0.350:0.01009)0.919:0.02058,otu7311:0.05946)0.992:0.04726)0.292:0.00434)0.707:0.01386)0.905:0.0179)0.752:0.0082,(otu12898:0.05293,(otu8386:0.06451,(otu2089:0.00641,(otu11565:0.01716,otu16686:0.0176)0.869:0.0137)0.915:0.04209)0.769:0.02548)0.857:0.01301)0.375:0.00493)0.735:0.0061)0.525:0.00519,((otu19765:0.09788,(otu10160:0.03289,otu18048:0.01053)0.970:0.04663)0.976:0.05089,((otu4399:0.10331,(otu5012:0.02288,otu10186:0.02609)0.693:0.02432)0.384:0.01796,(otu2958:0.06561,(otu1296:0.02841,(otu12439:0.00014,otu402:0.03839)0.098:0.00792)0.998:0.07131)0.304:0.02248)0.849:0.02928)0.995:0.04891)0.877:0.01776,(otu1963:0.14446,(((otu4316:0.04784,otu12161:0.08117)0.987:0.05012,(otu2050:0.05123,otu10801:0.10821)0.921:0.03246)0.648:0.01747,(otu23825:0.15166,(otu7070:0.00015,(otu20811:0.03283,otu16612:0.03289)0.796:0.00836)0.998:0.09217)0.768:0.04411)0.513:0.00578)0.950:0.06259)0.639:0.01578,((((otu2847:0.10664,otu12821:0.07599)0.998:0.09191,(otu22079:0.07458,otu15107:0.06182)0.912:0.03558)0.998:0.08818,((((((((otu19401:0.02665,otu11832:0.0074)0.988:0.04532,(otu23263:0.04753,(otu20856:0.03637,otu2975:0.0383)0.931:0.02639)0.602:0.02647)0.997:0.06718,(((otu11441:0.00016,otu17182:0.03293)0.995:0.04093,(otu11789:0.00014,otu1200:0.04781)0.994:0.03873)0.768:0.01534,(((otu21848:0.02164,otu14428:0.02753)0.961:0.02449,(otu2961:0.02554,(otu11219:0.01608,(otu16233:0.05667,(otu12682:0.01414,otu16218:0.02519)0.900:0.01437)0.605:0.00641)0.991:0.05192)0.476:0.02801)0.972:0.0282,(((otu14426:0.0196,(otu7388:0.03263,otu10479:0.00329)1.000:0.05355)0.998:0.05374,(otu5399:0.07454,((otu13269:0.02148,(otu19726:0.02762,((otu16619:0.01705,otu18374:0.01851)0.740:0.00653,(otu19245:0.03017,otu8615:0.01533)0.996:0.03482)0.978:0.02696)0.812:0.00893)0.979:0.02666,((otu7167:0.03555,otu10882:0.00267)0.780:0.00648,(otu8122:0.03991,(otu9269:0.01799,otu23040:0.09763)0.528:0.01403)0.753:0.00903)0.526:0.00244)0.871:0.01089)0.767:0.00981)0.972:0.02853,(otu21089:0.0257,(otu23523:0.02616,otu12491:0.007)0.992:0.02683)0.618:0.0143)0.892:0.01534)0.628:0.01573)0.924:0.0214)0.476:0.012,otu13239:0.06885)0.945:0.03939,((((otu857:0.05948,(otu15171:0.03869,(otu11270:0.01058,(otu10206:0.04756,otu18415:0.00315)0.995:0.03562)0.880:0.01354)0.863:0.0162)0.803:0.02902,(((otu13256:0.02485,((otu21312:0.03751,(otu10559:0.04011,(otu5966:0.00385,((otu242:0.00258,otu13625:0.03563)1.000:0.03471,otu8288:0.01958)0.946:0.02005)0.955:0.01568)0.863:0.01111)0.963:0.02237,otu18187:0.01471)0.008:0.00015)0.928:0.0213,(otu7734:0.042,(otu6290:0.04137,otu13741:0.01785)0.384:0.02023)0.219:0.00955)0.988:0.03413,(otu18762:0.10669,otu9380:0.04743)0.949:0.02597)0.879:0.01798)0.899:0.02083,(otu6301:0.05021,((otu23795:0.0417,otu5302:0.05287)0.380:0.01999,(otu5321:0.03349,(otu11755:0.03419,((otu22280:0.01772,(otu6477:0.01394,otu7644:0.04394)0.072:0.01229)0.908:0.01,(otu17524:0.03531,otu18630:0.00298)1.000:0.03563)0.751:0.00528)0.912:0.01715)0.926:0.02066)0.842:0.01254)0.776:0.00616)0.952:0.02446,((otu4054:0.04209,(((otu17055:0.09374,otu4488:0.03859)0.764:0.02299,otu14712:0.0843)0.158:0.01039,otu18529:0.09831)0.837:0.01418)0.952:0.023,otu8816:0.07313)0.981:0.03758)0.646:0.01073)0.691:0.02657,((otu23760:0.02438,otu4277:0.03872)1.000:0.08955,(((((otu319:0.02497,otu14238:0.02024)0.900:0.01363,((otu14636:0.03126,otu1795:0.00877)0.829:0.00775,otu18001:0.05707)0.763:0.01604)0.899:0.01785,((((otu7155:0.00014,otu11865:0.03765)0.832:0.01489,(otu23405:0.04932,(otu7419:0.03634,((((otu6:0.05356,otu11670:0.02794)0.358:0.00471,otu19585:0.03299)0.840:0.00559,(otu9361:0.03962,otu598:0.03485)0.727:0.00282)0.788:0.00235,otu13026:0.00016)0.776:0.00452)0.699:0.00318)1.000:0.06118)0.937:0.03587,(otu6943:0.08248,otu8944:0.04182)0.734:0.02304)0.893:0.0254,(otu3273:0.06359,otu970:0.01706)1.000:0.10264)0.987:0.04663)0.835:0.00913,(otu9221:0.02573,((((otu15442:0.01027,otu18321:0.03302)0.844:0.00644,((otu21573:0.02588,otu22550:0.02397)0.897:0.02113,otu5466:0.06374)0.716:0.01265)0.865:0.00564,otu2766:0.03347)0.867:0.01043,(otu1680:0.0138,(otu23298:0.03471,(otu16937:0.03644,(otu16366:0.04294,otu17924:0.02025)0.946:0.02667)0.680:0.01132)0.759:0.01751)0.403:0.0092)0.873:0.0143)0.997:0.04827)0.916:0.01959,(otu8058:0.08307,(otu15870:0.07965,((otu4731:0.01439,otu10597:0.01915)0.371:0.00594,(otu6745:0.01651,otu20380:0.05295)0.710:0.00292)0.997:0.07402)0.988:0.06621)0.872:0.03863)0.898:0.01813)0.782:0.00959)0.968:0.03676,(((otu13941:0.05211,(otu1918:0.06782,((otu3017:0.03576,(otu7247:0.06463,(otu7576:0.01939,(otu6810:0.03192,otu8378:0.00294)0.938:0.01336)0.988:0.03987)0.850:0.01291)0.989:0.04236,(otu11275:0.0146,(otu12833:0.01164,(otu6471:0.02924,otu54:0.03452)0.338:0.01026)0.998:0.04748)0.916:0.02338)0.951:0.0275)0.919:0.02435)1.000:0.08927,((otu5177:0.0803,((otu13053:0.03574,((otu2019:0.00014,otu1316:0.0327)0.975:0.01426,(otu12816:0.03373,otu17170:0.0541)0.771:0.00536)0.664:0.01052)0.963:0.03446,(otu991:0.03128,((otu21954:0.05402,(otu21651:0.00014,otu8204:0.03486)0.960:0.02622)0.978:0.03046,otu14832:0.04479)0.710:0.01793)0.995:0.05558)0.757:0.01152)1.000:0.09325,(otu3494:0.15353,(otu13699:0.02973,(otu18692:0.00014,(otu1687:0.03264,otu1534:0.04762)0.181:0.00014)0.727:0.00301)1.000:0.12305)0.152:0.03253)0.740:0.04003)0.896:0.02918,((((otu12419:0.07268,(otu3385:0.03373,((otu23376:0.05518,(((otu9855:0.03828,(otu14674:0.00015,otu11134:0.04849)0.643:0.00015)0.630:0.00014,otu19080:0.03573)0.027:0.00458,(otu20598:0.02948,otu17085:0.04407)0.930:0.01708)0.979:0.03441)0.948:0.02767,(((otu13868:0.08176,(otu7402:0.01968,((otu121:0.03568,otu16495:0.00014)0.975:0.02135,((otu20382:0.05489,otu8314:0.00923)0.959:0.02044,otu13228:0.02693)0.689:0.01095)0.819:0.01075)0.871:0.01146)0.827:0.00707,(((otu13721:0.00299,(otu5778:0.01351,(otu5788:0.0205,otu15519:0.01452)0.872:0.0133)0.992:0.03374)0.994:0.04242,(otu23024:0.0289,otu17354:0.02667)0.856:0.01778)0.946:0.02799,(((otu12080:0.02324,(otu8259:0.02253,(((((((otu14597:0.0141,otu4007:0.02359)0.422:0.00219,otu18829:0.02103)0.836:0.00016,(otu861:0.02506,otu16247:0.02999)0.771:0.00322)0.918:0.0046,((otu15095:0.03855,(((otu17529:0.02971,(otu15546:0.03486,(otu15464:0.02201,otu5425:0.03179)0.839:0.00015)0.312:0.00237)0.719:0.00131,((otu19359:0.02121,(otu3922:0.02408,otu8865:0.01675)0.852:0.00444)0.834:0.0046,(otu12935:0.04335,otu2281:0.03822)0.929:0.00014)0.674:0.00016)0.943:0.00014,((otu19685:0.02914,((otu14920:0.02112,otu18102:0.01561)0.966:0.0167,otu3676:0.02927)0.725:0.00224)0.718:0.00169,(otu8531:0.05096,(otu22336:0.05844,(otu22009:0.00016,(otu519:0.03567,otu10332:0.04087)0.785:0.00558)0.993:0.00178)1.000:0.00033)0.891:0.00015)0.948:0.00464)1.000:0.00015)0.558:0.00234,(otu20225:0.04151,otu11046:0.07422)0.840:0.01248)0.789:0.0022)0.000:0.00015,otu15223:0.02841)0.000:0.00015,otu21970:0.02847)0.000:0.00015,otu16087:0.04595)0.800:0.00377)0.828:0.00015)0.826:0.00448,otu12155:0.03552)0.815:0.01378,otu19096:0.04049)0.996:0.04857)0.934:0.03243)0.068:0.01185,(otu20722:0.01827,otu16356:0.0449)1.000:0.109)0.836:0.01738)0.797:0.025)0.802:0.0119)0.875:0.0287,otu21293:0.07214)0.992:0.04879,((otu6543:0.04356,(otu12286:0.06577,(otu21838:0.04892,(otu21349:0.02098,otu7923:0.05809)0.975:0.02868)0.757:0.01334)0.420:0.01002)0.902:0.02204,(otu10121:0.07854,(otu610:0.0301,otu8088:0.00482)1.000:0.09691)0.701:0.02386)0.784:0.02162)0.850:0.00946,(((otu2359:0.05734,(otu21712:0.05118,otu3095:0.00127)0.998:0.08534)0.963:0.0607,(otu1331:0.15174,((otu11146:0.02726,(otu11930:0.00556,otu15286:0.08612)0.975:0.02385)0.714:0.00499,otu22703:0.06386)0.949:0.04538)0.988:0.06742)0.939:0.04153,((((otu3872:0.00014,otu4284:0.03522)1.000:0.10632,otu17303:0.08838)0.270:0.02188,otu10681:0.0765)0.979:0.04357,(otu3120:0.07375,((otu23801:0.01133,(otu20016:0.01609,otu21972:0.06491)0.941:0.03065)0.998:0.05958,(otu8825:0.10568,otu12635:0.06614)0.825:0.0263)0.901:0.02355)0.455:0.00407)0.905:0.02206)0.899:0.01822)0.852:0.0081)0.281:0.00597)0.713:0.01217,((otu4596:0.03851,otu11882:0.06376)1.000:0.11922,(otu15123:0.10924,(otu2015:0.02135,otu9530:0.08606)0.984:0.05307)0.763:0.03321)0.864:0.05117)0.910:0.02129)0.921:0.01915,((otu2565:0.07403,((otu9840:0.12917,(otu5582:0.11134,otu18611:0.0801)0.903:0.029)0.872:0.02654,((otu18100:0.16133,(otu5371:0.12267,otu17790:0.16713)0.898:0.03748)0.980:0.06082,((((((otu15587:0.03733,((otu21350:0.01941,otu4729:0.0472)0.845:0.00015,otu17402:0.0175)0.949:0.01365)0.881:0.00775,(otu5423:0.06644,otu10374:0.00014)0.997:0.02283)0.877:0.00908,otu16360:0.00258)1.000:0.06815,((((otu22499:0.00016,otu15309:0.04032)1.000:0.0731,(otu10028:0.04079,(otu2551:0.03798,(otu12123:0.0353,(otu7291:0.02698,(otu4:0.01155,otu5545:0.02385)0.907:0.0164)0.968:0.02606)0.721:0.01265)0.920:0.01609)0.817:0.00715)0.608:0.018,((((((otu21432:0.00974,otu12997:0.028)0.783:0.01556,(otu1145:0.05505,(otu11172:0.04297,otu15014:0.04263)0.969:0.02921)0.972:0.03515)0.945:0.01945,(((otu21389:0.02504,((otu10943:0.02907,otu6002:0.05579)0.906:0.0127,((otu3244:0.03829,otu15593:0.0093)0.954:0.01937,(otu3404:0.02221,((otu20178:0.01934,otu23017:0.03859)0.960:0.0327,((otu21529:0.03764,otu23266:0.00015)0.965:0.02073,(otu19733:0.01828,otu19454:0.03336)0.762:0.01053)0.944:0.01701)0.321:0.00347)0.665:0.001)0.837:0.00724)0.915:0.01205)0.855:0.00686,otu22225:0.02302)0.911:0.02206,(otu448:0.06048,(otu523:0.00867,otu17780:0.0498)0.337:0.01082)0.735:0.00826)0.888:0.01108)0.724:0.00295,(otu22058:0.06494,otu10458:0.04091)0.485:0.01859)0.978:0.02348,((otu20982:0.01511,otu13977:0.02354)0.854:0.01097,(otu22803:0.03522,otu4297:0.01282)0.983:0.03389)0.989:0.02988)0.703:0.00277,(otu14571:0.03077,(otu10112:0.04425,(otu20336:0.05151,otu13031:0.03353)0.556:0.01523)0.146:0.00964)0.923:0.01949)0.585:0.00757)0.212:0.00582,(otu714:0.05385,(((((otu18050:0.00014,otu18242:0.04014)0.992:0.02256,((otu17955:0.04149,otu18006:0.00263)0.951:0.01386,(otu23123:0.0498,otu6349:0.04062)0.816:0.00615)0.761:0.00358)0.880:0.00948,((otu10426:0.03486,(otu1839:0.03834,(otu12435:0.00014,otu13367:0.04934)0.917:0.02394)0.969:0.02746)0.940:0.03406,((otu1605:0.0268,((otu19378:0.03924,(otu13302:0.00208,(otu22960:0.04068,(otu5831:0.03565,otu3414:0.04644)0.731:0.00299)0.760:0.0033)0.916:0.01444)0.506:0.00993,(otu23300:0.01405,(((otu15308:0.00851,otu1372:0.04155)0.473:0.00629,otu10048:0.06436)0.786:0.01221,(otu19609:0.0128,otu13406:0.03946)0.873:0.01043)0.836:0.00732)0.904:0.01258)0.553:0.00493)0.624:0.01111,(otu5324:0.04073,otu10243:0.00015)0.944:0.01757)0.941:0.02655)0.861:0.01208)0.803:0.0081,(otu22875:0.02306,otu14989:0.0234)0.513:0.00511)0.976:0.04147,otu16386:0.08276)0.939:0.03424)0.789:0.01601)0.947:0.02681)0.718:0.00875,((((otu18313:0.10417,((otu3196:0.0827,otu9806:0.00409)0.983:0.04188,(otu12019:0.04262,(otu6127:0.01362,(otu23179:0.05613,otu17994:0.02121)0.026:0.00485)0.963:0.03216)0.886:0.02569)0.895:0.02108)0.424:0.01937,((((((((otu16380:0.01044,(((((((((otu14158:0.0348,otu1809:0.01572)0.741:0.00255,((((otu6598:0.01858,otu14477:0.01586)0.555:0.00258,otu12399:0.0267)0.921:0.00015,otu15270:0.01845)0.817:0.0026,otu12016:0.01843)0.592:0.00015)0.768:0.00016,(((otu17133:0.03786,otu8347:0.02049)0.816:0.00672,((otu8029:0.02724,otu14593:0.02465)0.701:0.00204,otu19435:0.02385)0.784:0.0026)0.769:0.00259,(otu18432:0.01834,(otu16497:0.0376,otu19163:0.02395)0.806:0.00015)0.834:0.00257)0.259:0.00015)0.779:0.00014,(otu20618:0.02102,(((otu23360:0.0239,otu98:0.0132)0.736:0.00252,(otu6312:0.02374,(otu19561:0.01594,otu18729:0.0213)0.749:0.00241)0.810:0.00016)0.993:0.00015,((otu13351:0.02157,(otu13027:0.01326,otu21318:0.02411)0.753:0.00284)0.727:0.00203,(otu17369:0.0155,otu690:0.02107)0.770:0.00327)0.624:0.00262)0.938:0.00079)0.916:0.00185)0.790:0.00258,((otu7429:0.02656,(otu21946:0.01838,(otu22693:0.02393,otu16195:0.01064)0.786:0.00527)0.419:0.00269)0.703:0.00016,otu9141:0.02652)0.806:0.00257)0.800:0.00264,((otu8876:0.03189,(((((otu20682:0.02449,(otu17077:0.06912,otu6306:0.03343)0.359:0.00474)0.694:0.00196,otu11063:0.03762)0.823:0.00014,(otu1092:0.03524,otu19301:0.02966)0.853:0.00518)0.729:0.00015,(((otu3835:0.01841,otu3562:0.01852)0.757:0.00249,((otu23550:0.04024,((otu3018:0.06342,(otu13194:0.04227,(otu1424:0.0194,otu145:0.02736)0.691:0.00151)0.853:0.02168)0.964:0.00016,(otu22037:0.02283,otu2512:0.02337)0.717:0.00438)0.682:0.00016)0.853:0.00014,(otu23620:0.03197,(((otu18180:0.01835,((otu22279:0.02759,(((otu19340:0.02678,(otu2614:0.03646,otu15253:0.05089)0.847:0.00716)0.255:0.00015,(otu20316:0.01556,(otu21252:0.02125,otu1464:0.02123)0.787:0.00014)0.700:0.0026)0.817:0.00016,(otu6838:0.0296,otu22236:0.01604)0.827:0.00538)0.667:0.00297)0.609:0.00126,otu17490:0.02945)0.942:0.00061)0.011:0.00015,otu23252:0.01841)0.848:0.00251,(otu4828:0.03812,(otu20450:0.00877,otu16651:0.03257)0.913:0.00954)0.944:0.01353)0.794:0.00015)0.747:0.00015)0.887:0.00014)0.894:0.00257,((((otu11027:0.02643,otu10178:0.02935)0.855:0.00595,otu6478:0.03203)0.753:0.00015,(otu8212:0.02451,(otu1103:0.01695,otu17701:0.02472)0.773:0.00437)0.819:0.00505)0.882:0.00014,((otu13953:0.01418,otu14770:0.07118)0.800:0.01255,((((otu9335:0.01573,otu9363:0.02418)0.831:0.00015,((otu14882:0.0212,otu16330:0.02123)0.481:0.00254,otu11530:0.04663)0.691:0.00015)0.892:0.00519,otu14176:0.02685)0.758:0.00259,((otu7729:0.01855,(otu17405:0.01301,(otu10951:0.02637,((otu1775:0.02106,otu19859:0.02651)0.753:0.00315,((otu5468:0.02664,otu11858:0.03761)0.407:0.00255,(((otu461:0.01958,otu11098:0.01699)0.669:0.00141,otu3408:0.03195)0.199:0.00014,(otu4405:0.02668,(otu7093:0.01563,(otu2224:0.02116,otu9879:0.03189)0.917:0.00015)0.980:0.00016)0.718:0.00258)1.000:0.00016)0.901:0.00244)0.731:0.00015)0.240:0.00015)0.742:0.00254)0.918:0.00812,otu14607:0.03828)0.755:0.00239)1.000:0.00015)0.785:0.00254)0.826:0.00014)0.858:0.00257)0.286:0.00014,((((otu23754:0.05249,((otu21003:0.03533,otu12396:0.02946)0.940:0.00014,(otu23391:0.02343,otu1610:0.02949)0.894:0.00895)0.769:0.00271)0.755:0.00318,otu23603:0.03582)0.669:0.00182,(((otu11987:0.03532,otu21181:0.02434)0.691:0.00491,(otu16299:0.03773,((((((((((otu7352:0.02915,otu8827:0.03205)0.462:0.00306,otu11613:0.03192)0.644:0.00266,otu20303:0.03452)1.000:0.00014,otu19054:0.00015)0.308:0.00015,((otu1560:0.04348,otu21561:0.03037)0.125:0.00459,otu18324:0.0504)0.693:0.00094)0.737:0.00077,(((otu4535:0.03511,otu11344:0.02938)0.843:0.00662,((otu6177:0.03366,otu14839:0.02886)0.829:0.00496,otu9757:0.03049)0.772:0.00258)1.000:0.00016,(otu4909:0.03634,otu8448:0.03032)0.387:0.00293)0.723:0.00073)0.938:0.00478,(otu2325:0.05858,((((otu23173:0.03755,otu14903:0.03208)0.721:0.00293,(otu6575:0.04121,otu20703:0.02165)0.899:0.00771)0.768:0.00257,(otu21345:0.02969,otu20798:0.04402)0.759:0.00249)0.616:0.00015,otu1375:0.05204)0.330:0.00015)0.763:0.00108)0.783:0.00143,(otu8622:0.02726,otu1771:0.04379)0.773:0.00482)0.868:0.00015,(otu3176:0.02127,otu951:0.02677)0.907:0.00782)0.832:0.00014,((otu22625:0.02664,otu7500:0.03517)0.806:0.00191,(otu5105:0.02595,(otu16336:0.03019,otu12642:0.01874)0.601:0.00748)0.841:0.00238)0.881:0.00139)0.709:0.00016)0.743:0.00015)1.000:0.00016,(otu18434:0.02917,(otu2846:0.02662,otu2101:0.02208)0.736:0.0071)0.749:0.00383)0.871:0.00223)0.850:0.00334,(otu21936:0.02157,otu10745:0.02441)0.938:0.01294)0.837:0.00255)0.463:0.00015)0.415:0.00016,((otu6658:0.01975,otu85:0.05769)0.754:0.00434,(otu19966:0.01883,(otu8315:0.03488,otu22828:0.02678)0.744:0.00322)0.749:0.00258)0.887:0.0076)0.908:0.00774)0.474:0.00258,(((((otu3237:0.0214,otu14305:0.03051)0.821:0.00499,((otu22573:0.01551,otu18723:0.02119)0.749:0.00272,otu21164:0.02082)0.796:0.0002)0.583:0.00016,otu1487:0.02156)0.681:0.00531,((otu4645:0.04764,otu13148:0.01396)0.759:0.00444,(otu5751:0.02897,otu6108:0.02226)0.779:0.00829)0.406:0.00229)0.789:0.00015,otu2694:0.02952)0.905:0.00016)0.735:0.00016,((otu23195:0.02674,((((((otu19524:0.02337,otu6535:0.0288)0.351:0.00015,otu16252:0.01654)0.939:0.00823,(((otu5512:0.0173,otu5658:0.02866)0.771:0.00499,(otu2828:0.02769,otu511:0.01951)0.832:0.00015)0.992:0.00015,(otu19655:0.0034,otu16640:0.03167)0.992:0.02036)0.735:0.00115)0.949:0.00014,otu20767:0.02413)0.866:0.00519,(otu4744:0.02583,(otu6119:0.04075,(otu19700:0.04665,otu1890:0.01215)0.865:0.00579)0.874:0.0059)0.233:0.0037)0.425:0.00015,(otu22251:0.01846,((otu8320:0.02091,otu12624:0.03779)0.812:0.00015,otu13259:0.035)0.759:0.00016)0.917:0.00789)0.064:0.00846)0.752:0.00266,otu8878:0.02373)0.266:0.00014)0.096:0.00015,otu6025:0.02103)0.975:0.01107)0.742:0.00266,((otu608:0.02203,otu8934:0.04919)0.739:0.00354,(((((otu6044:0.03493,otu15485:0.00015)0.881:0.00518,((otu9547:0.02146,otu1852:0.03271)0.873:0.00528,(otu10128:0.0217,otu16691:0.02454)0.826:0.00516)0.752:0.00226)1.000:0.00014,((otu17229:0.03264,(otu22379:0.00532,otu2276:0.03508)0.959:0.01613)0.934:0.01068,((((otu10921:0.01989,(otu8401:0.03706,otu1047:0.02015)0.753:0.00233)0.880:0.01208,otu3363:0.01522)0.798:0.00802,(((otu7256:0.01196,((otu3999:0.02026,otu1539:0.01688)0.775:0.00744,otu21883:0.03697)0.746:0.00498)0.894:0.01053,(otu11780:0.04903,(otu22218:0.00014,otu13295:0.04361)0.863:0.00569)0.822:0.01355)0.911:0.0145,((otu14226:0.00015,((otu3974:0.03474,otu3814:0.05509)0.731:0.00282,((otu19424:0.03881,otu1643:0.03874)0.716:0.00209,otu16070:0.03502)0.788:0.00264)0.734:0.00014)0.896:0.00014,((((otu13800:0.04145,(otu23431:0.02984,otu1247:0.03545)0.726:0.00285)0.828:0.00016,otu2274:0.03216)0.748:0.00332,(otu20211:0.03916,otu2469:0.02896)0.829:0.00592)0.641:0.00127,(otu5360:0.03882,otu4456:0.04164)0.442:0.00156)0.999:0.00015)0.877:0.00693)0.873:0.01371)0.762:0.00586,(otu23864:0.0219,((((((otu18672:0.01052,((otu1328:0.0061,(otu15256:0.01564,otu16792:0.02204)0.944:0.01562)0.965:0.0192,(otu8364:0.0011,otu14743:0.03389)0.940:0.017)0.876:0.00883)0.580:0.0056,(otu21450:0.02064,otu23772:0.02612)0.914:0.00011)0.888:0.00811,((otu22891:0.03255,((otu15178:0.03775,((otu21923:0.03709,otu1108:0.04233)0.741:0.00205,otu11501:0.04189)0.678:0.00146)0.737:0.00014,otu16637:0.00014)0.944:0.01082)0.926:0.01061,(otu23175:0.02666,otu8719:0.02117)0.710:0.00015)0.490:0.00273)0.889:0.00014,((otu15586:0.01931,otu12374:0.02061)0.051:0.00273,otu5366:0.0152)0.896:0.00609)0.896:0.00527,((otu19644:0.0051,otu7696:0.03546)0.845:0.00522,otu18937:0.02677)0.953:0.0106)0.694:0.00207,(otu31:0.03504,otu12880:0.00016)1.000:0.04445)0.878:0.00525)0.859:0.00771)0.873:0.00586)0.867:0.01035)0.403:0.00906,((((otu7836:0.04656,otu18815:0.00016)0.971:0.01576,((otu10102:0.03259,(otu12976:0.00016,otu18108:0.04932)0.982:0.01595)0.841:0.00682,otu14616:0.01253)0.875:0.00682)0.863:0.00525,otu19335:0.02123)0.980:0.00014,(otu11231:0.00956,otu9414:0.05252)0.970:0.02015)0.885:0.00963)0.896:0.00943,otu8778:0.03414)0.871:0.00784)0.882:0.00779)0.916:0.00821,(((otu12822:0.02449,((((otu9377:0.02271,otu10265:0.02527)0.775:0.00277,((otu10912:0.00568,otu5854:0.03531)0.899:0.01088,(otu3595:0.02164,((otu11812:0.02534,otu7742:0.0166)0.811:0.00678,otu13603:0.01688)0.674:0.00449)0.758:0.00473)0.808:0.00164)0.843:0.00159,(otu8287:0.01665,otu11592:0.02103)0.736:0.00245)0.733:0.00299,(otu19050:0.07208,(otu3901:0.01114,otu7942:0.02388)0.552:0.00864)0.432:0.0055)0.874:0.00773)0.443:0.0066,otu23080:0.03715)0.184:0.00289,((((otu17195:0.02405,((otu7055:0.03672,(otu5074:0.04162,otu7091:0.00463)0.687:0.01244)0.994:0.04193,otu18935:0.01494)0.896:0.01583)0.630:0.00796,otu15634:0.04064)0.807:0.01818,(otu1445:0.01021,(otu2423:0.02417,otu7568:0.01132)0.953:0.01405)0.895:0.01716)0.839:0.01435,((otu23255:0.02253,(otu14302:0.09285,(otu8222:0.04057,otu17115:0.00016)0.607:0.00178)0.748:0.01213)0.925:0.01401,otu13294:0.01934)0.789:0.01098)0.496:0.00629)0.806:0.00632)0.758:0.00406,((((otu8540:0.02076,otu14015:0.02083)0.666:0.00034,(otu22560:0.03774,(otu13506:0.01579,(otu17652:0.02649,(otu22773:0.01826,otu15233:0.02917)0.848:0.00014)0.000:0.00015)0.986:0.00073)0.682:0.00198)0.900:0.01019,otu7947:0.04128)0.745:0.00337,(((otu15276:0.10937,(otu21986:0.04443,otu11482:0.0269)0.436:0.00471)0.901:0.01014,((((((otu879:0.03748,(otu3067:0.04022,otu18033:0.02665)0.861:0.00016)0.814:0.00496,(otu18078:0.04046,otu15033:0.02934)0.890:0.00015)0.781:0.00257,otu21384:0.03214)0.889:0.00015,((otu34:0.03765,otu12573:0.04878)0.851:0.00016,((otu17971:0.06167,otu13991:0.02376)0.079:0.0057,(otu20885:0.03209,(otu4590:0.02386,(otu15476:0.0361,otu15880:0.02755)0.793:0.00446)0.753:0.00251)0.601:0.00016)0.865:0.00252)0.186:0.00015)0.745:0.00014,(otu22180:0.02411,otu13628:0.02682)0.828:0.00494)0.002:0.00014,(otu8566:0.09913,((otu6973:0.04343,((otu5048:0.05534,otu9647:0.02279)0.903:0.01257,(otu21060:0.04046,((otu8737:0.03299,otu10385:0.03553)0.726:0.00186,otu13072:0.00014)0.972:0.00015)0.799:0.00256)0.742:0.00015)0.911:0.00186,((otu19102:0.02323,otu15965:0.03695)0.812:0.00677,(otu10413:0.0351,((otu11400:0.03235,(otu6689:0.0384,otu20310:0.02159)0.569:0.00743)0.990:0.00014,((otu19658:0.02187,otu11239:0.02928)0.744:0.00249,otu21974:0.02453)0.734:0.00201)0.837:0.00279)0.998:0.00016)0.733:0.00144)0.853:0.00147)1.000:0.00014)0.779:0.00307)0.443:0.00246,otu3712:0.03557)0.745:0.00252)0.780:0.00407)0.946:0.02274,((otu11377:0.00016,otu14416:0.04101)1.000:0.05608,(otu529:0.06463,(otu21897:0.03755,otu6348:0.06717)0.543:0.01279)0.815:0.01904)0.607:0.02405)0.719:0.00699,(otu712:0.05492,(otu19272:0.03823,otu10519:0.00268)0.992:0.06094)0.989:0.06229)0.955:0.03789,((((((((otu2602:0.04391,otu5817:0.00698)0.960:0.02923,((((otu7376:0.04464,otu18680:0.00509)0.992:0.02748,((((((otu5450:0.00014,otu15591:0.0377)0.968:0.01134,(otu5418:0.02367,otu22000:0.04468)0.728:0.00238)0.922:0.00804,otu15750:0.01892)0.832:0.00507,otu7092:0.03775)0.945:0.00016,(otu19750:0.0326,(otu22722:0.00268,(otu12598:0.03041,otu1222:0.03329)0.701:0.00165)0.767:0.00257)0.768:0.00505)0.928:0.0127,otu18682:0.01547)0.760:0.00374)0.858:0.00533,((otu3007:0.00014,(otu3097:0.01741,(otu2695:0.02579,(otu5845:0.02881,otu10370:0.00563)1.000:0.10034)0.734:0.0032)0.985:0.02153)0.605:0.00926,(otu19436:0.02323,(otu4100:0.01984,(otu5241:0.01071,otu7162:0.0242)0.960:0.01905)0.895:0.00841)0.853:0.01307)0.903:0.01022)0.954:0.01114,(otu7981:0.02409,otu17954:0.01761)0.749:0.00397)0.838:0.00016)0.971:0.01826,(otu13224:0.08159,((((otu15157:0.03801,(((otu13899:0.02377,(otu7357:0.02682,otu23027:0.03193)0.560:0.00015)0.970:0.01045,((otu11458:0.02694,otu957:0.06963)0.725:0.00242,otu732:0.026)0.696:0.0009)0.877:0.00015,otu3899:0.00764)0.900:0.00829)0.879:0.00931,(otu19774:0.02703,(otu22368:0.01609,otu7966:0.02514)0.102:0.00015)0.280:0.01239)0.974:0.01948,otu6036:0.00927)0.932:0.01989,(otu19483:0.01754,(otu3982:0.01459,((otu4419:0.03426,otu16997:0.02613)0.973:0.02439,((otu23236:0.01118,(otu4862:0.01102,otu23657:0.03655)0.933:0.02158)0.857:0.00014,((otu21154:0.0022,otu15333:0.03545)0.954:0.02074,(otu7147:0.00015,otu17876:0.03768)0.974:0.01774)0.861:0.00717)0.984:0.02036)0.832:0.00555)0.977:0.01927)0.463:0.00304)0.282:0.01241)0.977:0.0309)0.737:0.00396,otu17099:0.04002)0.934:0.01984,(otu9974:0.12005,otu4309:0.07926)0.744:0.0069)0.798:0.01429,(((otu19605:0.01753,otu7499:0.02988)0.960:0.02884,((otu19528:0.00154,(otu3801:0.01204,otu1508:0.02335)0.974:0.02185)0.823:0.0146,(otu15673:0.02246,(otu640:0.03355,otu18015:0.02641)0.183:0.01128)0.967:0.03416)0.998:0.05828)0.943:0.02912,(otu18869:0.00857,((otu4921:0.00694,otu10284:0.03424)0.871:0.01003,otu5141:0.03023)0.670:0.01038)1.000:0.08919)0.683:0.00451)0.741:0.01976,(otu19253:0.01362,otu15898:0.02124)0.993:0.03767)0.301:0.00782,((otu20888:0.02845,otu927:0.03998)0.878:0.01081,((((((((((otu4798:0.02684,otu22017:0.06699)0.872:0.00014,(otu10157:0.01442,otu17597:0.02524)0.656:0.00114)0.896:0.00719,(otu14450:0.02991,((otu9895:0.03776,(otu14988:0.04325,(((otu19367:0.02764,otu1168:0.05592)0.708:0.00158,((otu20379:0.03501,otu21182:0.02619)0.740:0.00343,((otu15046:0.02739,otu21236:0.04159)0.656:0.00454,otu10353:0.05175)0.796:0.00016)0.246:0.00015)0.668:0.00015,((otu22559:0.04754,otu6672:0.0217)0.530:0.00702,(otu13019:0.0385,otu5965:0.02644)0.648:0.00814)0.698:0.00051)0.783:0.00249)0.114:0.00014)0.754:0.00257,otu23403:0.00014)0.861:0.00533)0.894:0.00979)0.793:0.0056,(otu3569:0.00791,otu23563:0.02981)0.922:0.00989)0.882:0.00839,((((otu18272:0.06108,(otu10291:0.02769,(otu3235:0.02474,otu14812:0.0413)0.745:0.00263)0.727:0.00425)0.849:0.00014,(((otu1538:0.02991,otu9068:0.03006)0.204:0.00208,otu22378:0.04356)0.757:0.00271,otu7869:0.01592)0.780:0.00524)0.859:0.00863,((((((otu21135:0.04047,(otu21653:0.03179,(otu17097:0.0376,(otu12043:0.03305,otu2865:0.02975)0.870:0.00747)0.740:0.00298)0.774:0.00284)0.924:0.00014,(((otu20706:0.03237,(otu2207:0.06552,otu5912:0.04657)0.849:0.01218)0.507:0.00599,otu8459:0.0281)0.810:0.00656,((otu13435:0.02441,otu1419:0.02445)0.800:0.00477,(otu21401:0.02399,otu22904:0.02404)0.888:0.00778)0.769:0.0026)0.175:0.00015)0.938:0.00015,((((((((((otu12931:0.03497,((otu4952:0.02419,otu868:0.03064)0.551:0.00796,(otu9341:0.03653,otu15214:0.02704)0.758:0.00601)0.363:0.00652)0.989:0.00015,(((((otu8921:0.02332,(otu19413:0.03545,otu16246:0.05869)0.340:0.00464)0.750:0.00325,((otu22033:0.03009,otu16283:0.01844)0.491:0.00772,(otu4271:0.02674,otu14726:0.02128)0.809:0.00016)0.793:0.00502)0.851:0.00507,(otu5488:0.04082,(((((otu15973:0.03989,(otu13620:0.06518,otu959:0.02337)0.485:0.00256)0.856:0.00607,((otu11891:0.03526,otu8863:0.02628)0.946:0.01479,otu3487:0.02132)0.802:0.0041)0.475:0.00015,(otu820:0.06961,otu16193:0.05043)0.866:0.01092)0.755:0.00357,((((otu7029:0.02382,otu3738:0.06447)0.888:0.00886,(otu13665:0.04107,(otu11220:0.03546,otu17345:0.03178)0.725:0.00299)0.122:0.00268)0.993:0.00014,otu18174:0.05843)0.882:0.00361,(otu18074:0.03942,(otu6579:0.03717,otu4572:0.03425)0.246:0.00014)0.905:0.00891)0.664:0.00107)0.796:0.00262,(((otu21772:0.0446,otu2710:0.01849)0.431:0.0076,(otu2808:0.02339,otu14933:0.03503)0.755:0.00644)0.035:0.00028,(otu12068:0.01646,otu12662:0.04448)0.942:0.01822)0.834:0.00529)0.966:0.00015)0.816:0.00254)0.885:0.00016,(((((otu14229:0.03865,otu4812:0.02973)0.795:0.00533,(otu12554:0.02703,otu4628:0.02138)0.884:0.00788)0.866:0.00531,(otu11205:0.03486,(otu17544:0.02733,otu8925:0.03324)0.733:0.00175)0.766:0.00272)0.757:0.0025,otu15588:0.04026)0.733:0.00255,(otu6178:0.02646,(otu4393:0.04365,otu6075:0.02433)0.836:0.00814)0.846:0.00524)0.788:0.00257)0.885:0.00015,((((otu3084:0.04009,otu7577:0.05761)0.895:0.01197,(otu4168:0.029,otu14760:0.02341)0.838:0.00595)0.764:0.00252,otu15013:0.03473)0.827:0.00014,(((otu2136:0.04117,otu3006:0.0328)0.754:0.00495,otu2204:0.04601)0.766:0.00277,(otu7598:0.04074,((otu2986:0.02679,otu4574:0.02663)0.963:0.00014,(otu18974:0.0214,otu9872:0.02648)0.668:0.00779)0.370:0.00508)0.762:0.00251)0.757:0.00014)0.737:0.00015)0.752:0.00015)0.244:0.00015,((((otu21376:0.05224,otu23228:0.03785)0.899:0.00014,((otu1489:0.03798,((otu18040:0.01559,otu21528:0.04664)0.055:0.00576,otu17344:0.02939)0.116:0.00015)0.777:0.00262,otu22736:0.05588)0.853:0.00523)0.764:0.00258,(((otu1921:0.03771,(otu509:0.06244,otu16797:0.04088)0.785:0.00512)0.739:0.00264,otu16030:0.05262)0.740:0.00292,(otu8089:0.02365,(otu18350:0.02977,otu853:0.03256)0.047:0.00507)0.988:0.00015)0.918:0.00528)0.852:0.00015,((((((otu1394:0.0398,otu15907:0.02528)0.837:0.00781,((otu4505:0.02974,otu16444:0.03235)0.569:0.00537,otu3715:0.02653)0.743:0.00398)0.842:0.00709,(otu4805:0.01543,otu4807:0.02688)0.886:0.00921)0.000:0.00015,otu19197:0.02974)0.638:0.00092,((otu19875:0.02382,otu5030:0.01801)0.854:0.00825,otu18261:0.02226)0.368:0.00519)0.762:0.004,(((otu2662:0.03484,otu12829:0.02658)0.712:0.00304,(otu20536:0.03396,otu3303:0.03814)0.705:0.00263)0.842:0.00555,(((otu5046:0.03571,otu10612:0.03769)0.823:0.0056,(otu12285:0.02726,otu16319:0.02173)0.812:0.00516)0.810:0.00285,otu13419:0.03858)0.047:0.00014)0.301:0.00463)0.908:0.00014)0.835:0.00257)0.869:0.00253,((otu20711:0.02748,otu2610:0.04893)0.210:0.00528,(otu6663:0.04724,(otu9213:0.02603,otu12192:0.028)0.445:0.00348)0.781:0.00504)0.276:0.0031)0.745:0.00015,(otu15140:0.0302,otu18777:0.04158)0.903:0.00988)0.756:0.00016,(((((otu12356:0.04359,(otu22709:0.02654,(((otu2933:0.01325,otu2111:0.0379)0.746:0.00255,(((otu13656:0.08311,otu22466:0.01931)0.844:0.00732,(otu1217:0.02671,otu1220:0.01578)0.385:0.00257)0.827:0.00284,otu4716:0.06049)0.841:0.00015)0.967:0.01043,(otu22847:0.0437,(otu14261:0.02385,(otu3481:0.03845,otu16282:0.02419)0.387:0.00265)0.747:0.00257)0.509:0.00014)0.868:0.00533)0.388:0.00249)0.837:0.00801,(otu3582:0.055,((otu553:0.02414,(otu16354:0.02768,otu19965:0.03459)0.867:0.00752)0.803:0.00832,otu995:0.03463)0.415:0.00302)1.000:0.00014)0.936:0.00015,((otu16873:0.02933,(otu11393:0.02964,(otu21296:0.02672,otu22399:0.03815)0.890:0.00783)0.711:0.00259)0.807:0.00014,(otu12116:0.02983,otu13310:0.01898)0.890:0.00762)0.797:0.00259)0.752:0.00241,otu20890:0.04055)1.000:0.00014,((otu16449:0.03032,otu4689:0.02733)0.749:0.00188,((otu23018:0.03485,(otu14355:0.04557,otu10316:0.03507)0.225:0.00786)0.757:0.00535,(otu1785:0.02841,(otu20770:0.01851,otu14992:0.04908)0.767:0.0068)0.903:0.0095)0.851:0.00016)0.842:0.00262)0.848:0.00258)0.733:0.00014,((((otu7473:0.03578,otu9253:0.02894)0.901:0.00875,otu22086:0.04329)0.523:0.00015,((((otu21727:0.02936,otu5744:0.02459)0.842:0.0078,((((otu20283:0.02602,otu17758:0.02315)0.826:0.00705,((otu9473:0.02968,otu13226:0.03557)0.777:0.00524,otu11833:0.02672)0.787:0.00262)0.887:0.00015,((otu5169:0.03513,(otu1177:0.03419,otu6615:0.02953)0.605:0.00498)0.748:0.00253,(otu1971:0.02823,otu4030:0.04238)0.799:0.00655)0.734:0.0026)0.438:0.00016,((otu8822:0.02628,otu12680:0.02329)0.863:0.00578,((otu8226:0.03161,otu1496:0.03099)0.850:0.00518,(otu15443:0.06574,(otu17035:0.03189,otu13238:0.04246)0.567:0.00552)0.901:0.00014)0.780:0.00303)0.465:0.00375)0.850:0.00011)0.912:0.00223,(otu8451:0.03909,(otu22627:0.02858,otu394:0.03858)0.790:0.00511)0.706:0.00128)0.968:0.00015,(((((otu9462:0.03777,((otu2382:0.03093,otu22507:0.04207)0.860:0.00637,(otu3321:0.02985,otu3451:0.03253)0.372:0.00774)0.267:0.00014)0.805:0.00261,((otu2526:0.03855,otu1527:0.02973)0.942:0.01337,((otu7823:0.04613,(otu9521:0.05033,otu12453:0.02454)0.111:0.00483)0.835:0.00625,((otu1533:0.04033,((otu208:0.03228,otu5220:0.02137)0.756:0.0023,otu5204:0.02662)0.884:0.00015)0.644:0.00497,otu3995:0.02937)0.892:0.00014)0.638:0.00016)0.215:0.00015)1.000:0.00016,(otu20215:0.02704,otu21255:0.01615)0.910:0.01335)0.931:0.00247,(((otu8739:0.02706,otu10567:0.02708)0.679:0.0021,otu5090:0.04298)1.000:0.00016,(otu18:0.03882,otu5171:0.0482)0.368:0.00445)0.802:0.00284)0.805:0.00015,(((otu23181:0.03568,(otu21580:0.04806,otu8685:0.02273)0.858:0.00681)0.739:0.00251,((otu18386:0.02189,otu1782:0.04953)0.168:0.00503,otu3969:0.03479)0.847:0.0055)0.204:0.00257,((otu3931:0.02287,otu14466:0.04564)0.838:0.00719,((otu5098:0.03478,(otu3538:0.03129,otu11762:0.04204)0.861:0.00884)0.445:0.00666,((otu16832:0.0289,otu19456:0.02049)0.698:0.00992,(otu19629:0.0239,otu9569:0.02453)0.444:0.00664)0.784:0.00627)0.000:0.00306)0.726:0.00461)0.954:0.00014)0.570:0.00015)0.923:0.00257)0.904:0.00015,((((((otu14506:0.03199,((otu843:0.06612,otu1343:0.03207)0.762:0.00262,(otu7759:0.05868,otu5517:0.03843)0.828:0.00491)0.936:0.00159)0.937:0.00106,((otu22882:0.04131,otu17326:0.03011)0.858:0.00731,otu5478:0.03743)0.910:0.00015)0.859:0.00257,(otu18857:0.03462,(otu21797:0.02382,otu4802:0.0354)0.873:0.00789)0.753:0.00263)0.906:0.00015,((((otu15372:0.02944,(otu19684:0.02698,otu7630:0.04372)0.728:0.0022)0.861:0.00518,((otu21624:0.02696,otu537:0.03542)0.835:0.00759,((otu2297:0.02658,otu8012:0.02663)0.553:0.00512,(otu8432:0.03471,otu11532:0.04015)0.794:0.00015)0.812:0.00292)0.309:0.00015)0.893:0.00015,(((otu659:0.03131,((otu22287:0.03012,otu16046:0.02447)0.135:0.00585,(otu4612:0.01903,otu16817:0.04731)0.487:0.01287)0.944:0.00016)0.817:0.00519,(((otu5296:0.03505,otu19757:0.04635)0.482:0.00518,otu5540:0.04057)0.938:0.00014,(otu4654:0.04688,(otu6827:0.03021,(otu5475:0.02707,(otu75:0.02698,otu14266:0.02481)0.743:0.00365)0.627:0.0041)0.669:0.00192)0.762:0.00308)0.733:0.00014)0.890:0.00015,((((otu2794:0.02938,(otu22811:0.03777,otu9397:0.02642)0.743:0.00289)0.764:0.00255,(otu6321:0.05185,((otu526:0.04339,otu9120:0.05777)0.816:0.00014,otu22186:0.03201)0.765:0.00257)0.775:0.00261)0.890:0.00015,(otu1029:0.0347,(otu11920:0.03246,otu17121:0.04343)0.865:0.00797)0.722:0.00254)0.832:0.00257,(((otu3853:0.0488,(otu4905:0.03223,otu9258:0.03512)0.766:0.00246)0.295:0.00015,(otu16738:0.02674,(otu19053:0.02642,otu12360:0.04333)0.837:0.00015)0.908:0.00516)0.620:0.00259,otu9429:0.04022)0.735:0.00014)0.847:0.00016)0.000:0.00013)0.000:0.00014,((((otu20861:0.03779,((otu3233:0.02911,(otu22975:0.04038,otu14468:0.02923)0.462:0.00583)0.769:0.00299,(otu18578:0.02727,otu2026:0.03021)0.694:0.00189)0.713:0.00236)0.776:0.00253,(otu15239:0.03191,otu18916:0.0291)0.723:0.00402)0.784:0.0026,((otu20919:0.03212,(otu15035:0.0322,otu16203:0.02667)0.722:0.00247)0.775:0.00261,otu20733:0.03191)0.055:0.00015)1.000:0.00014,((otu22119:0.03023,((otu21539:0.03526,otu19377:0.04015)0.663:0.00545,otu16365:0.04338)0.851:0.00877)0.159:0.00216,otu15322:0.03783)0.681:0.00297)0.843:0.00256)1.000:0.00015)0.000:0.00016,(((((((((((otu16463:0.02964,otu9659:0.03809)0.720:0.00206,(otu9311:0.0376,otu17260:0.04061)0.741:0.00015)0.997:0.00016,((otu23096:0.03283,otu546:0.02346)0.878:0.00812,(otu19739:0.02735,(otu1509:0.03767,otu17010:0.0277)0.755:0.00915)0.661:0.00141)0.337:0.0059)0.845:0.00244,(otu21876:0.02414,otu14919:0.03506)0.378:0.00769)1.000:0.00015,(((otu20978:0.02433,otu2147:0.02877)0.235:0.00593,((otu20563:0.05208,(otu224:0.02942,otu2936:0.02946)0.742:0.0023)0.609:0.00015,(otu19939:0.03171,otu21339:0.03171)0.863:0.00595)1.000:0.00015)0.922:0.00244,(otu5298:0.0488,(otu23565:0.03021,(otu3645:0.03917,(otu21740:0.03189,otu9356:0.02764)0.743:0.00362)0.743:0.00232)0.746:0.00179)0.821:0.00014)0.283:0.00015)0.000:0.00015,(otu11665:0.04031,(otu9180:0.03728,((((otu9618:0.03556,(otu5411:0.05031,otu1411:0.03601)0.328:0.00214)0.887:0.00771,(((((((otu11520:0.03222,otu17831:0.02975)0.847:0.00518,(otu22881:0.03467,(otu7012:0.02407,otu9274:0.0352)0.862:0.00536)0.757:0.00259)0.758:0.00259,(otu20342:0.02409,otu3378:0.02668)0.860:0.00507)0.738:0.00249,((((((otu10920:0.06678,otu5730:0.01879)0.690:0.00755,otu9170:0.02641)0.754:0.00268,(otu15470:0.02631,otu21045:0.02641)0.728:0.00296)0.683:0.00259,((((otu12328:0.03776,((otu20991:0.0408,otu2290:0.05199)0.813:0.00556,(otu7815:0.03603,(otu7207:0.02708,otu18060:0.0458)0.898:0.00934)0.998:0.00016)0.754:0.00169)0.786:0.00263,((otu19582:0.06382,otu9465:0.03416)0.820:0.00659,(otu21196:0.02377,otu8465:0.02928)0.229:0.00574)0.973:0.00013)1.000:0.00015,((otu14853:0.03475,otu19957:0.02387)0.749:0.00295,((otu19521:0.0437,otu15229:0.03214)0.737:0.00267,otu8974:0.03779)0.571:0.00015)0.863:0.00262)0.719:0.0016,(((otu4078:0.02713,otu14105:0.04382)0.870:0.00781,otu15458:0.03516)0.744:0.00228,((((otu6937:0.03155,otu12264:0.04003)0.816:0.00596,otu18443:0.02925)0.167:0.00015,otu12526:0.02637)0.834:0.00258,((((otu14639:0.03587,otu950:0.02073)0.303:0.00792,(otu6836:0.03001,(otu8841:0.04075,otu10808:0.02418)0.776:0.00649)0.700:0.00393)0.654:0.00077,(otu2604:0.02076,otu1663:0.03214)0.832:0.00597)0.785:0.00261,((((otu20499:0.04598,otu14685:0.06379)0.879:0.00878,(otu12053:0.02351,(otu11516:0.02409,otu617:0.02794)0.347:0.00457)0.889:0.00578)0.757:0.00258,((otu132:0.02957,(otu8302:0.03229,otu15086:0.02078)0.821:0.00569)0.379:0.00508,((otu2442:0.02771,otu13200:0.02604)0.629:0.00654,(otu21134:0.03367,(otu6936:0.04255,otu14009:0.02531)0.770:0.00801)0.482:0.00261)0.807:0.00084)1.000:0.00015)0.906:0.00015,(((((otu19748:0.02548,otu19659:0.031)0.398:0.00366,otu15201:0.02949)0.856:0.00015,(otu8625:0.04064,otu17647:0.02093)0.754:0.00303)0.777:0.00261,(otu1033:0.02587,otu13434:0.02869)0.935:0.01174)0.782:0.00258,((otu21229:0.02677,otu1490:0.02419)0.442:0.00754,(otu18588:0.02392,otu1079:0.0352)0.393:0.00505)0.954:0.00015)0.891:0.00015)0.734:0.00015)0.388:0.00015)0.241:0.00015)0.912:0.00179)0.733:0.00155)1.000:0.00014,(otu5492:0.02784,otu7646:0.05888)0.742:0.00398)0.514:0.00014,(((otu20390:0.02931,otu17637:0.03777)0.738:0.00273,otu5089:0.03483)0.758:0.00265,(otu2859:0.04658,(otu4113:0.05219,otu17410:0.0302)0.796:0.00508)0.883:0.00769)0.365:0.00016)0.877:0.00014)0.724:0.00015,((otu9145:0.03463,(otu15439:0.02609,otu10807:0.0434)0.666:0.00301)0.791:0.00303,(otu19853:0.03194,(otu20249:0.03039,otu11493:0.0503)0.761:0.00406)0.856:0.00014)0.894:0.00016)0.000:0.00014,(((otu17476:0.04648,(otu19975:0.02708,otu20182:0.02705)0.803:0.00491)0.268:0.00241,((otu4857:0.02889,otu10734:0.03736)0.671:0.0058,otu22798:0.03741)0.125:0.00015)0.774:0.00015,((((otu4093:0.02654,otu9680:0.02941)0.893:0.00886,(otu6331:0.02399,(otu5960:0.03027,otu168:0.02213)0.722:0.00169)0.800:0.00534)0.827:0.00015,(otu20111:0.02917,(otu468:0.02612,(otu22786:0.03654,otu18168:0.04021)0.185:0.00623)0.868:0.00604)0.769:0.00266)0.921:0.00251,((otu5549:0.02931,otu26:0.03226)0.741:0.00252,(otu20223:0.02982,otu4917:0.02428)0.871:0.00753)0.415:0.0026)1.000:0.00014)0.848:0.00015)0.912:0.00014,(((otu7113:0.03204,otu13521:0.05511)0.882:0.00778,((otu22445:0.02412,otu479:0.02408)0.367:0.00482,otu13591:0.03734)0.913:0.00015)0.842:0.00257,((otu8588:0.02275,(otu7924:0.03203,otu22293:0.03585)0.815:0.00501)0.386:0.00317,otu15861:0.05771)0.867:0.00576)0.344:0.00015)0.980:0.00015)0.907:0.00238,(otu21521:0.05398,otu12017:0.04852)0.684:0.00705)1.000:0.00014,((otu6137:0.03547,otu755:0.02416)0.677:0.01046,(otu11218:0.03236,otu14843:0.02415)0.867:0.00754)0.000:0.00015)0.800:0.00014)0.000:0.00015)0.843:0.00016)0.000:0.00014,((otu22917:0.04042,(otu19386:0.02761,(otu6763:0.04293,(otu14747:0.01756,(otu20361:0.02366,otu15263:0.02426)0.863:0.008)0.733:0.00316)0.049:0.00379)0.801:0.00478)0.000:0.00014,((((otu2971:0.03901,otu6865:0.03052)0.733:0.00359,(otu6472:0.03025,otu13232:0.02187)0.900:0.00964)0.782:0.00373,(otu1957:0.02973,otu23629:0.03533)0.876:0.00773)0.842:0.00015,((otu7154:0.0216,otu14051:0.03547)0.915:0.01021,(((((otu21577:0.01983,otu9045:0.0295)0.307:0.00177,otu4473:0.04301)0.763:0.0028,otu12508:0.0314)0.650:0.0005,otu3912:0.03268)0.261:0.00267,(otu15822:0.03186,(otu3081:0.0214,otu17887:0.04437)0.722:0.0024)0.775:0.0025)0.969:0.00014)0.854:0.00257)0.797:0.00015)0.914:0.00257)0.839:0.00253,((otu15262:0.04193,(((((otu4494:0.03536,(otu18070:0.07683,otu18779:0.04687)0.790:0.00894)0.707:0.00541,(otu1129:0.04265,otu10828:0.05904)0.257:0.00777)0.768:0.00401,(otu14917:0.02954,otu10634:0.01932)0.862:0.0063)1.000:0.00016,(otu10324:0.04809,otu14703:0.02619)0.769:0.0104)0.809:0.0026,(otu3591:0.05569,otu9581:0.01986)0.882:0.00864)0.729:0.00016)0.020:0.00085,otu12406:0.04656)0.793:0.00543)0.735:0.00015,(otu9595:0.08236,otu7738:0.02633)0.865:0.00821)0.810:0.00014,(otu3930:0.04267,(otu15067:0.03197,(otu6390:0.03738,otu11871:0.02613)0.668:0.00577)0.856:0.00014)0.836:0.00258)0.203:0.00016,((otu6248:0.07212,((otu20315:0.03512,otu12950:0.03217)0.871:0.00015,otu3:0.03468)0.471:0.00439)0.009:0.00045,(otu2572:0.03295,(otu17963:0.03437,(otu9834:0.0324,otu11958:0.07789)0.921:0.0157)0.653:0.00109)0.425:0.0044)0.933:0.00015)0.892:0.00015)1.000:0.00015,(((otu22112:0.04233,otu464:0.03059)0.864:0.00766,((otu4373:0.03232,(otu23819:0.04853,(otu23783:0.03465,otu17522:0.02896)0.000:0.00016)0.039:0.00287)0.991:0.00016,(otu7597:0.02927,otu9627:0.0294)0.836:0.00507)0.912:0.00124)0.912:0.00139,(otu13678:0.07917,(otu8684:0.03796,(otu10197:0.03762,(otu7513:0.03795,otu6215:0.04339)0.742:0.00236)0.156:0.00014)0.769:0.00253)0.764:0.00266)0.886:0.00014)0.000:0.00014)0.837:0.00014)0.000:0.00015,otu21716:0.00014)1.000:0.00014,(((((((otu5009:0.02634,otu16161:0.04614)0.816:0.00565,(((((((otu2476:0.02528,otu9707:0.03364)0.745:0.00413,(otu3762:0.03804,otu10752:0.02973)0.823:0.00508)0.856:0.00014,(otu21880:0.02641,otu18194:0.03202)0.767:0.00257)0.867:0.00258,otu9314:0.03757)1.000:0.00014,((((((otu696:0.02605,(otu23651:0.05584,otu13701:0.03501)0.634:0.00745)0.728:0.00327,(otu13862:0.02601,(otu6027:0.03805,otu8612:0.03908)0.370:0.00446)0.752:0.00318)0.756:0.00256,(((((((otu3952:0.04304,otu12235:0.03477)0.714:0.00294,(otu33:0.02651,(otu6822:0.03179,(otu19634:0.02373,otu5560:0.02417)0.101:0.00242)0.140:0.00014)0.789:0.00278)0.887:0.00014,((otu22643:0.02934,otu492:0.03494)0.358:0.00253,(otu2231:0.02561,otu18140:0.03138)0.845:0.00685)0.854:0.00016)0.863:0.00016,(otu22412:0.04006,(otu9357:0.032,(otu1954:0.0213,otu14048:0.02679)0.880:0.0075)0.875:0.00015)0.812:0.00259)0.907:0.00179,((otu2044:0.02928,otu3074:0.03206)0.793:0.00536,((otu21304:0.03489,otu943:0.03209)0.849:0.00511,(otu11045:0.03464,otu8733:0.02906)0.916:0.00015)0.016:0.00014)0.907:0.00164)0.258:0.00163,(otu10183:0.02393,otu15523:0.02374)0.881:0.00788)1.000:0.00014,otu9496:0.03739)0.445:0.00015)0.723:0.00014,((otu2532:0.0432,(otu21804:0.04021,(otu8757:0.01855,otu17319:0.03444)0.858:0.00511)0.626:0.00521)0.832:0.00227,(otu9788:0.02909,otu18122:0.03166)0.037:0.00586)1.000:0.00015)0.723:0.00014,((otu1941:0.0266,otu4720:0.02664)0.870:0.00519,(otu7177:0.03775,((otu7226:0.02572,otu12858:0.03674)0.379:0.00685,(((otu1193:0.03904,otu18445:0.03219)0.770:0.0042,otu2232:0.03005)0.691:0.00282,(otu4749:0.04371,otu1272:0.02925)0.743:0.00273)1.000:0.00015)0.930:0.00246)0.277:0.00015)0.907:0.00014)1.000:0.00016,((((otu17:0.02909,otu12330:0.0403)0.755:0.0029,(otu6545:0.029,otu6985:0.03724)0.967:0.00015)0.871:0.00257,otu13130:0.03176)0.908:0.00014,((otu5738:0.03467,otu13667:0.03449)0.757:0.00278,((otu2817:0.04041,otu17048:0.0374)0.409:0.00015,(otu22337:0.02649,otu16302:0.03746)0.757:0.00295)0.345:0.0026)1.000:0.00015)1.000:0.00016)0.346:0.00016)0.881:0.00016,(((otu8957:0.03766,otu16782:0.0404)0.906:0.00789,(otu15948:0.03834,otu17997:0.02154)0.858:0.00765)0.756:0.00015,(otu22939:0.03763,otu1205:0.02633)0.824:0.00565)0.822:0.00257)0.733:0.00014,(otu3277:0.02894,((otu7069:0.03812,otu15966:0.04354)0.871:0.0078,otu23009:0.05425)0.828:0.00015)0.824:0.00279)1.000:0.00015)0.758:0.00163,((((otu19250:0.03184,(otu7445:0.02285,(otu23205:0.02891,otu12620:0.04536)0.512:0.00461)0.890:0.00884)0.949:0.00016,(((((otu20625:0.03839,(otu17221:0.03549,(otu12289:0.02304,otu15652:0.03383)0.844:0.00892)0.724:0.00287)0.921:0.01018,(otu18435:0.02992,(otu4527:0.03614,otu16141:0.02859)0.113:0.00879)0.697:0.00201)0.977:0.00014,(((((otu3696:0.02598,(otu14819:0.02973,otu15537:0.0225)0.750:0.01171)0.733:0.00345,(otu22016:0.02353,otu10473:0.0348)0.864:0.00634)0.735:0.00234,((((otu5903:0.03798,otu17538:0.02671)0.397:0.0024,otu11166:0.02903)0.817:0.00016,(((otu16240:0.02907,(otu2250:0.02928,otu23756:0.02944)0.742:0.00284)0.746:0.00283,((otu21906:0.0292,(otu4792:0.0241,otu17984:0.02632)0.387:0.00308)0.455:0.00279,(((otu2649:0.02724,otu13708:0.04904)0.701:0.00307,(otu6100:0.04083,(otu17452:0.03525,otu17565:0.03016)0.236:0.00498)0.760:0.00333)0.692:0.00073,(((((otu21556:0.02813,otu672:0.03089)0.622:0.00207,(otu2039:0.02222,otu21221:0.02609)0.079:0.00507)0.790:0.00434,(((otu6583:0.05684,otu12753:0.03618)0.447:0.0041,(otu3804:0.02941,(otu14173:0.03751,otu4170:0.04914)0.737:0.00258)0.753:0.00468)0.913:0.00015,otu2566:0.02922)0.786:0.00265)0.386:0.00015,(otu8298:0.02934,otu4055:0.03777)0.855:0.00497)0.302:0.00014,((otu5053:0.02958,(otu20942:0.02147,otu5839:0.03814)0.784:0.00438)0.726:0.00328,(otu7408:0.03219,otu18379:0.03743)0.867:0.00015)0.815:0.00263)0.912:0.0018)0.912:0.0016)0.999:0.00015)0.441:0.00015,(otu3059:0.02404,otu4025:0.03806)0.833:0.00496)0.811:0.00015)0.799:0.00016,((otu20312:0.06352,(((((((otu3387:0.02645,(otu13399:0.02589,(otu6186:0.02624,otu19120:0.03476)0.317:0.00265)0.752:0.00296)0.779:0.00264,(otu9181:0.02645,((otu12565:0.0635,(otu11465:0.05151,((otu19381:0.03509,otu6324:0.01601)0.825:0.00504,otu18796:0.02657)0.176:0.00248)0.134:0.00275)0.811:0.0051,((otu21030:0.03732,((otu381:0.03544,otu7743:0.02674)0.427:0.00756,(otu8967:0.03493,otu12045:0.02921)0.886:0.00014)0.941:0.00493)0.918:0.00014,(((otu19955:0.0375,(otu5247:0.02984,(otu19675:0.02536,(otu4116:0.05784,otu11743:0.04709)0.745:0.0074)0.515:0.00078)0.739:0.0029)0.771:0.00261,(otu8188:0.04325,otu10240:0.02596)0.816:0.00642)0.428:0.00015,(otu1011:0.03456,otu5746:0.02635)0.614:0.00015)0.875:0.00015)0.988:0.00014)0.810:0.00256)0.981:0.00015)0.780:0.00015,((otu1292:0.02121,otu18431:0.0294)0.819:0.00496,(otu20391:0.02369,otu23019:0.03179)0.748:0.00257)0.912:0.00015)0.737:0.00015,otu14322:0.03189)0.941:0.00015,(otu22812:0.03795,otu9126:0.02948)0.824:0.00513)0.976:0.0011,otu17905:0.03205)0.960:0.00138,((otu2020:0.03206,(otu23296:0.0217,otu18543:0.03485)0.710:0.0024)0.758:0.0027,otu10774:0.03208)0.738:0.00271)0.994:0.00015)0.400:0.00014,(otu3867:0.03762,otu5622:0.03749)0.862:0.00587)0.746:0.00015)1.000:0.00015)0.916:0.00252,otu15808:0.03753)0.564:0.00014,((otu23177:0.03471,(otu4246:0.06047,otu18604:0.03236)0.279:0.00014)0.869:0.00484,((((otu15236:0.04959,(otu7842:0.02701,otu3012:0.02645)0.822:0.0057)0.693:0.00256,(otu22073:0.03543,otu10832:0.02694)0.828:0.00483)0.348:0.00015,otu12701:0.0346)0.820:0.00257,(otu22784:0.02907,(otu4233:0.02431,otu9605:0.02987)0.004:0.005)0.917:0.00015)0.779:0.00145)0.779:0.00145)0.000:0.00016)0.972:0.00015,((((otu3984:0.02947,otu4872:0.02674)0.822:0.00507,((otu23086:0.03195,otu4436:0.06107)0.899:0.01108,otu23500:0.05711)0.634:0.00014)0.773:0.00016,(((otu23553:0.02412,otu1608:0.0298)0.830:0.00495,((((otu63:0.0268,otu10485:0.02656)0.071:0.00517,(otu5603:0.02923,otu6987:0.02653)0.835:0.00507)0.915:0.00014,((otu10535:0.03183,(otu6352:0.02649,otu7710:0.02405)0.467:0.00239)0.759:0.00275,((otu5615:0.02681,otu1091:0.04104)0.993:0.00015,(otu22257:0.02225,otu22295:0.04388)0.336:0.00739)0.785:0.00212)0.355:0.00015)0.768:0.00015,(otu22163:0.04145,(otu668:0.04394,otu11828:0.03074)0.041:0.00561)0.730:0.0018)0.997:0.00016)0.798:0.00255,((otu23071:0.0269,otu13115:0.03818)0.849:0.00684,otu15408:0.0456)0.769:0.00348)1.000:0.00015)0.907:0.00015,(((otu14836:0.035,((otu2319:0.03505,otu4825:0.01047)0.942:0.01058,(otu11078:0.02398,otu22512:0.02684)0.754:0.00256)0.954:0.01056)0.754:0.00254,((((otu10003:0.03515,otu18058:0.0296)0.926:0.01081,(otu307:0.02987,otu1260:0.02717)0.806:0.00456)0.765:0.00264,(otu10881:0.02624,(otu10875:0.03175,otu10952:0.02984)0.732:0.00251)0.862:0.00549)0.843:0.00015,(otu14241:0.03178,otu9149:0.03174)0.892:0.0087)0.417:0.00015)0.747:0.00015,(otu22456:0.04064,(((otu15674:0.03149,((otu20104:0.04254,otu23777:0.03572)0.625:0.00967,otu10903:0.02969)0.264:0.00278)0.738:0.00295,(otu15021:0.03153,otu16347:0.02632)0.829:0.00571)0.939:0.00033,otu15061:0.03199)1.000:0.00015)0.680:0.00016)0.907:0.00014)0.753:0.00014)0.000:0.00014,((otu19290:0.03758,((otu7492:0.03221,(otu22699:0.03482,(otu19313:0.01789,otu22192:0.06106)0.884:0.00878)0.568:0.00266)0.759:0.00264,(((otu13289:0.02333,otu15180:0.02886)0.377:0.00678,(((otu7579:0.03197,otu15310:0.05772)0.876:0.00543,otu2505:0.02415)0.759:0.00257,(otu14204:0.03456,(otu15908:0.02634,((otu6065:0.02684,otu14662:0.02177)0.846:0.00591,otu23049:0.04186)0.088:0.00015)0.603:0.00011)0.796:0.00414)0.747:0.00256)0.548:0.00015,(otu16143:0.03884,otu16236:0.02463)0.814:0.00464)0.720:0.00014)0.212:0.00016)0.466:0.00257,otu16056:0.04627)1.000:0.00016)0.879:0.00014)0.777:0.00016,((otu7855:0.02913,(otu6924:0.05177,(otu19101:0.03556,otu18933:0.03557)0.781:0.00742)0.374:0.00014)1.000:0.00015,(otu13209:0.05492,otu10804:0.03733)0.725:0.01183)0.922:0.00247)1.000:0.00016,(otu6926:0.02416,otu7610:0.06689)0.864:0.00747)0.912:0.00171)0.912:0.00164,(otu3883:0.03251,otu10511:0.03795)0.787:0.00499)0.999:0.00016,otu9039:0.04013)0.912:0.00014,(((otu17787:0.03466,(otu20151:0.02482,otu4370:0.0253)0.193:0.00692)0.764:0.00332,otu5503:0.03236)0.355:0.00016,(otu11089:0.02715,otu22481:0.03257)0.797:0.01017)0.867:0.00513)0.733:0.00015,((((otu23552:0.04227,otu15483:0.02836)0.947:0.0175,otu9950:0.03231)0.178:0.00639,otu19333:0.03629)0.847:0.00649,(((otu305:0.02952,otu14713:0.0332)0.727:0.0022,otu2677:0.02711)0.431:0.00267,otu12586:0.03552)0.828:0.00476)0.877:0.00015)0.912:0.00014)0.946:0.00015,(otu731:0.0667,(((otu9812:0.07466,(otu7777:0.05903,otu11636:0.03767)0.364:0.01053)0.846:0.00645,((otu19639:0.03965,otu20287:0.03384)0.726:0.00329,otu19705:0.04378)0.762:0.00326)0.870:0.00016,((otu14222:0.04459,otu18911:0.03862)0.852:0.00844,((otu4839:0.04672,(otu9093:0.03196,otu12617:0.03688)0.097:0.00529)0.763:0.00458,otu12145:0.02972)0.763:0.00253)0.746:0.00244)0.835:0.00254)0.989:0.00015)0.928:0.00253)0.972:0.00015,(otu2131:0.05771,(otu21059:0.03656,otu2470:0.0432)0.147:0.00621)0.884:0.00629)0.739:0.00251,((otu12724:0.0321,(otu23316:0.04819,otu14110:0.03538)0.747:0.00754)0.750:0.00273,(otu15494:0.02077,(otu19216:0.0245,otu9245:0.01342)0.945:0.0137)0.740:0.0061)0.825:0.00522)0.827:0.00015,(((otu11820:0.02477,otu455:0.04394)0.558:0.00758,(otu4893:0.0337,otu18019:0.00697)0.978:0.0195)0.741:0.00364,(otu4576:0.04673,otu10245:0.02933)0.887:0.01232)0.776:0.00439)0.960:0.01371)0.941:0.01653,otu18925:0.02144)0.703:0.00202)0.903:0.01238,(otu22612:0.03036,((otu8248:0.0631,(otu5335:0.05777,otu15298:0.00015)0.652:0.00147)0.994:0.02729,(((((((otu14004:0.01835,otu16887:0.03276)0.171:0.00222,otu10189:0.02904)0.780:0.00296,(otu1863:0.02118,otu692:0.01846)0.744:0.00252)1.000:0.00015,((otu1122:0.02378,otu15454:0.01302)0.729:0.00257,((otu6950:0.02376,((((otu11569:0.02116,otu4904:0.0405)0.843:0.00513,otu9419:0.01573)0.929:0.00016,(otu6761:0.01832,((otu2916:0.01964,otu18145:0.04157)0.168:0.004,otu11822:0.01836)0.910:0.00014)0.744:0.00014)0.762:0.00015,otu8867:0.0209)0.313:0.00016)0.785:0.00138,(otu22150:0.02803,otu18867:0.02262)0.750:0.00375)0.785:0.00141)0.812:0.00015)0.952:0.00015,(((otu18039:0.01749,otu1374:0.07937)0.744:0.00388,((otu9125:0.0215,(otu515:0.0276,(otu2265:0.00014,otu10052:0.03503)0.879:0.00737)0.895:0.00811)0.698:0.00553,otu13205:0.02656)0.918:0.00015)0.786:0.00245,(otu4439:0.0268,(otu3873:0.02399,(otu3507:0.03281,otu3092:0.01623)0.833:0.00524)0.584:0.00016)0.350:0.00238)1.000:0.00015)0.781:0.00367,((otu8621:0.01818,otu14098:0.02648)0.822:0.00588,((otu7949:0.07262,otu1262:0.0348)0.784:0.01888,(((otu5154:0.0369,otu9943:0.05008)0.765:0.00398,(otu18478:0.04027,(otu9202:0.03737,(otu10764:0.03659,(otu16796:0.03359,((otu21606:0.03144,(otu1042:0.03724,otu11842:0.05213)0.735:0.00014)0.779:0.00515,(((otu6064:0.03306,(otu5240:0.02306,otu8714:0.05944)0.749:0.00455)0.190:0.00306,otu13106:0.05375)0.829:0.00014,otu12208:0.0363)0.112:0.00014)0.780:0.00263)0.117:0.00015)0.823:0.00015)0.202:0.00015)0.733:0.001)0.994:0.00016,otu13659:0.00015)0.974:0.00014)0.821:0.01077)0.947:0.01313)0.880:0.00807,otu6546:0.01517)0.486:0.00544)0.217:0.00015)0.730:0.01012)0.859:0.00737,(((otu4633:0.00014,otu153:0.03502)0.974:0.02495,(otu10505:0.01622,otu6218:0.03042)0.414:0.01388)1.000:0.04989,(((otu15258:0.03501,otu16665:0.06314)0.708:0.00202,(((((otu2679:0.02806,otu7557:0.02814)0.771:0.00545,(otu7572:0.04637,((otu3837:0.03964,otu11727:0.06343)0.752:0.00208,((otu23116:0.05886,(otu15076:0.0458,otu16720:0.01297)0.910:0.01617)0.748:0.00321,(otu6507:0.04861,otu23319:0.02627)0.802:0.00459)0.790:0.00265)0.416:0.00016)0.711:0.00036)0.768:0.00278,((otu16574:0.00015,(((otu1909:0.03569,otu3160:0.03865)0.701:0.00153,otu16392:0.0433)1.000:0.00014,(otu7206:0.03244,otu18670:0.035)0.735:0.00236)0.835:0.00015)0.603:0.00014,((otu9299:0.03261,otu14007:0.03065)0.774:0.00475,otu19149:0.03557)0.753:0.00213)0.639:0.00083)0.766:0.00277,((((otu12483:0.02955,(otu12176:0.03205,otu14285:0.03767)0.049:0.00014)0.576:0.00014,otu22115:0.03461)0.860:0.00015,((otu23070:0.01995,otu17005:0.01759)0.900:0.00817,(((otu2646:0.0314,otu18142:0.03659)0.172:0.01008,otu9624:0.0287)0.427:0.00748,otu2863:0.05855)0.466:0.00187)0.863:0.00605)0.863:0.00231,otu1274:0.03665)1.000:0.00016)0.833:0.00708,otu12934:0.03684)0.778:0.00389)0.916:0.01183,otu5315:0.0107)0.383:0.00652)0.638:0.00126)0.953:0.01391,(otu13482:0.0129,otu18289:0.03312)0.988:0.02495)0.934:0.01512,(((otu848:0.00652,(otu12986:0.0365,otu13389:0.028)0.818:0.00014)0.987:0.02304,((otu11258:0.0268,(otu19477:0.0103,otu9003:0.02484)0.892:0.00931)0.907:0.01945,(otu6798:0.01077,(otu886:0.01434,((otu11674:0.01506,otu17488:0.02333)0.899:0.02447,((otu23778:0.00015,otu8674:0.03786)0.949:0.0116,(otu7173:0.02958,otu14268:0.00568)0.996:0.02975)0.803:0.0109)0.889:0.01519)0.892:0.00983)0.709:0.00426)0.920:0.01354)0.777:0.00645,((((otu21687:0.02457,otu19851:0.07639)0.746:0.00617,otu4261:0.00744)0.973:0.01453,((otu2218:0.01105,otu12481:0.04113)0.954:0.01978,(otu622:0.03468,otu13879:0.00048)0.968:0.02018)0.848:0.00584)0.672:0.00165,(otu9692:0.04862,otu12505:0.01957)0.986:0.02959)0.972:0.02067)0.928:0.01605)0.734:0.00278,((((otu4014:0.01223,(otu8709:0.02285,otu12702:0.04047)0.965:0.02348)0.947:0.01633,((otu21145:0.02423,(otu210:0.02841,otu9017:0.06374)0.939:0.02232)0.430:0.00665,((otu5949:0.03469,otu13074:0.00016)1.000:0.02945,otu9808:0.0081)0.826:0.01008)0.864:0.00921)0.870:0.00917,(((otu4819:0.02127,otu12883:0.02327)0.867:0.00947,otu15795:0.0187)0.853:0.00694,(otu16116:0.02328,((((otu11212:0.01401,otu9856:0.02105)0.934:0.01529,(otu4793:0.03355,((otu3709:0.03523,otu8638:0.00015)0.733:0.00999,(otu5776:0.02721,otu17812:0.04286)0.897:0.01691)0.982:0.02623)0.630:0.01521)0.906:0.0155,(otu22204:0.0519,otu7693:0.06636)0.879:0.02993)0.808:0.00796,((((otu17942:0.02938,(otu4082:0.00014,otu6247:0.03503)0.942:0.00773)0.837:0.00014,((otu16156:0.02129,((otu8128:0.02838,otu15651:0.01467)0.652:0.0011,(otu6475:0.01349,(otu2724:0.01982,(otu23530:0.01521,otu8904:0.0251)0.952:0.01413)0.829:0.00716)0.880:0.00774)0.755:0.00277)0.892:0.00522,(otu5940:0.01867,otu8702:0.01869)0.858:0.00514)0.760:0.00257)0.937:0.00786,((otu11873:0.01681,(otu3375:0.01728,(otu7085:0.01126,otu8468:0.04092)0.938:0.01784)0.914:0.01623)0.871:0.01242,((otu19509:0.01847,(otu1715:0.01863,((otu10817:0.0377,(otu20664:0.03107,otu18558:0.0368)0.754:0.00372)0.602:0.00016,otu19322:0.00016)0.995:0.02157)0.521:0.00015)0.891:0.01395,otu9227:0.01351)0.640:0.00748)0.944:0.01153)0.736:0.00253,((otu23095:0.02908,(otu8635:0.02422,otu5534:0.00549)0.820:0.00015)0.924:0.00845,(otu8189:0.02196,otu1747:0.02937)0.908:0.01209)0.488:0.00415)0.871:0.00671)0.762:0.00255)0.338:0.00579)0.926:0.01447)0.688:0.00544,(otu11981:0.21499,otu7104:0.00992)0.969:0.04269)0.849:0.00588)0.576:0.00291)0.644:0.00086)0.865:0.01435)0.529:0.00836,(((otu13933:0.04785,(((((otu13301:0.04736,otu1449:0.03013)0.374:0.00483,(otu6851:0.03223,(otu17577:0.03192,((((((otu8090:0.01574,otu15062:0.01853)0.200:0.00255,otu19779:0.02647)0.926:0.00016,((otu4323:0.02681,otu8650:0.01607)0.726:0.0022,(otu16298:0.02097,((((otu4203:0.02394,(otu19154:0.02413,otu23140:0.01592)0.730:0.00258)0.774:0.00258,otu15715:0.02109)0.878:0.00016,(otu20953:0.02396,(otu19224:0.01885,otu13056:0.0211)0.745:0.00253)0.740:0.00232)0.998:0.00015,(otu20533:0.02122,otu4364:0.04074)0.739:0.0026)0.778:0.00256)0.855:0.00014)0.874:0.00015)0.998:0.00016,(otu19490:0.01799,otu18819:0.01996)0.767:0.00356)0.763:0.00231,otu10427:0.04087)0.865:0.00556,otu16280:0.02939)0.124:0.00248)0.338:0.00015)0.883:0.00239)0.923:0.00015,(otu12241:0.00014,((otu2342:0.0154,otu1996:0.03025)0.895:0.0125,(otu11942:0.03403,otu10263:0.05062)0.725:0.00409)0.766:0.00376)0.505:0.00016)1.000:0.00016,((otu317:0.05025,(otu9:0.02711,otu22986:0.06517)0.802:0.00576)0.814:0.00014,otu9010:0.03863)0.693:0.00165)0.903:0.00775,(otu6564:0.02139,(otu23717:0.0216,((otu20588:0.02363,otu15182:0.03134)0.847:0.01057,(otu6341:0.00014,((otu17217:0.03869,otu8284:0.04736)0.734:0.00179,((otu17323:0.02804,otu15063:0.02806)0.748:0.00699,otu4508:0.03989)0.952:0.00014)0.874:0.00016)0.751:0.0035)0.869:0.00958)0.970:0.01651)0.887:0.00809)0.717:0.00524)0.999:0.0498,((((((((otu8286:0.04293,(otu4761:0.04795,otu11941:0.03339)0.900:0.01255)0.895:0.00016,(otu11468:0.03269,otu6104:0.0297)0.750:0.00218)0.406:0.00016,(((otu21750:0.04118,otu12103:0.03311)0.654:0.00179,otu22012:0.00137)0.778:0.00134,((otu1548:0.02504,otu12071:0.05081)0.814:0.01038,(otu6698:0.03238,otu262:0.02685)0.867:0.00016)0.739:0.00496)1.000:0.00016)0.988:0.0168,((((((otu2373:0.03234,otu15892:0.03031)0.752:0.00237,(otu11799:0.03186,otu18013:0.03471)0.917:0.00015)0.808:0.00257,((((otu687:0.02815,otu2797:0.03449)0.378:0.00763,(otu19365:0.03899,otu18520:0.04742)0.718:0.00324)0.801:0.00428,otu12771:0.05465)0.000:0.00015,((otu20959:0.02752,otu6073:0.03559)0.798:0.00475,otu18262:0.0382)0.868:0.00505)0.847:0.00015)0.884:0.00016,otu5694:0.00015)0.771:0.00014,((otu21663:0.0405,otu22941:0.0322)0.735:0.00257,((otu18086:0.03233,((((((otu4148:0.03783,(otu2740:0.06165,otu14145:0.03572)0.007:0.00468)0.733:0.00245,otu23541:0.02968)0.569:0.0028,(((otu9460:0.03271,otu23203:0.02451)1.000:0.00016,(otu6795:0.02055,otu16093:0.01661)0.960:0.01612)0.722:0.00167,(otu9564:0.0313,(otu19615:0.02736,otu9579:0.05077)0.352:0.00631)0.552:0.00346)0.404:0.00279)0.744:0.00014,otu12696:0.02967)0.675:0.00172,(otu5659:0.03001,otu81:0.0299)0.730:0.0022)1.000:0.00013,((otu27:0.03195,otu13045:0.02219)0.177:0.00687,otu7730:0.03218)0.702:0.00325)0.918:0.00016)0.467:0.00293,((otu19787:0.03497,otu16033:0.04615)0.450:0.00015,((((((otu1958:0.02444,otu19342:0.03011)0.812:0.00483,(otu6903:0.03254,otu10878:0.02704)0.744:0.00232)0.893:0.00506,otu1934:0.05844)0.352:0.00014,(otu16179:0.02364,((otu6043:0.12017,otu7652:0.01272)0.778:0.00617,(otu23638:0.05149,otu13456:0.0548)0.876:0.01301)0.781:0.00788)0.760:0.00272)0.818:0.00259,(otu2634:0.03484,otu10748:0.04064)0.772:0.00015)0.810:0.00257,(otu6386:0.03447,(otu9026:0.04027,otu7624:0.03698)0.448:0.00353)0.766:0.00279)0.896:0.00015)0.885:0.00247)1.000:0.00015)0.090:0.00015)0.863:0.00744,otu23430:0.0371)0.857:0.00923)0.832:0.00704,(otu15177:0.02951,(otu16889:0.08271,(((otu19311:0.03819,((otu543:0.03371,otu21477:0.03373)0.811:0.0071,otu14366:0.0006)0.629:0.00179)0.764:0.00289,(otu17697:0.0241,otu2151:0.03827)0.834:0.00505)0.974:0.00015,(((otu17533:0.03253,(otu2098:0.05744,((otu1525:0.02696,otu10646:0.02965)0.735:0.00259,otu606:0.02966)0.357:0.00261)0.445:0.00263)0.717:0.00015,((otu19879:0.02689,(otu22387:0.02984,otu22421:0.03343)0.705:0.00202)0.720:0.00212,(otu6288:0.03906,otu23087:0.02893)0.679:0.00117)0.346:0.00014)0.383:0.00015,(otu19487:0.03732,otu18908:0.03189)0.900:0.00016)0.273:0.00016)0.945:0.00016)0.878:0.00538)0.784:0.00016)0.996:0.03175,(((otu4258:0.03006,(otu21466:0.00135,otu7968:0.03908)0.701:0.00387)0.932:0.01517,(otu23288:0.03053,((otu17578:0.03432,otu20086:0.04498)0.690:0.00165,((otu10279:0.0355,((otu13257:0.03146,otu10020:0.04848)0.749:0.00369,((otu20636:0.02377,otu20586:0.02784)0.801:0.00508,otu190:0.02887)0.860:0.00584)0.717:0.00014)0.656:0.00275,((otu6537:0.03234,(otu23126:0.02693,otu21101:0.03854)0.742:0.00275)0.406:0.00817,((((((otu10706:0.07456,otu18166:0.03354)0.696:0.00181,otu3119:0.04074)0.761:0.00249,(otu4724:0.04842,((otu1904:0.02862,otu17205:0.06355)0.759:0.00313,otu151:0.03155)0.407:0.00015)0.782:0.00339)0.915:0.00014,otu11698:0.03783)0.558:0.00014,otu23133:0.00014)0.795:0.00259,(otu8836:0.03666,otu8493:0.03098)0.690:0.00115)0.853:0.00512)0.964:0.00015)0.800:0.00492)0.723:0.00264)0.909:0.01173)0.802:0.01849,((otu23484:0.03246,((otu23769:0.00014,(otu10075:0.03272,otu10642:0.03847)0.738:0.00207)0.389:0.00014,(otu2945:0.05043,otu11316:0.03316)0.726:0.0015)0.739:0.00253)0.904:0.01229,((otu3236:0.03284,(otu15122:0.04126,otu5385:0.00491)0.504:0.00015)0.839:0.00872,otu3781:0.04423)0.107:0.00852)0.844:0.01176)0.751:0.00528)0.886:0.01108,(((((((otu599:0.02445,(otu11124:0.04368,(otu769:0.0273,otu9535:0.03295)0.856:0.00015)0.277:0.00242)0.975:0.01891,otu17448:0.0287)0.748:0.00366,(otu7818:0.02173,otu12175:0.0358)0.265:0.00249)0.378:0.00014,(otu3419:0.03927,otu2367:0.05364)0.756:0.00702)0.767:0.00269,(otu12549:0.03418,otu16262:0.02577)0.720:0.00352)0.465:0.00252,(otu9428:0.03775,((otu1306:0.0175,otu18084:0.02021)0.375:0.00763,otu8868:0.03593)0.723:0.00014)0.802:0.00492)0.908:0.00014,(otu3453:0.00015,(otu12184:0.0434,otu13587:0.04657)0.898:0.00015)0.954:0.00526)0.965:0.01855)0.905:0.01422,(((otu4646:0.04682,(((otu12972:0.00251,(otu7679:0.03088,otu13704:0.04472)0.964:0.02379)0.908:0.01178,((((otu16464:0.04304,otu15496:0.03275)0.731:0.00254,otu19071:0.00957)0.822:0.00015,otu13978:0.03957)0.843:0.00223,(otu5137:0.02975,((otu9850:0.01617,(otu22080:0.00014,otu1137:0.03504)0.989:0.02088)0.795:0.00524,(otu20601:0.01217,otu1862:0.03032)0.785:0.00659)0.967:0.01361)0.751:0.00073)0.937:0.01393)0.981:0.03256,otu15354:0.04412)0.648:0.00835)0.886:0.02088,otu6653:0.04211)0.870:0.01541,otu10168:0.04331)0.873:0.01696)0.591:0.02532)0.877:0.01554,(otu15662:0.05589,((((otu13520:0.02775,(otu23610:0.04005,otu14062:0.02578)0.685:0.00014)0.911:0.00852,(((((otu7788:0.03043,otu1859:0.00487)0.999:0.04795,((otu17148:0.02973,otu14652:0.02691)0.975:0.00113,otu16868:0.03722)1.000:0.00133)0.782:0.00258,otu10445:0.03474)0.120:0.00015,(otu631:0.05527,otu10563:0.02979)0.745:0.00228)0.949:0.00515,(otu23249:0.00014,(otu3740:0.03464,(otu16739:0.03479,otu20720:0.04057)0.124:0.00015)0.922:0.00016)0.660:0.00015)0.966:0.01588)0.743:0.00339,((otu10134:0.0162,(otu5143:0.02229,otu4428:0.02107)0.934:0.00014)0.896:0.01197,otu10741:0.01905)0.792:0.01063)0.969:0.01321,(((otu22695:0.03755,(((otu4767:0.0465,otu9987:0.04353)0.726:0.0029,(((((otu2830:0.01852,otu18954:0.01862)0.734:0.00255,(otu7190:0.0239,((((otu3284:0.02734,(otu6578:0.04044,otu18879:0.00015)0.977:0.0155)0.664:0.00256,otu16672:0.02339)0.364:0.00016,otu3288:0.02721)0.985:0.01336,otu2365:0.01326)0.020:0.00014)0.991:0.01595)0.885:0.00014,otu17023:0.02946)0.829:0.00515,(((otu11775:0.0052,(otu20291:0.02707,otu16146:0.02723)0.753:0.00246)0.897:0.00524,((otu10106:0.02124,(otu9799:0.02066,(otu23233:0.02965,otu6339:0.04127)0.071:0.00059)0.728:0.00219)0.831:0.00016,(otu17853:0.02442,otu10889:0.02158)0.747:0.00215)0.884:0.00519)0.746:0.00296,(otu3996:0.02184,otu18754:0.03531)0.852:0.01124)0.935:0.01017)0.764:0.00256,(otu1436:0.02917,(((otu6680:0.02929,((otu20047:0.02712,otu12131:0.03777)0.319:0.00542,((otu6229:0.02125,otu9027:0.02115)0.739:0.00266,otu3139:0.025)1.000:0.00015)0.760:0.00233)0.084:0.00016,otu4537:0.03195)0.911:0.00182,(((otu19597:0.0211,otu17025:0.03503)0.719:0.00541,otu1640:0.03194)0.574:0.004,((otu21062:0.02453,otu18114:0.03023)0.074:0.00195,((otu17654:0.02662,(otu6223:0.01816,otu18662:0.02372)0.387:0.00584)0.964:0.00014,(otu19488:0.02376,(((otu12570:0.02403,otu15972:0.0294)0.834:0.00498,(otu15467:0.02931,(((otu17682:0.04168,otu18948:0.04992)0.809:0.00461,(otu2501:0.03215,(otu8050:0.03485,otu15230:0.00143)0.897:0.00109)0.689:0.00014)0.947:0.00792,otu736:0.03773)0.422:0.00014)0.835:0.00259)0.325:0.00015,otu2337:0.02117)0.907:0.00145)0.908:0.00118)0.762:0.00016)1.000:0.00012)0.781:0.00152)0.894:0.00169)0.937:0.00016)0.934:0.00808)0.840:0.00015,(otu10031:0.05261,otu17573:0.02588)0.811:0.00949)0.000:0.00015)0.922:0.01099,(((otu17007:0.02743,(otu1761:0.03006,(otu8589:0.04324,(otu16749:0.03511,otu12467:0.00014)0.217:0.00015)0.826:0.00514)0.951:0.01586)0.853:0.01593,otu18461:0.01718)0.533:0.01319,(((otu8161:0.04344,otu9072:0.00016)0.000:0.00015,((otu4244:0.02956,otu4968:0.02926)0.690:0.00287,otu5351:0.04041)0.565:0.00275)0.951:0.01156,((otu22860:0.07678,(otu18000:0.01734,otu11313:0.06953)0.194:0.00644)0.609:0.00014,(otu22243:0.0232,otu8100:0.02095)0.767:0.00387)0.802:0.0043)0.641:0.00193)0.965:0.0183)0.955:0.01372,(((((((((((otu20276:0.01232,otu8365:0.05182)0.866:0.00611,(((((otu17261:0.02084,otu10859:0.02081)0.677:0.0032,((otu3338:0.01565,(((otu21996:0.02195,otu19919:0.0192)0.788:0.00442,otu17098:0.01564)0.762:0.00015,(otu11115:0.02102,otu22465:0.02101)0.892:0.00014)0.842:0.00257)0.100:0.00015,otu23187:0.01828)0.885:0.00015)1.000:0.00014,(otu14811:0.02394,otu15649:0.01573)0.543:0.00255)0.735:0.00124,(otu18389:0.04192,otu14585:0.01967)0.780:0.00373)0.763:0.00152,(otu18507:0.01846,otu2125:0.01581)0.861:0.00525)1.000:0.00014)0.944:0.00014,otu16852:0.01831)0.912:0.00171,((otu20063:0.04322,(otu15424:0.0186,((((otu16132:0.02655,((otu15363:0.03753,(otu7902:0.03129,otu14909:0.03635)0.340:0.00715)0.299:0.00304,(otu9887:0.02953,(otu21773:0.02925,(otu8990:0.00308,otu8374:0.0557)0.689:0.00206)0.205:0.00015)0.788:0.00277)0.948:0.01043)0.752:0.00244,(otu17608:0.02952,(otu16655:0.02097,otu6655:0.01816)0.741:0.00601)0.885:0.00014)1.000:0.00015,(otu13785:0.02117,otu18583:0.02972)0.180:0.0028)0.799:0.00144,(otu19357:0.02804,otu139:0.02234)0.623:0.00116)0.806:0.00138)0.779:0.00282)0.666:0.00286,otu2012:0.01869)0.793:0.00144)0.912:0.0017,otu3710:0.02099)0.910:0.00015,(((otu12521:0.01301,otu3141:0.02101)0.554:0.00014,otu10651:0.03176)0.755:0.00253,otu4200:0.02384)0.759:0.0026)0.502:0.00016,(otu12415:0.01561,(otu5055:0.01782,otu9457:0.03485)0.555:0.00603)0.858:0.00015)0.993:0.00016,(otu1190:0.01575,((otu14331:0.02724,otu9986:0.02188)0.727:0.00214,((otu2127:0.01836,((otu21261:0.01584,otu12673:0.01873)0.723:0.0026,(otu13512:0.03469,otu1802:0.02109)0.865:0.00015)0.850:0.0028)0.360:0.00014,otu16654:0.01837)0.893:0.00516)0.559:0.00015)0.782:0.00258)0.907:0.00168,(((((((otu3111:0.04315,otu7068:0.03433)0.724:0.00357,((otu23473:0.06406,(otu12740:0.03046,otu6997:0.02765)0.131:0.00443)0.972:0.00014,((((otu3783:0.03429,(otu2009:0.02696,(otu6664:0.01679,(otu4599:0.0328,otu9159:0.00552)0.939:0.01341)0.963:0.02082)0.915:0.01408)0.644:0.00115,(otu16415:0.03646,otu17102:0.03333)0.730:0.00316)0.941:0.0126,otu20083:0.03742)0.743:0.00366,(((otu22402:0.03489,otu7757:0.03494)0.861:0.00015,((otu1858:0.05359,(otu3242:0.03643,otu23135:0.03075)0.746:0.00284)0.665:0.00035,((otu11524:0.00014,(otu19044:0.03463,otu6249:0.04609)0.887:0.00015)0.947:0.00015,otu20141:0.03778)0.907:0.00174)0.874:0.00171)0.928:0.00253,(otu8014:0.03547,otu15151:0.02419)0.868:0.01318)1.000:0.00015)0.697:0.00015)0.928:0.00784)0.871:0.00541,(((otu2432:0.03209,(otu7303:0.02517,otu13605:0.02223)0.867:0.0085)0.738:0.00252,((otu15093:0.01575,otu19994:0.02392)0.808:0.00247,(otu18981:0.05531,otu22705:0.02024)0.167:0.00948)1.000:0.00016)0.994:0.00014,((otu23299:0.03008,otu14257:0.03475)0.680:0.00235,otu15843:0.03276)0.861:0.00576)0.837:0.00254)0.989:0.00016,(otu14099:0.02928,((otu20659:0.02119,otu14140:0.01834)0.955:0.00014,((otu2563:0.01896,(otu21669:0.02456,otu9615:0.02179)0.742:0.00236)0.736:0.00213,otu847:0.0291)1.000:0.00014)0.751:0.00257)0.246:0.00015)0.431:0.00014,(otu23680:0.03458,((otu13579:0.01535,otu13891:0.03503)0.731:0.00318,(otu21370:0.02992,otu1046:0.01882)0.643:0.00487)0.813:0.00015)0.838:0.00257)0.347:0.00015,otu16042:0.0237)0.962:0.00015,((otu3553:0.09537,otu4330:0.07149)0.854:0.01092,(otu11611:0.02676,otu5375:0.01549)0.789:0.00298)0.560:0.00015)0.907:0.00173)0.907:0.00173,(((otu23515:0.01839,otu679:0.02411)0.736:0.00287,otu7992:0.02642)1.000:0.00015,((((otu19282:0.02392,otu16941:0.01828)0.102:0.00014,otu3979:0.02107)0.177:0.00257,(((otu14021:0.02928,otu22087:0.01819)0.727:0.00317,(otu7775:0.01578,(otu12603:0.02386,otu2569:0.01595)0.747:0.00258)0.750:0.00247)0.895:0.00015,((((otu7534:0.03199,otu10290:0.02353)0.895:0.00858,(otu20323:0.01571,(otu4302:0.02681,otu3318:0.01593)0.721:0.00245)0.692:0.00258)0.206:0.00014,otu23781:0.02106)0.836:0.00257,otu6601:0.01561)0.820:0.00015)1.000:0.00015)0.827:0.00257,(otu7304:0.01875,otu15793:0.02415)0.840:0.00492)0.656:0.00014)0.508:0.00016)0.755:0.00248,(otu22907:0.03114,otu4101:0.05941)0.954:0.02165)0.806:0.00293)0.608:0.00014)0.982:0.0423)0.940:0.02508)0.860:0.0126)0.921:0.02721)0.748:0.01459,((((otu10972:0.02519,otu17437:0.0267)0.911:0.01703,(otu18806:0.0128,(otu5787:0.06283,(otu6385:0.03655,(otu21562:0.02729,otu47:0.00754)0.928:0.01717)0.309:0.00575)0.983:0.03956)0.504:0.0093)0.966:0.03175,otu18354:0.00363)1.000:0.06853,(otu2296:0.06973,otu14478:0.06784)0.241:0.01455)0.956:0.02941)0.881:0.01471,(otu4427:0.07277,otu19172:0.06103)0.479:0.01621)0.699:0.00507)0.961:0.02505,((otu11932:0.10147,((otu11903:0.05461,(otu9459:0.02824,(otu855:0.03933,otu14525:0.00626)0.733:0.00359)0.947:0.03425)0.996:0.08843,otu9698:0.10152)0.497:0.04107)0.998:0.08147,(((((otu20247:0.00015,(otu417:0.02713,otu15118:0.03295)0.884:0.01086)0.000:0.00015,(otu8962:0.0354,otu6959:0.0354)0.088:0.00507)0.997:0.06512,(otu10104:0.0493,(otu6592:0.10281,(otu5688:0.07863,(otu236:0.11028,otu12093:0.05715)0.509:0.02137)0.928:0.02288)0.351:0.00906)0.949:0.04015)0.983:0.04439,(otu2895:0.07059,(otu18116:0.07413,(otu15573:0.02754,(otu18485:0.01549,(otu4171:0.03549,otu13193:0.0161)0.969:0.01949)0.955:0.02222)0.985:0.03725)0.837:0.01212)0.778:0.01301)0.963:0.03122,(((otu9704:0.02256,otu13802:0.01308)0.996:0.054,(otu6049:0.05702,(otu10208:0.02113,otu18440:0.03499)0.990:0.05087)0.000:0.01781)0.715:0.01735,(((((otu14907:0.02738,(((otu14676:0.02637,(otu2930:0.00819,(otu1962:0.03185,otu8270:0.02628)0.540:0.00445)0.060:0.00015)0.980:0.02417,(otu9773:0.03935,(otu21230:0.02496,(otu20950:0.00015,otu3250:0.06735)0.800:0.01657)0.983:0.02931)0.494:0.00872)0.866:0.01304,otu12915:0.03409)0.954:0.02446)0.814:0.0138,(otu2692:0.00014,otu15048:0.03816)0.998:0.04414)0.522:0.01594,((otu21262:0.00016,otu12965:0.03504)0.998:0.0277,(otu15060:0.02208,(otu20052:0.0238,otu13371:0.02364)0.623:0.002)0.744:0.00258)0.947:0.02959)0.936:0.02774,((otu10046:0.00173,otu16013:0.03405)0.943:0.0239,otu9655:0.09446)0.677:0.01565)0.999:0.07178,((otu10205:0.06339,(otu7689:0.05345,otu16667:0.03909)0.904:0.0274)0.952:0.03422,((((otu5562:0.01427,(otu20510:0.01471,otu18605:0.02242)0.914:0.01146)0.733:0.00753,(otu14855:0.01336,(otu22179:0.01707,otu21469:0.02569)0.695:0.00421)0.655:0.01376)0.484:0.01298,((otu22530:0.01656,otu568:0.02053)0.796:0.01574,(otu3360:0.00583,otu16757:0.04343)0.992:0.03478)0.889:0.01193)0.827:0.01531,(otu3773:0.06414,otu1714:0.03461)0.577:0.01892)0.973:0.03768)0.885:0.01802)0.921:0.02744)0.997:0.06326)0.681:0.00993)0.648:0.01517)0.687:0.00367)0.785:0.02582)0.861:0.01863)0.846:0.02652,((otu10381:0.11698,(((((otu2686:0.05674,(otu20518:0.01144,otu11215:0.02925)0.875:0.02364)0.907:0.01887,(otu19385:0.07384,otu23099:0.02364)0.988:0.03778)0.992:0.04563,otu19935:0.13038)0.164:0.0116,((otu20:0.07045,(otu15410:0.05564,(otu14729:0.01849,(otu6718:0.00015,otu14878:0.03487)0.955:0.02203)0.864:0.01791)0.812:0.0296)0.870:0.03116,((otu7691:0.05659,(otu3707:0.035,otu14479:0.00016)0.983:0.06098)1.000:0.12934,otu6858:0.13661)0.571:0.02647)0.819:0.01283)0.745:0.01104,(otu4157:0.07037,otu13218:0.111)0.964:0.04467)0.814:0.01863)0.827:0.0237,otu3547:0.11214)0.830:0.01708)0.969:0.03782)0.899:0.02443)0.849:0.02804,(otu19867:0.10693,((((((otu4575:0.00888,(otu13824:0.04649,(otu7210:0.01365,otu6571:0.01997)0.798:0.00567)0.911:0.0187)0.769:0.0098,otu19795:0.14651)0.880:0.02453,((((otu15339:0.04845,((otu23784:0.06439,otu6131:0.0952)0.862:0.01889,(otu2770:0.0045,otu13341:0.0359)0.835:0.01004)0.947:0.02571)0.990:0.03651,(otu6886:0.06387,(otu14584:0.04558,((otu2048:0.00685,otu11300:0.02888)0.988:0.03365,(otu5928:0.01489,otu8142:0.02789)0.973:0.02748)0.907:0.01939)0.984:0.03407)0.773:0.00651)0.800:0.00465,(((otu17671:0.01985,(otu2834:0.13911,otu1721:0.04089)0.994:0.04993)0.868:0.01206,((otu23741:0.02686,otu3892:0.02525)0.821:0.00693,((((otu15884:0.03054,(otu19505:0.04339,(otu11770:0.03288,otu7277:0.05636)0.702:0.00638)0.847:0.00681)0.621:0.00014,(otu5823:0.02842,otu16746:0.02588)0.839:0.00444)0.820:0.00228,(otu275:0.00014,((((((otu17998:0.0309,otu15592:0.03621)0.809:0.001,otu19971:0.03028)0.999:0.00078,((otu8700:0.03344,otu7324:0.02843)0.402:0.0042,(otu15902:0.03346,(otu20286:0.02705,otu13736:0.04512)0.815:0.00534)0.832:0.00479)0.859:0.00015)1.000:0.00015,(otu7001:0.02382,otu9472:0.03334)0.757:0.00677)0.905:0.00217,((((((otu283:0.03059,(otu11490:0.04561,(otu2521:0.0239,otu1032:0.02634)0.693:0.00418)0.746:0.00256)0.701:0.00458,otu19320:0.03553)0.082:0.00014,(otu15993:0.0283,otu12466:0.0309)0.730:0.00207)0.261:0.00014,(otu23022:0.03066,otu16529:0.03825)0.739:0.00213)1.000:0.00074,otu6934:0.0431)1.000:0.00149,otu8329:0.05288)0.891:0.00015)0.713:0.00015,(otu2942:0.03329,(otu7890:0.02904,otu23489:0.03178)0.549:0.0038)0.848:0.00474)0.731:0.00014)0.918:0.00016)0.872:0.00014,(otu16675:0.04447,otu13732:0.02673)0.465:0.00628)0.737:0.00269)0.748:0.00318)1.000:0.04501,((((((((otu21748:0.06638,otu20564:0.00015)0.992:0.02023,(otu2788:0.01619,(otu52:0.03311,otu7834:0.01625)0.095:0.00016)0.952:0.01254)0.913:0.00963,(otu12703:0.02617,otu14153:0.02862)0.725:0.00201)0.585:0.0023,((((((((otu7292:0.02313,otu12437:0.04046)0.769:0.00281,otu21706:0.0358)0.919:0.00712,(otu21627:0.03403,otu3608:0.02412)0.857:0.00632)0.765:0.00231,((((otu5333:0.02689,(otu8491:0.02569,otu14721:0.02461)0.781:0.00685)0.392:0.00301,otu4918:0.0395)0.597:0.00128,((otu8915:0.02585,otu895:0.02848)0.362:0.00225,otu18441:0.03304)0.789:0.00248)0.754:0.00223,(otu17937:0.02833,otu16227:0.03085)0.819:0.0048)0.763:0.00226)0.895:0.00015,((otu1936:0.04807,otu4723:0.06739)0.751:0.00176,((((((((otu6351:0.08705,(otu20416:0.03837,otu8610:0.08167)0.838:0.01417)0.429:0.00835,((otu22691:0.02108,otu2802:0.02384)0.738:0.00223,otu1559:0.02378)0.887:0.00544)0.495:0.00016,(otu21456:0.0275,otu6990:0.04221)0.878:0.0076)0.786:0.00333,otu18664:0.0657)0.607:0.00069,(((otu3598:0.03639,otu22487:0.01475)0.847:0.01082,(otu7711:0.06964,(otu7131:0.0209,otu18904:0.02168)0.105:0.00229)0.848:0.00999)0.885:0.00757,(((otu3201:0.05141,otu17811:0.02545)0.880:0.00759,(((otu11664:0.01861,otu7199:0.02585)0.862:0.00448,(otu2441:0.03085,(otu5233:0.0497,otu3474:0.0271)0.702:0.00106)0.793:0.00239)0.388:0.00016,otu13394:0.03052)0.798:0.00481)0.777:0.00262,(((otu20532:0.03144,otu6056:0.02426)0.789:0.00599,otu23273:0.02333)0.737:0.00253,otu10600:0.03734)0.781:0.00461)0.723:0.00296)0.715:0.00043)0.781:0.00234,((((otu15446:0.03027,(otu19643:0.02344,otu5436:0.02596)0.511:0.00443)0.768:0.00284,otu11792:0.03066)0.837:0.00014,((otu2302:0.03082,(otu1131:0.03198,otu7857:0.02952)0.556:0.00523)0.842:0.00014,(otu9318:0.024,otu13960:0.0312)0.818:0.00437)0.815:0.00228)0.819:0.00014,(otu793:0.04126,otu15379:0.02789)0.922:0.00918)0.444:0.00014)0.834:0.00015,(otu5734:0.0371,otu12144:0.02718)0.812:0.00522)0.880:0.00206,(otu6409:0.02828,otu10250:0.02824)0.778:0.0049)1.000:0.00016)0.754:0.00016)0.441:0.00015,((((otu56:0.02941,(otu19091:0.03319,otu14588:0.03152)0.910:0.00875)0.607:0.0047,otu19698:0.04169)0.777:0.00355,(otu8103:0.02878,otu4834:0.02371)0.780:0.00897)0.550:0.00014,otu21705:0.03535)0.893:0.00015)0.000:0.00015,(((((otu5086:0.04541,(((otu22394:0.02814,(otu22738:0.02627,otu2279:0.03569)0.754:0.00189)0.870:0.00015,otu16259:0.03034)0.836:0.00227,(((otu10088:0.02648,otu15403:0.03879)0.824:0.00472,otu22631:0.02906)0.684:0.00137,otu19210:0.028)0.562:0.00014)0.856:0.00445)0.703:0.00014,(otu8108:0.04022,(otu4107:0.03318,otu2995:0.02631)0.191:0.0044)0.752:0.00253)0.779:0.00015,((otu2973:0.0486,otu15821:0.02816)0.741:0.00496,((otu21268:0.0265,otu5893:0.03107)0.806:0.00433,(otu7061:0.03873,(otu8605:0.03226,(otu14522:0.04827,(otu21099:0.02758,otu12290:0.02836)0.019:0.00217)0.311:0.00253)0.180:0.00357)0.677:0.0014)0.808:0.00258)0.073:0.00015)0.896:0.00016,((otu16254:0.03031,otu17815:0.03528)0.734:0.00234,(otu19420:0.03251,otu13912:0.03001)0.857:0.00574)0.978:0.00015)0.000:0.00016,otu12869:0.00015)0.000:0.00015)0.607:0.00014,(otu13627:0.04021,otu20912:0.02496)0.868:0.00833)0.773:0.0023)0.968:0.01626,otu137:0.02936)0.973:0.0179,((((otu10213:0.01269,((otu2862:0.03847,otu11580:0.00015)0.985:0.02384,otu1835:0.0158)0.958:0.02174)0.851:0.01131,(otu11126:0.03393,(((((((otu140:0.02764,(otu5639:0.02879,otu18260:0.0139)0.673:0.00909)0.740:0.00285,(otu6144:0.03547,(((otu5470:0.03342,(otu6159:0.0237,otu1253:0.04136)0.783:0.00439)0.335:0.00475,otu12141:0.04282)0.463:0.00255,otu14596:0.02081)0.201:0.00237)0.810:0.00014)0.990:0.00014,((otu5283:0.02328,(otu3003:0.02735,otu11612:0.02144)0.762:0.00299)0.340:0.00287,otu18679:0.03314)0.733:0.00289)0.777:0.00225,(((((otu23622:0.04332,((((((((otu1363:0.02359,otu5376:0.03741)0.834:0.00581,((otu19352:0.03545,(otu1513:0.01626,(otu19346:0.02791,otu3550:0.02205)0.711:0.00706)0.883:0.00795)0.747:0.00208,(otu17979:0.04174,otu18235:0.02775)0.871:0.00766)0.830:0.00416)0.763:0.00235,(otu19343:0.02864,otu19354:0.04387)0.867:0.00619)0.763:0.00294,(((otu23724:0.03068,((otu23411:0.0116,otu6170:0.03601)0.830:0.00456,(otu4034:0.03931,otu5739:0.05195)0.904:0.01105)0.887:0.00659)0.373:0.00238,(otu10900:0.03592,otu15211:0.01831)0.866:0.00769)0.509:0.00015,((otu16071:0.02582,otu3545:0.02585)0.201:0.00514,(otu15074:0.0294,otu6444:0.02689)0.907:0.01073)0.943:0.00015)0.846:0.00226)0.854:0.00015,((((otu20785:0.02317,otu16609:0.04077)0.889:0.00986,((otu4555:0.03525,(otu19170:0.02589,(otu8742:0.03313,otu1182:0.03576)0.731:0.00291)0.809:0.00468)0.727:0.00015,((otu23874:0.03851,otu16736:0.05102)0.484:0.00981,(otu8330:0.0258,otu18368:0.03331)0.675:0.00014)0.842:0.00432)0.761:0.00227)0.744:0.00226,(((otu1732:0.02341,(otu20292:0.03062,otu14789:0.02916)0.796:0.00763)0.803:0.00518,otu6093:0.02879)0.747:0.00204,otu20834:0.03797)0.830:0.00015)0.846:0.00015,((otu6364:0.02857,otu8979:0.02624)0.812:0.00437,(((otu14328:0.04793,(otu19596:0.02783,otu12524:0.04835)0.747:0.00497)0.054:0.00333,(otu17510:0.03614,(otu2681:0.0307,otu5246:0.03926)0.805:0.00772)0.857:0.00668)0.811:0.00228,(otu17896:0.06212,otu9500:0.04121)0.098:0.00713)1.000:0.00014)0.657:0.00015)0.852:0.00226)0.855:0.00226,(((otu19395:0.02647,otu9901:0.01844)0.960:0.01456,otu8010:0.04815)0.731:0.00241,(((otu18414:0.01868,otu13572:0.02384)0.757:0.00171,(otu8869:0.04044,(otu15228:0.01772,(otu3687:0.03278,otu19497:0.01866)0.328:0.00358)0.852:0.0065)0.460:0.0065)0.782:0.00267,(((otu5804:0.01494,otu16622:0.03775)0.723:0.01149,otu14060:0.02338)0.877:0.00712,(otu20213:0.04082,((otu17136:0.02612,otu20397:0.02709)0.752:0.00881,((otu20217:0.0366,otu18760:0.05053)0.745:0.00781,(otu20044:0.02069,otu2849:0.02704)0.310:0.00585)0.771:0.00474)0.747:0.00283)0.748:0.00218)0.416:0.00015)0.765:0.00227)0.794:0.00227)0.879:0.00015,(((((otu9301:0.05388,otu14759:0.01746)0.750:0.00309,otu3169:0.03291)0.680:0.00294,((otu684:0.03198,(otu2005:0.02968,otu7988:0.02682)0.452:0.00261)0.611:0.00312,(otu8210:0.03561,otu18881:0.01973)0.932:0.01265)0.694:0.00162)0.752:0.00227,((((otu20427:0.04073,otu18016:0.01961)0.797:0.00679,(otu892:0.01534,otu22540:0.05254)0.788:0.0049)0.865:0.00548,((otu23818:0.02234,(otu19300:0.03268,otu12671:0.05216)0.751:0.01215)0.220:0.0034,otu2833:0.03274)0.766:0.00296)0.767:0.00228,(otu8720:0.03386,otu18799:0.026)0.896:0.00982)0.757:0.00233)0.806:0.00235,(((otu7490:0.02925,(otu7650:0.03423,otu18223:0.03943)0.393:0.00874)0.611:0.00213,(otu15376:0.02651,otu10258:0.0335)0.910:0.00981)0.795:0.00394,((otu2573:0.03699,(otu11473:0.01655,otu713:0.06504)0.825:0.00617)0.804:0.00511,otu12660:0.03947)0.266:0.00124)0.713:0.00014)0.892:0.00014)0.902:0.00014,(((((((otu6684:0.02578,(((otu18561:0.02169,otu8524:0.02098)0.065:0.00203,otu22962:0.0259)0.752:0.00219,otu12867:0.02804)0.758:0.00225)0.155:0.00224,(otu20343:0.03485,(otu1320:0.03859,otu16822:0.03857)0.845:0.00697)0.886:0.00712)0.859:0.00014,((otu11443:0.02803,otu15698:0.02551)0.820:0.0056,((otu2006:0.021,otu18130:0.02097)0.826:0.00431,otu19841:0.02567)0.902:0.00015)0.810:0.00227)0.000:0.00015,otu20537:0.03049)0.891:0.00015,((((otu6199:0.02042,(otu12854:0.00711,otu16549:0.02578)0.971:0.01615)0.896:0.01021,(otu12761:0.0429,otu13098:0.04037)0.195:0.00496)0.027:0.00015,(otu15614:0.03355,otu18637:0.04776)0.834:0.00631)0.880:0.00499,((otu3891:0.04001,(otu8000:0.0309,otu8174:0.02775)0.775:0.00731)0.610:0.00094,otu6103:0.05888)0.783:0.00312)0.865:0.00633)0.826:0.00147,((otu17269:0.03097,(otu6105:0.04299,(otu14072:0.02761,otu18927:0.04163)0.489:0.00402)0.920:0.01292)0.700:0.00273,(((((otu13574:0.02586,otu8444:0.02114)0.755:0.00205,otu7530:0.02327)0.258:0.00014,(otu19028:0.04086,otu7258:0.0158)0.881:0.00762)0.834:0.00226,(((otu5498:0.02825,(otu6540:0.03335,otu3973:0.02122)0.730:0.00215)0.637:0.00014,(otu21094:0.02284,otu527:0.02303)0.829:0.00599)0.748:0.00209,otu21228:0.03054)1.000:0.00013)0.833:0.00016,otu6699:0.03821)0.279:0.00233)0.859:0.00144)0.907:0.0015,((((otu5045:0.0284,(otu312:0.0324,otu14327:0.03043)0.740:0.00337)0.728:0.0022,(otu17572:0.03076,(((otu22348:0.03056,otu17394:0.03299)0.820:0.00556,(otu3565:0.02337,otu13760:0.02573)0.738:0.00231)0.961:0.00094,otu12892:0.0279)0.976:0.00125)0.948:0.00015)0.797:0.00226,((((otu388:0.03056,(otu5156:0.03067,otu15731:0.02322)0.742:0.00255)0.741:0.00222,((((((otu11642:0.02518,(otu11546:0.02326,otu7875:0.03585)0.148:0.00804)0.779:0.00506,((otu10969:0.02358,(otu17155:0.02315,otu18238:0.01866)0.949:0.00014)0.270:0.00491,otu15747:0.04087)0.806:0.0043)0.779:0.00014,((((otu3472:0.03304,otu14288:0.02358)0.839:0.00508,(otu22922:0.05323,otu13225:0.03301)0.717:0.00015)0.768:0.00252,(otu9956:0.02589,(otu11869:0.0401,(otu23625:0.02838,otu8048:0.03091)0.422:0.00236)0.759:0.00249)0.930:0.00015)0.353:0.00015,otu18989:0.03294)0.820:0.00449)0.884:0.00015,((otu3259:0.02574,(otu9392:0.04076,otu18185:0.03828)0.805:0.00463)0.338:0.00224,(otu13330:0.02366,(otu11685:0.02758,otu15980:0.02952)0.766:0.00512)0.754:0.00276)0.856:0.00014)0.855:0.00226,((((otu15502:0.03044,(((otu22044:0.0187,otu18220:0.01868)0.738:0.00219,otu19737:0.03061)0.772:0.00224,((otu1592:0.02557,(otu19077:0.0233,otu11864:0.02879)0.931:0.01161)0.351:0.00246,otu10286:0.0233)0.752:0.00014)0.815:0.00223)0.927:0.00014,(otu9516:0.02589,(otu6608:0.03064,otu8208:0.02447)0.243:0.00202)0.857:0.0047)0.872:0.00134,(otu2784:0.035,otu915:0.02265)0.820:0.00299)0.827:0.0013,(otu18081:0.04572,(otu636:0.03578,otu13214:0.02354)0.893:0.00679)0.871:0.00014)0.845:0.00226)0.553:0.00014,(otu11543:0.02797,(((otu16412:0.02359,otu226:0.02155)0.735:0.00182,otu15216:0.02821)0.758:0.00247,(((((otu16509:0.03837,((otu2682:0.03725,otu14748:0.03036)0.879:0.01237,(otu20220:0.02837,otu9737:0.03079)0.762:0.00982)0.687:0.0023)0.743:0.00267,(((otu7838:0.02789,otu17559:0.02999)0.769:0.01103,(otu7926:0.03312,otu7933:0.01673)0.928:0.01291)0.780:0.0036,(((otu22914:0.02352,otu3079:0.01399)0.114:0.00902,(otu5219:0.01295,otu104:0.03221)0.798:0.0159)0.725:0.0003,(otu7789:0.03559,(otu20434:0.03513,(otu16177:0.02347,otu6523:0.0177)0.384:0.00535)0.722:0.00283)0.290:0.00224)0.369:0.00231)0.828:0.00014)0.856:0.00226,(((otu8411:0.03602,otu8814:0.03315)0.872:0.00706,(otu16886:0.0306,otu18385:0.01582)0.895:0.0078)0.794:0.0023,(((((((otu2556:0.02886,otu574:0.04687)0.695:0.00861,(otu15179:0.0217,otu16050:0.03913)0.853:0.00623)0.147:0.00015,((otu18557:0.03345,(otu3484:0.031,otu18621:0.02135)0.753:0.00187)0.883:0.00549,(otu12962:0.02726,otu16582:0.05786)0.776:0.00446)0.359:0.00359)0.671:0.00014,((((otu1619:0.03283,(otu14053:0.02329,otu174:0.02322)0.636:0.00186)0.771:0.00559,((otu18438:0.03515,(otu15343:0.02883,otu9890:0.04587)0.766:0.00679)0.620:0.00099,(otu4451:0.02966,otu5991:0.03607)0.730:0.00776)0.768:0.00426)0.852:0.00014,((((otu19124:0.02634,otu19836:0.02881)0.840:0.00691,(((otu21867:0.03,otu6708:0.04636)0.810:0.0068,(otu7096:0.02884,otu7657:0.02378)0.877:0.00014)0.798:0.00386,otu14614:0.02587)0.743:0.00228)0.392:0.00014,(otu21962:0.03307,(otu7380:0.02837,otu9018:0.02857)0.409:0.00477)0.762:0.00244)0.002:0.00014,(otu16270:0.03554,((otu17727:0.0304,(otu6414:0.04414,otu8922:0.02936)0.838:0.00628)0.814:0.00014,otu11367:0.0256)0.473:0.00232)0.787:0.00223)0.841:0.00226)0.980:0.00016,((otu4867:0.02856,otu5185:0.02904)0.874:0.00667,otu1556:0.03111)0.737:0.00186)0.780:0.00228)0.629:0.00016,otu7886:0.03045)0.821:0.00225,(((otu23356:0.02755,otu20701:0.04403)0.697:0.00992,(otu23392:0.0258,((otu4728:0.02259,otu15812:0.02775)0.833:0.0058,(otu23321:0.0289,otu12110:0.0368)0.820:0.00627)0.776:0.00257)0.662:0.00208)0.563:0.00235,(otu21977:0.03252,otu18237:0.02475)0.921:0.01155)0.759:0.00227)0.326:0.00014,(otu14300:0.02642,(otu3902:0.02141,otu8205:0.03782)0.836:0.00528)0.722:0.00166)0.922:0.00218)1.000:0.00015)0.783:0.00015,((((otu8803:0.04463,(otu19349:0.03348,otu7477:0.02062)0.731:0.00847)0.744:0.00415,((otu20783:0.04778,otu15770:0.04555)0.788:0.00799,((otu14390:0.05666,otu18062:0.01426)0.892:0.00917,(otu20949:0.01903,otu8802:0.03091)0.833:0.00447)0.783:0.00262)0.773:0.00356)0.631:0.00082,otu741:0.03775)0.997:0.00015,((otu12658:0.03031,(otu12239:0.03795,otu13861:0.032)0.139:0.00544)0.753:0.00265,(otu13858:0.0231,otu14487:0.01813)0.881:0.00787)0.932:0.00015)0.913:0.00226)0.395:0.00014,((((otu15733:0.0256,(otu8054:0.03655,otu8470:0.03808)0.708:0.00977)0.735:0.00264,(otu4015:0.02849,otu17520:0.02602)0.883:0.00696)0.743:0.00207,((otu12334:0.0208,(otu8930:0.02362,otu7050:0.03086)0.809:0.00467)0.911:0.00156,(otu4896:0.02832,otu14083:0.03579)0.749:0.00216)0.972:0.0008)0.772:0.00232,(otu21786:0.03011,(otu19568:0.04084,otu16961:0.03079)0.525:0.00466)0.770:0.00294)0.775:0.00225)0.992:0.00015)0.839:0.00223)0.963:0.00015)0.389:0.0001)0.903:0.00016,(otu13196:0.0237,otu17175:0.02134)0.892:0.0067)0.996:0.00096,otu8643:0.03064)0.978:0.00131)0.742:0.00014,(((otu8569:0.02597,otu13947:0.03089)0.748:0.00201,(((otu15648:0.03057,otu14232:0.02333)0.541:0.00016,((otu6787:0.02572,otu14294:0.03048)0.755:0.00274,((otu19549:0.03596,otu20034:0.01241)0.413:0.00746,otu8467:0.0301)0.773:0.00443)0.737:0.00456)0.496:0.00222,(otu50:0.02367,otu12114:0.02341)0.898:0.00681)0.763:0.00221)0.765:0.0022,((otu18720:0.02829,((otu285:0.03567,otu5224:0.02365)0.306:0.00726,((otu8340:0.04643,otu802:0.02652)0.779:0.00393,otu10425:0.03564)0.951:0.00016)0.797:0.00206)0.828:0.0046,((((((otu19350:0.02355,otu8966:0.02356)0.912:0.00897,(otu19959:0.03061,((((otu20606:0.02339,otu14725:0.03338)0.820:0.00507,((otu5798:0.03192,otu826:0.03242)0.364:0.00304,otu5446:0.03323)0.364:0.00248)0.771:0.00211,otu21870:0.04005)1.000:0.00014,(((otu18721:0.03558,(((otu3213:0.03343,(otu117:0.02387,otu9629:0.01607)0.897:0.00695)0.844:0.00457,(otu7212:0.02774,(otu10970:0.023,otu9762:0.03251)0.726:0.00585)0.767:0.00014)0.846:0.00248,((otu11509:0.02571,((otu14841:0.02662,otu11956:0.02152)0.749:0.00338,(otu7105:0.02198,otu21023:0.0252)0.808:0.00425)0.289:0.00297)0.757:0.00244,(otu2465:0.02187,otu8939:0.03179)0.680:0.00402)0.747:0.00014)0.619:0.00014)0.465:0.00228,(otu2128:0.02274,otu14722:0.03027)0.852:0.00594)0.783:0.00226,(((otu440:0.02418,otu91:0.02379)0.827:0.00473,(otu8628:0.02384,(otu4311:0.02647,otu11597:0.0236)0.296:0.00427)0.747:0.00285)0.794:0.00387,otu21660:0.03796)0.643:0.00015)0.875:0.00014)0.950:0.00015)0.827:0.00226)1.000:0.00016,(((((otu12580:0.03114,otu14739:0.02581)0.647:0.00016,(otu9713:0.02784,otu10162:0.03518)0.772:0.00442)0.757:0.00237,otu12923:0.0278)0.774:0.00276,(otu12520:0.02536,otu13412:0.02546)0.827:0.0058)0.574:0.00233,(otu13823:0.02557,otu1733:0.03309)0.869:0.00753)0.847:0.00014)0.000:0.00014,((otu930:0.00015,((((((otu21407:0.04402,otu12553:0.03651)0.798:0.00653,otu12499:0.03597)0.795:0.00432,((otu5675:0.02577,otu12970:0.03326)0.855:0.00747,(((otu5852:0.03301,otu496:0.02813)0.142:0.00016,((otu22214:0.0274,(otu14766:0.02588,otu16083:0.03099)0.481:0.00223)0.739:0.00269,otu5624:0.03306)0.769:0.00275)0.786:0.00135,((((otu19461:0.03297,otu384:0.02343)0.757:0.00678,((otu23709:0.03035,(otu20603:0.02349,otu20089:0.02384)0.681:0.00437)0.741:0.00236,(((otu16680:0.03515,(otu5840:0.04326,otu1279:0.03055)0.382:0.00467)0.896:0.00016,(((((otu9968:0.03409,otu18768:0.03403)0.444:0.00582,otu13133:0.03057)0.917:0.00015,(otu3944:0.03043,(otu7330:0.02842,otu21807:0.02601)0.723:0.00198)0.163:0.00228)0.847:0.00385,(otu3776:0.03181,(otu22755:0.06218,otu1185:0.02931)0.380:0.0049)0.892:0.00015)0.855:0.00386,((otu15127:0.02828,otu1601:0.03561)0.905:0.00704,(otu3609:0.05941,(otu12336:0.02798,otu10481:0.05469)0.717:0.00375)0.836:0.00607)0.690:0.00226)0.867:0.00015)0.750:0.00015,((otu9378:0.03057,otu2568:0.03291)0.728:0.00261,(otu10136:0.03259,(otu5753:0.02405,otu8441:0.03471)0.416:0.00463)0.764:0.00242)0.071:0.00015)0.781:0.00014)1.000:0.00015)0.921:0.00216,((otu6192:0.03356,(otu2878:0.0265,otu16703:0.03081)0.784:0.00418)0.724:0.00192,(((otu7242:0.02338,otu18539:0.03315)0.769:0.00382,otu7213:0.0257)0.597:0.00337,((otu2997:0.03052,otu12100:0.02801)0.727:0.00256,(((otu4501:0.02311,(otu13821:0.03053,otu14349:0.02797)0.723:0.00224)0.420:0.00227,otu1367:0.02791)0.886:0.00016,((otu106:0.03257,(otu724:0.02313,otu18115:0.0309)0.002:0.00214)0.769:0.00247,(otu5997:0.04307,(otu17902:0.03068,(otu11508:0.0258,otu15279:0.0306)0.719:0.00235)0.724:0.00225)0.927:0.00014)0.894:0.00015)0.783:0.00016)0.907:0.00218)1.000:0.00014)0.750:0.00015)1.000:0.00014,((otu23369:0.03682,otu5598:0.03071)0.829:0.00449,otu10705:0.04369)0.724:0.0013)0.912:0.00157)0.733:0.00138)1.000:0.00014)0.751:0.00015,(otu15690:0.03042,otu17258:0.03531)0.906:0.00016)1.000:0.00014,(((otu2168:0.04053,((otu2755:0.03044,(otu21309:0.03097,otu9379:0.03078)0.805:0.00465)0.702:0.00015,((otu9774:0.03096,(otu2927:0.0366,otu18201:0.02817)0.275:0.00214)0.293:0.00338,(otu19392:0.03557,otu14806:0.02254)0.597:0.00873)0.826:0.0057)0.503:0.00014)0.765:0.00226,(((otu2743:0.01566,otu4060:0.0229)0.935:0.01065,otu14063:0.03296)0.744:0.00231,otu10591:0.0305)0.927:0.00015)0.743:0.00123,(otu22683:0.03065,otu18447:0.03309)0.885:0.00722)0.740:0.0012)0.848:0.00225,((otu21567:0.03174,otu11240:0.02948)0.832:0.01069,(otu13447:0.03007,((otu9415:0.02436,otu20708:0.04295)0.748:0.0022,(otu19981:0.03014,otu23532:0.03723)0.654:0.00447)0.754:0.00295)0.861:0.00383)0.968:0.00015)0.911:0.00016)0.000:0.00015,((((otu19916:0.03039,(otu310:0.02565,otu9306:0.0303)0.837:0.00495)0.765:0.00237,((otu2121:0.03027,otu1085:0.02794)0.746:0.00289,(otu12217:0.02888,otu15995:0.03396)0.751:0.00142)0.751:0.00223)0.840:0.00015,(otu21053:0.03061,(otu23854:0.02624,otu3458:0.02865)0.813:0.00418)0.735:0.00213)0.710:0.00015,(((otu10478:0.03282,(otu22529:0.03328,otu3693:0.03809)0.560:0.00445)0.724:0.00236,(((otu3653:0.03525,otu16559:0.02546)0.762:0.00775,((((otu12180:0.02677,otu16902:0.03451)0.834:0.00747,((otu8167:0.02055,otu14190:0.02784)0.864:0.00526,(otu4426:0.02562,(otu19846:0.03104,otu18703:0.02378)0.818:0.00433)0.814:0.00014)0.790:0.00242)0.771:0.00205,(otu23510:0.0258,otu2368:0.0307)0.870:0.00453)1.000:0.00015,(otu21209:0.02791,otu6839:0.02036)0.943:0.01277)0.925:0.00217)1.000:0.00016,otu14100:0.04266)0.864:0.00015)0.902:0.00015,((((((otu4660:0.05261,otu14714:0.03214)0.965:0.01841,((((otu20685:0.0233,otu6094:0.02547)0.388:0.00576,((otu10204:0.02866,otu15362:0.03235)0.733:0.00246,(otu5671:0.03154,otu13541:0.03489)0.758:0.00235)0.177:0.00016)0.800:0.00255,otu16152:0.03159)0.692:0.00036,((otu23823:0.0362,otu12672:0.06405)0.901:0.00937,(otu22974:0.03298,otu590:0.02307)0.852:0.00664)0.704:0.00015)0.974:0.00182)0.894:0.00015,otu21805:0.03277)0.715:0.00015,(otu6266:0.04545,(otu4317:0.03325,(otu19319:0.0303,otu7519:0.02566)0.801:0.00519)0.744:0.00209)0.764:0.00235)0.858:0.00227,((otu23262:0.05181,otu15078:0.03394)0.256:0.00642,otu9235:0.0428)0.896:0.00015)0.831:0.00015,((otu6346:0.0229,otu15872:0.02784)0.916:0.00798,((otu2031:0.03041,otu16879:0.02365)0.885:0.00686,otu6977:0.03296)0.751:0.00237)0.738:0.00211)0.912:0.00015)0.733:0.00014)0.000:0.00014)0.000:0.00015)0.884:0.00016,((((otu10234:0.02853,otu15970:0.03348)0.861:0.00677,((otu11564:0.03039,(((otu17478:0.03302,(((otu2653:0.03064,otu14866:0.0232)0.835:0.00502,(otu16005:0.02558,(otu19402:0.02671,otu19883:0.02405)0.974:0.00048)0.983:0.001)0.781:0.00227,((otu3823:0.03079,otu5871:0.02556)0.854:0.00461,((otu13818:0.02409,(otu3326:0.023,otu18643:0.03111)0.831:0.00524)0.724:0.00159,otu16371:0.02347)0.747:0.00226)0.752:0.00215)0.925:0.00014)0.780:0.0022,(((otu19268:0.0336,otu20576:0.02158)0.739:0.00162,otu12099:0.02562)0.769:0.0024,otu20280:0.04311)0.412:0.00229)0.855:0.00159,(((otu14165:0.02808,(otu21634:0.02384,otu17715:0.03116)0.470:0.00399)0.865:0.00015,((otu4462:0.02097,otu17238:0.02093)0.872:0.00674,(otu22807:0.0353,otu8102:0.02278)0.833:0.0055)0.930:0.00015)1.000:0.00015,(otu4135:0.02242,otu10726:0.03761)0.724:0.00653)0.825:0.00142)0.912:0.0015)0.957:0.00014,((((otu9057:0.02537,otu18275:0.03025)0.747:0.00301,(otu5875:0.04297,(otu19594:0.02941,otu3314:0.09533)0.463:0.0083)0.965:0.00014)0.734:0.00014,((otu19123:0.02572,otu14523:0.02083)0.824:0.00765,(otu20799:0.06669,otu10143:0.03353)0.759:0.00431)0.895:0.00015)0.808:0.00226,(otu7130:0.03755,(otu11867:0.0305,otu14316:0.03043)0.726:0.00222)0.765:0.00223)1.000:0.00015)1.000:0.00014)0.723:0.00113,((otu9839:0.02853,(otu10415:0.03669,otu14401:0.02627)0.779:0.00393)0.766:0.00232,((otu20293:0.03793,otu20773:0.03023)0.738:0.00307,otu9911:0.06366)0.758:0.00254)0.759:0.00122)0.907:0.00172,(((otu899:0.03082,(otu4476:0.02154,otu12995:0.02377)0.724:0.00175)0.848:0.0046,((otu9780:0.0255,otu14547:0.0256)0.751:0.00274,(otu14527:0.02883,otu16303:0.02863)0.785:0.004)0.749:0.0021)0.761:0.00224,((otu9325:0.0234,otu12504:0.02346)0.698:0.00672,(otu6683:0.02359,otu7037:0.02115)0.879:0.01139)0.912:0.00016)0.809:0.00226)0.696:0.00015)1.000:0.00014,otu1198:0.05364)0.840:0.00224)1.000:0.00014)0.000:0.00014)0.823:0.00015)0.858:0.00224)0.879:0.00015)0.820:0.00223,(((otu1530:0.02818,otu13551:0.01937)0.920:0.00931,(otu6437:0.01528,(((otu19602:0.02253,otu5058:0.0594)0.751:0.00658,otu2394:0.04424)0.795:0.00529,(otu14206:0.02533,otu10015:0.05629)0.363:0.00673)0.777:0.00444)0.809:0.00495)0.763:0.00289,((((otu841:0.02587,otu14182:0.02335)0.839:0.00494,(otu12143:0.01889,otu17618:0.0189)0.854:0.00452)0.748:0.00227,otu9730:0.02567)0.813:0.00466,otu647:0.02601)0.862:0.00471)0.238:0.00217)1.000:0.00014,((otu12359:0.03168,otu21490:0.06881)0.942:0.01588,(((((otu11581:0.02439,otu8941:0.016)0.360:0.0063,((otu4782:0.05255,(otu167:0.06749,otu12990:0.03956)0.324:0.00914)0.815:0.00898,((((otu20791:0.01991,(otu8662:0.04491,otu13215:0.01286)0.913:0.01135)0.635:0.00553,(otu12599:0.04204,otu16379:0.03488)0.393:0.00363)0.809:0.00292,(otu14568:0.03542,otu21666:0.02538)0.421:0.00817)0.817:0.00014,(((otu3763:0.03054,(otu17879:0.01619,(((((otu5067:0.02372,otu15351:0.04901)0.890:0.01036,otu16616:0.01401)0.887:0.00714,otu11907:0.02835)0.813:0.00489,otu7516:0.03315)0.761:0.00325,(otu13967:0.04391,(otu20654:0.03981,(otu20103:0.04146,otu11346:0.05352)0.911:0.02563)0.327:0.01238)0.401:0.00828)0.785:0.00379)0.780:0.00015)0.633:0.00456,(otu20179:0.02413,(otu5525:0.04867,otu12651:0.02323)0.341:0.00733)0.899:0.00885)0.748:0.00215,((otu19516:0.02602,otu2531:0.04077)0.848:0.0099,otu15079:0.01855)0.728:0.00237)0.765:0.00227)0.472:0.00015)0.155:0.00306)0.774:0.00376,((((otu2536:0.03717,((otu5050:0.03666,otu8804:0.0292)0.559:0.00596,otu6016:0.03411)0.559:0.00359)0.781:0.00427,(otu17634:0.03123,otu8034:0.04954)0.840:0.00703)0.740:0.0023,(otu21387:0.07585,(otu20339:0.06764,(otu17305:0.02712,otu16458:0.0302)0.742:0.00881)0.741:0.0033)0.796:0.00374)0.759:0.00223,otu9914:0.02334)0.767:0.0023)0.353:0.00015,((otu19006:0.03038,otu23841:0.04074)0.871:0.00796,((otu9069:0.02367,(otu3971:0.03943,otu6432:0.03137)0.448:0.00627)0.758:0.00249,((otu3343:0.02102,otu5439:0.02939)0.857:0.00759,(((((otu12621:0.02982,otu12234:0.03255)0.048:0.00539,((otu8655:0.05765,(otu22255:0.02642,otu13496:0.02994)0.379:0.00708)0.804:0.00642,(otu21889:0.02112,otu7929:0.03694)0.801:0.00513)0.885:0.0079)0.786:0.00467,(otu12983:0.02787,otu15337:0.02616)0.436:0.00551)0.799:0.00269,(otu18018:0.03037,(otu512:0.02678,otu12699:0.03645)0.000:0.00143)0.728:0.00015)0.920:0.00457,(otu23816:0.03066,(otu16598:0.02634,otu12808:0.02397)0.168:0.00175)0.872:0.00012)0.828:0.00292)0.672:0.00118)0.823:0.00268)0.837:0.00015)0.793:0.00227,(otu21939:0.0404,otu2411:0.02785)0.775:0.0054)0.805:0.00227)0.916:0.00014)1.000:0.00014,otu6634:0.05327)0.707:0.00224,((((((otu20263:0.01419,(otu8874:0.03911,otu17720:0.02121)0.978:0.022)0.712:0.00123,otu20543:0.03168)0.675:0.00487,(otu1634:0.04714,otu17826:0.05784)0.875:0.01246)0.000:0.00361,otu20329:0.04497)0.869:0.00771,((((otu13135:0.0282,otu3911:0.07447)0.798:0.02964,(otu23520:0.11346,otu12600:0.06915)0.777:0.03164)0.605:0.00455,(otu15484:0.06513,(otu12077:0.06903,otu13313:0.037)0.599:0.01196)0.897:0.01615)0.639:0.0013,(otu685:0.04108,otu16771:0.05243)0.968:0.02546)0.865:0.00589)0.747:0.00269,((otu1952:0.06948,otu11984:0.01946)0.708:0.01537,otu10272:0.03753)0.898:0.0105)0.776:0.00304)0.879:0.00015)0.842:0.00584,(otu11967:0.05325,otu17470:0.05799)0.974:0.02468)0.889:0.01106,((((otu10049:0.01695,otu18403:0.01823)0.903:0.0096,(otu7346:0.01541,(otu2273:0.01308,otu14277:0.02004)0.928:0.00953)0.944:0.01118)0.947:0.01424,(otu6497:0.01749,otu11800:0.05811)0.518:0.00506)0.975:0.02526,otu21433:0.03183)0.936:0.02216)0.589:0.00854,((otu9677:0.04916,(otu1939:0.0356,otu278:0.03799)0.832:0.01742)0.891:0.01241,otu13113:0.0292)0.316:0.00591)0.634:0.00918)0.992:0.03451)0.683:0.01187,((otu22297:0.02026,(otu4333:0.0354,((otu19773:0.03283,otu19390:0.04832)0.739:0.00015,otu14646:0.00014)0.882:0.00013)0.965:0.02172)0.935:0.02273,(otu18751:0.01284,((otu3991:0.05351,(otu5935:0.00252,otu1071:0.04822)0.996:0.06547)0.997:0.05413,(otu8225:0.04404,(otu11043:0.0398,(((otu22900:0.03066,otu12086:0.04152)0.818:0.0117,(otu19950:0.00014,(otu14493:0.04987,otu7540:0.03225)0.594:0.00082)0.665:0.00137)0.922:0.01564,otu13377:0.01671)0.952:0.02359)0.471:0.01759)0.856:0.02303)0.782:0.01297)0.915:0.02267)0.420:0.01897)0.960:0.02129,((((((otu7082:0.00662,(otu7067:0.03595,(((otu2689:0.03034,otu3171:0.02591)0.920:0.01786,((((((((((((otu258:0.0365,otu498:0.02894)0.709:0.0013,((otu17735:0.04831,(otu22771:0.06602,otu8166:0.0274)0.738:0.00266)0.375:0.00494,(otu6502:0.02801,(otu22658:0.02979,otu5757:0.04175)0.820:0.00014)0.802:0.00318)0.846:0.00016)0.861:0.00228,otu6723:0.03796)0.714:0.00014,(((otu20902:0.0305,otu16759:0.04543)0.761:0.00221,otu4665:0.05297)0.772:0.00218,otu1169:0.00014)0.470:0.00016)0.629:0.00015,(otu15753:0.03337,otu7612:0.0336)0.801:0.00412)0.906:0.00218,(otu10659:0.02598,otu18686:0.04615)0.592:0.00439)0.493:0.00014,(otu8999:0.04496,((otu5992:0.03511,otu14647:0.02756)0.867:0.00833,(otu1901:0.02834,(otu12958:0.02855,otu14513:0.04085)0.672:0.00015)0.724:0.00175)0.941:0.00014)0.803:0.00226)0.719:0.00015,(otu19682:0.03066,(otu19186:0.04339,otu12728:0.03344)0.819:0.00435)0.752:0.00205)0.842:0.00227,((otu2389:0.02365,otu15655:0.03878)0.898:0.01155,(otu582:0.04429,(otu4768:0.03922,(otu1665:0.03894,otu20531:0.02952)0.885:0.00855)0.732:0.00223)0.874:0.00633)0.844:0.00015)0.838:0.00227,((otu2345:0.02191,otu13602:0.03916)0.377:0.00378,otu3730:0.03316)0.917:0.00016)1.000:0.00015,(otu4280:0.03654,otu4959:0.02913)0.750:0.00126)0.947:0.01946,((((otu11059:0.01883,((otu9278:0.01224,otu12041:0.02871)0.836:0.0074,((((otu19184:0.03074,(otu3406:0.03324,otu18315:0.00016)0.755:0.00216)0.838:0.00594,(((otu1370:0.02337,otu1062:0.02087)0.713:0.00015,otu1905:0.03825)0.339:0.00015,otu1856:0.02571)0.930:0.00841)0.717:0.00246,otu6461:0.02995)0.481:0.00015,((otu4298:0.02441,otu20680:0.04349)0.792:0.00457,((otu19466:0.01746,otu21416:0.03107)0.740:0.00183,otu11650:0.02116)0.930:0.00863)0.623:0.00014)0.806:0.00648)0.768:0.00412)0.929:0.01103,otu1451:0.02007)0.636:0.00664,otu9636:0.01368)0.818:0.01511,(otu15740:0.0067,(otu5917:0.03043,otu8792:0.01639)0.864:0.01408)0.953:0.02028)0.968:0.02359)0.246:0.00637)0.850:0.01244,(otu3775:0.02568,((otu17224:0.0407,(otu15684:0.04226,otu3392:0.0371)0.688:0.00123)0.972:0.00015,(otu14554:0.00126,otu19189:0.03466)0.482:0.00513)0.463:0.00528)0.895:0.00918)0.735:0.00412)0.829:0.01039)0.916:0.01514,((otu22500:0.03287,otu23394:0.01247)0.874:0.01516,(otu7870:0.02326,(otu11343:0.00015,otu1280:0.03335)0.933:0.01662)0.996:0.03463)0.705:0.01494)0.970:0.01944,((otu11979:0.03485,otu9888:0.01162)0.693:0.00441,(otu10645:0.02299,(((otu5975:0.02192,otu8556:0.01821)0.922:0.01493,otu15292:0.00985)0.810:0.01031,otu2090:0.01591)0.982:0.02538)0.868:0.0142)0.663:0.00568)0.764:0.00277,((otu22202:0.00249,otu6724:0.04115)0.944:0.01156,((otu17477:0.0506,otu7220:0.01075)0.772:0.005,otu6938:0.0168)0.958:0.01208)0.952:0.01173)0.752:0.00188,otu6203:0.02401)0.934:0.00966,(((otu3298:0.00686,otu1478:0.02622)0.992:0.02857,(((otu3459:0.02457,otu7582:0.02891)0.825:0.00717,(otu7707:0.01242,otu2154:0.03562)0.326:0.00714)0.838:0.00796,otu10428:0.01605)0.953:0.01725)0.887:0.01184,(otu16802:0.03663,(otu21144:0.0257,otu12413:0.01888)0.812:0.01116)0.686:0.01618)0.863:0.00717)0.865:0.00936)0.695:0.00981)0.982:0.01818,(((((otu9973:0.03203,((otu20208:0.03195,otu9443:0.05066)0.225:0.0048,(otu7057:0.0119,(otu22275:0.02976,(otu19055:0.00014,(otu437:0.00623,otu17610:0.05636)0.994:0.02691)0.992:0.01818)0.796:0.00567)0.877:0.00902)0.638:0.00771)0.847:0.00486,(((otu19212:0.01302,(otu21305:0.01668,otu5070:0.01964)0.933:0.01279)0.927:0.01438,(otu7974:0.04182,(otu8624:0.03574,(otu10995:0.00015,otu13817:0.03297)0.863:0.00015)1.000:0.05931)0.958:0.02459)0.735:0.00256,(((otu11839:0.00014,(otu16221:0.06084,otu9425:0.0405)0.899:0.00014)0.988:0.02474,(otu7954:0.00143,(otu20895:0.03991,otu9289:0.0449)0.761:0.00417)0.860:0.01008)0.794:0.01261,(otu20864:0.03329,(otu4550:0.00016,(otu9461:0.03337,((((otu18349:0.03568,(((otu11794:0.07109,otu4687:0.01993)0.737:0.0035,(otu3599:0.02923,otu18508:0.05573)0.779:0.00679)0.750:0.00243,((otu2641:0.02346,otu1764:0.04718)0.738:0.00248,(otu22237:0.0301,otu20266:0.03408)0.742:0.00315)0.743:0.00096)0.597:0.00014)0.689:0.00239,otu3856:0.03358)0.999:0.00015,(otu23824:0.02901,otu6983:0.05108)0.782:0.00671)0.723:0.00195,((otu6268:0.03547,(otu2471:0.03585,otu21796:0.02605)0.501:0.00202)0.770:0.00238,((otu17161:0.03074,otu6623:0.03846)0.832:0.0049,otu21956:0.03295)0.768:0.00225)0.742:0.00016)0.477:0.00129)0.974:0.00094)0.730:0.00202)0.972:0.02017)0.990:0.02583)0.925:0.01045)0.923:0.00953,(otu2613:0.02434,otu17088:0.02121)0.965:0.0189)0.861:0.00483,(otu11311:0.03861,(otu10929:0.02504,otu7042:0.03107)0.363:0.00849)0.771:0.00971)0.839:0.00442,(((otu15266:0.00015,otu15391:0.05673)1.000:0.04208,otu500:0.00619)0.957:0.02059,(otu9000:0.06756,otu7101:0.00677)0.820:0.01129)0.987:0.02427)0.747:0.00227)0.608:0.00224,(otu20264:0.0239,(otu22241:0.05633,otu10530:0.00257)0.929:0.02721)0.991:0.03436)0.769:0.0044)0.944:0.01137)0.739:0.00324,((otu12312:0.02084,((otu11870:0.02384,otu1654:0.01166)0.963:0.01729,((otu3981:0.01542,(otu6017:0.00014,otu16772:0.03783)0.996:0.02507)0.881:0.00978,((otu2303:0.02273,otu116:0.01737)0.976:0.01985,otu22662:0.04254)0.893:0.01086)0.916:0.01187)0.989:0.02745)0.846:0.01382,(((otu1625:0.034,((otu15926:0.00265,(otu3304:0.02324,otu16519:0.02156)0.928:0.009)0.817:0.00469,(otu12183:0.01674,otu5986:0.03068)0.907:0.00954)0.835:0.00932)0.977:0.03541,(otu23127:0.03057,(otu23029:0.01022,otu10678:0.03437)0.979:0.05382)0.724:0.03111)0.938:0.02725,(((otu6877:0.01494,(otu9664:0.0311,otu16222:0.0171)0.940:0.01698)0.965:0.0247,((((otu4484:0.00936,otu16818:0.02349)0.626:0.00496,(otu3552:0.03296,(otu3033:0.01942,(otu4561:0.02297,(otu8157:0.01966,otu12272:0.0134)0.247:0.0044)0.832:0.00015)0.952:0.01422)0.864:0.00712)0.757:0.00303,((otu22196:0.03762,otu8766:0.00315)0.980:0.02086,(otu11140:0.03543,otu12708:0.00015)0.977:0.01674)0.575:0.00664)0.784:0.00449,((otu3174:0.01167,((otu15653:0.01231,(otu21169:0.02371,otu10026:0.01032)0.940:0.01337)0.812:0.00409,((otu5625:0.03355,(otu12346:0.00449,(otu2999:0.03382,otu9718:0.0416)0.708:0.00136)0.826:0.00459)0.848:0.00858,((otu2944:0.00016,otu16313:0.03315)0.999:0.02769,(otu15511:0.03478,(otu565:0.01798,otu18612:0.02369)0.735:0.00182)0.822:0.00454)0.884:0.00956)0.871:0.00647)0.923:0.0068)0.870:0.00628,(otu20787:0.04834,otu7837:0.00845)0.823:0.00602)0.913:0.00967)0.980:0.03585)0.846:0.01722,(otu19917:0.05112,(otu14693:0.01307,(((otu7264:0.01541,(otu4551:0.02036,otu7129:0.01817)0.861:0.00924)0.820:0.00481,(otu11135:0.0107,((otu23444:0.03534,(otu20367:0.02591,((otu21857:0.02822,otu13444:0.00491)0.772:0.00302,(otu3859:0.0224,(otu22603:0.02469,otu9993:0.02253)0.063:0.00014)0.947:0.01156)0.546:0.00417)0.737:0.00191)0.966:0.01215,otu9388:0.01991)0.750:0.00333)0.866:0.00669)0.449:0.00941,(otu22954:0.01001,otu23548:0.0246)0.737:0.00408)0.996:0.04238)0.982:0.03657)0.960:0.02902)0.860:0.01176)0.938:0.01798)0.918:0.01591)0.761:0.00364)0.829:0.01252,((otu9876:0.02678,((((otu6476:0.01981,otu4822:0.03617)0.907:0.01269,otu21174:0.02314)0.873:0.00701,((otu10255:0.014,(otu17112:0.02587,otu13952:0.01922)0.753:0.00201)0.923:0.00979,(otu10294:0.00523,((otu22110:0.02411,(otu7887:0.02356,otu8511:0.01495)0.926:0.01437)0.898:0.01047,otu1077:0.0198)0.982:0.02129)0.867:0.00573)0.779:0.00342)0.834:0.00788,(((otu18465:0.00748,(otu7826:0.0101,otu18732:0.02832)0.966:0.01745)0.950:0.01381,(((otu1756:0.01627,(otu20943:0.01802,otu1743:0.01839)0.761:0.00422)0.762:0.00373,(otu12393:0.0112,(otu12428:0.02568,((((otu5319:0.02912,otu13925:0.03389)0.690:0.00139,(otu22109:0.02092,otu1895:0.02336)0.748:0.00259)0.792:0.00338,(((otu2570:0.03747,otu18792:0.03284)0.906:0.00014,otu5988:0.00014)0.883:0.00014,(otu10273:0.05877,otu17288:0.03097)0.408:0.0067)0.887:0.00618)0.883:0.00637,(otu11915:0.01892,otu19725:0.06487)0.811:0.00424)0.834:0.00014)0.921:0.00931)0.766:0.00205)0.850:0.00685,((otu2590:0.02869,otu11410:0.00748)0.981:0.03058,(otu8965:0.04265,(otu1638:0.01769,(otu4738:0.06536,otu15332:0.0631)0.927:0.03051)0.925:0.02993)0.942:0.02502)0.804:0.00741)0.943:0.01489)0.579:0.00588,otu15287:0.00982)0.902:0.01126)0.556:0.00283)0.811:0.00879,(otu8132:0.06106,otu13293:0.03083)0.812:0.03194)0.999:0.07323)0.753:0.01599,((otu1616:0.08602,((((otu20073:0.16068,otu16881:0.05601)0.951:0.03422,otu20282:0.04515)0.905:0.02186,(((((((otu6869:0.03309,otu4678:0.03063)0.721:0.00205,((((((otu22131:0.03523,otu20838:0.02834)0.751:0.00494,(((otu17877:0.02795,(otu7653:0.02899,otu18184:0.05925)0.740:0.00291)0.761:0.00328,(otu11790:0.04104,otu8616:0.02641)0.653:0.00202)0.758:0.00388,otu4685:0.07014)0.654:0.0005)0.969:0.00014,(((otu10262:0.03088,(otu6482:0.03012,otu14677:0.02769)0.071:0.00262)1.000:0.00014,(otu10145:0.02338,otu8400:0.03827)0.274:0.00527)0.835:0.00214,(otu8931:0.03625,otu17513:0.0216)0.935:0.01145)0.788:0.0023)0.831:0.00016,(((otu13235:0.01979,otu15092:0.03259)0.935:0.01183,otu2016:0.03582)0.783:0.00446,(otu19460:0.02744,otu15419:0.05502)0.440:0.00727)0.786:0.00464)0.455:0.00014,otu5474:0.04263)0.755:0.00016,(otu3337:0.00014,(((otu2491:0.03284,((((((otu21749:0.0254,otu11306:0.02758)0.740:0.003,((otu17656:0.02771,otu19011:0.03264)0.861:0.00015,otu4234:0.02617)0.892:0.00488)0.695:0.00015,otu14080:0.02815)0.998:0.00014,((otu17423:0.04293,(otu15349:0.02582,(otu15617:0.0254,(otu17496:0.02371,otu1979:0.02609)0.858:0.00571)0.738:0.00291)0.759:0.00293)0.861:0.00487,(otu7019:0.02898,(otu17563:0.04307,otu13764:0.03405)0.281:0.00618)0.851:0.00725)0.303:0.00229)0.894:0.00187,(otu2623:0.02665,otu18222:0.03101)0.638:0.00645)0.938:0.00016,(otu22820:0.04567,otu8952:0.05293)0.887:0.01132)0.787:0.00014)0.857:0.00231,(((otu17536:0.02218,(otu23690:0.0384,otu10502:0.00014)0.996:0.0263)0.685:0.01344,(((((((otu20979:0.01797,(otu19921:0.02924,otu18691:0.03953)0.720:0.00199)0.980:0.01641,otu10939:0.02138)0.693:0.00653,((((otu21120:0.05329,((otu6561:0.02846,otu18096:0.03089)0.859:0.00482,(otu11706:0.02589,otu11784:0.02812)0.895:0.00769)0.762:0.00219)0.747:0.00206,(otu1832:0.00015,(((otu22414:0.03182,otu22413:0.02914)0.802:0.00379,(otu11448:0.04716,otu6439:0.0551)0.420:0.00542)0.867:0.00016,((((otu20525:0.03532,(otu8370:0.02865,otu4530:0.02883)0.470:0.00402)0.946:0.00015,(((otu4417:0.02669,otu9967:0.03437)0.680:0.00136,otu6769:0.03098)0.836:0.00455,otu7666:0.03064)0.738:0.00015)0.992:0.00015,otu5453:0.03513)0.912:0.00154,((otu21675:0.03759,otu4279:0.02771)0.264:0.00314,((otu9493:0.03367,(otu6371:0.03914,otu4785:0.03843)0.915:0.01286)0.717:0.00155,(((otu21859:0.02584,(otu18136:0.03818,(otu2672:0.02911,otu4304:0.04183)0.892:0.01172)0.727:0.00228)0.773:0.00232,(otu739:0.02058,otu16568:0.03796)0.900:0.00757)0.743:0.00229,(((otu21202:0.02572,otu13102:0.02535)0.130:0.00763,((otu8723:0.03594,otu16489:0.04388)0.728:0.00215,(otu21008:0.03078,otu17532:0.02594)0.731:0.00297)0.622:0.00386)0.956:0.00015,(otu22162:0.02535,otu19059:0.02298)0.910:0.00783)0.766:0.00016)0.863:0.00012)1.000:0.00015)0.903:0.00144)0.912:0.00146)0.878:0.00014)0.874:0.00014)0.899:0.00226,((otu5510:0.05104,otu178:0.06961)0.818:0.0074,((otu21824:0.02899,otu12278:0.03637)0.735:0.00166,(((otu19428:0.02121,(otu21315:0.02277,((otu23234:0.01491,otu4490:0.03185)0.893:0.00834,(otu18298:0.03115,otu16342:0.01672)0.748:0.00283)0.946:0.00014)0.748:0.00159)0.767:0.00221,otu20673:0.02617)0.956:0.00016,(otu10866:0.03279,otu9650:0.02807)0.335:0.00015)0.782:0.00236)0.938:0.00683)0.270:0.00015)0.922:0.00014,otu9613:0.0331)0.876:0.00644)0.760:0.00287,((((otu23722:0.00349,otu12489:0.03782)0.755:0.00304,otu5630:0.08984)0.747:0.0029,((otu23034:0.00885,otu14847:0.02427)0.972:0.01635,(((otu812:0.02337,(((otu2814:0.01643,otu9104:0.02364)0.974:0.01634,(otu7546:0.03557,((otu2287:0.02236,(otu21881:0.01325,(otu969:0.08808,otu20108:0.04302)0.589:0.01089)0.759:0.00656)0.741:0.00397,(((((((otu23732:0.01874,(otu17817:0.02317,otu5483:0.03297)0.738:0.00016)0.774:0.00239,(otu23671:0.03814,otu16770:0.01165)0.736:0.00233)0.767:0.00254,(otu20727:0.00016,(otu15607:0.03871,otu22765:0.03378)0.722:0.00171)0.976:0.01594)0.885:0.01173,((((otu14929:0.02775,otu22532:0.03755)0.800:0.00516,otu23260:0.05297)0.811:0.00015,((otu14891:0.01621,((otu14800:0.01597,(((otu12027:0.015,otu9489:0.03822)0.731:0.00216,((((otu10280:0.03138,otu4544:0.03648)0.721:0.00213,otu21644:0.03127)0.809:0.00398,((otu17024:0.03568,otu10459:0.03786)0.863:0.00014,otu19695:0.00014)0.342:0.00016)0.606:0.00275,otu5384:0.03567)0.966:0.01328)0.882:0.00468,(otu5683:0.04688,otu2057:0.01694)0.829:0.00014)0.350:0.00014)0.925:0.0062,(otu4562:0.01466,otu8846:0.05413)0.745:0.00169)0.876:0.0047)0.866:0.00456,((otu20337:0.01219,otu23521:0.02168)0.794:0.00392,(otu10640:0.03888,otu7265:0.03151)0.791:0.00387)1.000:0.00014)0.444:0.0022)0.751:0.0023,otu781:0.01851)0.871:0.00687)0.746:0.00257,((((((otu4649:0.03555,otu9049:0.03054)0.246:0.00733,(otu20795:0.0362,otu3290:0.02368)0.454:0.00955)0.981:0.00014,(((otu3331:0.03104,otu12664:0.02601)0.879:0.00913,otu4639:0.03273)0.748:0.00252,(otu9842:0.02798,(((otu7139:0.02382,otu7692:0.03114)0.774:0.00394,(otu1304:0.02962,otu17045:0.02188)0.338:0.00599)0.749:0.00015,((otu18500:0.03203,otu13640:0.04998)0.822:0.00516,((otu13761:0.07846,otu22025:0.01631)0.022:0.01266,(otu11241:0.0184,(otu9863:0.03179,otu8025:0.07627)0.875:0.02012)0.955:0.01928)0.000:0.00014)0.742:0.00297)0.823:0.00016)0.991:0.00014)0.785:0.00227)1.000:0.00014,(((otu10108:0.0554,otu7832:0.043)0.467:0.00517,otu6309:0.02367)0.812:0.00512,otu18366:0.03155)0.254:0.00164)0.783:0.00223,(((otu1617:0.03056,(otu20955:0.02809,(otu18132:0.02577,(otu22232:0.04043,otu3310:0.0276)0.822:0.00631)0.610:0.00225)0.785:0.00016)0.835:0.00451,((otu18811:0.03847,((((otu6294:0.0367,otu16597:0.03382)0.920:0.01202,((otu23439:0.01214,otu15346:0.03084)0.250:0.00489,otu14983:0.02156)0.725:0.00236)0.722:0.00189,otu11649:0.0337)0.862:0.00674,(otu6857:0.02585,otu3684:0.02846)0.981:0.00014)0.682:0.00216)0.871:0.0048,((otu2987:0.03306,(otu23283:0.03757,otu10680:0.02743)0.744:0.00334)0.710:0.00229,((otu17374:0.03314,(otu4285:0.03031,otu1840:0.04299)0.734:0.00275)0.788:0.00125,((otu18647:0.03206,otu17073:0.03687)0.709:0.00116,(((otu10905:0.02893,otu21313:0.02599)0.790:0.00666,otu7267:0.02319)0.741:0.00252,otu4167:0.03419)0.785:0.00234)0.799:0.00136)0.956:0.00416)0.924:0.00015)0.657:0.00014)0.095:0.00014,otu22023:0.00016)0.552:0.00016)0.759:0.00212,(otu23454:0.01959,otu3625:0.03081)0.953:0.01414)0.942:0.01202)0.905:0.00738,(otu4197:0.02884,otu16992:0.00475)0.971:0.01664)0.740:0.00242,((otu4378:0.03809,otu13666:0.01832)0.961:0.01473,(otu12494:0.0135,(otu12265:0.01646,(otu8987:0.02597,(otu6489:0.03759,otu15837:0.01349)0.892:0.00012)0.754:0.00248)0.873:0.0074)0.735:0.00483)0.916:0.00762)0.870:0.00491)0.669:0.00489)0.553:0.00506)0.885:0.00662,otu10298:0.02318)0.776:0.00324)0.476:0.00016,((otu14688:0.03314,(((otu16361:0.04293,((otu6884:0.04194,otu7363:0.03653)0.794:0.00361,otu12236:0.03549)0.931:0.00015)0.786:0.00248,((otu20498:0.04807,otu5088:0.04059)0.086:0.00479,otu11742:0.03241)0.767:0.00348)0.836:0.00016,otu15192:0.00015)0.784:0.0023)0.789:0.00225,(((otu23557:0.02078,(otu19617:0.01899,otu20804:0.0195)0.730:0.00185)0.860:0.00498,(otu1729:0.01841,(otu12182:0.04918,((otu1627:0.06284,(otu9157:0.04033,otu21328:0.00317)0.811:0.00644)0.093:0.00435,otu10936:0.0283)0.936:0.01792)0.863:0.00687)0.922:0.00971)0.736:0.00474,(otu11750:0.03175,otu86:0.01363)0.962:0.01695)0.984:0.00016)0.934:0.00456)0.834:0.00461,(otu13698:0.02076,(otu4418:0.02311,(otu3072:0.02347,((otu11331:0.0152,otu15303:0.02482)0.993:0.00014,otu20375:0.03302)0.918:0.00068)0.792:0.00244)0.588:0.00016)0.542:0.00014)0.916:0.01146)0.862:0.00588)0.951:0.00998,(otu16028:0.01825,(otu15732:0.02326,otu270:0.03579)0.880:0.00868)0.820:0.00645)0.840:0.00708)0.895:0.01195,otu15621:0.12527)0.946:0.01645,((otu3508:0.06085,(otu11379:0.03211,otu17144:0.02732)0.947:0.01715)0.906:0.00982,(((((otu14970:0.03335,otu10618:0.00446)0.974:0.01428,((otu1507:0.04291,(otu19079:0.03761,otu20206:0.00014)0.866:0.00688)0.942:0.01243,(otu2960:0.00443,otu16794:0.06575)0.981:0.02395)0.070:0.00015)0.921:0.00907,((((otu1159:0.00519,((otu17267:0.01507,(otu23077:0.02061,(otu6824:0.02788,otu14494:0.01079)0.930:0.01137)0.325:0.00403)0.869:0.01045,(otu13476:0.03516,otu6883:0.0387)0.827:0.00823)0.933:0.01618)0.858:0.00686,((((otu18906:0.03577,(otu15809:0.03758,otu15918:0.02521)0.467:0.00301)0.888:0.00014,(((((otu20808:0.0188,otu21195:0.02117)0.808:0.00412,(otu18537:0.03505,otu13530:0.02739)0.322:0.00635)0.881:0.00015,(otu22733:0.03766,otu5027:0.01842)0.880:0.00016)0.856:0.00016,((((otu17450:0.03811,(otu21921:0.03154,otu627:0.04155)0.078:0.00614)0.591:0.00014,(otu11804:0.02369,otu8789:0.02139)0.377:0.00184)0.793:0.00015,((otu11223:0.02258,otu18634:0.02008)0.852:0.0061,(otu6900:0.02098,otu9566:0.02352)0.916:0.01149)0.838:0.00014)0.830:0.00226,(otu19559:0.03599,otu7153:0.01409)0.823:0.00438)0.930:0.00015)0.855:0.00226,(otu9826:0.02551,otu17302:0.03043)0.744:0.00265)0.731:0.00015)0.937:0.00983,(otu11121:0.01521,((otu20926:0.0098,otu8565:0.02299)0.881:0.00762,otu21864:0.01782)0.865:0.01275)0.462:0.00519)0.948:0.00999,(otu5367:0.01336,(otu20782:0.03379,otu23471:0.0102)0.990:0.03004)0.772:0.00637)0.922:0.0124)0.825:0.0056,otu17762:0.02134)0.797:0.00502,(((((otu15598:0.03426,((otu3045:0.02967,otu11467:0.02222)0.849:0.00016,otu17187:0.02766)0.629:0.00316)0.762:0.00232,(otu2888:0.04898,(otu1119:0.0215,otu8691:0.02617)0.831:0.00485)0.781:0.00349)0.780:0.00298,((otu15111:0.03311,otu1234:0.04577)0.758:0.00016,((((otu3878:0.04007,(otu8231:0.03534,otu7336:0.04361)0.587:0.00523)0.710:0.00273,otu2305:0.03051)0.779:0.00246,otu23172:0.00015)0.749:0.00014,(otu22802:0.033,otu10869:0.03062)0.744:0.00258)0.418:0.00015)0.777:0.00236)0.985:0.01606,(otu10462:0.014,((otu22400:0.03103,(otu2718:0.03552,otu2746:0.00219)0.737:0.00231)0.949:0.01285,((otu23661:0.00015,(otu22746:0.05203,otu14852:0.02938)0.490:0.0035)0.997:0.03448,otu3373:0.02658)0.274:0.00834)0.754:0.00359)0.764:0.0028)0.618:0.00655,otu15917:0.0194)0.821:0.01226)0.856:0.01073)0.752:0.00255,(otu20395:0.0536,((otu23740:0.02811,otu4747:0.03841)0.860:0.00745,otu7326:0.00016)0.865:0.00014)0.927:0.00687)0.921:0.00731,((((otu914:0.06668,otu10849:0.02882)0.285:0.00344,((otu12497:0.01484,(otu4196:0.06972,otu9660:0.04444)0.860:0.01756)0.844:0.00765,otu18277:0.0351)0.908:0.00952)0.864:0.00554,(((otu20075:0.03291,(otu6125:0.03477,otu6368:0.03725)0.739:0.00295)0.770:0.00225,((otu13901:0.04205,otu16828:0.0271)0.761:0.00327,((((otu4719:0.03407,otu7185:0.03507)0.139:0.00014,(otu19552:0.03027,otu23061:0.03674)0.662:0.0023)0.865:0.00514,otu14802:0.02926)0.790:0.00367,(otu19113:0.06332,otu18175:0.0281)0.767:0.00231)0.893:0.00015)0.835:0.00226)0.699:0.00015,(otu14104:0.00014,(((otu5424:0.04008,(otu23143:0.0333,otu2665:0.02596)0.668:0.00462)0.934:0.00016,otu3797:0.04042)0.830:0.00227,((otu182:0.02581,otu8911:0.03304)0.910:0.00965,otu20369:0.03072)0.676:0.0023)0.850:0.00015)0.082:0.00015)0.735:0.00015)0.853:0.00014,(((otu15509:0.02819,((otu290:0.02356,otu14600:0.03688)0.833:0.00668,((otu9441:0.02386,(otu4774:0.0283,otu3619:0.04375)0.785:0.00456)0.842:0.00414,otu19896:0.02773)0.927:0.00014)0.775:0.00286)0.757:0.00203,(otu1841:0.028,((otu22873:0.04002,(otu13069:0.02421,otu15781:0.02423)0.340:0.00406)0.967:0.00014,((otu6412:0.05246,otu9079:0.03456)0.737:0.00349,(otu11808:0.03282,otu7301:0.04315)0.688:0.00803)0.889:0.00014)0.770:0.00015)0.840:0.00226)0.981:0.00016,(otu352:0.0428,otu23688:0.02787)0.750:0.00287)0.834:0.00226)0.992:0.02099)0.042:0.00439)0.787:0.00444)0.857:0.00545,(otu882:0.01211,otu9781:0.03511)0.752:0.00512)0.075:0.00015)0.808:0.00641,(((((otu20632:0.05163,otu11880:0.04541)0.894:0.01028,otu5593:0.00014)0.829:0.01159,otu7935:0.04311)0.878:0.0106,otu17176:0.03576)0.839:0.00506,otu1815:0.02613)0.892:0.00687)0.951:0.00918)0.791:0.00014,(otu5455:0.02871,otu12715:0.02616)0.869:0.00668)0.326:0.00014)0.475:0.00014)0.437:0.00012)0.257:0.00016,(otu4559:0.02832,((otu21191:0.03029,otu4986:0.03046)0.801:0.00014,(otu18468:0.03585,(otu1139:0.01869,((otu10974:0.01687,otu1420:0.02156)0.789:0.00385,otu20207:0.01852)0.876:0.00015)0.939:0.0019)0.725:0.00033)0.849:0.00014)0.961:0.01159)0.308:0.00016,((otu9432:0.02922,otu22189:0.02604)0.743:0.00241,otu13866:0.04076)0.815:0.00426)1.000:0.00014,((otu3735:0.03853,otu16645:0.03604)0.753:0.00227,(otu10409:0.02904,otu7243:0.02658)0.796:0.00435)0.764:0.00163)0.693:0.00241,((otu22871:0.03107,otu7758:0.02888)0.901:0.00893,(otu8318:0.0303,otu3713:0.02424)0.669:0.00453)0.629:0.00254)0.763:0.00542,((otu21446:0.04587,otu4097:0.02647)0.551:0.01257,((otu23682:0.06263,otu7587:0.06039)0.649:0.00797,otu13779:0.04259)0.732:0.00229)0.761:0.00014)0.885:0.01853)0.772:0.01291,otu17141:0.05004)0.919:0.04359)0.922:0.04455,((otu1352:0.03414,((otu23105:0.03264,(otu17668:0.02711,(otu6167:0.04566,(((otu1242:0.0301,otu15669:0.0483)0.816:0.00594,((otu22478:0.0328,((((otu15146:0.03983,(otu733:0.05048,(otu22085:0.01079,otu11689:0.02844)0.940:0.01551)0.648:0.00672)0.973:0.02393,((otu17494:0.00015,((otu21852:0.028,(otu19211:0.04634,otu21890:0.03665)0.829:0.00703)0.745:0.00233,(otu1028:0.04659,otu9646:0.03118)0.716:0.00214)0.768:0.00254)0.747:0.00329,((otu13242:0.02075,(otu9469:0.03103,otu2486:0.03344)0.750:0.00095)0.926:0.00091,(((otu10047:0.03902,otu5910:0.04165)0.689:0.00956,otu13211:0.01788)0.743:0.00291,((otu4375:0.01841,otu7375:0.01837)0.868:0.00015,((otu11019:0.02322,((otu5701:0.0092,otu2798:0.02825)0.746:0.00227,otu20176:0.02096)0.565:0.00014)0.684:0.00222,((otu15893:0.01571,otu3844:0.03344)0.172:0.00255,otu11697:0.02523)0.775:0.00285)0.922:0.00014)0.428:0.00015)0.853:0.00016)0.984:0.02051)0.711:0.0115)0.981:0.02346,otu11931:0.03937)0.679:0.00853,(otu2294:0.03968,(otu14521:0.02819,otu5407:0.03231)0.811:0.00467)0.711:0.00076)1.000:0.00014)0.859:0.00015,otu23176:0.00014)0.761:0.00014)0.364:0.00015,((((((((otu10721:0.03047,otu1938:0.05048)0.850:0.00014,(otu9342:0.02835,otu8101:0.03584)0.450:0.00447)0.530:0.00014,otu8151:0.05855)0.239:0.00015,((otu14260:0.02893,(otu7791:0.04078,((otu18891:0.05565,(otu23215:0.03055,otu3948:0.03602)0.879:0.00961)0.131:0.00015,otu8202:0.04095)0.745:0.00244)0.703:0.00245)0.745:0.00191,((otu4125:0.02839,otu21594:0.03568)0.323:0.00461,(otu11318:0.031,(otu7928:0.02863,otu1528:0.04817)0.801:0.00477)0.744:0.00188)1.000:0.00015)0.832:0.00226)0.466:0.00014,((otu20746:0.02781,otu219:0.02043)0.934:0.01024,((otu2996:0.02679,otu8552:0.02441)0.762:0.00827,(otu10837:0.04914,otu6628:0.0261)0.308:0.00706)0.656:0.00014)0.974:0.00015)0.525:0.00016,otu18388:0.05593)0.279:0.00016,otu2059:0.06048)0.805:0.00209,(otu19449:0.07541,otu15247:0.04656)0.107:0.00375)1.000:0.00014)0.880:0.00722)0.611:0.00738)0.487:0.00557)0.850:0.00846,otu16748:0.06773)0.706:0.01325)0.461:0.01173,otu1606:0.05812)0.992:0.05641)0.928:0.03394)0.102:0.00989,otu5314:0.10217)0.955:0.03899)0.831:0.02416)0.854:0.04341)0.995:0.08082)0.852:0.02195,(otu1353:0.10025,(otu9262:0.1126,(((((otu1684:0.07401,(otu23190:0.04008,(otu21752:0.0031,((otu10209:0.03014,otu8007:0.019)0.651:0.00042,(otu13034:0.02033,(otu4558:0.00014,(otu3905:0.04757,otu6391:0.05052)0.770:0.00015)0.974:0.01519)0.794:0.00996)0.782:0.01248)0.995:0.03754)0.988:0.04761)0.194:0.02825,((otu19895:0.08953,(otu21761:0.09532,((otu20609:0.05172,((otu2818:0.00189,otu12967:0.031)0.971:0.02933,(otu19232:0.05689,(otu18710:0.05212,((otu11108:0.0357,otu10707:0.00014)0.297:0.00015,(otu14040:0.0329,otu15038:0.03303)0.836:0.00014)0.889:0.0126)0.801:0.01793)0.612:0.02028)0.970:0.03236)0.979:0.03757,(((otu17574:0.02406,otu5995:0.02447)0.840:0.00652,(otu14930:0.00014,otu4371:0.03182)0.753:0.00334)0.742:0.00259,otu232:0.01628)0.917:0.02545)0.963:0.04404)0.888:0.02181)0.942:0.04149,(otu11654:0.05805,((otu12026:0.08638,((otu20162:0.06764,(otu1589:0.02026,otu16963:0.02903)0.994:0.04127)0.758:0.01177,(otu22839:0.03818,otu7004:0.00561)0.971:0.02352)0.957:0.02431)0.795:0.01101,(otu9237:0.012,otu17632:0.02163)0.999:0.04964)0.165:0.00771)0.941:0.02607)0.968:0.03676)0.986:0.0489,(((((((((otu18774:0.03445,otu9717:0.02087)0.878:0.00014,(otu3280:0.02329,(otu15706:0.04048,otu8417:0.02646)0.921:0.00116)0.984:0.00109)0.425:0.00016,otu11857:0.02652)0.872:0.00659,((otu11069:0.02378,otu11207:0.02379)0.888:0.00778,(((otu20502:0.0347,(otu15910:0.04268,otu18020:0.03672)0.850:0.00903)0.755:0.00279,((otu15988:0.00016,(((((otu5065:0.0265,(otu5901:0.02628,otu6485:0.0458)0.568:0.00016)0.893:0.00519,(((otu156:0.04148,(otu14490:0.03819,otu22304:0.02842)0.737:0.00223)0.778:0.00329,otu6811:0.0307)0.666:0.00092,(otu7065:0.03165,otu8152:0.04001)0.838:0.0058)1.000:0.00016)0.200:0.00014,otu5632:0.0317)0.931:0.00164,otu18725:0.03466)0.943:0.00096,(((otu14290:0.06477,otu21242:0.05854)0.748:0.0041,(((otu3015:0.02995,otu1362:0.0356)0.719:0.00222,otu15047:0.04268)0.858:0.00015,(otu19641:0.04832,(otu17241:0.03457,otu16153:0.04873)0.205:0.00016)0.797:0.00262)0.876:0.00014)0.592:0.00016,(((((otu21014:0.02599,otu11910:0.03445)0.909:0.01149,(otu11191:0.03802,otu15392:0.02415)0.871:0.00749)0.472:0.00016,(otu6631:0.026,(otu6782:0.04376,otu8431:0.03454)0.399:0.00505)0.769:0.00289)1.000:0.00016,(otu2438:0.04032,(otu15498:0.03699,otu16269:0.03177)0.725:0.00015)0.796:0.00279)0.965:0.00037,otu17663:0.03189)0.952:0.00216)0.711:0.00256)1.000:0.00015)0.770:0.00015,(((otu22200:0.03206,otu13944:0.03191)0.829:0.00589,otu3832:0.04321)1.000:0.00015,(otu4241:0.03671,otu4158:0.0288)0.306:0.00653)0.924:0.00222)0.999:0.00015)0.793:0.00246,((otu12663:0.02708,otu13569:0.0539)0.812:0.00547,(otu22858:0.04138,otu7778:0.02596)0.733:0.004)0.745:0.0037)0.957:0.00015)0.858:0.00672)0.969:0.01772,otu8951:0.00809)0.968:0.01791,(otu8043:0.01641,otu8214:0.07315)0.748:0.00284)0.902:0.0105,((otu235:0.00014,otu15290:0.03755)1.000:0.04081,(otu7648:0.03114,(((((otu2839:0.04021,otu8832:0.05448)0.398:0.00014,(otu5731:0.0413,otu5114:0.03303)0.645:0.00158)0.748:0.00277,(otu23872:0.03768,otu14166:0.04673)0.737:0.00216)0.786:0.00016,(otu3359:0.00016,(otu19849:0.04139,otu11154:0.04727)0.674:0.00148)0.653:0.00014)0.990:0.02881,(otu4227:0.00015,(((otu19306:0.04159,(otu15914:0.02761,otu6621:0.03753)0.851:0.006)0.156:0.00015,(otu13981:0.03088,otu4976:0.05387)0.775:0.00555)0.723:0.00117,otu1570:0.03694)0.950:0.00015)0.891:0.008)0.162:0.01134)0.488:0.00515)0.925:0.01121)0.987:0.05702,(otu9111:0.09071,(otu17166:0.02225,((otu20468:0.0287,(((otu11297:0.02224,(otu11538:0.02665,(otu22369:0.04057,otu1537:0.00015)0.951:0.01341)0.793:0.00808)0.933:0.0161,((otu22472:0.0025,otu8973:0.0327)0.996:0.029,((otu8051:0.01602,(otu20125:0.09213,(otu11862:0.02045,(otu22836:0.04001,otu18090:0.00992)0.774:0.00397)0.895:0.01048)0.703:0.00533)0.964:0.02213,(otu15764:0.02526,(otu293:0.00897,otu12608:0.02881)0.424:0.01293)0.962:0.02316)0.913:0.01416)0.854:0.01152)0.894:0.01192,(otu8433:0.02336,otu15873:0.03379)0.839:0.01526)0.903:0.01469)0.764:0.00365,((((otu13662:0.02474,(otu3530:0.04152,((otu16081:0.02705,(otu462:0.03844,otu514:0.02748)0.781:0.00664)0.426:0.00352,otu20345:0.00949)0.930:0.01423)0.737:0.00848)0.227:0.00015,(otu1140:0.03562,otu4492:0.03014)0.805:0.02124)0.836:0.01064,((otu23502:0.01619,(otu19493:0.03401,(otu10598:0.01848,otu16875:0.02746)0.546:0.01429)0.830:0.0204)0.531:0.00704,otu17207:0.01791)0.959:0.0194)0.935:0.01396,otu14420:0.01841)0.856:0.00527)0.996:0.04148)0.960:0.04329)0.966:0.06109)0.998:0.07425,(otu8671:0.09596,((otu3183:0.04172,otu13573:0.05272)1.000:0.13135,(otu20675:0.07948,(otu15042:0.08643,(otu11264:0.03874,otu5242:0.03496)0.130:0.02422)0.680:0.02715)0.863:0.03034)0.843:0.03203)0.973:0.05542)0.789:0.01069)0.957:0.02322,(((((otu7919:0.11899,(otu8576:0.16261,otu14441:0.09683)0.954:0.07004)0.800:0.02207,((otu15475:0.07034,(otu9586:0.00014,otu17008:0.05809)0.932:0.04832)1.000:0.15824,(otu5277:0.08659,otu611:0.18124)0.999:0.12713)0.695:0.0403)0.889:0.03426,(otu3938:0.06365,((((otu15132:0.12025,otu23535:0.06623)0.162:0.02358,((otu42:0.06413,otu18917:0.0233)0.684:0.0401,((otu4389:0.01708,otu5350:0.02306)1.000:0.08258,(((otu20985:0.00157,otu3129:0.03635)0.891:0.01547,(otu19775:0.03727,otu3964:0.00844)0.947:0.01908)0.689:0.02274,otu7880:0.02861)0.957:0.03469)0.424:0.0117)0.979:0.06261)0.403:0.01212,otu205:0.08065)0.083:0.00799,(otu17932:0.07243,(otu2110:0.08876,otu18423:0.09708)0.657:0.01582)0.000:0.01343)0.997:0.07782)0.999:0.11861)0.957:0.04257,((((((otu2758:0.1185,(otu11961:0.06821,(otu12194:0.03401,(otu12181:0.00662,otu18504:0.04078)0.909:0.01431)0.469:0.00974)0.000:0.0366)0.927:0.03404,((otu5649:0.06511,otu9910:0.0369)0.976:0.05294,((otu10870:0.10592,((otu6521:0.04809,(otu19162:0.05618,otu1431:0.00069)0.991:0.04826)0.491:0.01818,(((otu17550:0.01128,(otu22045:0.03518,otu5124:0.00015)0.996:0.03415)0.934:0.01504,((otu20684:0.04219,((otu12165:0.04726,(otu5565:0.04201,(otu6163:0.02981,otu4155:0.03233)0.317:0.00514)0.763:0.00305)0.816:0.00016,otu18510:0.00014)0.893:0.01428)0.990:0.02706,(otu8490:0.02824,otu17560:0.02923)0.943:0.01863)0.819:0.0089)0.762:0.00648,(otu7381:0.00014,otu18919:0.03432)0.999:0.04748)0.540:0.01116)0.328:0.012)0.137:0.01675,(otu13461:0.06741,(otu7971:0.00015,((otu14270:0.0292,(otu5846:0.03457,(otu4194:0.02834,otu18700:0.03847)0.696:0.00093)0.106:0.00015)0.895:0.00546,otu8457:0.0378)0.687:0.00165)0.988:0.02839)0.013:0.00804)0.977:0.05726)0.986:0.05107)1.000:0.09696,(otu21770:0.06414,otu6557:0.12678)0.373:0.03534)0.718:0.02302,((((((((otu18362:0.02196,otu18798:0.03758)0.695:0.0017,otu3452:0.01725)0.787:0.00464,(otu14957:0.03611,otu18087:0.03744)0.264:0.00286)0.960:0.01867,otu7488:0.00025)0.988:0.04269,(((otu23858:0.0407,otu7591:0.00285)0.996:0.06823,(otu13451:0.07512,(otu20384:0.04629,(otu2219:0.01445,(otu22103:0.00741,otu14219:0.03364)0.999:0.06534)0.963:0.04513)0.074:0.02083)0.656:0.0305)0.993:0.06257,((((((otu2249:0.02799,(otu11208:0.0484,(((otu4656:0.04306,(otu11675:0.03208,otu9580:0.0436)0.746:0.00269)0.512:0.00014,((otu9080:0.03342,otu9211:0.03352)0.667:0.00111,(otu9671:0.035,otu20976:0.03197)0.869:0.00014)0.836:0.0026)0.663:0.00016,otu13793:0.00014)0.841:0.00574)0.881:0.01025)0.999:0.04602,otu16874:0.02249)0.908:0.01539,((otu13712:0.02447,(otu21177:0.03476,otu11563:0.00014)0.996:0.03433)0.902:0.01256,otu1781:0.00129)0.752:0.0055)0.388:0.00988,(((otu17153:0.07912,(otu21279:0.05446,otu16878:0.0455)0.101:0.00744)0.798:0.01342,(((((otu13100:0.04214,otu4403:0.03314)0.938:0.0121,(otu10632:0.03757,(otu9981:0.02084,(otu9972:0.03088,otu18860:0.0399)0.895:0.01177)0.694:0.003)0.757:0.00547)0.791:0.00629,(otu5616:0.04652,otu16150:0.06973)0.821:0.01921)0.762:0.00418,((((((((otu12160:0.04305,(otu3330:0.02988,otu4647:0.02951)0.798:0.00513)0.741:0.00274,(((otu889:0.01314,otu2946:0.03524)0.939:0.01242,(otu4627:0.02737,otu11522:0.04317)0.207:0.00853)0.726:0.00332,((otu19308:0.02648,(((otu17312:0.02642,(otu2884:0.04699,(otu21871:0.05847,otu13673:0.05633)0.654:0.01378)0.477:0.0067)0.832:0.00855,(otu828:0.01283,otu4593:0.05045)0.916:0.01051)0.395:0.00291,otu11041:0.06099)0.216:0.00015)0.786:0.00267,otu13750:0.02107)0.846:0.00251)0.349:0.00016)0.922:0.00794,(otu21546:0.03185,(otu866:0.02468,otu11175:0.03802)0.511:0.00754)0.754:0.00302)0.720:0.00298,(otu3437:0.03953,(otu22452:0.01646,otu2867:0.02126)0.845:0.00723)0.837:0.00521)0.673:0.00203,(otu8165:0.01876,otu14573:0.02146)0.934:0.01054)0.903:0.00015,((otu10126:0.04079,(otu22154:0.05146,(otu11206:0.03186,otu1483:0.04982)0.586:0.00808)0.739:0.00337)0.872:0.00811,(otu23654:0.05201,otu5369:0.03694)0.878:0.01504)0.848:0.00014)0.843:0.00246,(((((otu10725:0.04941,otu4177:0.04567)0.646:0.01146,otu23325:0.03925)0.196:0.01423,(otu14905:0.04906,otu4790:0.02798)0.146:0.00944)0.856:0.00691,((((otu20896:0.02624,otu15203:0.04375)0.885:0.01153,(otu12163:0.03988,otu14122:0.04061)0.799:0.00015)0.235:0.00302,(otu4930:0.03493,otu4257:0.03702)0.781:0.00633)0.709:0.00347,otu10154:0.0575)0.773:0.00431)0.770:0.00261,(((((otu21069:0.0277,((otu633:0.01849,(otu16953:0.0462,otu18661:0.0345)0.868:0.01028)0.134:0.006,(otu7202:0.03122,otu14615:0.05476)0.817:0.00754)0.679:0.00107)0.911:0.00859,(((otu7263:0.02277,otu16635:0.03233)0.850:0.00812,(otu6771:0.03331,otu3276:0.04698)0.743:0.00295)0.689:0.00273,(otu8538:0.02111,otu17571:0.03023)0.898:0.00869)0.787:0.00435)0.344:0.00015,(((otu19334:0.03505,otu21632:0.0292)0.688:0.00539,otu19226:0.04279)0.760:0.00318,((otu22576:0.01919,otu4345:0.03295)0.852:0.01014,otu22170:0.02931)0.973:0.00014)0.911:0.00488)0.856:0.00015,(((otu23684:0.02384,otu1552:0.05309)0.766:0.0101,otu13339:0.07227)0.735:0.00316,(((((((otu10633:0.05732,(otu17116:0.02967,otu10727:0.06307)0.293:0.00734)0.743:0.00386,((otu586:0.03777,otu16322:0.02949)0.742:0.00407,(otu2841:0.02766,otu12458:0.03002)0.823:0.00593)0.314:0.00366)0.999:0.00014,(((otu14651:0.04506,otu18776:0.02795)0.826:0.00717,((((otu6032:0.03998,((otu15518:0.03192,(otu14323:0.03152,otu8430:0.02571)0.260:0.00363)0.999:0.00014,((otu2721:0.0287,otu5497:0.02606)0.722:0.00301,(otu13097:0.03802,otu18014:0.01888)0.880:0.00754)0.776:0.00254)0.948:0.00102)0.983:0.00149,((((otu18425:0.0317,(otu17353:0.02383,otu16838:0.02396)0.767:0.00421)0.850:0.00318,((otu3405:0.06391,otu16086:0.02625)0.929:0.01355,(otu11086:0.02912,((otu4464:0.04312,otu17299:0.02928)0.861:0.00781,((otu23147:0.02885,otu5168:0.03419)0.832:0.00785,otu21065:0.03933)0.751:0.00428)0.701:0.00016)0.399:0.00014)0.809:0.00148)0.866:0.00148,((otu6568:0.03008,otu16924:0.03536)0.037:0.00724,(((((otu8680:0.02713,otu13101:0.0576)0.439:0.01056,otu11294:0.02315)0.742:0.00303,((otu5602:0.04541,(otu5689:0.04703,otu16596:0.02916)0.829:0.00591)0.862:0.00725,((otu5279:0.02416,otu14679:0.02414)0.841:0.00792,otu12468:0.04324)0.861:0.00014)0.806:0.0026)0.820:0.00014,(otu15117:0.0266,(otu9747:0.04974,otu19423:0.03836)0.775:0.00475)0.774:0.00262)0.426:0.00257,((otu10016:0.0321,(otu21495:0.02654,otu8731:0.02939)0.838:0.00556)0.744:0.0026,(otu10814:0.03682,otu17912:0.03682)0.853:0.00659)0.910:0.00016)1.000:0.00014)0.920:0.00244)0.823:0.00016,((otu7879:0.02909,(otu15224:0.03195,otu2756:0.02906)0.025:0.00015)0.789:0.00255,(((otu19997:0.03499,(otu10093:0.02917,otu9599:0.02921)0.742:0.00293)0.820:0.00471,(otu4769:0.02909,otu19473:0.04018)0.812:0.00016)0.715:0.00258,(((otu10918:0.02335,otu10539:0.02339)0.770:0.00307,(otu11610:0.03242,(otu4380:0.02111,otu4045:0.03198)0.748:0.00326)0.877:0.00746)0.974:0.00016,(otu5902:0.02388,otu9576:0.03483)0.729:0.00775)0.928:0.00502)0.886:0.00016)0.755:0.00014)0.779:0.00015)1.000:0.00015,(otu2075:0.02914,(otu19612:0.02802,otu16827:0.03871)0.227:0.00597)0.925:0.01108)0.885:0.0016,((otu16228:0.03373,(otu12471:0.02668,otu12961:0.04129)0.248:0.00341)0.780:0.00467,((((otu11955:0.02041,otu12550:0.02042)0.940:0.01173,((((((otu23792:0.04618,otu4319:0.04322)0.919:0.01051,(otu20612:0.03175,otu12593:0.02341)0.336:0.00595)0.662:0.00016,(((otu23191:0.03238,otu13816:0.02438)0.664:0.00122,(otu21139:0.04036,otu23572:0.02874)0.942:0.01317)0.797:0.00315,otu6208:0.03853)0.699:0.00171)0.903:0.00275,(otu5173:0.02759,otu6189:0.03849)0.864:0.00724)0.000:0.00014,((((((otu22004:0.02759,otu2780:0.06443)0.709:0.00208,(otu8523:0.04528,otu12480:0.03081)0.741:0.00399)0.764:0.00015,otu9881:0.05117)0.804:0.00436,(otu6859:0.03638,otu14130:0.02416)0.854:0.00869)0.793:0.00315,otu888:0.04025)0.998:0.00015,((otu20156:0.02363,otu22217:0.03784)0.820:0.00581,(((otu20485:0.05156,otu15559:0.03484)0.718:0.00254,(otu12643:0.03005,otu20973:0.03391)0.734:0.00193)0.790:0.00269,(otu6901:0.02671,otu17724:0.02668)0.825:0.00513)0.999:0.00012)0.756:0.00252)0.000:0.00016)0.723:0.00242,((otu2553:0.03798,(otu2754:0.03249,otu8542:0.03214)0.948:0.01358)0.272:0.00268,(otu12509:0.02629,otu3146:0.02933)0.908:0.00016)0.878:0.00522)0.996:0.00016)0.737:0.00015,((((otu19156:0.03745,otu12405:0.04024)0.855:0.0051,(otu2139:0.02852,otu18391:0.04245)0.773:0.00327)0.818:0.00015,((otu21046:0.0296,otu15370:0.02134)0.876:0.00759,((otu8423:0.02991,(otu14074:0.02129,otu14959:0.01857)0.855:0.00752)0.682:0.00257,(otu13184:0.02661,otu8170:0.0328)0.749:0.00276)0.763:0.00263)0.905:0.00015)0.930:0.00256,(otu1982:0.03718,(((otu8159:0.03584,otu3104:0.03571)0.895:0.00015,otu1070:0.02796)0.478:0.00265,otu11298:0.03854)0.816:0.00401)0.965:0.00015)0.865:0.00015)0.783:0.00016,(((otu6313:0.06041,otu1450:0.03164)0.930:0.00015,(otu5913:0.02659,otu1252:0.02379)0.873:0.00521)0.720:0.00015,(otu5974:0.02654,otu10816:0.03735)0.738:0.00259)0.839:0.00256)0.949:0.00014)0.912:0.00172)0.912:0.0017)0.897:0.00014,(otu15950:0.04427,(otu2869:0.02913,((otu5270:0.02986,otu14998:0.02485)0.424:0.00501,otu13236:0.0402)0.129:0.00245)0.717:0.00262)0.788:0.00268)0.362:0.00016)0.912:0.00014,(((((((otu4963:0.04263,otu17725:0.03442)0.320:0.0085,((otu13900:0.02933,otu2304:0.02931)0.834:0.00501,(otu22980:0.02914,otu10436:0.02939)0.768:0.00253)0.919:0.00246)1.000:0.00014,((((((otu10034:0.03207,(otu21004:0.06756,otu4482:0.04362)0.830:0.00882)0.855:0.00539,((otu4863:0.02155,otu12927:0.03538)0.902:0.00788,(otu18188:0.04039,(otu19068:0.02549,otu10236:0.03098)0.725:0.0027)0.769:0.00363)0.775:0.0027)0.799:0.00016,(otu7575:0.0293,(otu327:0.01922,otu4072:0.03501)0.886:0.00795)0.894:0.00791)0.892:0.00015,(((otu7675:0.05511,otu22133:0.04094)0.860:0.00809,((otu23767:0.02702,otu9930:0.0351)0.706:0.005,otu3322:0.05456)0.274:0.00015)0.727:0.00528,(otu14495:0.02921,((otu17206:0.02938,otu220:0.04057)0.826:0.00016,otu6854:0.02923)0.383:0.00257)0.775:0.00261)1.000:0.00014)0.643:0.00015,((((otu65:0.02965,(otu11204:0.03114,otu11395:0.04944)0.785:0.00665)0.175:0.00457,(otu10041:0.02648,otu16999:0.02369)0.844:0.00689)0.823:0.00462,otu4312:0.03239)0.846:0.0048,((otu7511:0.02584,((otu12630:0.0612,otu18967:0.0304)0.814:0.00581,(otu22632:0.02857,otu1521:0.04348)0.803:0.00477)0.446:0.00015)0.798:0.00465,(otu2412:0.02723,(otu4543:0.02017,otu6775:0.03825)0.215:0.0022)0.568:0.00372)0.775:0.00366)0.766:0.00267)0.801:0.00256,(otu22594:0.03193,(otu20897:0.02691,otu18291:0.04461)0.717:0.00353)0.881:0.00701)0.878:0.00015)0.000:0.00016,((otu19453:0.03512,otu11484:0.02686)0.881:0.00748,((((otu8495:0.02992,otu10527:0.02721)0.877:0.0074,otu14925:0.03182)0.810:0.00016,((otu20657:0.09311,otu16278:0.02105)0.868:0.01102,((otu8994:0.03678,otu14005:0.03678)0.863:0.01015,((otu19991:0.02982,otu8105:0.03264)0.106:0.005,(otu16243:0.03222,otu1495:0.03501)0.812:0.00528)0.900:0.00016)0.972:0.00014)0.803:0.00252)1.000:0.00014,((otu2861:0.03207,(otu571:0.02526,(otu14264:0.03619,otu1473:0.019)0.372:0.00802)0.496:0.00713)0.864:0.00608,((otu740:0.02685,otu18991:0.05696)0.893:0.01296,otu534:0.03341)0.744:0.00278)0.766:0.00668)0.875:0.00254)0.899:0.00016)0.997:0.00016,((((otu23689:0.05518,otu1461:0.03249)0.872:0.00743,(otu15622:0.03475,(((otu21534:0.03247,otu822:0.02414)0.892:0.00788,(otu15285:0.03163,otu6450:0.02976)0.719:0.00262)0.776:0.0026,otu20956:0.03542)0.731:0.00212)0.896:0.00015)0.808:0.00256,(((otu704:0.03682,otu22749:0.03978)0.776:0.0065,((((otu23112:0.02003,otu14242:0.03428)0.795:0.00439,otu8084:0.02552)0.036:0.00267,otu20981:0.03283)0.648:0.00117,otu1940:0.04935)0.718:0.00572)0.918:0.00015,((otu13654:0.02928,(otu5695:0.02348,otu9121:0.02353)0.854:0.00626)0.738:0.00246,(otu11917:0.03182,(otu19931:0.02906,otu21513:0.02702)0.349:0.00267)0.823:0.00515)0.423:0.0026)0.835:0.00014)0.755:0.00014,((otu22566:0.02693,otu4354:0.05248)0.929:0.01582,(otu21508:0.0292,(otu19734:0.03828,otu6226:0.03012)0.691:0.00187)0.877:0.00524)0.912:0.00015)0.814:0.00014)0.000:0.00014,(((((((((otu17908:0.01868,(otu21516:0.03263,otu5723:0.02704)0.875:0.0072)0.697:0.00272,((otu4936:0.02145,otu12388:0.03797)0.728:0.00272,((otu21813:0.03406,otu4614:0.02871)0.577:0.00766,otu2640:0.02178)0.794:0.00508)0.859:0.00531)0.446:0.00228,otu1016:0.06101)0.764:0.00255,(((((otu18763:0.02428,otu10770:0.0491)0.392:0.007,otu3482:0.04085)0.720:0.00238,otu5669:0.03223)0.742:0.0031,(((otu4679:0.04155,otu6513:0.02141)0.210:0.00774,otu1058:0.03451)0.672:0.00014,(otu8670:0.03773,otu2605:0.02955)0.902:0.00016)0.764:0.00255)0.771:0.00219,((otu20081:0.01854,otu8595:0.02698)0.880:0.01054,(otu22038:0.02612,otu1878:0.0216)0.738:0.00258)0.418:0.003)1.000:0.00015)0.854:0.00258,((otu16149:0.03016,otu2522:0.0298)0.769:0.00225,((otu2420:0.04304,(otu1401:0.02866,(otu23659:0.00015,otu13726:0.07933)0.503:0.02721)0.368:0.00534)0.757:0.0027,otu9583:0.03241)0.736:0.00252)0.742:0.00232)0.158:0.00014,otu7205:0.03183)0.830:0.00256,(((otu6041:0.02988,(otu23488:0.02201,otu9490:0.02774)0.643:0.00232)0.860:0.00712,(otu20157:0.0347,(otu10412:0.02909,(otu9869:0.04111,otu14977:0.03054)0.687:0.01024)0.754:0.00306)0.860:0.00517)0.754:0.00254,(((((otu12677:0.04042,((otu23524:0.03534,otu11830:0.02959)0.754:0.00266,(((otu21332:0.03747,otu9452:0.02614)0.854:0.00605,otu14648:0.0349)0.747:0.00246,(otu5073:0.0374,otu5501:0.0264)0.823:0.00016)0.776:0.00255)0.738:0.00227)1.000:0.00033,(((otu320:0.03627,(otu19219:0.05361,otu15568:0.02914)0.759:0.00454)0.735:0.00271,(otu15011:0.03398,otu10733:0.02915)0.856:0.00737)0.751:0.00224,(otu9763:0.02402,otu15261:0.0213)0.902:0.00881)0.697:0.00164)0.948:0.00015,((otu2370:0.04088,otu17721:0.02141)0.884:0.0076,((otu15952:0.03747,otu17225:0.02961)0.932:0.00014,(otu5194:0.02692,otu3203:0.02983)0.727:0.00209)0.749:0.00253)0.774:0.00257)0.884:0.00011,(((otu11277:0.02657,otu10361:0.02948)0.850:0.0052,(((((otu10308:0.02675,otu21353:0.04322)0.738:0.00221,(otu9642:0.03764,(otu3871:0.02663,otu6370:0.02655)0.587:0.00014)0.841:0.0049)0.913:0.00015,((otu4717:0.03463,otu15581:0.02067)0.768:0.00858,otu16362:0.03463)0.709:0.00015)1.000:0.00015,(((otu22444:0.03827,(otu19998:0.0585,otu10590:0.04307)0.480:0.00692)0.794:0.0047,((otu12716:0.02475,otu16685:0.02618)0.859:0.01106,(otu21256:0.06066,otu23320:0.01986)0.332:0.00484)0.375:0.00262)0.126:0.00015,(otu6171:0.02923,otu16123:0.02657)0.749:0.00256)0.678:0.00256)0.837:0.00252,(otu11783:0.02649,(otu1178:0.02663,otu9323:0.03002)0.052:0.00223)0.841:0.0054)0.961:0.00015)0.397:0.00015,(((otu23417:0.02635,otu1088:0.02639)0.836:0.00015,otu12588:0.02637)0.785:0.00264,(otu2079:0.03323,otu7316:0.0333)0.724:0.00474)0.769:0.00252)0.851:0.00015)0.992:0.00015,((((otu5636:0.02635,(otu23479:0.02659,otu15871:0.02114)0.832:0.00508)0.723:0.00241,(otu14791:0.02701,otu17568:0.03239)0.459:0.00764)1.000:0.00011,((otu17863:0.02713,(otu11414:0.02604,(otu22698:0.03177,otu4829:0.03142)0.182:0.00324)0.774:0.00014)0.864:0.00551,((((otu19727:0.02671,otu5948:0.03504)0.797:0.00534,otu5673:0.02921)0.779:0.00268,(otu1000:0.04977,otu19321:0.03548)0.856:0.00729)0.827:0.00014,((otu3222:0.02554,otu5117:0.02885)0.850:0.00712,otu12819:0.04585)0.858:0.00557)0.411:0.00015)0.861:0.00236)0.850:0.00257,(otu2117:0.03158,(otu15252:0.02785,otu22105:0.02459)0.390:0.00414)0.770:0.00288)1.000:0.00014)0.581:0.00014)0.838:0.00015)0.853:0.00254,(((otu1590:0.04036,otu17464:0.03245)0.198:0.00262,otu1737:0.04012)0.804:0.00564,(otu23734:0.03273,(otu10948:0.02709,(otu13532:0.03643,otu6896:0.03597)0.682:0.00133)0.827:0.00509)0.814:0.00471)0.779:0.00279)1.000:0.00015,((((otu10008:0.02568,otu11550:0.04003)0.882:0.00942,((otu11618:0.03001,(otu9619:0.02711,otu8784:0.02736)0.543:0.00538)0.671:0.00151,(otu9416:0.02988,(otu20903:0.02056,otu5349:0.02979)0.753:0.00279)0.821:0.00604)0.925:0.00293)0.746:0.00016,(otu21444:0.04399,otu16250:0.02349)0.906:0.01155)0.754:0.00255,(((otu23132:0.02103,otu9925:0.04017)0.392:0.00512,(otu2905:0.03737,(otu10558:0.03251,otu20891:0.03514)0.713:0.00208)0.786:0.00014)0.899:0.0051,(((otu19013:0.02775,otu8535:0.03302)0.758:0.00955,(((otu23188:0.02633,otu7623:0.04051)0.721:0.00315,(otu18381:0.03749,(otu19092:0.06668,otu11262:0.06971)0.506:0.00567)0.445:0.00015)0.868:0.00258,(otu21685:0.05796,otu20962:0.03754)0.722:0.00285)0.791:0.00015)0.921:0.00243,((((otu20849:0.02983,otu21502:0.04651)0.745:0.00186,(otu23805:0.02045,otu13546:0.04354)0.788:0.01188)1.000:0.00016,otu7123:0.03772)0.859:0.00249,(otu15050:0.02348,otu15878:0.03447)0.436:0.00865)1.000:0.00014)0.536:0.00015)0.862:0.00257)0.920:0.00012)0.892:0.00015)0.125:0.00015,(((((otu410:0.02096,otu21825:0.04315)0.624:0.00993,(otu11969:0.03166,otu17767:0.04457)0.081:0.00366)0.894:0.00882,(((otu5932:0.02929,otu8734:0.02375)0.638:0.00773,(otu16906:0.02694,otu18254:0.02418)0.845:0.00756)0.985:0.00016,((otu22804:0.03465,otu1591:0.05802)0.873:0.00837,((otu16208:0.02935,otu14067:0.04552)0.494:0.01012,otu2495:0.03079)0.809:0.00662)0.732:0.00253)1.000:0.00016)0.921:0.00248,((otu22373:0.03384,otu1568:0.03077)0.735:0.00492,(otu20815:0.03245,otu21489:0.04109)0.838:0.00776)0.746:0.00258)0.771:0.00254,(((((otu3456:0.02492,otu15778:0.02489)0.870:0.00692,(((otu2246:0.03217,otu12320:0.02357)0.838:0.00591,otu14199:0.04897)0.825:0.00014,(otu2360:0.02657,(otu5346:0.02046,(otu2263:0.01914,otu856:0.0211)0.826:0.00972)0.754:0.00377)0.747:0.00258)0.759:0.00258)0.776:0.00257,(otu8387:0.03781,(otu7482:0.02423,otu18467:0.0241)0.742:0.00242)0.862:0.00521)0.015:0.00016,((otu19515:0.0397,(otu19244:0.02836,otu2773:0.06509)0.145:0.00564)0.734:0.00349,((otu488:0.02433,otu8245:0.02158)0.916:0.01004,(((((otu2715:0.04427,otu17906:0.02398)0.091:0.00816,otu17092:0.03467)0.952:0.00015,(otu14502:0.02939,((otu23674:0.01981,otu11376:0.03887)0.394:0.00928,(otu6750:0.02382,(otu7566:0.02681,otu20456:0.0296)0.828:0.00545)0.692:0.00014)0.759:0.0025)0.807:0.00015)0.835:0.00259,(((otu13769:0.02372,(otu5499:0.0319,(otu11999:0.02972,(otu3799:0.01932,otu13623:0.02199)0.774:0.00395)0.879:0.00567)0.754:0.00235)0.880:0.00531,((otu10165:0.01899,otu13306:0.02951)0.747:0.01022,(otu15147:0.03737,(otu14114:0.02907,otu20166:0.02638)0.039:0.00298)1.000:0.00014)0.849:0.0026)0.728:0.0024,(otu9054:0.03633,(otu8629:0.03756,otu17871:0.02877)0.040:0.01231)0.667:0.00391)1.000:0.00016)0.858:0.00263,(otu1437:0.04013,otu2182:0.02648)0.542:0.00015)0.542:0.00015)0.821:0.00505)0.888:0.00014)1.000:0.00015,(otu13260:0.04593,otu10702:0.02272)0.485:0.00974)0.925:0.00249)0.871:0.00015)0.000:0.00014)0.000:0.00015,(((((((otu9351:0.04025,(otu11244:0.02936,otu14267:0.0264)0.214:0.00305)0.763:0.00299,(((otu20566:0.0531,otu9401:0.04099)0.918:0.00016,(otu22715:0.02461,otu5564:0.022)0.335:0.00774)0.855:0.00941,(otu5574:0.03553,otu8499:0.05017)0.919:0.01013)0.774:0.00015)0.828:0.00015,((otu4248:0.02981,otu9446:0.04089)0.873:0.00743,(otu19469:0.05292,otu17409:0.04144)0.648:0.00765)0.921:0.00014)0.923:0.00014,otu16369:0.03454)0.827:0.00255,otu14146:0.03737)0.746:0.00016,(otu17065:0.04305,(otu4925:0.03478,otu17185:0.04033)0.744:0.00249)0.770:0.00256)0.693:0.00014,((((otu13011:0.02364,otu17384:0.04347)0.854:0.00848,otu3994:0.04016)0.811:0.00015,((otu2179:0.04359,otu23137:0.03793)0.727:0.00247,(otu18251:0.0442,otu18283:0.01808)0.925:0.01101)0.750:0.0026)0.794:0.00257,((((otu19741:0.02946,otu20118:0.03782)0.805:0.00542,((otu3368:0.04817,otu13049:0.04591)0.245:0.00636,otu10193:0.03952)0.845:0.00623)1.000:0.00015,(otu19663:0.02625,otu13425:0.02867)0.825:0.01185)0.928:0.00227,((((otu8147:0.03192,(otu1010:0.02955,otu21676:0.02453)0.873:0.00792)0.775:0.00442,(otu22706:0.0295,(otu13798:0.03646,otu13204:0.04723)0.208:0.00281)0.849:0.00907)0.781:0.00408,(((otu5383:0.03447,otu7681:0.02942)0.732:0.00284,otu1354:0.03502)0.744:0.00214,((otu21329:0.03179,(otu423:0.02633,otu18843:0.02626)0.813:0.00551)0.195:0.00307,otu4299:0.03457)0.856:0.00014)0.501:0.00015)0.907:0.00172,((otu12096:0.03209,(otu6697:0.0265,(otu14610:0.06026,(otu20947:0.02892,otu13484:0.04072)0.493:0.00544)0.961:0.00015)0.435:0.00281)0.395:0.00254,((((((otu20172:0.03259,otu18995:0.02151)0.755:0.00754,(otu16387:0.04747,(otu9529:0.03807,otu13244:0.03684)0.795:0.00511)0.426:0.00703)0.953:0.00015,otu20546:0.02916)0.998:0.00014,(otu14279:0.03917,otu18655:0.02807)0.142:0.00922)0.847:0.0025,((otu9571:0.02802,otu14155:0.03958)0.730:0.00435,(((((otu10346:0.02388,(otu22316:0.02125,otu1561:0.02293)0.361:0.00449)0.731:0.003,(otu18853:0.02408,(otu2422:0.01919,otu1251:0.02693)0.797:0.00465)0.882:0.00538)0.710:0.00255,((otu8658:0.03348,otu5443:0.07246)0.807:0.00708,((otu3506:0.02978,otu18203:0.01857)0.882:0.00824,(otu338:0.04204,otu8380:0.03378)0.338:0.00626)0.855:0.00014)0.924:0.00525)0.732:0.00015,(otu10608:0.03122,((otu17535:0.02072,otu1114:0.03485)0.888:0.00958,(otu7118:0.02591,otu6367:0.02454)0.370:0.00403)0.816:0.00014)0.866:0.00233)1.000:0.00015,(otu12436:0.02387,(otu15792:0.02108,(((otu20952:0.01871,otu5556:0.01884)0.870:0.00775,otu23007:0.03777)0.754:0.00288,otu17662:0.02374)0.855:0.00517)0.760:0.00258)0.677:0.00261)0.756:0.00255)0.196:0.00016)0.848:0.00256,(((((((otu15207:0.02309,(otu614:0.03809,otu15842:0.05579)0.287:0.00463)0.742:0.00313,(otu16688:0.035,otu16531:0.02904)0.869:0.00014)0.909:0.00162,(otu8823:0.03226,otu16351:0.02654)0.795:0.00191)0.920:0.00161,(((((otu19052:0.02983,(otu21378:0.02722,otu21843:0.02452)0.141:0.00807)0.821:0.00016,otu5828:0.03472)0.806:0.00451,((otu10348:0.03314,otu9778:0.03343)0.103:0.00535,otu2882:0.02507)0.736:0.00377)0.392:0.00261,(((otu22144:0.03203,otu4180:0.03204)0.727:0.00244,(((otu19992:0.03126,otu356:0.032)0.118:0.00314,(otu9880:0.03511,otu3989:0.04089)0.829:0.00674)0.801:0.00446,otu9921:0.03169)0.716:0.00031)0.867:0.00015,((otu3917:0.03777,otu12647:0.02673)0.882:0.00773,otu1094:0.03181)0.746:0.00257)1.000:0.00015)0.907:0.00245,((((otu23206:0.03818,otu16273:0.04101)0.802:0.00484,((((otu18868:0.0243,(otu4044:0.02405,(otu21763:0.04913,otu2911:0.03681)0.156:0.01254)0.741:0.01094)0.297:0.00538,((otu7430:0.03557,otu17413:0.04976)0.761:0.00461,(otu8393:0.03224,(otu9418:0.02139,otu16548:0.03797)0.020:0.00527)0.877:0.00015)0.875:0.00522)0.914:0.00014,otu10596:0.02964)0.830:0.00134,(otu20149:0.04224,otu10477:0.02805)0.793:0.00694)0.980:0.00029)0.735:0.00275,(((otu4208:0.02919,otu18784:0.02154)0.654:0.00014,otu19206:0.04005)0.818:0.00505,((((otu19269:0.06111,otu9962:0.02069)0.808:0.00596,(otu5075:0.02877,(otu19824:0.06139,otu13647:0.05165)0.702:0.00603)0.870:0.00578)0.805:0.00015,((otu21942:0.02641,(((otu14809:0.02642,(otu695:0.02112,otu13128:0.02379)0.730:0.00249)0.999:0.00014,(((otu3577:0.0294,(otu21331:0.02706,otu18726:0.02709)0.709:0.00186)0.802:0.00263,(((otu806:0.03481,(otu19580:0.01825,otu20290:0.03176)0.377:0.00327)0.780:0.00263,(otu21955:0.02764,otu8750:0.02776)0.753:0.004)0.795:0.00259,((otu2642:0.02927,otu7866:0.02111)0.872:0.00514,(otu6644:0.02365,otu22509:0.0264)0.829:0.00575)0.477:0.00014)0.756:0.00016)0.660:0.00016,otu18531:0.03482)0.846:0.00254)0.142:0.00256,((((otu19258:0.02629,otu17351:0.04035)0.713:0.00585,(((otu20338:0.02394,otu23829:0.04377)0.883:0.0106,(otu4866:0.02978,(otu12749:0.02955,(otu3768:0.01898,otu1040:0.02998)0.817:0.0049)0.434:0.00258)0.855:0.00523)0.757:0.00271,((otu13229:0.04041,(otu483:0.03479,otu11846:0.02584)0.418:0.00401)0.782:0.00305,((otu3495:0.05164,(otu19146:0.0377,otu19338:0.04198)0.517:0.01117)0.748:0.00497,(otu2661:0.02987,otu11186:0.02101)0.747:0.00505)0.876:0.00555)0.996:0.00016)0.839:0.00239)1.000:0.00016,otu2697:0.03178)0.412:0.00015,(otu13491:0.02874,otu17555:0.02604)0.738:0.00304)0.852:0.00255)0.891:0.00015)0.778:0.00015,(((otu22851:0.02647,((otu5238:0.02384,otu9108:0.02622)0.764:0.00283,(otu20331:0.04073,otu12918:0.02685)0.825:0.00511)0.617:0.00015)0.918:0.00487,otu12444:0.02628)0.863:0.00014,(otu4589:0.03462,(((otu15507:0.03296,otu18128:0.03017)0.748:0.00318,otu5190:0.0262)0.869:0.00645,otu7452:0.04592)0.756:0.00014)0.800:0.00015)0.723:0.00015)0.753:0.00016)0.822:0.00014,(otu21049:0.04401,otu12151:0.03831)0.766:0.00545)0.362:0.00015)0.912:0.00015)0.936:0.00015,otu15321:0.04593)0.930:0.00232)0.181:0.00014)0.861:0.00257,(((otu8092:0.02644,(otu11162:0.03386,otu16696:0.05107)0.688:0.00054)0.790:0.00265,(((otu3361:0.02727,(otu3750:0.03181,otu7938:0.02521)0.299:0.00276)0.701:0.00173,otu16923:0.04343)0.633:0.00288,((otu559:0.03413,otu13663:0.03161)0.334:0.00636,(otu3365:0.04344,(otu19366:0.07264,otu21738:0.04601)0.017:0.00261)0.937:0.00015)0.850:0.00504)0.916:0.00014)0.999:0.00014,(otu20115:0.02251,(otu4653:0.04211,otu3555:0.03942)0.723:0.00561)0.884:0.00643)0.424:0.00256)0.903:0.00015,((((otu13935:0.029,otu143:0.04517)0.736:0.00294,otu23054:0.03788)0.652:0.00253,otu1009:0.0319)0.762:0.00262,(otu22935:0.03186,otu17888:0.03184)0.844:0.00504)0.930:0.00015)0.000:0.00015,((otu21142:0.03163,(otu23660:0.03752,(otu20192:0.02724,otu16340:0.03236)0.730:0.00299)0.724:0.00688)0.865:0.00015,((((otu8184:0.03572,otu13833:0.02464)0.164:0.00722,(otu19886:0.04087,otu8228:0.02685)0.838:0.00519)0.912:0.00015,otu11970:0.02898)0.829:0.00257,((((((otu11054:0.02663,otu11656:0.02669)0.735:0.00261,((((otu3575:0.00819,otu15133:0.03766)0.920:0.01089,((otu3657:0.0297,(otu13178:0.01613,otu17551:0.02377)0.327:0.00351)0.875:0.00776,otu12949:0.03809)0.729:0.00325)0.847:0.00749,((otu5432:0.02089,((otu4868:0.0222,(otu10159:0.02888,otu7859:0.01504)0.514:0.00308)0.741:0.00252,otu1310:0.02814)0.876:0.00669)0.686:0.00177,otu15463:0.02564)0.796:0.0032)0.850:0.00631,otu22635:0.02337)0.828:0.0001)0.953:0.00798,(((((otu11268:0.0535,(otu20313:0.02478,(otu19415:0.02346,otu2338:0.02555)0.773:0.0046)0.853:0.00542)0.734:0.00166,((otu13754:0.02399,otu2077:0.04097)0.729:0.00245,(otu21695:0.01864,otu3828:0.02689)0.852:0.00499)0.768:0.00257)0.796:0.00257,(otu15382:0.02899,(otu17104:0.02635,(otu10331:0.02367,otu1514:0.02363)0.732:0.00254)0.460:0.00255)0.768:0.00014)0.695:0.00014,(otu20515:0.02925,((((otu8923:0.02187,otu10594:0.02164)0.807:0.00494,(otu4091:0.02677,otu16293:0.03212)0.876:0.00543)0.715:0.00178,otu10065:0.03263)0.156:0.00304,((otu16207:0.03199,(otu14537:0.02124,otu3043:0.03855)0.572:0.00477)0.257:0.003,otu22169:0.02953)0.742:0.00015)0.862:0.005)0.762:0.00271)0.532:0.00014,(((otu2789:0.02387,otu7763:0.02396)0.836:0.00497,otu4486:0.05691)0.264:0.00016,(otu19000:0.031,otu7894:0.04191)0.845:0.0063)0.787:0.0027)0.465:0.00015)0.878:0.00241,(otu2668:0.05704,(otu3826:0.02663,(otu9355:0.0378,(otu7586:0.02367,otu8041:0.0486)0.763:0.00296)0.873:0.00532)0.730:0.00245)0.734:0.00261)1.000:0.00014,(((otu11274:0.02528,otu1794:0.03357)0.394:0.00651,(otu10109:0.02723,otu12392:0.0271)0.774:0.01039)0.981:0.00014,((otu14840:0.03205,(otu449:0.03487,otu22239:0.03189)0.412:0.00301)1.000:0.00016,(otu6909:0.01869,otu18683:0.02368)0.799:0.0079)0.856:0.00234)0.732:0.00258)0.000:0.00016,((otu3307:0.02116,(otu15834:0.03579,otu2871:0.0449)0.695:0.00144)0.970:0.0143,((otu20025:0.01868,(otu19715:0.01579,otu3536:0.02665)0.748:0.00275)0.727:0.00288,((otu37:0.04068,otu16026:0.0259)0.271:0.00451,otu1992:0.03151)0.814:0.00517)0.867:0.00799)0.737:0.00184)0.912:0.00015)0.300:0.00014)0.733:0.00014)0.905:0.00016)1.000:0.00015)0.907:0.00168)0.907:0.00171)1.000:0.00016)0.822:0.00014)0.000:0.00015)0.000:0.00015,otu23354:0.00014)0.592:0.00014,(((otu10588:0.03734,(otu287:0.0293,otu12619:0.03517)0.751:0.00251)0.759:0.00261,((otu15869:0.03474,otu17866:0.02068)0.485:0.00884,((otu8699:0.03207,otu18479:0.04072)0.833:0.00536,(otu19587:0.0271,otu17757:0.02694)0.743:0.00216)1.000:0.00015)0.848:0.00248)0.822:0.00257,(otu13710:0.02988,otu152:0.03835)0.932:0.01274)0.913:0.00011)0.741:0.00015)0.398:0.00014)0.912:0.00011,(((otu15295:0.04974,(otu441:0.0639,otu21162:0.0358)0.625:0.00746)0.712:0.00634,(otu5129:0.04377,otu9790:0.02351)0.759:0.00427)0.667:0.00294,((otu22260:0.04163,otu15751:0.06121)0.823:0.00916,otu807:0.04137)0.832:0.00719)0.407:0.00418)0.920:0.0025)1.000:0.00014)0.748:0.00447,(otu23090:0.03021,otu15432:0.06083)0.601:0.0109)0.768:0.00349)0.748:0.00252,otu22152:0.03201)0.575:0.00284)0.787:0.00302,otu10686:0.0286)0.184:0.01158)0.693:0.01092,((((otu20110:0.03153,((((otu19005:0.04848,((((((((otu12172:0.02385,otu16429:0.0237)0.324:0.00015,(otu4519:0.03756,otu17291:0.02647)0.728:0.00304)0.928:0.00518,(((((otu12231:0.03767,(otu20637:0.03856,otu23093:0.03452)0.341:0.00283)0.357:0.00524,(otu10667:0.02857,(otu9098:0.01992,otu15328:0.04719)0.795:0.00577)0.623:0.0059)0.410:0.00015,(otu19526:0.02926,otu18247:0.02644)0.855:0.00577)0.834:0.00015,((((((otu22578:0.02386,(((otu22792:0.02718,otu12447:0.02448)0.797:0.0047,((((otu12006:0.03184,(otu21494:0.05375,otu23101:0.04276)0.720:0.00076)0.766:0.00262,(otu4153:0.03738,otu928:0.04024)0.894:0.00016)0.800:0.00294,(otu15307:0.03199,(otu10087:0.02661,otu20171:0.03763)0.743:0.00256)0.833:0.00016)0.918:0.00516,otu6274:0.03177)0.825:0.00015)0.815:0.00258,(otu19384:0.0209,(otu13924:0.0265,otu18400:0.01869)0.589:0.0025)0.789:0.00276)0.989:0.00014)0.624:0.00343,(otu7171:0.06598,otu12022:0.02517)0.660:0.00548)0.644:0.00162,(((otu18196:0.02354,(otu20481:0.04923,otu14724:0.03021)0.709:0.00922)0.793:0.00577,((otu15954:0.03455,(otu5207:0.02899,((otu22950:0.03328,(otu1203:0.01897,otu18055:0.03301)0.293:0.00599)0.678:0.00098,(otu12187:0.03168,otu1903:0.03312)0.852:0.00599)0.439:0.00099)0.875:0.0023)0.736:0.00014,otu23366:0.02417)0.911:0.00547)0.866:0.00014,(otu16334:0.02539,(otu2943:0.02624,otu17307:0.04618)0.042:0.00869)0.759:0.00358)0.795:0.00257)0.306:0.00015,(otu2221:0.03752,(otu6359:0.02164,otu9813:0.04338)0.422:0.00389)0.761:0.00376)0.805:0.00256,(((otu14150:0.03543,(otu13803:0.0441,otu20658:0.03919)0.757:0.00509)0.844:0.00773,(otu17281:0.03492,otu13356:0.04348)0.809:0.00611)0.087:0.00257,((otu17829:0.0329,otu18165:0.03086)0.806:0.00646,(((otu1270:0.03815,otu20399:0.02147)0.730:0.00233,(otu23006:0.04053,otu4215:0.04631)0.824:0.00532)0.892:0.00674,otu18390:0.0375)0.028:0.00014)0.863:0.00345)0.839:0.00015)0.754:0.00014,(otu3689:0.05156,(otu19370:0.02088,otu23486:0.03795)0.770:0.00518)0.756:0.00272)0.425:0.00016)0.698:0.00015,((otu19495:0.03549,otu11047:0.02932)0.590:0.0122,(otu14055:0.03863,otu13064:0.0463)0.631:0.00863)0.685:0.00361)0.790:0.00016)0.747:0.00016,(((otu10561:0.04934,(((otu1550:0.0284,(otu15415:0.02086,otu10823:0.06222)0.835:0.01312)0.745:0.00362,(otu19904:0.02079,otu16065:0.03182)0.441:0.00326)0.663:0.00088,otu15283:0.03103)0.624:0.00314)0.447:0.00616,(otu751:0.03497,otu14576:0.02721)0.898:0.01571)0.416:0.00014,(otu15982:0.03526,(otu15319:0.02184,(otu12256:0.01833,otu7606:0.03012)0.734:0.00268)0.733:0.00187)0.828:0.0052)0.849:0.00515)0.769:0.00096,(((((((((otu20445:0.02085,(otu20026:0.02111,otu1867:0.02906)0.309:0.00289)0.769:0.00277,(otu3133:0.02362,(otu1555:0.02367,otu15615:0.02368)0.597:0.00589)0.895:0.00016)0.844:0.00256,((otu6982:0.03736,(otu16511:0.04391,((otu4511:0.03256,otu12842:0.02712)0.734:0.00205,otu18346:0.02943)0.792:0.00342)0.664:0.00154)0.970:0.00014,((otu6133:0.02635,otu14692:0.03526)0.176:0.0024,otu10767:0.04542)0.760:0.00277)0.743:0.00015)0.733:0.00015,(((otu4207:0.02932,(otu13931:0.02414,otu17752:0.06023)0.845:0.00513)0.746:0.00235,((otu8198:0.02694,otu13607:0.03521)0.744:0.00195,((((otu8018:0.02188,otu18847:0.02455)0.738:0.00299,(otu517:0.03727,otu5480:0.03287)0.850:0.00624)0.666:0.00127,otu4010:0.02364)0.007:0.00014,otu11620:0.02358)0.830:0.00259)1.000:0.00016)0.722:0.00015,((otu14603:0.03227,otu3746:0.02387)0.764:0.00261,(otu4053:0.02954,otu560:0.02133)0.878:0.00765)0.957:0.00015)0.000:0.00014)1.000:0.00016,(((((((otu10025:0.03457,((otu3424:0.04071,(otu21414:0.0161,otu21667:0.03192)0.425:0.00279)0.117:0.00477,(otu22936:0.0336,otu14969:0.04793)0.890:0.00911)0.320:0.00014)0.797:0.00014,((otu13418:0.02928,otu6023:0.03446)0.308:0.00014,otu11397:0.01824)0.838:0.00257)0.859:0.00256,((((otu2550:0.0218,otu13549:0.06496)0.864:0.00722,(((otu11798:0.02132,otu12014:0.02678)0.836:0.00502,(otu11385:0.02102,otu8603:0.01835)0.868:0.00518)0.830:0.00015,(otu7309:0.02353,otu14657:0.04024)0.872:0.00015)0.994:0.00015)0.818:0.00256,(((otu6511:0.02918,otu17253:0.01845)0.719:0.00242,(otu4133:0.02449,otu14103:0.03255)0.727:0.00187)0.796:0.00257,(((otu22678:0.02632,(otu15121:0.02135,otu8508:0.0186)0.088:0.0048)0.806:0.00015,(otu10042:0.01992,otu22880:0.0284)0.784:0.00719)0.896:0.00014,(((otu1096:0.05192,otu14774:0.02134)0.272:0.00238,otu2336:0.03478)0.867:0.00015,otu18411:0.02659)0.778:0.00498)0.731:0.00015)0.258:0.00015)0.854:0.00254,(otu23446:0.03174,(otu19651:0.03239,otu12878:0.02905)0.735:0.0026)0.768:0.00274)0.976:0.00014)0.306:0.00015,(otu20634:0.03182,(otu9634:0.02686,otu19:0.02425)0.753:0.00216)0.765:0.00262)0.152:0.00015,(otu3573:0.02899,(otu16062:0.02356,otu18603:0.02096)0.304:0.00014)0.799:0.00255)0.841:0.00256,otu1327:0.02636)1.000:0.00015,((((otu23765:0.02364,otu21982:0.03221)0.747:0.00314,(otu13415:0.01525,otu9050:0.02626)0.849:0.00607)0.782:0.00258,(((otu1699:0.0245,(otu1948:0.03,otu20032:0.03215)0.834:0.00524)0.922:0.00922,(otu10555:0.02166,otu12607:0.02668)0.863:0.00782)0.128:0.00078,(otu14589:0.03349,otu16291:0.02096)0.899:0.01327)0.608:0.00014)0.838:0.00141,otu23647:0.02613)0.944:0.00116)0.802:0.00015)0.900:0.00015,(((((otu16173:0.01891,otu6135:0.02157)0.749:0.00357,((otu4587:0.02688,otu12411:0.01875)0.770:0.00501,(otu6241:0.02027,otu18990:0.0257)0.834:0.00538)0.873:0.00547)0.753:0.00353,otu18609:0.02683)0.773:0.00279,((((otu2816:0.05175,otu1184:0.02126)0.532:0.00261,otu2972:0.0263)0.759:0.0027,((otu19160:0.02101,otu19504:0.0211)0.724:0.0025,(otu7529:0.02163,otu13583:0.02697)0.743:0.00214)0.773:0.00253)0.884:0.00015,((otu11053:0.02368,(otu11879:0.02619,otu1452:0.04061)0.892:0.00874)0.883:0.00014,((otu20297:0.05465,otu6377:0.02044)0.860:0.00599,(((otu21618:0.05301,otu16903:0.05894)0.717:0.00168,(otu20587:0.02371,(otu494:0.03503,otu17531:0.02653)0.406:0.00554)0.130:0.00015)0.852:0.0026,(otu5987:0.03753,(((((otu8512:0.02637,otu8525:0.02646)0.220:0.00567,(otu5656:0.04016,otu10683:0.02626)0.991:0.00016)0.899:0.00015,(otu13730:0.02636,(otu14700:0.02373,otu21205:0.02633)0.752:0.0027)1.000:0.00014)0.255:0.00014,(otu17114:0.02908,((otu16840:0.02103,otu2288:0.02714)0.753:0.00241,otu17843:0.02632)0.494:0.00284)1.000:0.00015)0.571:0.00015,otu3344:0.02894)0.387:0.00014)0.999:0.00014)0.884:0.0025)0.816:0.00015)0.891:0.00014)0.906:0.00015)0.854:0.00257,((otu334:0.03192,(otu5022:0.02131,otu15335:0.01597)0.855:0.008)0.748:0.00296,((otu7441:0.02552,otu1287:0.03656)0.760:0.00356,(otu4570:0.03467,otu4577:0.02331)0.861:0.00613)0.757:0.00262)0.791:0.00015)0.902:0.00014)0.920:0.00014,((((otu1231:0.03527,otu18791:0.04074)0.804:0.00497,(((otu5084:0.02396,(((otu14609:0.033,otu21861:0.03901)0.924:0.01654,otu23656:0.03819)0.853:0.01309,(otu12314:0.03921,(otu22993:0.04914,otu4404:0.02046)0.671:0.00671)0.032:0.00536)0.885:0.0088)0.192:0.00015,(otu21711:0.02652,otu17708:0.02143)0.805:0.00788)0.807:0.00491,((((otu4710:0.07394,otu12055:0.04387)0.826:0.00831,(otu21834:0.03279,(otu11658:0.02442,otu573:0.02998)0.824:0.00513)0.853:0.00739)0.912:0.00016,otu14071:0.02923)0.928:0.00181,(otu22622:0.05165,((otu22991:0.02126,otu18404:0.02441)0.910:0.01061,(otu14207:0.03962,(otu16395:0.02131,otu17287:0.02978)0.341:0.00781)0.248:0.00389)0.932:0.00074)0.222:0.00088)0.928:0.00172)0.904:0.00015)0.858:0.00256,((((((otu11519:0.04941,otu865:0.03493)0.983:0.00016,((otu22474:0.06327,otu6424:0.03619)0.781:0.00557,(otu20585:0.02509,otu12873:0.0345)0.782:0.00524)0.737:0.0022)0.785:0.00263,((otu19303:0.06193,otu7668:0.02428)0.902:0.01023,(otu4547:0.03468,otu14740:0.04038)0.815:0.00339)0.994:0.00014)0.427:0.00257,((otu19070:0.03189,(otu18139:0.04913,otu18258:0.03742)0.853:0.01089)0.831:0.00316,(otu22461:0.04031,otu11936:0.02616)0.830:0.00556)0.795:0.00071)0.982:0.00014,(otu393:0.0371,(otu13822:0.03508,otu17646:0.04394)0.184:0.00259)0.872:0.00606)0.752:0.00015,(((((otu20967:0.06852,(otu17660:0.06094,otu8143:0.02873)0.750:0.00694)0.878:0.0101,otu2876:0.03772)0.755:0.00015,(otu10210:0.03265,otu16166:0.0326)0.865:0.00742)0.908:0.0052,((otu8559:0.02503,otu16755:0.03473)0.779:0.01024,otu984:0.03437)0.753:0.00306)0.745:0.00014,((otu8342:0.03203,(otu23761:0.04053,(otu16825:0.02167,otu18077:0.02425)0.629:0.00776)0.895:0.00016)0.803:0.00279,(otu5072:0.03243,otu8954:0.03531)0.736:0.00253)0.797:0.00258)0.898:0.00014)0.305:0.00015)0.552:0.00014,((((((otu11112:0.04833,otu2955:0.01913)0.849:0.00803,otu17383:0.04947)0.723:0.0024,otu18783:0.0213)0.745:0.00252,(otu134:0.02957,otu10431:0.02138)0.932:0.0132)0.865:0.00508,((((otu5714:0.03711,((((((otu7897:0.02154,otu5864:0.04573)0.819:0.00495,(otu9534:0.02701,(otu3568:0.03009,otu13176:0.03509)0.756:0.00606)0.755:0.00268)1.000:0.00015,((otu14135:0.0258,otu12776:0.04826)0.358:0.00403,(otu20892:0.05648,(otu20788:0.02823,otu2194:0.04302)0.580:0.0032)0.732:0.00046)0.774:0.00281)0.854:0.00244,((((otu10304:0.03769,(otu4340:0.03262,otu18131:0.02982)0.848:0.00504)0.760:0.00259,(((otu7164:0.03512,otu17001:0.03463)0.770:0.01152,otu16849:0.04034)0.740:0.00322,(otu326:0.0207,(otu14896:0.03728,otu1645:0.01821)0.801:0.00883)0.734:0.00312)0.772:0.00248)0.768:0.00257,(((otu22525:0.02602,otu8791:0.03739)0.471:0.00986,(((otu17262:0.04948,otu11537:0.0188)0.884:0.00767,otu13998:0.03216)0.767:0.00268,(otu6493:0.02983,(otu3416:0.03337,otu12443:0.0245)0.766:0.00459)0.799:0.00505)1.000:0.00016)0.915:0.00236,(((((otu18395:0.03761,otu186:0.02902)0.876:0.01125,(otu19783:0.0403,otu7486:0.0333)0.499:0.00828)0.761:0.00353,(otu2571:0.02183,otu9497:0.02739)0.741:0.00316)0.762:0.00369,(otu22463:0.0464,otu21451:0.04332)0.737:0.00284)0.788:0.0028,(((otu10456:0.02378,otu18968:0.03789)0.823:0.00612,otu14256:0.03497)0.327:0.00252,((otu20020:0.05237,(otu14298:0.02422,(otu19448:0.0158,otu7209:0.03548)0.927:0.01336)0.533:0.00015)0.819:0.00315,(((otu3681:0.03737,otu3861:0.02427)0.169:0.00966,otu10339:0.05493)0.683:0.001,((otu5826:0.02747,otu197:0.04266)0.272:0.00553,otu13273:0.03289)0.956:0.00015)0.874:0.00534)0.767:0.00374)0.786:0.00292)0.368:0.00014)0.392:0.00014)0.770:0.00015,((otu21553:0.04038,otu8881:0.02382)0.894:0.0077,(((otu18930:0.02371,otu4022:0.0322)0.403:0.00016,(otu16652:0.03234,otu12048:0.04054)0.821:0.00495)0.769:0.00258,(otu11502:0.02947,otu6374:0.02122)0.840:0.00498)0.793:0.00257)1.000:0.00015)0.688:0.00016)1.000:0.00015,(otu3580:0.03882,otu9242:0.03896)0.376:0.00456)0.010:0.00162,(((otu18464:0.04437,(otu10926:0.01882,otu2564:0.05833)0.735:0.00631)0.935:0.01041,(otu12527:0.04273,(otu4000:0.02654,otu5248:0.0296)0.758:0.00492)0.281:0.00278)0.040:0.00016,(otu8753:0.02399,otu22190:0.02679)0.914:0.00779)0.912:0.00163)0.912:0.00175)0.963:0.00016,(otu22167:0.03169,(otu11224:0.02374,otu11356:0.02896)0.399:0.00305)0.750:0.00274)0.529:0.00015,(((otu16812:0.03759,(((otu14702:0.01406,otu2403:0.02962)0.938:0.0125,(otu23757:0.01769,otu15577:0.0178)0.940:0.0122)0.137:0.00014,otu8654:0.01527)0.884:0.00567)0.429:0.00258,(((otu761:0.04631,((otu1135:0.0209,(otu1225:0.03272,otu8373:0.02974)0.273:0.0049)0.820:0.00016,otu14429:0.02641)0.858:0.00015)0.797:0.00248,(otu5607:0.05975,((otu8517:0.03609,(otu11676:0.01677,(otu11210:0.03885,otu10758:0.01484)0.738:0.00275)0.956:0.01545)0.873:0.00822,otu18601:0.02989)0.750:0.00379)0.606:0.00092)0.892:0.00015,(((otu7617:0.01848,(((otu6035:0.01346,otu19010:0.04357)0.759:0.00224,(otu3692:0.02143,(otu2289:0.02408,(otu22122:0.01861,(((otu3943:0.01374,otu18970:0.02565)0.295:0.00264,(otu21224:0.02407,(otu23265:0.02412,otu8479:0.01326)0.847:0.00546)0.730:0.0028)0.753:0.00385,otu11964:0.01914)0.774:0.0056)0.811:0.00015)0.802:0.0046)0.756:0.0028)0.826:0.0026,otu123:0.0184)0.844:0.00015)0.779:0.00262,otu9086:0.02105)0.767:0.00261,otu3769:0.03207)0.776:0.00259)0.874:0.00261)0.000:0.00015,(otu12770:0.04861,(otu12020:0.01324,(otu7548:0.02126,otu2398:0.01395)0.414:0.00734)0.872:0.00804)0.776:0.00892)0.882:0.0051)0.467:0.00016,((((((otu5437:0.04374,otu8233:0.03248)0.739:0.00235,((otu5850:0.04873,(otu22729:0.02834,otu14586:0.0256)0.717:0.00335)0.578:0.00015,(otu14745:0.03247,otu17375:0.03799)0.811:0.00493)0.758:0.00015)0.778:0.00015,(((otu20301:0.02905,otu13271:0.04025)0.533:0.00014,otu21932:0.03443)0.807:0.00256,otu4858:0.02647)0.919:0.00016)0.907:0.00015,((otu23501:0.0498,otu4853:0.04716)0.891:0.01005,((otu1807:0.02917,((otu21264:0.0526,otu13333:0.0324)0.795:0.00482,((((otu22464:0.02699,otu1491:0.03252)0.843:0.00569,(otu3541:0.03418,otu9124:0.03149)0.916:0.00015)0.828:0.00303,(otu21017:0.04964,otu12709:0.02733)0.855:0.00928)0.646:0.00016,(otu6844:0.02384,otu14718:0.03657)0.877:0.00808)0.733:0.00156)1.000:0.00016)0.758:0.00015,(otu670:0.04277,(otu6441:0.03994,((otu20662:0.02678,otu10507:0.03499)0.827:0.00513,otu10716:0.02641)0.818:0.00016)0.435:0.00255)0.817:0.00016)0.734:0.00015)0.808:0.00256)0.896:0.00252,(otu13071:0.05307,(otu16845:0.01918,otu20868:0.0764)0.371:0.00606)0.415:0.00376)1.000:0.00014,(otu19174:0.04529,(otu7856:0.03347,otu1228:0.02646)0.436:0.00546)0.866:0.00863)0.641:0.00015)0.748:0.00015)0.907:0.00171,(((otu22476:0.02909,(otu21278:0.02378,otu6574:0.06093)0.774:0.00444)0.774:0.00368,((otu21724:0.03204,(otu20739:0.02388,otu2561:0.02118)0.753:0.00234)0.785:0.00259,otu6881:0.03511)0.726:0.00015)0.808:0.00256,((otu14704:0.03421,((((otu21913:0.0401,(otu18874:0.04124,otu20626:0.02709)0.721:0.00182)0.421:0.00264,(((otu7637:0.02941,otu551:0.02974)0.734:0.0022,((((otu1346:0.02673,otu291:0.02665)0.821:0.00485,(otu4625:0.03791,otu12982:0.0295)0.870:0.00496)0.790:0.00256,otu10737:0.04027)1.000:0.00014,((otu6180:0.03808,otu17083:0.02686)0.250:0.00213,otu7365:0.02911)0.856:0.00015)0.867:0.00016)1.000:0.0024,otu15110:0.04046)1.000:0.00015)1.000:0.00014,((otu2554:0.03186,(otu10976:0.03437,((otu23305:0.03107,otu18864:0.0295)0.215:0.00529,otu18384:0.0366)0.196:0.00377)0.908:0.00014)0.808:0.00257,((((((otu4939:0.03174,(otu9728:0.03743,otu13036:0.02825)0.177:0.00943)0.751:0.00317,(otu20483:0.0356,otu13087:0.02732)0.405:0.00717)0.992:0.00015,(otu3682:0.03247,otu5711:0.03269)0.817:0.0047)0.719:0.00016,((((((((otu22549:0.02653,otu15941:0.04606)0.826:0.00517,otu22772:0.03455)0.504:0.00014,(otu21512:0.02917,otu3159:0.03475)0.704:0.00308)0.818:0.00258,((otu20898:0.03236,otu16268:0.02978)0.856:0.00744,(((otu17514:0.04853,(otu20048:0.02916,otu3788:0.0371)0.769:0.00563)0.267:0.00014,(((otu20627:0.03107,otu6941:0.02697)0.741:0.00297,otu11671:0.03698)0.770:0.00268,((otu7479:0.05137,otu18355:0.05121)0.345:0.00611,otu4441:0.06252)0.344:0.00014)0.837:0.00293)0.604:0.00016,(otu18459:0.0303,(otu457:0.03091,(otu13716:0.02728,(otu3194:0.02665,(otu11314:0.04026,otu14900:0.02483)0.243:0.00581)0.834:0.00805)0.850:0.0057)0.725:0.00237)0.797:0.00428)0.537:0.00014)0.762:0.00016)0.827:0.00015,(otu7913:0.05129,(otu20443:0.04994,otu4398:0.03258)0.351:0.00734)0.997:0.00015)0.733:0.00015,(((otu21454:0.03194,otu3433:0.02931)0.736:0.00224,otu572:0.03748)0.792:0.00258,otu936:0.0343)0.801:0.00014)0.737:0.00014,((((otu2713:0.04839,otu12083:0.02845)0.848:0.00645,(otu1334:0.03208,otu19793:0.02917)0.728:0.00253)0.768:0.00256,((otu17913:0.06103,(otu20668:0.04462,otu20712:0.03097)0.834:0.00635)0.702:0.00255,otu18365:0.04821)1.000:0.0001)0.952:0.00015,otu16932:0.00016)1.000:0.00014)0.000:0.00016,((((((otu20740:0.04058,otu22861:0.02963)0.816:0.00488,((otu21184:0.0375,otu13969:0.02655)0.691:0.00512,((otu5133:0.06292,otu12924:0.03963)0.969:0.02156,(otu20432:0.04187,otu9445:0.03053)0.668:0.00126)0.822:0.00281)0.949:0.00016)0.979:0.00015,(otu11159:0.03463,(otu21231:0.02565,otu11242:0.03199)0.866:0.00966)0.737:0.00262)0.781:0.00243,otu20987:0.04277)0.024:0.00015,((otu22571:0.03194,otu10834:0.02968)0.736:0.00286,(otu15637:0.02973,(otu21520:0.03173,otu22677:0.02992)0.742:0.00228)0.779:0.00264)0.728:0.00218)0.892:0.00015,(((otu22956:0.03835,otu7671:0.05433)0.685:0.00386,otu8237:0.03191)0.846:0.00534,((otu8991:0.03194,otu9065:0.02919)0.750:0.00252,(otu18873:0.02818,(otu4935:0.02676,otu8897:0.03818)0.716:0.00653)0.792:0.0044)0.753:0.00256)0.766:0.00014)0.000:0.00014)0.896:0.00016)0.988:0.00016,((otu16478:0.04641,otu11504:0.04601)0.738:0.00239,(otu13146:0.02944,otu17360:0.03219)0.848:0.00531)0.740:0.00227)0.773:0.00138,(otu19227:0.03375,otu6770:0.042)0.749:0.00347)0.769:0.00134)0.995:0.00015)0.511:0.00015,((otu15393:0.04964,(otu11348:0.05135,otu2497:0.03116)0.426:0.00698)0.739:0.00265,otu11405:0.02982)0.729:0.00199)0.827:0.00256)0.201:0.00014,(otu2069:0.03785,otu21811:0.02118)0.902:0.00767)0.829:0.00015)0.907:0.00171)0.907:0.00172)0.927:0.00513)0.741:0.00015,((otu2334:0.01952,otu1598:0.04228)0.383:0.00573,(otu5094:0.02911,otu14720:0.02061)0.872:0.00757)0.752:0.00408)0.999:0.00014,(otu18106:0.02612,(otu21818:0.0276,otu5358:0.01919)0.638:0.00443)0.748:0.00334)1.000:0.00148)0.824:0.00575,(otu4134:0.03124,otu10356:0.02783)0.746:0.00282)0.831:0.00531,((otu6150:0.04372,otu953:0.03064)0.611:0.0078,(otu2547:0.05248,otu1562:0.03708)0.918:0.01463)0.717:0.00361)0.710:0.00047,otu13604:0.03378)0.664:0.00015)0.819:0.00322,(otu7325:0.03161,otu23239:0.02384)0.855:0.00727)0.750:0.00281,otu14901:0.02775)0.445:0.00265,(otu10980:0.06493,((otu7908:0.02608,otu14359:0.04958)0.878:0.01158,otu1267:0.03081)0.479:0.00739)0.826:0.00682)0.724:0.00257)0.746:0.00309,(otu16951:0.04559,((otu2237:0.05939,otu7239:0.037)0.650:0.0117,(otu12401:0.02646,otu9551:0.09679)0.833:0.01615)0.799:0.00733)0.694:0.00874)0.884:0.0122,(otu4273:0.04582,otu7404:0.05034)0.829:0.02473)0.943:0.02288,(((otu13571:0.0137,otu2132:0.06181)0.922:0.01036,((((otu12756:0.01823,otu22638:0.0404)0.831:0.00014,otu15269:0.02134)0.950:0.01024,((otu2937:0.03509,otu22005:0.03784)0.858:0.00014,(otu23441:0.03204,((otu17208:0.03177,(otu21204:0.00252,otu13003:0.03725)0.389:0.00015)0.056:0.00015,otu9997:0.04356)0.968:0.00131)1.000:0.00116)0.778:0.00296)0.712:0.00269,otu1767:0.03763)0.722:0.00238)0.956:0.01289,(((otu14202:0.03204,otu11713:0.02919)0.466:0.00341,otu4565:0.0544)1.000:0.00015,((otu11622:0.02945,otu15375:0.02962)0.808:0.00553,((otu9391:0.00014,(((otu5566:0.04988,otu6426:0.07063)0.893:0.01374,((((otu18233:0.03529,((otu15461:0.03033,otu8774:0.0384)0.706:0.00201,(otu495:0.03602,otu18179:0.07314)0.654:0.00197)0.837:0.00265)0.456:0.00015,(otu16135:0.04665,otu8369:0.02997)0.836:0.00487)1.000:0.00015,(otu14681:0.02731,otu18610:0.05163)0.785:0.005)0.745:0.00078,(otu19772:0.03269,otu8236:0.02713)0.857:0.00751)0.835:0.00141)1.000:0.00014,(otu5733:0.04296,otu9868:0.03173)0.729:0.00274)0.783:0.00016)0.447:0.00015,((otu10684:0.03236,(otu7287:0.02911,otu4712:0.03186)0.910:0.00015)0.790:0.00535,((((((otu9689:0.02631,((otu4204:0.02047,otu18267:0.04072)0.890:0.00902,otu21938:0.04055)0.901:0.00016)0.811:0.00259,otu3739:0.03219)0.281:0.00015,otu8292:0.04903)0.809:0.00256,((otu20928:0.02706,otu14045:0.02691)0.736:0.00213,otu20021:0.03208)0.758:0.00263)0.089:0.00015,((otu909:0.0293,(otu9436:0.04887,otu18923:0.03203)0.742:0.00251)0.773:0.0024,(otu20078:0.03457,otu1866:0.07006)0.773:0.00871)0.609:0.00015)1.000:0.00067,otu7833:0.05508)0.998:0.00188)1.000:0.00014)0.782:0.00267)0.762:0.00236)0.845:0.00794)0.353:0.00375)0.931:0.01516)0.987:0.03218,(otu3294:0.05386,(otu20633:0.05787,otu12525:0.00015)0.716:0.00948)0.961:0.02644)0.000:0.02079)0.326:0.00813)0.997:0.10135,(otu9695:0.08388,(otu11374:0.05089,otu911:0.10977)0.970:0.04721)0.886:0.03026)0.978:0.05347,(((otu21535:0.18183,((otu3916:0.23667,(otu22393:0.10452,(otu20777:0.09741,otu11355:0.04887)0.814:0.02932)0.991:0.09374)0.932:0.06572,((((otu20191:0.05494,((otu11734:0.04155,(otu11114:0.02035,otu937:0.05322)0.913:0.02703)0.878:0.01609,(otu21325:0.08278,(otu1584:0.04705,(otu20719:0.0298,otu16118:0.08622)0.930:0.02974)0.933:0.02266)0.829:0.01172)0.997:0.05279)0.755:0.02164,otu18110:0.06942)0.983:0.03884,((((otu15923:0.01687,(otu15508:0.06857,(otu15102:0.03955,(((otu5618:0.04422,((otu19813:0.03673,otu11877:0.03696)0.734:0.00224,otu13561:0.02943)0.184:0.00016)0.814:0.00402,otu5755:0.03639)0.307:0.00014,(otu15004:0.00015,(otu1204:0.04391,otu14754:0.03825)0.678:0.00086)0.878:0.00016)0.717:0.00239)0.886:0.01432)0.810:0.03692)1.000:0.10358,((otu3760:0.01146,(otu331:0.04014,otu6512:0.02822)0.312:0.00461)0.861:0.01592,otu14733:0.16155)1.000:0.0626)0.156:0.00016,(otu22543:0.10724,(otu23003:0.11995,(otu23217:0.06333,(otu13644:0.03409,otu18987:0.00027)0.991:0.05154)0.829:0.02938)0.655:0.03453)0.872:0.0228)0.786:0.00761,((otu3403:0.0099,(otu1136:0.01906,(otu9132:0.02658,(otu6354:0.03141,otu8813:0.0264)0.839:0.00015)0.803:0.00015)0.913:0.01234)0.983:0.02981,(otu19736:0.09502,otu22945:0.00722)0.988:0.03431)0.878:0.01256)0.945:0.02293)0.817:0.01446,((((otu9115:0.14348,(otu21125:0.01581,otu7397:0.06769)0.950:0.05567)1.000:0.09782,(otu21661:0.12471,(otu23771:0.04926,otu4733:0.10354)0.996:0.08954)0.867:0.02954)0.793:0.01978,((otu19781:0.0406,otu12631:0.08131)0.969:0.06104,(otu10274:0.07029,(otu2171:0.00833,otu10386:0.03375)0.984:0.05631)1.000:0.139)0.849:0.02056)0.969:0.04033,(((otu8379:0.10464,(otu6257:0.03804,otu17616:0.07056)0.998:0.05889)0.676:0.03187,((((((otu5019:0.04191,otu6712:0.11603)0.846:0.02189,((otu6006:0.08738,(otu8673:0.04227,otu12250:0.07136)0.962:0.03973)0.751:0.02608,((otu21570:0.06922,(otu4804:0.03779,otu12640:0.00556)1.000:0.12849)0.503:0.0257,otu19326:0.15536)0.921:0.06332)0.892:0.02011)0.852:0.01641,((otu4864:0.02828,(otu7318:0.06221,otu16504:0.00014)0.990:0.05964)1.000:0.13963,otu17188:0.10339)0.947:0.06125)0.420:0.01085,(((otu11594:0.0232,(otu2166:0.0552,otu9246:0.00014)0.989:0.03333)0.723:0.01412,(otu6526:0.06894,otu9570:0.02747)0.987:0.04369)0.999:0.06368,(otu209:0.05981,(otu1951:0.06286,otu831:0.07935)0.976:0.04198)0.097:0.00815)0.984:0.03259)0.755:0.00811,((((otu1126:0.08467,((((otu14948:0.04448,(((otu9612:0.01653,((otu1611:0.02942,(otu620:0.02642,otu5957:0.03071)0.707:0.00202)0.996:0.02491,otu14512:0.01344)0.920:0.0154)0.528:0.01212,otu13554:0.01502)0.936:0.01888,(otu8695:0.00184,otu16829:0.03443)0.970:0.02795)0.859:0.0225)0.958:0.03207,otu23830:0.04291)0.851:0.01817,otu21950:0.04718)0.944:0.04278,(((otu9206:0.02136,otu13117:0.03022)0.975:0.04292,(otu20496:0.01889,otu21506:0.03314)0.974:0.04192)0.523:0.03298,(otu20958:0.07227,((((otu21037:0.03342,otu20524:0.03883)0.872:0.00015,(otu21743:0.03399,otu19785:0.03944)0.163:0.00172)0.748:0.00015,otu2991:0.00014)0.719:0.0004,otu524:0.03333)1.000:0.11057)0.976:0.06448)0.808:0.04859)0.995:0.06875)0.110:0.00997,(otu15009:0.03852,otu17137:0.00025)0.983:0.04264)0.967:0.04109,(otu10040:0.04206,(otu6474:0.01853,((((otu20930:0.07131,otu768:0.04609)0.650:0.02935,otu18396:0.01864)0.225:0.01874,((otu22266:0.01436,((((otu1106:0.03101,otu17919:0.00268)0.996:0.02839,otu3351:0.00525)0.967:0.01492,otu19830:0.02259)0.786:0.00015,(otu11859:0.02368,otu17013:0.01787)0.954:0.01666)0.813:0.00354)0.720:0.00169,(otu17152:0.01904,otu23353:0.0215)0.850:0.00541)0.000:0.00016)0.999:0.04226,((otu6338:0.00015,otu7867:0.04162)0.505:0.0024,(otu5158:0.04022,otu10962:0.04794)0.883:0.01162)0.997:0.03533)0.794:0.00601)0.998:0.05133)0.986:0.04891)0.000:0.00739,(otu8950:0.04999,otu18494:0.03127)0.971:0.05563)0.923:0.025)0.835:0.01383,((((otu5925:0.10217,((otu1293:0.02806,(otu20528:0.01427,(otu4512:0.01691,otu5273:0.01831)0.958:0.01962)0.735:0.01045)0.970:0.0315,(otu7782:0.05053,(otu883:0.05839,((otu3521:0.02409,otu849:0.02832)0.936:0.01681,(otu5336:0.06873,(otu2806:0.02857,otu14482:0.00802)0.978:0.03046)0.707:0.0052)0.812:0.01198)0.962:0.03114)0.888:0.01951)0.997:0.06849)0.817:0.01395,(otu21882:0.09116,((((((((otu3910:0.03818,(otu3586:0.02221,otu18842:0.03457)0.847:0.01273)0.981:0.02276,((((otu23820:0.02286,(otu23421:0.00893,((otu7501:0.00501,((otu4966:0.02148,otu13943:0.01866)0.931:0.01054,otu19628:0.04175)0.542:0.00014)0.962:0.01392,otu17163:0.02113)0.903:0.00929)0.926:0.01287)0.832:0.00802,((otu877:0.02186,otu12602:0.01436)0.853:0.0047,(otu4120:0.02155,otu19798:0.01431)0.747:0.00227)0.868:0.00677)0.784:0.00487,otu15569:0.03629)0.900:0.00963,(otu19181:0.00013,((otu21102:0.04612,otu12167:0.03337)0.112:0.00055,(otu11261:0.03626,otu9244:0.03129)0.725:0.00248)0.788:0.00019)0.991:0.01695)0.698:0.00253)0.753:0.00225,(otu9479:0.01676,(otu22996:0.03255,otu8976:0.01686)0.936:0.01663)0.605:0.01003)0.863:0.00578,((otu21160:0.05606,((otu10981:0.0229,(otu18335:0.00015,((otu9656:0.03101,otu7438:0.07002)0.713:0.00273,otu21038:0.04396)0.829:0.00015)0.908:0.01102)0.942:0.01987,((otu13994:0.01188,(otu10063:0.03383,otu21018:0.02389)0.746:0.00015)0.735:0.00165,(otu20893:0.01188,((otu20853:0.02659,otu1213:0.02187)0.884:0.00957,(otu9073:0.00214,(otu6800:0.02967,otu15394:0.02708)0.797:0.00413)0.960:0.00015)0.969:0.01944)0.900:0.00793)0.852:0.01249)0.962:0.01991)0.839:0.01277,(otu21658:0.04152,otu18270:0.00016)0.823:0.0063)0.967:0.02188)0.909:0.01,((otu13560:0.02167,(otu4666:0.03492,otu8798:0.02963)0.904:0.01712)0.867:0.01232,((otu7414:0.03485,otu8977:0.0102)0.993:0.02718,((((((otu10219:0.03657,otu12637:0.00016)0.999:0.03418,otu8632:0.00014)0.755:0.01607,otu5401:0.02287)0.979:0.02251,(otu570:0.00015,otu20900:0.04159)0.910:0.01011)0.771:0.00582,(otu1160:0.01503,otu11741:0.02373)0.764:0.0095)0.674:0.00083,otu21496:0.01899)0.876:0.00695)0.726:0.00332)0.845:0.00553)0.953:0.01543,((otu21051:0.09269,(otu15084:0.02545,(otu7725:0.00015,otu1671:0.05999)0.974:0.02362)0.952:0.03101)0.900:0.01983,otu1845:0.05885)0.974:0.02677)0.783:0.00875,otu16214:0.08296)0.819:0.02027,otu13781:0.0825)0.917:0.03136)0.981:0.04462)0.938:0.02849,((((otu267:0.09038,(otu9022:0.12369,otu10229:0.0807)0.980:0.07448)0.977:0.04626,(((((otu15129:0.08846,(otu12551:0.05807,(otu10587:0.0389,otu16498:0.00015)0.658:0.00172)0.994:0.05889)0.806:0.03367,((otu7825:0.07781,((otu15583:0.02801,(otu3813:0.02936,otu11292:0.00714)0.646:0.00099)0.994:0.04556,(otu1214:0.03589,((otu6258:0.038,(otu14633:0.03524,(otu2108:0.02319,otu18778:0.01126)0.832:0.01811)0.479:0.00617)0.989:0.03236,(otu17011:0.03141,(otu19662:0.00016,otu14663:0.04129)0.418:0.00014)0.937:0.01766)0.892:0.01905)0.871:0.01572)0.438:0.01672)0.928:0.02737,otu2195:0.07129)0.303:0.01702)0.889:0.02425,((((((((otu21835:0.01509,((otu16129:0.0311,((otu19514:0.00016,(otu6183:0.02906,otu11900:0.03685)0.795:0.01378)0.974:0.01661,(otu15625:0.02438,(otu12465:0.02686,(otu19914:0.02288,(((otu21550:0.01512,(otu19283:0.01936,otu3843:0.01693)0.723:0.00411)0.635:0.00958,(otu19072:0.03693,(otu19500:0.00014,(otu19204:0.03438,otu23364:0.03732)0.940:0.00014)0.754:0.00016)0.975:0.01583)0.657:0.00118,(otu20574:0.01676,otu16922:0.04459)0.816:0.00484)0.450:0.00974)0.908:0.00758)0.757:0.00015)0.900:0.00874)0.880:0.0083)0.238:0.00239,(((((otu1994:0.02648,(otu20925:0.0369,(otu1927:0.02634,otu13746:0.01312)0.839:0.00659)0.864:0.00576)0.946:0.00014,(otu22938:0.06419,otu19986:0.00279)0.866:0.0071)0.679:0.00535,((otu13025:0.028,(otu23634:0.02676,otu10537:0.01347)0.719:0.00529)0.751:0.00372,((otu1041:0.03005,otu22498:0.02208)0.730:0.00956,otu17688:0.02502)0.519:0.00015)0.890:0.00712)0.767:0.0027,(otu20582:0.02401,otu21225:0.02159)0.950:0.01543)0.447:0.00492,((otu17940:0.02349,(otu6791:0.02612,(otu21112:0.01888,otu16482:0.01489)0.968:0.01695)0.686:0.00178)0.998:0.03352,otu18169:0.03712)0.809:0.00554)0.728:0.0025)0.940:0.01221)0.813:0.00447,otu12106:0.01996)0.831:0.00447,(otu23072:0.01717,(otu10899:0.0218,otu11141:0.01703)0.733:0.00257)0.776:0.00243)0.732:0.00292,(((otu3126:0.00261,otu9097:0.03722)0.971:0.01775,((((otu1083:0.00014,(otu6556:0.03585,otu3040:0.05999)0.743:0.0037)0.657:0.00122,otu13321:0.03306)0.875:0.00584,otu18871:0.02964)0.735:0.00299,otu20373:0.02641)0.983:0.01732)0.794:0.00456,((otu19389:0.03515,otu10013:0.05107)0.869:0.00718,(((otu5157:0.0321,(otu21559:0.01476,otu4496:0.0245)0.416:0.00016)0.772:0.00166,otu4420:0.04495)1.000:0.00032,((otu1105:0.02448,otu2222:0.01948)0.839:0.00016,(otu17293:0.02644,((otu1577:0.02971,(((otu446:0.03497,otu23602:0.04716)0.868:0.00664,otu22183:0.03974)0.669:0.00016,otu13753:0.00014)0.871:0.00511)0.418:0.00548,otu8562:0.02426)0.859:0.00589)0.696:0.00044)0.974:0.00957)0.818:0.00015)0.835:0.0043)0.628:0.00957)0.983:0.0294,otu16084:0.01461)0.796:0.01812,otu23483:0.01512)0.907:0.02165,(otu15701:0.05514,(otu2508:0.03411,otu12953:0.00011)1.000:0.04941)0.883:0.0285)0.865:0.01147,otu8071:0.03802)0.775:0.00933)0.924:0.02329,((otu5569:0.02953,otu8690:0.00772)1.000:0.08079,(otu22322:0.05629,(otu14085:0.02503,(otu23302:0.00368,otu376:0.03794)0.791:0.00498)0.956:0.02064)0.978:0.03499)0.963:0.02898)0.503:0.01137,(((otu2726:0.02414,((otu4522:0.03371,otu8722:0.0029)0.966:0.02539,otu10491:0.07329)0.895:0.02031)0.873:0.01241,otu3588:0.0239)0.978:0.03857,((otu9845:0.01227,(otu12038:0.02607,otu9101:0.04435)0.794:0.01066)0.958:0.03696,((otu14138:0.12728,otu17911:0.00534)0.364:0.03174,otu4758:0.06828)0.974:0.05079)0.919:0.03866)0.880:0.01637)0.657:0.00994)0.823:0.025,(otu3965:0.08696,(otu12132:0.01035,otu13450:0.09396)0.999:0.10036)0.812:0.03017)0.993:0.05203,((otu11605:0.1593,((otu13309:0.02915,(otu20565:0.02415,otu4751:0.01377)0.979:0.03608)0.940:0.03467,((otu13783:0.09726,(otu1783:0.03646,(otu325:0.01593,otu7660:0.02925)0.944:0.02427)0.935:0.05179)0.999:0.12015,(otu8391:0.02681,otu19518:0.17531)0.836:0.02417)0.666:0.0189)0.968:0.05347)0.956:0.0454,(otu21708:0.1536,otu9652:0.07216)0.752:0.05915)0.832:0.02566)0.889:0.02063)0.852:0.02014,((otu18689:0.12694,((otu10029:0.12323,((otu19573:0.03352,((((otu6067:0.01791,(otu11521:0.02946,otu21812:0.01909)0.706:0.00728)0.370:0.00015,otu18371:0.03036)0.403:0.0024,(otu6786:0.0611,otu13460:0.00672)0.872:0.00715)0.981:0.02037,(otu142:0.00014,((otu11544:0.08655,otu21892:0.04565)0.277:0.00401,otu20695:0.03393)0.709:0.00016)0.654:0.00169)0.992:0.03458)0.608:0.01852,otu6417:0.02143)0.980:0.05673)0.913:0.04503,((otu9822:0.17001,(otu12418:0.05713,((otu6951:0.02901,otu11296:0.0367)0.797:0.00435,(otu9376:0.00015,(otu1082:0.0281,((otu18197:0.02116,otu18430:0.02337)1.000:0.0644,(otu10138:0.03142,(((otu9623:0.04629,(otu1360:0.00016,otu12168:0.03619)0.830:0.00015)0.850:0.00595,(otu3498:0.02494,otu7715:0.02644)0.748:0.00244)0.865:0.00691,otu13765:0.03532)0.118:0.00598)0.973:0.04026)0.947:0.02759)0.787:0.00587)0.767:0.00242)0.997:0.0503)0.983:0.05729)0.678:0.04127,((((((((((otu20994:0.02418,otu3423:0.05664)0.999:0.08865,otu38:0.06802)0.522:0.01798,(otu14551:0.15995,otu13621:0.09075)0.787:0.02513)0.885:0.02331,((otu13110:0.01205,otu15694:0.02182)0.995:0.03088,(((((((((otu22983:0.02227,otu10674:0.04878)0.744:0.01578,((otu9738:0.03136,(otu20884:0.01792,otu21438:0.02077)0.906:0.01176)0.935:0.01437,otu12884:0.04135)0.392:0.00722)0.891:0.01168,((otu21402:0.04169,(otu8006:0.01496,otu15260:0.03433)0.932:0.02247)0.860:0.01681,((otu23496:0.03656,otu17037:0.04098)0.834:0.00862,((otu8276:0.0382,(otu17076:0.02576,otu18623:0.03599)0.920:0.01368)0.961:0.01917,(otu7290:0.02707,(otu18755:0.03557,(otu5951:0.01106,otu16781:0.02854)0.577:0.01434)0.968:0.02474)0.723:0.00827)0.285:0.0089)0.491:0.00846)0.971:0.02311)0.752:0.00367,((otu22779:0.04558,otu16405:0.02652)0.123:0.01032,(otu22913:0.03965,otu5735:0.03909)0.968:0.02116)0.709:0.00307)0.972:0.02027,(((otu5121:0.00014,otu15159:0.0351)1.000:0.0621,((otu10873:0.06574,(otu15023:0.05651,otu15895:0.04821)0.862:0.01675)0.808:0.00552,otu10622:0.02742)0.825:0.00995)0.927:0.01876,((otu11412:0.05375,(otu1972:0.03788,otu15336:0.0505)0.233:0.01196)0.897:0.01592,(((otu20948:0.00975,otu8664:0.06194)0.941:0.0295,(otu20105:0.03831,(otu9673:0.00409,otu1339:0.03243)0.910:0.01506)0.963:0.02652)0.596:0.0068,(otu5647:0.07081,(otu23601:0.03925,otu7045:0.04247)0.529:0.00984)0.641:0.01394)0.890:0.01064)0.127:0.00014)0.698:0.00513)0.590:0.00461,((otu16729:0.03185,(otu405:0.02368,(otu21833:0.04249,otu1544:0.0146)0.968:0.0285)0.935:0.02479)0.983:0.0372,(otu22545:0.04347,otu13004:0.06943)0.039:0.0107)0.837:0.00942)0.819:0.00603,(otu20430:0.03647,otu14382:0.00016)1.000:0.05197)0.896:0.00984,(((otu3179:0.03395,((otu8257:0.0064,(((otu3383:0.01135,otu10362:0.02562)0.997:0.03397,otu1323:0.01983)0.629:0.01106,otu6555:0.0051)0.997:0.04188)0.995:0.04136,otu4945:0.00066)0.780:0.00538)0.820:0.01113,otu14438:0.08778)0.769:0.02403,otu4422:0.06709)0.924:0.01693)0.780:0.00431,(((otu11841:0.06844,(otu19676:0.02838,otu15168:0.00537)0.912:0.01985)0.961:0.02058,(otu20899:0.06443,((otu22966:0.03708,((otu21902:0.02092,(otu7962:0.04567,otu9454:0.01516)0.794:0.01708)0.981:0.02789,otu6457:0.02609)0.943:0.02253)0.838:0.0101,((otu429:0.00016,otu11860:0.03667)0.993:0.02294,(otu5983:0.00016,(otu1329:0.03261,otu10820:0.03522)0.456:0.00173)0.891:0.01147)0.997:0.03607)0.748:0.00547)0.726:0.01295)0.491:0.0051,((otu7614:0.0295,(otu1382:0.00014,(otu10971:0.00014,otu16471:0.03834)1.000:0.05749)1.000:0.04402)0.882:0.01359,((otu9062:0.03767,otu9005:0.04357)0.882:0.01571,(otu10039:0.04841,otu8353:0.08444)0.231:0.01205)0.354:0.00739)0.985:0.02661)0.953:0.01492)0.736:0.0027)0.942:0.01937)0.907:0.01678,((otu12426:0.03731,(otu22782:0.02619,otu16139:0.0266)1.000:0.06606)0.529:0.01547,(otu19325:0.02124,(otu11469:0.01585,otu17844:0.02043)0.921:0.01204)0.993:0.04756)0.847:0.01228)0.591:0.01577,(otu20697:0.07421,otu18085:0.03388)0.808:0.03461)0.920:0.02061,(((((otu20769:0.02811,(((((otu2881:0.01024,otu14332:0.03903)0.969:0.02057,(otu980:0.02494,(otu19576:0.02427,otu7889:0.01253)0.943:0.01758)0.797:0.00921)0.853:0.01811,(otu13021:0.03155,otu1893:0.05575)0.980:0.03776)0.955:0.02281,(otu4674:0.05174,otu9310:0.05345)0.908:0.03071)0.736:0.00243,otu10432:0.05264)0.982:0.0293)0.948:0.02069,((otu1258:0.05559,(otu14132:0.06471,otu13749:0.04165)0.907:0.02296)0.980:0.04337,otu1822:0.05322)0.591:0.00781)0.812:0.00847,((otu707:0.11022,otu17509:0.05709)1.000:0.08111,(((otu6243:0.03364,(otu12723:0.03165,((((otu21531:0.03492,((otu20801:0.01779,(otu9016:0.0461,otu18489:0.01164)0.852:0.00568)0.834:0.00678,(otu138:0.01675,(otu23341:0.00707,otu5777:0.02776)1.000:0.05746)0.579:0.0145)0.953:0.02582)0.705:0.01255,otu2498:0.03438)0.962:0.02359,(otu23569:0.03186,(otu15810:0.03982,(((otu23028:0.07784,(otu9512:0.02121,(otu10906:0.0461,otu10021:0.00203)0.946:0.01884)0.753:0.00614)0.593:0.01579,(otu20007:0.03048,otu11575:0.01257)0.934:0.02985)0.929:0.02169,otu19008:0.05334)0.576:0.00907)0.776:0.01015)0.936:0.01642)0.847:0.00937,otu10364:0.06526)0.883:0.01396)0.901:0.01072)0.905:0.01131,(otu21240:0.04906,(otu795:0.0457,(otu2225:0.02085,otu14275:0.04218)0.598:0.00657)0.817:0.01154)0.969:0.02884)0.870:0.01226,((otu16572:0.02979,otu16715:0.03902)0.982:0.04497,(otu22401:0.05126,otu18584:0.12989)0.908:0.02781)0.947:0.03064)0.823:0.01126)0.793:0.00642)0.972:0.02252,otu12252:0.07006)0.697:0.00539,(otu21699:0.06107,otu9714:0.08249)0.923:0.0318)0.873:0.01646)0.951:0.02486,(otu3268:0.09622,otu15244:0.04539)0.978:0.03785)0.728:0.01191,((otu6110:0.099,otu13221:0.03421)0.930:0.02411,((otu349:0.04117,otu14691:0.00055)1.000:0.07434,(otu2083:0.02596,(otu19187:0.03406,otu19565:0.00016)0.868:0.00801)0.986:0.03563)0.933:0.0338)0.987:0.04153)0.981:0.03584,((otu3626:0.05136,otu7095:0.0224)0.999:0.07236,(otu22911:0.06324,((otu935:0.04001,((otu3889:0.01104,otu5201:0.03074)0.878:0.01484,(otu6197:0.01567,otu3384:0.02731)0.850:0.0105)0.977:0.02824)0.970:0.02484,(otu9746:0.07499,(otu9904:0.07602,otu997:0.04325)0.534:0.02147)0.447:0.01518)0.987:0.04349)0.988:0.06023)0.000:0.00706)0.580:0.02259)0.885:0.03121)0.727:0.01413)0.377:0.02985,((((otu19078:0.0565,(((otu23043:0.03207,otu15831:0.01946)0.807:0.00473,((((((((((otu4997:0.02091,otu12666:0.03117)0.889:0.00789,otu5146:0.03898)0.889:0.00016,(otu23285:0.03385,(otu8507:0.0317,otu15862:0.03424)0.791:0.00426)0.749:0.0023)0.898:0.00015,((otu5909:0.02514,otu7654:0.03911)0.915:0.00847,(otu15553:0.03102,(otu16662:0.03116,otu13832:0.03335)0.900:0.00014)0.068:0.00014)0.723:0.00015)0.836:0.00231,otu1816:0.03108)0.744:0.00015,(otu9220:0.03131,(otu21452:0.04659,otu12257:0.03385)0.767:0.00454)0.741:0.00279)0.875:0.00229,otu2197:0.05885)0.726:0.00015,otu3533:0.00016)0.758:0.00203,(otu6466:0.03641,otu1523:0.04403)0.718:0.00263)0.763:0.00235,(((otu7299:0.04374,otu2456:0.02888)0.313:0.00232,otu8447:0.03075)0.723:0.0027,(otu8078:0.04585,otu15204:0.04925)0.529:0.00271)0.631:0.00016)0.817:0.00457)0.418:0.00557,otu13122:0.06201)0.755:0.00564)1.000:0.11891,(otu872:0.0666,otu12979:0.08037)0.955:0.0394)0.766:0.02071,((((otu4169:0.04366,((otu8693:0.00708,(((otu20228:0.00306,(otu13079:0.03616,otu21031:0.05105)0.848:0.0101)0.703:0.00172,otu14443:0.03783)0.851:0.00647,(otu1942:0.01943,otu11259:0.01705)0.925:0.01157)0.969:0.01559)0.959:0.017,otu1656:0.01464)0.998:0.04529)0.941:0.02752,otu7883:0.13737)0.892:0.0244,otu12069:0.09917)0.802:0.01156,((otu20507:0.04442,(otu2748:0.02056,otu18511:0.03762)0.983:0.0316)0.973:0.0329,(otu21442:0.10714,(otu9402:0.02679,otu12584:0.00697)0.982:0.04131)0.462:0.01969)0.648:0.01768)0.970:0.03779)0.758:0.0138,(((((((otu6756:0.03812,otu14306:0.03042)0.992:0.03662,(otu5174:0.02895,(otu3720:0.00016,otu11824:0.03413)0.827:0.00486)0.998:0.04271)0.928:0.021,((((otu2636:0.05232,otu5985:0.02059)0.678:0.00613,((otu22380:0.01924,(otu19954:0.02573,(otu6722:0.03428,otu16490:0.00705)0.937:0.01572)0.850:0.01866)0.917:0.01824,((((((((otu5583:0.00015,(otu101:0.03868,(otu21684:0.03466,otu6562:0.03458)0.766:0.00647)0.944:0.00015)0.799:0.00015,(otu21307:0.02975,otu19238:0.03743)0.902:0.00933)0.441:0.00015,(otu5101:0.02561,(otu19445:0.01695,(otu10051:0.04182,otu17009:0.01127)0.916:0.0105)0.627:0.00094)0.978:0.01591)0.891:0.00936,(((((otu7745:0.01889,(otu1116:0.01654,otu20022:0.03666)0.645:0.00016)0.919:0.00465,((otu11492:0.034,((otu3629:0.02856,(otu9270:0.01968,otu1676:0.01615)0.737:0.0023)0.749:0.00245,(otu5329:0.0211,otu23378:0.01833)0.740:0.0033)0.162:0.00013)0.726:0.00011,(((otu23051:0.02383,otu9791:0.01642)0.878:0.0056,otu22686:0.01929)0.374:0.00016,otu6751:0.01674)0.736:0.00214)0.979:0.00015)0.477:0.00016,(otu12164:0.04647,otu11480:0.01651)0.896:0.00014)0.896:0.00014,((otu18826:0.01669,otu1553:0.01656)0.278:0.00014,otu9549:0.01888)0.798:0.00231)0.951:0.00941,((otu22097:0.03382,(otu1023:0.0168,otu1837:0.01929)0.404:0.00217)0.484:0.00016,((otu4676:0.01725,otu6405:0.01739)0.825:0.00015,otu18172:0.0263)0.818:0.004)0.788:0.00236)0.880:0.00472)0.771:0.00359,otu9365:0.021)0.875:0.01009,((otu4638:0.02156,otu16324:0.01469)0.923:0.01543,((otu592:0.00468,(otu11430:0.03384,otu282:0.03156)0.290:0.00014)0.964:0.0211,otu11369:0.02601)0.291:0.00464)0.973:0.02007)0.984:0.02759,(otu10960:0.03447,otu8388:0.02661)0.199:0.00939)0.984:0.03234,(otu19176:0.00436,otu14346:0.04454)0.978:0.02721)0.980:0.03178)0.993:0.03124)0.927:0.01483,((otu10719:0.02842,otu10755:0.00301)0.979:0.02278,((otu7224:0.03257,(otu477:0.03256,otu5655:0.00359)0.976:0.0254)0.935:0.01735,(otu20067:0.05215,((otu17803:0.03432,(otu15104:0.02109,(otu20592:0.01213,otu20534:0.03323)0.767:0.00375)0.753:0.00015)0.988:0.01713,((otu21507:0.03605,otu6007:0.03883)0.999:0.00016,otu6643:0.00014)0.947:0.00016)0.812:0.0107)0.899:0.00898)0.841:0.01332)0.457:0.01709)0.944:0.02116,((otu23694:0.05592,otu4126:0.02036)0.989:0.0291,((otu11470:0.05233,(otu8299:0.00192,(otu15613:0.02997,otu977:0.03005)0.735:0.00175)0.945:0.02103)0.880:0.01496,((otu12942:0.03492,((otu20650:0.00015,otu23811:0.03419)0.746:0.00296,(otu5099:0.05805,otu17438:0.0308)0.288:0.00254)0.900:0.01994)0.962:0.02716,(otu11116:0.02565,(otu6256:0.06032,(otu4105:0.0311,(otu11066:0.00014,(otu840:0.0607,otu11885:0.03709)0.799:0.00416)0.743:0.00274)1.000:0.0447)0.202:0.00699)0.862:0.01396)0.903:0.01579)0.756:0.00465)0.426:0.00954)0.808:0.01662)0.826:0.0147,(((otu693:0.05967,otu11902:0.05953)0.995:0.05905,(otu12454:0.00777,(((otu19371:0.03424,otu5300:0.00015)0.878:0.0141,(otu20461:0.01865,(otu16571:0.03384,(otu11691:0.00015,(otu12806:0.02733,(otu19944:0.01476,otu13344:0.01971)0.850:0.0062)0.726:0.01238)0.266:0.01343)0.681:0.01463)0.845:0.02491)0.561:0.01278,(otu20064:0.01295,otu18159:0.03651)1.000:0.08114)0.588:0.00772)0.997:0.06473)0.761:0.01944,(((otu16162:0.0092,otu18711:0.04354)0.996:0.04952,(((otu12788:0.03842,((otu20819:0.03399,otu992:0.00016)0.913:0.01317,(otu17463:0.0288,(otu6205:0.04812,(otu8752:0.03124,(otu10024:0.03682,otu22970:0.05434)0.595:0.01638)0.869:0.01748)0.756:0.01052)0.960:0.02623)0.718:0.01784)0.882:0.02967,(otu11874:0.10757,(otu13369:0.00016,otu14991:0.03669)0.782:0.00016)0.763:0.01102)0.998:0.05719,(otu2896:0.04495,(otu21377:0.06659,otu16814:0.07029)0.795:0.02839)0.328:0.00925)0.909:0.01411)0.931:0.01847,((otu3697:0.07098,(otu15865:0.10452,((otu5245:0.04622,(otu2950:0.00016,otu4861:0.04167)0.085:0.00083)0.989:0.0413,(((otu23076:0.01637,otu4407:0.0729)0.678:0.0091,(otu805:0.05676,(otu5705:0.04128,otu62:0.05876)0.951:0.02823)0.944:0.02447)0.931:0.02497,(otu1718:0.03101,otu3395:0.09986)0.856:0.01602)0.340:0.01517)0.909:0.02294)0.803:0.02428)0.685:0.03524,(((otu6340:0.08309,otu17358:0.06969)0.989:0.06395,((otu20501:0.08298,(otu21934:0.04252,(otu10340:0.12808,otu20839:0.04979)0.837:0.0277)0.150:0.00477)0.824:0.01318,((otu16323:0.04303,(otu7410:0.01886,otu17929:0.02805)0.991:0.03743)0.911:0.01619,((((((((otu15845:0.04288,((otu11323:0.01738,(otu19039:0.00015,otu16808:0.03396)0.829:0.01634)0.964:0.02219,(otu3876:0.02679,(otu11266:0.02484,otu13773:0.02075)0.677:0.0064)0.994:0.0406)0.939:0.0197)0.721:0.00259,(((otu11616:0.01554,otu12315:0.02303)0.938:0.01513,otu5740:0.0148)0.745:0.00218,otu23835:0.01698)0.927:0.01411)0.930:0.01775,(otu199:0.04225,otu12318:0.04092)0.958:0.02758)0.092:0.01049,otu13422:0.07123)0.930:0.02531,((otu6278:0.06151,(otu13485:0.03934,otu18678:0.00445)0.988:0.03546)0.431:0.01985,(otu18878:0.03538,(otu20810:0.04929,otu22626:0.03037)0.910:0.02402)0.982:0.04281)0.775:0.01703)0.798:0.01954,((otu19709:0.00288,otu21080:0.03153)0.984:0.02866,((otu7643:0.00014,otu15547:0.03388)1.000:0.05315,otu10829:0.08392)0.406:0.00404)0.925:0.0186)0.708:0.00503,(otu9518:0.08023,otu10438:0.04354)0.864:0.02052)0.836:0.01256,((otu1038:0.0226,(otu11338:0.00834,otu16432:0.08495)0.981:0.02414)0.975:0.02576,(otu22328:0.03571,(otu18484:0.03673,otu21395:0.04119)0.957:0.0267)0.000:0.01222)0.782:0.00623)0.322:0.00073)0.789:0.01357)0.926:0.02507)0.949:0.03642,(otu7794:0.11248,(otu3741:0.05532,otu5472:0.08214)0.996:0.08037)0.445:0.02665)0.932:0.02262)0.936:0.02477)0.930:0.01598)0.815:0.00936)0.554:0.00226,otu1236:0.11735)0.968:0.02667,(((otu12383:0.01371,otu1711:0.04385)0.713:0.00399,((otu20776:0.00015,(otu23600:0.02938,otu1379:0.03395)0.734:0.00242)0.862:0.00015,otu15886:0.03808)1.000:0.05828)1.000:0.07276,((otu4005:0.04173,(otu19425:0.0418,otu10105:0.00016)0.347:0.00576)1.000:0.08235,(((otu21704:0.03323,(((otu1860:0.05707,(otu19980:0.03199,(otu14455:0.03222,otu4757:0.0349)0.743:0.00232)0.699:0.00155)0.659:0.00014,otu11892:0.00015)0.785:0.00016,((otu1273:0.04082,otu6617:0.03763)0.728:0.0017,otu15960:0.03873)0.883:0.00684)0.693:0.00078)0.764:0.00255,(otu3537:0.04703,otu13322:0.0352)0.740:0.00287)1.000:0.07295,((otu6336:0.00016,otu10753:0.04678)0.881:0.00899,(otu18907:0.04487,(otu13272:0.03899,otu18316:0.0024)0.718:0.00219)0.936:0.02055)0.970:0.03875)0.265:0.02286)0.797:0.00684)0.838:0.02278)0.912:0.01555,((otu10536:0.06611,(otu11576:0.11227,otu16706:0.08211)0.121:0.02227)0.724:0.02272,((((otu21551:0.04308,((((otu19328:0.05269,otu19229:0.05136)0.802:0.00732,(otu16904:0.03668,otu20425:0.02985)0.525:0.00395)0.785:0.00314,((otu3927:0.03005,otu6118:0.01931)0.926:0.01333,(((((otu10005:0.04663,(otu11718:0.03177,otu7033:0.02487)0.535:0.00429)0.841:0.00501,((((((otu16281:0.04319,(otu11249:0.03827,otu15503:0.02407)0.777:0.00424)0.865:0.00869,(otu12945:0.03912,(otu11579:0.03236,otu4658:0.04763)0.320:0.00618)0.904:0.00015)0.846:0.00016,((((otu8510:0.02674,otu9408:0.02916)0.154:0.00675,(otu14237:0.02609,otu8483:0.03153)0.472:0.00783)0.775:0.00014,otu3954:0.03375)0.719:0.00015,(((otu5420:0.02911,otu829:0.02399)0.811:0.01027,(otu4846:0.02396,otu17872:0.02909)0.620:0.00809)0.706:0.00015,(((otu21360:0.02172,otu12667:0.02177)0.732:0.00207,(otu8303:0.0476,otu16536:0.02717)0.730:0.00193)0.796:0.00235,(otu14324:0.02644,(otu15317:0.02216,otu11335:0.05281)0.816:0.00959)0.734:0.00238)0.744:0.00016)0.928:0.00458)0.747:0.00011)0.451:0.00015,((otu12225:0.05037,otu13533:0.02724)0.836:0.00641,((((otu12061:0.04184,otu18941:0.02618)0.382:0.00842,((otu19891:0.05773,otu613:0.03653)0.835:0.00499,(otu3926:0.02616,(otu4253:0.04105,otu5116:0.03926)0.248:0.00674)0.772:0.0027)0.883:0.00219)1.000:0.00014,(otu3942:0.02644,((((otu7793:0.05621,otu7764:0.03069)0.126:0.00314,otu19933:0.02511)0.406:0.00391,(otu3795:0.05294,((otu21978:0.02529,otu14444:0.03528)0.707:0.00157,otu2631:0.04025)0.779:0.00485)0.952:0.00016)0.733:0.00128,((otu4193:0.02175,otu16925:0.03424)0.852:0.00454,((otu9626:0.02643,(otu22469:0.02665,(otu17089:0.03336,otu2701:0.02755)0.419:0.0034)0.627:0.00255)0.711:0.00255,(otu6809:0.0289,((otu20045:0.02868,otu3860:0.03376)0.827:0.00515,(otu1297:0.02641,otu18922:0.02884)0.782:0.01031)0.911:0.00015)0.744:0.00015)0.758:0.00211)0.761:0.00241)0.088:0.00015)0.836:0.00236)0.826:0.00015,((otu3534:0.04935,(otu20549:0.03431,otu7261:0.03189)0.743:0.00707)0.479:0.00223,otu10171:0.02638)0.759:0.0023)0.792:0.0012)0.890:0.00123)0.975:0.00015,(otu20351:0.0424,otu9658:0.0475)0.777:0.00475)0.912:0.00156,(otu5342:0.04138,(((((otu12849:0.04122,otu18562:0.03117)0.881:0.00014,(otu2361:0.02681,otu8724:0.0267)0.882:0.0069)0.746:0.00016,otu294:0.04651)0.761:0.00015,((((otu3056:0.03063,otu3312:0.03342)0.394:0.00351,otu16714:0.03392)1.000:0.00015,(((otu8675:0.02467,otu7786:0.04977)0.753:0.00199,otu16115:0.06859)0.757:0.00244,((otu630:0.02462,otu15297:0.02942)0.564:0.0088,otu7785:0.03144)0.914:0.00014)0.381:0.0024)0.732:0.00194,(otu9112:0.03391,(otu4225:0.05056,otu17442:0.02725)0.766:0.00407)0.255:0.00237)1.000:0.00014)0.784:0.00015,(otu7307:0.03694,otu15190:0.0319)0.807:0.00422)0.833:0.00016)0.912:0.0015)0.941:0.00143)0.730:0.00015,((otu20508:0.02693,otu21347:0.05013)0.680:0.00191,otu10163:0.03658)0.876:0.00487)0.409:0.00014,((otu8075:0.00014,((((otu17449:0.02947,otu2267:0.02701)0.706:0.00674,otu17300:0.04414)0.938:0.00015,(otu11193:0.0361,(otu14672:0.04683,(((otu20278:0.01962,otu4432:0.05876)0.816:0.00951,otu21777:0.02628)0.408:0.00908,(((otu23355:0.03293,otu238:0.0551)0.837:0.00663,otu938:0.03544)0.743:0.00312,otu3593:0.02793)0.831:0.00472)0.737:0.00077)0.994:0.00014)0.797:0.00015)0.703:0.0001,(((otu11105:0.05892,otu6916:0.04806)0.706:0.0009,((otu16034:0.04378,(otu7583:0.02429,otu18553:0.02684)0.811:0.00858)0.765:0.00351,(((otu459:0.04438,(((otu4481:0.02422,otu16276:0.05667)0.740:0.00203,otu22517:0.03057)0.869:0.00556,otu756:0.04373)0.746:0.00015)0.825:0.00249,otu21155:0.03129)0.801:0.00015,otu18512:0.03669)0.200:0.00014)0.084:0.00014)1.000:0.00015,((otu14091:0.03408,otu15112:0.06067)0.801:0.00499,otu16912:0.04265)0.714:0.00278)0.835:0.00232)0.456:0.00014)0.789:0.00014,((otu10749:0.03056,(otu1826:0.02643,otu23339:0.03679)0.230:0.00262)0.851:0.00537,otu21971:0.03636)0.918:0.00015)0.734:0.00015)0.851:0.00232,(((otu12386:0.02534,(otu13855:0.03719,otu15025:0.04809)0.890:0.00934)0.609:0.00831,((otu2004:0.05001,((otu2268:0.0564,otu23274:0.05396)0.807:0.00633,otu9321:0.02282)0.749:0.00947)0.767:0.00343,otu8698:0.0339)0.802:0.00262)0.995:0.00015,(otu20046:0.04198,((otu13441:0.03872,otu12363:0.04186)0.168:0.00222,otu19400:0.04624)0.707:0.00319)0.867:0.00014)0.907:0.00233)0.920:0.00014)0.746:0.00209)0.498:0.0042,(otu20417:0.05881,otu17825:0.06589)0.200:0.0098)0.938:0.01883)0.933:0.02751,otu21726:0.05262)0.970:0.0409,((((otu13343:0.03183,(otu12909:0.02995,(otu10942:0.0289,otu2148:0.02409)0.387:0.00436)0.751:0.00277)0.742:0.00205,((((((otu21131:0.02931,otu4230:0.03166)0.748:0.00427,(otu1916:0.03963,otu4684:0.02399)0.754:0.00919)0.389:0.00014,otu20716:0.03409)0.759:0.00012,(otu19360:0.0263,(otu2439:0.02372,otu19405:0.02197)0.910:0.00714)0.878:0.00508)0.817:0.00233,((((((((((((otu11036:0.03319,otu8274:0.08385)0.089:0.00817,otu1417:0.02723)0.769:0.00346,otu17364:0.03862)0.773:0.00311,(otu11631:0.06588,((otu21757:0.03775,otu18613:0.02893)0.769:0.00472,otu8064:0.02708)0.747:0.00203)0.850:0.00448)0.787:0.00235,(otu22029:0.03862,otu10568:0.03888)0.733:0.00313)0.772:0.00218,((((otu6070:0.02916,(otu250:0.04859,otu12013:0.02568)0.831:0.00546)0.870:0.00478,(otu22676:0.02137,otu9625:0.04451)0.821:0.00499)0.762:0.00232,(otu3380:0.04139,(((otu2387:0.02502,(otu19106:0.04279,(otu6560:0.02613,(otu422:0.01408,otu20412:0.02985)0.624:0.00939)0.745:0.00346)0.239:0.0024)0.617:0.00367,(otu11555:0.0361,(otu7980:0.0277,(otu7378:0.0437,otu17756:0.03942)0.785:0.01082)0.353:0.00749)0.580:0.00268)0.844:0.00507,((otu5305:0.0192,otu1457:0.01703)0.923:0.00928,otu2385:0.0192)0.761:0.00234)0.819:0.00154)0.982:0.00071)0.861:0.00247,((otu12955:0.03501,otu22942:0.0685)0.401:0.00907,(otu6201:0.05034,otu8500:0.04144)0.576:0.01696)0.744:0.01062)1.000:0.00015)0.764:0.00228,((otu16847:0.05028,otu17110:0.02155)0.056:0.00531,otu14223:0.05145)0.849:0.00803)0.747:0.00231,(((otu19166:0.01923,otu22842:0.05256)0.794:0.00927,(otu9952:0.06821,otu18124:0.04578)0.803:0.0053)0.744:0.00375,otu17996:0.03079)0.697:0.00328)0.765:0.00214,(otu1432:0.0387,(otu17795:0.03399,(otu9568:0.0514,otu18163:0.02354)0.881:0.00778)0.064:0.00237)0.821:0.00016)0.901:0.00016,(((otu19754:0.03375,(otu19459:0.02663,otu12731:0.04119)0.644:0.00359)0.749:0.00369,otu11004:0.03139)0.741:0.00218,((otu15384:0.03366,(otu17504:0.03385,otu13804:0.03629)0.415:0.00226)0.719:0.00015,(((otu21159:0.03104,otu8800:0.03118)0.728:0.0026,(otu23645:0.03624,(otu4745:0.02897,(((otu907:0.03078,otu1290:0.02572)0.819:0.00607,otu4944:0.04118)0.342:0.00014,(otu23150:0.03076,otu7899:0.02825)0.725:0.00307)0.866:0.00014)0.810:0.00228)0.950:0.00014)0.750:0.0023,otu10384:0.03869)0.790:0.00014)0.804:0.00016)0.000:0.00016)1.000:0.00016,otu12736:0.00014)0.000:0.00015,(((((otu20611:0.03372,otu12914:0.03099)0.773:0.00014,otu1385:0.02909)0.896:0.00494,(((((otu13963:0.05745,(otu7651:0.07392,otu10739:0.04464)0.781:0.00525)0.844:0.00498,(((otu2663:0.03726,otu13151:0.058)0.234:0.00416,(otu9435:0.03627,otu11909:0.03113)0.495:0.00825)0.071:0.00014,(otu7298:0.02671,(otu21915:0.04479,otu2538:0.03662)0.601:0.00534)0.840:0.00464)0.135:0.00016)0.772:0.00014,(otu3466:0.02933,(otu11929:0.02937,otu8687:0.04158)0.773:0.00467)0.727:0.00269)0.734:0.00234,((otu19623:0.03202,otu20128:0.03119)0.841:0.00501,((((((otu3627:0.0287,(otu3442:0.0341,otu5921:0.0341)0.750:0.00212)1.000:0.00014,((otu23764:0.03396,(otu5548:0.04385,((otu7035:0.03603,otu13729:0.03349)0.731:0.00339,otu10317:0.02892)0.762:0.00236)0.889:0.00015)0.829:0.00452,((otu11498:0.03445,otu13610:0.03955)0.785:0.00445,((otu23340:0.03144,otu8532:0.04162)0.723:0.00251,((otu3662:0.0472,otu13270:0.03199)0.912:0.01051,otu11779:0.02466)0.790:0.00405)0.764:0.00235)0.771:0.00227)0.896:0.00016)0.414:0.00014,(((otu16967:0.03192,otu9503:0.0268)0.584:0.00453,((otu1012:0.03607,((otu22634:0.03088,(otu20099:0.02664,otu17310:0.04258)0.366:0.00767)0.734:0.00291,((otu6848:0.03381,(otu17057:0.01919,otu17814:0.02914)0.846:0.00457)0.769:0.00233,(otu6945:0.02384,otu12249:0.02145)0.843:0.00452)0.403:0.00014)0.951:0.00016)0.804:0.00099,(otu1622:0.03251,(otu8498:0.03507,otu18653:0.02995)0.157:0.00254)0.763:0.00047)0.955:0.00428)0.933:0.00014,(otu3223:0.03502,otu14604:0.03219)0.693:0.00171)0.876:0.00016)0.836:0.00232,otu13220:0.04115)1.000:0.00015,(((((otu11198:0.04622,(otu7112:0.02396,otu4191:0.03132)0.175:0.0023)0.087:0.0024,otu6620:0.04115)0.000:0.00015,otu22611:0.04129)0.859:0.00232,(((((otu6253:0.03056,otu2078:0.02537)0.701:0.00531,otu11341:0.04075)0.374:0.00015,otu5651:0.03573)0.747:0.00129,(((otu21185:0.03379,otu14757:0.0211)0.879:0.00804,(((otu3815:0.03106,((otu23708:0.03383,otu12310:0.03358)0.931:0.00015,otu13707:0.0262)0.802:0.00233)0.793:0.00015,(((otu8113:0.03108,otu10214:0.03406)0.852:0.00015,(otu5500:0.02999,otu23555:0.02995)0.689:0.00115)0.843:0.00233,(((otu20270:0.04154,otu7975:0.02877)0.400:0.00517,otu10497:0.03899)0.918:0.00015,(otu13675:0.0571,((otu14453:0.03109,(otu16638:0.03482,otu17508:0.03294)0.857:0.00695)0.003:0.0024,otu8422:0.03252)0.611:0.00596)0.914:0.00013)0.892:0.00014)0.775:0.00015)0.743:0.00014,(otu3680:0.03136,((otu20924:0.03816,otu7234:0.02593)0.593:0.00582,otu13786:0.03386)0.049:0.00266)0.721:0.0023)1.000:0.00014)0.794:0.00118,(otu13949:0.02513,otu18068:0.0465)0.844:0.00966)0.906:0.00112)0.349:0.00015,otu3919:0.04111)0.729:0.00015)0.788:0.00015,((((otu15683:0.02952,otu14623:0.03988)0.586:0.00192,(otu372:0.03148,(otu23737:0.02562,otu7075:0.02517)0.267:0.0058)0.707:0.00264)0.736:0.00238,(otu6784:0.0318,otu8668:0.02948)0.830:0.00421)0.900:0.00015,((otu13089:0.03426,otu15208:0.03171)0.824:0.00441,(otu5824:0.02892,otu12287:0.03144)0.731:0.00245)0.806:0.00233)0.739:0.00014)0.000:0.00014)0.774:0.00015,(otu13493:0.03319,(otu17134:0.03145,otu8705:0.03917)0.003:0.00206)0.773:0.00268)0.912:0.00016)0.999:0.00015)0.912:0.00154,(((otu666:0.02748,otu14864:0.03528)0.137:0.00512,(otu10916:0.02475,otu17974:0.03703)0.702:0.00286)0.763:0.00341,(((otu23088:0.04749,((otu20874:0.03228,otu21107:0.03363)0.777:0.0045,otu6264:0.0515)0.706:0.00342)0.675:0.00227,(otu944:0.0573,otu14630:0.03877)0.674:0.00777)0.869:0.00014,(((otu17732:0.03285,otu9263:0.04549)0.742:0.00344,((otu5514:0.04945,otu3496:0.0261)0.886:0.00779,(otu18288:0.02883,otu10897:0.0261)0.736:0.00264)0.777:0.00238)0.000:0.00016,otu6668:0.031)0.358:0.00014)1.000:0.00014)0.912:0.00155)0.912:0.00146)0.910:0.00014,((((otu3035:0.04029,otu18595:0.02473)0.799:0.00396,(otu6238:0.04207,(((otu10097:0.04927,otu21639:0.03412)0.925:0.0171,(otu11963:0.04734,otu18097:0.02162)0.433:0.00826)0.832:0.00016,(otu22863:0.02347,(otu7454:0.04597,otu13986:0.06007)0.639:0.01009)0.822:0.00492)0.684:0.00333)0.681:0.00587)0.790:0.00244,(((otu5136:0.0221,otu10629:0.0484)0.750:0.00617,(otu20216:0.03656,otu16256:0.03994)0.511:0.00906)0.433:0.00015,otu3468:0.02856)0.820:0.00278)0.836:0.00016,(otu15705:0.05672,otu21308:0.04596)0.507:0.01191)0.882:0.00459)0.515:0.00015,(((otu23866:0.03881,otu4847:0.03356)0.853:0.0056,((otu6744:0.04104,otu17322:0.04896)0.676:0.00863,((otu11079:0.02851,otu23445:0.03606)0.771:0.00309,otu4339:0.06524)0.822:0.00457)0.926:0.00015)0.570:0.00015,((((otu5911:0.04723,otu4694:0.02935)0.667:0.01287,(otu7161:0.04656,otu9116:0.06955)0.633:0.01073)0.797:0.00604,(((otu9156:0.03323,otu9332:0.03629)0.776:0.00491,otu10700:0.04654)0.680:0.00636,otu3600:0.03288)0.056:0.00691)0.881:0.00015,((((otu4989:0.04988,otu7228:0.02615)0.622:0.00815,(otu22567:0.02458,otu5128:0.02945)0.875:0.00669)0.883:0.00015,((otu20941:0.04438,otu3518:0.0525)0.846:0.00824,((otu16003:0.02684,(otu10322:0.01982,otu15530:0.01862)0.922:0.00895)0.743:0.00312,(otu99:0.02472,otu6793:0.03223)0.820:0.00451)0.825:0.00402)0.746:0.00241)0.848:0.00234,((((otu8548:0.02511,otu10454:0.02518)0.828:0.00677,(otu4471:0.03084,otu9257:0.03366)0.344:0.00302)0.917:0.0067,(((otu15130:0.05661,otu21104:0.04739)0.761:0.01171,(otu3546:0.06534,otu466:0.04207)0.753:0.00353)0.760:0.00356,otu8375:0.03366)0.773:0.00254)0.817:0.00014,((otu9008:0.03438,(otu23609:0.02423,(otu19968:0.03124,otu18859:0.02418)0.846:0.00543)0.430:0.00242)0.726:0.00226,(otu13423:0.03896,(otu1510:0.03883,otu5228:0.03099)0.744:0.00508)0.676:0.00015)0.875:0.00706)0.878:0.00016)0.802:0.00015)0.926:0.00233)0.541:0.00014)0.768:0.00014)0.901:0.00014)0.567:0.00015,(((((otu17745:0.03706,(otu21147:0.02768,otu303:0.02964)0.697:0.00155)0.823:0.00435,(otu6984:0.04463,otu20999:0.03685)0.762:0.00515)0.897:0.00014,((((((((otu6792:0.02883,(otu11657:0.03408,(otu11747:0.05363,otu15755:0.03792)0.775:0.0063)0.271:0.00015)0.741:0.00015,(otu11312:0.03159,(otu21554:0.03293,otu12367:0.02818)0.712:0.00316)0.768:0.00257)0.812:0.00232,otu7873:0.02908)1.000:0.00015,(otu17408:0.03908,(otu834:0.02564,(otu21680:0.02617,otu16763:0.04289)0.825:0.00959)0.701:0.00313)0.713:0.00246)0.627:0.00234,((otu22264:0.02425,otu14638:0.03707)0.835:0.0057,(otu5180:0.06584,(otu14365:0.02592,otu6944:0.0226)0.186:0.00437)0.610:0.00015)0.851:0.0039)0.315:0.00015,otu3601:0.03633)0.882:0.00433,((((otu19069:0.02939,otu13768:0.02173)0.854:0.00455,((otu3162:0.03318,(otu8862:0.0309,otu13898:0.03313)0.792:0.00474)0.737:0.00296,(otu11149:0.03212,otu17643:0.03459)0.796:0.00546)0.712:0.00164)0.805:0.00236,(((otu15989:0.04174,((otu19673:0.02275,otu18705:0.02507)0.837:0.00609,((otu6282:0.01827,otu9844:0.03419)0.933:0.01294,(otu7362:0.03059,otu20837:0.0269)0.729:0.00322)0.711:0.00317)0.806:0.00247)0.389:0.00014,otu19231:0.03127)0.852:0.00014,((((otu6996:0.039,(otu5825:0.04702,otu12767:0.02348)0.190:0.00564)0.972:0.00014,((otu2952:0.02652,(otu23155:0.03908,(otu7066:0.02993,(otu3328:0.02592,otu4437:0.02963)0.747:0.00338)0.682:0.00131)0.784:0.00249)0.769:0.0023,(otu6400:0.02435,otu17834:0.02421)0.728:0.00199)0.798:0.00234)1.000:0.00014,((otu20011:0.02124,otu18454:0.02886)0.731:0.00279,otu1325:0.03406)0.433:0.00479)0.792:0.00231,otu11948:0.0415)0.997:0.00016)0.670:0.00014)0.995:0.00015,((otu16515:0.02874,otu22050:0.02888)0.435:0.00016,((otu12625:0.05062,otu16779:0.03267)0.730:0.00325,(otu18092:0.03074,(otu5502:0.0451,(otu11080:0.02439,otu12005:0.03389)0.795:0.00717)0.447:0.00309)0.233:0.00149)0.789:0.00322)0.773:0.00234)0.778:0.00129)0.782:0.00133,((otu22224:0.03133,(otu12364:0.03165,otu16061:0.02899)0.495:0.00776)0.928:0.00015,otu12044:0.02864)0.822:0.00233)0.817:0.00016)1.000:0.00015,((((otu2106:0.02201,(otu3747:0.03709,(otu21281:0.02704,otu5841:0.02392)0.790:0.00449)0.728:0.00237)0.763:0.002,(otu17838:0.02214,otu11807:0.0373)0.855:0.00672)0.866:0.00461,(otu23294:0.02629,(otu15188:0.03323,otu19555:0.0655)0.803:0.00594)0.809:0.00015)0.865:0.00235,(((otu21862:0.02101,otu5106:0.02986)0.792:0.00754,((otu17411:0.04759,(otu2030:0.02705,otu2226:0.04649)0.750:0.00651)0.918:0.01038,otu3703:0.02195)0.858:0.0053)0.924:0.00852,(((otu17147:0.01994,otu1369:0.03471)0.315:0.00248,otu19418:0.03889)0.758:0.00507,((otu23840:0.01581,otu16064:0.05779)0.600:0.00895,otu3082:0.0234)0.906:0.01089)0.257:0.00741)0.901:0.00015)0.878:0.00233)0.855:0.00231,((otu20029:0.03022,otu7266:0.0331)0.383:0.00847,(otu22814:0.03124,(otu12085:0.0337,(otu12209:0.03945,(otu4069:0.02923,otu13794:0.02863)0.163:0.00421)0.807:0.00492)0.758:0.00262)0.460:0.00245)0.413:0.00012)0.998:0.00014)0.748:0.00227)0.972:0.01629,((otu16698:0.03781,(otu11304:0.03393,(otu9841:0.00011,(otu6955:0.03391,otu20366:0.03399)0.750:0.00226)0.240:0.00015)0.709:0.00139)0.992:0.02811,((((otu14289:0.02948,(otu1575:0.03641,(otu20718:0.00014,otu8404:0.03915)0.095:0.00016)0.826:0.00443)0.992:0.02909,(((((((((otu7685:0.01693,otu6028:0.07558)0.959:0.01858,(otu20438:0.04202,otu14794:0.03609)0.376:0.00494)0.740:0.00292,(otu13349:0.03641,(otu6142:0.02936,otu10784:0.04264)0.634:0.00421)0.013:0.00015)0.791:0.00271,(otu16800:0.04153,(otu14897:0.03738,otu15623:0.02741)0.724:0.00126)0.866:0.00483)0.769:0.00231,((otu8995:0.03139,((otu3161:0.03125,((((otu10457:0.05575,otu14632:0.05079)0.770:0.00375,(otu406:0.04976,otu1043:0.03659)0.858:0.00807)0.761:0.00243,(otu17630:0.03147,(otu22618:0.03708,otu1004:0.02431)0.864:0.00683)0.903:0.00016)0.504:0.00015,(otu6975:0.02897,otu1442:0.02399)0.904:0.00701)0.143:0.00232)0.772:0.00015,(((otu15429:0.02598,(otu13060:0.04411,otu22042:0.03538)0.485:0.00781)0.772:0.00355,otu5069:0.02877)0.898:0.00014,((((otu3997:0.03408,otu15533:0.03524)0.829:0.00534,otu7754:0.02802)0.769:0.0023,(otu814:0.02299,(otu10619:0.04278,otu6096:0.03602)0.392:0.00603)0.724:0.00235)0.792:0.0034,(otu5036:0.03149,(otu20150:0.03186,otu9920:0.02207)0.477:0.00443)0.791:0.00495)0.795:0.00014)0.931:0.00232)0.986:0.00015)0.824:0.00229,otu6315:0.03895)0.999:0.00015)0.778:0.00015,(((((otu4018:0.03346,otu13405:0.0372)0.328:0.00462,otu13538:0.05871)0.727:0.00101,((((otu16976:0.03976,otu17897:0.05114)0.217:0.00016,otu10648:0.03381)0.802:0.00547,((otu23111:0.02046,otu15570:0.0725)0.814:0.00677,otu11372:0.03952)0.460:0.00564)0.684:0.00102,((otu20142:0.03724,otu5489:0.03206)0.745:0.00454,(((otu14348:0.02623,otu7783:0.03152)0.874:0.00538,((otu9945:0.03142,(otu9035:0.02895,otu15646:0.03476)0.829:0.00723)0.685:0.0026,(otu17484:0.03124,((otu21475:0.02899,(otu9598:0.07279,(otu1750:0.02386,otu12338:0.02896)0.343:0.00232)0.399:0.00016)0.786:0.00233,(((otu3850:0.03881,(otu3714:0.03133,otu8760:0.02851)0.729:0.00297)0.753:0.00015,(otu11238:0.02644,(((otu19117:0.02124,otu15141:0.03366)0.849:0.0054,otu10118:0.05697)0.282:0.00015,(otu22932:0.04968,otu16487:0.05239)0.833:0.01522)0.430:0.00455)0.783:0.00226)0.742:0.00014,(otu18848:0.02873,(otu6330:0.02686,otu20059:0.03424)0.004:0.00425)0.950:0.00014)0.629:0.00015)0.985:0.00111)0.999:0.0011)1.000:0.00015)0.231:0.00016,(otu7622:0.03653,otu13762:0.02638)0.862:0.00466)0.848:0.00232)1.000:0.00015)0.093:0.00012)0.882:0.00014,((otu10487:0.03389,otu16839:0.02907)0.862:0.00459,((otu14555:0.0363,otu15929:0.03862)0.899:0.00015,(otu3888:0.03113,(otu20635:0.03531,otu11640:0.03325)0.826:0.00563)0.783:0.00257)0.561:0.00016)0.871:0.00016)1.000:0.00015,otu3301:0.00016)0.733:0.00014)0.657:0.00015,((otu16419:0.04463,otu1456:0.03949)0.730:0.00232,((otu23799:0.04496,otu6012:0.0463)0.063:0.0019,otu21024:0.04113)0.244:0.00682)0.946:0.00938)0.959:0.01803,(((otu11811:0.02702,otu13099:0.06123)0.859:0.00672,(((otu22234:0.02877,(otu20254:0.03003,otu19122:0.03688)0.275:0.00162)0.873:0.00502,(((((otu11919:0.02811,otu17558:0.03907)0.775:0.01153,otu7090:0.05813)0.720:0.00235,(otu23243:0.03528,otu6259:0.03554)0.678:0.00127)0.874:0.00014,(otu9614:0.03751,otu10895:0.03386)0.127:0.00458)0.796:0.00419,((otu4630:0.04961,otu16502:0.02906)0.800:0.00508,(((((otu6504:0.02936,otu22867:0.04489)0.777:0.00452,(((otu20232:0.02747,otu18360:0.02746)0.790:0.00412,(otu11719:0.02699,otu3122:0.03458)0.828:0.00438)0.756:0.00233,(otu4563:0.03132,((otu4795:0.0458,otu6841:0.02832)0.134:0.00313,otu21044:0.03116)0.752:0.00251)0.921:0.00015)0.821:0.00014)0.444:0.00015,(otu23720:0.02925,otu5021:0.0419)0.813:0.00447)0.667:0.00016,(otu2208:0.03418,otu7790:0.03203)0.876:0.00698)0.589:0.00126,(((otu1086:0.02904,((otu9450:0.02773,(otu20544:0.06639,otu18160:0.06218)0.927:0.01515)0.834:0.00637,otu15776:0.03407)0.840:0.00015)0.760:0.0011,(otu6641:0.03235,(otu8884:0.02939,otu15852:0.04222)0.722:0.0029)0.711:0.00082)0.772:0.00165,otu13510:0.03176)0.809:0.0017)0.770:0.00134)1.000:0.00015)0.477:0.00015)0.259:0.00014,((((otu15202:0.03076,otu16518:0.02955)0.204:0.00395,(otu10212:0.03346,otu1880:0.02846)0.847:0.00776)0.754:0.00321,((otu20723:0.03383,((otu10096:0.03426,otu16090:0.02842)0.757:0.00541,otu10570:0.03233)0.767:0.00602)0.763:0.00257,((((otu18844:0.03146,(otu9038:0.04499,otu17818:0.03068)0.887:0.00785)0.963:0.00016,(otu2478:0.02958,otu6060:0.03452)0.781:0.01116)0.734:0.00287,(otu4920:0.03929,otu5347:0.05469)0.319:0.00015)0.746:0.00208,((otu22305:0.05218,otu10852:0.0341)0.722:0.00211,otu20803:0.03365)0.413:0.00233)0.869:0.00016)0.843:0.00242)0.923:0.00014,otu11989:0.00015)0.742:0.00015)0.791:0.00234)0.675:0.00014,otu18641:0.03663)0.888:0.02162)0.998:0.034,(((((otu2810:0.02865,otu15385:0.03381)0.847:0.00545,(((((((otu18839:0.04882,(otu2270:0.03596,otu3367:0.03245)0.158:0.00236)0.881:0.0051,((otu2035:0.01788,otu1294:0.04557)0.757:0.008,otu6719:0.02033)0.883:0.00807)0.155:0.00016,otu16883:0.03159)0.873:0.00249,((otu5132:0.02204,otu7604:0.02479)0.967:0.01614,(otu1351:0.02637,(otu4247:0.03969,(otu23693:0.05591,otu16187:0.02851)0.248:0.00383)0.820:0.00451)0.501:0.00015)0.736:0.00472)1.000:0.00014,(otu19578:0.04712,((((otu18341:0.03484,otu2914:0.05055)0.815:0.00417,(otu12474:0.0235,((otu14164:0.02929,(otu17791:0.02469,(otu8785:0.02125,otu21917:0.03534)0.817:0.00473)0.333:0.0031)0.895:0.00843,((otu17885:0.06184,((otu216:0.0352,otu133:0.05608)0.782:0.00459,(otu5063:0.03258,otu9927:0.03686)0.806:0.01166)0.763:0.00266)0.336:0.005,otu3893:0.02954)0.834:0.0057)0.114:0.00492)0.912:0.00817)0.871:0.00458,(otu5665:0.02827,(otu13713:0.05671,otu5013:0.01275)0.962:0.01513)0.768:0.00318)0.785:0.00236,(otu20914:0.03621,(otu6747:0.03296,otu8844:0.04105)0.871:0.01149)0.109:0.00016)0.770:0.00232)0.771:0.00234)0.911:0.00231,((((((otu12329:0.04674,((otu2201:0.04752,otu1681:0.0527)0.837:0.00709,(otu17700:0.02703,otu5626:0.03457)0.717:0.00178)0.121:0.00015)0.432:0.00458,((otu3691:0.03086,(otu22930:0.07883,(otu20986:0.02421,otu4784:0.02833)0.883:0.0096)0.262:0.00315)0.696:0.00058,(otu5924:0.0388,(((otu5718:0.02864,otu6594:0.03419)0.815:0.00594,(((((otu19442:0.02677,otu16431:0.02431)0.831:0.00426,(otu12185:0.03623,(otu361:0.02691,otu1089:0.03658)0.749:0.00239)0.518:0.0071)0.312:0.00014,(((otu14886:0.0698,otu11247:0.01497)0.816:0.0096,otu7498:0.02945)0.869:0.00716,((otu3726:0.03933,otu13455:0.02917)0.825:0.00462,otu2638:0.02408)0.746:0.00224)0.744:0.00234)0.852:0.00015,otu5334:0.03117)1.000:0.00015,((otu6670:0.0286,otu13584:0.05225)0.863:0.00814,(otu6796:0.0271,otu14404:0.03955)0.806:0.00433)0.642:0.00241)0.882:0.00245)0.669:0.00203,(((otu3638:0.03386,(otu21265:0.0293,otu8851:0.02182)0.876:0.00678)0.881:0.00015,((otu20879:0.03173,((otu9519:0.04274,otu17713:0.03243)0.522:0.01118,otu14994:0.03952)0.611:0.00016)0.759:0.00235,(otu3683:0.03131,otu9862:0.02134)0.752:0.00306)0.753:0.00194)0.828:0.00236,((otu13118:0.0242,(otu16130:0.03826,otu6536:0.02604)0.736:0.00303)0.661:0.00015,otu5062:0.03141)0.771:0.00441)0.880:0.00014)0.833:0.00226)0.970:0.00014)0.918:0.00222)0.987:0.00014,(otu6120:0.03085,(otu2284:0.0262,otu9439:0.03939)0.851:0.00634)0.437:0.00404)0.745:0.00015,(((((otu17947:0.0601,(otu11615:0.02984,otu21503:0.02911)0.828:0.00656)0.861:0.00508,((otu12440:0.02471,otu15206:0.03208)0.821:0.01181,((otu13566:0.03807,(otu371:0.02929,otu14022:0.03061)0.557:0.00249)0.772:0.00344,otu12522:0.03908)0.995:0.00015)0.662:0.00206)0.779:0.00244,((((((otu5704:0.02957,otu6001:0.01982)0.924:0.00014,(otu4184:0.02627,otu150:0.03056)0.677:0.00314)0.575:0.00658,(otu316:0.01915,otu8293:0.0167)0.907:0.00743)0.949:0.00015,(otu15562:0.03965,otu19284:0.02827)0.428:0.00842)0.853:0.00648,(((((otu22518:0.03658,otu4855:0.03356)0.732:0.00297,otu1854:0.03156)0.721:0.00214,otu20319:0.02871)0.781:0.00233,(((((otu23494:0.03168,otu23804:0.03441)0.665:0.00209,(otu21110:0.021,otu6674:0.03107)0.863:0.00534)1.000:0.00015,(((((otu9001:0.02876,(otu5482:0.03131,otu481:0.0293)0.097:0.00255)0.762:0.00246,otu11068:0.02137)0.923:0.00014,(otu1582:0.02134,(otu9705:0.02388,((((otu4059:0.03187,otu5379:0.02661)0.710:0.00242,otu20482:0.02619)0.851:0.00016,(otu11024:0.0241,otu12076:0.02402)0.419:0.00218)0.826:0.00014,otu15629:0.02136)0.138:0.00015)0.827:0.00233)1.000:0.00015)0.831:0.00233,((((otu2485:0.02232,otu18506:0.03744)0.851:0.00499,(otu21732:0.03276,(otu21918:0.0273,(otu4231:0.02697,otu10460:0.02547)0.850:0.00745)0.142:0.00016)0.588:0.00241)0.744:0.00115,(otu18897:0.02912,otu20548:0.01929)0.873:0.00713)1.000:0.00014,(otu5968:0.02162,(otu17156:0.02813,(otu12404:0.03153,otu837:0.01704)0.166:0.00492)0.832:0.00561)0.706:0.00229)0.817:0.00015)0.785:0.00245,(otu11382:0.04213,otu22837:0.02945)0.810:0.00447)0.765:0.00221)0.837:0.00231,(((otu5612:0.01773,otu9816:0.01658)0.841:0.01052,(otu12378:0.0235,otu21170:0.04779)0.758:0.00015)0.861:0.00215,((otu14467:0.04964,otu17487:0.03084)0.853:0.00015,(otu3461:0.03864,otu8343:0.03732)0.744:0.00202)0.797:0.00234)0.803:0.00274)0.870:0.00016,((otu9307:0.04912,otu16264:0.0311)0.846:0.00535,otu4032:0.02636)0.783:0.0023)0.861:0.00015)0.980:0.00016,(otu12118:0.02654,otu9801:0.03395)0.924:0.00944)0.876:0.00201)0.711:0.0003,(otu2017:0.04119,otu9191:0.04671)0.902:0.00834)1.000:0.00014)0.864:0.00014,(((otu23129:0.03899,otu17003:0.02868)0.852:0.00516,otu542:0.03394)0.812:0.00015,(((((((otu3939:0.0201,otu7956:0.0278)0.763:0.00016,otu6733:0.02844)0.704:0.00689,otu3001:0.0226)0.391:0.00646,otu11142:0.04538)0.717:0.00145,((otu395:0.03908,((otu20272:0.04256,otu14177:0.02749)0.763:0.00372,(((otu21280:0.02549,otu17821:0.01957)0.597:0.00557,otu2894:0.01946)0.756:0.00273,(otu119:0.02939,otu17265:0.03424)0.892:0.01039)0.409:0.00243)0.710:0.00202)0.773:0.00232,(((otu5028:0.02241,(otu1150:0.02097,otu6606:0.02983)0.378:0.00311)0.879:0.0053,(otu1652:0.01847,(otu10320:0.03231,otu18770:0.03903)0.857:0.00534)0.852:0.00447)0.838:0.00451,(((otu21002:0.03814,otu17381:0.03383)0.739:0.00577,otu11512:0.04349)0.352:0.00336,otu19372:0.04034)0.579:0.00016)0.810:0.00325)1.000:0.00016)0.146:0.0023,((otu16445:0.02893,(otu23307:0.04384,(((otu22870:0.02912,otu15405:0.02671)0.784:0.00482,(((otu6112:0.01963,otu3793:0.03681)0.339:0.00432,(((otu23257:0.02053,(otu17669:0.02888,otu4268:0.02182)0.047:0.0046)0.761:0.00323,otu23107:0.02154)0.747:0.00228,(((otu23386:0.04616,(otu13612:0.01608,otu22104:0.06121)0.517:0.00216)0.838:0.00559,(otu916:0.02181,otu7797:0.0194)0.828:0.00444)0.339:0.00014,(otu20649:0.03397,otu23482:0.01891)0.735:0.00261)0.843:0.00234)1.000:0.00014)0.837:0.00219,(otu20442:0.02407,otu11603:0.02414)0.757:0.00208)0.584:0.00016)0.912:0.00156,(((otu21326:0.01908,otu759:0.02644)0.864:0.00468,(otu22035:0.03221,(otu12047:0.03147,otu1642:0.01715)0.825:0.00548)0.716:0.00161)0.758:0.00229,(otu21026:0.03899,((((otu5214:0.02561,(otu21411:0.01971,otu10455:0.03446)0.193:0.00631)0.594:0.00014,(otu3842:0.03264,otu9330:0.02086)0.880:0.00689)0.683:0.00014,otu14249:0.03499)0.723:0.00233,otu1421:0.02322)0.774:0.00309)0.458:0.00011)0.912:0.00153)0.912:0.0015)0.865:0.00014)0.728:0.00015,((((((otu1614:0.0217,otu2731:0.02669)0.900:0.00717,(otu646:0.02402,(otu13258:0.02833,otu14696:0.0257)0.746:0.00312)0.755:0.00237)0.531:0.00015,(otu21575:0.03421,otu12783:0.03172)0.844:0.00437)0.865:0.00235,(otu6164:0.03202,(otu14377:0.04125,otu16811:0.02445)0.735:0.00246)0.737:0.00173)0.503:0.00015,((otu16605:0.04155,otu1481:0.02353)0.138:0.0058,((otu22963:0.03381,otu4623:0.02865)0.860:0.00014,((otu16936:0.02373,otu1678:0.02631)0.857:0.00542,(otu19089:0.02373,otu3772:0.02361)0.717:0.00317)0.833:0.00016)1.000:0.00016)0.931:0.00223)0.776:0.00014,((((otu22470:0.03881,otu14735:0.02283)0.652:0.006,(otu10401:0.02963,otu3950:0.032)0.768:0.00391)0.255:0.00015,(otu23393:0.03192,otu2909:0.02376)0.782:0.01027)0.864:0.00016,((otu15299:0.0391,otu7058:0.0239)0.727:0.00243,(otu11595:0.02641,(otu22998:0.02954,otu7756:0.02355)0.744:0.00305)0.754:0.00236)0.782:0.00232)0.921:0.00015)0.884:0.00014)0.903:0.0022)1.000:0.00015,((otu22107:0.03395,otu17753:0.03394)0.843:0.00445,(otu21990:0.03124,(otu11763:0.04496,otu16339:0.02719)0.858:0.00632)0.886:0.00014)0.807:0.00233)0.903:0.00014)0.778:0.00016)0.000:0.00015,((otu6820:0.04248,((otu23615:0.04452,otu8095:0.03029)0.715:0.00163,(otu19347:0.03681,otu23160:0.01847)0.892:0.00838)0.773:0.00253)0.780:0.00378,(otu11696:0.03134,(otu2104:0.02516,otu4073:0.03011)0.750:0.00385)0.838:0.00015)0.837:0.00235)0.846:0.0023)0.419:0.00015,(((((otu6292:0.03371,(otu9260:0.03949,otu7229:0.02379)0.336:0.00242)0.765:0.00255,((otu8773:0.02883,otu7255:0.02883)0.745:0.00264,(otu20848:0.03397,otu11011:0.04694)0.748:0.00235)0.793:0.00246)0.678:0.00016,otu3782:0.03129)0.814:0.00232,((((otu2067:0.03659,otu18619:0.03631)0.714:0.00454,(((((otu15665:0.02865,(otu19023:0.02907,otu6195:0.02653)0.443:0.00219)0.809:0.00014,otu2348:0.02877)0.853:0.00232,(((otu8036:0.026,otu15185:0.02759)0.312:0.00448,(otu21800:0.02812,otu6221:0.02291)0.777:0.00599)0.763:0.00315,((otu373:0.02823,otu8809:0.03335)0.739:0.00353,(otu20087:0.02456,otu15306:0.02694)0.764:0.00662)0.837:0.00014)0.744:0.00014)0.813:0.00014,(otu19234:0.03889,(otu23256:0.03417,otu8133:0.04179)0.843:0.00467)0.744:0.00212)1.000:0.00015,(otu10950:0.02964,otu10120:0.03451)0.499:0.00426)0.683:0.00011)0.721:0.00207,otu11601:0.03124)0.977:0.00014,((otu12735:0.03204,otu3062:0.02684)0.927:0.01169,(((((otu10310:0.04709,otu12747:0.02206)0.744:0.00244,otu1130:0.02939)0.829:0.00431,(otu21953:0.03736,otu5047:0.02729)0.850:0.0064)0.357:0.00014,(otu5428:0.026,otu13876:0.02126)0.391:0.00779)0.937:0.00223,((otu5408:0.0367,otu18061:0.02186)0.836:0.00574,(otu11985:0.02285,otu17125:0.03275)0.116:0.00501)0.774:0.00338)0.753:0.00117)0.903:0.0012)0.999:0.00014)0.840:0.00153,(((otu14972:0.06067,otu19608:0.01653)0.848:0.00802,otu12605:0.02648)0.847:0.00501,otu12998:0.02928)0.798:0.00412)0.776:0.001)0.380:0.00016,otu6760:0.00015)0.899:0.00015)0.998:0.00014,((otu12759:0.0444,otu4553:0.03648)0.641:0.00504,((otu11177:0.04487,otu12944:0.02068)0.507:0.00611,(otu19498:0.03297,otu4765:0.05283)0.729:0.0085)0.361:0.00474)0.949:0.01182)0.808:0.00251)0.998:0.03669,otu8986:0.03933)0.656:0.00323,(otu22647:0.05711,otu789:0.00012)1.000:0.07899)0.973:0.03268,otu16947:0.07403)0.974:0.02855)0.855:0.00891)0.895:0.01035,(((otu10845:0.05217,(((((((otu7663:0.02715,(otu21774:0.02771,otu16325:0.02706)0.733:0.00204)0.990:0.00014,(otu8456:0.02752,otu16745:0.02845)0.317:0.00469)0.845:0.00617,((otu17760:0.03935,otu19256:0.02778)0.512:0.00444,otu3812:0.03449)0.740:0.00165)0.908:0.00016,(((((otu2062:0.0313,(otu11598:0.03372,(otu14026:0.02671,otu9243:0.0265)0.264:0.00223)0.944:0.00014)0.548:0.00237,otu23868:0.0341)0.774:0.00229,(otu20679:0.03726,otu10782:0.03959)0.753:0.00468)0.881:0.00014,((otu15855:0.04276,(otu207:0.04422,otu13213:0.03032)0.411:0.00515)0.691:0.001,(otu20396:0.03231,otu21418:0.03989)0.787:0.0039)0.917:0.00014)0.532:0.00015,otu7641:0.00015)0.335:0.00015)0.722:0.00015,(((otu12739:0.03436,otu487:0.02672)0.823:0.00444,(otu10032:0.03416,(otu8252:0.03699,otu2494:0.03171)0.888:0.0094)0.760:0.0025)1.000:0.00015,(((otu21574:0.05126,otu3191:0.02812)0.719:0.01126,otu7881:0.05227)0.410:0.00516,otu11181:0.0627)0.370:0.00746)0.848:0.00238)0.449:0.00014,(((otu21655:0.0397,otu8602:0.02665)0.371:0.01015,(otu11170:0.04166,(((otu10946:0.0241,otu10746:0.05899)0.803:0.00927,(otu21607:0.04015,(otu6378:0.04104,otu1669:0.02131)0.841:0.00813)0.118:0.0063)0.320:0.00356,otu14093:0.03892)0.454:0.00264)1.000:0.00015)0.757:0.00223,((((otu72:0.03065,otu5486:0.05471)0.890:0.00847,(otu20188:0.02414,otu22216:0.0575)0.791:0.0069)0.733:0.00016,((((((otu21137:0.03594,(otu12939:0.03397,otu43:0.02894)0.381:0.00262)0.770:0.00263,(((otu20116:0.03782,otu20492:0.02103)0.422:0.00358,otu14956:0.04214)0.385:0.00475,otu5608:0.02908)0.703:0.00246)0.775:0.00016,otu22769:0.03127)0.325:0.00014,((((otu7049:0.02787,otu19242:0.03148)0.741:0.00257,otu10066:0.02531)0.342:0.00015,otu16382:0.02884)0.773:0.00338,otu7994:0.04439)0.780:0.00252)1.000:0.00015,((otu11827:0.03383,(otu5914:0.03024,otu12416:0.03016)0.475:0.0062)0.965:0.00016,((otu1923:0.02632,otu14776:0.0238)0.875:0.00762,(otu15324:0.05393,(otu19293:0.03446,otu15288:0.0296)0.849:0.00614)0.387:0.00371)0.772:0.00248)0.421:0.00245)0.911:0.0023,(((otu12054:0.03121,(otu17016:0.03182,(otu9344:0.02698,otu2453:0.03051)0.249:0.00413)0.242:0.00194)0.752:0.00014,((((((otu8826:0.03226,otu4539:0.0266)0.844:0.00773,otu19897:0.02208)0.834:0.00699,(otu16525:0.0298,otu22040:0.03509)0.460:0.00892)0.983:0.00014,((otu14338:0.03302,otu18629:0.05063)0.866:0.0068,(otu19887:0.04343,otu13345:0.03226)0.757:0.0048)0.877:0.00683)0.809:0.00234,((otu22076:0.03422,otu22650:0.05196)0.733:0.00247,(otu11128:0.04115,otu6327:0.02843)0.850:0.00571)0.700:0.00016)0.774:0.00015,(otu10166:0.02652,(otu12768:0.02695,otu19458:0.02437)0.824:0.00465)0.766:0.00224)0.358:0.00014)1.000:0.00015,((otu11687:0.03712,otu11479:0.03729)0.284:0.00181,otu10601:0.03891)0.781:0.00247)0.818:0.00232)1.000:0.00015)0.912:0.00159,((otu11324:0.03916,(otu10605:0.02999,otu5896:0.02219)0.726:0.00454)0.738:0.00477,((otu15209:0.03165,otu15994:0.02665)0.855:0.00473,(((otu10711:0.02927,otu13601:0.02676)0.819:0.00426,(otu22923:0.03195,otu18501:0.0294)0.803:0.00422)0.893:0.00016,(((((otu11849:0.04149,otu5724:0.03078)0.452:0.00612,(otu4651:0.02967,otu2162:0.02967)0.838:0.00689)0.839:0.00014,otu9545:0.03625)0.656:0.00016,(otu19019:0.04325,otu4359:0.04039)0.626:0.001)0.862:0.00231,otu19432:0.05162)0.377:0.00015)0.822:0.00014)1.000:0.00016)0.640:0.00138)0.877:0.00147)1.000:0.00014)0.996:0.00015,(((((otu19191:0.06207,otu9405:0.03083)0.768:0.0029,(((otu14608:0.03432,otu23785:0.02911)0.999:0.00015,(otu11971:0.02663,otu16125:0.03577)0.768:0.00784)0.866:0.00185,(otu17638:0.029,otu17642:0.02897)0.742:0.00236)0.255:0.00016)1.000:0.00014,(otu19144:0.03733,(otu8817:0.04023,(otu12455:0.02577,otu9162:0.03555)0.195:0.00473)0.671:0.0049)0.706:0.00135)0.779:0.0023,((otu2513:0.03263,otu3512:0.03181)0.792:0.00428,otu9604:0.03693)0.813:0.00411)0.970:0.00016,((otu15664:0.02817,(otu21734:0.02761,otu18477:0.06253)0.342:0.00319)0.875:0.00585,((otu15278:0.03364,otu341:0.03619)1.000:0.00015,((otu22052:0.02935,otu11572:0.03701)0.702:0.00218,(otu11227:0.02636,otu9685:0.02645)0.764:0.00229)0.892:0.00016)0.678:0.00015)0.772:0.00233)0.822:0.00228)0.843:0.01191)0.764:0.01276,(otu20809:0.00014,otu1434:0.03401)0.962:0.02209)0.978:0.0359,(otu11383:0.02921,(otu3811:0.00667,otu12846:0.04495)0.469:0.00016)1.000:0.06402)0.854:0.01205)0.791:0.00418,((otu14364:0.02916,otu18012:0.03175)0.674:0.00433,(otu12323:0.00014,((otu3615:0.03021,otu11515:0.04286)0.837:0.00588,otu7250:0.03354)0.853:0.00015)0.843:0.00015)0.985:0.02297)0.067:0.00508)0.876:0.00901)0.917:0.01214,((otu5020:0.00015,((otu14538:0.03747,(otu22846:0.03764,otu22821:0.04021)0.322:0.00226)0.592:0.00123,otu15397:0.05139)1.000:0.00014)0.752:0.00395,otu23826:0.04237)1.000:0.047)0.501:0.01266)1.000:0.08164,(((otu19114:0.00561,otu8614:0.03144)0.964:0.02819,(otu17295:0.05537,(otu22933:0.01327,otu682:0.02668)0.852:0.0118)0.999:0.05515)0.978:0.04436,(otu340:0.11299,((otu2819:0.02813,(otu20560:0.02241,(otu10440:0.00244,(otu3581:0.02425,otu988:0.02888)0.847:0.008)0.951:0.01415)0.255:0.01097)0.945:0.02274,(otu20961:0.00248,(otu12843:0.02891,otu2912:0.06322)0.732:0.00285)0.909:0.01817)0.996:0.06098)0.947:0.04279)0.186:0.01462)0.844:0.02408)0.975:0.03411)0.435:0.00835)0.964:0.0441)0.808:0.03273)0.974:0.04077)0.905:0.01736)0.625:0.01731,((((otu6732:0.12934,(otu14343:0.0258,otu8310:0.09969)0.767:0.02267)0.471:0.03394,((otu21251:0.05159,otu2138:0.00549)0.822:0.00729,(otu21273:0.02216,(otu18209:0.01854,(otu6467:0.0207,otu3053:0.0351)0.840:0.01186)0.776:0.00721)0.875:0.01007)0.993:0.05952)0.835:0.02185,otu6015:0.08072)0.983:0.06837,((otu11693:0.10432,otu12352:0.11514)0.928:0.03646,((otu19492:0.08681,(otu23021:0.0122,otu4160:0.04843)0.903:0.01881)0.794:0.01961,(otu7989:0.04297,(((otu17240:0.05533,((otu16220:0.03202,((otu5267:0.03164,otu1243:0.04036)0.648:0.00104,((otu23322:0.05814,(((((((((otu22776:0.02798,(otu22704:0.04487,otu13939:0.04024)0.760:0.00943)0.899:0.00809,(otu7664:0.02682,otu3266:0.02931)0.900:0.00014)0.768:0.00445,((((otu1332:0.03111,(otu22075:0.02635,otu10275:0.02627)0.752:0.00226)0.764:0.0023,(((otu17778:0.05831,otu7369:0.06908)0.798:0.00674,(otu8327:0.03635,otu15064:0.03368)0.740:0.00231)0.763:0.00223,(((otu12855:0.02974,otu16621:0.02973)0.762:0.00355,(otu2574:0.03273,otu8819:0.03255)0.958:0.00014)0.005:0.00014,otu15455:0.03196)0.870:0.00368)0.850:0.00015)0.737:0.00014,((otu11357:0.03158,otu852:0.02897)0.758:0.00032,(otu22778:0.03967,(otu7467:0.04018,(otu22759:0.025,otu4308:0.0424)0.731:0.00297)0.520:0.00235)0.734:0.00083)0.999:0.00208)0.258:0.00015,((otu3802:0.03137,otu13950:0.02643)0.797:0.00688,(otu8049:0.02397,otu18602:0.02393)0.844:0.00667)0.979:0.00013)1.000:0.00016)0.836:0.00227,((otu17075:0.03153,otu8905:0.02894)0.859:0.00467,(otu5008:0.03104,otu13916:0.03358)0.816:0.00538)0.780:0.00231)0.998:0.00014,((((otu11517:0.0419,otu8506:0.03652)0.552:0.00908,((otu13471:0.05712,otu3008:0.03374)0.862:0.00723,(otu7724:0.03918,otu22791:0.03909)0.459:0.00143)0.429:0.0008)0.842:0.00015,(otu7909:0.03663,otu16854:0.02904)0.860:0.00653)0.883:0.00014,(((((otu1098:0.03883,otu2247:0.04195)0.722:0.00243,(otu13755:0.03191,otu14671:0.0517)0.761:0.00199)0.747:0.00213,((((otu15338:0.03618,otu15728:0.02841)0.863:0.00842,otu20467:0.04354)0.991:0.00014,(otu18284:0.03168,(otu9291:0.03736,((otu10203:0.03411,otu17140:0.02482)0.865:0.00722,otu4376:0.04518)0.803:0.00443)0.690:0.00131)0.313:0.00253)0.648:0.0022,(otu4255:0.05186,(((otu3666:0.02993,otu13509:0.02491)0.762:0.00343,(otu5719:0.03953,(otu21564:0.02969,otu13290:0.02414)0.440:0.00223)0.822:0.00447)0.724:0.00468,(((((otu2622:0.02626,otu7416:0.03384)0.856:0.00461,(otu1383:0.02655,(otu15193:0.02867,(otu2980:0.05305,otu485:0.0414)0.894:0.01876)0.705:0.00295)0.747:0.002)0.471:0.00014,otu5115:0.0337)0.812:0.00228,((otu9015:0.03106,(otu11368:0.03127,otu23860:0.03442)0.746:0.00218)0.390:0.00232,(otu17018:0.03125,(((otu3935:0.03146,otu15565:0.03651)0.720:0.00257,(otu7022:0.04407,otu16037:0.04145)0.868:0.00727)0.781:0.00014,(((otu6063:0.03352,otu21648:0.03101)0.745:0.00252,((otu20071:0.03952,otu8087:0.0321)0.749:0.00348,(otu21194:0.03361,otu4794:0.0196)0.914:0.00704)0.773:0.00264)0.143:0.00014,(otu6022:0.04406,otu1275:0.02902)0.827:0.00419)0.608:0.00015)0.471:0.00015)0.829:0.00229)1.000:0.00015)1.000:0.00015,(otu7977:0.03637,otu9696:0.03383)0.856:0.00443)0.907:0.00214)1.000:0.00016)0.462:0.00015)0.626:0.00015)0.806:0.00015,((((otu1115:0.02808,otu1635:0.04373)0.823:0.00626,(((otu23681:0.05775,otu7543:0.02019)0.829:0.00956,otu15444:0.03877)0.787:0.00521,((otu12119:0.02252,otu13410:0.03371)0.159:0.00359,otu14162:0.03072)0.762:0.00409)0.763:0.00259)0.655:0.00233,((otu23644:0.02868,otu10363:0.03054)0.696:0.0033,otu594:0.03363)0.860:0.00482)0.973:0.00016,((((otu19584:0.02493,otu14828:0.02401)0.865:0.00704,(otu11813:0.04223,(otu68:0.03429,(otu13091:0.03184,otu19788:0.02875)0.573:0.00461)0.634:0.00048)0.952:0.00091)0.838:0.00396,(otu7121:0.02871,otu17506:0.02363)0.933:0.01037)0.875:0.00014,(((otu11447:0.03671,otu9032:0.03095)0.314:0.00456,otu5990:0.03584)0.752:0.00266,((otu10368:0.03062,otu14824:0.03813)0.708:0.00355,(otu3370:0.03107,(otu5031:0.03428,otu15359:0.03472)0.816:0.00416)0.758:0.0025)0.773:0.00014)0.384:0.00014)0.611:0.00014)0.736:0.00015)0.000:0.00012,otu19532:0.00015)1.000:0.00015)0.362:0.00014)0.846:0.00016,((((((otu19861:0.0412,(otu3953:0.02135,(otu23103:0.04646,otu1968:0.02135)0.378:0.00502)0.114:0.00234)0.796:0.00015,(otu45:0.02652,otu17501:0.03142)0.812:0.00454)0.738:0.00228,otu14381:0.04184)0.915:0.00712,((((otu21165:0.03431,otu6130:0.02421)0.886:0.00708,(((otu7792:0.0294,otu23142:0.02671)0.733:0.00187,(otu17679:0.02163,otu18563:0.01929)0.745:0.00212)0.835:0.00243,otu12809:0.03134)0.767:0.00015)0.809:0.00014,otu8961:0.05195)0.870:0.00413,((((otu4560:0.03263,((otu17143:0.03293,(((((otu3440:0.04473,otu1811:0.02956)0.908:0.0109,otu5745:0.01989)0.298:0.00433,((((otu11143:0.02274,(otu4980:0.01097,otu12478:0.02374)0.812:0.00463)0.729:0.00478,otu18877:0.03551)0.775:0.00331,(((otu18976:0.01684,otu14582:0.02657)0.810:0.00471,(otu563:0.04638,otu22642:0.02514)0.852:0.00661)0.261:0.00014,((((((((((otu22062:0.0304,(otu2149:0.01612,otu17592:0.01976)0.199:0.00351)0.441:0.00428,(((otu10979:0.02853,(otu5237:0.02868,(otu6753:0.0219,otu8072:0.01941)0.755:0.00178)0.104:0.00234)1.000:0.00015,((otu11260:0.02129,otu13489:0.01886)0.709:0.00229,(otu21383:0.01861,otu9251:0.02113)0.765:0.00284)0.840:0.00015)0.829:0.00015,((otu295:0.02429,otu14313:0.02174)0.747:0.00355,(otu18225:0.02047,otu17580:0.01748)0.014:0.00219)0.791:0.00327)1.000:0.00012)0.850:0.00144,((((otu2414:0.04081,(otu6250:0.02381,otu3866:0.01642)0.178:0.00229)0.777:0.00261,otu11398:0.03355)0.862:0.00014,(otu8901:0.03349,(((otu13033:0.02146,(otu17227:0.02623,(otu1874:0.02217,otu8480:0.02464)0.609:0.0063)0.084:0.00015)0.803:0.00239,(otu18556:0.02142,otu7528:0.0214)0.752:0.00236)1.000:0.00015,(otu311:0.02817,otu13334:0.02105)0.367:0.00533)0.830:0.00122)0.982:0.00098)0.395:0.00015,(otu779:0.02325,((otu8242:0.0174,(otu22874:0.02942,otu18872:0.02478)0.876:0.00878)0.298:0.00427,otu15874:0.02617)0.915:0.00015)0.801:0.00279)0.907:0.00154)0.907:0.00155,(((otu20742:0.01954,otu7709:0.02684)0.398:0.00442,((otu17511:0.01686,otu14454:0.01926)0.744:0.00283,(otu10115:0.02828,otu21565:0.03474)0.742:0.00392)0.655:0.00143)1.000:0.00014,(otu12587:0.01887,(otu20678:0.02166,otu709:0.02156)0.758:0.00204)0.765:0.00234)0.852:0.00233)0.123:0.00014,((((((otu7976:0.0166,otu13738:0.01658)0.858:0.0046,((otu3800:0.02208,otu1277:0.02657)0.235:0.00175,otu22391:0.03857)0.781:0.00252)0.777:0.0023,(otu12926:0.02157,otu14208:0.01916)0.903:0.00685)0.915:0.00014,(((((otu12010:0.03638,(otu1907:0.03709,otu7550:0.07371)0.792:0.00663)0.739:0.00273,(otu14281:0.02831,otu10554:0.04319)0.382:0.00289)0.117:0.00015,otu12087:0.0361)0.817:0.00234,(otu14665:0.02121,(otu21317:0.01874,otu18249:0.02128)0.157:0.00533)0.953:0.00014)0.865:0.0023,((otu16133:0.03887,(otu15019:0.02133,(otu19619:0.03477,otu2278:0.061)0.904:0.01168)0.742:0.00257)0.691:0.00355,(otu1928:0.03877,otu19958:0.04431)0.831:0.01384)0.765:0.00342)0.919:0.00014)0.932:0.00015,((otu2352:0.01668,otu14210:0.01912)0.888:0.00689,((otu5938:0.02622,(otu17483:0.01919,otu9312:0.02889)0.059:0.00235)0.776:0.00244,((((otu22601:0.02149,otu16507:0.01185)0.738:0.00248,otu14869:0.02415)0.731:0.00197,(otu10610:0.03356,otu17138:0.01078)0.929:0.01078)0.761:0.00236,(otu5692:0.02116,(otu10140:0.02636,otu2253:0.02364)0.787:0.00433)0.780:0.00351)0.759:0.00236)0.788:0.00231)0.838:0.00015)1.000:0.00015,(((otu16345:0.02857,(((otu8520:0.01802,(otu2670:0.02223,otu10740:0.03)0.471:0.00811)0.870:0.00562,((otu20381:0.02397,otu7088:0.0193)0.274:0.00459,(((otu9961:0.04912,otu13368:0.03025)0.152:0.00212,otu23839:0.04003)0.771:0.0032,(otu15189:0.03533,otu16907:0.02181)0.794:0.00522)0.835:0.00393)0.364:0.00016)0.837:0.00234,((((otu17575:0.03543,(otu16630:0.02083,otu22262:0.05003)0.414:0.0047)0.830:0.00523,(otu17759:0.03139,otu7002:0.02151)0.701:0.00205)0.787:0.00228,(((((otu11371:0.02141,otu14489:0.01655)0.770:0.00456,(otu12904:0.04096,(otu21472:0.03612,otu8926:0.0215)0.389:0.00236)0.780:0.00233)0.904:0.00015,((otu2306:0.02392,otu12115:0.02392)0.835:0.0045,(otu7094:0.02337,otu7409:0.03347)0.746:0.00299)0.859:0.00014)1.000:0.00014,(((((((otu19689:0.02122,otu10110:0.01644)0.350:0.00231,otu3420:0.01879)0.837:0.00016,((otu11826:0.01904,otu8801:0.01417)0.520:0.00454,otu20831:0.02126)0.881:0.00014)0.743:0.00014,((otu18150:0.02133,(otu12347:0.02152,otu6494:0.019)0.754:0.00228)0.840:0.00014,((otu4926:0.01674,otu14973:0.02163)0.745:0.00213,otu10548:0.01637)0.448:0.00015)0.823:0.00231)0.907:0.00149,((otu7533:0.01848,otu9552:0.03359)0.851:0.00546,(((((otu20253:0.01642,otu23178:0.0165)0.767:0.00232,(otu11570:0.02363,(otu14309:0.0217,otu4584:0.02184)0.810:0.00105)0.985:0.0009)0.905:0.00015,(((otu9466:0.02434,(otu3355:0.02829,otu17986:0.0133)0.758:0.00317)0.751:0.0025,otu20652:0.01689)0.757:0.00196,(otu6716:0.01882,(otu8392:0.02162,otu12727:0.01912)0.753:0.00209)0.748:0.0023)0.901:0.00015)0.487:0.00015,(otu2489:0.02366,(otu8346:0.02895,otu13233:0.02898)0.780:0.0049)0.916:0.00014)0.417:0.00015,(otu430:0.03155,otu8255:0.01376)0.871:0.00789)0.920:0.00014)0.907:0.00147)0.907:0.0016,((((otu12726:0.01875,(otu10302:0.02375,otu7459:0.01642)0.743:0.00228)0.910:0.00014,((otu20023:0.02639,otu21106:0.01662)0.758:0.00221,((otu215:0.0238,(otu170:0.01902,otu5025:0.02378)0.401:0.00233)0.915:0.00016,otu2637:0.01644)0.853:0.00233)0.961:0.00016)0.117:0.00014,((otu23370:0.01879,(otu70:0.02381,otu18519:0.02135)0.689:0.00014)0.838:0.00231,((((otu14282:0.01672,otu13424:0.01661)0.733:0.00221,(otu386:0.01642,otu17786:0.03116)0.742:0.00254)0.805:0.00227,(otu2363:0.02411,otu9944:0.0191)0.890:0.00703)0.413:0.00014,(otu17499:0.0189,((((otu2134:0.01419,(((otu16542:0.03418,(otu11037:0.01419,otu13299:0.02146)0.729:0.00186)0.696:0.00236,(otu22272:0.00466,otu2801:0.03161)0.920:0.00991)0.728:0.00415,otu17910:0.01509)0.839:0.00438)0.295:0.00246,otu23427:0.0335)0.961:0.00015,(otu19239:0.03146,(otu3698:0.03727,(otu11273:0.04626,otu9940:0.02609)0.806:0.00713)0.234:0.00447)0.947:0.00015)0.067:0.00235,((otu15106:0.03102,((otu13733:0.01643,otu16440:0.01646)0.756:0.0023,((otu16707:0.01648,otu17472:0.02141)0.867:0.00015,(otu22247:0.01883,(otu5454:0.02296,otu6585:0.01799)0.651:0.00082)1.000:0.00016)0.845:0.00231)0.504:0.00015)0.722:0.00015,((otu11647:0.03119,otu14078:0.01697)0.560:0.00235,otu11866:0.01634)0.902:0.00724)0.769:0.00252)0.755:0.00209)0.000:0.00014)0.796:0.00016)0.211:0.00016)1.000:0.00015,(otu8537:0.01536,otu10312:0.03067)0.500:0.00658)0.729:0.00224)0.557:0.00015,(otu23712:0.02133,(((otu20489:0.02625,otu17907:0.03124)0.724:0.00242,otu8077:0.02137)0.377:0.00234,otu23670:0.03096)0.761:0.00016)0.801:0.00015)0.878:0.00014)0.911:0.00015,(otu14014:0.0386,(otu10788:0.04107,otu22:0.01874)0.381:0.00015)0.790:0.00231)0.318:0.00015)0.912:0.00155,(otu18780:0.02126,((((otu5353:0.02574,otu8854:0.01825)0.756:0.0034,(otu18112:0.02364,(otu17040:0.02375,(otu23803:0.02363,otu7690:0.03628)0.767:0.00254)0.919:0.00141)0.929:0.00096)0.939:0.00013,((((((otu20911:0.01646,(otu15779:0.01893,otu20490:0.02147)0.799:0.00014)0.853:0.0045,(otu1532:0.01649,otu23277:0.02134)0.726:0.00231)0.781:0.00231,(otu9177:0.01903,(otu23442:0.0163,otu17862:0.02837)0.844:0.00536)0.762:0.0021)0.880:0.00016,(((otu11861:0.05663,otu7581:0.03037)0.844:0.00617,((otu21047:0.02164,otu1238:0.0143)0.842:0.00457,(otu16599:0.02851,otu13050:0.02601)0.837:0.00015)0.368:0.00234)0.515:0.00014,(((otu10863:0.02138,(otu8042:0.02933,otu8706:0.01223)0.874:0.00655)0.756:0.00237,((otu21148:0.01656,(otu20209:0.03207,otu13376:0.03966)0.712:0.00148)0.769:0.00232,(otu8659:0.01878,(otu11123:0.02141,otu20909:0.01657)0.508:0.00456)0.927:0.00015)0.955:0.00015)0.842:0.00227,(otu11133:0.03939,otu1624:0.03161)0.844:0.00729)1.000:0.00016)0.724:0.00015)0.994:0.00014,(((otu13596:0.03206,(otu21596:0.02137,otu9195:0.03017)0.169:0.00457)0.693:0.00155,(((otu6460:0.01902,otu12856:0.01943)0.259:0.00458,otu16764:0.05137)0.732:0.00236,(otu11052:0.04096,(otu16751:0.03123,otu8745:0.03402)0.760:0.00231)0.373:0.00488)1.000:0.00016)0.892:0.00015,((otu23477:0.01868,otu15675:0.0235)0.752:0.00274,((otu22624:0.01904,otu3511:0.01647)0.841:0.00697,(otu667:0.05228,(otu22849:0.03226,otu14520:0.01897)0.003:0.00015)0.864:0.00381)0.892:0.00016)0.904:0.00014)0.000:0.00015)0.000:0.00014,(((otu23747:0.02614,(otu4400:0.01688,otu8888:0.0217)0.740:0.00205)0.052:0.00232,(otu9761:0.01602,(otu4424:0.01463,otu13254:0.01855)0.724:0.00482)0.887:0.00505)0.940:0.00014,(((otu11876:0.02217,(otu19648:0.02761,otu14101:0.02202)0.733:0.00162)0.729:0.00173,otu18307:0.02843)0.426:0.00015,(otu22175:0.02376,((otu21557:0.02193,otu17330:0.02675)0.831:0.00497,otu13433:0.02229)0.700:0.00143)0.994:0.00016)0.916:0.00231)0.720:0.00014)0.000:0.00016)0.902:0.00014,((otu5542:0.02352,((otu15357:0.02964,otu10611:0.03187)0.794:0.00534,otu10884:0.02924)0.880:0.00108)0.978:0.00072,(((otu6875:0.01623,otu13695:0.02793)0.832:0.00448,((otu12610:0.01498,(otu19638:0.02308,otu15624:0.02314)0.656:0.00016)0.806:0.00528,(otu5076:0.03094,otu13757:0.01325)0.093:0.00348)0.717:0.00367)0.658:0.00071,(otu22981:0.02306,otu9824:0.01519)0.885:0.00712)0.757:0.00332)0.781:0.00015)0.962:0.00015)0.912:0.00153)0.912:0.00144)1.000:0.00015)0.800:0.00015,(otu23628:0.02436,otu5827:0.02436)0.831:0.00648)0.775:0.00015,((otu3358:0.05146,(otu2925:0.03605,otu6392:0.01895)0.734:0.00225)0.742:0.0022,(otu5623:0.02124,(otu4616:0.02613,((((otu5265:0.02564,otu4791:0.02066)0.712:0.00084,(otu21817:0.03311,otu939:0.02319)0.695:0.00913)0.791:0.00035,(otu11908:0.01216,otu154:0.03341)0.751:0.00705)0.656:0.00222,otu13928:0.03156)0.756:0.00209)0.330:0.00016)0.848:0.00232)0.861:0.00016)0.943:0.00016)0.723:0.00016)0.931:0.00231,(otu118:0.02378,(otu5193:0.01901,otu17639:0.01909)0.460:0.00229)0.900:0.00015)0.750:0.00015,((otu5537:0.03368,otu15585:0.04116)0.736:0.00218,(otu21410:0.01903,otu10838:0.03645)0.895:0.00691)0.954:0.00015)0.659:0.00015,(otu17717:0.03359,(otu3333:0.03647,otu678:0.02699)0.874:0.00841)0.847:0.00598)0.927:0.00014,(((otu14850:0.01244,otu20511:0.03365)0.756:0.00214,otu23171:0.01926)0.402:0.00249,otu22537:0.02418)0.821:0.00427)0.532:0.00235,otu1309:0.02401)0.731:0.00231)0.952:0.00715)0.754:0.00233,otu4683:0.029)0.768:0.00411)0.897:0.00845,(otu11040:0.03624,otu3915:0.02744)0.000:0.00434)0.322:0.00014,(otu5580:0.02326,otu20257:0.02921)0.000:0.00882)0.794:0.0162)0.858:0.0073,(otu22220:0.04191,otu17062:0.01537)0.418:0.00014)0.925:0.00785)0.701:0.00257,otu12609:0.03414)0.861:0.00565,otu23640:0.03537)0.762:0.00371,(otu21121:0.11957,otu6206:0.02811)0.647:0.00083)0.844:0.00489)0.942:0.00015)0.737:0.00239,((((otu1289:0.03033,otu8472:0.04063)0.747:0.00353,(otu23850:0.02487,otu19002:0.02738)0.779:0.00379)0.976:0.00015,(otu12911:0.02638,otu19620:0.03164)0.840:0.00751)0.389:0.00236,otu20584:0.03128)0.758:0.00237)0.895:0.00014,(otu18502:0.03153,otu18207:0.03923)0.753:0.00209)0.818:0.00231)0.999:0.03624,(((otu12895:0.03326,otu8337:0.03825)0.738:0.00301,(((otu19558:0.0292,otu19369:0.0256)0.806:0.00486,otu4023:0.03314)0.760:0.00339,(otu4303:0.0393,otu5652:0.04455)0.898:0.00995)0.057:0.00016)0.896:0.00014,otu11884:0.00015)0.954:0.01266)0.453:0.0073,(otu8848:0.00973,(otu6347:0.00121,otu12853:0.03269)0.995:0.02752)0.800:0.01109)0.935:0.02321,otu15529:0.01006)0.090:0.01287)0.832:0.02415,(otu23232:0.04178,(otu5227:0.03351,(otu19926:0.02432,otu17810:0.0346)0.930:0.0243)0.952:0.02863)0.880:0.01546)0.890:0.01301)0.969:0.02229)0.949:0.01785,(((((otu5908:0.02677,otu4595:0.03155)0.841:0.0049,otu5398:0.03195)0.751:0.00224,otu2759:0.00016)0.756:0.00241,((otu7512:0.03219,otu12263:0.05755)0.875:0.0105,otu421:0.03525)0.700:0.0013)1.000:0.08699,otu19877:0.03987)0.928:0.01814)0.779:0.00736)0.837:0.00697,(otu21605:0.03073,otu549:0.02389)0.954:0.03719)0.743:0.01193,((otu8771:0.01071,(otu23453:0.03582,otu6209:0.02709)0.918:0.01444)0.919:0.01678,((otu754:0.00381,(otu18997:0.12402,otu12354:0.04752)0.908:0.04146)0.826:0.01638,(otu19095:0.06395,otu8711:0.01864)0.876:0.02547)0.000:0.00014)0.710:0.01536)0.749:0.01365)0.984:0.03682)0.952:0.04608)0.896:0.03215)0.948:0.03728)0.980:0.04658)0.848:0.01517)0.940:0.03637)0.949:0.05245)0.667:0.02427,((otu9978:0.07908,(otu10199:0.05887,(otu20677:0.08739,otu12101:0.07659)0.980:0.05597)0.959:0.03906)0.989:0.06277,((otu16164:0.08384,(otu19669:0.14271,otu20135:0.00482)0.899:0.03841)0.987:0.06112,(otu12153:0.06302,otu4503:0.14359)0.409:0.04388)0.190:0.01737)0.990:0.0717)0.106:0.02102,(otu17990:0.23386,(otu3151:0.0669,(otu8240:0.11632,otu18453:0.0357)0.998:0.12701)0.626:0.05191)0.881:0.02879)0.308:0.01902)0.962:0.04722,((((otu332:0.00015,otu16780:0.04281)0.996:0.04665,(otu6636:0.0406,otu7025:0.01651)0.800:0.00886)1.000:0.1031,(otu6597:0.08065,(otu8665:0.03842,otu10848:0.06811)1.000:0.18245)0.908:0.0499)0.872:0.02607,(((otu18047:0.30811,((otu838:0.13381,otu10523:0.15735)0.963:0.08415,(otu21423:0.45865,(((otu8414:0.09295,otu9592:0.07432)0.832:0.04011,(otu20872:0.09306,otu18303:0.1388)0.919:0.04264)0.998:0.08814,((otu17716:0.22339,(otu2487:0.02858,(otu11847:0.04329,otu14515:0.04651)1.000:0.17554)0.999:0.14659)0.975:0.09561,otu10637:0.193)0.296:0.01409)0.785:0.02434)0.886:0.04948)0.282:0.03355)0.785:0.03145,(((otu10148:0.08253,((otu8940:0.04429,(((otu6045:0.04045,otu16768:0.00015)0.979:0.02358,otu21778:0.01776)0.969:0.0203,(otu17243:0.01322,(otu10315:0.01537,otu16155:0.04012)0.893:0.00932)0.829:0.00539)0.857:0.00709)0.931:0.01093,(((otu11350:0.03096,(otu11370:0.0217,otu11403:0.03067)0.999:0.0556)0.080:0.00925,otu9324:0.03866)0.891:0.01333,(((otu15806:0.01463,(otu1920:0.01478,otu6081:0.02622)0.951:0.02077)0.154:0.01337,(otu6498:0.00014,((otu9467:0.03592,((otu3836:0.05053,otu12221:0.00016)0.986:0.01879,(((((otu20040:0.00918,(otu21677:0.00015,(otu13525:0.01239,(otu12721:0.01872,otu17095:0.01629)0.848:0.00938)1.000:0.04011)0.983:0.03379)0.742:0.00221,otu18409:0.04516)0.807:0.00799,otu13581:0.03628)0.808:0.00495,((((otu19368:0.02937,otu3929:0.03446)0.720:0.00559,(otu23742:0.01994,(otu15741:0.01494,otu16107:0.03042)0.743:0.00506)0.755:0.0032)0.748:0.00015,(otu4252:0.03741,otu15466:0.008)0.752:0.00275)0.959:0.01522,(otu23497:0.04069,(otu19133:0.00015,otu3650:0.03433)0.746:0.00319)0.928:0.01192)0.795:0.00525)0.973:0.01682,otu7308:0.01365)0.926:0.01039)0.927:0.01143)0.863:0.00694,(otu21323:0.08697,otu9114:0.05392)0.673:0.00056)0.546:0.00016)0.963:0.02948)0.992:0.06452,otu10762:0.14529)0.126:0.02667)0.856:0.00698)0.720:0.00723)0.803:0.0363,(otu21992:0.1529,((otu17526:0.092,(otu13370:0.0779,otu18103:0.12318)0.958:0.04036)0.697:0.00536,(otu10130:0.06244,otu9033:0.02646)0.743:0.02018)0.961:0.04741)0.265:0.02911)1.000:0.13939,(((((otu19571:0.06882,otu15465:0.03723)0.689:0.00015,(otu23030:0.00013,((((((otu20747:0.02521,otu21795:0.02239)0.722:0.00276,otu16664:0.0388)0.521:0.00075,otu10687:0.02731)0.908:0.00188,(otu4083:0.02755,otu21547:0.03343)0.046:0.00016)0.770:0.00254,(otu3210:0.00194,otu12947:0.03229)0.998:0.03079)0.766:0.00291,otu22449:0.04951)0.720:0.00137)0.794:0.0001)0.855:0.01626,otu20033:0.01821)1.000:0.28273,(otu8017:0.1626,(otu17710:0.01553,(otu4366:0.026,(otu19538:0.03873,((otu17860:0.03188,otu12638:0.02701)0.729:0.00309,((otu22579:0.03769,otu10201:0.00015)0.808:0.00235,((((otu15265:0.03138,otu5274:0.06893)0.710:0.00264,(otu4701:0.02628,otu10079:0.03413)0.701:0.00563)0.988:0.00016,otu13439:0.0318)0.717:0.00126,otu16114:0.03226)0.935:0.00016)0.756:0.0025)0.793:0.00558)0.787:0.00924)0.856:0.01659)0.992:0.11939)0.957:0.10249)0.921:0.063,((otu17042:0.04268,(otu22030:0.0303,(otu21271:0.00014,otu4609:0.03532)0.768:0.00232)0.715:0.00223)1.000:0.11381,((((otu19246:0.01749,((otu21417:0.02045,(otu29:0.00015,otu9119:0.03731)0.965:0.02776)1.000:0.1505,otu9532:0.03194)0.702:0.02491)0.994:0.08445,((((((otu6637:0.01537,(otu193:0.02674,otu1827:0.03436)0.332:0.00588)0.779:0.00307,otu14941:0.02933)0.225:0.00014,((otu1466:0.02898,otu1026:0.03719)0.741:0.00253,((otu15158:0.05429,(otu20541:0.02134,otu21371:0.02687)0.087:0.00489)0.239:0.00016,((otu21420:0.05461,otu1245:0.02965)0.697:0.00749,(otu13312:0.03181,otu15858:0.00519)0.981:0.00014)0.807:0.00247)0.833:0.00014)0.885:0.0098)0.762:0.00958,(((((otu22535:0.03237,otu4438:0.03461)0.623:0.00015,((otu11540:0.06342,otu21518:0.00237)0.988:0.02156,(otu3206:0.01072,otu6930:0.0291)0.906:0.01332)0.861:0.00798)0.615:0.00014,otu3764:0.07915)0.724:0.00191,otu18708:0.00015)0.829:0.00015,otu12171:0.03439)0.963:0.01693)0.851:0.01168,otu7893:0.01705)1.000:0.08904,((otu21895:0.0359,(((otu23085:0.03251,otu3988:0.00243)0.991:0.05107,otu4826:0.08858)0.850:0.0278,otu16428:0.05686)0.905:0.02149)0.727:0.01086,((otu9158:0.06818,otu14437:0.08391)0.953:0.03379,(otu20759:0.08732,otu11228:0.05585)0.879:0.01711)0.616:0.02178)0.955:0.05165)0.834:0.04189)0.951:0.0485,(otu19126:0.04304,otu3463:0.13453)0.054:0.10123)0.405:0.00716,otu4221:0.12296)0.991:0.0866)0.849:0.0417)0.387:0.0185)0.649:0.02775)0.868:0.02058,(otu9720:0.12486,(otu11192:0.16902,otu5794:0.10766)0.623:0.04563)1.000:0.11502)0.782:0.00859)0.909:0.02612)0.877:0.02252)0.911:0.02148,(((otu13582:0.12107,((((otu20244:0.01547,otu8262:0.02139)0.833:0.00721,(otu17146:0.01535,(otu2046:0.02942,(otu11354:0.00278,(otu20936:0.0318,otu6624:0.03507)0.747:0.00289)0.804:0.00547)0.998:0.03073)0.783:0.00579)0.995:0.08286,(otu21190:0.0864,((otu11421:0.03828,(otu20464:0.0068,otu12837:0.02792)0.959:0.02002)0.365:0.01342,(otu15103:0.03742,otu10744:0.05255)0.274:0.00014)1.000:0.10719)0.705:0.04813)0.855:0.03011,((otu16075:0.1889,(otu15974:0.13234,(otu20743:0.08345,otu6373:0.12472)0.976:0.05323)0.727:0.01656)0.923:0.03041,(((((((((otu4357:0.01443,((otu9041:0.01068,otu14569:0.04664)0.725:0.01558,(otu9381:0.02258,otu10177:0.02001)0.920:0.00015)0.916:0.00535)0.873:0.00564,((((otu10295:0.00755,otu8408:0.0304)0.347:0.01148,(otu2659:0.0272,otu6269:0.02488)0.313:0.0127)0.807:0.01627,(otu15900:0.01859,(otu22815:0.01595,otu14352:0.01855)0.828:0.00517)0.847:0.00611)0.848:0.00741,otu13437:0.00567)0.961:0.01371)0.657:0.00122,(otu9161:0.02226,otu13296:0.02297)0.731:0.004)0.773:0.01654,otu8697:0.01407)0.984:0.03991,otu257:0.03839)0.946:0.02729,otu2383:0.05282)0.960:0.03569,((otu13408:0.09276,(otu6539:0.01805,otu6669:0.03478)0.926:0.03802)0.927:0.06389,((otu23404:0.03472,(otu14307:0.0191,(otu11283:0.00016,otu9106:0.04874)0.967:0.01559)0.844:0.01047)1.000:0.05526,(otu3640:0.08084,((otu17884:0.02686,(otu16358:0.01735,((otu19622:0.02566,(otu19999:0.00816,otu6101:0.03737)0.966:0.01805)0.898:0.00952,otu11199:0.01986)0.551:0.0031)0.992:0.0494)0.997:0.06499,((otu11476:0.17004,otu8597:0.06841)0.917:0.03381,((((((otu21537:0.02326,otu9089:0.02278)0.965:0.02428,(otu9992:0.02218,otu16111:0.02916)0.508:0.00732)0.638:0.00955,otu4416:0.01627)0.984:0.03653,(otu4217:0.079,otu8056:0.09622)0.789:0.01307)0.889:0.01971,(otu5727:0.02861,(otu21292:0.00594,otu17270:0.10361)0.338:0.00618)0.987:0.03494)0.738:0.01847,(otu16014:0.04641,otu17022:0.13337)0.850:0.019)0.821:0.00901)0.937:0.02447)0.491:0.01892)0.840:0.01636)0.321:0.01079)0.988:0.05549)0.869:0.01683,(otu22827:0.13162,(otu22366:0.08769,otu15992:0.06351)0.124:0.03698)0.961:0.0398)0.857:0.02523,((((((otu5262:0.08374,otu16137:0.02785)1.000:0.10493,(otu23759:0.14337,(otu19387:0.01832,otu4384:0.03596)0.939:0.06008)0.794:0.04594)0.864:0.02584,((((otu8121:0.02952,otu16406:0.00515)0.999:0.06043,((otu20152:0.03543,otu12769:0.03777)0.998:0.06457,(otu21050:0.03284,otu18034:0.10794)0.947:0.03572)0.996:0.07084)0.861:0.01393,((otu16773:0.10205,((otu2028:0.02215,(otu5272:0.02447,otu14068:0.03332)0.866:0.02045)1.000:0.13764,(otu23493:0.03878,otu747:0.10008)0.915:0.02853)0.698:0.02481)0.939:0.03459,(otu5648:0.06957,(otu2094:0.03231,otu15775:0.04495)0.958:0.02796)0.979:0.03024)0.746:0.00413)0.968:0.03326,((otu8326:0.11395,((otu4374:0.09254,(otu8815:0.01925,otu12623:0.01597)0.807:0.01237)1.000:0.10533,(otu3561:0.00014,otu13328:0.04435)1.000:0.092)0.697:0.04281)0.864:0.02947,(((((((((otu8334:0.00016,otu15073:0.04334)0.919:0.01243,(otu6146:0.02464,(otu9596:0.00016,otu14253:0.10108)1.000:0.05669)0.978:0.02847)0.842:0.01819,otu7246:0.01052)0.895:0.01491,otu22164:0.01396)0.948:0.02977,(otu2474:0.03684,otu3515:0.01057)0.967:0.03085)0.982:0.03932,(((otu4869:0.1264,(otu10270:0.09394,(otu17471:0.01515,otu17855:0.03772)0.993:0.04994)0.393:0.0243)0.898:0.02345,(otu22848:0.12427,(otu18383:0.0262,(otu16288:0.0162,otu165:0.02224)0.807:0.02802)0.961:0.04025)0.995:0.06412)0.968:0.0241,((((otu22390:0.00015,otu482:0.05737)1.000:0.12477,(otu1036:0.07228,(otu5356:0.09813,(otu11988:0.00603,(otu21758:0.02504,otu3977:0.02969)0.763:0.00988)0.988:0.04973)0.891:0.04642)0.456:0.03248)0.910:0.02856,((otu3000:0.07978,(otu20346:0.03131,otu8481:0.00341)0.846:0.02699)0.997:0.11629,otu5748:0.16107)0.399:0.01574)0.894:0.02951,((otu11559:0.08988,((otu3275:0.03463,otu5363:0.00014)1.000:0.1225,(otu7120:0.00015,otu8251:0.0543)0.999:0.07365)0.883:0.02537)0.948:0.03678,(otu6867:0.11372,(otu20072:0.0164,otu11278:0.02466)0.999:0.0746)0.913:0.03887)0.956:0.03221)0.728:0.00389)0.859:0.01876)0.936:0.02715,(otu12242:0.03558,((((otu2362:0.00387,(otu7328:0.03339,otu7193:0.00453)0.962:0.02658)0.994:0.06285,(otu19327:0.02808,otu13913:0.05338)0.992:0.05801)0.878:0.01606,(otu22235:0.11676,(otu11022:0.00016,otu8367:0.03497)0.997:0.05093)0.620:0.01247)0.774:0.01654,otu13682:0.03679)0.898:0.02025)0.999:0.07087)0.879:0.02187,(((otu12056:0.07657,(otu19984:0.09952,(otu2301:0.04348,otu2467:0.05986)0.912:0.04666)0.885:0.03275)0.177:0.01963,otu8534:0.10911)0.627:0.03098,(otu2417:0.05962,(otu2023:0.11835,((otu19478:0.02139,(otu22523:0.00015,(otu6573:0.03993,otu520:0.04574)0.922:0.00014)0.979:0.02665)0.899:0.01934,(otu2230:0.04456,(otu12460:0.07567,(((((((otu14669:0.09269,otu12457:0.04834)0.047:0.02058,otu7620:0.16602)0.777:0.01883,(otu799:0.03771,otu15737:0.0265)1.000:0.06657)0.418:0.01024,(otu23407:0.03275,otu9261:0.00238)0.994:0.04561)0.811:0.01863,otu2251:0.04461)0.557:0.02874,otu6054:0.05777)0.188:0.01498,otu21924:0.05671)0.907:0.02968)0.972:0.04305)0.995:0.05554)0.309:0.00813)0.928:0.02463)0.670:0.02701)0.987:0.04244)0.872:0.01444,((otu11130:0.07698,otu9338:0.09609)0.866:0.01719,((otu2874:0.07144,(otu16641:0.14179,(otu3579:0.02591,otu12002:0.00936)0.999:0.11575)0.825:0.03491)0.944:0.03299,((((((otu20204:0.00015,otu23062:0.03784)1.000:0.08647,(otu6999:0.00866,otu7607:0.02636)0.997:0.05066)0.871:0.01762,((otu6445:0.0493,otu13743:0.0252)0.449:0.01318,(otu9447:0.0245,otu18767:0.06804)0.777:0.01741)0.943:0.02313)0.742:0.00688,otu13719:0.0443)0.644:0.00346,otu5793:0.11728)0.580:0.00972,(otu5235:0.02213,(otu13492:0.07218,(otu13315:0.04537,(((otu22082:0.01606,((otu21509:0.01084,otu1433:0.04445)0.861:0.0117,otu15056:0.01958)0.528:0.01195)0.722:0.00742,((otu16592:0.02923,otu966:0.022)0.062:0.00529,(otu12427:0.01354,(otu7053:0.00774,otu20198:0.04183)0.900:0.01694)0.994:0.03919)0.722:0.0035)0.696:0.00433,(otu23855:0.00145,otu13001:0.05592)1.000:0.07538)0.520:0.02034)0.992:0.04044)0.828:0.01193)0.937:0.02286)0.991:0.0391)0.904:0.01929)0.868:0.02232)0.856:0.01407)0.782:0.01231)0.903:0.02278)0.233:0.01461,(((otu161:0.13959,((otu17733:0.1496,(otu7356:0.08573,((otu15488:0.1128,otu18397:0.09661)0.235:0.01796,(otu4742:0.06678,(otu408:0.08267,(otu19712:0.00345,otu2374:0.04606)1.000:0.08812)0.927:0.04175)0.890:0.03093)0.589:0.01948)0.188:0.02539)0.995:0.09426,(otu13639:0.17696,(otu6932:0.05405,otu17748:0.00706)0.982:0.08086)0.911:0.04134)0.956:0.05219)0.878:0.02821,(((otu20594:0.07613,(otu6440:0.01235,(otu10351:0.03267,otu15805:0.03989)1.000:0.0571)0.970:0.02821)0.944:0.0259,((otu23710:0.02138,(otu21670:0.04547,(otu11415:0.03471,otu1064:0.00014)0.428:0.00247)0.943:0.0127)0.887:0.01722,(otu6280:0.0402,(otu23581:0.04538,(((((otu18697:0.01426,(otu12659:0.03197,(otu2588:0.01723,otu8413:0.02386)0.874:0.01411)0.522:0.01137)0.953:0.0164,otu19033:0.05279)0.740:0.00256,(otu3497:0.01761,otu1579:0.03638)0.903:0.01211)0.912:0.02077,otu21493:0.03587)0.934:0.01739,otu18243:0.02017)0.923:0.02251)0.762:0.02387)0.947:0.03714)0.889:0.01476)0.973:0.04026,(otu8891:0.11638,otu15762:0.10263)0.863:0.02599)0.949:0.03283)0.889:0.02476,((((otu14926:0.10844,otu15844:0.129)0.973:0.06995,((otu4226:0.05919,otu4334:0.06302)0.995:0.05515,(otu8275:0.03125,(otu22781:0.00185,otu5415:0.07805)0.849:0.02174)0.968:0.04344)0.989:0.06519)0.402:0.02638,(otu22868:0.11208,(otu20024:0.08631,((otu8424:0.03358,(otu3493:0.0345,(otu12477:0.02229,otu1637:0.02751)0.941:0.03319)0.845:0.01567)0.930:0.03214,(otu1109:0.04809,otu1578:0.0484)0.865:0.02591)0.317:0.03581)0.978:0.07101)0.989:0.06641)0.266:0.01607,(otu3759:0.17599,(otu2425:0.09629,otu16783:0.08181)0.476:0.02406)0.854:0.04744)0.987:0.06886)0.971:0.03291)0.925:0.03223,(((otu318:0.02621,otu18757:0.00764)1.000:0.12211,(otu12012:0.06585,otu15241:0.10355)1.000:0.11274)0.950:0.04021,(otu1123:0.1192,otu12078:0.18314)0.931:0.04849)0.873:0.03937)0.606:0.02215,(otu13517:0.14837,(otu11980:0.0274,otu1742:0.06191)0.998:0.09078)0.862:0.02322)0.796:0.01334)0.793:0.01377)0.845:0.02327)0.727:0.01932)0.621:0.02389,((otu788:0.17688,otu18375:0.11837)0.881:0.02597,((otu7748:0.06415,otu7995:0.09885)0.975:0.07853,((otu8679:0.0147,(otu13917:0.05223,(otu2025:0.03823,otu7119:0.00015)0.687:0.00014)0.977:0.03804)1.000:0.12622,(otu21029:0.05168,(otu1535:0.01774,(otu22735:0.00016,otu979:0.04523)0.936:0.02281)0.814:0.03519)0.996:0.09332)0.931:0.05599)0.435:0.02414)0.975:0.04687)0.573:0.01378,((((otu6667:0.10898,(otu20177:0.05826,((otu3085:0.01102,(otu7901:0.02074,(otu3232:0.03723,otu15395:0.01939)0.994:0.03586)0.867:0.01422)0.842:0.01231,((otu1053:0.02816,((otu22589:0.00807,(otu1830:0.01852,(otu3336:0.00014,otu9352:0.03721)0.970:0.01952)0.937:0.02076)0.876:0.01532,otu1833:0.01858)0.875:0.0094)0.994:0.0397,otu8216:0.02021)0.908:0.01697)0.968:0.02736)0.946:0.03816)0.995:0.07673,(((((((((otu18402:0.08203,(otu14234:0.19447,(otu3767:0.00809,otu4173:0.02831)0.999:0.1503)0.995:0.11011)0.288:0.00015,((otu21405:0.14891,otu14963:0.16009)0.251:0.03168,(otu2436:0.03861,otu14575:0.02523)0.988:0.07468)0.926:0.06037)0.915:0.03788,((otu5320:0.0535,((otu3076:0.05529,otu6738:0.03596)0.988:0.03863,((((otu15823:0.01736,(otu23568:0.01838,otu9929:0.05183)0.433:0.0036)0.875:0.01262,(otu967:0.01947,(otu2002:0.03708,(otu21847:0.00015,otu8956:0.03705)0.687:0.0047)0.850:0.01014)0.126:0.01012)0.936:0.02385,otu23375:0.01437)0.803:0.01283,otu2080:0.01823)0.063:0.00894)1.000:0.07553)0.999:0.10775,(otu3145:0.08742,(otu21884:0.07146,(otu23730:0.01804,(otu671:0.00016,otu16876:0.04955)0.979:0.03456)0.997:0.06163)0.943:0.045)0.960:0.05948)0.901:0.04399)0.643:0.00538,(((((otu13903:0.11589,((otu10184:0.13361,otu15155:0.22129)0.988:0.09732,otu6960:0.15998)0.067:0.04109)0.527:0.0309,(otu5135:0.10137,otu7999:0.09233)0.999:0.12318)0.194:0.01858,(otu12539:0.12095,((otu21933:0.03665,(otu22756:0.03379,(otu20558:0.04367,otu14317:0.00014)0.951:0.01813)0.569:0.01902)0.822:0.01479,((otu20256:0.05771,otu3317:0.00015)0.896:0.01612,otu15100:0.07505)0.827:0.02778)0.999:0.10659)0.917:0.04382)0.893:0.04094,(((((otu22024:0.03819,otu12845:0.04851)1.000:0.11859,((otu5231:0.10633,(otu13570:0.03117,(otu16946:0.03201,(otu11221:0.00272,otu17833:0.03143)0.341:0.0044)0.934:0.02337)0.696:0.01058)0.989:0.07304,(otu367:0.06915,otu8779:0.10153)0.984:0.08311)0.996:0.09165)0.989:0.0935,((((otu21298:0.08292,((otu7796:0.01612,otu9389:0.01935)0.861:0.00928,(otu23662:0.00839,(otu7871:0.00016,otu7959:0.03286)0.997:0.0246)0.706:0.00843)0.997:0.06459)0.968:0.0455,((otu8585:0.03993,otu18255:0.04094)0.937:0.02762,(otu18803:0.11115,(otu22788:0.03537,(otu6868:0.0184,(otu20403:0.01273,(otu11034:0.02912,otu11303:0.02108)0.302:0.00464)0.902:0.01935)0.745:0.01818)0.605:0.01002)0.828:0.02761)0.918:0.024)0.893:0.02247,(otu6304:0.19454,otu1148:0.10758)0.915:0.03725)0.668:0.03294,(((otu17458:0.01592,(otu20972:0.01569,otu8526:0.02163)0.826:0.01156)0.994:0.04589,(otu18032:0.06289,(otu4827:0.0342,otu18598:0.02541)0.604:0.01187)0.854:0.01764)0.946:0.01866,(otu22796:0.11596,(((otu22978:0.03332,otu17880:0.00203)0.998:0.03837,(otu22664:0.02226,otu23036:0.01499)0.689:0.01509)0.895:0.01123,((otu6929:0.01303,otu1819:0.02194)0.971:0.02157,(otu13185:0.04156,otu3500:0.05527)0.922:0.01689)0.988:0.03259)0.891:0.01299)0.238:0.00246)0.989:0.04016)0.629:0.01123)0.804:0.01251,((otu4536:0.0215,otu15181:0.02165)1.000:0.14807,(otu8218:0.12297,otu12417:0.09207)0.930:0.03411)0.774:0.01484)0.806:0.01392,((((otu13187:0.08051,((otu82:0.01752,otu1755:0.02921)0.985:0.04666,((otu19363:0.03171,(otu3158:0.03111,otu5275:0.02382)0.996:0.05571)0.957:0.03771,(otu2596:0.04295,otu9488:0.05277)0.955:0.03829)0.796:0.01768)0.698:0.03997)0.989:0.05554,(otu18704:0.05263,(otu14821:0.11494,(otu19962:0.09464,((otu11243:0.09837,otu8418:0.06912)0.966:0.05664,((otu1851:0.01618,(otu6362:0.02444,(otu6295:0.01702,otu8331:0.01814)0.088:0.00888)0.784:0.00558)0.782:0.00875,(otu18795:0.11487,(otu16393:0.01976,(otu5005:0.0219,otu14350:0.05577)0.905:0.01797)0.985:0.03218)0.220:0.00741)0.928:0.03513)0.010:0.0191)0.978:0.0498)0.260:0.01601)0.014:0.02641)0.794:0.03811,(((((otu7506:0.02766,((((otu19631:0.04045,otu17648:0.00014)0.989:0.03145,(otu17500:0.05601,otu18823:0.00218)0.955:0.02755)0.866:0.02516,(otu9710:0.00014,otu15857:0.03493)0.832:0.01284)0.820:0.00971,((otu8570:0.04353,(otu11184:0.00015,otu23526:0.03773)0.331:0.00016)0.847:0.01217,(((otu16074:0.02421,otu2146:0.02054)0.072:0.01251,otu11646:0.03518)0.862:0.00688,otu20121:0.01194)0.897:0.01306)0.898:0.01261)0.731:0.00331)0.831:0.01006,((otu13282:0.03011,((otu4391:0.01816,otu13385:0.03421)0.907:0.01425,(otu15686:0.00252,otu6337:0.05534)0.692:0.00095)0.762:0.00731)0.997:0.06137,(otu22415:0.02678,otu7593:0.00782)0.972:0.02738)0.697:0.01352)0.994:0.03718,((otu23755:0.03702,(otu3486:0.0322,(otu21179:0.00015,otu16514:0.03716)0.997:0.03969)0.894:0.01252)0.922:0.02011,((otu3024:0.02457,(((otu616:0.02595,otu23365:0.04638)0.768:0.00678,(((((otu22099:0.03025,otu21949:0.01982)0.146:0.00216,otu12124:0.01721)0.834:0.00014,(otu10238:0.04058,(otu19222:0.02802,otu13728:0.01792)0.667:0.00326)0.989:0.00095)0.834:0.00239,(((otu1158:0.01611,otu179:0.02366)0.670:0.001,otu16483:0.01978)0.775:0.00259,(otu5066:0.02284,otu23151:0.02277)0.746:0.00178)0.995:0.00016)0.992:0.01471,(otu13703:0.00015,otu4992:0.04828)0.736:0.00482)0.748:0.00267)0.908:0.00975,(otu21299:0.02045,otu5150:0.01789)0.684:0.00154)0.918:0.01113)0.879:0.01871,otu4621:0.06916)0.720:0.00725)0.782:0.01888)0.865:0.01463,(otu8466:0.0964,(((otu722:0.04186,(otu21930:0.00015,otu2843:0.0402)0.252:0.00631)1.000:0.0972,otu23272:0.0712)0.008:0.01458,(otu15927:0.03316,(otu9077:0.01442,(otu4706:0.02665,otu588:0.01796)0.952:0.01726)0.998:0.04645)0.949:0.02836)0.821:0.02869)0.831:0.01419)0.382:0.01636,((otu21035:0.12197,otu6058:0.10746)0.969:0.07738,(otu9238:0.03425,(otu14833:0.07835,((((((((otu17951:0.06768,(otu3335:0.04533,otu46:0.04932)0.946:0.0211)0.942:0.01908,otu1191:0.02804)0.763:0.00867,((otu2769:0.04429,otu4545:0.00015)0.994:0.02851,(otu6158:0.02669,((otu2205:0.03821,otu17666:0.05503)0.989:0.03548,((((otu8794:0.03871,otu5524:0.05904)0.127:0.00813,(otu728:0.02141,(otu8313:0.05833,(((otu16611:0.02415,(otu3060:0.01953,otu10617:0.01506)0.886:0.0092)0.751:0.00251,(otu12247:0.00015,(otu2655:0.02448,otu8554:0.02448)0.942:0.01166)0.946:0.00718)0.897:0.01,otu115:0.01674)0.996:0.05364)0.967:0.02991)0.356:0.00016)0.938:0.01727,(otu14198:0.0166,(otu20857:0.0332,otu17297:0.00895)0.942:0.01955)0.965:0.027)0.854:0.01174,((otu21341:0.03773,otu4657:0.07259)0.186:0.0117,(((otu3875:0.02115,otu2533:0.04283)0.365:0.01188,otu8180:0.0325)0.941:0.01824,otu21453:0.0274)0.972:0.02601)0.815:0.0085)0.944:0.01672)0.900:0.01521)0.720:0.00297)0.754:0.00442)0.946:0.0157,(((otu23744:0.01282,otu8461:0.04505)0.885:0.01366,(((((otu23529:0.0297,otu17178:0.00501)0.218:0.00015,otu2967:0.03184)0.836:0.01148,((otu444:0.006,otu8726:0.03057)0.948:0.01468,(otu8382:0.02607,otu13222:0.01415)0.093:0.00359)0.344:0.0059)0.770:0.00471,(otu14934:0.03026,otu16624:0.01024)0.972:0.02032)0.997:0.04411,(otu8094:0.03276,(otu9893:0.02535,(otu3150:0.0049,(((otu6107:0.02639,otu7930:0.01224)0.996:0.03333,(otu15031:0.02934,otu18821:0.03006)0.346:0.0022)0.369:0.00014,otu12490:0.02877)0.898:0.00508)0.878:0.00638)0.329:0.00462)0.867:0.01216)1.000:0.06356)0.944:0.02618,((otu7081:0.07515,otu7169:0.02133)0.904:0.02595,otu9208:0.07747)0.829:0.01468)0.850:0.01164)0.795:0.00599,(((otu23418:0.03372,otu1133:0.05179)0.876:0.02392,(((otu7341:0.03479,(otu10149:0.04482,otu20042:0.02186)0.802:0.00015)0.897:0.02686,otu13618:0.03401)0.437:0.0062,((otu21192:0.03334,(otu12218:0.00729,(otu9600:0.05724,otu15901:0.06515)0.789:0.01276)0.912:0.01256)0.446:0.01473,(otu5802:0.03863,otu7014:0.04933)0.450:0.01127)0.832:0.00947)0.762:0.00553)0.677:0.00756,(otu20446:0.05158,(((otu21254:0.07935,(otu12371:0.13954,(otu20085:0.01583,((otu3728:0.02938,(otu20764:0.07831,otu23461:0.11814)0.986:0.05701)0.603:0.02063,otu15057:0.02609)0.228:0.01549)0.996:0.0887)0.468:0.03986)0.708:0.02828,otu21943:0.04616)0.789:0.0151,otu12559:0.07695)0.777:0.01543)0.995:0.03836)0.845:0.01082)0.910:0.01208,((otu7806:0.00016,otu13030:0.03411)0.995:0.02825,((((otu8085:0.06042,((otu8081:0.03482,((otu23594:0.03791,otu15268:0.02027)0.451:0.00833,(otu13379:0.02541,(otu19193:0.00015,otu3603:0.03672)0.985:0.01846)0.917:0.01232)0.824:0.00781)0.349:0.00651,otu23573:0.00711)0.877:0.0087)0.985:0.02548,otu12332:0.00681)0.946:0.01742,((otu20169:0.03923,(otu8384:0.0202,(otu19421:0.04594,otu16260:0.0011)0.957:0.02259)0.848:0.0124)0.852:0.01495,((otu3623:0.01571,otu22679:0.03801)0.713:0.00263,otu9857:0.01803)0.756:0.00327)0.960:0.01837)0.826:0.01376,otu10365:0.03415)0.849:0.01607)0.967:0.02145)0.742:0.00376,(otu8294:0.06591,(otu17782:0.039,(otu23385:0.02493,otu7403:0.0346)0.894:0.01259)0.880:0.01521)0.904:0.01882)0.000:0.01815,((otu6737:0.03139,((otu5394:0.05325,(otu20758:0.0073,otu1056:0.03229)0.499:0.00306)0.916:0.02579,otu4036:0.04987)0.526:0.02018)0.997:0.06387,otu17805:0.08919)0.596:0.02007)0.441:0.01617)0.624:0.02207)0.989:0.06412)0.770:0.02598)0.701:0.02835)0.898:0.03124,((((((otu4095:0.01494,otu6254:0.09438)0.985:0.05264,((otu3202:0.03184,otu7907:0.01056)0.997:0.04374,(otu7662:0.00478,(otu22473:0.01131,otu14595:0.02603)0.999:0.0396)0.886:0.02054)0.904:0.01961)0.966:0.03538,(((otu2599:0.10192,otu13684:0.11704)0.909:0.04717,(((((otu19718:0.0376,otu5286:0.06925)0.478:0.01415,(otu9958:0.03646,otu14284:0.07657)0.933:0.0228)0.633:0.00192,(otu4748:0.01455,(otu3779:0.03505,otu5832:0.00015)0.999:0.03622)0.966:0.02118)0.801:0.00594,((otu7905:0.03449,((otu23382:0.07011,otu13070:0.03345)0.886:0.02345,(otu6940:0.03999,(otu3535:0.03297,otu15430:0.04106)0.812:0.01224)0.673:0.02794)0.916:0.02721)0.656:0.01235,((otu5611:0.01044,(otu22028:0.023,otu7367:0.01732)0.937:0.01753)0.974:0.01867,(otu21167:0.05223,(otu20472:0.02531,((otu21319:0.03544,otu22628:0.02441)0.490:0.01296,otu18964:0.01979)0.881:0.01259)0.935:0.01505)0.659:0.00073)0.995:0.03773)0.840:0.00707)0.932:0.01416,(otu9272:0.0254,((((otu11463:0.05699,(otu1312:0.05231,(((otu1595:0.0469,(otu1594:0.03872,(otu9716:0.09514,(otu20123:0.00014,otu18896:0.05142)0.998:0.04649)0.760:0.01142)0.710:0.0032)0.834:0.01089,otu19755:0.05644)0.869:0.00974,otu14170:0.0299)0.865:0.02024)0.722:0.00487)0.937:0.00886,((otu2583:0.02753,otu4727:0.03806)0.591:0.0134,otu14505:0.01635)0.725:0.00427)0.734:0.00278,otu10277:0.04442)0.839:0.00988,(otu21272:0.02495,otu18731:0.03585)0.953:0.02458)0.928:0.01398)0.904:0.00015)0.779:0.00685)0.805:0.00798,(otu21578:0.09039,(otu9913:0.06467,(otu20623:0.02663,(otu22331:0.06273,otu23723:0.00597)0.967:0.02869)0.680:0.00846)0.142:0.00615)0.953:0.02039)0.978:0.03804)0.842:0.01709,(((otu3831:0.06876,otu16480:0.0388)0.945:0.04732,((otu8176:0.04803,(otu5599:0.07265,otu14134:0.05308)0.639:0.00991)0.956:0.02299,(otu22184:0.04257,(otu19356:0.02891,otu23060:0.05276)0.885:0.01339)0.554:0.00806)0.877:0.0136)0.976:0.0405,(((otu21637:0.03904,(otu21097:0.05618,otu3319:0.04852)0.946:0.03618)1.000:0.0781,((((((otu4006:0.01228,otu8834:0.02454)0.773:0.00507,otu6610:0.06656)0.880:0.01033,otu10658:0.02181)0.869:0.00944,otu6797:0.0105)0.923:0.01915,otu14186:0.01226)0.939:0.02185,(otu3549:0.04557,otu17316:0.02741)0.266:0.00307)0.946:0.03962)0.624:0.02781,(((((otu378:0.09341,otu9622:0.10177)0.652:0.02146,(((((((otu9280:0.04145,(((otu8280:0.02484,otu14799:0.05132)0.886:0.00835,(((otu19805:0.03642,otu11810:0.03356)0.861:0.00786,((otu19412:0.03625,((otu67:0.07505,otu6766:0.03532)0.724:0.00302,otu19598:0.04879)0.821:0.00016)0.186:0.00276,otu9028:0.05487)0.765:0.00015)0.794:0.00245,(otu7024:0.03084,otu7600:0.04961)0.829:0.00531)0.831:0.00016)0.486:0.00016,(otu6695:0.02857,otu22213:0.03122)0.768:0.00725)0.921:0.00877)0.911:0.00015,((((otu5650:0.03491,otu2282:0.04223)0.739:0.00348,otu7015:0.03131)0.916:0.00986,(otu18644:0.02435,otu13519:0.05017)0.852:0.00754)0.668:0.00119,(otu13006:0.02557,(otu3248:0.01825,otu22223:0.05449)0.823:0.01212)0.866:0.00744)0.268:0.00015)0.777:0.00273,((otu8037:0.05274,(otu16579:0.0641,(otu7706:0.04341,otu8971:0.03027)0.746:0.00488)0.382:0.00295)0.855:0.00016,otu12557:0.03334)0.762:0.00246)0.991:0.01793,(((((otu16584:0.04612,(otu21707:0.04667,otu7442:0.0276)0.387:0.00328)0.740:0.00281,((otu5120:0.04794,otu16057:0.03181)0.677:0.00145,(otu10433:0.0252,otu18509:0.02518)0.748:0.00242)0.784:0.00229)0.806:0.00243,(((otu4216:0.03496,otu14539:0.03246)0.856:0.00628,((((((otu23114:0.03413,otu18127:0.02544)0.432:0.00722,otu4057:0.03799)0.750:0.00289,(((otu23275:0.03874,otu397:0.0362)0.738:0.00204,(otu14911:0.03815,(((((otu271:0.04403,otu22229:0.02264)0.964:0.00015,otu21111:0.01749)0.764:0.00251,(otu10044:0.03382,otu12835:0.02565)0.796:0.00449)0.960:0.0099,((otu8786:0.02051,(otu18305:0.03026,(otu11735:0.02684,otu12351:0.02636)0.000:0.00334)0.879:0.00014)0.887:0.00772,otu3688:0.0331)0.760:0.00275)0.768:0.00245,((otu23075:0.03286,((((otu10917:0.0276,(otu1472:0.03009,otu22723:0.0541)0.975:0.00014)0.827:0.00015,(((((((otu11692:0.02834,otu15739:0.04892)0.390:0.0024,((otu229:0.03067,otu17718:0.03564)0.427:0.00246,otu12754:0.02538)0.882:0.00015)0.983:0.00014,(otu596:0.03051,(otu22106:0.02753,otu22855:0.03195)0.772:0.00472)0.291:0.00414)0.839:0.00223,(otu7355:0.02368,otu21039:0.03676)0.708:0.00173)1.000:0.00015,(otu21868:0.02056,otu12648:0.02745)0.744:0.00486)0.798:0.00198,(otu5161:0.02538,otu131:0.0281)0.836:0.0049)0.852:0.00016,(otu7822:0.0331,(otu8503:0.02822,otu3426:0.02305)0.737:0.00206)0.760:0.00247)0.734:0.00015)0.110:0.00016,otu9701:0.02794)0.835:0.00242,((otu13503:0.04881,otu13531:0.02732)0.710:0.00305,(((otu5637:0.03356,otu13169:0.03878)0.073:0.00232,otu217:0.0463)0.672:0.00475,(otu11433:0.04651,otu8230:0.03828)0.786:0.00516)0.818:0.00015)0.746:0.00014)0.783:0.00016)0.143:0.00014,((otu11459:0.03471,otu16289:0.03596)0.787:0.00474,otu7864:0.03112)0.728:0.00174)0.195:0.00015)0.385:0.00016)0.186:0.00014)0.902:0.00332,(otu3766:0.06558,(otu20705:0.02788,otu19236:0.02251)0.179:0.00254)0.764:0.00253)0.841:0.00014)0.825:0.00349,(otu1072:0.03293,(((otu223:0.02885,otu2482:0.05349)0.841:0.00675,((otu11890:0.02865,(otu17777:0.03383,otu8476:0.05254)0.727:0.00258)0.925:0.00983,(otu17059:0.04114,(otu14851:0.03992,otu18325:0.03111)0.524:0.0047)0.191:0.00304)0.897:0.00016)0.770:0.00241,otu8777:0.04383)0.854:0.00648)0.745:0.00294)0.673:0.00015,((((otu5955:0.02535,(otu10107:0.04057,otu22687:0.02438)0.748:0.00391)0.870:0.00491,(otu3744:0.02373,otu5294:0.05406)0.732:0.00719)0.826:0.00015,(otu7259:0.03609,otu15212:0.03273)0.743:0.00241)0.760:0.00016,(otu2722:0.02499,otu7603:0.03029)0.735:0.00282)0.851:0.00259)0.267:0.00015,(otu20862:0.02788,otu383:0.02272)0.914:0.00972)0.000:0.00015)0.423:0.00016,(otu3613:0.0278,(otu5857:0.04157,otu8407:0.04779)0.196:0.00551)0.822:0.00538)0.841:0.00015)0.920:0.00014,(((((otu11165:0.03478,otu21000:0.02899)0.807:0.00692,(otu269:0.03923,otu9478:0.0206)0.751:0.0049)0.768:0.00279,(((otu23586:0.02558,otu16140:0.02531)0.352:0.005,(otu15650:0.0275,(((otu20971:0.0281,otu10247:0.02831)0.256:0.00454,otu8158:0.03861)0.862:0.00561,otu21948:0.02267)0.837:0.00733)0.834:0.00526)0.197:0.00016,otu15726:0.03583)0.810:0.00016)0.825:0.00247,((otu12324:0.03173,(otu783:0.04301,((otu2787:0.02794,otu7920:0.0363)0.833:0.00672,((otu5959:0.02588,otu9635:0.03116)0.847:0.00525,(otu17711:0.04789,otu3345:0.04245)0.746:0.00196)0.626:0.00106)0.729:0.00212)0.946:0.01077)0.832:0.00767,((otu18286:0.03749,((otu2326:0.02162,(otu19462:0.03734,(otu2310:0.02722,otu15696:0.03075)0.848:0.00785)0.815:0.00507)0.834:0.00569,otu13962:0.02983)0.248:0.00016)0.146:0.0047,otu489:0.03138)0.825:0.00026)0.811:0.0044)0.738:0.00014,(((otu2107:0.03319,(otu18215:0.03065,(otu16052:0.03884,otu2496:0.03665)0.826:0.00732)0.589:0.00273)0.817:0.00741,otu22937:0.03033)0.388:0.00015,(otu19082:0.08445,(otu19721:0.03331,(otu19026:0.01938,otu8351:0.03915)0.790:0.00889)0.783:0.00479)0.838:0.00015)0.775:0.00253)0.099:0.00015)0.877:0.00485,((((((otu8437:0.02769,otu17883:0.01984)0.882:0.00824,otu9223:0.04204)0.628:0.00021,otu14540:0.03076)0.788:0.00258,(otu8997:0.03307,(otu460:0.03192,otu18752:0.03979)0.835:0.00665)0.140:0.00016)0.806:0.00244,(((((otu3774:0.03639,otu19081:0.04453)0.663:0.00156,((((((otu16915:0.03319,(((((((otu7396:0.0328,otu17177:0.03704)0.756:0.00289,(otu4607:0.04533,(otu16608:0.02553,otu10824:0.03353)0.708:0.00747)0.722:0.00252)0.828:0.00014,((otu15730:0.03569,otu21657:0.03299)0.761:0.00015,otu7876:0.04408)0.878:0.00494)0.000:0.00011,otu20709:0.00014)0.842:0.00016,(((otu8377:0.03234,(otu6072:0.03849,otu17082:0.04274)0.746:0.00257)0.839:0.00507,(otu20265:0.04044,otu13431:0.03617)0.839:0.00498)0.718:0.00084,((((otu1335:0.03102,otu8626:0.03666)0.392:0.0047,otu10751:0.03295)0.848:0.00195,(otu11489:0.05191,otu14201:0.02446)0.883:0.00879)0.777:0.00078,(((((otu3115:0.0372,otu18449:0.03165)0.764:0.00404,(otu18955:0.04014,(otu1846:0.03706,(otu6814:0.03069,otu19845:0.01953)0.374:0.00752)0.413:0.0014)1.000:0.00015)0.783:0.00261,otu6803:0.03436)0.358:0.00248,otu13842:0.03156)0.828:0.00015,((((otu21604:0.03879,otu10253:0.08113)0.739:0.00222,otu12311:0.03897)0.516:0.00014,otu127:0.04082)0.930:0.00506,(otu21385:0.05289,otu2509:0.03388)0.156:0.00472)0.520:0.00015)0.513:0.00014)0.860:0.00324)0.165:0.00015)0.892:0.00161,otu166:0.04114)0.446:0.00181,(((otu7720:0.04195,otu12601:0.05917)0.827:0.00486,otu6438:0.05624)0.169:0.00246,otu3278:0.061)0.655:0.00162)0.612:0.00056)0.421:0.00014,(otu22844:0.0338,otu9743:0.04786)0.767:0.00458)0.162:0.0001,(otu10672:0.03615,((((otu17079:0.04058,otu7915:0.01626)0.831:0.01308,(((otu4414:0.06212,otu5520:0.02921)0.739:0.00248,otu1692:0.04202)0.694:0.00435,(otu7967:0.03118,otu9819:0.02334)0.793:0.00474)0.866:0.00676)0.730:0.00283,otu3390:0.03389)0.740:0.00255,((otu6428:0.02817,otu720:0.0231)0.897:0.0076,otu10886:0.03315)0.762:0.00284)0.457:0.0021)0.770:0.00257)0.248:0.00014,(otu16806:0.03303,(otu11325:0.04406,otu22433:0.02861)0.847:0.00498)0.847:0.0051)0.729:0.00014,(((otu17527:0.06073,(otu21958:0.0233,otu7972:0.03339)0.803:0.00737)0.749:0.00256,(otu3270:0.02846,otu473:0.0449)0.718:0.00179)0.919:0.00755,((otu20370:0.0567,otu16842:0.03478)0.863:0.00016,(otu1261:0.03004,otu13217:0.02897)0.846:0.00486)0.779:0.00307)0.734:0.00011)0.739:0.00064,((otu20132:0.029,otu20995:0.03219)0.480:0.00597,((otu8759:0.04104,(otu19173:0.01842,otu3262:0.03025)0.884:0.00863)0.571:0.0031,(otu20663:0.03788,otu14123:0.04543)0.816:0.0065)0.780:0.00014)0.797:0.00308)0.230:0.00015)0.841:0.00192,(otu20193:0.0414,otu624:0.03123)0.468:0.00437)1.000:0.00015,(otu8529:0.03001,otu13400:0.05457)0.731:0.00302)0.735:0.00015,((otu11429:0.03317,((otu10913:0.02559,otu8076:0.03883)0.744:0.0023,(otu11092:0.03061,((otu2880:0.02413,otu15876:0.02935)0.845:0.00629,(otu17038:0.03341,(otu20730:0.02844,otu11088:0.03087)0.722:0.00238)0.770:0.00256)0.759:0.00256)0.749:0.00249)0.736:0.00238)1.000:0.00015,(((otu6453:0.03871,(otu13263:0.03287,otu17440:0.01543)0.821:0.00735)0.863:0.00517,otu3175:0.03369)0.687:0.00223,(otu16872:0.03841,(otu3086:0.03151,otu9146:0.02843)0.373:0.0019)0.773:0.00269)0.892:0.00016)0.750:0.00015)0.845:0.00245)0.017:0.00014,((((otu15633:0.0409,(otu2178:0.02558,(otu20015:0.04273,otu15187:0.02826)0.725:0.00913)0.473:0.0057)0.760:0.00522,((otu4480:0.04074,otu5922:0.02641)0.076:0.00842,(otu3695:0.06805,otu10296:0.04541)0.353:0.00899)0.860:0.01089)0.640:0.00022,((otu17252:0.02842,(otu14384:0.02598,otu2252:0.03329)0.740:0.00239)0.805:0.00448,(otu4770:0.03822,(otu14102:0.04069,otu17321:0.02584)0.500:0.01345)0.859:0.00552)0.931:0.00014)0.847:0.00237,((otu11629:0.04648,otu23326:0.03837)0.780:0.0056,(otu7732:0.02856,otu13775:0.03588)0.854:0.00484)0.765:0.00275)0.986:0.00015)0.774:0.00242)0.726:0.00225)0.843:0.0061,(otu22111:0.04211,otu10226:0.03203)0.876:0.00927)0.816:0.00823,otu8141:0.12021)0.680:0.01101,otu9393:0.02512)1.000:0.09429)0.928:0.03246,((((otu9711:0.02197,(otu5936:0.04697,(otu17539:0.0338,((((otu5876:0.03706,(otu20591:0.03351,otu13825:0.04424)0.240:0.00356)0.750:0.00288,(((otu7158:0.04556,otu18983:0.0287)0.798:0.00566,((((((otu3309:0.03412,(otu23817:0.02867,otu2919:0.05081)0.602:0.00014)0.700:0.00014,((otu19017:0.02602,((otu21277:0.02876,otu14315:0.02603)0.193:0.00252,otu22541:0.03984)0.838:0.00015)0.723:0.00252,otu12445:0.02868)0.971:0.00016)0.885:0.00016,((otu22453:0.04014,otu8781:0.02995)0.447:0.0048,(otu6066:0.04026,otu3071:0.02665)0.791:0.00016)0.854:0.00475)0.894:0.00477,((otu6871:0.05909,otu14612:0.04073)0.857:0.01098,((((((otu14154:0.02481,otu13885:0.04282)0.847:0.0068,(otu21581:0.02629,otu18003:0.04622)0.731:0.00288)0.797:0.00414,((otu5391:0.03361,(otu7627:0.02852,otu16127:0.0338)0.764:0.00014)0.791:0.00507,((otu19647:0.04446,otu9025:0.04509)0.718:0.00299,(otu18049:0.01935,otu23058:0.03829)0.404:0.01016)0.663:0.00314)0.741:0.00224)0.719:0.0026,(((otu12036:0.02705,(otu2528:0.04738,otu4659:0.05064)0.760:0.00764)0.874:0.01052,otu18712:0.03273)0.187:0.00128,(otu7927:0.03201,otu11653:0.04585)0.048:0.00482)0.985:0.00015)0.766:0.00015,otu9772:0.00014)0.243:0.00015,(otu912:0.04581,(otu20252:0.02593,otu16786:0.03439)0.848:0.00636)0.767:0.00212)1.000:0.00015)0.720:0.00117)0.761:0.00135,(otu19925:0.04587,otu19125:0.05066)0.905:0.01051)1.000:0.00014,((otu17546:0.02385,otu10850:0.03748)0.359:0.00477,(((otu15647:0.02876,otu18137:0.03697)0.755:0.0025,(otu3323:0.03398,(otu21075:0.02477,otu13914:0.06999)0.817:0.00653)0.916:0.00014)0.970:0.00014,(otu9639:0.02887,otu20607:0.03106)0.769:0.00236)1.000:0.00014)0.812:0.00239)0.751:0.00016)0.359:0.00014,(otu23648:0.03162,(otu21858:0.02381,otu16265:0.02389)0.752:0.00218)0.865:0.00517)0.000:0.00014)0.794:0.00015,((((otu19194:0.03934,otu17561:0.03691)0.403:0.00278,otu5138:0.02584)0.757:0.00279,otu9782:0.03968)0.593:0.00015,(otu23184:0.02936,otu4524:0.02944)0.773:0.00226)0.864:0.00257)0.906:0.00568,(otu22081:0.02448,otu16082:0.02683)0.714:0.00174)0.857:0.00015)0.203:0.00521)0.796:0.00703)0.271:0.00703,otu19243:0.05475)0.654:0.02058,otu18695:0.04333)0.434:0.00609,otu16565:0.03743)0.970:0.04051)0.738:0.01154,((((otu22511:0.07968,((otu8419:0.03154,(((((((otu17703:0.00014,(otu7347:0.04245,((otu5216:0.03439,otu9048:0.03444)0.713:0.0026,(otu4070:0.02883,otu3167:0.04266)0.728:0.00258)0.745:0.00231)1.000:0.00014)0.890:0.00015,(otu12229:0.03219,otu17636:0.03743)0.734:0.00221)0.494:0.00015,((otu10772:0.02728,otu2488:0.03009)0.748:0.00496,otu8458:0.03261)0.683:0.00204)0.982:0.01482,otu11506:0.01943)0.734:0.00211,(otu1999:0.04895,(otu9217:0.02891,otu21794:0.0046)0.741:0.00971)0.997:0.03756)0.775:0.01115,(((otu22696:0.02382,otu17481:0.02111)0.895:0.00775,(((otu14392:0.01299,((otu195:0.01852,otu23196:0.02111)0.799:0.00955,(otu5505:0.02104,(((otu1993:0.00014,(otu2119:0.02814,(otu5654:0.0201,otu18200:0.021)0.952:0.02327)0.923:0.02322)0.904:0.01316,otu7497:0.02608)0.841:0.00737,otu14587:0.0195)0.422:0.00639)0.854:0.01229)0.647:0.00123)0.881:0.00785,(otu9883:0.02342,otu18282:0.04011)0.928:0.01305)0.507:0.00624,(otu13039:0.00577,otu4957:0.04827)0.816:0.00974)0.878:0.00801)0.961:0.01208,otu21216:0.00505)0.779:0.00521)0.824:0.01073,otu22270:0.05178)0.134:0.00487)0.557:0.01374,((((otu7936:0.0208,(otu3834:0.00129,otu7337:0.03305)1.000:0.0424)0.874:0.01825,((otu21340:0.04206,(((otu4266:0.04309,otu21877:0.03222)0.717:0.00202,otu17301:0.00014)0.859:0.00015,otu6139:0.03681)0.838:0.00648)0.995:0.03545,((otu3050:0.03185,otu5260:0.02876)0.936:0.01499,(((otu1730:0.0223,(otu2688:0.03016,otu3864:0.05191)0.385:0.0132)0.950:0.01729,(otu6580:0.04974,otu8156:0.01822)0.870:0.01042)0.982:0.02282,(otu7232:0.00337,(otu19260:0.03339,otu9364:0.02467)0.963:0.02494)0.976:0.02615)0.733:0.00295)0.685:0.00329)0.926:0.01731)0.665:0.01606,otu14556:0.07709)0.830:0.03417,otu14658:0.12799)0.732:0.01746)0.757:0.017)0.902:0.03626,((otu3181:0.06376,otu7331:0.00381)0.951:0.05366,((((otu22269:0.03362,(otu18224:0.02299,otu603:0.01515)0.452:0.00016)0.964:0.01217,(otu9861:0.01623,((((otu15661:0.02549,otu12925:0.02807)0.999:0.00014,(otu6642:0.03084,otu8725:0.02291)0.933:0.00015)0.851:0.00015,(otu14801:0.00015,(((otu22136:0.04528,(otu14572:0.0338,(otu1869:0.01694,(otu8321:0.01653,otu16705:0.01928)0.857:0.01287)0.930:0.01457)0.219:0.00287)0.225:0.00016,otu2593:0.03395)0.810:0.00252,((otu7398:0.07201,otu21991:0.05441)0.693:0.00135,((((otu17331:0.02905,(otu6586:0.03399,otu22480:0.02293)0.862:0.00638)0.798:0.00464,(otu8061:0.05837,(((otu7457:0.02674,otu8322:0.02668)0.705:0.00162,((otu23063:0.04296,otu11817:0.04569)0.711:0.00196,(otu9517:0.02855,otu7043:0.04214)0.829:0.00014)0.752:0.00015)0.793:0.00261,(otu21878:0.03184,otu10735:0.02919)0.803:0.0048)0.729:0.00016)0.841:0.00267)1.000:0.00014,((otu22289:0.0188,otu21290:0.02823)0.830:0.01029,otu19535:0.04466)0.739:0.00278)1.000:0.00014,otu12777:0.03653)0.946:0.00193)0.994:0.00015)0.836:0.00016)0.992:0.01311)0.766:0.00014,(((((otu18105:0.02729,otu13696:0.02584)0.728:0.00239,otu2391:0.01912)0.813:0.00393,otu20570:0.04161)0.856:0.00015,((otu9448:0.02551,(otu6136:0.01402,otu10518:0.02699)1.000:0.00015)0.915:0.00104,otu10932:0.02561)0.932:0.00015)0.761:0.00247,otu13044:0.01789)0.875:0.00502)0.887:0.00667)0.049:0.00246)0.926:0.01689,otu5409:0.01637)0.894:0.01556,((otu5159:0.02813,otu15329:0.02801)0.735:0.00285,(otu23576:0.03968,(otu20954:0.03694,((otu10292:0.03133,otu21662:0.03944)0.863:0.00015,((((otu2064:0.0224,otu5442:0.03505)0.933:0.01276,(otu5281:0.02825,(otu12847:0.00879,otu14333:0.04206)0.989:0.01941)0.739:0.00381)0.683:0.00219,((otu2081:0.02676,otu17800:0.03775)0.544:0.0129,(((otu7673:0.04513,otu561:0.02588)0.725:0.00014,otu21612:0.02921)0.892:0.00536,(otu23241:0.03704,otu15438:0.04565)0.865:0.00014)0.968:0.00016)0.931:0.00246)0.984:0.00015,otu13731:0.00015)0.881:0.00253)1.000:0.00015)0.592:0.00282)0.919:0.00015)0.949:0.01861)1.000:0.10725)0.829:0.03825)0.524:0.01993,(((otu3701:0.01025,otu12574:0.04247)0.862:0.00682,(otu12748:0.01634,((((otu22718:0.05673,((otu3554:0.01788,otu7170:0.02941)0.826:0.01324,otu10892:0.04139)1.000:0.00016)0.739:0.00016,(otu19196:0.00016,(otu15735:0.03429,(otu10399:0.03447,otu19978:0.04801)0.851:0.00014)0.434:0.00015)0.915:0.00253)0.919:0.00016,(otu10215:0.02159,(otu19155:0.01794,otu6193:0.02408)0.495:0.00498)0.940:0.0122)0.825:0.00494,((((otu3678:0.02332,(otu5812:0.01803,otu23144:0.01806)0.005:0.00014)0.279:0.00015,otu1226:0.02609)0.791:0.00244,(((otu9087:0.0131,otu19058:0.03744)0.837:0.00014,otu15435:0.02674)0.740:0.00212,otu23733:0.01873)0.725:0.0024)0.894:0.00014,(otu12274:0.02342,(otu19856:0.00253,otu23547:0.03175)0.972:0.01306)0.429:0.00253)0.948:0.01298)0.948:0.01508)0.917:0.01207)0.376:0.00395,otu2848:0.10357)0.891:0.01399)0.794:0.01126,(((otu15784:0.04731,(((otu14583:0.01639,(otu11332:0.02561,(((otu20196:0.03373,otu6363:0.00287)0.931:0.01198,((otu10641:0.08141,otu8853:0.07008)0.909:0.02503,((otu10966:0.01271,(otu6616:0.08513,(otu11809:0.00952,otu15353:0.03387)0.983:0.03645)0.709:0.02064)0.745:0.01399,otu9225:0.02326)0.911:0.01666)0.924:0.01911)0.823:0.01039,otu8219:0.02072)0.740:0.02226)0.848:0.01118)0.797:0.00534,otu8932:0.01589)0.668:0.0012,(((otu9350:0.05194,otu6902:0.01744)0.926:0.01445,(otu3868:0.00971,((((otu14185:0.02423,(((((otu1080:0.01871,(((((otu3134:0.02708,otu17357:0.00702)0.955:0.01584,(otu12152:0.01553,otu20794:0.03455)0.457:0.00597)0.932:0.00016,(((((otu20262:0.03842,otu3245:0.04985)0.798:0.01007,otu2354:0.03702)0.916:0.00014,((otu19433:0.05113,(otu9366:0.03165,otu13479:0.03454)0.392:0.00525)0.956:0.00015,otu9807:0.00014)0.262:0.00016)0.499:0.00014,((((((((otu5145:0.0293,otu13844:0.04076)0.726:0.00219,otu18548:0.02618)0.903:0.003,otu14826:0.02582)0.785:0.00236,((otu14619:0.0248,otu16539:0.02754)0.345:0.00383,otu1864:0.03704)0.867:0.00015)0.723:0.00218,((otu3002:0.02366,(otu14922:0.0231,otu16660:0.04282)0.829:0.00585)0.849:0.00504,(otu8912:0.04919,otu2594:0.03845)0.720:0.00173)1.000:0.00016)0.397:0.00255,((otu9721:0.0297,otu1031:0.03767)0.243:0.00193,((otu21397:0.02911,otu2821:0.04391)0.798:0.00468,(otu4468:0.04132,(otu22483:0.04151,otu23229:0.05659)0.062:0.00309)0.749:0.00414)0.763:0.0026)0.828:0.00014)0.852:0.00278,((otu17961:0.04404,otu16954:0.0237)0.834:0.01018,otu10768:0.03976)0.722:0.00287)0.996:0.00016,(otu21460:0.04292,otu21199:0.032)0.731:0.00216)0.865:0.00014)0.858:0.0051,(otu13671:0.03413,(otu12407:0.02132,(otu4042:0.02873,otu20540:0.04278)0.755:0.0028)0.891:0.00015)0.959:0.01038)0.872:0.00823)0.737:0.0057,((((((otu19729:0.01393,otu5023:0.02206)0.672:0.00125,(otu10747:0.01579,otu15364:0.02924)0.740:0.00243)0.956:0.01026,(otu8948:0.05192,otu130:0.019)0.696:0.00188)0.561:0.00302,(otu7272:0.02399,otu17867:0.02402)0.662:0.00229)0.935:0.0096,((otu14689:0.02754,(otu16239:0.03477,((otu10045:0.04248,(otu11326:0.00015,otu18023:0.04281)0.881:0.00485)0.000:0.00016,((otu19808:0.03009,otu19519:0.02922)0.817:0.00619,otu19857:0.02926)0.015:0.00015)0.769:0.00282)0.727:0.00259)0.945:0.01084,(otu15803:0.03905,otu8919:0.0063)0.844:0.00845)0.803:0.0058)0.771:0.00322,otu22458:0.02603)0.800:0.00584)0.853:0.01242,(otu12459:0.02578,(((otu4455:0.02754,otu16047:0.06991)0.694:0.00131,(((otu7028:0.02947,otu18310:0.03478)0.726:0.00262,(otu16117:0.02657,((otu6992:0.0124,otu18234:0.03306)0.646:0.00891,otu16512:0.01965)0.722:0.00506)0.900:0.01087)0.671:0.00074,otu7998:0.00462)0.856:0.00206)0.865:0.00014,(((otu13497:0.03441,(otu17633:0.03708,otu15790:0.01318)0.738:0.00361)0.771:0.00715,otu5010:0.03216)0.771:0.00016,(((otu11267:0.02707,(otu3928:0.05662,otu7072:0.02667)0.712:0.00016)0.433:0.00435,otu4185:0.03254)0.830:0.00544,otu550:0.02565)0.190:0.00015)0.798:0.0045)0.757:0.00279)0.909:0.00937)0.499:0.00782)0.980:0.02195,((otu11514:0.01575,(otu14065:0.03012,otu14075:0.01454)0.964:0.02109)0.190:0.00612,(otu1647:0.0144,otu9094:0.03395)0.927:0.01192)0.743:0.00284)0.122:0.00014,(otu17614:0.01028,(otu3357:0.0258,(otu13304:0.00176,otu16676:0.03759)0.964:0.01457)0.619:0.00541)0.933:0.00972)0.883:0.01373,(((otu17517:0.01176,(otu4927:0.04536,otu18934:0.00015)0.974:0.02222)0.974:0.02185,(((otu11413:0.03772,otu9189:0.00489)0.999:0.04945,(otu17058:0.03565,((otu12737:0.01749,(otu18227:0.0317,otu12977:0.01527)0.842:0.00636)0.947:0.01533,(otu2021:0.02745,otu20365:0.00655)0.806:0.01152)0.662:0.0032)0.820:0.01391)0.783:0.00015,(otu20935:0.01998,otu14070:0.01765)0.970:0.02061)0.538:0.01305)0.924:0.01365,((((otu9060:0.06279,((otu6285:0.01612,otu15575:0.02638)0.746:0.0024,(otu15381:0.01115,otu7278:0.03835)0.771:0.004)0.842:0.00515)0.501:0.0055,(otu15402:0.04296,(((otu20661:0.02081,(otu19382:0.02877,otu16556:0.01301)0.742:0.00246)0.752:0.00227,((((((otu15524:0.02306,otu18591:0.02842)0.842:0.0001,(otu16617:0.01575,otu21285:0.02092)0.736:0.00212)0.811:0.00014,(otu13287:0.01531,(otu8861:0.02046,otu16474:0.02595)0.871:0.00015)0.781:0.0025)0.995:0.00015,(otu17439:0.02322,otu1388:0.01277)0.751:0.00254)0.790:0.00249,otu19076:0.02317)0.975:0.00014,((otu1305:0.0157,otu16015:0.01833)0.756:0.00219,(otu22531:0.02565,otu3286:0.01766)0.750:0.00297)0.353:0.00014)0.866:0.00015)0.871:0.00511,(((otu10623:0.00015,otu13199:0.03996)0.913:0.01394,otu18094:0.0369)0.913:0.01277,otu22663:0.00672)0.942:0.01144)0.922:0.00162)0.972:0.00089)0.204:0.00015,((((otu19048:0.02415,otu11589:0.03525)0.780:0.00354,((otu23192:0.01692,otu23055:0.03032)0.142:0.00016,otu8859:0.02626)0.893:0.00533)0.789:0.00369,((otu20562:0.0268,otu22034:0.01079)0.959:0.01474,(((otu8046:0.03201,otu23643:0.03482)0.732:0.00255,(otu18965:0.02932,otu4401:0.00466)0.749:0.00286)0.896:0.00016,(((((otu1482:0.00014,otu18483:0.03431)0.974:0.01499,(otu12698:0.03355,(otu21682:0.02284,otu16754:0.01751)0.021:0.00252)0.873:0.00014)0.938:0.00811,(otu19265:0.02292,otu19574:0.02189)0.426:0.0079)0.857:0.00015,(otu16520:0.04937,(((otu20014:0.00014,((otu3924:0.03299,otu8135:0.03283)0.685:0.00158,otu1188:0.04512)0.830:0.00015)0.837:0.00253,otu11797:0.03127)0.472:0.00015,(otu7344:0.03203,(((otu6004:0.06187,(otu13657:0.02827,otu14181:0.02352)0.408:0.00376)0.871:0.00621,(otu5464:0.02854,(otu18533:0.02919,otu2520:0.02889)0.729:0.00215)0.990:0.00016)0.740:0.00285,(otu7437:0.03182,otu4999:0.02886)0.799:0.00494)0.760:0.0002)0.789:0.00301)1.000:0.03263)0.982:0.00015)0.904:0.00861,(otu3558:0.04809,otu15088:0.01513)0.271:0.00016)0.982:0.01819)0.823:0.00473)0.649:0.00099)0.109:0.00562,((((otu14578:0.04563,(otu16553:0.04297,(otu9828:0.03733,otu18969:0.03707)0.736:0.00016)0.800:0.00015)0.746:0.00165,(otu3263:0.05946,((((otu17507:0.02911,otu20527:0.03176)0.756:0.00524,(otu391:0.04353,otu16985:0.02725)0.827:0.00648)0.864:0.00017,(otu6805:0.02515,otu1465:0.07409)0.789:0.00629)0.755:0.00015,otu21725:0.03978)0.688:0.00015)0.839:0.00153)0.912:0.00163,(((otu4799:0.0456,otu11081:0.03148)0.758:0.00248,otu15450:0.03406)0.406:0.00014,otu17047:0.00016)0.847:0.00014)0.887:0.00508,(otu14807:0.02376,(otu7849:0.02121,otu9131:0.01804)0.454:0.01843)0.732:0.00477)0.988:0.01534)0.922:0.00014)0.959:0.0145,((((((((((((otu8416:0.03039,(otu14339:0.04179,((otu8002:0.02817,otu15291:0.0298)0.742:0.00281,otu4670:0.03886)0.776:0.00277)0.607:0.00016)0.818:0.00277,((((otu18037:0.03592,otu12763:0.02792)0.735:0.00016,((otu15548:0.03221,otu17687:0.02159)0.769:0.00366,((otu2437:0.02812,otu6989:0.03068)0.769:0.00268,otu16634:0.028)0.278:0.00015)0.875:0.0025)0.784:0.0025,((((((otu17586:0.03023,otu19507:0.0389)0.745:0.00282,(otu2625:0.03391,otu15692:0.02892)0.859:0.00703)0.740:0.00254,otu4722:0.02796)0.254:0.00015,((otu3471:0.02319,otu17870:0.03687)0.771:0.00355,(otu22522:0.02174,otu9241:0.02485)0.487:0.0073)0.748:0.0033)1.000:0.00015,(((otu22833:0.03642,otu20553:0.04462)0.388:0.00521,otu17891:0.03062)0.800:0.00014,otu22300:0.03052)0.722:0.00242)0.910:0.00167,(otu10627:0.05018,((otu480:0.0364,otu11765:0.0259)0.311:0.00492,otu6310:0.03657)0.908:0.00016)0.743:0.00102)0.849:0.00164)0.784:0.00263,((otu19116:0.01886,otu16897:0.02151)0.839:0.01284,(otu3258:0.02821,(otu11464:0.04164,(otu3920:0.02464,(otu12226:0.04082,otu19024:0.04253)0.455:0.00248)0.754:0.00294)0.744:0.00528)0.562:0.00014)0.840:0.0048)0.359:0.00015)0.236:0.00016,((otu7285:0.02537,otu16581:0.07907)0.946:0.01368,(otu19018:0.03072,otu13094:0.03448)0.737:0.00227)0.728:0.00158)0.920:0.00483,((otu11766:0.03594,otu13458:0.03054)0.676:0.00275,(otu19782:0.06127,otu16210:0.03056)0.504:0.00554)0.750:0.00014)0.459:0.00015,otu10967:0.00012)0.090:0.00015,otu11003:0.0332)0.760:0.00016,((otu7847:0.0581,(otu8345:0.02661,otu10244:0.03185)0.751:0.00366)0.741:0.00253,((otu2669:0.03321,((otu9074:0.02802,(otu21157:0.0318,otu983:0.0347)0.692:0.00118)0.672:0.00317,otu13979:0.03073)0.843:0.00014)0.535:0.00015,((otu23214:0.03107,otu10352:0.05384)0.909:0.0126,(otu13575:0.02495,otu11586:0.04847)0.154:0.00235)0.711:0.00303)0.857:0.00236)0.935:0.00015)0.994:0.03202,(otu4332:0.02985,(otu7136:0.00305,otu9194:0.04281)0.200:0.0107)0.891:0.01253)0.929:0.01768,((otu11381:0.0342,((otu18064:0.02078,otu3480:0.02058)0.734:0.00254,(((otu10382:0.03462,otu17212:0.02394)0.743:0.00178,((otu10252:0.06152,(((otu19169:0.01829,otu10613:0.0183)0.827:0.0049,(otu9546:0.02049,otu13009:0.02069)0.786:0.00512)0.869:0.00014,(otu9151:0.02093,otu22219:0.03459)0.734:0.00208)1.000:0.00014)0.840:0.00248,otu18493:0.01007)0.611:0.00015)0.065:0.00014,(((otu13568:0.02076,otu9527:0.04554)0.829:0.00498,(otu10405:0.01833,(otu19637:0.0154,otu19694:0.01771)0.751:0.00309)0.730:0.00223)0.727:0.00185,otu1820:0.02865)0.987:0.00062)0.786:0.00248)0.113:0.00014)0.830:0.01319,((((((((otu23791:0.02892,otu18455:0.0343)0.811:0.00473,((otu10074:0.03462,otu2506:0.02453)0.718:0.00241,otu12796:0.03483)0.724:0.00168)0.774:0.0026,((otu244:0.04198,otu10001:0.03121)0.946:0.00014,(otu15164:0.02821,(otu2032:0.02873,otu3306:0.04197)0.899:0.00014)0.809:0.00477)1.000:0.00015)0.804:0.0025,(otu4472:0.00014,(((otu6949:0.03013,(otu20002:0.03071,otu16465:0.03393)0.408:0.00284)0.770:0.00388,(otu6516:0.03924,(otu14695:0.03376,(otu981:0.03087,((((otu12230:0.02887,otu17804:0.03697)0.820:0.00482,(otu3285:0.02598,otu7495:0.03956)0.717:0.00237)0.777:0.00256,((otu6837:0.02553,otu13076:0.02486)0.745:0.00341,otu16183:0.03668)0.773:0.00274)0.750:0.00014,(((otu21987:0.03647,otu1629:0.04728)0.368:0.00016,otu22934:0.02864)0.795:0.00261,otu22655:0.03129)0.479:0.00015)0.698:0.00016)0.067:0.00014)0.992:0.00088)0.995:0.00164)0.945:0.00016,((otu21874:0.0557,(((otu6260:0.06015,otu643:0.02361)0.926:0.01295,otu10756:0.04236)0.854:0.00634,(otu15480:0.08943,(otu2313:0.02546,otu12795:0.01362)0.776:0.01008)0.389:0.00626)0.518:0.00259)0.306:0.00015,(otu8833:0.0341,otu1189:0.03414)0.823:0.00539)0.839:0.00264)0.241:0.00014)0.285:0.00014)0.340:0.00014,((otu2947:0.05155,otu17583:0.02661)0.856:0.0073,((((otu17272:0.02972,otu2684:0.02709)0.764:0.00271,((otu497:0.0275,otu20503:0.03591)0.031:0.00242,otu8098:0.02764)0.871:0.00615)0.764:0.00334,(otu11328:0.04713,otu17893:0.05245)0.817:0.00744)0.817:0.00016,otu22177:0.03676)0.818:0.00015)0.751:0.00014)0.946:0.01271,(((otu4870:0.02051,otu10830:0.0205)0.814:0.00478,(otu510:0.01775,(otu2038:0.02958,otu22178:0.01642)0.675:0.00128)0.778:0.0026)0.239:0.00014,((otu23738:0.01535,otu1283:0.02034)0.410:0.00505,(((otu6328:0.0171,otu513:0.04683)0.850:0.00564,otu797:0.03084)0.734:0.00015,(((otu4362:0.02012,((otu6566:0.02999,otu14016:0.03712)0.929:0.01665,otu13129:0.01248)0.762:0.00272)0.208:0.00016,(otu4465:0.0283,otu5889:0.02834)0.902:0.00757)0.846:0.00271,((((otu13280:0.03049,(otu16350:0.03881,otu7286:0.01761)0.944:0.00163)0.977:0.00083,((otu4463:0.01811,(otu14670:0.02298,otu21893:0.01575)0.745:0.00236)0.734:0.00204,otu19199:0.01497)0.899:0.00015)0.983:0.00015,otu9523:0.02535)0.912:0.00167,((otu23337:0.03314,otu22564:0.01687)0.672:0.00374,((otu4510:0.01014,otu17764:0.02306)0.861:0.00486,(((((otu21019:0.02267,otu13275:0.04689)0.527:0.00285,(otu23790:0.0176,(otu3469:0.04138,(otu21736:0.02275,otu16647:0.02538)0.709:0.00265)1.000:0.00015)1.000:0.00016)0.907:0.00162,(((otu4004:0.01766,(otu10100:0.02297,otu11050:0.01778)0.728:0.00232)0.236:0.00014,otu10418:0.01755)1.000:0.00015,(otu15979:0.03353,otu16451:0.0173)0.753:0.00581)0.787:0.00156)0.907:0.00165,otu11317:0.01751)0.756:0.00016,(otu17953:0.01817,otu6834:0.02592)0.720:0.00187)0.746:0.00015)0.862:0.00014)0.912:0.00159)0.912:0.00161)0.167:0.00015)0.923:0.00252)0.799:0.00014)0.893:0.00634)0.061:0.00486,otu6880:0.02679)0.985:0.01955,((((otu4788:0.0231,otu292:0.02572)0.843:0.00456,(otu16880:0.02565,otu9172:0.03076)0.751:0.00218)0.774:0.0024,(((otu4691:0.03867,(otu11055:0.04776,otu19128:0.02613)0.694:0.0017)0.131:0.00258,otu22420:0.03312)0.831:0.00014,((otu15967:0.03321,((((otu10521:0.05943,otu16170:0.02499)0.888:0.00849,(otu20038:0.03588,otu17629:0.02843)0.849:0.005)0.407:0.00014,((otu21755:0.03924,otu21085:0.02555)0.802:0.00497,((otu11843:0.0224,otu21449:0.03077)0.386:0.00574,otu3021:0.04171)0.558:0.00258)0.140:0.00015)0.912:0.00161,(((otu22570:0.00016,(otu8146:0.04102,((otu20966:0.02838,otu14006:0.04797)0.491:0.00014,otu18863:0.03695)0.770:0.00613)0.921:0.00015)0.511:0.00015,(otu23726:0.0533,otu11481:0.0289)0.780:0.00411)0.987:0.00015,otu1804:0.04619)0.912:0.00157)0.912:0.00158)0.642:0.00016,((otu11793:0.04021,otu102:0.029)0.720:0.00135,(otu10778:0.03056,(otu18329:0.03812,(otu4938:0.0196,otu19822:0.04444)0.488:0.0059)0.743:0.00294)0.653:0.00014)0.767:0.00241)0.821:0.00015)0.183:0.00015)0.859:0.00405,(otu12370:0.03692,otu13037:0.03354)0.753:0.0022)0.021:0.00014)0.891:0.01219)0.961:0.02215)0.267:0.00739,(otu19951:0.00016,otu471:0.03968)0.996:0.02787)0.998:0.04253,(((otu15820:0.04778,otu10423:0.05769)0.884:0.01243,((otu8938:0.0773,otu19195:0.03537)0.756:0.0064,otu22673:0.05052)0.568:0.00362)0.770:0.00015,((((otu19720:0.03199,((otu15195:0.04086,otu18216:0.03178)0.717:0.00267,otu9421:0.04876)0.178:0.00016)0.745:0.00273,(((otu7505:0.03201,(((otu5495:0.03055,otu13029:0.04437)0.670:0.00115,(otu1522:0.02469,otu13488:0.02692)0.715:0.00247)0.827:0.00261,(((((otu17822:0.03166,otu6748:0.03794)0.320:0.00303,otu17775:0.02895)0.329:0.00312,(otu5585:0.03254,otu9056:0.02951)0.220:0.00557)1.000:0.00013,((otu1143:0.03208,otu15166:0.0324)0.803:0.00578,otu9508:0.02897)0.735:0.00285)0.818:0.00015,(((otu19393:0.02818,otu16804:0.03193)0.842:0.00717,otu701:0.02885)0.688:0.003,(otu1546:0.03504,(otu13170:0.02377,otu5263:0.02356)0.809:0.00437)0.980:0.00016)0.775:0.00404)0.679:0.00016)0.997:0.00015)0.831:0.00253,(((((((otu15478:0.02714,(otu9204:0.02192,otu532:0.04036)0.747:0.00252)0.161:0.00016,otu15238:0.02935)0.818:0.00473,((otu23106:0.0718,otu16684:0.04055)0.928:0.01693,otu16217:0.026)0.767:0.00321)0.780:0.00258,((otu20996:0.03266,(otu20328:0.03172,otu14447:0.026)0.717:0.00188)0.124:0.00252,otu11561:0.04717)0.810:0.00469)0.549:0.00014,(otu23312:0.03577,otu22713:0.03032)0.723:0.00158)0.400:0.00015,otu22845:0.0373)0.298:0.00015,otu8776:0.04264)0.816:0.00256)0.720:0.00016,((otu18053:0.03733,otu403:0.04292)0.877:0.00014,otu14902:0.03171)0.764:0.00256)0.313:0.00014)0.202:0.00014,otu10585:0.00014)0.439:0.00015,otu7472:0.03741)0.919:0.00941)0.993:0.03317)0.377:0.01019,(((otu23516:0.04971,(((((otu5586:0.0376,otu15746:0.03115)0.253:0.00172,otu14061:0.0438)0.732:0.00144,(otu16301:0.0438,otu1961:0.04383)0.772:0.00366)0.792:0.00236,((((otu15218:0.04966,((otu21441:0.03087,otu23066:0.05199)0.373:0.00209,otu16673:0.05491)0.749:0.00239)0.531:0.00248,(otu1006:0.04025,(otu12834:0.04501,(otu8572:0.03217,(otu5306:0.02582,((otu13996:0.03228,otu20826:0.0301)0.325:0.0044,otu13420:0.02501)0.766:0.00306)0.723:0.00158)0.776:0.0025)0.081:0.00015)1.000:0.00016)0.727:0.00155,((otu18718:0.02542,otu8438:0.05657)0.079:0.0042,otu9749:0.04775)0.753:0.00253)0.773:0.00242,otu14096:0.00015)0.893:0.00015)0.985:0.00015,(((((otu22092:0.00014,otu1754:0.05298)0.763:0.00014,otu16230:0.03707)0.704:0.00236,otu6910:0.04506)0.695:0.00654,(((((((((otu17067:0.0303,otu21665:0.02462)0.445:0.00442,otu22505:0.02928)0.785:0.00268,((otu6870:0.07848,otu6495:0.02104)0.207:0.00203,otu17824:0.03084)0.437:0.00578)0.866:0.00014,(otu10720:0.02745,(otu2260:0.0324,otu8984:0.0396)0.823:0.00574)0.726:0.00159)0.939:0.00474,(((otu11680:0.01765,otu13715:0.01846)0.936:0.01369,otu12134:0.02846)0.471:0.00517,((otu9329:0.025,otu4406:0.03504)0.723:0.00207,(otu19807:0.03006,otu9818:0.03825)0.786:0.00483)0.777:0.00406)0.811:0.00534)0.943:0.00015,otu16138:0.00014)0.944:0.00223,((((otu15495:0.02649,otu15635:0.03226)0.824:0.00524,(((otu21863:0.01903,otu17934:0.02494)0.319:0.00652,(otu5672:0.02924,otu7214:0.02015)0.793:0.01053)0.650:0.00087,(otu22583:0.02847,otu2793:0.02345)0.621:0.00529)0.856:0.0074)0.178:0.00014,(otu17730:0.04532,otu18865:0.02993)0.915:0.00945)0.825:0.00256,((otu4973:0.04425,(otu13198:0.03426,(otu3116:0.02248,otu7023:0.01988)0.790:0.01176)0.875:0.00015)0.423:0.00014,(otu4837:0.02429,otu9398:0.03204)0.869:0.00767)0.769:0.00015)1.000:0.00015)0.757:0.00368,(otu23429:0.02763,otu6530:0.02488)0.465:0.00611)0.587:0.00293,otu5884:0.04048)0.997:0.03002)0.048:0.00639,((((((otu653:0.0145,(otu20821:0.03405,otu7384:0.01916)0.347:0.00016)0.749:0.00246,otu13992:0.02174)0.625:0.00234,otu14566:0.01922)0.654:0.00015,(otu2738:0.0169,otu13348:0.01681)0.743:0.00232)0.757:0.00016,((otu7737:0.0192,otu5610:0.01428)0.150:0.00014,((otu2227:0.01707,otu13134:0.01712)0.867:0.0047,((otu22884:0.03173,(otu2741:0.01925,(otu2703:0.01937,otu18559:0.01727)0.750:0.0022)0.919:0.00014)0.694:0.00239,(otu19016:0.02298,(otu20423:0.01589,otu11787:0.04482)0.223:0.00418)0.698:0.0018)0.952:0.00015)0.829:0.00014)0.911:0.00015)0.728:0.00015,(((otu2691:0.01932,otu8893:0.01956)0.132:0.00015,(otu12299:0.01705,otu13452:0.01705)0.721:0.00222)0.466:0.00015,((((otu16294:0.05149,otu13911:0.02992)0.211:0.0043,otu4254:0.01568)0.767:0.00359,otu15273:0.01937)0.840:0.00015,otu10653:0.01692)0.824:0.00238)0.740:0.00015)0.886:0.00726)0.873:0.01931)0.997:0.06601)0.954:0.03647,(((((otu22952:0.00234,(otu13393:0.0292,otu1175:0.02926)0.763:0.00223)0.740:0.00241,(otu8129:0.02765,otu9752:0.02358)0.922:0.01475)0.933:0.0149,(((((otu23499:0.01948,otu2540:0.03389)0.129:0.00518,otu21690:0.03379)0.806:0.00481,((otu7114:0.00014,(otu8436:0.02924,otu9670:0.02927)0.885:0.00686)0.722:0.00014,((otu1060:0.03357,(otu13192:0.034,otu23253:0.04486)0.408:0.00511)0.761:0.00273,(otu12065:0.03409,((((otu22303:0.02406,otu2445:0.0272)0.896:0.00719,(otu21691:0.03154,(otu23832:0.04287,otu13702:0.02709)0.838:0.0069)0.793:0.00015)1.000:0.00013,otu15888:0.03354)0.851:0.00231,otu4962:0.04418)0.857:0.00014)0.779:0.00014)0.851:0.00016)0.867:0.0053)0.781:0.00233,(otu7520:0.03298,otu18883:0.05021)0.814:0.00674)0.487:0.00016,otu10977:0.02604)0.942:0.01221)0.941:0.02243,(((((otu19747:0.02922,(otu8398:0.01899,otu14491:0.04137)0.768:0.00825)0.878:0.00504,((otu13526:0.02834,(otu6544:0.02727,otu23336:0.023)0.750:0.00803)0.751:0.00273,(otu3557:0.03142,(otu6876:0.04394,(otu17689:0.03903,otu16836:0.
[truncated: 347,812 more chars]
