# Supplementary material for: The effects of genital myiasis on the diversity of the vaginal microbiota in female Bactrian camels
Source: BMC Vet Res. 2022 Mar 5;18:87. doi: 10.1186/s12917-022-03189-5 (PMC8897907; doi:10.1186/s12917-022-03189-5)
Supplement: Supplementary file 5 — Additional file 5. [file 12917_2022_3189_MOESM5_ESM.zip › MPL201709200_16s_yy/B01_OTU/seqs_otus.txt]

otu0	A05_230998
otu1	A13_29423
otu2	A08_705288
otu3	B04_1496729
otu4	A12_579742
otu5	A02_344157
otu6	B03_1226209
otu7	B08_1257841	B08_1185350	B08_1477781
otu8	B08_1341634	B07_1365820	B07_1287099	B07_1608130	B07_1352171
otu9	B01_459928
otu10	B03_1016709	B03_1194091	B03_1275295	B03_1299508	B03_1302629	B03_1309375	B03_1335709	B03_1335900	B03_1368323	B03_1404795	B03_1410825	B03_1547918	B03_1013688	B03_1064923	B03_1193882	B03_1209536	B03_1211402	B03_1392270	B03_1569042	B03_1013531	B03_1024597	B03_1287160	B03_1559627	B03_1571715	B01_311793	B01_537761	B01_562709	B01_750001	B01_18907	B01_212211	B01_249449	B01_600592	B03_1261752	B03_1393124	B03_1519818	B03_1612321	B01_142427	B01_204125	B01_564272	B03_1059243	B03_1123152	B03_1337182	B03_1256618	B03_1479615	B03_1224672	B03_1410254	B01_902482	B03_1495550	B03_1481041	B03_1460533	B09_1093459	B01_502243	B01_906711	B01_840838	B01_339509	B01_864590	B03_1310382	B01_625958	B09_1042125	B09_1099375	B03_1546491	B03_1169033	B03_1479217	B03_1388941	B03_1162092	B03_1465168	B03_1063552	B03_1563863	B03_1431603	B03_1462067	B03_1147162	B03_1196913	B03_1274403	B03_1402641	B03_1247109	B03_1185869	B03_1395781	B03_1308043	B03_1262005	B03_1524298	B03_1055373	B03_1585273	B03_1317285	B03_1057797	B03_1072886	B03_1541984	B03_1205405	B03_1595833	B03_1529758	B03_1430369	B03_1043362	B03_1143457	B03_1445711	B03_1301865	B03_1105756	B03_1354804	B09_1055718
otu11	B10_1564437
otu12	A11_353389
otu13	B02_421294
otu14	A11_425944	A07_930448
otu15	A11_158534
otu16	A12_313179
otu17	B02_833621
otu18	B09_1558567
otu19	A13_80660
otu20	A13_243366	B05_1004485	B05_1446567	B05_1111843
otu21	B06_1301002
otu22	B09_1245423	B07_1085285
otu23	A11_143930
otu24	B08_1273624
otu25	A11_180797	A11_379729	A11_917163	A11_65765	B07_1111538
otu26	B09_1298639
otu27	A03_858935
otu28	B02_27954
otu29	A04_192862	A04_280177	A04_536446	A04_680374	A04_171181	A04_384263	A04_932112	A04_216641	A04_670630	A04_756950	B08_1327388	A04_554365	A04_580213	A12_105433	A04_258592	A10_93370	A04_958962	A04_912175	A04_791355	A04_519886	A04_76793	A04_175125	A04_864422	A04_97283	A04_388312	A04_52789
otu30	A13_439647
otu31	B02_568527
otu32	B08_1482636
otu33	B04_1042970
otu34	B02_399166
otu35	A04_477025
otu36	A06_329829
otu37	B07_1493579
otu38	B03_1503517
otu39	B04_1187848
otu40	A03_320499
otu41	B04_1404007	A12_284075	A06_655123	A10_942300	A08_609953	A11_889704	A01_521746	A12_212873	B03_1433812	A07_88714	A08_864575	A10_683725	A11_590163	A01_888335	A08_955009	B04_1590356	A06_179823	A10_964127	B10_1595444	B01_679969	A12_286495	B04_1500478	A06_970868	A11_92423	A06_535655	B01_930146	A06_609879	A10_997202	B01_744397	B01_532176	A08_678531	B05_1084685	B10_1055578	A08_296945	A01_678809	B04_1153917	A11_678204	A04_467138	A12_267174
otu42	A03_48112	A03_421412	A01_430896	A12_470873	A04_923002	B04_1604654	B02_391373	A11_446301	A03_911899	A04_940651	B09_1202042	B02_221992	A03_246564	B02_250721	B02_273716	B05_1384848	A10_186510	A03_226599	B02_535203	A10_598783	A03_937282	A03_470869	A12_533407	A03_865544	B09_1565138	A05_416712	A03_889897	B03_1242494	A03_447720	A03_786761	A03_907072	A03_41865	B02_559100	A03_800282	A03_511535	A03_918468	B03_1487160	B04_1391930	A03_438779	A03_535502	B01_55189	A04_641451	B02_54249	A04_836614	A03_254652	A03_697173	B02_849879	B09_1377335	A07_802944	A03_812259	A03_954316	B03_1003379	A12_409651	A03_115636	A03_488538	B02_43963	A12_338003	A03_233279	B02_105238	A04_856612	A03_172279	B04_1478180	B02_415796	B04_1096129	B01_615927	A04_929310	A13_473026
otu43	A13_966021
otu44	B10_1436743
otu45	B03_1337113
otu46	B08_1100211	B08_1169297	B08_1545312	B08_1061556	B08_1255610	B08_1419782	B08_1219509	B09_1298234	B08_1400548	B08_1090836	B08_1339028	B08_1088089	B08_1194628	B08_1142255	B08_1218766	B08_1017734
otu47	A05_397778
otu48	A10_101882
otu49	B09_1110747
otu50	A09_278466
otu51	A08_98664	A08_411427	A06_695913	B07_1429263
otu52	A12_507785
otu53	A05_598537
otu54	B02_502110	B02_796220	B02_565599	B02_750411	B02_603627	B02_700875	B02_928368
otu55	A05_190284
otu56	A03_345022
otu57	A07_119044
otu58	A06_987491	B01_90301	A12_860113	B01_726749	B10_1010759
otu59	A06_236413
otu60	A12_232642
otu61	A06_646661
otu62	B03_1526228	B03_1611365	B04_1373987	B04_1591692	B01_240827	B01_928370	B04_1404331	B03_1308721	B03_1449886	B03_1341334	B03_1474474	B03_1437374	B03_1077795	B03_1249859	B03_1585296	B03_1596729	B03_1381307	B03_1475473	B04_1169148	B04_1148343	B04_1193610	B04_1417946	B03_1473467	B04_1436397	B01_2240	B01_201737	B01_759944	B01_922390	B01_608798	B01_11056	B01_907278	B01_89326	B01_14685
otu63	A03_108655
otu64	A08_250367	B08_1084359	A12_148442	B08_1254606	B08_1100576	B08_1227202	B08_1441798	B09_1189685	B08_1447592	B08_1110196	A07_446522	B07_1139788	A08_976954	B07_1606116	A07_10177	A12_608929	A08_608077	A12_905312	A08_676203	A08_67564	B07_1113590	A08_170772	A08_852710	A12_106266	A08_258766	A06_178884	A08_83346
otu65	A12_536837
otu66	A08_350183	A08_372860	A12_675720	A12_793745	A08_831969	A12_881876	B08_1219585	B08_1403739	B09_1609031	A08_616083	A12_581801	A12_425941	A12_293892	B08_1257766	A08_870909	A08_467316	A08_687571	A12_562990	A10_622555	B08_1478538	A10_265162	A08_447473	A12_275546
otu67	A12_167165
otu68	A11_886131
otu69	A10_29364
otu70	A01_609112
otu71	B08_1612645
otu72	A13_41939
otu73	A10_336554	B04_1446652
otu74	B09_1268138
otu75	A12_828846
otu76	B07_1305583
otu77	B06_1312517
otu78	B01_247692
otu79	A06_468211
otu80	B10_1031301	B10_1476441
otu81	A06_691057
otu82	B08_1201285	B09_1240946	B08_1358214	B08_1027327	B08_1037110	B08_1528071	B08_1468391	B08_1170597	B08_1347212	B08_1113631	B08_1217742	B08_1263457	B08_1370624	B08_1604459	B08_1301212	B08_1556641
otu83	A01_945561
otu84	A10_249933
otu85	A09_148316
otu86	B10_1218259	B10_1490600	B10_1538341	B10_1101955	B10_1319596	B10_1226662	B10_1476213	B10_1517140	B10_1103233	B10_1614452	B10_1125945	B10_1168648	B10_1080732	B10_1059944	B10_1343356	B10_1427895	B10_1214859	B10_1083755	B10_1311940	B10_1607765	B10_1343178	B10_1598640	B10_1581446	B10_1125327	B10_1095421	B10_1364560	B10_1507887	B10_1563544	B10_1236419	B10_1610650	B10_1264932	B10_1558224	B08_1472537	B08_1172763
otu87	A13_52700
otu88	A09_997890
otu89	A12_12310
otu90	A04_93282
otu91	B03_1401712
otu92	A13_530173
otu93	B08_1413337	B07_1511633	A11_538982	A11_579725	B08_1171233	A11_356411	A11_666249	B08_1525568	A11_117979	A11_91671	A07_892422	B07_1604831	B07_1115950	A11_506491	B08_1388407	B08_1023634	B08_1030261	A11_492281	B08_1067975	A08_796873
otu94	B08_1413333
otu95	A02_966974
otu96	B10_1380813
otu97	A12_535710
otu98	B02_680497	A12_233437	A06_328367	B03_1545248	B03_1007315	A09_296918	B04_1383242	B03_1096845	B08_1493953	A03_493980	B04_1102222	A07_607564	A08_737379	A09_718990	B02_73615	B08_1464478	A11_147392	B04_1608354	A11_735229	B02_441680	A11_702301	B04_1374345	A09_734670	A03_639732	A03_628970	B02_172521	A03_322737	A03_358562	B01_502083	B08_1434570	B03_1529076	B04_1224531	B06_1238457	B08_1270040	A07_163639	B10_1198735	B05_1010603	A03_779352	B03_1541731	A12_465731	B08_1437878	A12_526154	B02_712682	B06_1324152	B06_1207063	A12_929969	B08_1579491
otu99	B06_1017771
otu100	B03_1268906
otu101	B08_1099233
otu102	B09_1325498
otu103	A03_635895
otu104	B01_134090
otu105	A03_522115
otu106	B03_1396613
otu107	A05_648200
otu108	A08_2067	A12_59953	A08_74891	A08_76132	A06_117229	A08_155183	A08_169756	A08_200652	A08_221100	A08_231225	A08_238934	A08_259790	A08_272444	A08_273957	A12_274361	A08_283440	A08_312038	A08_313186	A08_317790	A12_365483	A12_382107	A08_395832	A08_415600	A03_439305	A03_471922	A12_475934	A08_478103	A08_552123	A08_572689	A11_578407	A12_580930	A10_607002	A08_609748	A08_614211	A08_630314	A08_633364	A08_637620	A08_654198	A08_667061	A08_668531	A08_712574	A08_714756	A11_722696	A08_737434	A12_743402	A08_767328	A08_777353	A08_819990	A12_839284	A08_846231	A08_861764	A12_884689	A08_890219	A03_937524	A08_943406	A12_973025	A12_981360	A11_995116	A08_995924	B03_1226701	B03_1358425	B10_1407413	B03_1407804	B03_1435068	B03_1602890	A12_35527	A08_63258	A12_67909	A08_107092	A08_107658	A12_132667	A12_151532	A08_152532	A09_160626	A08_179965	A08_192743	A08_200726	A08_226119	A12_264489	A08_275130	A08_277441	A12_278371	A12_288787	A08_296750	A03_312413	A08_342910	A08_351958	A12_377680	A08_395908	A08_401462	A12_446738	A08_456810	A12_467139	A11_489879	A03_503332	A08_530962	A08_536347	A03_549562	A03_549844	A08_557463	A08_564595	A08_566043	A08_568325	A03_574214	A03_583743	A08_583944	A08_608458	A08_658357	A08_662267	A08_666843	A08_689822	A08_693872	A08_699511	A08_706727	A12_744194	A08_796824	A03_805571	A08_813803	A08_844904	A08_905840	A08_906429	A08_936441	A08_990384	B03_999117	B03_1301265	A03_3265	A08_15604	A12_24719	A08_72694	A03_103107	A11_108084	A08_115288	A08_123351	A03_128396	A12_160153	A12_161743	A08_217273	A08_221235	A08_223673	A08_275201	A08_293339	A08_300279	A08_320971	A12_325628	A11_396177	A12_401779	A03_413168	A08_452958	A08_455624	A12_469846	A08_475819	A03_485600	A03_516782	A08_608226	A08_612588	A08_614527	A08_620129	A12_665320	A12_705503	A08_717283	A08_729543	A08_738998	A11_803377	A08_804857	A12_917950	A08_927368	A08_964254	B03_1028334	B10_1160533	A08_2596	A08_6296	A12_9249	A08_89095	A08_111473	A08_209347	A08_232158	A08_239038	A12_266143	A08_302329	A08_355939	A12_396895	A12_399128	A08_404208	A03_417871	A08_422157	A08_441466	A08_512608	A12_551039	A12_555065	A08_576185	A08_585278	A08_627219	A08_659812	A08_681981	A08_682507	A12_698659	A08_704415	A03_742499	A08_744894	A12_763433	A12_782957	A08_815566	A12_871703	A08_917674	A08_919948	A03_948960	A08_952097	A08_980778	A08_986646	A12_989047	A08_75633	A08_83054	A08_83300	A12_115233	A03_195384	A12_268345	A08_294435	A12_333323	A08_339908	A08_406234	A08_426826	A08_429775	A08_477652	A08_478266	A08_505583	A08_574273	A11_586772	A12_589868	A08_623984	A08_670623	A08_802541	A08_833393	A08_842326	A08_865343	A08_897273	A08_950016	A08_961203	A12_976721	B03_1476869	A08_92485	A08_193307	A03_238113	A08_276767	A12_295821	A08_297941	A08_299771	A08_399918	A03_399963	A03_464534	A08_482231	A03_568704	A08_578652	A08_595712	A12_661553	A11_763228	A03_781394	A08_802371	A08_836577	A08_837725	A12_854384	A08_874614	A08_880726	A08_892524	A12_967011	A08_994978	A08_16408	A12_145317	A12_206286	A08_215516	A08_393716	A08_404999	A08_449270	A08_544254	A08_635064	A08_714562	A06_724955	A08_741106	A12_743173	A08_744268	A08_807332	A08_864787	A08_927118	A12_950255	B03_1182749	A11_46947	A08_144641	A08_214710	A08_305333	A08_371980	A03_437046	A12_462938	A12_474549	A08_529135	A08_554086	A08_736921	A08_792067	A08_855521	A08_918467	A08_950115	A08_955247	A09_961655	B03_1252495	A08_76235	A12_84379	A08_166331	A08_230530	A08_250104	A08_303640	A08_320866	A03_352664	A03_398604	A12_433970	A03_443831	A08_537756	A08_547778	A08_622054	A08_630784	A08_712171	A12_904245	A03_111777	A08_341338	A08_439450	A11_439937	A08_454589	A08_483532	A08_521408	A08_524807	A12_736894	A12_871663	A08_883397	A08_892394	A03_897267	A08_939026	A03_939131	B03_1180617	A08_50595	A12_192079	A08_280279	A12_336053	A11_395178	A08_495019	A08_495867	A08_501269	A08_744574	A12_868064	A08_931946	A08_932830	A03_968301	B10_1149890	A08_105350	A12_146560	A08_341662	A08_370348	A08_387626	A12_396698	A08_587065	A03_814888	A08_877053	A08_886427	A08_932861	A08_86994	A08_307748	A08_318999	A03_472405	A03_585625	A08_649282	A08_979237	B10_1434380	A03_157469	A03_175328	A03_560413	A03_570694	A03_585213	A03_728556	A03_960764	A11_224237	A12_328577	A08_351397	A08_364384	A08_372536	A08_669893	B03_1152328	A08_14671	A08_60013	A08_169013	A08_329366	A03_394441	A08_451566	A08_801830	A03_294982	A03_326898	A03_338714	A03_553361	A03_819336	A08_39053	A08_114124	A08_312558	A08_502014	A08_693314	A03_387695	A03_427670	A03_831429	A03_978193	A08_73606	A08_532683	A03_745379	A08_812852	A03_224793	A03_709394	A03_824630	A03_395217	A03_815705	A03_951812	A08_363998	A12_770351	A12_924637	A08_756098	A12_759731	A03_634573	A03_952544	A03_772046	A03_984274	A03_985831	A03_988774	A03_127873	A03_549883	A08_66635	A08_852400	A03_560025	A12_594766	A12_51381	A08_476649	A08_183018	A08_184052	A08_772050	A03_397585	A08_939966	A08_313018	A08_234923	A08_334148	A08_957433	A12_368377	A03_393123	A03_130247	A12_564288	A08_116872	A12_131027	A12_526481	A08_787458	A03_888965	A08_773382	A08_371756	A08_945860	A08_981975	A01_790257	A08_643595	A08_319004	A01_890438	A08_434464	A03_940596	A08_20297	A08_406197	A08_652345	A12_266782	A08_350249	A08_929676	A08_752929	A08_756292	A08_765241	A08_775273	A12_771243	A12_155536	A11_358846	A08_994921	A08_635685	A12_885278	A08_797519	A03_92806	A12_118254	A08_888267	A03_52035	A12_409982	A08_428961	A03_859573	A08_512438	A08_232387	A08_198965	A12_420804	A08_387152	A08_431154	A12_85565	A08_210082	A08_531297	A08_265038	A08_285382	A08_188787	A08_673868	A08_104155	A08_210083	A12_852112	A08_942045	A08_685206	A03_990611	A03_413157	A08_73075	A08_465571	A08_756695	A08_676126	A03_131601	A03_145229	A03_725939	A08_959841	A12_542410	A03_60952	B03_1307556	A08_978747	A08_732061	A08_497338	A08_544392	A08_779782	A12_111412	A08_542871	A08_258578	A08_498704	A03_544011	A08_391155	A08_551937	A12_658606	A12_564792	A08_345305	A12_361411	A08_842947	A03_318900	A08_40578	A08_529490	A08_586733	A11_966409	A08_490988	A08_778693	A12_182941	A12_877540	A11_441149	A08_87764	A09_700390	A12_854996	A12_715971	A08_220008	A03_297610	A03_193107	A03_794542	A03_190263	A03_475318	A03_733851	A03_826526	A03_867380	A08_184194	A08_584412	A12_637576	A08_733765	A08_492075	A03_45898	A08_806299	A08_907542	A11_106807	A08_181914	A08_823277	A08_681067	A03_329709	A08_891621	A08_792629	B10_1401285	A08_53950	A08_579584	A08_667346	A12_753000	A08_133685	A08_796775	A08_833058	A12_158301	A08_724415	A08_445591	A08_871322	A08_846371	A12_441073	A03_908848	B03_1547235	A08_111117	A12_710313	A08_158039	A08_96171	A08_754740	A08_110609	A12_186441	A08_777077	A08_31016	A08_519904	A08_455853	A08_122641	A08_972313	A12_642053	A08_596910	A03_740758	A08_695785	A12_191587	A08_18059	A08_576719	A12_981815	A08_783581	A08_118814	A03_868964	A08_750780	A08_640324	A08_649171	A08_291247	A12_508274	A08_15389	A08_279137	A08_392463	A08_621879	A08_550930	A12_801657	A08_572955	A12_227808	A11_386356	A11_10665	A08_131186	A12_33658	A03_334985	A08_5961	A08_385716	A08_996428	A12_700136	A08_166347	A08_181526	A08_721299	A08_693813	A08_24188	A03_163003	A03_724250	A11_10693	A08_216799	A08_332188	A08_923029	A12_557691	A12_992249	A08_547595	A03_435019	A08_103108	A12_131845	A09_665765	A12_397516	A12_144673	A08_394385	A12_432311	A03_154021	A08_110624	A08_182931	A08_94528	A08_153313	A12_128621	A08_523364	A08_113045	A08_488499	A08_34866	A08_645823	A08_524959	A08_478856	A08_308935	A08_752764	A08_799242	A08_217092	A12_363451	A08_226802	A08_956597	A08_183326	A03_661931	A08_858874	A03_737377	A08_169288	A12_975136	A03_492262	A08_575778	A08_601001	A03_963764	A09_411432	A08_613067	A08_164455	A08_610584	A03_52298	A12_847224	A08_724796	A08_560429	A12_291857	A08_383150	A12_491760	A08_263093	A03_835844
otu109	A03_581330
otu110	A10_886968
otu111	A11_264994
otu112	A10_103819
otu113	B05_1529194
otu114	B03_1553473
otu115	B08_1413804	B08_1439619	B09_1077068	B08_1103374	B08_1469344	B08_1143269	B08_1464779	B08_1533429	B08_1358070	B09_1005542
otu116	A01_460262
otu117	A04_744096
otu118	A01_24390
otu119	A13_835154
otu120	A08_926843
otu121	B04_1271880
otu122	B09_1289307
otu123	B10_1318318	B10_1252988	B10_1454938	B10_1415167	A10_687694	B10_1466729	B10_1157788	B10_1473971	B10_1219935	B10_1330962	B10_1254003	B10_1146980	B10_1600645
otu124	B08_1486325
otu125	A13_688378
otu126	A10_495784
otu127	A13_942983
otu128	A04_588546	A04_595015	A04_352168	A04_777405	B07_1249794	A13_804420
otu129	A13_169554
otu130	B04_1292028	B04_1518782	B04_1157491	B04_1020593	B04_1039759	B04_1114263	B04_1470210	B09_1322589	A10_875749
otu131	A12_553500
otu132	A04_687884
otu133	B07_1385937
otu134	B03_1049357
otu135	A08_35698	A10_159135	A08_499557	A08_506030	B08_1172804	A10_247113	A10_697580	A08_974604	B08_1129413	B09_1548526	B09_1030523	B09_1299739	B09_1503932	B09_1516446	B08_1170181	B08_1309561	B08_1468574	A10_252397	A08_970658	B08_1460776	B08_1441425	B08_1491605	B08_1075529	B08_1593341	B08_1242487	B08_1243544	A08_896164	B08_1588544	A08_741299	B03_1094615	B03_1377557	B03_1503398	B03_1474652	B03_1146103	B03_1420760	B05_1256409	A08_262209	B05_1497189	B05_1269522	B05_1011888	B08_1089389	B08_1463304	B08_1531014	B09_1601057	B08_1317316	B07_1598902	B08_999150	B08_1139628	B08_1125733	B09_1415579	A08_748837	B08_1292570	B08_1380393	A10_499726	B08_1136700	B08_1034054	B08_1228014	B08_1191963	B08_1612719	B08_1202141	B08_1262168	B09_1322136	A08_231926	B08_1433862	B08_1533475	A08_140726	B08_1399190	B08_1467208	B09_1551085	B08_1107144	B08_1219540	B08_1548209	B07_1522628	B08_1521378	B08_1135709	B07_1074205	B09_1369811	B09_1080417	B07_1474968	B07_1240592	B08_1093282	A10_987760	B09_1266735	A10_133938	B08_1136193	B08_1210385	A08_636434	A08_40037	B07_1612668	B08_1360480	B07_1378863	B08_1303496	B07_1325784	B07_1614752	B08_1116606	B08_1423130	B08_1473032
otu136	A10_386842
otu137	A03_328396
otu138	B03_1064831	B03_1509791
otu139	B04_1236374
otu140	A13_973005
otu141	A01_557003
otu142	A08_585546	A10_662518	A08_824513	B07_1167630	B08_1125866	B08_1131099	B08_1294834	A10_252666	B08_1361621	B07_1488029	B08_1198668	B07_1265176	B07_1358170	A10_531228	B07_1354797	B07_1518138	B08_1038527	B08_1344819	B09_1412734	B08_1414680	A12_739598	B07_1155644	A10_41616	B07_1113925	B07_1371835	A08_181303	A08_919489	B07_1337718	B07_1392157	B07_1495095	B07_1230309	A10_697989	B07_1194381	B07_1020607	B07_1366273	A10_965943	B07_1484847	A10_142386	A13_841947	B07_1014637	B07_1216911	B07_1470155
otu143	A10_329105
otu144	A10_78720
otu145	A03_813306
otu146	A05_221343
otu147	B03_1129721
otu148	A03_307902
otu149	A12_566041
otu150	B04_1121850
otu151	B03_1311935
otu152	B09_1411572
otu153	A11_642489
otu154	B02_492804
otu155	B04_1011462
otu156	A13_537379
otu157	A12_740384
otu158	A12_997479
otu159	B08_1195376
otu160	B08_1196335
otu161	A04_756956	A04_712806	A04_759286	A04_125002	A04_534097	A04_956258	A04_244212
otu162	B08_1153935	A12_202877	B07_1396921	A12_384246	A12_176482	A12_70294	A12_89545
otu163	B07_1610942	B07_1592695	B07_1336057
otu164	A01_472766
otu165	B01_199854	B01_350546	B01_397645	B01_668340	B01_801756	B01_175978	B01_198805	B01_315013	B01_260448	B01_352697	B01_366453	B01_900302	B01_348462	B01_755294	B01_695622	B01_215090	B01_179151	B01_12483	B01_741308
otu166	B06_1227398
otu167	A04_934624
otu168	A10_538257
otu169	B08_1480584	A12_743691	A07_574505	A07_151163	A12_975876	A12_477714	A12_668105	A07_390301	A07_975234	A11_429124	A12_224489	A07_629968	A12_992382	A11_646822	A11_317739	A07_158127	A12_777621	A08_623613	A08_777687	B08_1341700	A11_755379
otu170	B02_228472
otu171	B08_1190822	B08_1269847	B08_1465245	B08_1215891	B08_1524344
otu172	B10_1403262
otu173	A12_167409
otu174	A10_752655
otu175	B03_1118764
otu176	B04_1271945
otu177	A10_586590
otu178	A11_963657
otu179	B08_1414120	B09_1395694	B08_1509230	B09_1477271	B09_1061000	B06_1475332	B06_1565454	B06_1604881	B08_1159426	B08_1099170	B08_1608950	B08_1536374	B08_1303045	B06_1529707
otu180	A06_507630
otu181	B06_1577956
otu182	A11_80482
otu183	A11_620064
otu184	A12_359586
otu185	A12_327708
otu186	A07_357570
otu187	A05_410277
otu188	B03_1037532
otu189	A05_892532
otu190	B03_1592427
otu191	A02_576089	A05_127637	A02_429836	A05_998077	A05_680214	A05_29735	A05_986851	A02_860369
otu192	A11_198428	A09_465979	A12_993307	A12_130102	A09_7267	A12_620645
otu193	B07_1107654	B07_1555718	B07_1132642
otu194	B04_1012470
otu195	B08_1479934	B08_1109570
otu196	A01_446189
otu197	A07_59233
otu198	A04_392934
otu199	A11_149729	A11_952663	A11_757919
otu200	B08_1280266	B08_1347262	B08_1064592	B08_1393942	A03_916088	A03_933134	B02_365703	A11_929406	A11_313384	A11_815718	A11_204025	B02_401466	A03_251813	A03_865420	B08_1388705	B08_1588723	B08_1252395	B08_1069394	B08_1272529	B08_1330638	B08_1156577	B08_1122694	B08_1230313	B08_1476480	B08_1250867	B08_1380995	B08_1086120	B08_1512791	B08_1186686	B08_1224091	B08_1478642	B08_1124361	B08_1386373	B08_1385788	B08_1152872	B08_1111141	B02_514344	B02_388775	B02_306186	A11_384120	A03_617860	A11_144971	A03_846503	B08_1483987	A11_236783	A03_379158	B02_756989	B02_387948	A11_512139	A11_784570	A03_279948	B02_557302	B08_1383109	A11_809655	A03_771118	A11_415202	B08_1045682	A03_292961	A11_769122	A03_800732	A03_687600
otu201	A13_735716	A13_816653	A13_510013
otu202	A02_97843
otu203	A02_70750	A02_926118	A02_629069
otu204	B02_185797	B01_4748	B01_284842	B01_643794	B01_252972	B01_481661	B01_773559	B04_1325096	B04_1478758	B04_1377953	B04_1140802	B04_1134063	B04_1608006	A01_240700
otu205	B04_1491285	B04_1023977	A12_408870	B08_1082185	B04_1142034	B04_1006663	B08_1031398	B08_1373782
otu206	A08_207133
otu207	A13_25458
otu208	B02_816244
otu209	B09_1227524	B09_1542069	B09_1161186	B09_1314376	B09_1405143	B09_1424485	B09_1606523	B09_1176582	B09_1413069	B09_1005078	B09_1196505	B09_1072772	B09_1613928	B09_1446033	B09_1039595	B09_1307966	B09_1482402	B09_1445712	B09_1079373	B09_1050809
otu210	B05_1499403	B05_1267991
otu211	B07_1557025	B07_1360207	B07_1263534
otu212	B06_1609971
otu213	A10_860749
otu214	A13_480847
otu215	B03_1105941
otu216	B07_1174059
otu217	B07_1383514
otu218	B10_1199951
otu219	B05_1432956
otu220	A11_33929
otu221	B04_1384314
otu222	B08_1482340
otu223	A07_606142
otu224	A04_114063
otu225	A08_839297	B08_1506865
otu226	B04_1239578
otu227	B07_1388436	B08_1111192	B09_1513730	B08_1125508	B08_1533618	B08_1321576	B08_1406724	B03_1365787	A07_472768	B08_1321009	B03_1365725	B03_1181027	B03_1123465	A11_428342	B08_1381780	B08_999034	B08_1554191
otu228	B03_1506740
otu229	A13_256163
otu230	B08_1438738	B08_1541078	B09_1155962	B08_1481607	A04_175847	A04_322914	B08_1013979	B08_1097929	B08_1233926	B08_1118167	B08_1009047	B09_1432849	B08_1156863	B08_1181131	B08_1538137	B08_1384483	B08_1223747	B08_1174516	B08_1202789	B08_999733	A04_465341	A04_271134
otu231	A05_454155
otu232	A06_924014
otu233	B07_1546254	B07_1558639	B07_1324667
otu234	A12_157575	A12_607764	A08_721223
otu235	A13_45768	A06_170982	A09_260892	A06_370182	A13_450861	A04_451722	A12_546387	A06_704946	A04_824946	A09_883845	A08_910018	A10_954173	B03_1031757	B08_1070843	B03_1123938	B03_1137695	B03_1148180	B03_1155295	B05_1227462	B04_1264707	B03_1323202	B05_1369464	B06_1371825	B03_1419084	B05_1429617	B09_1510002	B04_1610342	B08_1611073	A10_518932	A03_628541	A03_648959	A06_721702	A06_798901	A03_830374	A06_920069	A06_981869	B09_1008077	B03_1011124	B05_1043968	B03_1088844	B04_1356661	B03_1402443	B06_1485891	B05_1514129	B05_1521143	B06_1543057	B04_1572117	A08_70696	A09_191318	A04_199452	A03_217262	A09_579724	A10_600503	A05_906250	A12_947717	A04_961814	A06_978251	B08_1072661	B05_1191679	B07_1230378	B03_1240979	B09_1342872	B09_1345331	B03_1493862	B04_1534677	B05_1570166	A09_43816	A04_215037	A09_218203	A09_271899	A12_377073	A07_397365	A12_566161	A06_754298	A03_846487	B03_1018023	B05_1072857	B05_1076421	B03_1261978	B03_1325240	B03_1353354	B06_1396479	B03_1438954	B09_1529292	A04_226541	A04_251903	A09_272217	A04_327740	A13_338406	A04_691544	A03_761967	B03_1032726	B08_1182975	B05_1200972	B05_1212961	B08_1232978	B03_1354652	B04_1373282	B05_1399012	B07_1588971	A09_434905	A03_507353	A07_597516	A09_958734	B04_1002876	B04_1380979	B03_1474833	B05_1506361	B03_1526581	B05_1592727	B06_1595635	A12_316960	A07_768468	B09_1107022	B09_1212033	B03_1239161	B03_1387354	B09_1399334	B05_1402309	B03_1424105	A06_219534	A03_316068	A13_377302	B02_978224	A06_983808	B05_1149955	B09_1378911	B05_1525508	B03_1588158	A07_74002	A06_170358	A03_287421	A09_349601	A08_669367	A04_833901	B07_1252068	A06_249249	A09_753570	B03_1180405	B03_1245501	B09_1410229	B06_1442243	B03_1551696	A06_75142	A13_930366	B03_1081097	B04_1232600	B05_1234933	B05_1336072	A03_289644	B03_1060307	B03_1097519	B03_1369883	B03_1381485	B05_1533333	A12_18738	A12_55599	A03_377531	A04_390414	A12_995502	B03_1120703	A06_388260	A06_389481	A12_605045	B03_1541033	A06_369920	A06_787116	B03_1324168	A04_292641	A11_899981	B06_1040937	B03_1586957	B05_1466558	B10_1470646	A12_672084	A12_941248	A12_215810	A12_116526	B03_1522488	B05_1494164	A03_989098	B08_1089288	A08_433378	B05_1555995	A09_47408	B03_1154771	B09_1410763	A10_661521	A12_805494	A10_790987	B05_1218120	B09_1269509	A10_913556	B05_1329873	A04_589915	B05_1396586	A04_776410	B08_1282893	B07_1009569	B07_1334335	B05_1271616	A03_866773	A10_129597	A04_450625	A09_261387	A03_337443	B05_1180197	B03_1130123	B03_1528084	A07_334983	B03_1568434	A13_622524	B04_1191445	A08_691511	A13_932702	B09_1125624	B05_1336630	B03_1359535	B03_1019607	B05_1494967	B05_1510700	B05_1298669	A03_734250	B04_1071961	A04_451862	A06_503932	A06_368795	B03_1085155	A12_97130	B03_1166441	B06_1027032	A10_858912	B09_1354199	B03_1343105	B06_1484389	B07_1164036	A06_99868	B03_1042569	A06_65704	B03_1451152	A09_900	B04_1556836	A10_319998	A06_656133	A10_973215	B04_1543798	B08_1135509	A04_997252	A04_561540	A06_650866	B08_1351804	B03_1590922	B06_1310086	A06_109307	A07_326743	B03_1257526	A09_541869	A09_884078	B05_1301783	B03_1541702	B03_1534078	A03_604987	A03_102518	B08_1421234	A03_75844	B03_1284981	B03_1566437	B03_1145370	B03_1207219	A09_311991	A03_402527	A06_173630	B03_1082934	A06_617352	A06_79935	A06_239676	B03_1190957	A04_978871	A10_153100	A10_958272	A08_146018	B08_1596269
otu236	A11_828880	A11_150530
otu237	B08_1286956	B09_1565933	B08_1575805	B08_1077742	B08_1182351	B08_1379277	B08_1395766	B08_1293887	B08_1546921	B08_1381417	B08_1547045	B08_1324204	B08_1384143	B08_1522618	B08_1244870	B08_1327101	B08_1240279	B08_1205562	B09_1507294	B08_1537292	B08_1481957	B08_1353213
otu238	B05_1164609
otu239	B08_1392855
otu240	A01_93209
otu241	A11_512532
otu242	B08_1160918	B08_1314689	B08_1356077	B08_1375252	B08_1379219	B08_1181351	B08_1234646	B08_1341100	B08_1089680	B08_1450157	B08_1339951	B08_1470630	B08_1156719	B08_1097458	B08_1514304
otu243	B03_1195679
otu244	A02_16820
otu245	A12_426692
otu246	A12_500010	A12_888541	A11_987510	B08_1198876	B08_1613198	A11_399639	A11_473467	A13_585672	B08_1108450	B08_1148106	A13_150480	A08_208295	A11_441964	A11_472006	A12_678838	B08_1033663	A12_880490	B08_1027704	B08_1465786	B08_1129400	B09_1138176	B08_1526427	B07_1148087	B08_1471106	B08_1502770	B04_1092834	B04_1260800	B04_1394372	B04_1428467	A12_136701	B08_1179222	A11_620953	B08_1573878	A11_55143	A12_341307	B08_1188686	B08_1599689	A12_196309	B08_1008869	B08_1020495	B08_1275779	B08_1011625	B08_1167549	B08_1325060	B08_1602692	B08_1336448	B08_1459321	B08_1077986	A03_25311	A03_165887	A03_420976	A03_674757	A03_703328	A03_95320	A03_499183	A03_916045	A03_441295	A03_236115	A03_846850	A03_362286	B08_1336373	A10_671342	B08_1520179	B08_1496271	B07_1331851	A08_922415	A12_446915	B08_1286194	B08_1007606	B08_1494606	A12_761313	B08_1345325	A10_318238	B08_1268967	A11_733131	A13_956709	A11_500887	A11_649032	A12_397451	B08_1042204	B07_1079188	B08_1369371	B08_1032671	B08_1439987	A09_399913	B08_1169441	B08_1054126	B08_1326170	B08_1137241	B08_1358474	B07_1055476	A12_409309	A11_138948
otu247	B03_1196493
otu248	B07_1032206	B06_1125519	A05_615863	B06_1097461
otu249	B08_1216689	B08_1569330	B08_1134442	B08_1561380	B08_1329070
otu250	B09_1231234
otu251	B09_1231233
otu252	B08_1588735	B08_1486771
otu253	B09_1006389
otu254	A03_22777	A03_607134	A10_915131	A03_321753	A03_713474	A03_817120	A03_15746	A03_321180	A10_788572	A03_227130	A03_259022	A03_785811	A03_936951	A03_726943	B07_1592037	B07_1013916	B07_1417475	A03_315634	A03_542581	A03_855398	A03_837287	A03_363006	A03_935138	A03_781858	A03_808526	A03_721004	A03_122927	A03_763164	A03_772801	A03_488428	A10_682689
otu255	B08_1123371	B09_1508619
otu256	A13_671852
otu257	A12_689433
otu258	B03_1463536
otu259	B08_1333727	B08_1585475	B04_1421041	B04_1601116	B04_1074590	B08_1154018	B08_1350025	B08_1500024	A08_697814	B05_1434428	B05_1500392	B05_1568947	B05_1569422	B05_1418366	B05_1037221	B04_1006139	A04_990490
otu260	B09_1432510
otu261	B03_1004527
otu262	A11_150164
otu263	A05_422587
otu264	B03_1587189
otu265	B03_1254025
otu266	A07_650019
otu267	B10_1425445	B10_1323772	B10_1201405	B10_1346318
otu268	A12_739484	B08_1345780	B08_1459696	A12_650831	A12_86617	A12_84741	A12_323705	A12_321447	A12_15186	A12_815299	A12_221434	B08_1236847	A12_832165	A12_133374
otu269	B06_1278919
otu270	A05_867472	A05_502788	A05_778907
otu271	A05_210927
otu272	A06_615225
otu273	B04_1313998
otu274	A11_411426
otu275	A04_11887	A12_13222	A08_18353	B02_32428	B02_38428	A12_65203	B02_65404	A06_74579	B02_80927	B02_91302	A03_94376	A12_97555	A01_111177	B01_112706	B01_114943	A03_127126	A03_139365	A11_149313	A04_149457	A03_150160	B01_163388	A03_173923	A08_174448	B02_192776	B02_194731	B01_201262	A11_205220	A03_217836	A04_224310	A12_241331	B02_241575	A03_243009	B01_243193	B02_244740	A06_254134	A06_265167	B02_273893	A03_287121	B02_291266	A07_303722	A10_313326	A03_316834	A12_326266	A03_333884	A07_349471	A12_354707	A06_356315	A11_366239	A04_378048	A03_382031	A10_382726	A03_398369	A03_401617	A03_403407	B02_407897	B02_413132	A06_419964	A04_426322	A08_430571	B02_432768	A09_432923	A07_444985	A04_448224	A04_461293	B02_463990	A12_473363	B02_474426	A03_482062	A03_485146	A03_485525	A07_488353	A01_508623	B01_524633	A01_532475	B01_567103	A03_585449	A11_586660	A04_586738	A11_598039	A09_599975	B02_601677	B01_608790	B02_610721	A12_614165	B01_616143	B01_633367	B01_634079	A04_634149	B02_635703	B02_640828	A07_654752	B01_657026	A11_661584	A08_669476	A03_674957	B02_677763	A11_684330	A07_684704	B02_689558	A12_694777	A03_700403	A02_718055	A11_729533	A03_732982	A03_733785	A13_737947	A06_796905	A06_798839	B02_815375	A03_821466	A04_827098	A09_834717	B02_840011	A03_849091	A07_849282	A03_876882	B02_880756	B01_882120	A07_885628	A11_894966	A03_895104	A03_905606	A13_905649	B02_910618	A04_912106	A03_915367	A03_922378	A11_924669	B01_930477	A04_935350	A03_935426	A06_952509	A01_974261	B01_974927	B03_1005010	B03_1008391	B08_1010071	B04_1013199	B03_1017285	B03_1019466	B08_1034460	B04_1054630	B04_1057123	B08_1060662	B03_1073261	B09_1084289	B03_1084328	B06_1085629	B03_1089146	B03_1091436	B03_1095776	B03_1096774	B04_1104820	B08_1106508	B08_1110482	B08_1114114	B08_1115613	B05_1116083	B03_1121171	B04_1123185	B04_1124615	B03_1130010	B04_1135803	B03_1140488	B03_1140615	B05_1144588	B03_1147040	B03_1153166	B04_1156919	B05_1161477	B03_1166153	B03_1167435	B10_1171107	B03_1175721	B03_1176676	B09_1178955	B05_1183141	B03_1195621	B03_1196959	B04_1203658	B04_1204269	B03_1208278	B04_1211175	B09_1213261	B03_1214414	B03_1215907	B03_1217427	B03_1219781	B06_1231442	B06_1232385	B03_1237660	B03_1240773	B03_1258677	B03_1263190	B08_1264085	B03_1274346	B03_1281287	B04_1288177	B03_1289427	B08_1290462	B04_1298725	B08_1301954	B10_1302310	B03_1310973	B04_1319673	B04_1321844	B03_1323851	B03_1327590	B08_1329718	B05_1331374	B09_1334960	B03_1343406	B03_1345862	B08_1346725	B03_1358820	B04_1361009	B03_1371863	B03_1373008	B05_1373994	B03_1382642	B03_1394136	B10_1399273	B03_1400807	B03_1403144	B03_1405247	B09_1406055	B09_1416905	B04_1423617	B04_1424729	B03_1424961	B10_1427121	B03_1432527	B07_1432738	B03_1433499	B05_1435084	B05_1436585	B03_1444180	B05_1445526	B04_1451788	B03_1454413	B06_1458697	B03_1459249	B04_1474780	B04_1477575	B05_1480834	B03_1486642	B10_1488551	B04_1489439	B05_1494980	B03_1495362	B03_1501554	B04_1504892	B04_1509375	B03_1510513	B04_1522735	B04_1525748	B09_1548413	B03_1549615	B06_1549900	B09_1556561	B04_1559151	B03_1572243	B03_1573839	B05_1574526	B10_1576451	B04_1576958	B03_1579162	B03_1581887	B03_1582155	B04_1584601	B03_1588713	B07_1592638	B05_1596464	B03_1598246	B09_1604343	B05_1611248	A07_10973	A08_32685	A04_42038	B02_48601	B02_58575	A03_63807	B01_66432	B02_84448	A04_95718	A04_125249	A05_144263	B02_146823	A11_183999	A03_199757	A03_204760	A07_222779	B02_224041	B02_224134	A11_228506	A09_235542	A11_236154	A03_249590	B02_253546	A03_259582	A11_262609	A11_268607	A04_277298	A12_286485	A04_299834	B01_305543	A03_319607	B02_328223	A03_329531	A11_333828	A04_338104	A02_350640	A11_350767	B02_357409	A08_382610	A07_388456	A03_401651	A03_410646	A04_417234	B01_434996	A10_454103	A11_457202	B02_469488	B02_476610	A07_478695	B02_510314	A03_521416	A11_523042	B02_524327	A03_555617	A07_562371	B01_572281	A03_572737	A03_597878	A07_601842	B02_627946	A07_637236	A03_656095	B02_664935	B02_684404	A06_687940	A04_694789	B02_704258	B01_706423	A01_707227	A13_710262	B02_718430	B02_719428	A03_723775	A03_730349	A01_749276	B02_784311	A11_818542	A03_819142	A06_828983	A03_830526	A07_850447	A03_864010	A03_865667	A12_889679	A04_890391	A04_910429	A03_916775	A03_922445	B02_924944	A11_928550	A11_932855	B01_934983	B01_935293	A06_946124	A03_946305	A10_948335	A08_948670	B01_951304	A08_976697	B01_977331	B01_980454	A03_983877	A06_983998	B03_1000181	B04_1002423	B05_1008010	B03_1017344	B04_1021319	B08_1024322	B04_1032762	B03_1035132	B04_1036068	B03_1054291	B03_1077458	B03_1082879	B03_1084156	B04_1084751	B04_1093438	B04_1094497	B04_1101313	B03_1103292	B03_1106649	B03_1108972	B03_1117193	B03_1126996	B04_1138298	B07_1156364	B09_1171263	B03_1175189	B03_1188022	B07_1194609	B03_1200923	B06_1213328	B07_1218464	B06_1227717	B08_1228793	B03_1231578	B03_1239909	B03_1250429	B10_1271004	B06_1272772	B10_1281220	B04_1281409	B03_1293548	B03_1294049	B06_1295928	B04_1296189	B08_1321013	B10_1330711	B03_1334931	B04_1339351	B04_1340185	B03_1354063	B03_1362327	B03_1376187	B03_1386319	B04_1391673	B03_1393074	B09_1428042	B05_1441176	B05_1442924	B03_1449528	B03_1451855	B04_1451931	B04_1453423	B03_1456369	B04_1456494	B04_1457588	B03_1458123	B07_1479224	B03_1494515	B03_1495232	B03_1495877	B04_1502000	B03_1503086	B03_1519365	B03_1519809	B03_1527293	B06_1532983	B08_1534653	B03_1536270	B03_1538373	B03_1567867	B06_1573408	B09_1575908	B08_1579519	B10_1584215	B03_1588225	B03_1590006	B03_1600727	B05_1604976	B03_1606672	A03_9143	A08_100620	B01_129130	B01_142442	A04_164636	A03_216018	A11_224290	B02_225687	A11_263476	A07_269645	B01_292468	A03_292767	B02_294045	A09_296188	B02_304024	A04_305346	A04_316107	A03_316206	A03_324620	A07_342201	A04_345625	A03_346191	A03_352709	A12_363308	A03_366163	A01_368071	A12_377859	B02_389441	A06_392088	A06_406217	B01_411075	B02_419098	A12_436400	A03_443842	B02_454837	A03_457019	A10_457736	A06_458777	B01_469897	B02_470971	A07_487272	B02_497193	A06_500701	A03_520060	A11_521309	A03_557482	B02_586501	B02_603748	A06_633145	B01_640107	A10_662769	A02_679234	B02_703220	A11_719749	A03_732034	A04_751096	B02_763544	A09_769964	A03_777254	A09_786738	A11_795180	A03_847970	B02_855674	A02_861267	A03_866493	A04_869441	B02_882149	B01_894741	A04_895624	A03_901291	A09_917983	A03_945373	B02_950409	A04_958230	A04_984651	A04_990353	A07_994875	B02_998220	B03_1003568	B05_1017966	B04_1019419	B03_1019893	B09_1044374	B03_1066462	B07_1070264	B08_1078957	B04_1084521	B05_1085981	B03_1090548	B06_1099955	B03_1100283	B06_1102754	B08_1105841	B06_1111533	B09_1112716	B04_1115850	B04_1117983	B05_1124054	B04_1124413	B04_1129638	B03_1133636	B04_1148991	B08_1153828	B07_1165397	B04_1177366	B03_1179375	B03_1195617	B03_1213345	B09_1226072	B03_1227064	B03_1229401	B03_1233397	B07_1258892	B04_1261128	B09_1298107	B08_1299645	B03_1302244	B05_1307862	B03_1320160	B04_1321724	B03_1325795	B03_1360267	B03_1360940	B09_1373774	B03_1378602	B03_1409371	B04_1417186	B03_1418460	B03_1423754	B03_1424851	B08_1446496	B03_1459073	B04_1478656	B04_1487159	B05_1487252	B05_1496873	B03_1499256	B07_1507594	B03_1513554	B08_1519261	B09_1559852	B05_1572973	B03_1582320	B03_1585410	B08_1598105	B03_1599977	B09_1600190	B05_1604302	B03_1608785	B05_1608845	B04_1611872	A11_68082	B02_94416	A08_96166	A03_102951	A03_110596	B02_160508	A03_165657	B02_180501	A06_193645	B02_202541	A07_217824	B02_218452	A04_254171	A03_262625	B01_264215	B02_276663	A03_282705	A11_287769	B02_289836	A04_297200	A04_301195	B02_317907	A04_342620	B02_372308	A04_392386	A12_399119	A03_446404	A03_452256	A07_455052	A03_460243	A03_465883	A03_466070	B01_482002	A12_493348	B02_506140	A03_513259	A11_518324	A04_522135	B02_528213	B01_551901	A11_604267	A04_612661	B02_615176	A07_670242	A11_692716	A03_731426	B02_732219	A03_732674	A04_735173	A03_745721	A11_755884	A11_764931	A13_769762	A04_785498	B02_790438	A12_791179	A03_796046	B02_807910	A09_814615	A03_833468	B02_836825	A03_843209	B02_848255	A02_848899	A13_850464	A08_858181	A12_869885	B01_884576	A03_891986	A05_899813	A03_902462	B01_925209	B01_932491	A11_954063	B01_960924	A08_971839	A09_972185	A03_978379	B03_1005489	B04_1007355	B04_1009819	B07_1016162	B03_1023136	B09_1037428	B03_1042691	B03_1062568	B08_1077781	B03_1084820	B03_1112141	B03_1117519	B04_1117887	B04_1130115	B04_1135257	B09_1144720	B05_1151573	B08_1160052	B04_1162704	B03_1163250	B03_1166910	B07_1170381	B04_1175812	B03_1176096	B05_1182243	B04_1196320	B03_1196705	B05_1205223	B03_1206388	B04_1208384	B06_1209512	B05_1223592	B04_1230879	B10_1232133	B05_1262885	B04_1277314	B03_1281275	B03_1283311	B03_1288503	B03_1300331	B04_1311860	B09_1312338	B04_1318086	B03_1344233	B04_1344562	B03_1346586	B05_1399578	B04_1427477	B03_1437624	B03_1444842	B03_1448565	B04_1462177	B04_1470487	B06_1475902	B03_1486979	B03_1489762	B10_1503009	B04_1508402	B03_1516895	B03_1522591	B04_1525404	B09_1528049	B04_1531019	B03_1533310	B08_1544295	B03_1551466	B05_1554658	B04_1560255	B06_1573031	B03_1598118	B08_1608483	B06_1609859	B03_1614937	A12_84838	A03_95778	A11_139908	B02_192563	A06_243517	B02_247327	A03_258526	A04_269240	A09_297741	A03_316623	A03_368499	A12_372967	A12_414816	B01_455454	A04_460245	A07_481911	A12_487876	A03_506184	A03_528397	A09_538916	A04_553144	A08_558764	A04_573673	A11_574129	A06_620924	B02_654501	A11_659123	A03_669000	A08_687210	A03_738260	A03_743256	A03_801536	A11_810513	A03_873337	A12_894992	A12_897091	A06_901104	B02_904040	B01_912623	A01_923312	A12_934465	A12_949953	A11_956777	A04_961288	B01_966083	B04_1002716	B03_1034684	B07_1040013	B08_1043451	B08_1045586	B04_1073133	B03_1078049	B04_1084726	B03_1088368	B03_1098776	B03_1102262	B09_1102459	B03_1103395	B09_1120900	B03_1138082	B03_1170031	B05_1175381	B03_1187491	B04_1206042	B08_1217183	B08_1221779	B03_1232794	B06_1243075	B03_1248010	B03_1250998	B08_1254807	B04_1255534	B05_1260373	B03_1265896	B06_1272910	B03_1277645	B03_1278413	B08_1297581	B09_1301261	B06_1305454	B06_1311923	B03_1319608	B04_1321774	B10_1329305	B05_1340843	B04_1341363	B04_1342661	B03_1369763	B03_1374662	B08_1400712	B05_1438988	B03_1450806	B05_1451646	B03_1453454	B05_1461681	B03_1480656	B04_1485333	B03_1488918	B05_1490337	B03_1497729	B03_1522692	B03_1526713	B03_1534610	B03_1548826	B04_1560648	B03_1565090	B10_1574894	B10_1585103	B07_1585556	B03_1596089	B03_1613814	B02_43237	A03_72772	B02_75391	B01_97947	A11_108574	B02_137934	B02_140099	A11_150482	A03_158981	A04_222015	A03_227186	A11_252796	B02_340978	A11_341171	A12_343742	B01_351279	A11_432897	A13_484758	A04_531803	B02_558076	A07_563249	A09_583126	A03_591114	A04_603898	A04_612890	B02_649323	A08_711349	A04_711480	A13_755158	A03_755984	A04_777709	A06_786842	B01_805915	A04_823861	A07_850858	A12_851846	A08_852137	A12_895770	A04_899369	A01_925081	A11_962149	A12_975638	A01_997405	B03_1029248	B03_1032915	B05_1034210	B05_1050536	B03_1054037	B03_1075200	B08_1077682	B09_1083002	B10_1103345	B08_1109498	B03_1111807	B04_1143513	B03_1144606	B05_1159879	B03_1183988	B03_1186645	B03_1195604	B07_1198794	B03_1200073	B03_1207204	B03_1219725	B05_1231663	B08_1246035	B06_1265257	B04_1293374	B04_1322031	B03_1371628	B06_1384566	B06_1387487	B05_1400418	B06_1476486	B03_1488508	B04_1498972	B04_1507936	B06_1513606	B08_1521027	B04_1523206	B03_1525179	B03_1553096	B05_1575136	B03_1584282	A12_6437	A03_37880	A04_44526	A04_59313	B02_111990	A11_146828	B02_193154	A03_211422	B01_244202	A04_252345	A03_261729	A03_287242	B01_293947	A01_300734	A11_314152	A03_347040	A03_357855	B01_425910	A01_454312	A12_511797	A03_525008	A12_608350	A11_613583	A03_634276	A12_634386	A11_650592	A03_650947	A10_728691	A03_733183	A03_769610	B01_786713	B01_848703	A03_851368	A08_866491	B01_906413	A03_920789	A03_924828	B02_943098	B08_1019792	B06_1022899	B03_1108545	B07_1116039	B04_1122219	B03_1128773	B04_1139205	B03_1168766	B03_1210236	B08_1221678	B03_1251417	B05_1328933	B08_1330887	B06_1339404	B06_1374903	B04_1402580	B03_1417976	B03_1432029	B04_1436837	B06_1456854	B03_1477507	B04_1499612	B08_1506066	B05_1521772	B03_1538444	B10_1544382	B03_1548434	B08_1572775	B10_1579951	B04_1591707	B10_1607627	B03_1608255	B03_1612935	B10_1614364	A06_3266	A04_11099	A03_31227	A03_44226	B01_57017	A12_57144	B02_74035	B01_82605	A02_88586	B02_128424	A11_241528	B02_290115	B02_383813	A04_391800	A11_399375	A12_439735	B02_443828	A04_445909	A04_456316	A03_462017	A04_462164	A04_474757	A04_545173	B01_599504	B01_665481	B02_736624	A12_737206	A09_822664	B01_851439	A12_863369	B01_878290	A06_927990	A03_962709	B08_1013702	B08_1051848	B03_1056444	B03_1091162	B03_1101775	B03_1125402	B04_1161473	B03_1169333	B10_1199905	B03_1221552	B03_1240501	B03_1240648	B03_1245212	B06_1258900	B03_1262756	B04_1284359	B03_1289066	B04_1310846	B06_1352134	B07_1352888	B03_1373665	B05_1380815	B04_1403160	B03_1436864	B09_1437133	B03_1439466	B07_1439640	B03_1451462	B04_1477650	B03_1491063	B05_1516062	B03_1544103	B09_1553354	B05_1573843	B05_1605000	A03_45036	B02_83766	B01_87244	B01_126055	B01_248241	A03_275028	B02_277210	B02_289984	A07_317752	A09_382330	A12_396068	B01_420726	A07_445538	A06_475730	B01_483581	B02_543500	B02_552156	A11_560221	A03_605808	A11_684078	B02_691788	A10_784491	A04_800072	A11_838590	A11_872828	A04_925091	B02_935530	A01_954547	B05_1045710	B03_1138206	B03_1138231	B03_1166945	B05_1171946	B04_1188184	B03_1193400	B08_1195619	B04_1231929	B03_1275375	B03_1323995	B04_1331526	B10_1386189	B08_1426862	B05_1460086	B08_1466294	B03_1477583	B07_1556705	B06_1567735	B04_1590560	A01_144420	A08_152526	A04_227920	B02_297750	A03_426364	A08_469172	B01_551018	A03_590371	A04_664138	A08_694664	A03_696842	B01_753659	A04_775583	A07_794618	A03_811354	B02_853319	B02_864802	A11_936055	B03_1000706	B03_1045885	B08_1074793	B08_1081489	B05_1087437	B03_1129994	B09_1149184	B03_1161196	B04_1212532	B03_1251378	B04_1289168	B05_1300519	B04_1312416	B04_1325207	B03_1326440	B04_1368418	B03_1369079	B05_1402487	B08_1460139	B05_1485364	B08_1571846	B04_1587766	B09_1594779	A12_66693	A01_152548	B02_188253	A03_275012	B02_305047	B01_312351	A09_332769	A06_349692	A01_351960	A11_369919	B02_468654	B02_479640	B02_704425	A12_743386	A11_747747	A12_757789	A12_771009	A11_844227	B02_873852	A11_942596	A03_971542	B01_982568	B04_1003318	B08_1087900	B03_1105377	B03_1145073	B10_1167935	B06_1178329	B03_1228729	B03_1300731	B03_1385580	B08_1406056	B03_1489921	B04_1519148	B05_1537580	B03_1539145	B03_1555799	B08_1565942	B03_1579746	B08_1601620	B02_53959	A04_57721	A03_165294	B01_184285	B02_299255	A04_311585	A11_418655	A06_446257	A04_518464	A06_528384	A01_539744	A04_814413	B01_825893	B02_855771	A04_863374	A03_922728	B02_932357	B02_949749	A04_950758	A04_979529	A07_985056	B08_1055896	B03_1058272	B05_1068549	B05_1069402	B03_1078348	B03_1113840	B03_1171304	B04_1214555	B10_1215364	B08_1230558	B03_1350329	B03_1397399	B06_1472835	B03_1505472	B05_1506184	A09_79600	B02_205646	A12_293134	A13_327775	B02_408166	B02_524250	A12_551418	A11_602594	A12_664343	B02_676834	A09_718584	A11_746735	A01_759139	B02_839087	B02_850161	A03_872345	A12_907512	B03_1029589	B03_1059790	B09_1088315	B03_1089134	B10_1154809	B03_1217971	B04_1228480	B10_1276479	B04_1352835	B03_1493267	B08_1553987	B03_1586486	B09_1609319	A04_2502	B02_108114	A03_213155	A01_249680	B02_297822	B02_312029	B01_473624	A04_649708	A07_746663	A03_785358	A11_840335	B01_866092	A11_964878	A11_978497	B04_1017353	B03_1035272	B08_1056975	B03_1074922	B03_1149678	B04_1158356	B08_1180234	B06_1190326	B03_1218732	B04_1260767	B10_1267477	B03_1296423	B04_1352800	B04_1362251	B04_1457500	B05_1577143	A03_31816	A09_306885	A10_398904	B02_418539	A08_559071	A03_930960	B01_950887	B03_1171915	B03_1175229	B03_1306158	B10_1318983	B03_1322826	B03_1363292	B09_1367006	B04_1393478	B04_1424644	B03_1523731	B03_1559006	B03_1584700	B04_1606155	B01_70523	B01_162499	B01_372396	A11_415197	A01_768212	A04_768771	B02_993162	B03_1005216	B03_1076749	B09_1083839	B04_1284095	B07_1368804	B04_1374009	B04_1442433	B03_1482433	B03_1573959	B05_1601890	A08_140582	A06_350340	A08_397303	A07_397936	A11_522202	A03_873678	B03_1027316	B03_1052298	B08_1116246	B04_1242451	B03_1256985	B03_1558619	A03_242590	A06_436589	A04_589538	A09_916836	A03_934371	B08_1045071	B03_1249703	B04_1335110	B03_1353640	B03_1530370	A06_917282	B08_1352836	B03_1371248	B03_1449471	A02_159346	B02_177598	B03_1429808	B03_1517012	A07_294144	A03_779620	A13_892003	A11_108233	B05_1085049	B09_1465653	A13_109013	B01_360799	A03_432541	A08_835976	B04_1024505	B03_1330144	B06_1178388	B03_1445389	B03_1542648	A11_453569	B01_821855	B03_1113147	B01_139879	A03_548203	B10_1177610	A04_376410	B03_1403440	B03_1498586	A03_248951	B08_1097687	A04_70744	B05_1004321	A09_750364	B08_1469573	B05_1098556	B03_1374855	B03_1254825	B08_1444494	B03_1315112	B03_1427302	B01_511073	A09_750475	A09_201182	B03_1456291	B04_1147818	B06_1445029	A03_728136	B03_1286841	A03_21248	B03_1195768	A08_483008	B01_997398	B05_1087630	B05_1208221	A03_745066	B03_1123048	A11_260181	A11_609753	B03_1098186	B04_1548714	A03_71927	B03_1525826	B01_769055	B06_1023535	B02_216695	A11_327834	A04_185396	A05_761297	A03_330978	B03_1336006	B04_1537600	B03_1553791	B03_1096853	B03_1544345	A04_508419	A03_903138	A07_504838	B03_1089260	B02_902678	B09_1497161	A07_97918	B03_1478744	B01_231702	A04_329997	A03_768150	A03_776853	A04_244248	B01_762414	A06_760702	B08_1471250	A09_769452	B03_1473727	A12_607325	B03_1482417	A11_562865	B04_1193171	A06_572269	A09_234491	A09_948235	A09_619359	A09_696894	B01_273503	A04_746606	A05_353423	A03_697369	A03_676545	B02_305381	B09_1289305	B04_1169702	A01_811479	A11_738775	A03_289209	B04_1441843	B03_1166500	A04_683073	A04_480628	B03_1466761	B01_55727	B03_1112748	B01_126960	B03_1382179	B03_1451060	A05_972950	A07_704722	B03_1021794	B05_1455234	B06_1261424	B02_197147	B03_1563249	B08_1226409	A12_225166	B04_1232701	B09_1611910	B04_1550711	A11_317037	B08_1131222	B01_717517	A08_182401	B03_1382798	A04_328629	B03_1452143	B06_1518248	B03_1458893	A04_770292	B04_1465541	B03_1473139	A01_137882	B02_964130	B01_521585	B01_212482	A07_334680	B02_372791	B03_1527184	B02_699580	B03_1471637	B01_890734	B03_1366910	B03_1334470	B03_1105633	A11_798301	B08_1299208	A03_788850	B01_975665	B02_269326	B03_1444418	B03_1591038	B02_252867	A03_898625	B04_1267059	A03_403555	B09_1148708	B03_1594400	B03_1609302	B02_82008	B09_1466565	B03_1356787	A07_521470	B03_1566769	A03_992753	B04_1000428	B03_1520343	B02_752400	B01_491386	A07_531752	B04_1394850	B03_1107897	A03_200372	B05_1368664	B05_1597254	A04_653411	A06_796268	B08_1365239	B03_1396348	B03_1058373	B01_569747	A04_924473	A03_993342	B01_312443	A12_902757	B03_1435418	B04_1502456	A03_626721	A04_492897	A11_5225	B04_1398485	B03_1181619	B08_1402962	B08_1051512	B02_891096	B02_730644	B03_1426715	A12_696009	B02_153345	A03_491042	B04_1589649	B06_1059550	A11_260055	A11_316457	B03_1610740	B06_1047514	B03_1149253	B10_1022580	A06_464179	B03_1000068	A03_978143	A03_37387	A11_132358	B01_900401	B03_1369623	B05_1079155	B10_1057657	A01_881693	A03_425499	B03_1094052	A11_203911	B03_1547712	A03_407204	A04_175483	A11_386554	A04_881738	A04_367664	B02_202518	A07_120664	A03_827398	B05_1223486	B06_1351918	B04_1489938	B04_1086455	A11_382270	A06_506562	A06_382874	A06_496488	B03_1262769	B07_1408065	A11_998253	B01_289458	A03_983886	B04_1406803	A06_719762	A03_936393	B04_1080154	A09_174717	A03_262322	B03_1509150	B09_1194160	A03_565246	A03_707779	B09_1507016	B03_1533958	A04_201329	B03_1066218	B03_1019929	B02_517192	B09_1396784	B01_423991	A03_914258	B04_1090425	B10_1009869	B03_1011314	B03_1438978	A04_183216	A04_793585	A07_871225	A03_501933	B02_586006	B03_1431976	A10_321463	A04_258928	A03_385183	B01_848473	B02_460323	A09_983629	A12_489795	B10_1560148	A06_407275	B09_1074600	A13_84690	A01_732660	B08_1262783	B05_1593198	A04_231771	A11_578812	B08_1529558	B02_520289	B02_589837	B03_1061802	B03_1278074	B03_1403551	B08_1346333	A01_848364	B04_1426349	A03_157057	B02_163470	B03_999252	A07_749759	B03_1090828	B05_1436054	A04_231047	B09_1446113	B03_1140489	B03_1526955	B02_232641	B04_1096030	A12_19767	B10_1498808	B03_1345793	B04_1381341	A11_837941	B03_1260058	A11_944370	A03_482683	B03_1085988	B06_1191913	B04_1380191	B03_1297282	A03_935218	B05_1565805	B03_1257914	A11_729660	B01_335795	A03_251868	A04_608303	B03_1348258	B03_1145258	A04_739301	B01_832881	B09_1344792	B03_1407341	A03_840605	B06_1306920	A03_609960	B04_1454364	A04_34556	B03_1364326	B03_1201159	A04_798846	A03_402199	A03_298889	B03_1587622	B03_1119677	B03_1485910	B03_1142028	A04_708296	B04_1133684	B03_1313434	B04_1119950	B04_1260177	A01_395663	A09_24764	A11_382178	B03_1229709	B02_391933	B02_117576	B04_1396727	B01_455039	A08_423360	B03_1480609	B03_1110379	A11_890267	B03_1449089	A11_733754	B01_271591	A11_361195	B03_1203742	B02_194375	B03_1404462	A03_269181	B01_895524	A04_19404	B03_1500350	A07_160245	A01_675717	B03_1602988	A06_48500	B03_1210149	B03_1323473	B06_1232803	B04_1160675	A11_846169	B03_1394432	A01_11435	B03_1589386	B02_891273	A03_156289	A03_868465	A06_343106	B02_457135	B04_1107613	B09_1554291	A03_313498	B02_464503	B04_1580825	A03_78951	A12_939152	B05_1294599	B03_1443834	A04_10570	B03_1283548	B03_1453215	B09_1508072	A12_97135	B01_990375	B01_662158	A04_936986	B03_1578153	B03_1329795	B02_929543	A07_525168	A11_266906	B01_465242	B03_1482604	B06_1223659	A11_529949	B03_1420512	B04_1612228	B04_1457909	A11_350916	B01_878134	B03_1483938	B03_1332295	B01_976482	B03_1078988	B04_1079617	B02_211494	A10_753165	B02_569768	A08_534811	A04_178425	B09_1564484	A07_915854	B05_1096260	A12_809324	A03_57930	A01_445990	A04_720974	B08_1333689	A07_857917	B04_1572910	A04_357576	B04_1194334	B04_1064959	A03_162956	A10_575106	A11_548632	A04_784771	B03_1484083	B01_507413	A03_916008	B02_870931	B03_1477635	B08_1056987	B02_126680	A03_487342	A12_489260	A03_858960	B08_1015422	B04_1584336	A03_44305	A08_50418	B04_1097900	B01_964609	A11_200993	B08_1434369	A01_946093	B02_908530	A03_899845	B03_1578621	A09_203974	B02_321187	B02_692992	A03_223958	B09_1161865	B03_1264621	B08_1545529	A11_278347	B02_337472	B04_1525606	B03_1002946	B01_618770	A11_291986	B05_1222496	B09_1218004	A03_624828	A10_853076	B04_1047852	B03_1014903	B04_1397997	A09_491689	B02_153024	A11_683399	B02_441955	B03_1230032	B05_1447549	B02_720039	B04_1467009	A04_364410	B02_794978	B02_275045	B01_32780	B03_1015928	A06_473610	A07_592665	B03_1471418	A04_914798	B04_1311169	B03_1085286	A04_427392	B03_1432928	A05_580566	B01_538463	B04_1576568	B04_1494989	B09_1562479	A12_781620	A03_579411	B01_993236	A09_213789	A03_459248	A06_447376	B03_1400646	B02_449907	B05_1434499	A03_942281	B03_1082058	B03_1431678	B03_1429179	A13_475294	B01_612955	A03_27570	B04_1477018	A08_439334	B08_1267731	A08_942106	B03_1123524	A06_539619	A03_759779	B08_1321819	B03_1220113	A04_507411	B08_1184197	B04_1021672	B03_1595012	A03_335627	B04_1559816	B06_1249861	A09_591011	B05_1515858	B03_1048186	B02_585914	B02_95826	A09_621513	B02_527544	B02_284361	B08_1204908	B03_1444640	B04_1214616	B05_1417719	B03_1478464	B04_1007939	B03_1344460	B03_1216253	B03_1562058	B08_1192796	B01_655807	B09_1350556	A08_235018	A11_473683	B02_754484	B05_1124360	A11_784701	B03_1047550	B03_1377517	B05_1190646	B03_1333644	B03_1108271	B04_1581474	B03_1192440	B04_1191845	B03_1444531	A04_408646	B03_1247654	B03_1592495	B08_1466911	B03_1342912	B02_703757	B03_1479590	B07_1048673	B03_1538852	A09_105810	B01_671550	B02_325139	A06_814292	B03_1267792	B02_462888	A04_732539	B05_1416025	B02_657350	B02_76873	B01_790413	B03_1290541	A04_801045	A04_589454	B06_1203823	B03_1020978	A03_363996	B08_1090410	B03_1232473	B06_1313744	B02_714110	B08_1357505	A12_187085	B03_1221240	B04_1070130	B01_681179	B06_1055295	B06_1170917	A03_832830	A03_494144	B06_1335876	B03_1118767	A03_163024	B04_1542028	A11_640101	A01_781958	B05_1282193	B02_52393	A12_153041	B02_687305	B03_1155679	A07_986181	B10_1521802	B03_1583012	B07_1417982	A06_703279	B05_1178460	B03_1096061	A03_971346	B02_468305	A03_233179	B03_1385363	B02_311079	A03_549054	B02_163847	A04_62850	A06_313669	B09_1190161	A04_962334	A11_557913	B04_1518709	B02_315170	B03_1313317	B03_1208317	A03_574256	B09_1045472	B09_1389393	A13_160525	B02_94886	B02_56770	B08_1028808	A09_917320	B03_1349482	A11_185655	B03_1516420	B03_1450255	B06_1527149	B08_1244922	A08_84315	A03_843476	A03_354466	A09_727461	B04_1061390	A03_579402	B03_1351307	B04_1090090	B04_1116595	B04_1243633	B07_1034536	B09_1494977	B04_1390873	B03_1204361	A09_967333	B08_1145477	B03_1331019	A06_682429	B04_1490448	B02_847848	A03_199617	B09_1552806	B03_1541688	B01_535253	B08_1331850	B08_1127292	B01_371184	B03_1131175	B02_823223	B03_1584251	B03_1055891	A03_552070	A12_954765	B03_1105779	B03_1425628	A03_581959	A06_141450	A11_652305	B03_1516118	B02_213402	B03_1469108	B05_1195197	A03_871285	A09_247734	B05_1374527	B05_1002545	B07_1609769	B09_1594723	B07_1600408	B04_1268650	B03_1583063	A07_603679	A07_825460	A07_461714	A06_302561	B04_1186068	A04_90041	A11_389860	B03_1230073	B03_1484579	B02_650264	A04_827177	B02_794326	A08_3697	B05_1584217	B09_1054871	A12_550204	B03_1135420	A09_656443	A11_414506	B09_1323706	B07_1424657	B03_1389026	B09_1031959	B09_1455144	A04_892484	A06_607176	B04_1039669	A04_58212	B03_1323979	B03_1216208	B01_366491	A04_794888	B09_1394508	A03_826057	B03_1034475	A13_221734	B01_236630	B04_1186600	B05_1571145	B03_1420079	A04_165537	B03_1285140	B03_1482418	B10_1595429	B03_1498112	B03_1565589	A04_33793	A04_868043	B01_85292	B08_1414504	B09_1442026	A10_342615	B03_1207072	A03_997794	B02_470781	B06_1539293	B03_1516738	B01_704071	B07_1370089	B01_795241	B01_523414	B03_1384687	B04_1005687	B04_1245277	B01_97793	B03_1571879	B03_1560941	B03_1053298	B01_455607	A04_578568	B03_1333513	B01_854429	A07_967190	B02_718063	B03_1052175	B07_1162943	B01_173072	A03_800921	B03_1594534	B02_337226	B03_1507036	B05_1416727	B03_1011205	A12_697674	A05_325627	B03_1319238	B01_418930	B06_1522154	A12_180481	A09_498750	B03_1603921	B10_1463009	B05_1084381	A08_641845	B03_1471871	B02_798037	B03_1525263	B02_992340	B06_1208794	B05_1208857	B03_1096491	B02_77962	A03_92745	A03_35075	A03_467842	A09_508727	A12_110203	B10_1558406	A04_221915	A03_486636	B03_1039411	B01_229809	B01_875055	B02_80096	A12_912823	B03_1171432	A12_576128	A06_902531	A04_313334	B04_999684	A13_912019	B03_1238037	B03_1320185	B05_1257278	B05_1462689	B03_999269	B03_1410810	B03_1044590	B03_1114971	A03_669356	A03_493615	B03_1250992	B01_403160	B07_1418961	B08_1432443	A11_733721	B03_1314955	A07_111833	A04_898286	A06_10448	B03_1100319	A03_947868	B03_1086238	A07_280834	B03_1423655	A03_56641	A07_361	A09_396664	B02_901626	A04_633736	B05_1612090	B01_37251	A04_77950	B04_1534527	B02_436098	B08_1236952	B03_1078918	B02_228276	B03_1257836	B04_1049966	B03_1412581	B05_1012305	B08_1005443	B02_371129	B05_1335012	B10_1528149	B03_1305675	B02_320228	B03_1442309	B06_1497953	B05_1279576	A03_499964	B04_1069481	B03_1514986	B02_370335	B03_1103845	B03_1001302	B03_1422232	A04_990853	B02_797431	B01_821036	A06_917590	B03_1095744	A03_712326	B08_1375529	B02_389759	B03_1465011	B08_1381264	A03_466526	B03_1580110	A06_240970	A11_933703	B03_1216825	A11_927036	B02_640791	A07_224365	B03_1545714	A03_49591	A07_900557	A03_283799	B05_1032760	A04_692065	A04_491871	A03_27987	A03_42129	A03_546369	B03_1385672	B03_1158268	A12_901460	B05_1532251	B05_1598453	A04_553471	A12_1630	B04_1190540	A07_135063	B10_1604208	A04_664632	A07_454439	A07_569513	B02_910865	B09_1436538	B02_962618	A04_620752	B01_414600	B08_1034030	B03_1349102	B10_1305576	A04_350467	A03_992597	A04_525602	A03_605518	B03_1182343	A04_457664	B04_1330429	A03_760218	B03_1462215	A07_856684	B06_1357882	B02_576703	B03_1417694	A04_761797	A11_798030	A05_254982	B02_495995	A08_529505	B03_1277069	A01_678881	B03_1348498	A08_631878	A02_438995	A03_423579	B03_1187299	A07_19380	B07_1054968	A03_47539	A12_372553	B02_137486	B01_980065	A08_740033	B06_1354427	B02_437585	B02_229433	B03_1522108	B05_1344827	B04_1153819	B10_1253190	B09_1532723	B03_1551607	B03_1183691	B01_967653	A04_510086	B02_659460	B03_1143137	B03_1143825	B01_521280	B03_1350286	B10_1166299	A03_921420	B05_1073226	B03_1503680	B10_1563936	A06_59182	B09_1001043	A03_694463	B04_1510625	B04_1309689	A04_467686	B06_1550951	B03_1111260	B05_1600582	B04_1038568	B04_1554594	B02_160354	B04_1082467	B01_637468	B03_1132053	A03_810802	A09_140267	B10_1014181	A03_682510	A04_971013	B04_1356349	B02_384696	B05_1593955	B09_1143004	B10_1088711	A11_965472	B04_1010235	B04_1061857	B03_1582609	B01_1929	B05_1330598	A06_901623	B04_1087603	A11_957206	B03_1459365	B02_308516	A01_828171	B01_817929	A04_78841	B07_1518103	A06_787326	B05_1528769	B04_1385686	A12_914738	A12_461594	B03_1598893	B01_418906	B01_897720	B02_567215	B09_1046675	B03_1500194	B03_1410092	A03_937591	B02_936447	B09_1574999	A04_525258	B01_55462	B06_1536908	B02_470885	A04_7064	B08_1440743	B03_1185841	A04_750814	B10_1251356	A03_181716	B05_1508931	B03_1325508	B03_1421582	B03_1319250	B04_1454702	B05_1249044	B03_1429521	B02_547832	B10_1566860	B03_1405351	A07_857397	A03_264802	A12_997317	B04_1330106	A03_854992	B04_1360434	B02_449160	A02_30750	B03_1062007	A04_28152	B03_1275619	B03_1528456	B08_1029706	B03_1117337	B08_1602141	B01_105257	A03_94537	B03_1349710	A04_969553	A07_917916	B10_1134405	B09_1430263	B03_1590071	B03_1456634	A03_482421	A04_4461	A03_533101	A03_809782	A04_927887	A03_266036	B08_1130154	A02_705218	B02_567625	B04_1583050	B03_1551486	B03_1126751	B02_179758	B03_1204520	B10_1129426	B03_1172984	A03_313089	B03_1034606	B03_1134826	A07_645303	B08_1078464	B10_1142073	B03_1448136	A07_258719	B02_232757	B05_1514828	B05_1452711	B03_1063419	B10_1239775	B03_1248941	B05_1286305	B06_1060409	B03_1382187	A01_294036	B02_682679	A07_544951	A03_253853	A11_121033	B03_1232322	B09_1608894	A11_514443	B01_671944	B03_1447957	B08_1232721	A07_409845	B09_1228804	B07_1046635	A03_389067	B03_1515854	A12_401915	A09_499193	B04_1193229	A11_233767	A07_393320	B03_1261237	B02_538420	A11_86794	A03_938117	B06_1603806	B03_1259765	A03_751660	B03_1523823	A01_646733	B03_1612754	B04_1241444	B04_1204720	A12_25913	B02_952019	B03_1463057	B05_1105531	A09_197839	A03_438822	B03_1205593	B03_1063925	B03_1601356	A11_591000	B09_1455122	A01_652900	A03_303155	B03_1438383	A12_953925	B03_1160565	A03_724790	B05_1097066	B02_569694	A06_328419	A11_127168	B02_966786	B06_1238939	B04_1383477	A03_653506	B03_1250599	B02_434954	B10_1014696	B01_386644	B03_1544760	A11_222481	A04_245205	B02_278952	B03_1541088	A04_573370	A04_943778	B05_1221344	B03_1365191	B03_1048677	A03_278313	B02_288993	A03_360715	B03_1007767	A06_728934	B03_1086325	B03_1213158	B09_1495882	A09_261417	A07_222870	A01_631514	B03_1610700	B03_1375182	A03_664848	B02_654730	A03_855476	B02_806279	B03_1374039	B02_118636	B02_446874	B01_28019	A07_651114	B04_1459996	B03_1249890	B09_1403802	A11_206793	B02_753472	B02_763122	B03_1472947	A11_762337	B01_762234	A07_223604	A12_756733	A06_757494	A03_763008	B03_1472595	A12_770530	A10_764288	A11_153780	B04_1556237	B02_76078	B03_1328688	B02_131797	B02_258705	B08_1317060	A07_995782	B03_1361254	B03_1477106	B03_1357850	A04_394964	B02_743750	B04_1447614	B03_1447804	B06_1221494	A12_477395	A02_783260	B05_1143377	A03_267195	B08_1508115	A11_864716	B08_1056904	B09_1430102	A06_634218	A06_240958	A06_942763	A06_223092	B02_496286	B03_1488141	A06_850065	A06_644013	B06_1471389	B04_1062431	B03_1127883	A01_559015	B02_629659	B08_1000396	A12_182786	A03_672376	A03_183267	A10_147437	B03_1468630	A09_327316	B09_1475241	B03_1080000	B04_1437068	A04_640657	B03_1418693	A04_269471	A11_714461	B09_1429251	B03_1209778	B02_834692	B03_1428193	B03_1613718	B01_637010	A06_511007	B07_1098157	B03_1393939	A04_699231	B03_1004752	A04_715919	B03_1431876	B03_1545156	B02_68695	B02_678612	A12_631108	B01_696318	B02_672203	B03_1450807	B04_1210992	B01_609826	B03_1283689	A06_629584	A07_415200	B08_1480923	B09_1263925	B08_1545475	B03_1300506	B08_1381656	B01_659917	B04_1512935	A03_592844	B03_1588568	A11_73076	A07_403262	B03_1379931	B03_1153078	A08_564048	B04_1499809	A09_183158	B08_1475898	A06_359662	B04_1104762	A11_510504	A08_429015	B01_491711	A12_265410	A07_319484	A12_841416	B03_1388048	B02_973112	B01_9402	B08_1242108	B03_1407350	B03_1467679	B02_832381	B05_1479380	B03_1205485	A03_998338	A12_992555	B03_1119252	A01_941483	A03_339976	A03_743687	B08_1063129	B02_499023	B03_1564861	A03_702264	B03_1579289	B03_1174046	A08_245937	B04_1498397	B08_1323459	B03_1157463	A04_27039	B04_1113294	B02_291357	B02_543544	A11_155018	A08_835066	B01_539766	B03_1373353	A09_29616	B01_109835	A03_296067	B03_1582818	A03_636057	B02_873365	A08_195630	B08_1467920	A04_938090	B08_1181917	B03_1233326	B03_1274360	A06_881486	A03_943378	B03_1593336	B03_1220124	B08_1217637	A11_540815	B04_1048504	B02_729150	A08_290556	A12_46104	B01_827209	B04_1544306	B10_1600026	B03_1120680	B03_1304774	B06_1077188	A11_707373	B06_1258354	B03_1507225	A03_534522	B08_1076928	B03_1217361	B05_1093692	B03_1459867	A11_965944	B03_1331062	B03_1061232	B01_453177	B02_212055	B03_1484064	B02_957163	A03_391143	B10_1173830	B09_1493630	B03_1246304	B02_149269	B05_1324553	B07_1610881	B03_1541210	A03_665678	B03_1202444	B05_1546717	A12_277071	B03_1097726	A06_387032	B03_1426835	B04_1184748	B03_1344733	B03_1049205	B03_1391485	A01_327228	B03_1237488	B05_1559305	B08_1498190	B09_1368132	B02_563049	B03_1263282	A13_902112	A08_641983	B07_1341513	B10_1085807	B03_1291695	B02_891704	B08_1093210
otu276	B08_1233226	A11_874752	A11_992282	A11_917321	A11_347757	B08_1199891	A11_885613
otu277	A08_873708	A08_919127	B07_1277860	B08_1493370	B07_1181909	B07_1282126	B08_1391958	A11_381221	A08_850790	A11_908737	B08_1046231	B08_1421222	A11_123648	B07_1164689	A11_176121	A10_362950	A11_441575	B08_1377827	B07_1537465	B08_1511733	B08_1545191	B08_1257762	A10_823800	B08_1300535	A11_969062	B08_1464529	B08_1507586	B08_1076385	B08_1426741	B08_1315429	A08_529125	B08_1457720	B08_1058246	A08_88069	A10_914839	B08_1346336	A11_796275	A08_281010	A08_494476	B08_1216979	A08_36307	B07_1471426	B08_1569988
otu278	B09_1187024
otu279	B05_1090587
otu280	B10_1092222
otu281	A10_180052
otu282	A08_490272	A08_551480
otu283	B02_210835
otu284	A01_99698
otu285	B02_277244
otu286	A05_837439
otu287	B07_1281402
otu288	A13_451684
otu289	B04_1571782
otu290	A12_826603
otu291	A08_342785
otu292	B09_1088602	B06_1303953
otu293	B03_1163053	B03_1192760	B03_1369751	B03_1376514	B03_1404564	B03_1460814	B03_1502697	B03_1553004	A12_76481	A12_302946	A12_780126	A12_971419	A12_264027	A08_849017	B08_1241411	B03_1092874	B03_1388193	A12_55502	B09_1312506	A12_878129	B08_1352776	B08_1099358	B08_1229182	B08_1130291	B08_1577127	B09_1178847	B08_1531386	B03_1460219	B03_1343678	B03_1595379	B03_1043974	B03_1049287	B03_1514643	B03_1507606	B03_1305617	B03_1019548	B03_1274160	B03_1052555	B03_1528879	B03_1274622	B03_1218673	B09_1187971	B08_1139714	B08_1416116	B08_1148440	B08_1380761	B08_1343112	B08_1331673	B08_1004407	B08_1301318	B08_1539749	A08_955712	A12_508790	B08_1001927	A12_563254	A12_671303	A12_341645	A12_903635	B08_1163502	A12_923165	B08_1180970	A12_621684	B08_1128938	B08_1100337	B08_1244487	B08_1082423	B08_1502002	B08_1336745	B09_1154078	B08_1169540	B03_1008349
otu294	A06_442800
otu295	A07_257320
otu296	A12_144857	B07_1096974	A12_828453	A12_633623	B07_1183941	A12_940901	B08_1218815	B08_1535059	B08_1168810	B08_1228652	B08_1119022	B08_1061600	A12_605272
otu297	B10_1051099	B10_1496701	B10_1317172	B10_1261935	B10_1552503	B10_1017773	B10_999628	B10_1495228	B10_1363807	B10_1429543	A03_968388	B10_1516209	A12_295359	B10_1187740	B04_1149877	B10_1254113
otu298	B10_1396296
otu299	B08_1271209	B08_1296263	B08_1425611	B08_1214507	B08_1378907	B08_1252148	B08_1027478	B08_1472669
otu300	A12_177007
otu301	A01_81295
otu302	A11_3489	A09_14831	A09_135556	A10_368329	A11_368751	A07_377431	A10_419201	A09_497607	A07_576331	A01_594666	A07_641378	A12_724851	A10_806009	A08_853200	B07_1018893	B07_1159134	B07_1166055	B07_1209432	B07_1217234	B07_1389039	A12_54125	A12_85671	A12_120270	A11_171954	A08_199476	A12_238913	A09_250009	A12_484935	A11_601411	A09_681819	A11_827773	B07_1101709	B07_1237250	B07_1325515	A09_151345	A11_183338	A07_243804	A10_489549	A11_506956	B01_729644	A07_750221	A07_941080	B07_1011103	B07_1483914	B07_1540306	B07_1603260	A01_37429	A07_227900	A09_298022	A07_352566	A09_412237	A09_443814	A07_505811	A07_686939	A07_972945	B07_1022834	B07_1078507	B07_1498928	B01_210834	A11_437965	A11_441323	A07_529363	A07_705111	A09_784684	A11_868908	B10_1194576	A10_118252	A12_496174	A09_534044	B07_1067059	B10_1137548	B07_1555386	A11_417350	A11_593670	A01_632482	A11_649348	A11_874718	B07_1203859	A09_35463	B01_304744	A09_940422	B07_1365053	B04_1460278	B01_68461	A10_264198	A07_470494	B01_583135	B10_1293524	A07_191330	A07_369705	B01_910218	B07_1059524	B07_1326653	B07_1345153	B04_1548337	B07_1592435	B07_1003925	B07_1056063	B07_1233594	B07_1309985	B07_1231490	B05_1291445	B07_1340130	B07_1445242	A11_391228	A11_721531	B10_1188746	A07_460329	A10_777102	B07_1176924	B07_1120124	B07_1441329	B07_1561665	B07_1116605	B07_1551039	B07_1611308	B07_1056894	B05_1378313	B07_1394239	A10_295121	A12_783134	A09_306389	A10_717897	A09_457555	B07_1176349	A09_124926	B07_1077587	B07_1554114	B07_1591062	B07_1157067	B07_1522864	B07_1099189	B05_1508389	A11_693779	A11_62568	B07_1281500	B07_1196108	A12_419803	A09_611533	A10_189300	A11_166034	A09_232563	A11_160325	A11_977994	A09_227258	A01_379931	A11_257709	A11_401120	A11_151882	A11_289104	A11_763640	A07_909372	A09_481815	B07_1485331	A10_951505	A11_574518	A11_988162	A09_51597	B07_1475712	A11_58931	A11_181726	A09_984780	A09_541015	B07_1242544	A11_762315	A12_439461	A09_452798	A11_556576	A09_823507	A07_39242	B01_105429	A09_824798	B07_1531018	B07_1213998	B07_1199714	A07_581522	A09_651299	A10_959722	B07_1480726	A09_832719	B07_1215757	B04_1362442	A09_890932	A10_136325	A09_520709	A10_194344	B07_1608904	A07_211395	B07_1489831	A09_525319	B07_1469444	B04_1436151	A10_340368	A09_759701	A09_935484	B07_1126018	A09_416639	A09_314055	B07_1317644	B07_1063239	A10_209001	B07_1129724	A09_521644	A07_529819	A09_553822	A01_636862	A11_109705	A09_714880	B07_1207788	A10_718159	A11_882637	A09_20494	A09_953215	B07_1549109	A11_5055	B07_1472802	A09_54964	A11_879771	A09_803755	B10_1445684	A11_118280	B02_517955	B02_220785	B02_262200
otu303	A08_135989
otu304	B09_1494111
otu305	B02_254154
otu306	A07_890607
otu307	B04_1033522
otu308	B07_1082043
otu309	B07_1615235
otu310	B03_1110750
otu311	A02_574834
otu312	B09_1449497
otu313	A13_186993
otu314	A02_157767
otu315	B06_1513898
otu316	B07_1306753
otu317	A04_860610
otu318	B08_1124744
otu319	A11_182451	A11_354054	A11_141088	A11_242708	A11_19198	B07_1303528	A11_291091	A11_285572	A11_268243	A11_27844	A11_543693	A11_73210	A11_692487	A11_545688	A11_696944	A11_180443	A11_293634	A11_304288	B07_1016515
otu320	B10_1115880
otu321	B05_1360779
otu322	B08_1287932	B08_1572353	B08_1040918	B08_1224311
otu323	B05_1204193
otu324	B06_1108833
otu325	B05_1169267	B07_1509070	B05_1436709	B07_1336771	B07_1228598	B07_1443659	B05_1410310	B05_1277152	B05_1381248	B05_1552574	B05_1364050	B05_1050139	B07_1115368	B05_1250143
otu326	A11_4906
otu327	A12_950102
otu328	B08_1128293	B08_1545337	B08_1370531	B08_1103724	B08_1317374	B08_1451515	B08_1426146	B08_1555662	B08_1020433	B08_1343303	B08_1067507	B08_1316450
otu329	A10_392837
otu330	A05_112293	A05_333496	A02_363694
otu331	A03_30594	A03_850418	A03_549868	A03_951272	A03_890439	A03_920417	A03_677684	A03_776463	A03_896268	A03_67625	A03_461472	A03_608946	A03_745747	A03_10872	A03_188580
otu332	A04_151192	B01_235976	A11_410909	B01_445270	A11_528119	B01_690023	A12_918038	A11_988374	B05_1008211	B03_1056519	B04_1082815	B03_1180689	B03_1356024	B03_1360765	A11_5273	B01_138121	A04_530909	A11_663567	B03_1246219	B04_1359018	B04_1363724	B01_166790	A11_210525	A11_466971	B03_1106528	B04_1175162	B03_1523439	B03_1587975	A11_147023	B01_610753	B03_1029761	B03_1050655	B04_1485251	B01_725900	B01_885322	B03_1184304	B03_1507795	A11_379936	A11_980725	B03_1370059	B07_1489533	B04_1245933	A11_470268	B04_1130968	A11_124466	A11_141195	B04_1584999	A12_760229	A11_650760	A06_646376	A12_139530	B01_978839	A12_780023	A11_229509	A11_303969	A11_487713	A12_305003	B03_1528725	A04_680864	A11_949352	A10_804714	B03_1089810	A11_490861	B03_1085417	A12_102304	B01_137652	A11_884216	A06_92317	A06_367011	B01_16692	A06_796063	A11_625455	A06_315444	B03_1115927	A06_61187	B05_1178127	B01_541948	B03_1018225	B07_1611888	B03_1276755	A12_262133	B04_1090898	B05_1454811	B01_485578	A07_895875	B01_496754	B07_1585298
otu333	B05_1508120
otu334	A13_50913
otu335	A06_449973
otu336	A05_514229
otu337	B01_140079	A12_170016	A08_345791	A12_553997	A08_868735	B08_1260188	B03_1159539	B03_1178316	B03_1361587	B03_1459644	B03_1535115	B03_1553846	B08_1089982	B08_1166103	B08_1323504	B08_1505771	B08_1513592	B08_1019624	B08_1131815	B08_1238805	B08_1278302	B08_1317663	B03_1208402	B03_1295520	B03_1363074	B03_1513556	B03_1574401	B03_1215664	B03_1229889	B03_1340765	B03_1351560	B03_1456930	A12_60280	B01_720409	B08_1558728	B08_1598805	B08_1115025	B08_1194994	B08_1289556	B08_1296140	B01_982864	B08_1036753	B08_1251981	B08_1040051	B08_1256347	B08_1286586	B08_1130399	B08_1531115	B09_1557254	B01_524561	B01_645077	B08_1387603	B08_1526394	B08_1138462	B08_1403178	B08_1451150	B08_1459823	B03_1046696	B03_1262736	B03_1609081	B03_1613090	A04_506824	A04_962032	B08_1535971	B08_1302678	B08_1494320	B08_1528507	B08_1199202	B08_1238058	B08_1525852	B09_1253735	B08_1365248	A06_728714	B08_1246163	B08_1357900	B08_1416346	A06_544356	B08_1531434	A04_313942	A04_187625	B01_324643	B01_840070	A12_10957	A12_975703	B01_629637	B01_211925	B01_616533	B08_1351152	B08_1206438	B08_1043480	A08_446558	B08_1478845	B08_1414356	B08_1174183	B08_1294735	B08_1011973	B08_1029053	B08_1296297	B08_1425569	B08_1277246	B08_1165872	B09_1583480	B08_1029408	B08_1395723	B08_1500943	B08_1081031	B08_1348803	B09_1167137	A06_285942	B09_1245124	B08_1558145	B08_1477334	B08_1480840	B08_1398325	B08_1363720	B08_1595580	B08_1311304	B08_1140548	B01_158093	B08_1093972	B08_1268523	B03_1495242	B03_1573000	B03_1565658	B03_1060189	B03_1193945	B03_1041806	B03_1541301	B03_1401806	B03_1048978	B03_1498320	B03_1574402	B03_1233388	B03_1374606	B03_1583062	B03_1020345	A06_502155	B08_1292455
otu338	A10_698375
otu339	A05_89352
otu340	A07_405063	B08_1099000	B08_1269933	B08_1292423	A10_921132	B08_1008113	B08_1373894	B08_1420012	B08_1215969	B08_1605300	B08_1615193	B08_1265609	B08_1522663	A08_340310	B08_1552683	B08_1072682	B08_1569172	A08_861995	B08_1463273	B08_1061968	B08_1484398	B08_1421309	B08_1384628	B08_1167699	B08_1279287	B08_1532199	B09_1551916	B08_1130002	B08_1050957	B08_1227458	A08_805489	A08_735882	B08_1043207	B08_1178679	B08_1244492	A08_571698	B08_1224679	B08_1186140	B08_1163702	A08_949215	B08_1378127	B08_1363453	B08_1573855	B08_1202583	B08_1395705	B08_1083953	B09_1509487	B08_1568754
otu341	A01_467593
otu342	A06_354724
otu343	A10_303405
otu344	A10_306690
otu345	B02_537495
otu346	A12_131531	B10_1110302
otu347	B09_1330474
otu348	B10_1303623
otu349	B03_1189287
otu350	B10_1526014	B10_1052054
otu351	A12_107537
otu352	A13_437458
otu353	A06_348486
otu354	B09_1110465
otu355	B05_1486294
otu356	B10_1388037
otu357	B04_1449741
otu358	B10_1336207
otu359	A03_252051	A03_349484	A03_493800	A03_895599	B04_1154637	A03_192847	B04_1358927	B04_1534394	A03_13109	A03_708784	A03_68441	A03_867200	A03_515995	A03_570429	A03_269960	A03_866262	A03_113887	A03_402806	A03_304753	B04_1186691	B04_1608597	A03_168958	A03_499166	A03_554827	B04_1495836	A03_280824	B03_1173744
otu360	A10_152667
otu361	A02_778030
otu362	B05_1191562
otu363	B02_489710
otu364	B09_1247014	B09_1604613	B09_1571792	B09_1088987	B09_1580789	B09_1047874
otu365	A06_3057	A06_3183	A06_4512	A04_7713	A06_8605	A03_9351	A06_10332	A06_11054	A06_11825	A06_11931	A06_12248	A06_12877	A06_13849	A06_14867	A04_15122	A03_15333	A06_16155	A06_16429	B02_17327	A06_18040	A06_19815	A06_23459	A06_29277	A04_29392	A03_30223	A03_30464	A03_33567	A04_34635	A03_37316	A06_38476	A04_40958	A06_41929	A03_43364	A06_44114	A04_44286	A06_45678	A06_46665	A06_48239	A06_48332	A06_48887	A06_51768	A06_53882	A06_54189	A06_54356	A06_55930	A06_60031	A06_61397	A03_61512	A03_61754	A06_62211	A06_63716	A06_64642	A06_68036	A06_68150	A06_68672	A06_70620	A06_71382	A06_71807	A06_72720	A06_75990	A06_76843	A06_82916	A06_89458	A06_93169	A06_94798	A06_95205	A04_96742	A06_97755	A04_98558	A06_99190	A03_101044	B02_102397	A06_102673	A04_104832	B02_105138	A06_106443	A06_108378	A06_109510	A06_110535	A06_110713	A03_112618	A06_112622	A06_112679	A06_113390	A06_114773	A04_118352	A06_118601	A06_119864	A06_120676	B02_120841	A06_121190	A04_121405	A03_121802	A06_121976	A06_122197	A06_122763	A06_123621	A06_125881	A06_126305	A06_127831	A06_129817	A06_133499	A03_133529	A04_136136	A06_141977	A06_144055	A03_148893	A06_148944	A06_149703	A03_152977	A06_153485	A04_155543	A06_156369	A06_156526	A04_163053	A06_164759	A04_166100	A06_166332	A06_172966	A06_174747	A06_175439	A06_176818	A06_177668	A06_185123	A06_192188	A04_195254	A06_197621	A06_200422	A06_201435	A03_203930	A03_204997	A06_205052	A06_205435	A04_207253	A06_208797	A06_211608	A03_212945	A04_213368	A06_216773	A06_219832	A04_221170	A03_221607	A06_223524	A03_225634	A04_226354	A04_228332	A06_229543	A06_232367	A06_235374	A04_236198	A04_236642	A01_237848	A06_238331	A06_241767	A03_242820	A04_244940	B02_245038	A06_245112	A03_246119	A06_246667	A04_247207	A04_249072	A03_250544	A06_250738	B02_251217	A06_252075	A06_252819	A06_253741	B02_254950	A03_255991	A04_258139	A06_262283	A03_263840	A06_266423	A06_267121	A03_268451	A04_269185	A06_272759	A06_273069	A06_274845	A06_275779	A06_276932	A03_278791	A06_278979	A04_280892	A03_281320	A03_281337	A06_287876	A04_288141	A03_289204	A04_289292	A04_291760	A06_292898	A06_298747	A06_298916	A06_299672	A06_299826	A04_301606	A04_302404	A06_311921	A06_317794	A06_319175	A06_321069	A04_322235	B02_326633	A06_326643	A04_327233	A06_327905	A06_330567	A06_330576	A06_331115	A03_331119	A06_331937	A06_332493	A04_334740	A04_334778	B02_337188	A06_338695	A04_339907	A06_341334	A06_342816	A06_347132	A06_349765	A06_351212	A06_354078	A06_358614	A04_359805	A04_360330	B02_364064	A06_365502	A06_366765	A06_367290	A06_369969	A04_371751	A06_372416	A06_374663	A06_375537	A03_375898	A06_376473	A06_379562	A06_379758	A06_379847	A06_384057	A06_384298	A04_386832	A03_386966	A06_392047	A06_392131	A06_392479	B02_395056	A06_400990	A06_402088	A06_405389	A03_406450	A03_410960	A06_412789	A06_413674	A06_418772	A03_423269	A06_423340	A06_423936	A04_424156	A06_424737	A06_428599	A03_429615	A06_430233	A06_432225	A06_432278	A06_432988	A06_436076	A03_436378	A06_441645	A06_442212	A06_445550	A06_446527	B02_447213	A03_448934	A06_449533	A06_452604	A04_455238	A06_458835	A04_459417	A04_463801	A06_468024	A06_469302	A06_470413	A04_472299	A04_473104	A06_474888	A06_477368	A06_478067	A06_478368	A03_478486	A06_480258	A03_480700	A03_482059	A06_483957	A03_486386	A04_486695	A04_488447	A06_493774	A04_494962	A06_495317	A06_496798	A06_497747	A06_498254	A06_500679	A04_504868	B02_507071	A06_509173	A03_511001	A03_511653	A03_511986	A06_518000	A04_519609	A06_521495	A06_523222	A06_523573	A06_525306	A04_526315	A06_531369	A06_532343	A03_535191	A03_535295	A04_537123	A06_542968	A06_547384	B02_550816	A06_551010	A03_552795	A04_554701	A06_555194	A04_555518	A06_556633	A04_556819	A03_557186	A06_557246	A03_559038	A06_559236	A06_563286	A03_563559	A06_563884	A06_566881	A06_567774	A06_567779	A06_567847	B02_572081	A06_576390	A06_577543	A06_578600	A06_580274	A04_580975	A06_582614	A04_582971	B02_582980	A06_587723	A06_588747	A06_590525	A06_591202	A03_592241	A06_596447	B02_596545	A06_602517	A06_602837	A03_604220	A06_604223	A03_608625	A06_610271	A06_612293	A06_613976	A04_616159	A04_618088	A06_621994	A06_626000	A04_626198	A06_628302	A06_639591	A06_640976	A04_643155	A06_645943	A06_646795	A06_647501	A06_648411	A06_649419	A04_656496	A04_659411	A06_659970	A06_664284	A06_671506	A06_671844	A04_672605	A06_675201	A06_676339	A04_679424	A04_679772	A06_680272	A06_683716	A04_683807	A03_683919	A04_689380	A06_691675	A06_698137	A06_698311	A03_699616	A04_701772	A06_703594	A03_703774	A06_704977	A04_706131	A06_706991	A06_707237	A06_708099	A06_711384	A06_711857	B02_712636	A06_717646	A06_721699	A06_724687	A06_729204	A06_729815	A06_731248	A06_732163	A06_732676	A06_733660	A03_734848	A04_738690	A06_739262	A06_739783	A03_740447	A03_742660	A03_748164	A06_748243	A06_756073	A06_760698	A06_766553	A06_767599	A06_768140	A03_768316	A06_768366	A03_771346	A06_775374	A06_776372	A04_781332	A06_786802	A06_787252	A06_792431	A04_792891	A06_793245	B02_797211	A06_798838	A06_799962	A03_806364	A06_810658	A06_813182	A06_815526	A06_817134	A04_817806	B02_817833	A06_818251	A06_818389	A04_818771	A06_819381	A06_820377	A06_821346	A03_824266	A06_826126	A04_826630	A06_831481	A04_835096	A06_836023	A06_836708	A04_838582	A06_838934	A06_839071	A04_840968	A04_841211	A06_841867	A06_846080	A06_850661	A06_851577	A03_852860	A06_857646	A03_858869	A03_859140	A06_863427	A03_872622	A03_878558	A06_878885	A03_879951	A04_887550	A06_890456	A06_895936	A04_899010	B02_899137	A04_899604	A06_902334	A03_905360	A06_905863	A06_907209	A04_911703	A06_916180	A06_916432	A06_918284	A03_918613	A06_921265	A06_921836	A06_922852	A04_923680	A04_925282	A03_925742	A06_926812	A06_928427	A06_928874	A04_929580	A06_930604	A06_930946	A06_932019	A06_933151	A06_933263	A06_933310	A06_935517	A06_937980	A06_938948	B02_940878	A06_944158	A04_945422	A04_947964	A06_948403	A06_949105	A06_949656	A06_950251	A06_950820	A03_956313	A06_956783	A06_958510	A06_959351	A06_959985	A03_961372	A06_962629	A03_962681	A06_964901	A06_966815	A06_966953	A06_971307	A06_974589	A06_976233	A06_977013	A06_977923	A06_978465	A06_984385	A06_985777	A06_987445	A06_988153	A06_990028	A01_992582	A06_996001	A06_996381	B10_998883	B10_999184	B10_999316	B10_999490	B10_999909	B10_1000266	B10_1000427	B10_1000828	B10_1001130	B10_1001708	B10_1002696	B10_1004837	B10_1004963	B03_1005490	B10_1005622	B10_1005756	B10_1006157	B10_1006545	B05_1007579	B10_1007921	B10_1008209	B10_1008225	B10_1008278	B10_1008603	B10_1008633	B10_1009087	B10_1009118	B10_1011001	B05_1011704	B10_1011735	B10_1012069	B10_1012122	B10_1012567	B10_1013155	B10_1013590	B10_1014220	B10_1015387	B10_1017271	B10_1017402	B10_1017491	B10_1018162	B10_1018406	B03_1018534	B10_1018655	B10_1018664	B10_1019143	B05_1019145	B10_1019441	B10_1019761	B10_1020272	B10_1020298	B10_1020510	B10_1020523	B05_1020604	B10_1020727	B10_1021006	B10_1021221	B10_1021285	B10_1022329	B05_1022389	B10_1023320	B10_1023334	B10_1024366	B10_1024552	B10_1024610	B10_1024638	B10_1024714	B10_1026141	B05_1026886	B05_1027081	B10_1027215	B10_1027776	B10_1028042	B10_1028045	B10_1028599	B10_1028868	B10_1029392	B10_1030342	B10_1030373	B10_1031403	B10_1032302	B10_1032305	B10_1032787	B10_1034455	B10_1034538	B10_1034888	B10_1034956	B10_1035380	B10_1035806	B10_1036633	B10_1036828	B10_1037805	B10_1038378	B10_1038914	B10_1039084	B10_1039172	B10_1039252	B10_1039784	B10_1039787	B10_1040059	B10_1040249	B05_1040274	B10_1041063	B05_1041071	B10_1041168	B10_1041415	B10_1041947	B10_1042341	B10_1042399	B10_1042610	B10_1042747	B10_1042823	B10_1042915	B10_1042946	B10_1043103	B10_1043310	B10_1044396	B10_1044716	B10_1044889	B05_1045239	B10_1046228	B10_1046473	B10_1046507	B10_1046561	B10_1046605	B10_1046802	B10_1046872	B10_1047210	B10_1047347	B10_1048340	B10_1048524	B10_1048709	B10_1048946	B10_1049242	B05_1050165	B10_1050214	B10_1050356	B10_1050696	B10_1050851	B10_1051041	B10_1051317	B10_1051589	B10_1052609	B10_1052669	B10_1052990	B10_1053320	B10_1053571	B10_1054058	B10_1054255	B10_1054702	B10_1054835	B10_1055560	B10_1055609	B10_1055722	B10_1056225	B10_1056466	B05_1056469	B10_1057053	B03_1057353	B10_1057608	B10_1058751	B10_1059950	B10_1060221	B10_1060377	B10_1060449	B10_1061746	B10_1062960	B10_1064647	B10_1064907	B10_1065020	B10_1065627	B10_1065689	B10_1066509	B10_1066632	B03_1067333	B10_1067649	B10_1068341	B05_1068450	B10_1068966	B10_1069122	B10_1069551	B10_1069801	B10_1069967	B10_1070255	B10_1070420	B10_1070760	B10_1071029	B10_1071566	B10_1071966	B10_1072395	B10_1072557	B10_1072882	B05_1073557	B10_1074002	B10_1074082	B10_1074346	B10_1075025	B10_1075065	B10_1076379	B05_1076662	B10_1076803	B10_1076844	B10_1076851	B10_1077161	B10_1077701	B10_1078412	B10_1080005	B03_1080031	B10_1081014	B10_1081177	B10_1081309	B10_1084461	B10_1085027	B10_1085119	B10_1085120	B03_1085296	B10_1085317	B10_1085475	B10_1085503	B10_1085884	B10_1086743	B03_1087303	B04_1087862	B10_1087897	B05_1088313	B05_1089252	B10_1089462	B10_1089524	B10_1090600	B05_1090849	B10_1091500	B10_1091705	B05_1091874	B10_1091912	B10_1092054	B10_1092266	B10_1092281	B10_1092370	B10_1092870	B10_1093151	B10_1093805	B10_1094112	B10_1094365	B10_1095599	B10_1095765	B10_1095769	B10_1096109	B10_1096224	B10_1096501	B10_1097040	B10_1097644	B05_1097803	B10_1098085	B10_1098672	B10_1098916	B10_1099210	B10_1099519	B10_1099868	B10_1100027	B10_1100469	B10_1100592	B10_1100614	B10_1100914	B10_1101873	B10_1102029	B10_1102098	B10_1102474	B10_1102629	B10_1102755	B10_1103125	B10_1103583	B10_1103767	B10_1104215	B10_1104403	B10_1104978	B10_1105052	B10_1105486	B10_1105933	B10_1106226	B10_1106227	B10_1106801	B10_1106943	B10_1107051	B10_1107109	B10_1108119	B10_1108196	B10_1108579	B10_1108871	B10_1109111	B10_1109390	B10_1109743	B10_1109791	B10_1110289	B10_1110377	B10_1111505	B10_1112488	B10_1112961	B10_1113254	B05_1113332	B10_1113579	B10_1114221	B10_1114503	B10_1115131	B10_1115174	B10_1115960	B10_1115968	B10_1116450	B10_1116552	B10_1116628	B05_1116871	B05_1117350	B10_1117889	B10_1118769	B10_1119399	B10_1119733	B10_1120144	B10_1120187	B10_1121014	B10_1121222	B03_1121805	B10_1122154	B10_1122220	B10_1122689	B10_1123100	B10_1123770	B10_1124062	B10_1124172	B10_1124414	B05_1124908	B10_1125933	B10_1126298	B10_1126565	B10_1126647	B05_1126711	B10_1126909	B10_1127285	B10_1127905	B10_1129046	B10_1129359	B10_1130120	B05_1130257	B10_1130700	B10_1130864	B10_1130896	B05_1130933	B10_1131513	B10_1131880	B10_1131932	B10_1132007	B10_1132204	B10_1132242	B10_1132357	B10_1132515	B05_1132577	B10_1134564	B10_1135238	B10_1135796	B10_1136880	B10_1136938	B10_1137558	B10_1137922	B10_1139687	B10_1140073	B03_1140265	B10_1141249	B10_1141488	B10_1141686	B10_1143254	B10_1143327	B10_1144614	B10_1145031	B10_1145318	B10_1145726	B10_1145950	B10_1146260	B10_1146570	B10_1146892	B10_1146895	B10_1147008	B10_1147027	B10_1147054	B10_1147165	B10_1147688	B10_1148015	B10_1148984	B05_1149351	B10_1149487	B10_1149694	B10_1149748	B10_1149836	B10_1149994	B10_1150090	B10_1150121	B10_1150582	B10_1150980	B05_1151943	B10_1152319	B10_1152388	B10_1152575	B10_1152860	B10_1153065	B10_1153079	B10_1153260	B10_1154092	B10_1154105	B05_1154359	B10_1154793	B10_1155009	B10_1155726	B10_1156824	B10_1156913	B10_1156961	B10_1157269	B10_1157402	B10_1158569	B10_1158813	B10_1159275	B10_1159758	B10_1160128	B10_1160265	B10_1161555	B10_1161887	B10_1162415	B10_1163068	B10_1163695	B10_1164365	B10_1164419	B10_1164758	B10_1164937	B10_1165189	B10_1165498	B10_1166144	B10_1166175	B10_1166431	B10_1166607	B10_1167200	B10_1167237	B10_1167331	B10_1167425	B10_1167764	B10_1168058	B10_1168195	B10_1168927	B10_1168979	B04_1169294	B10_1170586	B05_1170793	B03_1171948	B10_1172066	B10_1172136	B10_1172252	B10_1173385	B10_1173739	B10_1174451	B10_1174581	B10_1174771	B10_1174887	B05_1174942	B10_1175394	B10_1175682	B10_1175683	B10_1175723	B10_1175791	B05_1176067	B10_1176248	B10_1176491	B05_1176664	B10_1177354	B10_1178759	B10_1179498	B10_1180285	B03_1180821	B10_1181144	B10_1181148	B10_1181470	B10_1181794	B10_1181915	B10_1183234	B10_1183531	B10_1183724	B05_1183847	B10_1184244	B10_1185974	B10_1186504	B10_1187472	B10_1187548	B10_1187622	B10_1188508	B10_1188695	B10_1188789	B10_1188948	B10_1189236	B10_1189298	B10_1189418	B05_1189939	B10_1190065	B05_1190171	B10_1190641	B10_1190738	B10_1191078	B10_1191504	B10_1193212	B10_1193256	B10_1193447	B10_1193510	B10_1193540	B10_1193713	B10_1193985	B10_1194242	B10_1194282	B09_1194514	B10_1194653	B10_1195108	B10_1195466	B10_1196177	B10_1196403	B10_1196500	B10_1196945	B10_1196982	B10_1198118	B10_1198234	B10_1199008	B10_1199474	B05_1199577	B10_1199887	B10_1200430	B10_1200479	B10_1201120	B10_1201423	B10_1201441	B10_1201746	B10_1202501	B10_1203276	B10_1203502	B10_1204401	B10_1205250	B10_1205870	B10_1206504	B10_1206604	B10_1206826	B10_1207940	B10_1208004	B10_1208049	B10_1208092	B10_1208265	B05_1208802	B10_1208819	B10_1209028	B10_1209124	B10_1209631	B10_1209717	B05_1210209	B10_1210399	B10_1210828	B10_1211255	B10_1211877	B10_1212518	B05_1213339	B10_1213877	B10_1214022	B10_1214174	B10_1214601	B10_1214625	B10_1215314	B10_1215642	B10_1216574	B10_1216845	B10_1217084	B10_1217094	B10_1217115	B10_1217128	B10_1217416	B10_1217528	B10_1217532	B10_1217967	B10_1218030	B10_1218334	B10_1218346	B10_1218350	B05_1219332	B10_1220623	B10_1221865	B10_1223350	B10_1223730	B10_1224476	B10_1224790	B10_1225310	B10_1225734	B10_1225970	B10_1226528	B10_1226736	B10_1226807	B10_1226883	B10_1226969	B10_1227063	B10_1227474	B10_1227815	B10_1228312	B10_1229191	B10_1229632	B10_1229879	B10_1230129	B10_1230442	B10_1230845	B03_1230959	B10_1231044	B10_1231462	B10_1231476	B10_1231881	B10_1231951	B10_1231965	B05_1232104	B10_1232302	B10_1232361	B10_1232564	B10_1233021	B10_1233197	B10_1233341	B10_1233807	B10_1236285	B10_1236332	B10_1236605	B05_1236983	B10_1237180	B10_1237494	B05_1238303	B10_1239742	B05_1240163	B10_1240688	B10_1240762	B10_1241050	B10_1241191	B10_1241405	B10_1242065	B10_1242090	B10_1242119	B05_1242156	B10_1242510	B10_1242978	B10_1242995	B10_1243292	B10_1243352	B10_1244181	B10_1244490	B10_1244500	B10_1245396	B05_1245459	B05_1245542	B10_1246255	B10_1246733	B10_1246752	B10_1246776	B05_1247530	B10_1247946	B03_1248722	B10_1248800	B10_1248810	B10_1248855	B10_1249046	B10_1249158	B10_1249588	B10_1250676	B10_1250741	B10_1250908	B10_1250935	B10_1251274	B10_1251402	B10_1251597	B10_1252004	B10_1252064	B10_1252549	B10_1252771	B10_1252827	B10_1253136	B10_1253834	B10_1254007	B05_1254385	B10_1254894	B10_1255093	B10_1255360	B10_1255466	B03_1255849	B10_1256555	B10_1256797	B10_1257281	B10_1258043	B10_1258714	B10_1258724	B10_1259197	B10_1259220	B10_1260386	B10_1261821	B10_1262042	B10_1262132	B10_1262209	B10_1262239	B03_1262416	B10_1262457	B10_1263717	B10_1263951	B10_1264635	B10_1264744	B10_1264913	B10_1265238	B10_1267057	B10_1267844	B10_1268298	B10_1268524	B10_1269491	B03_1269664	B10_1269946	B10_1271376	B10_1271444	B10_1272152	B10_1272515	B10_1272748	B10_1272769	B10_1273215	B10_1273531	B10_1273725	B10_1274227	B10_1274979	B10_1275382	B05_1275778	B10_1275820	B10_1276287	B10_1277275	B05_1277384	B10_1277393	B10_1278952	B10_1279190	B10_1279380	B10_1279477	B10_1279811	B10_1279844	B10_1280025	B10_1280421	B10_1280672	B10_1280703	B10_1280710	B10_1281292	B10_1281482	B10_1281717	B10_1281971	B10_1282073	B10_1282246	B10_1282352	B10_1282677	B10_1284092	B10_1284622	B10_1284804	B10_1285031	B10_1285648	B10_1286019	B10_1287268	B10_1287281	B10_1287794	B05_1288041	B10_1288065	B10_1288319	B10_1289167	B10_1289470	B10_1289530	B10_1289704	B05_1290351	B10_1290370	B10_1290962	B10_1291328	B10_1291802	B10_1292126	B05_1292782	B10_1293313	B10_1293383	B10_1293825	B10_1294270	B10_1294823	B10_1295839	B10_1295991	B10_1296301	B10_1296322	B10_1296590	B10_1296636	B10_1297066	B05_1297372	B10_1297607	B10_1297843	B10_1298037	B10_1298927	B05_1299287	B10_1299479	B10_1299842	B10_1299859	B10_1302439	B10_1302765	B05_1304017	B10_1304382	B10_1305161	B05_1305226	B10_1305791	B10_1305807	B10_1306480	B10_1306889	B05_1308175	B10_1308212	B10_1308293	B10_1308568	B10_1308663	B10_1308886	B10_1309000	B10_1309025	B05_1309259	B10_1309468	B10_1309795	B10_1310165	B10_1310254	B10_1310476	B10_1311024	B03_1311034	B10_1311512	B10_1311565	B05_1312871	B10_1313557	B10_1313622	B10_1314317	B10_1314480	B10_1314607	B10_1315404	B10_1315729	B10_1315777	B10_1317475	B10_1317705	B10_1318152	B10_1319107	B10_1319425	B10_1320217	B10_1320513	B10_1320558	B10_1320750	B10_1320810	B10_1320820	B10_1321184	B05_1322323	B10_1322660	B10_1322667	B10_1323091	B10_1323347	B10_1323610	B10_1324003	B05_1324425	B10_1324435	B10_1324598	B05_1324837	B10_1325016	B10_1325145	B03_1325405	B10_1325501	B10_1325623	B10_1325813	B10_1327615	B10_1328092	B10_1328615	B10_1328923	B10_1329388	B10_1329526	B10_1329846	B10_1329856	B10_1331147	B10_1331868	B05_1332475	B10_1332745	B10_1333008	B10_1333368	B05_1333519	B10_1333752	B10_1335221	B10_1335341	B03_1335986	B10_1336128	B10_1336956	B10_1337065	B10_1337160	B10_1337976	B10_1338667	B10_1338794	B10_1338928	B10_1338966	B10_1339035	B10_1339112	B10_1339786	B05_1339871	B10_1339903	B10_1339935	B10_1340432	B10_1341241	B05_1342065	B10_1342257	B10_1342574	B10_1342683	B10_1342942	B10_1343228	B03_1343582	B10_1343844	B10_1343877	B10_1345067	B10_1345234	B10_1346174	B10_1346588	B10_1347530	B10_1349242	B10_1349246	B10_1349900	B10_1350097	B10_1350470	B10_1350643	B05_1350819	B10_1350901	B10_1351135	B10_1352213	B10_1353290	B10_1353524	B10_1353717	B10_1354781	B10_1354903	B10_1355093	B05_1355471	B10_1356833	B10_1358229	B10_1358633	B10_1358669	B10_1358759	B10_1359999	B10_1360028	B10_1360712	B10_1360999	B10_1361416	B05_1361526	B10_1361644	B10_1362080	B10_1362431	B10_1363128	B10_1363196	B10_1363698	B10_1364318	B10_1364514	B10_1365441	B10_1366030	B10_1366413	B10_1366742	B10_1367156	B10_1367416	B10_1367585	B10_1368188	B05_1368672	B10_1369120	B05_1369176	B10_1369241	B10_1369285	B10_1369955	B10_1370042	B10_1370770	B10_1370850	B10_1370975	B10_1371900	B10_1372074	B10_1373028	B05_1373535	B10_1373771	B10_1373921	B10_1374165	B10_1374237	B10_1374249	B05_1375368	B10_1375498	B10_1375595	B10_1375658	B10_1376085	B10_1376882	B10_1378151	B10_1378152	B10_1378720	B10_1379183	B10_1379270	B10_1379360	B10_1379394	B10_1380130	B10_1381982	B05_1382198	B10_1382217	B10_1382415	B10_1382485	B10_1383404	B10_1383494	B10_1383783	B10_1383982	B10_1384013	B10_1384393	B10_1385513	B10_1386057	B10_1386135	B10_1386503	B10_1386625	B10_1387948	B10_1388213	B10_1388712	B10_1389598	B10_1389853	B10_1389859	B10_1389944	B10_1389954	B10_1390166	B10_1390269	B10_1391056	B10_1391573	B10_1391795	B05_1392070	B05_1392377	B10_1392796	B10_1392810	B10_1393305	B10_1393635	B10_1394222	B10_1394595	B10_1395208	B10_1395852	B10_1397353	B10_1397358	B10_1398599	B10_1398926	B10_1399387	B10_1399703	B10_1400649	B10_1401242	B10_1401723	B10_1401835	B05_1402444	B10_1402491	B10_1403111	B05_1403191	B10_1403573	B05_1403867	B05_1404177	B10_1404500	B04_1404733	B10_1405312	B10_1405377	B10_1405691	B10_1405901	B10_1406184	B10_1406582	B10_1406892	B10_1407364	B10_1407821	B10_1407856	B10_1408641	B10_1409913	B10_1410591	B10_1410891	B10_1411497	B10_1412297	B10_1412559	B10_1413214	B10_1414061	B10_1414482	B10_1414781	B10_1415843	B10_1416066	B10_1416092	B10_1416136	B10_1416758	B10_1416970	B10_1417029	B10_1417454	B10_1417465	B10_1417788	B10_1418489	B10_1418907	B10_1419512	B10_1420136	B10_1421012	B10_1421295	B10_1421735	B10_1421905	B10_1421968	B10_1422135	B05_1422664	B10_1424011	B10_1424341	B10_1424681	B05_1424719	B10_1424968	B10_1425500	B10_1425570	B10_1426594	B10_1426636	B10_1426988	B10_1427118	B10_1427644	B10_1427725	B10_1427813	B10_1427820	B10_1427997	B10_1428188	B10_1428294	B10_1428415	B10_1428481	B10_1428668	B10_1429926	B10_1431851	B10_1431878	B10_1432301	B10_1432374	B10_1432795	B10_1432803	B10_1433201	B10_1433483	B10_1433729	B10_1434301	B10_1434351	B10_1434712	B10_1434975	B05_1435125	B10_1435130	B10_1436262	B10_1436285	B10_1436725	B10_1436732	B10_1436914	B10_1437274	B10_1437534	B10_1437796	B10_1438697	B10_1438886	B10_1439412	B05_1440021	B10_1440437	B10_1440717	B10_1441347	B10_1441410	B10_1441870	B05_1441872	B10_1442010	B10_1442718	B05_1443063	B10_1443397	B10_1444939	B10_1445167	B10_1445211	B10_1447271	B10_1447920	B10_1448987	B10_1449653	B10_1449740	B10_1449742	B10_1450731	B10_1452336	B10_1452497	B03_1452857	B10_1452876	B10_1452961	B10_1453729	B10_1454416	B10_1455001	B10_1456010	B10_1457372	B03_1457401	B10_1457763	B10_1457962	B10_1458076	B10_1458086	B10_1458938	B10_1459506	B10_1459632	B10_1460225	B05_1460458	B10_1460509	B05_1460529	B10_1462057	B10_1462401	B10_1463391	B10_1463429	B10_1463897	B10_1465071	B10_1466183	B05_1466541	B03_1467054	B10_1468228	B10_1468583	B05_1468899	B10_1469263	B10_1469297	B10_1469562	B10_1469596	B10_1470024	B10_1470376	B10_1470503	B10_1470824	B10_1471129	B10_1472093	B10_1472520	B10_1474499	B10_1474669	B10_1475784	B10_1475811	B10_1476032	B10_1476798	B10_1476808	B10_1477357	B05_1477513	B05_1478317	B10_1478844	B10_1479141	B10_1479885	B10_1480359	B10_1481589	B10_1481869	B10_1481892	B10_1482248	B10_1482869	B05_1483216	B10_1483708	B10_1484230	B10_1484758	B10_1484988	B10_1485562	B10_1485706	B10_1485734	B10_1486361	B10_1486961	B05_1486992	B10_1487495	B10_1487583	B10_1487586	B10_1488537	B10_1489113	B05_1489463	B03_1489819	B10_1490416	B10_1490868	B10_1491510	B05_1492173	B05_1492941	B10_1493429	B10_1493510	B10_1494039	B10_1495370	B10_1495789	B10_1495892	B10_1497471	B10_1498800	B10_1499409	B10_1499688	B10_1499755	B10_1499911	B10_1500587	B10_1501077	B10_1501363	B10_1502496	B10_1502774	B10_1503005	B10_1503807	B10_1503921	B10_1503999	B10_1504399	B10_1504422	B03_1505302	B10_1505392	B10_1505714	B10_1505750	B10_1506157	B10_1507381	B10_1507387	B10_1508211	B10_1508575	B10_1509276	B10_1509598	B10_1509679	B10_1510197	B10_1510816	B10_1510921	B10_1511077	B05_1511303	B10_1511305	B10_1512176	B10_1512280	B10_1512392	B10_1512649	B10_1512798	B10_1512805	B10_1513045	B10_1513240	B10_1513790	B10_1514335	B10_1514445	B10_1514479	B10_1514604	B10_1515120	B05_1515251	B05_1515486	B10_1516223	B10_1516401	B10_1516405	B10_1516537	B10_1516940	B10_1517333	B10_1517539	B10_1518000	B10_1518310	B10_1519222	B10_1519275	B10_1520310	B10_1520462	B10_1522059	B10_1522539	B10_1523476	B10_1523715	B10_1524000	B10_1524394	B10_1526620	B10_1526682	B10_1526858	B10_1526926	B10_1528148	B05_1528914	B10_1529943	B10_1530430	B10_1530444	B10_1530871	B10_1531015	B10_1531297	B05_1531832	B10_1531933	B10_1532114	B05_1532443	B10_1532787	B10_1534707	B05_1534904	B10_1535134	B10_1535367	B10_1535453	B10_1535692	B10_1536289	B10_1536723	B10_1536881	B10_1537168	B10_1538076	B10_1538111	B10_1538725	B10_1539273	B10_1539531	B10_1541024	B10_1541092	B10_1541206	B10_1541418	B10_1541892	B10_1542161	B10_1542955	B10_1543575	B10_1544003	B10_1544211	B10_1545034	B10_1545468	B05_1546543	B10_1547357	B10_1547926	B10_1548228	B10_1548885	B10_1549145	B03_1549386	B10_1549729	B10_1549772	B10_1550338	B10_1550707	B10_1550815	B10_1550896	B10_1551449	B10_1552370	B10_1552791	B10_1553012	B10_1553360	B10_1553461	B10_1553854	B10_1555056	B10_1555505	B10_1555540	B10_1555745	B10_1555889	B10_1555962	B10_1556136	B10_1556568	B10_1556827	B10_1556837	B10_1557106	B10_1557284	B10_1559336	B10_1559961	B05_1560745	B10_1560758	B10_1560815	B10_1560955	B10_1561501	B10_1561824	B10_1562520	B10_1562702	B10_1563618	B10_1563648	B10_1563706	B10_1564695	B10_1565189	B10_1565381	B10_1565467	B10_1565629	B03_1566112	B10_1566924	B10_1567811	B10_1567933	B10_1568187	B10_1568316	B10_1568613	B10_1568757	B10_1569018	B10_1569280	B10_1569295	B10_1569411	B10_1569611	B10_1569627	B10_1569672	B10_1569916	B10_1570222	B10_1570694	B03_1570754	B10_1571061	B10_1571099	B10_1571455	B10_1571518	B10_1571880	B03_1572172	B10_1572189	B10_1572279	B10_1573057	B10_1573302	B10_1573534	B10_1573565	B10_1573897	B10_1573928	B03_1575516	B10_1575765	B10_1575846	B10_1576229	B10_1576290	B10_1576495	B10_1576995	B10_1577035	B10_1577114	B10_1577341	B10_1577874	B10_1577962	B10_1578877	B10_1578951	B10_1580447	B10_1581169	B10_1581591	B05_1582607	B10_1582656	B10_1583283	B10_1584588	B10_1584689	B10_1584719	B05_1584887	B10_1585338	B10_1586574	B10_1586815	B10_1586984	B10_1587236	B10_1587390	B10_1588445	B10_1588552	B10_1588852	B10_1588875	B10_1589338	B10_1589618	B10_1590834	B10_1591008	B10_1591237	B10_1592208	B10_1593115	B10_1594132	B10_1594614	B10_1594969	B05_1595230	B10_1595827	B10_1596352	B10_1597614	B10_1598119	B10_1598887	B10_1599462	B10_1600011	B10_1601271	B05_1601521	B10_1601657	B10_1601831	B10_1602257	B10_1602856	B05_1602899	B10_1602908	B10_1603065	B10_1604042	B10_1604703	B10_1604964	B10_1605568	B10_1606294	B10_1606913	B05_1607683	B10_1607995	B10_1609151	B10_1609674	B10_1610225	B10_1610451	B10_1610516	B10_1611332	B05_1611836	B10_1611859	B10_1613079	B10_1613695	B10_1614215	B10_1614290	B10_1614939	B10_1615226	B10_1615315	B10_1615436	B05_1615764	A12_1498	B01_1761	A12_3439	A11_3510	B02_3593	A01_3875	A04_4107	A11_4419	A12_4538	A11_5629	A12_5750	A08_6073	B01_6379	A11_6483	A08_7368	A10_7554	B01_8305	A06_8906	A11_9804	A12_10056	A12_10263	A12_10754	A08_13251	A11_13363	A11_14456	A06_15163	A10_16010	A10_16700	A12_16853	B01_17261	B01_17922	A08_18152	A12_18462	A08_19383	A10_19547	A12_20094	A10_21007	A12_21420	A06_22373	B01_23125	B01_23409	A11_23487	B01_24154	A11_24834	A08_25229	A08_25829	A06_27862	A11_28513	A08_29100	A08_29743	A06_30082	A11_30324	A08_30518	A06_33211	A11_33634	A11_33749	A11_34009	A12_34314	A06_35090	A11_35755	A08_36597	B01_37422	B01_38055	A11_38222	A04_38536	A11_39418	B01_39863	A11_39958	A01_40011	A08_40047	A11_40270	A10_41111	A08_41180	A12_41636	A08_41697	A08_41968	A08_42380	A10_43773	A04_43981	A08_44514	A08_44800	A04_45117	A08_45384	A06_46448	A12_49161	A12_49372	A11_50715	A06_51313	A08_51873	B01_52564	A08_53427	A06_54883	A11_54924	A10_57062	A06_57378	B01_57677	A12_57782	A11_57970	A11_58861	A08_60146	A08_60263	A08_60620	A11_60738	A12_61575	B01_61731	A11_62392	A06_63178	A11_63356	A11_64476	A01_64963	A12_65027	A01_65953	A10_66271	A04_66443	A06_67254	A12_69596	A12_70267	A08_70511	A06_70966	A12_71907	A10_72677	A08_72783	A03_72924	B01_73493	A11_75579	A04_75742	A10_76277	A08_76401	A08_77368	A04_78058	A08_79065	A10_79357	A04_79425	A12_79817	A06_80282	A08_80605	A11_81356	A08_81688	A11_82601	A08_82615	A10_83576	A12_84861	A06_85489	A10_85731	A06_86275	A08_86888	A10_87676	A06_88423	B01_89221	A10_89637	A08_90511	A06_90861	A11_90986	A12_92246	B01_93765	A08_93894	A12_94133	A12_94220	A10_95224	A10_95961	A12_96647	A12_96816	A11_99358	A12_101010	A06_102171	A11_102628	A11_102685	A08_103319	A12_105905	A12_106071	A12_106934	A12_108072	B01_109618	A12_111035	A01_111376	A12_111734	B01_112027	A07_113425	B01_114504	A06_116171	A12_116324	A12_116577	B01_117195	A06_117268	B01_118553	A08_118794	A10_119216	B01_119331	A10_119743	A10_120681	A04_122096	A06_122659	A11_123066	A08_124205	A11_125405	B01_125930	A06_127513	A04_127834	A08_129662	A06_130021	A11_130140	A08_130571	B01_131114	A06_134050	A08_134657	A10_134983	A06_135703	A11_136048	A11_136457	A12_136472	A06_136948	A08_136951	A12_137038	A11_137703	B01_138864	A06_139453	A12_139787	B01_139881	A08_140339	A04_144405	A12_144950	B01_145435	A11_145961	B01_146561	A12_147061	A06_147516	A11_148920	A10_149382	A08_151072	A12_151875	A08_153801	B01_154163	A12_154184	A07_155886	A06_158268	A06_159039	A07_162106	A10_163157	B01_163223	A08_163459	A08_163962	A08_164304	A10_164713	A12_164838	A11_165381	A11_165464	A08_166303	A11_166430	A06_166586	A06_167221	A08_168206	A04_168523	A12_168742	A11_168954	A01_169524	A08_169752	A08_169878	A12_170061	A12_170087	A11_170898	A12_170998	A12_171076	A08_171129	A08_172154	A10_173116	A10_173134	A11_173647	B01_173652	A12_174235	A11_174254	A08_174275	A04_174286	A08_174860	A06_174994	A08_175233	A01_176200	A12_176697	A06_176832	A11_177336	A11_178161	A12_178183	A11_179022	A12_179393	B01_180029	A12_181479	A04_181829	A08_182318	A12_182422	A11_183704	A10_184681	A06_185694	B01_186982	A11_187119	A08_187618	A10_188188	A08_188189	A11_188737	A12_189848	B01_189950	A12_190481	A08_190503	A08_190789	A12_191757	A03_191758	A10_191910	A06_191941	A08_192076	B02_192363	A12_192996	A06_193268	A10_194225	A11_194882	A06_194908	A08_195851	A08_195946	A08_196868	B01_198367	B01_198600	A10_199337	A08_199676	A08_200880	A04_201857	A01_203222	A12_203505	A11_203943	B01_203984	A10_206835	A12_206971	A11_207318	A11_207933	A06_208095	B01_208964	B01_209494	A12_209942	A12_210541	A06_212179	B01_212201	A01_212603	A06_214356	A06_214545	A10_214636	A12_214642	A06_215712	A01_216071	A11_216259	A11_216377	B01_217285	A11_218235	A10_218370	A11_219267	A10_219719	A10_220180	A12_222235	A11_222677	A06_222837	A12_223144	A08_225005	A10_225214	A12_225278	A10_225295	A08_225602	A06_226807	A04_228407	A12_228490	A08_229560	A08_230680	A11_231267	B01_232134	A12_233133	A11_234045	A04_234863	A01_237112	A11_239159	A08_239607	A12_241311	B01_243204	A10_245240	A12_245434	A10_246082	A10_246093	A10_246608	A08_247051	A07_248657	B01_249634	A04_249999	A10_251343	B01_252714	A12_253557	B01_254074	B01_255390	A12_255706	A04_255776	A01_256595	A10_256933	A11_257287	A10_258239	A12_259115	A11_259393	A06_262000	A11_262079	A08_262566	A11_264140	A08_265197	A12_265468	A08_265914	A10_266698	A06_267115	A10_267239	A12_267588	A11_268367	A11_268569	A06_268744	A12_268855	A11_269444	A11_269941	A11_271895	A08_271970	B01_272792	A12_273851	A06_274432	A08_274605	A04_274627	A06_274954	B01_276420	A08_276812	B01_276843	A12_277648	A12_278055	B01_278408	A06_278660	A06_279573	A08_279599	A11_279723	A10_280109	A10_280646	A08_282923	B01_284245	A11_284265	B02_284661	A01_286234	A12_286448	A12_287129	A08_288064	A08_288309	A10_289106	A11_289582	A12_289726	A08_289944	B01_290229	B01_290603	B01_290953	A12_291992	B01_292807	A12_294955	A11_296156	A11_296640	A11_297283	A12_297436	B01_297438	A11_299987	A06_300188	A10_300979	B01_302774	A06_303336	A10_303390	A10_305019	A10_311739	B01_312521	A12_312642	B01_314282	B01_315375	A04_317242	A12_317783	A12_318522	A04_318962	A06_319463	A01_320174	A10_321670	B01_324470	B01_325274	A10_326425	A12_326491	A11_326701	A08_326929	A08_329760	A11_330080	A06_330101	A12_330443	A11_330740	A08_332072	A08_333482	A08_334504	A11_335120	A04_335249	B01_336488	A10_337475	A04_338222	A06_338430	B01_338502	A12_338770	A06_338787	A06_339550	B01_339722	A06_339801	B01_339987	A11_340558	A08_340658	A10_340721	B01_341830	A12_342084	A12_343568	A12_343826	A11_344186	A04_344660	A04_346389	A06_347444	A11_347897	A04_348575	A11_348653	A06_349158	B01_349552	A01_350734	A12_351285	B01_351918	A11_352381	A04_352928	A10_352961	A12_354388	A08_354573	A10_355427	A08_355493	A12_355544	B01_355735	B01_355890	A08_355986	A12_356528	A08_358427	A11_358678	A12_359931	A06_359978	A10_360245	A04_360482	A12_360908	B01_361402	A01_362497	A04_362976	A08_363171	B01_364992	A10_366797	A08_366903	A06_368904	A08_369553	A08_369710	A12_369961	A06_370029	B01_370128	A12_370245	A11_371199	A12_371353	A10_371645	A12_372500	A12_373221	A01_373572	A08_373821	B01_374420	A01_374939	A06_376503	A06_377179	A08_377845	A04_379317	A12_380740	A10_381188	A06_381286	A11_381357	A10_381401	A06_382531	A11_382795	A04_385016	A10_385140	A11_386162	A12_387825	A11_388142	B01_388310	A10_388761	A06_389942	A11_391109	A11_392150	A08_392773	A11_394106	A03_395070	B01_395558	A10_396097	B01_397255	A08_398878	A12_399571	A11_399710	B01_400568	A12_401116	A11_401783	A11_402162	A08_402854	A06_403450	A10_404255	B01_404396	B01_405152	A12_405407	A04_405627	A06_405679	A08_405806	A11_405829	A04_406186	A11_406299	A08_406727	A11_406768	A12_406792	A12_407586	A12_407933	A11_407994	A03_409043	B01_409299	A06_410488	A08_411425	A06_412074	A10_413397	A06_413841	A12_414762	A07_415252	A11_415694	A10_416366	B01_417066	A12_417145	A06_418392	A11_418929	A12_419019	A12_420173	A11_421305	A10_421606	A06_423594	A11_423609	A04_424353	A08_424377	A11_426272	A04_426821	A08_427386	B01_427653	A06_428323	B01_428466	A10_428484	A11_429255	A08_431096	A08_431344	A12_431506	A12_432514	A11_432753	B01_432774	B01_433505	A11_433583	A11_436061	A10_437154	A03_437211	A11_437607	A08_438225	A10_438293	A12_439446	A06_440281	A08_440717	A12_441903	A06_442783	A11_443382	A08_443406	A08_443770	A06_443846	B01_444673	A06_444926	B01_446452	A08_446609	A08_446691	A04_447058	A10_448004	A10_448947	A06_449016	A06_449798	A11_452564	A12_453445	A08_453472	A11_453587	A12_453751	A01_454297	A12_454505	A08_457028	A11_457089	B01_458405	A06_458591	A06_460258	A12_461086	A06_461612	A11_462353	A10_463365	A08_464736	A12_464751	B01_465598	A11_466396	A07_466496	A06_466598	A11_466903	A08_466905	A10_467510	A12_468576	A12_468632	B01_468783	A06_468923	A11_470429	A11_470727	A11_471394	A11_471587	A10_472694	A04_472999	A11_473000	A08_473589	A10_475596	A11_476547	A07_477284	A12_477475	A08_477515	B01_477524	B01_478019	A08_478120	A08_478138	A12_478411	A12_479227	A10_479369	A08_479682	A10_481617	B02_483780	A12_483787	A12_484667	A06_485617	A06_485837	A06_486128	A12_486411	A12_486465	A12_486917	A11_487793	A11_488246	A08_488672	A08_488814	A11_489959	A11_490541	B02_490853	B01_490974	A11_491245	B01_495871	A11_496529	A12_497631	A12_498150	A06_500723	A01_500854	A11_503415	A10_505041	A06_505858	A08_506022	A06_507356	A10_507700	A08_509045	A11_509059	A11_509411	A06_509694	B01_509702	A10_509707	A08_510299	A12_510593	A08_510720	A06_511319	A08_512060	A06_512322	A11_512367	A12_513329	A01_513375	A11_513401	A11_513496	A10_513852	A12_514792	A06_516644	A11_519204	B01_519863	B01_520132	A08_521228	A10_522337	B01_524853	A12_525013	A12_525547	A12_527535	A04_527842	A08_528031	A10_528431	A08_528574	A12_529000	B01_529334	A08_530537	A12_530679	A06_532150	A11_532186	A12_532687	A08_532915	A11_533487	A06_534332	A10_534930	A12_535782	A11_541254	A12_543097	A08_543273	A10_543964	A12_545578	A08_545955	A11_546214	A11_546313	A01_547436	A08_548146	A04_548439	A12_551133	B01_551593	A08_551974	A12_552204	A10_553043	A11_553151	A01_553208	A11_553244	A11_553763	B01_554610	B01_555192	B01_556254	A11_556346	A08_556761	A11_556959	A10_557252	A06_557866	A10_558257	A08_558560	A10_559631	A11_559996	A11_560158	A08_560744	A12_562293	A08_563927	A10_565379	A12_565635	A08_565757	A08_566272	A11_566782	A11_567700	A08_568143	A11_568813	A08_572024	A10_572032	A06_573276	A01_573776	A12_574976	A11_575128	A08_576068	B01_576132	A11_576282	A08_576918	A08_576963	A12_577401	A08_579293	B02_580070	B01_580270	A11_580613	A11_580851	B01_581395	A12_582929	A12_585397	A11_585617	A06_586176	A10_588044	B01_588065	A12_589975	A11_590940	A11_591687	A10_592536	A01_593518	A06_594258	B02_594539	A12_594682	A10_595661	A08_595683	A08_596430	A11_597540	B01_598340	A12_598848	A08_598871	A08_599778	A11_599807	A08_602141	A10_602239	A11_602634	B01_603022	B01_603166	A11_603744	A11_604011	A04_604972	B01_605535	A06_605591	A12_605659	A08_606214	A10_608257	A08_608460	A10_609102	A12_609433	A10_609569	A08_609787	A11_610201	B01_610342	A12_610674	A11_611015	A08_611715	B01_613392	A06_613709	A11_614275	A11_614485	A10_614748	A06_614834	A01_615731	A11_616314	A08_616578	A06_616587	A11_617256	A06_617711	A06_619617	B01_619731	A10_619860	A12_621087	A12_621653	A08_622704	A11_622849	A04_624099	A06_625287	B01_626761	A11_629336	A11_630196	A11_631033	A08_631198	A12_631407	A12_632111	A04_632370	A10_632902	A12_633139	A12_633543	B01_633593	A06_634853	A06_634960	A12_635763	B01_637162	A11_637797	A10_638729	A06_639283	A08_641288	A12_643561	A06_643782	A12_643803	A08_645483	A08_645919	A12_646144	A11_646359	A11_646363	B01_647288	A06_648109	B01_648256	B01_648777	A01_649883	A08_650179	A07_650600	A08_651641	A12_652185	A12_653229	B01_653993	A08_655097	A08_655434	A11_655677	A10_656521	A12_656822	A12_660941	A11_661985	A12_662095	A11_662705	B01_662720	A08_664246	A11_665928	A08_666344	A12_666604	A11_666991	A08_667031	A10_667974	A11_668234	A10_669254	A10_670735	A01_671950	A11_672018	B01_673157	A08_675028	A12_676090	A12_676681	A11_677548	A01_677689	A10_678760	A12_679810	A12_680489	A08_681503	A08_682554	A08_683128	A11_683129	A08_683167	A11_683234	A01_683317	A11_686010	A10_686559	B01_686854	A06_687167	A11_687347	A12_688829	A12_689225	A11_689755	A10_690190	A11_691110	A04_691180	A12_691263	B01_692114	A12_692861	A06_693390	A12_694153	A11_694816	A06_695115	A12_695501	A10_695603	A04_697520	A10_700808	A08_701196	A04_701405	A12_702280	A11_703677	B01_703709	A12_707039	A12_707649	B01_708378	B01_708548	A11_708864	A12_710327	A08_710785	A06_711008	A12_711109	A11_711489	B01_712408	A10_713274	A06_714584	A11_715609	A11_715687	A11_715853	A12_716664	A08_717170	A08_718119	A11_718264	A06_719229	A06_719365	A10_719890	A01_720229	A08_720291	A01_720320	A11_720346	A11_720349	A06_721453	A11_721824	A08_721958	A08_722141	A12_722837	A08_725270	A06_725723	B01_726957	B01_726984	A06_727409	A01_728763	B01_728941	A12_729349	A12_729872	A08_730376	B01_730602	A11_730856	B01_732120	A10_732174	A06_735711	A08_736630	A06_736701	B01_736758	B01_737878	A11_738212	A12_738468	A12_738865	A10_739680	A06_741359	A06_741508	A12_741579	A08_741849	A12_743819	A08_744119	A12_745317	A06_745716	A08_745728	A11_747085	A11_747821	A03_748017	A06_748096	A11_748499	A12_749245	A06_750345	A11_750926	A11_751019	A11_751073	A12_751214	A10_751355	A10_752711	A06_752903	A06_753216	A12_753521	A08_753713	A04_753834	A10_754158	A08_754754	B01_755595	A11_756121	A12_756404	A11_757102	A12_758633	B01_758694	A06_761668	B01_764421	A10_765008	A11_765080	A12_767093	A06_767473	A11_768413	A12_769087	A12_769975	A11_770555	A11_770611	A08_771667	B01_774249	A10_774264	A12_774314	A06_774783	A06_776675	A08_777508	B01_777755	A12_779346	A08_779380	A06_779844	A11_780944	A12_781406	A04_782288	A10_783373	A12_783958	B01_783961	A10_784464	A04_784538	A11_784935	A12_785330	A12_785410	A08_786204	B01_786597	B01_788400	B01_789220	A08_789276	B01_790472	A11_790534	A03_791244	A12_792052	B01_792829	A06_793125	A11_793168	A12_793422	A11_794164	A06_795462	A03_795629	A11_795633	A08_796326	A06_796804	A11_797316	A07_797807	A06_798393	B01_798721	A10_798992	A11_800342	A12_801010	A06_801714	A12_801977	A08_802756	A06_802760	B01_802851	A08_803215	A06_803901	B01_804151	A08_804248	B01_805130	A10_806696	A10_806726	A10_807178	A10_807627	A12_809056	B01_809680	A10_811463	A12_811872	A08_811898	A10_813070	B01_813334	A08_813995	B01_814493	A10_814987	B01_815383	A08_815593	A01_817533	A10_818168	B01_820081	A10_820524	A11_821233	B01_821398	A01_822433	A12_823243	A07_824066	A08_824695	B01_825194	A06_825708	A11_827189	A11_827857	A11_828760	A12_828795	A08_830107	A10_830574	B01_830664	A12_830875	A11_831297	A08_831330	A08_833976	A11_834358	A12_834937	A04_835328	A12_837400	A11_837457	A08_838675	A06_838846	A12_838861	A10_839942	A12_839978	A11_840174	A10_840286	A11_842273	A12_842385	A10_845295	A04_845319	A11_845902	A10_846606	A10_846971	B01_847206	B01_847432	A11_847501	A01_847530	A11_848659	A08_849055	A08_849094	A10_849323	A12_849636	A08_849676	A12_849723	A08_850758	A12_851868	A07_852240	A08_852835	B01_852959	A12_853226	A08_853470	A08_853529	B01_853538	A11_853565	A11_853866	B01_854727	A10_854773	A03_854906	A01_854919	A08_855066	A08_855185	A10_855210	A12_855220	A11_856007	A12_856116	A11_856574	A06_857520	A11_858148	A11_858334	A12_861759	A11_864198	B01_866175	A10_866377	A01_867609	A06_867617	A12_867845	A10_867859	A11_868062	A12_869015	B01_871252	A06_871595	A08_871607	A11_871987	A03_872840	A01_873282	A06_874205	A12_874583	A06_874668	A08_875015	A12_875309	A11_875752	A11_875987	A01_876501	A08_876589	A10_876819	A06_879844	A12_880051	A06_881448	B01_882282	A08_882573	A11_883501	A06_884046	A10_885420	A10_886410	A12_887691	A12_888121	A11_888904	A11_889265	B01_889880	A10_895920	A08_897350	A01_897477	B01_898460	A08_898507	A10_898649	A04_898691	A08_901064	B01_901573	A12_902129	B01_902673	B01_903678	A10_904077	A12_904664	A08_904765	A10_905380	A11_907930	A08_910129	A10_910798	A12_911422	A11_911610	A08_912011	A10_914638	A11_914871	A01_916956	A10_917323	A11_918955	A11_919124	B01_919343	A08_919694	A10_920199	B01_920496	A06_920521	A11_921203	A11_921705	B01_921872	A10_922098	A08_922356	A11_923212	A12_923509	A06_926991	A06_927216	A10_927327	B01_927656	A10_929218	A06_929221	A12_929299	A06_929655	A06_931044	A11_931975	A12_933235	B01_934193	A08_934490	B01_935604	B01_936581	A11_937153	A01_937461	A08_937933	A08_939575	B01_940140	A01_943683	A12_946298	A10_946579	A12_946925	A12_947925	A11_949914	A08_950621	A10_951833	A10_952091	A06_952406	B01_954126	A08_954248	A10_954777	B01_955482	A10_955485	A10_957671	A11_958118	B01_958199	A08_958644	A12_959266	A12_959322	A11_960248	A06_961702	A11_961975	A11_962002	A12_962031	A06_963442	A10_964337	A12_964562	A12_966840	A12_967558	A06_969686	A12_970183	B01_970775	A08_971120	B01_971232	A12_971436	A12_972111	A12_972167	B01_972232	A01_972425	B01_972790	A11_975676	A06_975982	A06_977371	A06_978424	A11_978579	B01_979389	A12_979405	B01_981056	B02_981198	A12_982305	A06_984283	A06_984477	A10_984800	A06_985067	A10_985860	A12_985976	A08_986045	A12_986271	A11_986478	A10_986907	A11_988447	A12_989919	B01_990429	A12_991945	A06_992170	A06_992528	B01_993151	A06_993237	A06_993257	A08_993790	A11_996351	A12_996933	A11_996955	A08_997258	B04_998724	B03_999644	B10_1001098	B04_1002435	B05_1003476	B03_1004199	B04_1004460	B04_1006399	B03_1008882	B05_1016346	B10_1018164	B04_1021251	B04_1022441	B10_1023955	B04_1026072	B04_1026588	B04_1035211	B04_1037790	B04_1038672	B04_1038842	B10_1041241	B04_1042408	B04_1043342	B04_1044147	B03_1046301	B10_1047086	B04_1051867	B04_1052526	B04_1053957	B10_1055892	B10_1056118	B10_1057158	B04_1057987	B04_1058152	B04_1058538	B03_1061094	B05_1061307	B04_1062345	B04_1062555	B04_1062658	B04_1063013	B04_1066396	B04_1068871	B04_1069339	B04_1072570	B03_1075062	B04_1075642	B10_1079306	B10_1079518	B04_1079792	B04_1080785	B04_1081137	B04_1081477	B04_1082909	B04_1083040	B04_1084519	B04_1085166	B05_1087921	B03_1097017	B10_1099262	B04_1099263	B10_1101249	B04_1101345	B04_1106286	B04_1107682	B03_1107730	B03_1110257	B10_1111310	B10_1116990	B04_1117216	B04_1120838	B04_1121620	B04_1128585	B04_1129275	B03_1129780	B10_1130075	B04_1133704	B10_1133935	B04_1137277	B10_1145348	B04_1148643	B04_1159654	B10_1160121	B05_1160880	B04_1163041	B10_1165153	B10_1168077	B04_1170166	B04_1170367	B10_1171575	B04_1177110	B04_1178450	B03_1180965	B04_1181907	B03_1182107	B04_1184975	B04_1187517	B04_1187891	B05_1191977	B03_1194249	B10_1194347	B04_1196121	B05_1199918	B10_1202437	B04_1202457	B04_1203142	B04_1204134	B10_1206711	B10_1208505	B03_1209080	B10_1209618	B04_1210970	B05_1213020	B04_1214669	B04_1216245	B04_1219097	B04_1219233	B04_1219387	B05_1220083	B03_1223011	B03_1224253	B04_1225703	B04_1226158	B10_1227895	B04_1228171	B05_1229143	B04_1229268	B05_1230729	B03_1231011	B03_1231031	B04_1233917	B04_1241344	B04_1242436	B04_1242783	B04_1247712	B04_1248175	B04_1252132	B10_1253067	B04_1255254	B10_1255444	B10_1256526	B04_1259604	B04_1259997	B04_1261085	B04_1263886	B04_1263921	B04_1265710	B04_1265806	B04_1268587	B04_1270137	B04_1270464	B04_1274409	B04_1282596	B04_1284498	B04_1285903	B04_1287102	B04_1291347	B05_1295318	B10_1296857	B04_1299403	B10_1299982	B04_1300528	B04_1301684	B04_1305457	B04_1306504	B10_1307237	B03_1307910	B04_1308093	B04_1308976	B10_1312299	B04_1312487	B04_1312601	B03_1313525	B04_1319468	B04_1320011	B04_1321196	B04_1323012	B05_1325179	B10_1327954	B04_1329922	B04_1331313	B10_1333595	B05_1334068	B04_1335745	B05_1337139	B04_1337337	B10_1338201	B10_1338361	B04_1340528	B04_1344001	B04_1345115	B04_1353120	B04_1354288	B10_1354434	B04_1359403	B04_1364511	B04_1365024	B04_1366602	B04_1369061	B04_1370184	B10_1371436	B04_1372411	B04_1373391	B03_1374169	B04_1374745	B04_1376631	B10_1376957	B10_1381912	B04_1385585	B10_1389001	B04_1389689	B04_1394980	B10_1397688	B05_1401971	B05_1402032	B04_1402223	B04_1406225	B04_1408545	B04_1411944	B04_1413753	B03_1415091	B04_1418600	B04_1422276	B10_1423461	B10_1425723	B10_1426028	B10_1430849	B10_1431201	B04_1432096	B10_1432146	B04_1438655	B04_1439827	B04_1440589	B04_1443470	B04_1444194	B03_1447392	B04_1447611	B10_1447672	B04_1448030	B05_1450276	B03_1450498	B04_1450830	B10_1451737	B04_1454523	B04_1454844	B04_1455515	B10_1456648	B04_1456748	B04_1457185	B03_1465989	B04_1467293	B04_1467634	B04_1468079	B04_1468129	B10_1473416	B10_1475711	B04_1475838	B04_1476012	B04_1477510	B04_1478424	B04_1480209	B04_1480631	B04_1482210	B10_1484644	B03_1485430	B04_1485908	B04_1489564	B04_1489674	B04_1492626	B05_1495700	B04_1497038	B04_1497394	B04_1500609	B04_1502733	B03_1505063	B10_1512192	B04_1516734	B10_1519110	B04_1519225	B04_1522358	B04_1523680	B04_1525242	B10_1529193	B04_1533933	B03_1534402	B04_1534868	B10_1537257	B05_1539677	B10_1541044	B04_1543993	B04_1545677	B04_1546011	B04_1547789	B04_1548503	B03_1549743	B04_1549945	B04_1550574	B03_1550684	B03_1555054	B04_1558870	B03_1560701	B04_1561817	B04_1563691	B04_1565685	B04_1566752	B04_1568576	B03_1568651	B04_1571069	B04_1574165	B10_1574349	B10_1574868	B04_1578296	B03_1578659	B04_1579186	B04_1582271	B04_1583667	B04_1593632	B04_1593780	B04_1594151	B04_1598394	B04_1601969	B04_1603706	B04_1606518	B04_1606526	B04_1608862	B04_1609647	B04_1610934	B10_1612044	B04_1612310	B04_1613341	A10_677	B02_1798	A10_1816	A04_2060	A07_2214	B02_2700	A06_3504	A10_3710	A06_4070	A10_7272	B02_8147	A10_8207	A10_9439	A04_10237	A10_10307	A10_10414	A06_10515	B02_10562	A10_11553	A10_12135	A10_12427	A10_12967	A10_14321	A10_14556	A04_14567	A10_15659	B02_15672	A06_15967	A10_16496	A10_16750	A10_18484	A10_18742	A10_18980	A06_19014	A10_19561	A10_21282	A10_21883	A10_21992	A06_22104	A10_22385	A10_24215	A10_26475	A07_26480	A06_27206	A10_27589	A10_27767	A10_27878	A10_28972	A10_29848	A06_30662	A06_31039	A10_31515	A10_31753	A10_32232	A10_32836	A06_33322	A06_33361	A10_33411	A10_34354	B02_34937	A10_35150	A04_35268	A10_35600	A10_35719	A10_35823	A10_36240	A10_36262	B02_36827	A10_36845	A06_37124	A06_37943	A10_38206	A10_38788	A10_38995	A10_39625	A10_40729	A11_41744	B02_42784	A04_42836	A10_43550	A10_43555	A10_44784	A03_45149	A10_45197	B02_45409	A10_45975	B02_46718	A10_47197	A10_47231	A10_47476	A10_47941	A10_48314	A10_48322	A10_48704	A10_48778	A10_48925	A10_49755	A06_50546	A04_50683	A10_50776	A10_51257	A10_52013	A06_52985	A06_53347	B02_54070	A10_54129	A06_54227	A10_55572	A10_57436	A10_57527	A06_58021	A04_58309	A10_58560	A04_58692	A10_59712	A10_59870	A10_59905	A07_59933	B02_60444	A10_60721	A10_61301	A07_62253	A07_62806	A10_63029	A07_63163	A06_64086	B02_64380	A10_65069	A10_65389	A06_65951	A10_66141	B02_66206	B02_66370	A10_67033	A06_67169	A10_67535	A06_67811	A04_67967	A06_69244	A10_71440	A10_73063	A10_73405	A06_73751	A10_75348	A10_75831	A11_75983	A10_76946	A10_77125	A10_77597	A06_77848	A10_78152	A06_78577	A10_79762	A10_80451	A10_80791	A10_81769	A10_82047	A10_82681	A06_83575	A10_83686	A10_83992	A06_84768	A10_84934	A10_86416	A10_86679	B02_87046	A10_87404	A10_87476	A10_87523	B02_88250	A11_89082	A11_89199	A06_89473	A10_89834	A10_89837	A10_89893	A04_90353	A10_91217	B02_91220	A10_91468	A08_92058	A10_92379	A07_92436	A06_94868	A07_94916	A10_95554	A10_95556	A07_96041	A06_96257	A10_96329	A10_96980	A06_97863	A06_97887	A07_97972	A10_98789	A06_98904	A10_99201	A10_100231	A06_100466	A10_100629	A10_101184	A10_101676	A10_101691	A10_102244	A10_102600	A07_102667	A10_103001	A10_103046	B02_103078	A10_103186	A04_103647	A06_103983	A06_104108	A10_106504	B02_107611	A04_107673	A10_108625	A10_109129	B02_109428	B02_110416	A10_110466	A06_111241	A06_111338	A10_112381	A10_113012	A10_113557	A10_114534	B02_115004	A10_115013	A10_115660	A10_116287	A10_116443	A10_116536	A10_117028	A10_117837	A10_117903	A10_118048	A10_118274	A10_120016	A06_120072	A10_121327	A10_121941	A10_122406	A10_123725	A10_123903	A10_124655	A10_124882	A10_125252	A10_125328	B02_126468	A10_126855	A10_127002	A10_127322	A10_128286	A07_128419	A10_129076	A06_129222	A06_129812	A10_130063	A10_133200	A06_133299	A07_134246	A10_134270	B02_134612	A10_135265	A10_136014	B02_136208	A10_136523	A10_136674	A06_137495	A06_137827	A10_137863	A10_138278	A10_138604	A10_138714	A10_139457	B02_139809	A10_140973	A04_141206	A06_141980	A10_142336	A10_142561	A06_143277	A11_143363	B02_143514	A10_144841	A10_145859	A10_146452	A10_147211	A10_147836	A10_148154	B02_148715	A06_148908	A10_149796	A06_150171	A10_150326	A06_151502	A06_151598	A10_151624	A10_152557	A10_152766	A10_152994	A04_154379	A10_154676	A06_154880	A10_155011	A10_155096	A10_155717	A10_157452	A06_158724	A06_158772	A10_159046	A07_159269	A10_159390	B02_159556	A10_159727	A04_160086	A10_160587	A10_160769	A10_161761	A10_161796	A10_163237	A10_163291	A10_165196	A10_166512	A10_167107	A10_168737	A10_168928	A06_169552	A10_169709	A10_170734	A06_171040	A10_171303	A10_173261	A10_175035	A04_175120	A06_175266	B02_175760	A10_176201	A10_176344	A06_177176	A10_177696	B02_177811	A10_178284	A10_178379	A10_180920	A06_183475	B02_184307	A10_184960	A10_185997	A10_187627	A10_188180	A10_188366	A10_188436	A10_188827	A06_188908	A06_189419	A10_191091	A07_191487	A10_193236	A10_193856	A07_194866	B02_195019	A10_195305	B02_195683	A10_195969	A04_196106	A10_198407	A10_198658	A10_199597	A10_199636	A07_200676	A10_200798	A10_201009	A10_201058	A06_201107	A10_201722	A10_203353	A10_203870	A04_204191	A07_204981	A10_205645	A04_205773	A10_206794	A10_207062	A06_207883	A10_208019	A10_208037	A10_208459	A07_208850	A04_209871	A10_210391	A10_210395	A10_211302	A10_211626	A10_213005	A10_214544	A07_214703	A10_214927	A10_215846	A10_215981	B02_216623	B02_217000	B02_217866	A06_218719	A04_218891	A10_219270	A06_219874	A06_220358	A06_220783	A10_220929	A10_221528	A06_221749	A04_222286	A06_223340	A06_223858	A10_225514	A04_226703	A10_226916	A06_227081	A10_228330	A10_228448	A10_231387	A10_232021	A10_232785	A06_233702	B02_233754	A12_233997	A10_234732	A10_235667	A10_235928	B02_237435	A10_237493	A10_237707	A10_238886	A07_239148	A10_239946	A06_240383	A10_241414	A10_243828	A10_245124	A06_245591	A06_246457	A06_246793	A07_246843	A07_247020	A10_247161	A10_247196	A10_248683	A10_248883	A10_249543	A04_250112	A10_250805	A10_251337	A10_252056	A10_252161	A10_252962	A10_253244	B02_253618	A10_253873	B02_254359	A10_254561	A10_254946	A10_254993	A10_255118	A10_255494	A10_255907	A06_256432	A07_256698	A10_258347	A10_258792	B02_258993	A06_259061	A06_260370	A10_260761	A10_260811	A06_261325	B02_261425	A06_261883	A10_262681	A07_262732	A10_264139	A10_264881	A10_264942	A10_267815	A04_268256	A10_268289	A10_268739	A10_269046	A07_270704	A10_271064	A10_271097	A06_272283	A06_273340	A10_273668	A03_274602	A10_274953	B02_275889	A07_277074	A10_277642	A10_277727	A10_278429	A10_279320	A10_279715	A10_280652	A06_281563	A10_281845	A10_282518	A07_282573	A10_282729	A10_283019	A07_284291	B02_284911	A10_284977	A10_286050	B02_287234	A10_287456	A10_287505	A10_288198	A06_288388	B02_288537	A10_288965	B02_289672	A10_289914	A06_290118	A06_290262	A10_291319	A10_292250	B02_293156	A10_293160	A10_293750	A04_295508	A10_295911	A10_296197	A06_297160	A10_298527	A10_299567	A06_300222	A04_300287	A10_300684	A10_301064	A10_301179	A04_302325	A10_302529	A10_302764	A10_303043	A10_303992	A10_304207	A06_305018	B02_306037	A06_306092	A10_306231	A10_307460	A10_308455	A10_308703	A10_309867	A10_310042	A06_310059	A10_310989	A10_314348	A06_314478	A10_314839	B02_314998	A10_315722	A10_316069	A10_316112	A10_316329	A06_318464	A10_320157	A10_320368	A10_320509	A10_320770	A10_320950	A10_321040	A11_321269	A10_321893	A06_322156	A06_322346	A10_322351	A10_322514	A04_322692	A10_323227	A06_323886	A10_324099	A10_324160	A10_324292	A01_324531	B02_327259	A07_327274	A10_327380	B02_327811	A10_327867	A10_328920	A10_330079	A10_330105	A06_331410	A10_331574	A10_332789	A06_333165	B02_333777	A10_337568	A10_337569	A10_338384	A10_339233	A10_339340	A07_339705	A10_341454	A06_341811	A06_342636	A10_344349	A07_344488	A04_344826	A10_344833	A07_345795	A06_346427	A10_346514	A10_346913	A10_347473	B02_347613	A10_347936	A06_348247	A10_348646	A06_349287	A10_349318	A10_349693	A10_350085	A04_350482	A04_350678	A06_350946	A10_351613	A06_351856	A06_352758	A10_352781	A10_353096	B02_354428	A06_355126	A06_355486	A04_355682	B02_355850	A10_356257	A07_356292	B02_356985	A06_357552	A10_358582	A10_358840	A10_358987	A10_359926	A07_360934	A10_361707	A10_362830	A06_362960	A04_363410	A10_363495	A10_365222	A03_365317	B02_365329	A07_365847	A10_366045	A06_366630	A10_367978	A06_368760	A10_368880	A10_369014	A10_369022	A06_369225	A06_369410	A10_369455	A04_369473	A10_369977	A06_370432	A11_370512	A06_371061	A10_372231	A10_372557	A10_372591	B02_372717	A10_373245	A06_373493	A10_374732	A10_375167	A10_375540	A10_376340	A10_377025	B02_377511	A10_377688	A10_377801	A10_378826	A06_379062	A10_380597	A07_381759	A10_381861	A10_382046	A06_382222	A06_382571	A06_382854	A10_383020	A10_383556	A10_384209	A10_385943	A10_386403	A10_387227	A10_387988	A10_387991	A07_388070	A07_389332	A10_390015	A10_391126	A06_391205	A06_391249	A10_391636	A06_391956	A10_395526	A07_395538	A03_395926	A10_396024	A06_396094	A06_396159	A10_396725	A10_397126	A10_397171	A10_397604	A10_397861	A10_398047	A10_398235	A10_398353	A10_398439	A06_399509	A10_399628	A10_401032	A10_401365	A10_401825	A10_402883	A10_404339	A04_404472	A10_404523	A10_404814	A10_405406	A06_405948	A10_406616	A10_406646	A06_406923	A10_407740	A10_407899	B02_407986	A10_408303	A10_408408	A10_408682	A06_409311	A10_409393	A10_409682	A10_409701	A10_409748	A10_410823	A06_411878	B02_413046	A06_413362	A06_414576	A04_414601	A04_414976	A04_415097	A10_415675	A06_417175	A10_417255	A06_417954	A10_418007	A10_418098	A06_418614	B02_418901	A07_419111	A10_419529	B02_419823	A10_420096	A10_420293	A10_422569	A10_423046	A10_423772	A07_424187	A10_424568	A10_425003	A10_425607	A10_425812	A10_426719	A10_426732	A10_427028	A06_427839	B02_428337	A06_429176	A10_429261	A10_429424	A10_430881	A06_431372	A06_431734	A04_432425	A10_432600	A10_432886	B02_433393	A06_433832	A10_434154	A04_435216	A10_436458	A06_436786	A10_436900	A07_437547	A10_437895	A10_439475	A07_440030	A10_441110	A10_441271	B02_441846	A10_442640	A10_443600	A06_443865	A10_444072	A10_444108	A10_444790	A10_445183	A10_445213	A06_445477	A06_445875	A10_446553	A10_446703	A10_448146	A06_448672	A07_451075	A07_451983	A04_453291	A10_453828	A10_454901	A07_455290	A10_455293	A10_456788	A10_457476	A06_458661	A10_458860	A10_460395	A06_461677	A10_461721	A10_462126	A10_462148	A10_462815	A10_464433	A06_465666	B02_467464	A10_467468	A10_468766	A06_470490	A10_470602	A10_471212	A10_471454	A10_471918	A10_471979	A10_473009	A10_473550	A10_474011	A07_474686	A06_474969	A10_475015	A10_475041	A10_475207	A10_475459	A10_475590	A10_476508	A06_476883	A10_477243	A10_477530	A07_477688	A06_479128	B02_479898	A10_480339	A10_480831	A10_481607	A10_481648	A06_481848	A10_482637	A10_482895	A06_482931	A06_483187	A10_484703	A04_484874	A10_486101	A07_486186	A10_486855	A10_487304	A10_487788	A10_488249	A06_488866	A10_489630	A10_491067	A10_491321	A10_491977	A10_492412	A10_493852	A10_494890	A06_496570	A06_497987	A04_498725	A07_499672	B02_500719	A10_501876	B02_501918	A10_503366	A06_503621	A10_504092	B02_506226	A06_506992	A12_507085	A06_507088	A06_507477	A07_508895	A10_509064	A10_509101	A06_509404	A10_510435	B02_511958	A10_512069	A10_512702	A06_513197	A10_513333	A10_513443	A10_513767	A10_515670	B02_517771	A10_518119	A10_518201	A10_519537	A07_521520	A10_521793	A07_522026	A10_522267	A10_522882	B02_523289	A10_523556	A10_523732	A10_525865	A10_527498	A10_527588	A10_528014	B02_528296	A06_528358	A10_528795	A10_529598	A10_531850	A10_532117	A10_532814	A06_533264	A10_533368	A07_533431	A10_533719	A10_534062	A04_535662	A06_536082	A10_536576	A10_538844	A10_541482	B02_542046	A10_543475	A06_543519	A10_544065	B02_544084	A06_544281	A07_545913	A10_546087	A10_546298	A10_546341	A10_546764	A10_546886	A10_547045	A06_547439	A10_547693	A10_547849	A10_548961	A10_549127	B02_549696	A10_550328	A07_551052	A10_551100	A10_551435	A06_551871	A04_552625	A07_553119	A06_553390	A10_554620	A04_554758	A10_554771	A06_554788	A10_555196	A10_557235	A11_557659	B02_558350	A03_558850	A10_559182	A04_559298	A10_559443	A10_560063	A10_561826	A06_562104	A10_562127	A10_562249	A10_562589	A10_562672	A10_562837	A10_563684	A10_564037	A10_564056	A10_565254	A10_565672	A10_568384	B02_568455	A10_568638	A10_569363	A10_570512	A10_570635	A10_570720	A10_571118	A11_573825	A10_577162	A06_577728	A10_577959	A10_578024	A10_578660	A10_579133	A10_579617	B02_579761	A10_580669	A10_581401	A06_581915	A10_582229	A10_583269	A06_583721	A10_585000	A10_585191	A10_585717	A07_585944	B02_586689	B02_587392	A10_587658	A10_587864	A10_588421	A10_588631	A10_588664	A07_589100	A10_589676	A10_589905	B02_589938	A06_590786	A10_591531	A10_591667	A04_591985	A06_594010	A10_595049	A04_595725	A10_596791	A10_597831	A10_597958	A10_599279	A10_599468	A10_599713	A10_599721	B02_599764	A10_600662	A10_600765	A10_601541	B02_601599	A12_601928	A06_602378	A10_602936	A06_603193	A10_603204	A10_603396	A06_603799	A10_604127	A07_606070	A10_606236	A07_606875	A10_606965	A10_607844	A10_608503	A07_611889	A10_611992	A10_612311	A10_613610	A10_613983	A10_614640	A07_615301	A10_615620	A07_615884	A10_616467	A10_617403	A10_617436	A10_617726	A10_618307	A10_619313	A06_619907	A04_619960	A07_621229	A10_621355	B02_621637	A10_623109	A10_623222	A10_624311	A10_624640	A10_624807	A06_625122	A11_625410	A10_625605	A10_626220	A10_627173	A10_629184	A10_629676	A10_631354	A10_631511	A07_631608	A10_632954	A10_635119	A11_635364	A10_636293	A10_636303	A10_636824	A10_636928	A10_637729	A10_637916	B02_637939	B02_638238	A10_638534	A10_638635	A10_640940	B02_642808	A10_643365	A06_646302	A04_646352	A07_646360	A10_646392	A10_646920	A10_647149	A10_647370	A13_647845	A10_648483	A10_650261	A06_650408	A10_652886	A03_654054	B02_654368	A10_654667	A10_655383	A07_655472	A06_657294	A10_658345	A06_658420	A07_658556	A10_659149	A04_659308	A10_659883	A10_660912	A07_661015	A10_661163	A06_661215	A10_662581	B02_662869	A06_663776	A06_663801	A10_664006	A07_664040	A04_664992	A10_665149	A06_666140	A10_666346	A04_666375	A10_666680	A06_666808	A10_667822	A07_673151	B02_673630	A10_674982	B02_675141	A06_677731	A06_677959	A04_678083	A10_678257	B02_678945	A07_678998	A10_679941	A10_680629	A10_680919	A10_682180	A06_683686	A07_683697	A10_684561	A10_685364	A10_685751	A07_685900	B02_686250	A07_686399	A10_687263	A10_688142	A06_689152	A06_689269	A10_690344	A10_690905	A10_691331	A10_691522	A10_691581	A10_692001	A10_692532	A10_693613	A10_694114	A10_694389	B02_695272	A10_697466	A10_698073	A10_698155	A10_698705	A10_698823	A10_699718	A10_700733	A10_700846	A06_701363	A10_702688	A10_702774	A06_703011	A10_704140	A10_705280	A10_706295	B02_707270	A07_707539	A10_708031	A10_708060	A10_708294	A10_708350	A06_708367	A10_708895	A06_709450	A10_709556	A06_709806	A10_710538	A04_710868	A10_711748	A06_713887	A10_714309	A07_716492	A10_716888	A10_717140	A06_717518	B02_717560	A06_717764	A10_718437	A10_719120	A06_719983	A10_720212	A07_721809	A10_721850	A10_723139	A10_723578	B02_724186	A10_725341	A06_727069	A10_727094	A10_728127	A10_728395	A06_729230	A06_729542	A07_730528	A10_731811	A06_732056	A10_732914	A10_733524	A10_734830	A06_735059	A07_735528	B02_736398	A10_737042	A07_737168	A06_738425	A06_738459	A10_738487	A07_738916	A10_742176	A10_742997	B02_743116	A10_743528	A07_744793	A10_745137	A04_747579	A06_748305	A07_748690	B02_750150	A10_751325	A10_751483	A10_752968	A10_753084	A10_753525	A10_755230	A10_756430	A06_756939	B02_757450	A07_758661	A07_759495	A10_759566	A10_759713	A06_760032	A10_760457	A10_760531	A06_761818	A10_762084	A10_762823	A06_763833	A10_766328	A10_766339	B02_767152	A06_767232	B02_769482	A10_771507	A10_772205	A10_772366	A07_772379	A10_772520	A04_772671	B02_773158	A10_773955	A04_774699	A10_774763	A07_775725	A01_778275	A10_778561	A10_779253	A10_779467	A06_779865	A10_781420	A10_781687	B02_781730	A07_783548	A10_783582	A07_783671	B02_784623	A06_785072	A11_786282	A10_786634	A10_786925	A10_787454	A10_787841	A10_789180	A10_789557	A10_789997	A06_792368	A06_794523	B02_795877	A10_798055	A10_798946	A10_799492	A10_800353	A10_800413	A10_801032	A10_801361	A10_802044	A10_802704	A06_803076	A10_803794	A06_803798	A10_804813	A06_805767	A10_806053	A10_807188	A10_808276	A10_809067	A10_809715	A10_809752	A07_809820	A06_810602	A07_810701	A10_811127	A06_811134	A10_812599	B02_813494	A10_813618	A10_814169	A10_815313	B02_815440	A10_815485	A10_816424	A10_816943	A06_817017	A10_817065	A10_818407	A10_818628	A10_819404	A10_819938	A10_820294	A04_821462	A10_822609	A10_822792	A10_822799	A06_823096	A10_823531	A10_823604	A10_823664	B02_824054	A10_824155	A10_825041	A10_825139	A06_825447	A10_826592	A06_827145	A10_827521	A10_830998	A07_832811	A10_833830	A06_836304	A07_836949	A10_837626	A10_837966	A10_838236	A10_839630	A07_841328	A10_842751	A06_842935	A10_843374	B02_843449	A10_843867	A10_845116	A06_845480	A04_847778	A10_847865	A10_848065	A07_848335	A10_850696	A06_850700	A06_851048	A01_851347	A10_851357	A10_852347	A10_853161	A10_853249	A10_854198	A07_856329	A10_856374	A10_856429	A10_856599	A10_857583	A10_858058	A07_858075	A10_858456	A10_858839	A06_859198	A10_861818	A10_862634	A10_862756	A10_862759	B02_863576	A06_864403	A03_864760	A10_864843	A10_866004	A10_866012	A11_866086	A04_866643	A07_866936	A10_868142	A10_868262	A10_868512	A07_868746	A10_869070	A10_869319	A10_870161	A04_871033	A10_871090	A10_871205	A10_871218	A10_871914	A07_872216	A10_872628	A10_874284	A06_875149	A10_875191	A10_875746	A06_876202	A10_876245	A10_876346	A10_877255	B02_877776	A10_877870	A06_877992	A06_878395	A06_878679	A07_878957	A10_878993	A07_879494	A10_879590	A10_880164	A10_880329	A10_881133	A10_882193	B02_882238	A06_883738	A10_883740	A10_884075	A10_884180	A10_884218	A06_884553	A10_884613	A04_884927	A10_885650	A10_886249	A10_887649	A06_888756	A10_888757	B02_891316	A10_892087	A10_893355	A10_893557	B02_893642	A10_894085	A10_894349	A07_898291	A10_899304	A10_899706	A06_900224	A10_900598	A06_901253	A10_901696	A10_902713	A10_903871	A04_904523	A10_905855	A06_905859	A06_907631	A10_908620	A06_908686	A10_909290	B02_910232	B02_911001	A07_911420	A10_911541	A10_911806	A10_912832	A07_912852	A10_913785	A10_913811	A10_914897	A10_915526	A10_916468	A10_917169	A10_917191	A10_918718	A06_919181	A10_921934	A10_922605	A10_922636	A10_924317	B02_924981	B02_925803	A10_925836	B02_926610	A10_928028	A10_928338	A06_928713	A10_929108	A04_929383	A10_929566	A10_929899	A10_930013	A06_930748	A06_930950	A10_932170	A04_932195	A10_932278	A10_933371	B02_934162	A10_934430	A10_935311	A10_935512	A04_935538	B02_936066	A06_936173	A10_936864	A10_937963	A07_938158	A06_938197	A06_938519	A10_939476	B02_940255	A10_940671	A10_941520	A10_941553	A10_941630	A10_942543	A06_943224	A10_943540	A04_944990	A10_945210	A07_945311	A06_945562	B02_946812	A10_946974	A10_947451	A04_947584	B02_948408	A10_950312	A10_950743	A10_950954	A06_951523	A10_953386	A10_953930	A10_954486	A07_955859	A10_955961	A10_956243	A10_956568	A04_957568	A10_958194	A10_958481	A10_959337	A06_960689	A07_961149	A04_961196	A07_961795	B02_962335	A10_963731	A10_964743	A10_965227	A07_965296	A06_966156	A10_966319	A10_967000	A10_969876	A06_970232	A06_970333	A06_971738	A07_972262	A10_972695	A04_973332	A10_973828	B02_975015	A10_975326	A10_975381	A10_975437	A10_977038	A06_977311	A10_977685	A10_977772	B02_979240	A10_979360	A10_982128	A10_982716	A10_982862	A10_983205	B02_983421	A10_984805	A06_986224	A10_986674	A10_987127	A10_988207	A10_988541	A10_989589	A10_990610	A10_990821	A10_991809	A10_991910	A06_992723	A10_994908	A10_995016	B02_996476	A06_996634	B05_1003238	B05_1010826	B05_1011206	B05_1012434	B05_1014172	B03_1021980	B05_1022432	B05_1023233	B05_1027827	B05_1028777	B05_1029612	B05_1036951	B05_1036963	B05_1041173	B05_1051815	B05_1072172	B05_1072724	B05_1089743	B05_1090871	B05_1096294	B05_1114676	B05_1115362	B05_1126149	B05_1128361	B03_1128424	B05_1131216	B05_1139594	B05_1141820	B03_1158113	B05_1160098	B05_1163964	B05_1174390	B05_1175070	B05_1176571	B05_1178827	B05_1187616	B05_1195603	B05_1198662	B05_1200336	B05_1210154	B03_1215596	B10_1219168	B05_1223178	B05_1223795	B05_1228537	B05_1228752	B05_1234901	B05_1251941	B05_1251950	B05_1255778	B03_1267386	B05_1269769	B05_1271161	B05_1272302	B05_1279045	B05_1282089	B05_1289805	B05_1308374	B05_1310943	B05_1315524	B05_1317937	B05_1321347	B05_1328371	B05_1330420	B05_1333674	B05_1339988	B05_1340086	B05_1345318	B05_1349377	B05_1352492	B05_1358409	B05_1358850	B05_1377708	B05_1386480	B05_1388449	B05_1398050	B05_1398551	B05_1403105	B10_1403933	B10_1408292	B10_1421758	B05_1428452	B03_1433270	B05_1441515	B05_1444482	B05_1446467	B05_1449222	B05_1454124	B05_1483856	B05_1501216	B05_1504128	B05_1509285	B05_1520653	B05_1523686	B05_1524436	B05_1525002	B05_1529400	B05_1529708	B05_1532426	B05_1533931	B05_1538805	B10_1540559	B05_1541239	B05_1554215	B05_1554242	B05_1561021	B05_1563635	B05_1569875	B05_1575521	B05_1578396	B10_1578666	B05_1584355	B05_1586287	B05_1589873	B05_1605757	B05_1606709	B05_1607315	B05_1608454	A10_678	B02_771	A10_829	B02_944	A10_1877	A10_5671	A10_5892	A10_6256	A10_7569	A07_8032	A10_9098	A06_9404	A06_9466	A06_9764	A06_10167	A06_11255	A06_13379	A06_13641	A04_13687	A10_14355	A06_14863	A07_16339	A07_18125	A10_18933	A06_19846	A10_20595	A10_21207	A10_21989	A10_22776	A10_25796	A10_25962	A07_26728	A04_27926	A10_28802	A10_29348	A10_30135	A06_30693	A06_31623	A10_32554	A06_33040	A10_35985	A06_36398	A10_36572	A10_36927	A10_37360	A10_37820	A10_39190	A06_39199	A06_39266	A10_40513	A07_41666	A10_42820	A07_43014	A07_43073	A10_44708	A06_46444	A10_47665	A10_47705	A10_47801	A06_48230	A07_51163	A10_52667	A10_53317	A03_53800	A06_54018	B02_54886	A10_55369	B02_57125	A10_58120	A10_59490	A10_61715	A06_61895	A10_62485	A10_62770	A06_63272	A04_65221	A10_66003	A10_66589	A07_66891	A06_67957	A06_68312	A10_69123	A10_69522	A10_69716	A10_70239	A07_70451	A10_70668	B02_70705	A10_71219	A10_71743	A10_71969	A10_72588	A10_73457	A10_74573	B02_74753	A07_74907	A10_75215	A10_75649	B02_76077	A10_77281	A10_77520	A10_79288	A07_79367	A10_80776	A07_84258	A07_87451	A06_87547	A06_87678	A10_88011	A10_88159	A07_88190	A10_89528	A06_89591	A04_90625	A10_90995	A06_91641	A10_91932	A10_92088	A06_92100	A07_92153	A10_92997	A10_93458	A10_93658	A10_95062	A10_96201	A10_96561	A03_97108	A06_97687	A06_97997	A10_98155	A10_98320	A10_98520	A04_98810	A06_99259	A10_101025	A10_101140	A04_102301	B02_102570	A10_103521	A10_103665	A10_103868	A10_103904	A10_105025	A10_105428	A10_106542	A07_106640	A10_106718	A10_107609	A10_108381	A06_109995	A10_110154	A10_110406	A10_111827	A10_113329	A06_114744	A10_115232	A10_116608	A10_117298	A07_117985	A10_118087	A06_118226	B02_119428	A10_120418	A10_120798	A06_121886	A06_121970	A07_122565	B02_124133	A10_124489	A10_125590	A10_125693	A10_125849	A10_127069	A06_127885	A10_130121	A10_130378	A06_130406	A10_130471	A10_132736	A10_132870	A06_134070	A10_134781	A10_135251	A10_136258	A10_136290	B02_136514	A07_137887	A04_139335	A06_139875	A10_140407	A10_140756	A10_141202	A10_142422	A10_142559	A10_142809	A10_144362	A10_146004	A10_148103	A10_149707	A10_151537	A06_152001	B02_152247	A07_154957	A06_155023	A10_155141	A10_155205	A10_155893	A10_156306	A10_157478	A10_157883	A10_158057	A06_158691	A06_161252	A06_162079	A10_162093	A10_162098	A10_162941	A10_163667	A10_165130	B02_165801	A10_165906	A10_167882	A10_168009	A10_168950	A07_170082	A10_170277	A10_170331	B02_170380	A10_171483	A06_172481	B02_172648	A07_174155	A10_174518	A06_174562	A10_175029	A10_175065	A10_175886	A10_176373	A10_176417	A10_177440	A07_178549	A10_179734	A10_179811	A10_181405	A10_184518	B02_184579	A10_185084	A10_186223	A10_186349	A10_187812	A06_187958	A10_187967	A10_188204	A10_188392	B02_189072	A10_189692	A10_189855	A07_190233	A10_190603	A10_191897	A10_192903	A10_193615	A10_194180	B02_195161	A10_196014	A06_196042	A06_198175	A10_198840	A10_198894	A10_199055	A10_199056	A10_199443	A11_200499	A10_200680	A10_205138	A10_205699	A10_206023	A06_206121	A10_206260	B02_206547	A10_206845	A10_207135	A10_207631	A10_207922	A06_208224	A07_208900	A10_209304	A04_209865	B02_210493	A10_211033	A10_211311	A10_211447	A06_212882	A10_213070	A07_213575	A07_213794	A07_214213	A10_214850	A10_215025	A10_218044	A10_218729	A07_220116	A10_220312	A10_220367	A07_220530	B02_221135	A07_221554	A10_221644	B02_222205	A06_222645	A10_222857	A06_223444	A10_224096	A06_224353	A06_225186	A10_225631	A06_225721	A04_226153	A10_227307	A10_227839	A10_228227	A07_228800	A10_229081	A10_229525	A10_229600	A10_231845	A10_231895	B02_232934	A06_234397	A10_236281	A10_237528	A04_237711	B02_237724	A10_238402	B02_238420	A10_238641	A10_239206	A10_240742	A06_240904	A10_241175	A06_241182	A06_242102	B02_242683	A10_242988	A10_243284	A07_244351	B02_244901	A10_245274	A06_245492	A10_247930	A10_247973	A10_248593	A10_248605	A04_248670	A06_251301	A10_251718	A07_254045	A10_254104	A07_255286	A10_255485	A10_256152	A10_256197	A10_256748	A10_259277	A10_260935	A10_261041	A10_261841	A10_261915	A06_262154	A10_263569	A06_265294	B02_266063	B02_266086	A10_266521	B02_269043	A10_271043	A07_271762	A10_272141	A10_272273	A10_273075	A10_273117	A10_273927	A10_274935	A10_275325	A10_276097	A10_276199	A10_276294	A07_277178	A06_277276	A10_277369	A10_278133	A10_279158	A10_280175	A10_280596	A10_283516	A06_283761	A10_285918	A06_286184	A06_286471	A10_286592	A07_287863	A10_288166	B02_288980	A10_289186	A10_291062	A06_292096	A10_292996	A10_293317	A10_293758	A10_294150	A10_294925	A07_295266	A06_295324	A10_295684	A10_295804	A10_295848	B02_296543	A07_298420	A07_298498	A01_298911	A10_299782	A10_300380	A06_300518	A10_300590	B02_301197	A10_301345	A10_301549	A10_303528	A04_303729	A04_303735	A10_304473	A04_304882	A06_305143	A07_307083	A10_307344	A06_308112	A10_310538	A10_310587	A06_311818	A10_311931	A10_312119	A04_313302	A06_315420	A10_316324	A10_317426	B02_317820	A10_317929	A10_318403	A10_318531	A10_318899	A06_320987	A04_321918	A10_321921	A10_322055	A10_322371	A10_322401	A10_323159	A10_323286	A07_323809	A10_323853	A10_323863	A06_325276	A06_325388	A10_325917	A10_326078	B02_326118	A10_327845	A07_328005	A10_328164	A10_328840	A10_330196	A10_330409	A10_332138	A10_333553	A10_334675	A10_336218	A10_336719	B02_337898	A10_338076	A10_338280	A10_338380	A10_339343	A07_340331	B02_340391	A06_340604	A04_340916	A04_341479	A10_342189	A10_342584	A10_344340	A10_345877	A10_346004	A10_346569	A06_346788	A10_347453	B02_347532	A06_347682	A07_347814	B02_348272	A07_348861	A10_349883	A10_350366	A10_350844	A10_351614	A10_352018	A11_352025	A10_352170	A04_352277	A10_353170	A10_353859	A03_354098	B02_354984	A10_355459	A10_356057	A06_356389	A06_357388	A10_358376	A06_359090	A07_359678	A07_359772	A10_360627	A10_361403	A10_361956	A10_363548	A10_363633	A10_363953	B02_368232	A10_368772	A04_369830	A10_371720	A10_372245	B02_372585	A10_373222	A10_373901	A10_374925	A06_375714	A10_375826	A10_377151	A10_377498	A10_377617	B02_380076	A10_383018	A10_385250	A10_385998	A10_386534	B02_387153	A10_388446	A06_388508	A11_389811	A04_390436	A07_390623	B02_391253	A06_391572	A10_394068	A10_395559	A10_396136	A06_396321	A10_396420	A10_396501	A10_396575	A10_396704	A10_398755	A10_400102	A07_401680	A10_401990	A10_402356	A06_402497	A07_403700	A10_403833	A06_403840	A11_404005	A10_404289	A10_404924	A06_408142	A10_411369	A06_412402	A10_413535	A10_413981	A06_414925	A10_415377	A10_416150	A10_417127	A07_417802	A06_418263	A10_419383	A10_421409	A10_421500	A06_421821	A10_422660	A10_422680	A10_424017	B02_425013	A10_425251	A10_425382	A10_425690	B02_426999	A10_427834	A10_427988	B02_428177	A10_428348	A04_429221	A06_429582	B02_429655	A10_430537	B02_430831	A10_431839	A10_433299	B02_434033	B02_434704	A06_435403	A10_435680	A10_436459	A10_437207	A10_438558	B02_442977	A04_442989	A10_443039	A07_443322	A06_443646	A10_443652	A10_443937	A06_443972	A06_444069	A10_444635	B02_444994	A10_445348	A10_445558	A10_446081	A10_446804	A10_447756	A10_447968	A06_449664	A10_449856	A10_449982	A10_450275	A10_450709	A10_450823	A10_451178	A06_451538	A10_451753	A03_453188	A10_453509	A10_453934	A10_454409	A06_454588	A10_455965	A10_457078	A10_457364	A06_457938	A10_458375	A10_459269	A10_460894	A10_461697	A07_462772	A06_463029	A06_464119	A10_464900	A10_466186	A10_466397	A06_466413	A06_467149	A10_467532	A10_467945	A06_468595	A10_469064	A06_469441	A10_470389	A10_471152	A10_471367	A10_471472	B02_471935	A10_473223	A10_474024	A07_474177	A06_474739	B02_475414	B02_476073	A10_476458	A10_476826	A10_476980	A10_477905	A06_478059	A06_478731	A10_479012	A10_479948	A10_480563	A10_481705	A09_483448	A10_483764	A07_483901	B02_483997	A10_484362	A10_484584	A10_485828	A10_486151	A10_487268	A06_488321	A10_488599	A03_488819	B02_489310	A07_489551	A10_489697	A10_489751	A10_490086	A10_491533	A06_491834	A06_491898	A06_492015	A10_492687	A06_493775	A10_493891	B02_495514	A10_495549	A10_495777	A10_497224	A10_498052	A10_498510	A10_498679	A10_498897	A06_499622	A10_499701	A06_499880	A10_501335	A06_501637	A10_501920	A06_502003	A10_502993	A07_503093	B02_503633	A06_504523	A10_507381	A10_507617	A07_509110	A12_509599	A10_510484	A10_510877	A06_511875	A07_511908	B02_512096	B02_512197	A10_512474	A06_513072	A10_513610	B02_514256	A10_514451	B02_514625	A10_514918	A10_516419	A10_516960	A06_518160	A10_518230	A10_518363	A10_521264	B02_522154	B02_522199	A10_522315	B02_522472	A10_522795	A10_523384	A10_523430	A10_524059	A10_526684	A06_527102	A10_527229	A10_527288	A04_529499	A04_530693	A06_532197	A10_532715	A10_533874	A10_534182	A10_535541	A10_537857	A10_538917	A07_538970	B02_539441	A10_539952	A06_540788	A07_543150	A10_544184	A10_545274	B02_545445	A10_546114	A10_546126	B02_546141	A10_546976	A10_547167	A07_548195	A10_549824	A10_551265	A10_551819	A06_552604	A10_552817	A10_553606	A10_554199	A10_555769	A10_555933	A10_556213	A10_556552	A10_560222	A10_560460	A10_561360	A10_561363	A10_561952	A07_563385	A06_565074	A10_566351	A10_566422	A07_567427	A10_567438	A10_567804	A10_567975	A04_568604	A10_569499	A10_570487	B02_572581	A06_572586	A10_572682	A10_573028	A10_573237	B02_574122	A10_574883	A06_575088	A10_576794	A10_576974	A10_577396	A04_577413	A10_577817	A07_578522	A10_578961	A10_579474	A10_581879	A10_581941	A10_582546	A07_582587	A10_582776	A10_583493	A10_583763	A10_585385	A10_586439	B02_586610	A06_586722	A10_587615	A04_588593	A10_589015	A10_589030	A07_589824	B02_590283	A06_590334	A03_590445	A10_591101	A04_592778	A10_593233	A10_597807	A10_597927	A07_598086	A10_598209	A10_599197	A10_599957	A10_600348	A06_601525	A07_602495	A10_603242	A10_603271	A06_603330	A10_604120	B02_604121	A10_604166	A06_605164	B02_606149	A10_607836	A06_608678	A07_608925	A10_609632	A10_609684	A10_609924	A10_609943	A06_610402	A10_611901	A10_614822	A10_615672	A07_615732	A10_616142	A06_617766	A10_619604	A07_621128	A10_621210	A10_623206	A10_625286	A06_627825	A04_627858	A10_628328	A04_628570	A10_629086	A10_629214	A07_630952	A10_631240	A10_631425	B02_631674	A10_632587	A10_633522	A06_634653	A10_634772	A10_634868	A10_635473	A10_635489	A10_638362	A10_638803	A10_639017	A10_639471	A10_640469	A10_640900	A10_642115	A10_644009	A10_644649	A10_644699	A10_645609	A10_647983	A10_648970	A10_650964	A10_651329	A10_652225	A10_652530	A06_652597	A10_652687	A07_652711	A10_653693	A10_655043	A10_655126	A10_655333	A10_656965	A10_657287	A01_657725	A10_658054	A10_658340	A06_658470	A07_659398	A10_659568	A10_659691	A10_661780	A10_662103	A06_662390	A10_663587	A10_665834	A10_666144	A10_666442	A10_666795	B02_667097	A07_668744	A10_668910	A10_669015	A10_670580	A07_671583	A10_672670	A10_672985	A10_673484	A10_676610	A06_676709	A06_677184	A10_677192	B02_677340	A10_677618	A10_678233	A10_679049	A10_679360	A10_679996	A10_680995	A10_681277	B02_681511	A10_681844	A10_682840	A10_683371	A10_683578	A10_686334	A10_686678	B02_688029	A10_688894	A10_689733	A10_690248	A11_690561	A10_690686	A10_690798	A10_693073	A04_693157	B02_693200	B02_696382	A10_696656	A10_697019	A10_697474	A10_698107	A10_700139	A10_700682	A01_700792	A07_701396	A10_702226	A10_702645	A10_702848	A06_702998	A06_704363	A10_706150	A10_707390	A10_708564	A10_708778	A10_708819	A07_709476	A10_710214	B02_710331	A06_710554	A10_710726	A06_711694	A06_711751	A06_713527	A10_713922	A06_714747	A06_714842	A04_715330	A10_716173	A10_716483	A10_717854	A06_717976	A04_718086	A10_719088	A06_720928	A10_721456	A10_722424	A10_723099	A04_723641	A10_725148	B02_726043	A10_726473	A06_727736	A06_727872	A10_728005	A06_728569	A06_728737	A10_729592	A10_729899	A10_731324	A10_731534	A07_731694	A06_732309	A10_733404	A06_733853	A10_734657	A06_735142	A06_735985	A10_737812	A10_738523	A06_738848	A06_740063	A10_741089	A10_741270	A10_741344	A10_741702	A10_743908	A10_744082	A10_744941	A10_745187	A07_745773	A10_745818	B02_745920	A10_746152	A10_746488	A10_746575	A10_751099	A06_753079	A10_753749	A10_754118	A07_754469	A10_756331	A10_756909	A06_757627	A10_758807	A06_759761	A06_761401	A10_761830	A10_762006	A10_762455	A10_762919	A07_764640	A06_765069	A10_765194	A06_765835	A06_766238	A10_766454	A10_766751	A06_767916	B02_768882	A11_769488	A06_772720	A10_773296	A10_773959	A10_774362	A07_775119	A04_776820	A07_777898	A06_779419	A10_781884	A10_782049	A06_782378	A10_783028	A04_783918	A10_784429	B02_785730	A10_786398	A10_787945	A07_789206	A10_789244	A06_789445	A10_789862	A10_790269	A10_791296	A10_791527	A10_792255	A10_792291	A10_792752	A10_793134	A10_793376	A10_794724	A10_794985	A10_796403	A10_798219	A10_798581	A10_799199	A07_800197	A10_800211	A10_801523	A10_802050	A10_802692	A10_802896	A10_803168	A03_803636	A10_803971	A07_804270	A07_804937	A10_805249	A06_807585	A07_807654	A07_808562	A10_809411	A07_809452	A10_810298	A10_812443	A10_813141	A10_813772	A10_814353	A10_818548	A10_818761	A06_819323	A10_819781	A10_819815	A10_821542	A10_821891	A10_822929	A10_822962	A10_823164	A10_823294	A10_824400	A10_824638	A10_825506	A06_826079	A10_826955	A10_827988	A10_828575	A10_828856	A10_829923	A07_830447	A10_831479	A07_831666	A10_834782	A10_835730	A06_836245	A10_836329	A10_838178	A10_839322	A06_840772	A07_841325	A10_841832	A07_842000	A10_842130	A06_842889	A06_844322	A10_844451	A10_845867	A10_846178	A10_846756	A06_847151	A01_847769	A10_848146	A07_849412	A06_851157	A10_851361	A06_851864	A10_854223	A10_854423	A07_854515	A10_855288	A10_855496	A07_857338	A10_858049	A10_858736	B02_859220	A10_860022	A07_860123	A06_861366	A10_863136	B02_863164	A06_865716	A10_866467	A10_866538	A10_866618	A10_866639	A10_867016	A10_867121	A06_868031	B02_868951	A10_869413	A10_871875	A10_873141	A10_873423	A04_873913	A10_874789	B02_876124	A10_876365	B02_876711	A06_876866	A07_878019	B02_878973	A10_879688	A10_880364	A10_881389	A10_882217	A10_883949	A06_884048	A10_884170	A10_884896	A10_884965	B02_885323	A07_885638	A10_888816	A04_890905	A10_891208	A10_892428	A06_893244	B02_893603	A06_895136	B02_895727	A10_895821	A07_896850	A10_896907	A07_898393	A10_898596	A10_898852	A10_900373	A10_900500	A06_901454	A10_901611	A10_901739	A10_901875	A10_903017	A10_903043	A07_903261	A10_904093	A10_904130	A06_904153	A07_905534	A10_905657	A10_905766	A10_906789	A04_907355	A07_907914	A10_908037	A07_908226	A10_908414	A06_910289	A10_910500	A10_910734	A07_911797	A10_912052	A06_913225	A06_914456	B02_916351	B02_917059	A10_917325	A10_918170	A06_918192	A10_918447	A10_918646	A07_920302	A10_920389	A10_921390	A10_924673	A10_925482	A10_926657	A10_926744	A10_927375	A10_927462	A10_927968	A10_928266	A10_928599	A10_929155	A10_929163	A10_931519	A06_932318	A10_933356	A07_933831	A13_935219	A10_936913	B02_936987	A10_937047	A10_938071	A04_938958	A10_940035	A10_943734	A04_944223	A10_945215	A10_945338	A06_946884	A10_947963	A04_949392	A10_950043	A04_950527	A06_950759	A10_951562	A10_951799	A10_951813	A10_953583	A10_954799	A11_958621	A07_959851	A04_961265	A10_961492	A10_961640	A10_962410	A06_962702	A10_963119	A10_963470	A11_964395	A10_964490	A10_964923	A10_965292	A10_965475	A10_967038	A06_968047	A10_968329	A10_969518	A10_970007	A10_970320	A10_970454	A10_971585	A10_972533	A06_972737	B02_973498	B02_974022	A10_974610	A06_977160	A10_977284	A10_978265	A07_980519	A10_982335	A10_982556	A10_983038	A04_983457	A10_986030	A10_986813	A10_987144	A10_987233	A06_988959	A06_992342	A10_992355	A10_993872	B02_995184	A10_995395	A10_995872	A10_997501	A10_997531	A06_997958	A06_998337	B05_1009670	B05_1022417	B05_1033624	B05_1054033	B05_1058036	B03_1071690	B05_1080115	B05_1080210	B05_1087868	B05_1089467	B05_1090922	B05_1091517	B05_1098989	B05_1118867	B05_1119610	B05_1124022	B10_1125416	B05_1127216	B05_1127688	B03_1134148	B05_1136416	B05_1149484	B05_1166300	B05_1172901	B05_1181187	B05_1187033	B05_1194557	B05_1203401	B05_1206707	B05_1210820	B05_1210905	B05_1212785	B05_1225730	B05_1229226	B05_1233394	B05_1235320	B05_1236528	B05_1238677	B05_1257020	B05_1259250	B05_1261415	B05_1276361	B03_1286096	B05_1291083	B05_1308986	B05_1321781	B05_1339923	B05_1364714	B05_1376954	B05_1393899	B05_1421927	B05_1429048	B05_1438690	B05_1439921	B05_1449012	B05_1451210	B05_1451235	B05_1467840	B05_1494059	B05_1496166	B05_1501503	B05_1525268	B05_1546330	B05_1554304	B05_1563269	B05_1573499	B05_1581299	B05_1594242	B05_1608112	B05_1609826	A11_499	A11_915	B01_1368	B01_1919	A08_2181	A12_2937	A10_3712	B01_3804	A10_5137	A12_5635	A10_5925	A06_6908	A11_7282	B01_7371	B01_9231	A12_10547	A06_10910	A01_11126	A11_12396	A01_12961	A11_13021	A10_13710	A08_13813	A10_13868	A12_15399	A06_15414	A06_15791	A11_17011	B01_18090	A08_19038	A06_19685	A12_21620	A12_21860	A08_23218	B01_24077	A06_24737	A10_25228	B01_25476	A10_26948	A10_28282	A08_29352	A08_31900	A06_32142	A10_33281	A08_34405	A12_36075	A06_37013	A12_37595	A08_38142	A06_38223	A12_39515	A06_39671	A12_40644	A06_43450	A11_43633	A06_44164	A10_44470	B01_46259	A10_46562	A12_49192	B01_49500	A10_51038	A08_54064	A11_54812	A12_55198	A01_56767	B01_57432	A10_60187	A12_62946	A11_64715	A11_65240	A08_65403	A10_65412	A11_66165	A06_67138	A10_68891	B01_69848	A06_70764	A06_72054	A10_73839	A10_74377	A08_74457	A08_75703	A03_75789	A11_77192	A12_79496	A12_79678	A12_80400	A08_83584	A10_84155	A12_86070	A12_87178	A08_89858	A10_90359	A08_90591	B01_90672	A06_91001	A06_91258	A11_91321	B01_91844	A12_91874	A06_92089	A04_92808	A12_93691	A06_93781	A12_93868	A11_94147	A12_95903	A06_96086	A08_97623	A11_97898	B01_100816	B01_102321	A04_103352	A08_103425	A11_104068	A08_104887	B01_105188	A11_105475	A12_105936	A08_108454	A08_108509	A10_108868	A12_109813	B01_110030	A08_110623	A12_111057	A06_111058	A12_111132	A10_111250	B01_112343	A07_112544	A11_114022	A08_114249	A11_115412	A10_116082	A11_116871	B01_117679	A08_119238	A11_119351	A12_120211	A10_124190	A08_124286	A08_124450	A08_124935	A12_125721	A08_125973	A12_126003	A08_126926	A06_127027	A11_130723	A08_133033	A12_133613	A06_133882	A12_134421	A11_134656	A11_134747	A08_135375	A06_135731	A08_138249	A01_138853	A06_139651	A12_141158	A11_141742	A08_141757	A10_141827	A11_142170	A08_142544	A06_143740	A08_144919	A06_145511	A08_147125	A12_149150	A10_149966	A10_152031	A11_152076	A11_152669	A08_152718	A12_154036	A08_154117	A10_154255	B02_155424	A07_156364	A08_158258	A06_160299	A12_162502	B01_164641	A08_164705	A12_166398	A11_166728	A10_166956	A08_168827	B01_170244	A12_171250	A11_172007	A06_172254	A10_173162	A08_174192	B01_174999	A12_175249	A08_175301	A08_175348	A12_176714	A12_176798	A08_176947	A11_178015	A12_178671	A10_179685	A06_180886	B01_182541	A01_183140	A08_183463	A11_184078	A12_184709	A12_186077	A08_186146	A12_186365	A12_187159	A11_187188	A06_187351	A11_189124	A08_190447	A11_190849	A08_191704	A11_191774	A10_192167	A12_192491	A08_192740	A12_192948	B01_193229	A01_193230	A06_193585	A11_195142	A12_195357	A12_196451	A08_197185	A08_197516	A08_197922	A11_198684	A10_199593	A11_200345	B01_200444	A12_200750	A11_201371	B02_203448	A03_203570	A11_203837	A10_203867	A10_203997	A11_204363	B01_204787	A08_205104	A08_206428	A12_206712	A06_207277	A12_208978	A08_209382	B01_212359	A10_212524	A12_215102	A12_215352	A06_216188	A11_216490	A10_216866	A03_217124	A08_217734	A10_219177	A01_219536	A12_220043	A12_220049	A08_220436	B01_220863	A08_220903	A10_221679	B01_221967	B01_222750	A11_224565	A11_224574	A06_224766	A10_225521	A11_226108	A06_227079	A11_227988	A12_229005	A11_229169	A11_229580	A01_229587	B01_231910	A11_232041	A12_232084	A06_232104	A04_232712	A11_232812	B01_234534	A01_235760	A12_236986	A10_237067	A08_238710	A10_240886	A11_241337	A10_244090	B01_244383	A06_245111	A10_245566	A06_247202	A07_249182	A08_249452	A01_249710	A01_250164	A08_250562	A12_251068	B01_252151	A10_252868	A10_253702	B01_253911	A08_254263	A08_254789	A11_255409	A08_257459	A01_258805	A12_258985	A06_259242	A06_260777	A10_261312	A04_261868	A06_263137	B01_263339	A12_264160	A12_264272	B01_265535	B01_265885	A12_266070	A12_266649	A04_266842	A10_267231	A10_267872	A11_268063	B01_269218	A08_269955	A04_270719	B01_271369	A12_271789	A12_272255	A12_273482	A08_273633	A11_273947	B01_274350	A12_274721	A08_274750	A08_274865	B01_276982	A12_277953	A11_278356	B01_278694	B01_279096	A11_279290	A10_279371	A08_280521	A04_281271	A07_281718	A11_281843	A10_281937	A10_282673	A10_285050	A01_285759	A08_286375	A11_287282	A10_287363	A11_287408	A11_287419	A08_289477	A08_290535	B01_291602	A12_293658	A10_293692	A12_294205	A08_294369	B01_295251	A10_296898	A12_296942	A11_297888	A08_298647	A08_301010	B02_301614	A11_303090	A06_304136	A08_304477	A11_304910	A12_305284	A10_305357	A11_305483	A08_305586	B01_307518	A01_307631	A06_307722	A12_308138	B01_309407	A10_311829	A10_311944	A11_312972	A11_313648	B01_313707	A06_313823	A10_313922	A06_314292	A12_316564	A10_316717	B01_318338	A01_318662	A06_318751	B01_319453	A10_319977	B01_320183	A12_321101	A10_321476	A11_322088	A08_322191	B01_322824	A10_325263	A10_326030	A10_327709	A06_328637	A12_329332	A12_329356	B01_329395	A11_329855	A10_330506	A11_331005	A10_331007	A01_331523	A12_331579	A12_332704	A12_333393	A11_333429	A03_336600	A04_336615	A12_338306	A11_339290	B01_340184	A11_340452	A11_340934	A11_341470	A10_341929	A07_342925	A10_343652	A11_343835	A06_343898	A10_345348	B01_345640	A10_346731	A11_347228	A11_347656	A04_348419	A08_348802	A12_349841	A10_351828	A08_353492	A12_354061	A10_354953	A10_356459	A04_356650	A11_357293	A11_357948	A06_363202	A11_366024	B01_366911	A08_366974	A08_367416	B02_367932	A10_369016	A04_369371	A11_370963	A06_371451	A08_371789	A06_371929	A12_372093	A08_373069	A12_374804	A12_374806	A08_375545	B01_376116	A07_376544	A10_376611	A10_377218	A10_378193	A11_378792	A06_380415	A12_381484	A10_381507	A08_381788	A11_382342	A12_382469	A06_383071	A07_384916	B02_392007	A08_393413	B01_393821	B01_394300	A11_394447	A11_394993	A01_395023	A10_395891	B02_396630	A08_397259	A08_397641	A07_397815	A12_397826	A10_399330	A10_399819	A04_400685	A06_400796	A11_400974	A06_402966	A10_403644	A03_404088	A10_405495	A11_405830	A11_406318	A11_406717	A12_407179	A10_407350	A08_407967	B01_408741	A01_409085	A01_409179	A06_410892	A06_412347	A08_412467	A11_413163	A04_413755	B01_414065	A07_414468	B01_415048	A10_415353	A12_416034	A03_416205	A08_416698	A12_417327	B02_417368	A11_417637	A07_417683	A08_417882	B01_418403	A08_421153	B01_421690	A12_422274	A01_422491	A10_422983	A12_423826	A12_424584	A04_424650	A08_426113	B01_426327	A12_428919	A10_429025	A12_429027	A08_430741	A08_431257	A08_431330	A11_431529	A11_433204	A11_433548	A08_436693	A11_436722	A08_437550	B01_437952	A12_439015	A03_441338	A11_442194	A08_443344	A12_443727	A11_444348	A11_444649	A12_448868	A06_449904	B01_450674	A12_451080	B01_451745	A12_452626	A06_452764	A10_454438	A10_455161	B01_455850	A10_455942	A12_456978	A10_457018	A04_457355	A11_458164	A06_458779	A10_459536	A12_459872	B01_460322	A06_461995	B01_462254	A11_462836	A10_463333	A11_464470	A11_465021	A04_466013	A04_467474	A10_469548	A12_471110	A11_471305	A12_471323	A06_471555	A10_471646	A11_472909	B01_473040	A08_473585	A11_474349	B01_475766	B01_476937	A11_477035	A08_477756	A10_478489	A12_479693	A12_479920	A01_480016	A12_480106	B01_480259	A10_480435	A06_480594	A08_481874	A10_482483	A10_482714	A06_483127	A10_483517	A08_483910	A12_484818	B01_484983	A12_485580	A01_486923	B01_488317	A10_488383	A12_492596	A06_492722	B02_494337	A08_494598	A11_495735	A07_496401	A10_496640	A06_496781	A07_497413	B01_498372	A10_499481	A06_499685	A01_499900	A12_499990	A11_500042	B01_500082	A12_501411	A12_502653	A12_504398	A08_504617	B01_505148	A10_505271	A12_505798	B01_506235	A06_507107	B01_508037	A08_508746	A12_508799	A06_509573	A10_509609	A10_510032	A10_512904	A12_513182	A11_514103	A01_515061	A12_515065	A06_519656	A10_520266	A06_521292	A10_523028	A04_523134	A06_524749	A08_525154	A01_526271	A10_528832	A10_529585	A11_530692	A12_531014	A01_531415	A10_532266	A08_532550	B01_532903	A11_533083	A11_533118	A08_534633	A08_537141	B01_537519	A06_539893	A06_541277	B01_541565	A10_542459	A11_542703	A06_542898	A06_543015	A12_544319	B01_544865	A11_546951	A08_548098	B01_548211	A08_548460	B01_549488	A06_550897	A06_551781	B01_551884	A12_553229	A12_554499	A06_554759	A08_554934	A12_555368	A08_559510	A08_559972	A12_561594	A04_561948	A08_562335	B01_562908	A08_563415	B01_563865	A10_565604	A08_566303	B01_566493	A12_568558	A01_570634	A08_571229	B01_572107	A11_573280	B01_573741	A06_573902	A10_574901	B01_575679	B01_576649	A11_577669	A08_578074	A04_578134	B01_578248	B01_578436	A10_578843	B01_579231	A08_581214	A10_581434	A12_583003	A12_583625	A10_584010	A10_585115	A11_585273	A10_586045	A11_587798	A12_589121	A06_589142	A06_590447	A08_590498	A12_591212	A11_591434	A06_591563	A11_593284	A08_593547	A11_594494	B01_595091	B01_595148	B01_595397	A11_595505	B01_596072	A06_596778	A06_596915	A11_597677	A10_599464	A10_599891	A01_601459	A08_602094	A08_603732	A08_604605	A08_604835	A11_605633	A12_605973	A08_606547	A11_607855	A11_609197	B01_609399	A08_611277	A10_611996	A11_613224	B01_613982	A06_615168	A01_616689	A06_617187	A01_617487	B01_618092	A12_618310	B02_619510	A11_619817	A04_623468	A11_624302	B01_624373	B01_624390	A06_625231	A04_626835	A01_627226	A11_627896	A10_628806	A12_630854	A10_632174	A04_632211	A12_632321	B01_632540	B01_639462	A08_640451	A01_641935	A12_643253	A04_644453	A08_644457	A06_647553	A06_649364	A11_650598	A12_651351	A12_651840	A12_652200	B01_653005	A08_653604	A01_654502	A12_655693	A06_656393	A10_659185	A11_659227	A10_660949	B01_661275	A11_662588	A08_663343	B01_663401	B01_663962	B01_664576	A12_668208	A11_670107	A08_670408	A11_670548	A11_670555	A08_670597	A01_673340	A08_673343	A04_673637	A08_673879	A08_674245	A08_674428	A12_674429	A12_674758	A08_675140	A11_675856	A12_676154	A11_676565	A12_676852	A11_677807	A08_680219	A11_681514	A12_684528	A08_684611	A07_684835	A11_685669	A10_685841	B01_687670	A12_689133	B01_690328	A12_690538	A11_690852	A11_691216	A12_691221	A08_691369	A06_692110	A11_692833	A12_692856	A10_693653	A11_695802	A11_697872	A06_698165	A08_699694	A04_701159	A06_701392	A12_701872	B01_702503	A12_703501	A10_704061	A08_704542	A12_705880	A10_705949	A06_706682	A10_706931	A08_708182	B01_708406	A11_709604	A11_710384	A12_710597	A08_711304	A12_711401	A07_711548	A11_712109	A11_713563	A11_714986	A12_717578	A12_718189	A10_718287	B01_718397	A08_719370	A12_719481	A07_719612	A12_721603	A11_722529	A08_723024	B01_724333	A11_724380	A11_727506	A12_729021	B01_729564	A06_731054	B01_731563	A10_732769	B01_733016	B01_733275	A08_733878	A12_735322	B01_735463	A11_735786	A08_736107	A12_736430	A12_736503	A01_738607	A11_739164	A08_739194	A10_739414	B01_739539	A12_740769	A11_740826	B01_741869	A12_742191	A08_744345	A08_745676	A07_746449	B01_748688	A11_750106	A06_750301	B01_751038	B01_752754	A11_753905	A12_754022	A06_755945	B01_756039	B01_756576	B01_757812	A06_758256	A10_758603	A11_759394	A12_759589	A08_763240	A12_764569	A06_765483	A13_767004	A12_767035	A08_767256	A01_767938	A08_770274	A11_771418	A12_773400	A11_774294	B02_775302	A12_775618	A08_778552	A11_780092	A11_781172	B01_781621	A06_786955	B01_788600	A12_789038	A08_789954	A01_791100	A10_791258	A12_791798	A08_792766	B01_794396	A06_794415	A10_795139	A11_796082	A08_796806	A10_797221	A12_798657	A01_799353	B01_801932	A04_803529	A04_807307	A08_807334	B01_808198	A06_809203	A11_809481	A10_809813	B01_810531	A11_811219	A10_811527	B01_811736	B01_813445	A08_816117	A12_819311	A08_819688	A11_819883	A08_822238	B01_822685	A04_823198	A06_823260	A11_824144	A01_824670	A04_826875	B01_826937	A06_827186	A11_828401	A11_829041	A12_830704	A06_832023	A11_832387	A06_834711	A12_834721	A08_837532	A11_837878	A10_838199	A10_839505	A10_840429	B01_841273	A12_841519	A10_841646	A06_842756	A10_844848	A10_845594	A12_845759	B01_846330	A01_847532	A10_848101	A11_848657	A06_848873	A10_850087	A12_850925	A04_851116	A08_851820	A11_852100	A08_852145	A08_852967	A11_853275	B01_854417	B01_854563	A12_855585	A06_855925	A12_858633	B01_858855	A10_863212	A10_863705	A08_864090	A08_864320	B01_864621	A10_864943	A11_864972	A11_865332	B01_865916	A12_867664	B01_867956	A06_868471	A12_869733	B01_871448	A12_872279	A12_872870	A11_872977	A08_874244	B01_874418	A06_874868	A10_875072	A11_875372	A10_875954	A11_876879	A11_877590	A12_879147	A06_879539	A12_879566	A04_879959	A08_880179	A08_881112	A12_881323	A08_882764	A11_882952	A11_883806	B01_884119	A11_884386	A12_884715	A01_885662	A08_886522	A11_886609	A08_887602	A10_891479	A08_891603	A06_892526	A08_893808	B01_894424	A06_894583	A11_895022	A12_896173	B01_898054	A06_898056	A11_898183	A08_898704	A04_899038	A06_900217	A01_901512	A10_902080	A12_902671	A06_902762	A08_903303	A11_904410	A12_905217	A10_907815	B01_908221	A08_910045	B01_910444	B01_911156	A03_911980	A11_912116	A12_917020	B01_917173	A11_919479	A01_919735	A11_922842	B01_924616	B01_924622	B01_924717	A06_926717	A11_929053	A10_929499	A10_930395	B01_931346	B01_931586	A12_932431	A10_932710	A12_933008	A11_934737	A10_935469	A12_935726	A06_936289	A11_937432	A06_939845	A04_940928	B01_941995	A08_947302	A10_947971	A11_948139	A08_948608	A10_949566	A11_950064	A10_950815	A08_952912	A11_953019	A08_953035	A12_953780	A01_954880	B01_955312	A06_955512	A08_957178	A12_957336	A04_959330	A06_960304	A04_960354	A12_962882	A04_964381	A08_965004	A11_969565	B01_970077	A11_970848	B01_970927	A11_971909	A11_971954	B01_972275	A10_975560	A10_975909	A06_977551	A08_977833	A12_977894	A08_978443	A07_978573	A06_980191	A03_980593	A06_980892	A11_982037	A01_982523	A04_982708	A04_983517	A06_983891	A08_984055	A10_985521	A08_987250	A10_987653	A11_987990	A06_989108	A03_989844	A08_990032	A08_990156	A10_991273	A11_991643	A08_994609	A08_996320	A08_996378	B10_1000169	B04_1002113	B04_1004201	B03_1006419	B10_1011425	B04_1013805	B10_1016900	B04_1017101	B04_1019601	B04_1019989	B03_1020410	B10_1022802	B04_1026757	B04_1027878	B04_1032143	B04_1033323	B03_1040080	B10_1040349	B04_1048170	B04_1048288	B04_1048717	B04_1050784	B05_1051162	B04_1051912	B04_1052915	B04_1053190	B04_1056110	B04_1058843	B04_1061277	B10_1063156	B05_1072816	B04_1073016	B10_1073099	B04_1074038	B03_1074245	B04_1074419	B10_1074884	B10_1077600	B10_1080653	B10_1081363	B04_1083938	B04_1086074	B04_1086614	B05_1089069	B04_1101466	B04_1102689	B04_1106697	B04_1107319	B10_1115276	B10_1120025	B04_1121221	B04_1127079	B04_1127909	B04_1141406	B10_1141771	B05_1144142	B04_1144489	B04_1146543	B10_1155460	B04_1156297	B04_1156899	B04_1159243	B04_1163911	B04_1166534	B03_1166808	B04_1169370	B05_1170291	B03_1176175	B10_1181686	B04_1183072	B03_1189628	B10_1193054	B10_1193913	B10_1194919	B04_1203635	B04_1204397	B04_1208380	B04_1209383	B04_1211117	B04_1219435	B04_1225218	B08_1225675	B10_1229216	B04_1230650	B04_1232257	B04_1235173	B03_1238510	B04_1244165	B10_1245044	B10_1251213	B04_1253287	B04_1258868	B10_1258930	B04_1263509	B04_1264431	B03_1267959	B04_1273782	B05_1278238	B04_1279376	B04_1279531	B04_1280604	B10_1281101	B04_1285729	B04_1291088	B10_1293627	B10_1294425	B04_1294559	B10_1295046	B10_1295483	B04_1300058	B04_1300615	B04_1303619	B04_1305859	B10_1306229	B04_1307515	B05_1307801	B04_1308485	B04_1309074	B10_1309210	B04_1309735	B04_1312044	B10_1313106	B04_1317578	B04_1321688	B04_1329550	B04_1332195	B03_1334328	B04_1334739	B04_1335438	B04_1338417	B03_1342051	B04_1343528	B04_1346064	B04_1347602	B04_1350303	B10_1351784	B04_1354552	B04_1354916	B05_1361199	B03_1368358	B10_1369381	B04_1369498	B04_1371345	B04_1371901	B03_1373427	B03_1374412	B04_1376849	B04_1381581	B10_1384144	B04_1387140	B04_1393433	B04_1396472	B05_1401905	B04_1402221	B03_1403357	B10_1405678	B04_1406926	B10_1408740	B04_1410413	B03_1415041	B04_1415093	B03_1417718	B10_1418762	B04_1427334	B04_1427509	B04_1428116	B04_1428825	B04_1429385	B04_1432991	B10_1436812	B05_1441220	B05_1441860	B04_1442046	B10_1443359	B04_1447545	B04_1447635	B04_1449338	B10_1449921	B04_1450737	B10_1451707	B04_1455081	B04_1455497	B05_1456223	B10_1460354	B10_1460959	B04_1463489	B04_1463713	B04_1464660	B04_1466903	B04_1467603	B04_1470962	B04_1474021	B04_1475520	B10_1476085	B10_1480528	B04_1488821	B03_1489626	B10_1490400	B03_1493449	B04_1495522	B04_1497368	B04_1498788	B04_1499184	B04_1503804	B10_1509491	B04_1511069	B04_1516514	B05_1516762	B04_1520355	B04_1522818	B04_1524217	B04_1524440	B04_1527778	B10_1528338	B04_1531253	B04_1535834	B10_1538187	B04_1544846	B04_1548509	B04_1549746	B05_1551691	B04_1552028	B04_1555914	B04_1556995	B04_1557198	B04_1557346	B04_1560490	B04_1561073	B10_1561223	B03_1562892	B04_1564011	B03_1567307	B10_1573006	B03_1573259	B03_1573815	B04_1574328	B10_1586264	B04_1587986	B04_1590050	B04_1591963	B04_1593521	B03_1603048	B10_1610378	B05_1612573	B04_1613127	A04_293	A03_2727	A06_5417	A06_5863	A06_7792	A06_8150	A03_8588	A06_11306	A03_19873	A04_21176	A04_25509	A06_29084	A04_29284	A04_34032	A06_43366	A06_44868	A03_49256	A04_50271	A06_55731	A06_60083	A06_63509	A06_64787	A06_70247	A01_72231	B02_72468	A03_73222	A06_73460	A04_75137	A06_75984	A06_78669	B02_79727	A06_80729	A06_89830	A06_93151	A06_95921	A04_96106	A06_97908	A03_107556	A03_108647	B02_112948	A06_117271	A06_118034	A06_121566	A06_127549	A06_135830	A06_138233	A06_146632	A06_148084	A04_149949	B02_151285	A03_153515	A06_158425	A06_161906	A03_163222	A06_163766	A03_164517	A03_165824	A06_173795	A03_174495	A06_175644	A06_177264	A06_178514	A06_183059	A06_186239	A06_190386	A06_190879	A06_196758	A03_196872	A03_202859	A06_204251	A06_205880	A06_208746	A03_209860	A04_210959	A06_214597	A04_217184	A03_220517	A06_220676	A06_221438	A06_222209	A06_223793	A06_225838	A06_226280	A03_226918	B02_227581	A03_230873	A04_231566	A06_234862	B02_236463	A06_241733	A06_241948	A06_247513	A03_254875	A06_261976	A06_265900	A06_267496	A06_274472	A06_274948	A06_280276	B02_281073	A06_281287	A06_284353	A03_292964	A04_299356	A06_300577	A03_302158	A06_302192	A06_306665	B02_306666	A03_309884	A06_310208	A03_314159	A06_314814	A06_316380	A06_317180	A04_319826	A06_320049	A04_325646	A06_326895	A06_331757	A03_332495	A04_333995	A06_334567	A06_338759	A06_340714	A06_344331	A04_345132	A03_349101	A06_349646	A03_350552	A06_350733	A06_350828	A04_352130	A06_355807	A06_356903	A06_357238	A06_365676	A06_370561	A03_371711	A06_372626	A06_374707	A06_376752	A06_377852	A03_378509	A06_379535	A06_381859	A06_382460	A06_385594	A03_392689	A06_397002	A06_401907	A06_402807	A03_403859	A04_406555	A06_406962	A04_407270	A04_416038	A04_421214	A06_424975	A03_425162	A06_425305	A06_428223	A03_428595	A06_430043	A06_430838	A01_432787	A06_435933	A06_437043	A06_442919	A04_448459	A04_448789	A03_453664	A03_465229	A06_469463	A06_469475	A06_470230	A04_474954	A06_482008	A06_483666	A06_483767	A06_484569	A06_490210	A06_492758	A06_503157	A04_504191	B02_504205	A06_506278	A06_507764	A06_507810	A06_511605	A06_513248	A06_514636	A06_516947	A04_525737	A04_526181	A06_527221	A06_527609	A06_527965	A06_530001	A06_538115	A06_542262	A04_543271	A06_544485	A04_545171	A06_546909	A04_547818	A04_547879	A06_548399	A06_550739	A04_552568	A06_552880	A06_560484	A06_561334	A06_562241	A06_562728	A03_568444	A06_573189	A06_577620	A04_578994	A06_591516	A06_607212	A06_607824	A06_610870	A06_612011	A06_612723	A04_612864	A03_613716	A06_615087	A06_616696	A06_617089	A03_626121	A03_626235	A06_629120	A06_634078	A06_634524	A06_635949	A06_636578	A06_637572	A03_641026	A06_646728	A03_647484	A04_651753	A06_653809	A06_656697	A03_656752	A04_658137	A06_674102	A06_680222	A04_680654	A06_684162	A06_684234	A06_685473	A06_688215	A06_689324	A06_690938	B02_691040	A03_698759	A06_699845	A06_700214	A06_701210	A06_706410	A06_709433	A04_711701	A06_712677	A06_714808	A06_715686	A04_715730	A07_716137	A06_721679	A06_726385	A06_728552	A06_732134	A06_735164	A04_739376	A06_739591	A06_744805	A06_746407	A06_747498	A06_748638	A06_758844	A06_770251	A06_771098	A06_771504	A06_783215	A06_787740	A04_788264	A04_788700	A06_790826	B02_791165	A06_791484	A06_793783	A06_796863	A04_797353	A06_807045	A04_808590	A06_818387	A03_820864	A06_821050	A06_821112	A03_821757	A06_822146	A06_822490	A06_823306	A06_823603	A06_823632	A04_825141	A04_825773	A06_827106	A06_834337	A06_835291	A06_839462	A03_839664	A03_842564	A03_845801	A06_849408	A03_850526	A03_852750	A06_856151	A04_861562	A03_864801	A06_865531	A06_866186	A06_871103	A06_874111	A06_874455	A06_875090	A04_878577	A06_882745	A06_882760	A06_883274	A06_885369	A06_886769	A06_889184	A04_889968	A03_890030	A03_893947	A06_900002	A06_903781	A04_910925	A06_910989	A06_921695	A04_922102	A06_926485	A06_928589	A06_931407	A06_935357	A06_938637	A06_942667	A06_943370	A06_946130	A04_948550	A03_952555	A06_956173	A06_957494	B02_960875	A03_966005	A06_976178	A06_978614	A06_980652	A06_980787	A06_986179	A04_987059	A06_987196	A06_988066	A06_988455	A06_992577	A03_993513	B10_999514	B10_1000071	B10_1000938	B10_1001036	B10_1002407	B10_1002989	B10_1003195	B10_1003285	B10_1004222	B10_1005176	B10_1005433	B10_1005832	B10_1007172	B10_1007624	B10_1007680	B10_1007692	B10_1008355	B10_1008916	B10_1009766	B10_1009919	B10_1011596	B10_1011920	B10_1012837	B10_1013128	B05_1013211	B10_1013721	B10_1016596	B10_1016905	B03_1017259	B10_1018382	B05_1018764	B10_1019181	B10_1019662	B10_1019714	B10_1019859	B05_1020035	B10_1020041	B10_1020964	B05_1022111	B10_1022256	B10_1022374	B10_1023066	B10_1024754	B05_1024771	B05_1025080	B10_1025371	B10_1026699	B10_1027301	B10_1028012	B05_1028526	B10_1028742	B10_1029016	B10_1030149	B10_1030599	B10_1030806	B10_1034018	B10_1034168	B10_1034348	B10_1035888	B10_1036045	B10_1036301	B10_1036743	B03_1037830	B10_1038301	B10_1038664	B05_1039858	B10_1040232	B10_1041161	B10_1041280	B05_1041413	B10_1042026	B10_1042135	B10_1042460	B10_1043170	B10_1043608	B10_1048271	B10_1048528	B10_1049223	B10_1049438	B10_1049586	B10_1051054	B10_1051293	B10_1051901	B10_1052380	B10_1052756	B10_1053684	B10_1054034	B10_1054243	B10_1054472	B10_1054905	B10_1055131	B05_1055361	B10_1055643	B10_1055785	B10_1056015	B10_1056314	B10_1057135	B10_1057186	B10_1058205	B10_1060130	B10_1060581	B10_1061608	B10_1061678	B10_1061872	B10_1062565	B10_1062701	B10_1063188	B03_1063192	B10_1063702	B10_1064716	B10_1064867	B10_1065309	B10_1066378	B05_1066666	B10_1066902	B10_1068009	B10_1068422	B10_1068562	B10_1068842	B10_1068852	B10_1068911	B10_1069166	B10_1069369	B10_1069664	B10_1070835	B10_1070946	B10_1071400	B10_1073370	B10_1073416	B10_1073645	B10_1074202	B10_1074676	B10_1075717	B05_1076565	B03_1076816	B10_1077365	B10_1079892	B10_1081312	B10_1081608	B10_1081803	B10_1082646	B10_1083078	B10_1083097	B10_1083321	B10_1083687	B10_1086021	B10_1086279	B10_1087016	B05_1087727	B10_1088470	B10_1088725	B10_1088985	B10_1090031	B10_1090659	B10_1090891	B10_1092013	B05_1092450	B03_1092731	B10_1092991	B03_1093529	B10_1093850	B10_1095997	B10_1096083	B10_1097328	B10_1097452	B10_1098211	B10_1099283	B10_1099300	B10_1100568	B10_1101910	B10_1102308	B10_1103240	B05_1104732	B10_1104797	B10_1104864	B10_1105761	B05_1106116	B10_1106140	B10_1106213	B10_1107194	B10_1108239	B10_1108455	B10_1108581	B10_1109126	B10_1109768	B10_1110035	B10_1110270	B10_1110918	B10_1112407	B10_1112692	B10_1113306	B10_1113385	B10_1113764	B10_1114099	B10_1114262	B10_1114842	B10_1115226	B10_1115624	B10_1116197	B10_1116901	B05_1117313	B10_1117879	B10_1117989	B05_1119942	B10_1120395	B10_1120711	B10_1122214	B10_1122676	B10_1122921	B10_1123153	B10_1124289	B10_1124806	B10_1126075	B10_1127017	B10_1127108	B10_1128052	B05_1128599	B10_1129782	B10_1129909	B10_1130140	B10_1131129	B10_1132505	B10_1135027	B10_1135554	B10_1135599	B10_1135846	B10_1136093	B10_1136723	B10_1137573	B10_1137966	B10_1138096	B10_1138877	B10_1139287	B10_1139734	B10_1139790	B10_1139820	B10_1139821	B10_1140002	B10_1141451	B10_1141745	B10_1141898	B10_1141974	B10_1142017	B10_1142409	B05_1143908	B05_1144110	B10_1144837	B10_1146448	B10_1146734	B10_1147965	B10_1148011	B10_1148930	B10_1149019	B10_1149101	B10_1149119	B04_1149528	B10_1150243	B10_1150394	B10_1150778	B10_1151582	B10_1152174	B10_1152397	B10_1152761	B10_1152921	B10_1153335	B10_1153636	B10_1154461	B10_1154718	B10_1155033	B05_1156494	B10_1157406	B10_1157495	B10_1157543	B03_1157776	B10_1158163	B05_1158179	B10_1159005	B10_1159309	B10_1159752	B10_1160127	B10_1162142	B10_1162561	B10_1163296	B10_1163828	B03_1164190	B10_1164836	B10_1165608	B10_1165880	B10_1166357	B10_1167067	B10_1167153	B05_1167166	B10_1168016	B10_1168103	B10_1168199	B10_1168335	B10_1168339	B10_1168544	B10_1168841	B10_1168880	B10_1169209	B10_1169340	B10_1169573	B10_1170324	B05_1171717	B10_1172278	B10_1172606	B10_1173136	B10_1176206	B10_1176251	B10_1176918	B10_1177646	B10_1178289	B10_1178580	B10_1178630	B10_1179144	B10_1179883	B10_1180123	B10_1180531	B10_1180643	B10_1181210	B10_1181790	B10_1182802	B10_1182870	B10_1183225	B10_1183472	B10_1183822	B10_1183833	B10_1185044	B10_1185154	B10_1185852	B10_1186367	B10_1186959	B10_1187003	B10_1187335	B10_1188720	B10_1189206	B10_1189759	B10_1190524	B10_1191249	B10_1192543	B05_1192690	B10_1194431	B10_1196133	B10_1196691	B10_1196706	B10_1199031	B03_1199241	B10_1199652	B10_1200291	B10_1201116	B05_1201579	B10_1201859	B10_1203539	B05_1204880	B10_1205264	B10_1205346	B10_1206132	B10_1206168	B10_1208674	B10_1208705	B10_1209431	B10_1210299	B10_1210620	B10_1210856	B10_1211362	B10_1212451	B10_1212545	B10_1212890	B10_1213293	B10_1213399	B10_1213588	B10_1213834	B10_1214775	B10_1216939	B10_1218271	B10_1218524	B10_1218924	B10_1219240	B10_1219256	B10_1219318	B10_1219797	B10_1219874	B10_1219906	B10_1220344	B10_1221245	B10_1221594	B10_1221878	B10_1223014	B10_1223883	B10_1224992	B10_1225276	B10_1225329	B10_1226110	B10_1226273	B05_1227245	B10_1227688	B10_1228147	B10_1228191	B10_1228561	B10_1228949	B10_1230191	B10_1231114	B10_1233196	B10_1234081	B10_1234573	B10_1235143	B10_1235176	B10_1235439	B10_1236015	B10_1236430	B10_1238338	B10_1238972	B10_1239507	B10_1239522	B10_1239592	B10_1239689	B10_1240103	B10_1240430	B10_1240778	B10_1241403	B10_1242088	B10_1242443	B10_1242777	B10_1242848	B10_1244983	B10_1245688	B10_1246442	B10_1246809	B10_1246968	B10_1247114	B10_1247954	B10_1248569	B10_1250958	B10_1250977	B10_1252226	B10_1253888	B10_1254780	B10_1255067	B10_1255547	B10_1256719	B10_1257160	B10_1258307	B10_1258385	B10_1259211	B10_1259373	B10_1259721	B10_1260575	B10_1261209	B10_1262597	B03_1263428	B10_1263694	B10_1263829	B10_1264519	B10_1265369	B10_1265783	B10_1266840	B10_1267740	B10_1268689	B10_1269237	B03_1269760	B08_1269858	B10_1270232	B10_1271356	B10_1271516	B10_1271591	B10_1272249	B10_1272459	B10_1272879	B10_1274039	B05_1274334	B10_1274955	B10_1275212	B10_1275867	B10_1275949	B10_1277869	B10_1277992	B04_1278556	B10_1279558	B10_1279689	B10_1279992	B05_1280064	B10_1280288	B10_1283314	B10_1283579	B10_1284166	B10_1284207	B10_1284620	B10_1284832	B10_1286008	B05_1287935	B10_1288399	B05_1288996	B10_1289554	B10_1289617	B10_1291816	B10_1291857	B10_1292484	B10_1293693	B10_1294786	B10_1295162	B10_1296114	B05_1296486	B10_1296946	B10_1298292	B10_1298606	B10_1298923	B10_1299590	B10_1300041	B05_1300647	B10_1300835	B10_1302245	B10_1302777	B10_1302785	B10_1303942	B10_1304253	B05_1304599	B05_1304642	B10_1304762	B10_1305268	B10_1306009	B10_1306242	B10_1306523	B10_1306892	B10_1306937	B10_1307489	B10_1308437	B10_1308469	B10_1308937	B10_1311829	B10_1312414	B10_1312992	B10_1313241	B10_1314696	B10_1316170	B10_1316634	B10_1316690	B10_1316989	B10_1317747	B10_1317955	B10_1318204	B10_1319085	B10_1319249	B10_1321144	B10_1323236	B10_1323586	B10_1324725	B10_1324833	B10_1325031	B10_1325358	B05_1325541	B10_1325836	B10_1326585	B10_1326663	B10_1327782	B10_1327947	B10_1330352	B10_1330422	B10_1332542	B10_1333176	B10_1334399	B10_1334534	B10_1335103	B10_1336255	B10_1337050	B10_1339822	B10_1340310	B10_1340564	B10_1340947	B05_1342169	B10_1342630	B10_1342873	B10_1343771	B10_1344132	B10_1344777	B10_1345072	B10_1346080	B10_1346114	B10_1346715	B10_1347145	B10_1348296	B10_1349462	B10_1350196	B10_1351491	B10_1351588	B10_1351642	B10_1351827	B10_1352266	B10_1354369	B10_1355990	B10_1356783	B10_1359699	B10_1359742	B10_1359998	B10_1360734	B10_1361519	B10_1362383	B10_1362439	B10_1363991	B03_1365640	B10_1365785	B10_1366659	B05_1367091	B10_1367831	B10_1368309	B10_1368961	B10_1369614	B10_1369863	B10_1370073	B10_1370253	B10_1370360	B10_1371072	B10_1372196	B10_1372818	B05_1373089	B10_1373314	B10_1373770	B10_1374166	B10_1375031	B10_1375145	B10_1375187	B10_1375591	B10_1376512	B10_1377467	B05_1377659	B10_1378718	B10_1378840	B10_1378951	B10_1379051	B10_1379860	B10_1380497	B10_1382477	B10_1384106	B10_1385069	B10_1385172	B10_1385647	B10_1385952	B10_1386697	B10_1386756	B10_1387033	B10_1388461	B10_1388861	B10_1390537	B10_1390684	B10_1391760	B05_1392473	B10_1393139	B10_1393573	B10_1393789	B10_1393907	B10_1393938	B10_1394686	B10_1394853	B10_1396083	B10_1396155	B10_1396341	B10_1396541	B05_1399044	B05_1400270	B10_1400963	B10_1401797	B10_1402148	B10_1402521	B10_1402600	B10_1402787	B10_1403192	B10_1403244	B10_1404005	B10_1404466	B10_1404721	B05_1405063	B10_1405555	B10_1406091	B10_1406136	B10_1406613	B10_1407326	B03_1407716	B10_1408123	B10_1408271	B10_1408377	B10_1409675	B10_1409706	B10_1410262	B03_1410706	B10_1410794	B10_1410831	B10_1410909	B10_1410957	B10_1411093	B10_1411342	B10_1412631	B10_1413510	B10_1414621	B10_1415058	B10_1416183	B10_1416210	B10_1418428	B10_1418556	B10_1418947	B10_1420116	B10_1420828	B10_1421885	B10_1423934	B10_1424603	B10_1425299	B10_1425865	B10_1427212	B10_1428043	B10_1428945	B10_1429728	B10_1431762	B10_1431864	B10_1432232	B10_1432573	B10_1432937	B10_1434021	B05_1434483	B10_1434693	B05_1435296	B10_1435541	B03_1435700	B10_1436124	B10_1437252	B10_1437356	B10_1437415	B05_1437761	B10_1438213	B10_1439058	B10_1439611	B10_1439626	B03_1439851	B10_1439902	B10_1439985	B10_1440120	B10_1440182	B10_1440597	B10_1440703	B05_1440830	B10_1441527	B10_1443801	B10_1443864	B10_1445986	B03_1446759	B10_1446903	B10_1447475	B10_1448203	B10_1449123	B10_1450502	B10_1450997	B10_1451748	B10_1453796	B10_1454035	B10_1454278	B10_1455560	B10_1456454	B10_1456901	B10_1457149	B10_1457301	B05_1457508	B10_1457612	B10_1457965	B05_1459013	B10_1459533	B03_1460227	B10_1460712	B10_1461687	B10_1461803	B10_1462339	B10_1463554	B10_1463895	B10_1464232	B10_1464346	B10_1464883	B10_1465332	B10_1466530	B10_1466991	B10_1467534	B10_1467961	B05_1469995	B10_1470049	B10_1470126	B10_1471477	B10_1473374	B10_1473477	B10_1473844	B10_1473979	B10_1474075	B10_1474348	B10_1476873	B10_1477262	B10_1477730	B10_1478662	B10_1479075	B10_1479862	B10_1480189	B10_1480218	B03_1480628	B10_1480996	B10_1481588	B10_1481884	B10_1481908	B10_1482594	B05_1483264	B10_1483365	B10_1483403	B10_1484070	B10_1484184	B10_1485342	B10_1486781	B10_1487870	B10_1488504	B10_1489017	B10_1489395	B10_1489438	B10_1489599	B10_1489716	B10_1490489	B10_1492061	B10_1493316	B10_1493801	B10_1494158	B10_1496780	B10_1497569	B10_1497570	B10_1498128	B10_1500128	B10_1500825	B10_1501020	B10_1501772	B10_1501805	B10_1502250	B10_1502274	B10_1503145	B10_1503653	B10_1504085	B10_1504949	B10_1505019	B10_1505172	B10_1505458	B10_1505696	B05_1505885	B10_1506041	B10_1506304	B10_1507010	B05_1507226	B10_1507897	B05_1507972	B10_1508277	B10_1508648	B10_1508945	B10_1509156	B10_1510120	B10_1510147	B10_1510624	B10_1510762	B10_1510772	B10_1511628	B10_1513348	B10_1514060	B10_1515754	B10_1518914	B10_1518956	B10_1519710	B10_1519802	B10_1519860	B05_1520475	B10_1520493	B03_1520910	B05_1521641	B10_1523623	B10_1524401	B10_1525027	B10_1526456	B10_1527902	B03_1528257	B10_1529007	B10_1529067	B10_1529098	B10_1530627	B10_1531244	B10_1531836	B10_1531990	B10_1532625	B10_1534376	B10_1534459	B10_1534850	B10_1535852	B10_1535980	B10_1536191	B10_1536370	B05_1536400	B10_1536786	B10_1536793	B10_1536955	B10_1537001	B10_1537075	B10_1537374	B03_1537866	B05_1537890	B10_1538070	B10_1538122	B10_1538260	B10_1538619	B10_1538682	B05_1539690	B10_1540524	B05_1540816	B10_1540877	B10_1542464	B10_1543684	B10_1544733	B10_1544906	B05_1544988	B10_1545092	B10_1545916	B10_1546943	B10_1547025	B05_1547124	B10_1548032	B10_1548636	B10_1550493	B10_1551328	B10_1552081	B10_1553020	B10_1553021	B05_1553029	B10_1553966	B10_1555516	B10_1555593	B10_1556531	B10_1556922	B03_1557143	B10_1557712	B10_1558647	B03_1558827	B05_1559132	B10_1559674	B10_1559739	B10_1562433	B10_1562437	B10_1562590	B10_1563237	B10_1563324	B03_1563665	B05_1564002	B10_1564282	B10_1564539	B10_1565723	B10_1566651	B10_1567970	B10_1568018	B10_1568072	B10_1568357	B10_1571216	B10_1571399	B05_1571821	B10_1572433	B10_1572669	B10_1573048	B04_1573176	B10_1573417	B05_1573572	B10_1573650	B10_1573810	B10_1573886	B10_1575218	B03_1575237	B10_1575265	B10_1575920	B10_1576161	B10_1576657	B10_1576819	B10_1576955	B10_1577231	B10_1577738	B10_1577872	B05_1578284	B10_1578897	B10_1578952	B10_1581499	B10_1581603	B10_1582121	B10_1582212	B10_1582381	B10_1582958	B10_1583462	B10_1584228	B10_1584941	B10_1585461	B10_1585783	B10_1586297	B03_1586417	B03_1586740	B05_1587242	B05_1587261	B10_1587314	B10_1587324	B10_1587665	B10_1588473	B03_1588682	B10_1588967	B10_1589299	B10_1589312	B10_1589509	B10_1589590	B10_1590518	B10_1592694	B10_1592967	B05_1592997	B10_1593733	B10_1595058	B10_1595459	B10_1596018	B10_1596136	B10_1597095	B10_1597252	B10_1598820	B10_1598921	B05_1600223	B10_1601964	B03_1602395	B10_1603061	B10_1603186	B10_1603321	B10_1603427	B10_1604606	B10_1604772	B10_1604868	B10_1605182	B10_1605599	B10_1606399	B10_1606419	B10_1608029	B10_1609041	B10_1609452	B10_1610032	B10_1610436	B05_1612118	B10_1614053	B10_1614681	B10_1615705	A06_1628	B02_3898	A10_5588	A10_5725	A10_7597	A07_7750	A06_7810	A10_8265	A06_8506	A10_10340	A10_11195	A06_11658	A10_12405	A10_12694	A10_13277	A07_13424	A06_13516	A06_14327	A10_15579	A10_15581	A06_16203	A07_16881	A10_17404	A10_17530	A10_17895	A10_19813	A10_20644	A10_21108	A10_22039	B02_22434	A10_23857	A10_24851	A06_25187	A10_27198	A10_29471	A07_30460	A10_32097	A10_34216	A06_34888	A10_36312	A10_36321	A10_38080	A06_38865	A10_39008	A10_39179	A10_39499	A07_39774	A06_40488	A10_41559	A10_42415	A10_45318	A10_45579	A10_45706	A10_46273	A10_50252	A10_51805	B02_52763	A10_53507	A10_53864	A10_54633	A10_54648	A10_55538	A10_57253	A10_57315	A10_57801	A10_57895	B02_58411	A10_60296	A10_60530	A07_61040	A10_62440	A10_62843	A10_63338	A10_63690	A10_63747	A07_64109	A10_65078	B02_65815	A10_66864	A10_67855	A10_69336	A10_69577	A06_71425	A10_73682	A10_74214	A06_74427	A10_75810	A10_75963	A04_77264	A07_77675	A10_78136	A10_81161	A06_81317	A10_82645	A10_83878	A06_84494	A10_84495	A10_86489	A10_86506	A10_86876	A11_87061	A10_87086	A06_87247	A10_87623	A10_88225	A10_88683	A10_88811	A10_89187	A07_90465	A10_90792	A10_91835	A10_92327	A10_93252	A10_94264	A04_95691	A10_95796	A10_96582	A10_96623	A10_97964	A10_98799	A10_99093	A10_99244	A07_100251	A10_101496	A07_103919	A06_104517	A10_104553	A10_104604	A10_104785	A06_109019	A10_109417	A10_109948	A10_110240	A10_110536	A10_112688	A10_113247	A10_114866	A07_115058	A01_115200	A10_115401	A07_118177	A10_118645	A10_118861	A10_119102	B02_119329	A10_121193	B02_121476	A10_121557	A10_121631	A06_122386	A06_123705	A10_123773	A10_123863	A06_123888	A06_123955	A10_124507	A06_124848	A07_124939	A10_125339	B02_125805	A10_126025	A10_126154	A10_126293	A10_126864	B02_127467	A07_129264	A10_129655	A10_130738	A10_131673	A03_131972	A06_132009	A10_132784	A10_132875	A10_133320	A10_134349	A07_135266	A10_135400	A06_136016	A10_136039	A07_136819	A10_137329	A10_137642	A10_138464	A06_138632	A10_138652	A10_141536	A03_141625	A10_142483	A10_144148	A06_144239	A07_144399	A10_146097	A10_146190	A10_146415	A10_146428	A10_146944	A07_148027	A06_151616	A10_152069	A10_152125	A07_155545	A07_156670	A10_157167	A06_157268	A10_157689	A10_157864	A10_157965	B02_159216	A10_159403	B02_159775	A10_162350	A10_162990	A10_163177	A07_164020	A10_164662	A06_164687	A10_164820	A06_165200	A06_165550	A10_165655	A10_168460	A10_169018	A10_169212	A06_169667	A10_170035	A10_171065	A10_172694	A07_173756	B02_173958	A10_173960	A10_173994	A10_174305	A10_174356	A07_175698	A10_176671	A10_177461	A10_177473	A06_178621	A07_180651	A07_180941	A10_182972	A10_183837	A10_184211	A10_184607	A10_184751	A07_185330	A04_185542	A10_186095	A10_187490	A06_189361	A10_190265	A04_190667	A10_191449	A10_195530	A07_196258	A10_197439	A10_197518	A10_198272	A07_198685	A10_199418	B02_199590	A06_199718	A10_200147	A10_200325	B02_200892	A10_201763	A06_201808	B02_203084	A07_203649	A10_203931	A10_205785	A07_206247	A06_208240	A10_209594	A06_209723	A10_210706	A06_211206	A10_211923	A10_211979	A10_213863	A04_214194	A10_214393	A07_214637	A10_215572	A04_216328	A10_216542	A10_217267	A10_217926	A06_218029	A10_218325	A06_218761	A11_219046	A10_220306	A10_220468	A06_222217	A10_222937	B02_225813	A10_226735	A10_226905	A10_228627	A10_229661	A10_229706	B02_230643	A07_231323	A10_231415	A10_234382	B02_234703	A10_235217	A10_235924	A06_237633	A10_237651	A07_238810	A04_238932	A10_239956	A10_240674	A10_241012	A10_241634	A10_242106	A06_243490	A10_243523	A10_245478	A06_245613	A10_245981	A10_246658	A10_246757	A10_246838	A10_248606	A10_250469	A10_251227	A10_251265	A10_251522	A10_251525	A10_251976	A10_253340	A04_254569	A06_254681	A04_254764	A10_255208	A10_255233	A10_255668	A06_255705	A10_257276	A10_257742	A10_258533	B02_259410	A10_260817	A06_261776	A10_262909	A10_263222	A10_263829	A10_264000	A10_265709	A06_265820	B02_266508	A06_267190	A10_267520	A06_269772	A10_270464	A06_271027	A10_271056	A10_271772	A10_272523	A10_273453	A06_273575	A10_274263	A06_274340	A07_274442	A10_275132	A06_275594	A06_275729	A10_276437	A06_276538	A10_277987	A04_278121	B02_280617	A10_281466	A10_283002	A10_286651	A10_287912	B02_288261	A10_290216	A10_292095	A06_292962	A10_295951	A10_295961	A10_296395	A10_296678	A10_297887	A04_298053	A10_298943	A10_299656	A10_300492	A06_300724	B02_301697	A04_301987	A10_302036	A10_302070	A10_302649	A10_305512	A06_306524	A06_307283	A10_307488	A04_307655	A06_308078	A10_309156	A10_309976	A06_310190	A07_311031	A10_311940	A10_312358	A10_312590	A10_315470	A06_315472	A10_317281	A10_318187	A03_318839	A10_320904	B02_320928	A10_321410	A04_321716	A10_322188	A10_322856	A06_324349	A10_325133	A10_325663	A10_325683	A10_326470	A10_327856	A10_327971	A10_327973	A10_328687	A10_329348	A07_332350	A10_334513	A10_335141	A10_335537	A10_335824	A10_336204	A04_336283	A10_336878	A10_337987	A10_338267	A10_339532	A04_339584	A06_340693	A10_341192	A10_341583	A10_341594	A10_341614	A06_341915	A06_342679	A10_343082	A10_343229	A10_343951	A08_344543	A10_344759	A10_345265	A06_347434	A07_347590	B02_348237	A10_348703	A06_349152	A04_350500	B02_353245	A10_354090	A10_354487	A10_355269	A10_355647	A10_355861	A06_356282	A07_356642	B02_357029	A07_358481	A10_358535	A07_358716	A10_358975	A06_360351	A10_360454	A11_360503	B02_361281	A06_362032	A10_362383	A04_362387	A06_362581	A10_362654	A10_363094	A10_363686	A07_363690	A10_363888	A10_364893	A10_366725	A07_367473	A10_369096	A10_369259	A06_370944	A10_370966	A10_371105	A10_372150	A10_372179	A10_373234	A10_373692	A10_373804	A10_375235	A10_375467	A10_375754	B02_375920	A06_377168	A04_377675	A10_378076	A07_378753	A10_378818	A06_379131	B02_380642	A06_383354	A10_386009	A10_387565	A11_388758	A10_390624	A10_390725	A06_390926	A10_391416	B02_392369	A10_393127	A04_394998	A10_395633	A10_396139	A10_396196	A10_396905	A10_397403	A12_398793	A10_398971	A10_399405	A10_400298	A10_400382	A10_400960	A10_402318	A10_402590	A03_403146	A06_403364	A06_403749	A10_404331	A10_405110	A10_406322	A10_407177	B02_408435	A04_409063	A10_409591	A10_410171	A10_410939	A10_411212	A10_411415	A10_411575	A10_411667	A10_411855	A07_411918	A07_411971	A10_413794	A06_414965	A10_416228	A06_416897	A10_416951	A10_417489	A10_418003	A10_418981	B02_420786	A10_420918	A10_421668	A10_421785	A10_422028	A06_423049	A06_423445	B02_424627	A07_425029	B02_426568	A10_427125	B02_428453	A10_429645	B02_430077	A07_430131	A10_430261	A06_430375	A10_431471	A06_431564	A10_432438	B02_432920	A06_433138	A10_433402	A10_433451	A10_434342	A10_434944	A04_437471	A10_439625	A10_440703	A06_444943	A06_445174	A10_445622	A10_445948	A10_446187	A10_446859	B02_447165	A06_447386	A10_447797	A06_449811	A10_449898	A10_449979	A10_451811	B02_452100	A10_453729	A10_453953	A07_454250	A10_454299	A06_454613	A06_456043	B02_460996	A10_463119	A10_463538	A10_463541	A10_464777	A10_465720	A06_467296	A10_467436	B02_468911	A06_469193	A10_469206	A07_469476	A10_470178	A10_470702	A10_471241	A10_472184	A10_473759	A07_474584	A06_475822	B02_478548	A10_479159	A10_479240	B02_479637	B02_479655	A07_479680	A10_479997	A10_482207	A10_482433	A10_482464	A10_482929	A04_483344	A10_484246	A10_484734	A10_485142	A07_485900	A10_486463	A10_486662	A10_488240	A10_488346	A10_489243	A06_489452	A10_490770	A10_491609	B02_492288	A10_492524	A10_493755	A06_494342	A10_495996	A07_496560	A10_496683	A10_497050	A06_497606	A07_497741	A10_498996	A10_499008	A11_499147	A06_499347	A10_501891	A06_501952	A10_502022	A10_503650	A06_504373	A10_504585	B02_505534	A10_507709	A10_508554	A06_508743	A07_509036	A06_509628	B02_513810	A07_513916	A10_513982	A10_514820	A10_516828	A10_517137	A10_517882	A10_518970	A10_519604	A10_519778	A10_522069	A10_522521	A06_524427	A06_525572	A07_528659	A10_528758	B02_528858	A10_528892	A07_528966	A06_529175	A10_530057	A10_530142	A10_530578	A06_531277	A06_531312	A07_531793	A04_531867	A06_532540	A10_533159	A10_534575	A10_535381	B02_535573	A10_535724	A10_536319	A10_537926	B02_540461	A10_541566	A10_544897	A06_545486	A10_546331	B02_547689	A10_548087	A10_548967	A06_549731	A06_550671	B02_550749	A10_550762	A06_551378	A10_552750	A10_553809	A06_553902	A10_554226	A10_554248	A10_554421	A10_555704	A10_557381	A10_557947	B02_558642	A10_558735	A10_561231	A06_561356	A10_561963	A07_562572	B02_563026	A10_563548	B02_564489	A10_564764	A10_566386	A10_567270	A10_567917	A07_569131	A10_569621	B02_570016	A10_570187	A10_571520	A10_572135	A10_572403	A10_572437	B02_575171	A10_575288	A10_576156	A10_576205	A10_576275	A10_576964	B02_578295	A10_578361	A06_578387	A10_579046	A06_579383	A10_579640	A10_579651	A10_580119	A10_581647	A07_581808	A04_584040	A07_584134	A04_584662	A10_586559	A10_587208	A06_587270	A10_587737	A10_588876	B02_590103	B02_590424	A10_590775	A10_592182	A06_593830	A06_594857	A10_595324	A04_599389	A07_601643	A10_604824	A10_605826	A06_606923	A10_607309	A10_608529	A10_609909	A10_610238	A10_611124	A04_612859	A10_616296	A10_616409	A07_616660	A10_616938	A06_618924	A06_619327	A10_620886	A06_621127	A10_622018	A04_623189	A10_624864	A11_625508	A06_626476	A06_628289	A06_628693	A10_628986	A10_629653	A07_629712	A10_630325	A10_632395	A10_632796	A06_633320	A10_633480	A04_637244	A10_637359	A10_637955	A10_638140	A06_638181	A07_638245	A10_639008	A10_639829	A10_639864	A10_640443	A10_640501	A10_641941	A10_641954	A10_643261	A07_643338	A10_644686	A07_645147	A10_647389	A10_647481	A07_648070	A07_648919	A10_651462	A06_652040	A10_653332	A10_653721	B02_655166	A10_655540	A10_655643	A07_655820	A10_656453	A10_656623	A06_657344	B02_657592	A06_658108	A10_658844	A10_659837	A10_659968	A10_660182	A10_661239	A10_661645	A10_661731	A10_662329	A06_663462	A06_663548	A10_667122	A06_667199	A06_667558	A07_668456	A10_668470	A10_668695	A10_668768	A10_668858	A06_670711	A06_674806	A10_674870	A10_675074	A10_675250	A10_676037	A10_676310	A06_677361	A06_679678	A10_679685	A06_680945	A10_681006	A10_681846	A06_681941	B02_683226	A10_683375	A10_684028	A04_686390	A06_687054	B02_687120	A06_688046	B02_688611	A06_688673	A10_689764	A10_689928	A10_690086	A06_690157	A10_690278	A04_691787	A06_691849	A10_693179	A06_693808	B02_694963	A10_696469	A10_696508	A04_697067	A03_697190	A10_698131	A06_699257	A06_699461	A10_699495	A06_699521	A10_701280	A12_703198	A10_704728	A04_705661	A10_705967	A10_706296	A10_707913	A10_708670	A10_710821	A10_711035	A06_712885	A06_713541	A06_714199	A06_716071	A10_716105	A04_716324	A06_716995	A10_717139	A10_717168	B02_718277	A10_718685	A10_719356	A10_719844	A10_720101	A10_722620	A10_726955	B02_727392	A07_729741	B02_729781	A10_731147	A10_731151	A06_731196	B02_732086	A10_732742	A10_733487	A10_734274	A10_734768	A10_735161	A10_735550	A10_735956	B02_736202	A06_738002	B02_738205	A06_738556	A10_738625	A10_739785	A06_739837	A10_740502	A10_740688	A10_740700	A04_741016	A10_741604	A06_741816	A06_743583	A10_743599	A10_743655	A07_743802	A06_744582	A10_745672	A10_745809	A10_745973	A04_746381	A10_746873	A10_747935	A10_751453	A10_751796	A10_751936	A10_752500	A10_753419	A04_753491	A10_754491	A10_754558	A10_756664	A10_757755	A10_758206	A10_758577	A10_760382	A10_760763	A10_761180	A10_761886	A10_762065	A10_762250	A06_763349	A10_764851	A06_766869	A10_767147	A10_770559	A10_772327	A10_772643	A10_772903	B02_772934	A10_774539	A10_774986	A06_774988	A10_776379	A10_776490	A10_776494	A10_785017	A10_787100	B02_789029	A10_790327	A06_791781	A07_794076	A10_795628	B02_796227	A10_796686	A10_797175	B02_799158	A10_799512	B02_799660	A06_801153	A10_801843	A07_802149	A10_802524	A10_803175	A10_803607	A07_803696	A10_805564	A10_805625	A06_806463	A10_808497	A04_809156	A04_809866	A10_810942	A10_811811	A10_812306	A10_812436	A10_813748	A10_814498	A10_814630	A10_815160	A10_816040	A06_819709	A06_820426	A10_820656	A10_821303	A10_821728	A07_821979	B02_822225	A10_823696	B02_824140	A06_826045	A10_826736	A04_826854	A10_826939	A06_827092	A10_827121	A10_827909	A10_828359	A10_830025	A10_830468	A10_830629	A10_831991	A06_834491	A10_835130	A10_835143	A10_835228	A10_835676	A10_836895	A10_838216	A10_839158	A04_839755	A10_839764	A10_839923	A10_840042	A10_840154	A06_841684	A10_842900	A10_844033	A10_844398	A10_845280	A10_845714	A10_845869	A06_846109	A10_849026	A10_849078	A06_849281	A10_850600	A04_851142	A10_851207	A10_852205	A10_853475	B02_854214	A10_856453	B02_856816	A10_858792	A06_858797	A10_859958	A10_860183	A10_861511	A10_862188	A10_862424	A10_863190	A10_863350	A10_865404	A10_865708	A06_865852	A06_866449	B02_867636	A10_867913	A10_868156	A06_868963	A04_870020	A10_870787	A10_871039	A10_873738	A06_874613	A10_874693	A10_875350	A10_876312	A06_876918	A10_877476	A10_877709	A10_878100	A04_878826	B02_879257	A10_879791	B02_880074	A10_880189	B02_880549	A10_880783	A07_882931	A10_882955	A10_883427	A10_883757	A06_884236	A10_885657	A10_886353	A10_886835	A10_888221	A10_888503	A06_889036	A10_889379	A10_889472	A06_889845	A10_890470	A06_891099	A10_891143	A06_891835	A04_891989	B02_892262	A10_892849	A06_893309	A10_893763	A10_895783	A06_898193	A06_898750	A10_899067	B02_899368	B02_899653	A10_901038	A10_901342	A10_901479	A10_902114	A10_902285	A10_903561	A10_903858	A10_904219	A06_905133	A10_906124	A10_906816	A10_906846	A10_907268	A06_907787	B02_909015	A10_910905	A10_911151	A10_912203	A06_912552	A06_914640	A10_914658	A10_914765	A10_917183	A10_919221	A10_919642	A06_919656	A10_920372	A10_920899	A06_922926	B02_923201	A10_923420	B02_923982	A10_924198	A11_924754	A10_924772	A10_925502	A10_925865	A07_926660	A10_929204	A06_929522	A10_929962	A10_930419	A10_930938	A06_931748	A07_932720	A10_933863	A10_936030	A11_936235	A06_937160	A10_938482	A10_938582	A10_938843	A10_939069	A10_942488	A10_942650	A10_948083	A10_948512	A10_948854	A07_949548	A06_949800	A10_950609	A10_950752	A10_951249	A10_952178	A10_952747	A07_954434	A10_955753	A06_955991	A10_957210	A06_957240	A07_959756	A10_960008	A07_960339	A10_960679	A06_960736	A10_961546	A06_961904	A06_962381	B02_962894	A10_962903	B02_962990	A10_963509	B02_964145	A11_965750	A10_966121	B02_969972	A10_970247	A10_970594	A06_972026	A10_972413	A06_972437	A10_972926	A03_973241	A06_973555	A10_974035	A10_976591	A07_976629	A10_977143	A10_978187	A06_978568	A10_979839	A07_979919	A10_980602	A07_982447	A06_983244	A10_983337	A06_983418	A10_984393	A06_984751	A07_986680	A10_987804	A06_990002	A06_990049	A10_990322	A10_990366	A10_991062	A06_991307	A10_991870	A10_992164	A10_992798	A06_993988	A11_995508	A10_995604	A06_995624	A10_997553	A10_997921	B05_1007459	B05_1012839	B05_1017851	B05_1020913	B10_1040745	B10_1041860	B05_1045561	B05_1051676	B10_1051955	B05_1055453	B05_1056831	B05_1068961	B05_1069296	B05_1073845	B05_1079050	B05_1090430	B05_1092686	B05_1092965	B10_1103431	B05_1104481	B05_1116103	B05_1129552	B05_1134765	B05_1135122	B05_1135135	B05_1145300	B05_1162317	B05_1163467	B05_1165106	B05_1170790	B05_1185621	B03_1191384	B03_1192781	B03_1193288	B05_1220226	B10_1227749	B05_1241342	B05_1244461	B05_1248265	B05_1250501	B05_1268396	B05_1272125	B05_1279748	B05_1280951	B05_1284279	B05_1285677	B05_1286647	B05_1291611	B05_1293681	B05_1302070	B05_1307604	B10_1308577	B05_1342163	B05_1353553	B05_1370410	B05_1375005	B10_1381553	B05_1401278	B05_1406116	B10_1432938	B05_1436160	B05_1444103	B05_1450263	B05_1463672	B05_1466860	B05_1481782	B10_1484507	B03_1493205	B05_1502795	B05_1506024	B03_1516516	B05_1516722	B05_1532277	B05_1536106	B05_1547609	B05_1555079	B05_1555623	B05_1558457	B05_1567675	B05_1571718	B05_1578651	B05_1581328	B05_1582870	B05_1594081	B10_1594367	B05_1599499	B05_1615664	A08_1455	A11_2408	B02_3493	B01_3839	A01_4881	A06_6460	B01_6650	B01_7241	A08_7436	A11_7506	A08_7659	A11_8293	A01_10610	A11_12724	A12_13809	A11_14179	A12_15606	A10_18824	B01_20098	A12_21689	B01_22133	A08_22252	A12_23269	A06_23428	A08_23800	B01_24421	A08_26388	B01_27602	A06_28026	A10_29197	A08_29553	A11_30352	A11_30514	A08_31213	B01_31361	A04_31472	B01_31650	A12_32158	A11_34137	A10_34545	A01_34772	A11_34785	B01_35569	A06_36064	A06_36575	A11_37233	A07_37919	B01_37932	B01_37937	A06_38544	B01_39318	A06_40499	A08_40937	A11_41088	A11_42180	A12_42396	B01_44206	A04_45761	B01_46029	A08_48509	A11_49014	A11_49468	A04_50132	A10_52016	A08_53603	B01_54983	A08_55584	A10_55753	A11_58029	B01_63764	A12_64190	A08_65483	A11_67117	A08_67698	A11_69038	A12_70531	B01_71520	A06_73753	A06_73813	A08_73877	A10_73986	A11_74469	A11_74823	A07_76153	B01_76766	A10_76881	A06_77583	A10_77843	A12_78162	A12_78471	A08_78524	A08_78776	B01_82382	A12_82386	A11_82630	A10_82694	A01_84662	A08_86246	A08_86496	A06_87233	A12_88232	B01_89253	A06_89272	A12_89568	B01_90983	A06_91064	A08_93577	A12_94769	A10_95512	B01_96416	A10_99199	A01_100431	B01_101800	A12_102065	A12_102123	B01_102175	A11_103651	A08_104454	A08_105367	A11_105935	A01_107444	A11_107696	A12_108139	B01_108819	A04_109470	B01_110116	A01_113578	A12_113690	A12_114755	A11_116449	B01_116670	A12_117392	B01_120744	A08_120967	A06_121172	A10_122574	A01_123666	A12_123962	A04_125798	A12_126723	A10_128093	A08_128451	A11_128945	B01_128971	A10_129063	A08_130188	A04_130500	A12_131032	A11_131172	A11_131464	A10_131540	A08_134758	A12_136541	A01_137711	A10_138678	B01_138782	B01_139839	A08_140048	A10_140078	A06_140890	A12_141034	A08_141657	A06_141908	A06_141911	A12_142185	A08_142751	A06_143378	A10_143488	A10_144241	A01_144321	A08_145729	B01_147262	A04_147654	A01_149793	A11_150005	A12_151869	A11_152005	A06_155407	A12_157358	A10_157431	A12_158821	A01_159182	A12_159467	A12_159969	A10_160474	A06_161110	A12_161959	B01_162027	A03_162580	A08_162848	A06_163381	A11_163590	A06_163614	A12_164381	A11_168566	A11_169009	A12_169382	A12_169409	A11_170949	A08_171462	B01_172339	B01_172512	B01_172768	A08_173890	A08_174363	A04_177434	B01_177489	A08_179359	A12_179636	A11_180622	A10_180926	A06_184634	A11_186320	A04_187077	A01_187149	A08_187954	A10_188166	A06_192634	A11_192819	A12_193182	A10_193225	A12_193407	A06_195997	A01_196007	A11_197073	A11_197331	A12_197987	B01_198492	A10_199478	A08_199984	A10_200975	A06_201143	A10_201479	A10_203280	A12_203382	A08_207241	A11_207756	A08_207814	B01_208091	A08_208718	A11_210201	A10_211425	A08_211544	A10_213587	A11_214481	B01_214935	A06_215222	A11_215979	B01_215984	A01_217752	A08_218064	A01_218315	B01_219662	A08_220608	A12_220780	A12_220858	A08_221697	A12_225471	A12_227287	A10_230290	A11_231029	A03_233893	A12_234670	A08_235913	A08_236918	B01_237322	B01_237735	A04_237743	B01_238398	A11_238534	A10_238605	A11_238642	A12_238665	B01_240989	A06_241264	A12_242036	A10_242181	A10_242232	A11_242792	A11_242947	A11_244044	A11_244250	A11_244687	A08_244825	A10_244950	A11_245560	A08_246845	A11_246858	A06_247034	A11_249961	A11_254253	A06_254740	A08_256331	A06_256368	A08_256963	A11_259479	A12_259735	A03_262232	A10_262328	A10_263041	A10_263770	A01_263860	B01_264118	A08_266001	A12_266330	A08_266504	A08_269199	A12_270039	A12_271266	A12_273306	A12_273351	A12_274262	A11_274484	A08_275106	A08_275880	A08_276205	A11_276480	A10_276609	A12_276922	A08_278630	B01_279313	A12_281812	A12_282380	B01_285593	A01_286299	A10_287335	B01_287499	B01_288218	A11_289040	A12_290906	B01_290923	A11_291194	A11_291314	A12_292520	A11_292848	A11_294521	A11_295100	A06_295902	A08_296229	A11_296250	B01_297242	B01_298065	B01_298154	B01_298378	A12_299277	A08_299819	A11_300231	A10_300425	A10_300601	A06_301962	A08_303147	A06_305240	A11_305786	A12_306327	A10_306454	A11_307052	A12_307135	A08_307265	A10_308226	A12_308380	A06_309222	A12_310354	A11_310966	A10_311480	A12_312197	A11_313932	A06_316248	A06_318231	B01_318388	A11_319438	A12_319474	A12_319917	A10_319946	A11_320352	A06_320466	A12_320692	B01_320743	A12_320845	A12_321457	A12_321723	A12_321878	A01_322890	A10_323174	A11_323475	A08_324358	A11_325717	A06_326411	B01_326486	A08_327293	A08_327491	B01_328473	A08_329299	A08_329839	A12_330780	A01_331734	A10_333357	B01_333377	A10_333538	A12_334030	A12_334105	A06_334930	A10_337557	A11_337826	A12_341215	B01_341279	A11_342200	A12_342540	A12_343262	A11_346533	A11_348429	A10_348938	B01_351568	A11_351651	A12_351995	A10_353600	A11_354040	B01_354190	A08_354336	A06_354843	A12_355375	A11_355991	A07_356436	A08_359509	B01_360186	A11_360529	A12_361855	B01_362208	A08_362940	A08_364670	A12_365192	A12_365450	A12_365724	A08_365787	A12_366286	A11_367300	B01_371866	A12_371884	A12_373966	A10_374193	A04_375695	A12_375705	A04_376492	A11_377197	A10_377646	A01_377785	A08_380108	A04_380942	A12_381463	B01_382733	A12_383523	A12_383794	A08_383856	A08_385079	A10_386631	A10_388837	A11_388974	A11_389822	B01_389839	A06_390724	B01_391541	A11_391565	A11_392104	A06_392473	A11_392649	B01_392771	A11_393164	A01_393573	A10_396169	A10_396226	B01_396408	A06_396758	A08_397243	A10_398818	A12_398864	A08_398935	B01_399370	B01_399675	A11_400585	B01_400616	A06_403748	A12_404830	A12_405196	A08_405446	A12_405505	A04_405624	A03_407420	A10_407893	A03_408047	A01_409970	A12_411883	A12_412292	A08_413300	A10_413788	A10_414756	A11_415064	A04_415253	A12_415599	B01_416314	A12_418006	A06_418208	A03_418567	A11_418744	A10_418894	A11_420298	A06_421204	A10_422115	A08_422863	A06_422945	A11_423287	A11_424317	A08_424463	A12_425437	A11_425532	A08_425542	B01_426451	A06_426524	A11_427206	A10_427371	A10_428062	A10_431071	A08_431546	A01_431609	A10_440466	A08_442970	A12_443223	A12_445004	B01_446024	A12_446244	A11_448434	A12_448834	B01_448994	A11_449775	A06_450389	B01_450648	A10_451783	B01_452581	A06_452804	B01_453319	A08_453416	A08_453984	A12_454552	A11_454687	A10_455388	A12_458177	A11_458988	A11_459602	A12_459981	A08_460937	A08_461420	A12_462960	A12_463560	A11_463849	A10_467220	A06_467385	A08_467778	A10_470519	B01_470535	A10_471245	A06_473337	B01_475774	B01_475921	A11_475942	A06_478353	B02_478461	A10_479398	A11_480885	A11_481788	A08_485251	A08_485676	A08_486098	A01_486510	B01_486799	A06_487579	A11_487809	A08_489375	A06_489990	A08_490117	A11_490288	A12_492771	A10_493461	A11_493848	A06_493973	A10_495340	A06_496750	A06_497455	A12_498185	A07_500490	A11_500633	A11_501902	B01_502032	A06_502064	A06_502404	A08_502468	A11_502587	A08_502969	A08_503325	A10_504266	A12_506232	A06_506252	A04_506305	A12_506624	B01_509359	A11_509509	A08_511068	A06_511196	B01_512212	A10_512690	A08_512738	A10_512746	B01_514574	A11_514902	A11_515075	A11_515856	A12_516646	A12_517501	A06_518754	A08_519228	B01_519775	B01_520961	B01_523585	A12_525375	A10_525396	A08_525829	B01_525963	A11_526568	A12_531134	A10_532087	B01_532209	A10_533428	A10_534249	A12_535020	A10_535485	A06_536328	A11_536638	A08_537095	A11_537392	A11_537396	A12_540164	A12_540238	A10_542637	A01_543962	A10_546396	A12_547318	A12_547625	A11_547856	B01_548667	A01_549045	A11_549623	A11_551907	A12_552802	A08_553576	A12_553622	A08_554299	A12_554386	A12_556607	A11_557766	A12_557957	A08_560973	A12_564144	A08_564465	A12_568211	A10_568487	A11_569389	A12_570691	A06_571354	A01_572320	A11_572776	A08_573148	A11_573795	A12_574510	B02_574696	A06_574936	A06_575756	A11_575775	A12_576323	A11_576337	A12_579296	A11_579641	A10_580028	A11_580098	A12_580532	A11_580843	A10_580964	B01_582111	B01_582786	A12_583115	A12_586168	B01_587350	B01_588013	A12_588798	A06_591343	A10_594538	A08_596729	A06_597592	A07_597632	A12_597693	A04_597942	A01_598029	B01_599865	A12_601223	A08_602414	A12_603576	A06_604013	A06_605287	A12_605318	A12_606225	A12_606339	A08_606579	A10_606649	B01_607987	A11_608084	A11_609677	A08_612483	A12_612529	A10_614417	A12_615993	A06_616435	A10_616953	A08_617453	A10_618331	A06_620069	B01_620646	A08_621438	A12_622599	A10_623476	A11_625184	A12_626631	A12_627388	A06_627509	A12_628112	A12_630659	A06_631123	A08_631351	A06_632498	A12_632907	A10_633934	A10_634776	A11_636266	A08_637832	A08_640966	A11_642543	A10_642812	A10_642950	A10_642955	A11_643488	A12_643690	A10_647145	A04_647162	A08_648421	B01_648448	A06_648474	B01_648550	B01_650801	A10_651687	A08_652523	A01_652845	A01_653241	B01_653382	A01_653502	A01_656302	A12_656520	A08_657982	A10_658451	A08_659504	B01_660346	A06_661288	A10_661718	A06_662550	A06_662879	A11_663975	A11_664568	A03_665214	A11_666974	A03_667228	B01_669036	A10_669413	A08_669816	A06_669838	A06_669844	A06_670162	A12_670382	A12_672581	A10_677045	A11_677912	B01_680765	B01_682182	A12_682349	A12_682547	A12_682902	B01_684252	A11_685153	B01_685695	A10_685823	A12_686514	A08_687745	A12_687771	A06_687917	A06_691102	A10_691390	B01_693227	A06_693381	A06_693824	A06_695890	A12_696840	A12_697211	A08_697582	A12_698839	A08_700361	A06_701026	A06_701238	A08_701383	A08_703186	A08_703269	B01_703797	A11_704710	B01_706224	A04_706665	A08_706702	A11_708450	A12_709046	B01_709192	A10_710155	A10_710704	B01_711323	B01_711614	A06_711894	A01_712711	A11_713461	A06_714355	A12_716217	B01_719824	A10_720711	A12_721165	A11_721415	A10_723665	A06_724966	A06_725788	A10_728474	A11_729235	A12_730355	A12_731181	A10_731943	A12_732195	A10_734505	A12_735027	B01_736363	B01_736374	A06_737032	A10_737360	A12_737930	A06_738127	A08_738389	A10_738760	A12_739521	A10_739717	A11_740044	A10_741300	B01_741445	A06_743784	A01_743966	A06_743969	A11_746302	A08_748431	A12_749294	A11_749930	A06_750656	B01_754017	A11_754152	A08_754853	A08_755086	A06_757695	B01_764292	A11_764325	A12_764493	B01_764859	A10_765447	A04_767434	A08_769903	A08_770670	A08_771836	B01_774401	B01_774569	A06_775889	A06_776496	A10_776819	A06_778303	A11_781647	A10_781755	B01_781763	A06_783334	A06_783365	A10_785803	B01_786150	A11_786422	A10_786663	A10_787135	B01_787219	A01_788442	A12_788796	A11_789196	A11_789505	A12_791564	A01_794807	A04_800556	A08_802104	A06_803423	A06_803533	B01_803813	A08_806167	A06_806283	B01_807443	B01_809050	A12_809550	A12_810466	A10_810831	A08_810961	A06_813308	A11_813634	B01_813830	A04_814806	B01_815027	A04_815089	A10_815656	B01_817138	A08_817310	A11_819000	A12_819112	B01_819235	A11_821375	A11_822642	A10_823089	A12_823409	A10_823526	A11_825355	A11_825657	A08_826184	A11_829192	A01_830278	A12_830608	A12_831576	A08_832824	A06_834230	A11_834458	B01_835062	A12_835688	A10_836083	B01_837166	A11_837169	B01_838999	A11_840273	A08_841301	A12_843507	B01_844215	A12_844750	A11_847763	A12_849187	A12_849249	A04_851233	B01_852564	A08_853128	A08_853533	A10_853811	A11_853969	B01_854779	A10_855129	A11_855274	A11_856091	A10_856812	A06_858965	A11_859403	A12_859905	A10_860233	A06_861594	A04_861956	A08_863996	A04_865217	A12_865336	A10_867308	A08_867726	A08_874854	B01_874934	A12_875119	A06_876783	A06_877144	B01_879237	A06_880522	B01_880599	A10_881299	A12_881300	A08_881539	B01_881868	A06_881945	A11_882700	A08_882849	B01_882999	B01_884294	B01_885261	A06_888515	B02_889436	A11_889613	A11_890225	B01_891265	B01_893489	A01_893874	A10_893889	A12_894580	A08_895142	A10_895966	A12_896298	A12_896922	A11_898295	A10_898498	A12_898797	A11_899068	A06_899343	A06_899474	A08_899783	A07_901141	A06_901413	A08_902801	A08_903951	A11_907377	A04_907969	A12_909135	A12_910088	A12_910124	A10_911245	A06_911930	B01_912007	A11_912608	A12_913007	A11_914698	A08_916082	A06_917068	A06_919873	A10_919881	A10_920261	A10_920326	A06_921189	A10_924742	A12_925144	A10_925432	A11_926675	A08_928193	B01_929680	A06_929791	B02_929796	B02_929896	A12_930272	A11_930333	A11_930543	B01_931007	A08_931377	A08_933096	A12_933250	A12_933971	B01_934467	A12_934590	A08_934804	B01_937070	A11_937391	B01_938556	A06_940266	A08_942105	A07_942769	A08_943291	A10_943711	B01_944138	B01_944381	A08_945719	A11_945995	A10_946014	B01_946835	A08_947254	A10_950053	A08_950861	A10_951308	A08_952987	B01_953138	A11_953495	A08_953516	A04_956555	A10_956978	A06_957031	A12_957587	B01_958029	A08_958487	A10_959368	A08_961454	B01_961792	A06_964826	A08_967186	A12_967487	B01_968674	B01_970541	A08_971054	A12_975242	B01_977961	A11_978197	A08_978384	A10_979979	A08_980929	A11_981996	A11_982023	B01_982709	B01_983058	A10_983059	A08_983427	A06_983579	A01_985958	A12_988030	A08_988186	A06_989120	A03_990585	A06_991661	A06_993019	B01_993282	A11_993776	A11_993805	A08_994135	A11_994578	A11_995396	B01_996272	A08_997248	A11_997783	B04_1000979	B04_1004496	B04_1004511	B04_1004737	B04_1005402	B04_1006611	B05_1013626	B04_1027861	B04_1029526	B04_1031252	B10_1034564	B04_1035158	B10_1035160	B04_1036098	B04_1036535	B03_1037079	B04_1045157	B04_1047305	B04_1050502	B04_1053385	B04_1057666	B10_1059848	B03_1061149	B05_1069328	B04_1071239	B04_1074318	B04_1079406	B04_1079842	B04_1080353	B04_1081235	B03_1082138	B10_1084539	B04_1085677	B04_1086230	B04_1094166	B04_1096165	B04_1098479	B10_1105095	B10_1106573	B04_1106648	B04_1109371	B04_1111431	B10_1113792	B04_1114019	B04_1116701	B03_1117585	B04_1117772	B10_1119448	B04_1120043	B10_1120110	B04_1121153	B04_1132742	B04_1133202	B04_1133908	B04_1134505	B04_1135381	B03_1136227	B04_1136548	B04_1138989	B04_1143589	B04_1146823	B04_1148144	B04_1148367	B04_1149852	B04_1150162	B10_1152055	B04_1153638	B05_1154735	B04_1155861	B04_1156226	B10_1156914	B10_1160119	B04_1161963	B04_1164354	B04_1164786	B04_1166033	B03_1170276	B10_1170647	B04_1173607	B10_1177005	B05_1177659	B04_1178107	B04_1178174	B04_1186351	B04_1186765	B05_1191203	B04_1193334	B03_1195156	B04_1195870	B04_1195949	B04_1196214	B04_1198749	B04_1199560	B10_1201786	B04_1202178	B10_1203458	B04_1203873	B04_1208489	B04_1208972	B03_1212462	B04_1213688	B04_1220414	B04_1225699	B10_1228472	B04_1231984	B03_1232365	B04_1232735	B05_1233875	B04_1234667	B04_1236191	B04_1236810	B04_1244261	B04_1246667	B04_1248339	B04_1250762	B10_1251580	B03_1253927	B04_1262325	B03_1264402	B05_1265393	B10_1266531	B04_1269722	B04_1269864	B03_1270007	B04_1273252	B03_1277468	B10_1279712	B04_1291278	B10_1295246	B04_1295455	B04_1299366	B04_1299812	B04_1299991	B04_1301204	B04_1301269	B10_1305313	B04_1313607	B04_1314521	B04_1317772	B05_1319839	B03_1325399	B03_1330610	B04_1331963	B04_1337519	B04_1338791	B04_1338959	B05_1339011	B10_1341469	B05_1342513	B04_1345523	B04_1347449	B04_1350529	B04_1352637	B04_1355457	B10_1360093	B10_1361413	B04_1361478	B03_1371261	B04_1376956	B04_1378487	B04_1379222	B04_1379389	B10_1383135	B04_1383424	B04_1384303	B03_1389314	B04_1390524	B10_1392266	B10_1404716	B10_1411250	B05_1413186	B04_1413950	B03_1414347	B10_1415082	B05_1417600	B05_1420295	B04_1422211	B03_1424315	B03_1427256	B04_1432778	B10_1433440	B10_1434508	B03_1435598	B04_1440993	B10_1443484	B04_1444400	B04_1452504	B08_1457995	B04_1458424	B03_1461473	B04_1462319	B04_1462815	B04_1470634	B04_1474490	B10_1476679	B04_1480076	B10_1482259	B04_1482552	B04_1485073	B10_1490060	B04_1493019	B03_1500744	B10_1502105	B10_1508162	B03_1513050	B04_1515321	B04_1516821	B04_1518279	B04_1520168	B03_1524573	B04_1524664	B10_1528514	B04_1536844	B10_1537414	B04_1538278	B10_1541069	B04_1544119	B10_1544289	B04_1545233	B03_1548019	B04_1550367	B10_1554309	B10_1560712	B04_1561741	B04_1562832	B04_1566765	B04_1566791	B04_1570719	B10_1570812	B04_1571261	B03_1572040	B05_1573584	B04_1573816	B10_1573866	B05_1582933	B10_1584539	B04_1594710	B10_1595339	B04_1596046	B04_1598161	B04_1598281	B10_1598870	B04_1601069	B04_1602575	B10_1603739	B10_1603812	B04_1604927	B10_1605897	B04_1608438	B10_1609022	B04_1611576	A06_1296	A03_7680	A06_12244	A03_12656	A06_20640	A06_21415	A03_24778	A06_26802	A06_33843	A03_38464	A04_44314	A04_45103	A06_45997	A04_46234	A06_49042	A06_51733	A04_58200	A06_61380	A04_64484	A06_72340	A04_75954	A06_77237	A06_77446	A04_86902	A07_89727	A06_92710	A04_93435	A06_94202	A06_96291	A06_107915	A06_108429	A06_109651	A06_116681	B02_117448	A03_118921	A04_119529	A03_120309	A03_123661	A04_129029	A01_131346	A06_136507	A03_137447	A06_142233	A06_150581	A06_152262	A06_152965	A03_153852	A04_157834	A04_162592	A06_164068	A06_167274	A06_178487	A06_183057	A06_184215	B02_191203	A06_195552	B02_196490	A04_198930	A03_199448	A06_201755	A04_204591	B02_212431	A06_214529	A06_214586	A06_218083	A06_218139	A04_218831	A06_220178	A06_227694	A04_232244	A03_235482	A04_243161	A03_243819	A06_246571	A06_248424	A04_252267	A03_253130	A06_253350	A04_253387	A01_263719	A06_264608	A06_264701	A06_266638	A06_268363	A06_269062	A06_270164	B02_274253	A06_275184	B02_277375	A06_280382	A06_294611	A03_301580	A04_302200	B02_312257	A06_315244	A06_315727	A06_315935	A06_315988	A06_317855	A06_319218	A04_323659	A06_326489	A06_328315	A06_329038	A06_340687	A04_341432	A06_341541	A06_342203	A06_347807	A06_351742	A04_355143	A06_356245	A06_357976	A04_358404	A06_359118	A06_362653	A06_368500	A06_369976	A06_372558	A06_374880	A06_380209	A04_382942	A03_387835	A06_395419	A03_397036	B02_399808	A04_404584	A03_405750	A04_411643	A06_411711	A06_413615	A06_420476	A06_422699	A03_423130	A06_423178	A03_423210	A06_424831	A06_426055	A03_427172	A03_430759	A04_431857	A03_439582	A06_440442	A06_446526	A06_449217	A06_450991	A03_452456	A06_455831	A03_456820	A04_460477	A06_462510	A06_467899	A06_470880	B02_488461	A06_491051	A03_494765	A06_495399	A06_495595	A06_497733	A03_500130	A04_501058	A06_502113	A06_502302	A06_507955	A06_521158	A06_521889	A03_527058	A06_529116	A06_531838	A06_532907	A06_538048	A06_543863	A06_552501	A06_554687	A03_555274	A06_556950	A06_559673	A06_561896	A06_577217	A04_580184	A04_584778	A06_585089	A06_587770	B02_591069	A04_591181	A06_592940	A06_595450	A06_596345	A04_601184	A06_604023	A04_608027	A06_609482	A06_610836	A06_611884	A06_624088	A06_625540	A06_638156	A03_639892	A06_639990	A04_641703	A04_644656	A06_646813	A06_651581	A06_652388	A06_660753	A06_662592	A03_672749	A06_674271	A06_678850	A06_682407	A04_686906	A06_688583	A06_689162	A06_693355	A06_693497	A06_693875	A04_695677	A06_696592	A03_698736	A06_702545	A06_705052	A04_705110	A06_709257	A06_710583	A04_721012	A06_727054	A06_729816	A03_735339	A06_735663	A06_736592	A06_739583	A01_747490	A06_750040	A06_750583	A04_755780	A03_761368	A03_762280	A06_769126	A06_770364	A04_777255	A06_785565	A06_786176	A03_793283	A03_793961	A06_794544	A06_797485	A03_798932	A04_800641	A04_800796	A04_814909	A06_819697	A06_826285	A06_828508	A06_834492	A06_840894	A06_850042	A06_856489	A01_862035	A06_867903	A06_871424	A03_874858	A06_879054	A06_885424	A04_889448	A03_892588	A06_894608	A06_899298	A03_901023	A06_905324	A06_907494	A06_907576	A03_910008	A06_912723	A03_913837	A06_914978	A06_915276	A06_917886	A04_919571	A03_922624	A06_923200	A06_924908	B02_927184	A06_927278	A04_927754	A04_930141	A06_931206	A06_935986	A04_941733	A03_942873	A06_946159	A06_950429	A04_951240	A06_951763	A03_951768	A06_953764	A06_953903	A03_954786	A04_956901	A06_957290	A06_959420	A03_969546	A04_971866	A06_972836	A06_975805	A04_978169	A06_980413	A06_980873	A06_982578	A06_987439	A06_987476	A06_988018	A03_990559	A06_990975	A06_993657	B10_999656	B10_1000897	B10_1001078	B10_1001574	B10_1003556	B10_1003651	B10_1003986	B10_1004344	B10_1004924	B10_1005071	B10_1005978	B10_1006502	B10_1006903	B10_1007005	B10_1008655	B03_1008889	B10_1009129	B10_1010883	B10_1011611	B10_1012360	B10_1012407	B10_1012596	B10_1013209	B10_1013733	B10_1014398	B10_1014663	B05_1014879	B10_1014909	B10_1016004	B10_1016203	B05_1016458	B10_1018180	B10_1018627	B10_1018722	B10_1020339	B10_1020397	B10_1021565	B10_1022073	B10_1022154	B10_1022213	B10_1022832	B10_1023203	B10_1023229	B10_1023396	B10_1024027	B05_1024848	B05_1025599	B10_1025823	B10_1025968	B05_1026121	B10_1026644	B10_1026941	B10_1027040	B05_1027298	B10_1029486	B10_1031014	B10_1032129	B10_1034146	B10_1034533	B10_1035388	B10_1035805	B10_1036042	B10_1036170	B10_1036928	B03_1037286	B10_1037407	B10_1038384	B10_1038457	B10_1038662	B10_1039234	B10_1039734	B10_1042298	B10_1042648	B10_1043224	B10_1044530	B10_1045788	B10_1046990	B10_1048999	B05_1050329	B10_1050424	B10_1051544	B05_1053506	B10_1053531	B10_1054123	B10_1054295	B10_1054780	B10_1054877	B10_1055003	B10_1055143	B10_1055262	B10_1055582	B10_1056718	B10_1058789	B10_1059337	B10_1059521	B10_1059606	B10_1059752	B10_1059962	B10_1060745	B10_1061229	B10_1061251	B10_1062927	B10_1064552	B10_1064890	B10_1065943	B10_1066259	B10_1066273	B10_1066485	B10_1066610	B10_1066810	B05_1066858	B10_1067904	B10_1067918	B10_1069135	B10_1069412	B10_1070792	B05_1070854	B10_1070972	B10_1072798	B10_1072803	B10_1072929	B10_1073025	B05_1073787	B10_1075196	B10_1075467	B10_1075919	B10_1076168	B10_1077039	B10_1077646	B10_1078070	B10_1079999	B10_1080749	B10_1083898	B10_1084171	B10_1084281	B10_1085270	B10_1085532	B10_1086677	B10_1087250	B05_1087313	B10_1087682	B10_1087709	B10_1087825	B10_1089530	B10_1089665	B10_1090553	B10_1091291	B10_1092516	B10_1092605	B10_1093366	B10_1093435	B10_1095636	B10_1096016	B10_1096607	B10_1096772	B10_1097613	B10_1099039	B10_1099355	B10_1100157	B10_1100475	B10_1101328	B10_1102839	B10_1104368	B10_1104956	B10_1107816	B10_1108053	B10_1108145	B10_1108884	B10_1109990	B10_1110256	B10_1110394	B10_1110856	B10_1110869	B10_1111618	B10_1112390	B03_1113533	B10_1113930	B10_1115061	B10_1115664	B10_1116387	B10_1116655	B05_1119936	B10_1121808	B10_1122303	B10_1124568	B10_1125214	B10_1125832	B10_1126241	B10_1127550	B10_1127977	B10_1128555	B03_1129622	B10_1130306	B10_1130393	B10_1130457	B10_1131093	B10_1131211	B10_1131604	B10_1132118	B10_1132149	B10_1132468	B10_1132540	B03_1133049	B10_1133248	B10_1133584	B10_1135267	B10_1137377	B10_1137524	B10_1137527	B10_1137954	B05_1139593	B10_1139698	B10_1139922	B10_1141128	B10_1142685	B10_1142734	B10_1144008	B10_1145092	B10_1146050	B10_1146561	B10_1147328	B10_1147933	B10_1149046	B10_1149839	B05_1150658	B05_1150729	B10_1151295	B10_1151626	B10_1152705	B10_1152806	B10_1153146	B03_1153506	B10_1153599	B10_1153964	B10_1154282	B10_1154419	B10_1155049	B10_1156400	B10_1156412	B10_1157842	B10_1158092	B10_1159601	B05_1159648	B10_1160497	B10_1161599	B10_1162203	B10_1162281	B10_1162773	B10_1163232	B10_1164035	B10_1164605	B10_1166476	B10_1167819	B10_1167922	B10_1169397	B10_1169475	B05_1170354	B10_1170557	B10_1170743	B10_1171042	B10_1173377	B10_1173537	B10_1173540	B10_1175749	B10_1176719	B10_1176973	B10_1179913	B10_1180583	B10_1181018	B10_1181235	B10_1182228	B10_1182672	B10_1183091	B10_1183206	B10_1184280	B05_1184580	B10_1184984	B10_1185811	B10_1186484	B10_1186733	B10_1190605	B10_1190837	B10_1191806	B10_1192079	B10_1192943	B10_1193897	B10_1194345	B10_1194928	B10_1195201	B10_1195540	B10_1198613	B10_1199914	B10_1200078	B05_1200173	B10_1200612	B10_1201941	B10_1202859	B10_1203816	B10_1203871	B10_1205003	B10_1205333	B10_1207689	B10_1207913	B10_1208841	B10_1209347	B10_1210279	B10_1210729	B10_1211317	B10_1211697	B10_1211909	B10_1212418	B05_1213280	B10_1213371	B10_1214395	B10_1214535	B10_1215439	B10_1216235	B10_1219287	B10_1220523	B10_1221254	B10_1224339	B10_1224341	B10_1225618	B10_1225843	B10_1225919	B10_1226244	B10_1227421	B10_1227445	B10_1229135	B05_1229326	B10_1229438	B10_1229975	B10_1230364	B05_1230464	B10_1232079	B10_1232316	B10_1232488	B10_1232747	B10_1233034	B10_1233444	B10_1233656	B10_1234819	B10_1235533	B10_1235956	B10_1236225	B10_1236466	B10_1237046	B10_1237545	B10_1238087	B10_1238762	B10_1239437	B10_1239929	B10_1240255	B10_1241872	B10_1242104	B10_1242666	B10_1243132	B10_1243220	B10_1243860	B10_1245725	B10_1246586	B10_1246775	B10_1246888	B10_1247621	B10_1248573	B10_1248598	B05_1249403	B10_1249627	B10_1250047	B05_1251453	B10_1251492	B10_1251804	B10_1252203	B10_1254702	B10_1255236	B10_1255332	B10_1255374	B10_1255888	B10_1256668	B10_1257548	B10_1257973	B10_1258251	B10_1258541	B05_1258581	B10_1259685	B10_1259825	B10_1260827	B10_1261240	B10_1262060	B10_1262288	B10_1263033	B10_1263362	B10_1264386	B10_1264417	B10_1264781	B10_1267015	B10_1267258	B10_1267709	B05_1269151	B05_1269650	B10_1270364	B05_1270701	B10_1270777	B10_1271658	B10_1272779	B10_1272999	B10_1273988	B10_1274892	B05_1274934	B10_1275257	B10_1275643	B10_1276118	B10_1276404	B05_1276488	B10_1277374	B10_1277636	B10_1278033	B10_1278778	B10_1279201	B10_1280101	B05_1280541	B10_1280662	B10_1281843	B10_1281996	B10_1282343	B10_1282794	B10_1283383	B10_1283540	B10_1284274	B10_1284528	B10_1284823	B03_1285058	B10_1285752	B10_1285800	B10_1286288	B10_1286745	B05_1287352	B10_1287601	B03_1288841	B10_1289241	B10_1289412	B10_1290077	B10_1290433	B10_1291102	B10_1291185	B10_1291313	B10_1293762	B05_1294179	B10_1294726	B05_1295147	B05_1296509	B10_1297547	B10_1297666	B10_1298253	B10_1298783	B10_1299038	B10_1299062	B10_1299672	B10_1300282	B10_1300904	B10_1301070	B05_1303065	B10_1303211	B10_1303840	B10_1305352	B10_1305498	B10_1307407	B10_1307797	B10_1308686	B10_1309574	B10_1309755	B10_1311497	B03_1313406	B10_1314916	B03_1315148	B10_1316546	B05_1316820	B10_1317549	B10_1319850	B05_1320077	B10_1320375	B10_1320410	B10_1320936	B10_1320992	B10_1321301	B10_1322865	B10_1323072	B10_1323589	B10_1324439	B10_1325484	B10_1326242	B10_1326812	B10_1327489	B10_1328523	B10_1328699	B10_1328768	B10_1330623	B10_1331052	B10_1332145	B10_1332268	B10_1332767	B10_1335568	B10_1336864	B10_1338866	B10_1338899	B10_1339688	B10_1340099	B10_1340565	B10_1341331	B10_1341623	B05_1343142	B10_1345256	B10_1349035	B10_1349656	B10_1350496	B10_1350824	B10_1351849	B10_1352080	B10_1352220	B10_1353302	B10_1353333	B10_1354201	B10_1354373	B05_1355764	B10_1355946	B10_1356858	B10_1356950	B10_1357124	B10_1358688	B10_1358847	B10_1359856	B10_1359997	B10_1360845	B10_1361003	B10_1361484	B10_1361539	B10_1365450	B10_1365864	B10_1366188	B10_1367061	B10_1367572	B05_1367757	B10_1369575	B10_1370809	B10_1371441	B10_1371645	B10_1371793	B10_1373196	B05_1374841	B10_1375516	B10_1376152	B10_1376777	B10_1377112	B10_1377734	B10_1378471	B05_1380033	B10_1380167	B10_1382249	B10_1384326	B10_1385100	B10_1385732	B03_1386581	B05_1387035	B10_1388005	B10_1388035	B10_1388065	B10_1388704	B10_1388920	B10_1390293	B10_1390984	B10_1391581	B10_1393290	B10_1393766	B10_1394120	B10_1394802	B10_1396285	B10_1396572	B10_1397384	B10_1397621	B10_1398055	B05_1399529	B10_1399673	B10_1400709	B10_1400809	B10_1403110	B10_1405115	B05_1406638	B10_1408671	B10_1411647	B03_1411756	B10_1412903	B10_1413157	B10_1413193	B03_1413978	B10_1414424	B10_1415107	B10_1415241	B10_1415335	B10_1415573	B10_1415600	B10_1417793	B10_1418517	B10_1418573	B10_1419204	B10_1421257	B10_1421696	B10_1422120	B10_1422412	B10_1422730	B10_1422936	B10_1423864	B10_1424167	B10_1424390	B10_1425939	B10_1426763	B10_1427023	B10_1427261	B10_1429073	B10_1429345	B10_1430975	B03_1431722	B10_1432149	B10_1432184	B10_1433586	B10_1434423	B10_1434961	B10_1435568	B10_1435916	B10_1436080	B10_1437598	B05_1438409	B10_1440459	B10_1440499	B10_1440910	B10_1441279	B10_1442691	B10_1443184	B10_1445408	B10_1446741	B10_1447842	B10_1447932	B10_1450903	B05_1453100	B04_1454167	B10_1454322	B10_1454642	B10_1454984	B10_1455428	B10_1456211	B10_1456351	B10_1456528	B10_1458128	B10_1458769	B10_1459198	B10_1461083	B10_1461531	B03_1461545	B10_1466021	B03_1466034	B10_1468021	B10_1470333	B10_1470483	B10_1470548	B05_1470979	B10_1472498	B10_1473289	B10_1474928	B10_1475343	B10_1476460	B03_1476628	B10_1476666	B05_1477167	B10_1477592	B10_1477777	B10_1480256	B10_1480539	B10_1481154	B10_1481371	B10_1481446	B10_1481787	B10_1482158	B10_1482175	B10_1483366	B03_1483461	B10_1483656	B10_1483951	B10_1483973	B10_1485696	B10_1486144	B10_1486332	B05_1486714	B10_1487719	B10_1487750	B10_1488324	B10_1488338	B10_1488763	B10_1488809	B10_1489878	B05_1490441	B10_1492336	B10_1493755	B10_1493805	B10_1494077	B10_1495253	B10_1495936	B10_1496008	B05_1496148	B10_1498358	B10_1498588	B05_1499589	B10_1499613	B10_1501924	B10_1502444	B10_1502919	B10_1503276	B10_1503469	B10_1503809	B10_1503819	B05_1503887	B10_1504466	B10_1504776	B10_1506941	B10_1507631	B10_1508085	B10_1508677	B10_1509064	B10_1509219	B10_1510459	B10_1510663	B10_1511838	B10_1513496	B10_1513714	B10_1514287	B10_1514355	B10_1514481	B10_1514824	B10_1515221	B10_1515229	B10_1515461	B10_1516396	B10_1516530	B10_1516670	B10_1517123	B10_1517270	B10_1517890	B05_1518708	B10_1519180	B10_1520662	B10_1522038	B10_1522413	B10_1523281	B10_1524224	B10_1526139	B10_1527359	B10_1529668	B10_1529742	B10_1530052	B10_1530574	B10_1530722	B10_1531666	B10_1532363	B10_1532397	B10_1532438	B03_1535492	B10_1535557	B10_1536076	B10_1537197	B03_1537715	B10_1538392	B10_1539441	B10_1540041	B10_1540663	B10_1541023	B10_1542205	B10_1543564	B10_1544437	B10_1544497	B10_1545380	B10_1545887	B10_1546808	B10_1550141	B10_1553648	B10_1556027	B10_1558631	B10_1558700	B10_1559041	B05_1559367	B10_1559541	B10_1559695	B10_1559729	B10_1559912	B10_1560020	B10_1560245	B05_1561044	B10_1561907	B10_1563006	B10_1563873	B10_1564010	B10_1564761	B10_1564817	B10_1565112	B10_1565242	B10_1565683	B10_1565957	B10_1566625	B10_1569738	B10_1569999	B10_1570225	B10_1570567	B10_1571254	B10_1573144	B10_1573502	B03_1573752	B10_1574090	B10_1575901	B10_1576628	B10_1577017	B05_1577021	B10_1578002	B10_1578078	B10_1578450	B10_1579657	B10_1580021	B10_1580668	B10_1580800	B10_1581049	B10_1582539	B10_1582723	B10_1584761	B10_1585142	B10_1585215	B10_1585442	B10_1586193	B10_1586250	B10_1586559	B10_1587436	B03_1588031	B10_1588033	B03_1588111	B10_1588203	B10_1588217	B10_1588626	B10_1588641	B10_1588746	B10_1588844	B10_1590993	B05_1591766	B10_1591810	B10_1592002	B10_1592354	B10_1592965	B10_1593162	B10_1595729	B10_1596213	B10_1597825	B10_1598885	B10_1599243	B05_1599788	B10_1600668	B10_1600685	B10_1603955	B03_1605683	B10_1607550	B10_1607762	B10_1608137	B10_1608758	B10_1609613	B10_1609744	B10_1609761	B10_1609984	B10_1611132	B10_1611243	B10_1611704	B10_1611923	B10_1612314	B10_1612500	B10_1613425	B10_1613771	B05_1614661	B10_1615323	A06_7062	B02_9049	A06_12732	A03_15951	A03_20200	A03_22522	A03_23627	A04_24665	A03_25649	A03_29014	A04_30237	A06_32785	A06_40453	A04_40733	A06_47212	A06_50516	A06_53216	A06_54109	A06_59997	A06_64307	A06_64662	A06_68095	A06_75117	A06_75171	A06_75793	A04_77163	A06_78156	A06_79547	A07_81051	A06_87491	A06_92877	A04_94318	A04_94386	A04_95837	B02_96479	A06_107130	A06_108406	A03_109678	A06_110334	A06_110337	A06_111198	A06_111600	A06_115274	A06_122757	A06_123414	A06_126491	A06_127689	A06_137163	A03_139631	A06_146343	A03_149371	A06_153982	A03_156857	A06_167695	A06_170049	A04_174265	A06_183872	A06_188355	A06_188426	A06_192994	A06_202791	A06_203306	A06_207031	A06_212232	A06_219351	A04_223983	A06_229012	A06_237846	A06_240682	A06_248792	A06_250822	A03_254635	A06_255165	A04_256215	A06_258646	A06_259325	A06_262014	A06_268662	A06_270967	A06_273471	A06_273695	A04_274756	A03_276081	A06_282816	A03_287443	A06_287848	A06_288834	A06_291792	A06_293623	B02_296708	A06_298634	A06_302714	A06_303688	A06_304258	A06_312760	A03_313066	A06_317337	A04_323748	A06_328701	A06_335851	A06_340275	A03_343800	A06_357762	A03_372478	A06_373320	A04_376321	A06_376939	A06_378668	A06_380615	A04_385558	A04_394942	A04_397544	A06_402206	A03_408156	A06_408451	A06_409024	A03_410108	A06_410167	A06_415329	A06_417870	A04_423601	A06_429458	A06_430105	A06_430807	A06_431149	A06_431521	A06_431725	A06_431946	A06_432723	A04_433025	A06_435455	A06_438172	A06_441432	A06_443507	A04_445405	A06_445719	A06_445720	A06_446941	A06_454482	A01_457772	A06_459864	A06_465573	A06_466975	A06_470794	A06_475358	A06_475920	A04_475993	A06_480760	A06_483163	A06_488019	A06_491207	A06_493328	A06_496589	A06_497311	A04_499980	A03_508025	A03_508897	A03_510385	A06_510738	A06_513932	A06_517191	A06_517509	A06_520424	A06_522981	A06_523789	A03_528766	A03_529964	A06_533371	A06_535790	A06_540727	A06_545638	A06_546495	A04_546844	A04_549163	A03_549263	A03_549497	A06_551621	A06_554193	A04_557595	A06_559877	A06_564654	A03_568386	A06_570942	A04_571535	A06_571948	A03_581153	A06_587209	A04_591651	A04_611955	A06_621435	A03_627467	A06_630247	A06_630898	A06_633621	A06_635672	A06_641095	A06_646028	A06_652981	A06_657171	A06_663379	A03_665395	A04_667530	A06_673272	A06_676415	A06_676592	A06_678107	A06_684745	A06_692609	A06_695877	B02_698390	A06_702514	A06_705152	A06_707000	A03_707161	A06_709418	A03_711575	A06_714003	A04_714353	A06_716847	A06_718006	A06_724729	A06_724781	A06_726766	A03_729863	A03_730992	A06_731404	B02_733047	A06_734554	A06_738093	A03_741295	A06_749169	A03_750728	A06_760983	A06_763606	A04_771228	A06_774459	A03_787902	A06_791726	A06_796070	A03_797858	A03_800727	A06_801358	A06_801386	A06_803317	A04_804807	A06_817560	A06_820393	A03_822788	A06_823869	A03_824119	A06_825126	A06_833688	A01_834781	A06_834965	A06_836620	A03_840802	A06_844357	A04_845205	A03_848537	A03_849469	A06_850109	A06_851166	A03_857846	A06_860780	A03_862678	A06_871310	A06_872180	A03_872455	A06_879269	A04_880389	B02_884271	A06_885013	A06_885951	A06_886452	A06_886790	A06_894303	A03_898273	A04_901738	A04_902211	A06_910093	A06_913416	A06_918535	A04_919045	A06_921825	A06_928275	A06_930583	A06_931207	A06_931734	A03_932306	A06_933564	A06_937567	A06_939936	A06_944329	A03_944978	A06_947952	A06_948535	A06_950643	A06_953342	A03_953606	A06_954448	A06_959508	A06_960977	A06_962821	A04_964258	A06_967733	A06_973319	A06_974682	A06_975806	A06_978067	A06_979411	A04_980741	A06_984256	A06_984276	A06_986857	A06_987858	A03_991860	A06_992563	A06_993262	A04_994775	A06_996812	A06_997343	B10_999905	B10_999920	B03_1002439	B10_1003106	B10_1003629	B10_1004514	B10_1004727	B10_1004992	B10_1005956	B10_1008632	B10_1009144	B10_1009436	B10_1009745	B10_1010239	B10_1010362	B10_1011089	B05_1011940	B10_1013118	B10_1013731	B10_1016357	B10_1016624	B10_1018772	B10_1019090	B10_1020071	B10_1020595	B10_1021064	B10_1021516	B10_1021738	B10_1022562	B10_1024865	B10_1025128	B10_1025152	B10_1026147	B05_1026398	B10_1027190	B10_1027422	B10_1027555	B10_1027904	B10_1028087	B10_1028180	B10_1028462	B10_1030311	B10_1030341	B10_1032157	B10_1033457	B10_1034145	B10_1034665	B10_1035274	B10_1037660	B10_1039380	B10_1040417	B05_1041111	B10_1042386	B10_1043628	B10_1045122	B10_1045515	B10_1045780	B10_1046649	B10_1046851	B03_1046876	B10_1047845	B10_1047915	B10_1047921	B10_1048783	B05_1049313	B10_1050410	B10_1051483	B10_1051498	B10_1051608	B10_1051622	B10_1052293	B03_1052513	B10_1052524	B10_1053026	B10_1053885	B10_1054439	B10_1055326	B10_1057170	B10_1057806	B10_1057944	B10_1059065	B10_1059193	B05_1060433	B10_1060983	B05_1061755	B10_1062022	B10_1062189	B05_1064110	B03_1064377	B10_1064807	B10_1066268	B10_1067207	B05_1067209	B05_1070186	B10_1070239	B10_1071377	B10_1071477	B10_1071972	B10_1072250	B10_1072272	B10_1072425	B10_1072844	B10_1073383	B10_1073564	B05_1074297	B10_1075918	B10_1076100	B05_1076766	B10_1077238	B10_1077642	B10_1077700	B10_1077968	B10_1078675	B10_1079407	B10_1080162	B10_1080373	B10_1081231	B10_1083196	B10_1083536	B10_1083872	B10_1085398	B10_1085632	B10_1086296	B10_1087388	B10_1087567	B10_1088291	B10_1088748	B10_1088992	B10_1089564	B10_1090096	B10_1091193	B03_1091649	B10_1091972	B10_1093748	B10_1094297	B05_1094459	B10_1094761	B10_1095580	B10_1095648	B05_1095994	B10_1096019	B05_1096706	B10_1098237	B10_1098724	B10_1100677	B10_1101096	B10_1101493	B10_1103801	B10_1104006	B10_1104987	B10_1105035	B10_1105261	B10_1105414	B10_1105681	B10_1107070	B10_1107138	B10_1108054	B10_1108556	B10_1109486	B10_1109694	B10_1111503	B10_1113904	B10_1115343	B10_1116506	B10_1116889	B10_1118314	B10_1120765	B05_1121137	B10_1121348	B10_1121397	B10_1121615	B10_1121632	B10_1121855	B10_1124376	B10_1125116	B10_1128769	B05_1128790	B05_1129130	B05_1129505	B10_1130025	B10_1130060	B10_1130706	B10_1130824	B10_1132609	B10_1132828	B10_1133039	B10_1134105	B10_1134712	B10_1136267	B10_1136950	B10_1137714	B10_1137834	B10_1137836	B10_1138133	B10_1138140	B10_1138317	B10_1139105	B10_1139888	B10_1140843	B10_1141574	B10_1142173	B10_1142568	B10_1143018	B05_1143545	B10_1143610	B10_1143631	B10_1145837	B10_1146432	B10_1146459	B10_1146676	B10_1148890	B10_1150195	B10_1151315	B10_1151748	B03_1153280	B10_1153384	B10_1154210	B10_1154726	B10_1155261	B10_1155795	B10_1156802	B10_1157273	B10_1157796	B10_1158520	B10_1158573	B10_1158711	B10_1161028	B10_1161912	B10_1162998	B10_1163881	B10_1164009	B10_1165765	B10_1166334	B10_1168372	B10_1168712	B10_1170089	B03_1170552	B10_1171722	B10_1172466	B10_1172626	B10_1172735	B10_1172989	B10_1173898	B10_1174541	B10_1174717	B10_1174946	B10_1175235	B10_1175590	B10_1176098	B10_1178037	B10_1178215	B10_1178333	B10_1178371	B10_1179454	B10_1179641	B10_1180384	B10_1180946	B10_1181766	B10_1182526	B10_1182837	B10_1183930	B10_1185707	B10_1186135	B10_1186316	B10_1186442	B10_1186553	B05_1188151	B10_1188274	B10_1188286	B10_1189012	B10_1190549	B10_1192799	B05_1195175	B10_1198025	B10_1198551	B10_1199059	B10_1199110	B10_1200221	B05_1200729	B10_1203578	B10_1204405	B10_1204816	B10_1205364	B10_1205710	B10_1206558	B10_1207421	B10_1207426	B10_1207756	B10_1208315	B10_1209171	B10_1209345	B10_1210341	B10_1210754	B10_1210839	B10_1210955	B10_1211100	B10_1211544	B10_1211970	B10_1213191	B10_1214202	B10_1214659	B10_1215004	B10_1215257	B10_1215710	B05_1217037	B10_1220483	B10_1221608	B10_1221895	B10_1222275	B05_1222512	B10_1223577	B10_1224961	B10_1225092	B10_1226890	B10_1227009	B10_1227217	B10_1227219	B05_1227664	B10_1228743	B05_1229175	B10_1229765	B10_1229954	B10_1231636	B10_1231900	B10_1233780	B10_1234370	B10_1235241	B10_1235516	B10_1236021	B10_1236160	B10_1237576	B10_1238421	B10_1239567	B10_1239656	B05_1239861	B10_1241001	B10_1241785	B10_1242244	B05_1242616	B10_1242870	B10_1243196	B10_1243497	B10_1243609	B10_1244431	B10_1244658	B10_1244905	B03_1246203	B10_1246231	B10_1247070	B10_1247979	B10_1248377	B10_1248533	B10_1248844	B10_1250026	B10_1250283	B10_1250311	B10_1250731	B10_1250825	B10_1251773	B10_1252623	B10_1252791	B10_1253590	B10_1253615	B10_1253860	B10_1254112	B10_1255168	B10_1255685	B10_1256100	B10_1258559	B10_1258665	B10_1258854	B10_1259930	B10_1260267	B10_1261690	B03_1262261	B10_1264782	B10_1265267	B10_1265764	B10_1265943	B10_1266169	B10_1266398	B10_1267288	B10_1267664	B10_1268360	B10_1269083	B10_1272663	B10_1272799	B10_1273332	B10_1274689	B10_1274781	B10_1274872	B10_1275153	B10_1276057	B05_1276090	B10_1277284	B10_1277335	B10_1277484	B10_1277865	B10_1278875	B10_1279234	B10_1279309	B10_1280054	B03_1280115	B10_1280771	B10_1282702	B10_1282714	B10_1283900	B10_1284698	B10_1286023	B10_1286672	B05_1286833	B10_1287073	B10_1288496	B10_1289355	B05_1290718	B10_1290971	B10_1291324	B10_1292751	B10_1292811	B10_1292959	B10_1293380	B10_1293468	B10_1295891	B10_1296803	B10_1296864	B10_1297634	B10_1298193	B10_1298591	B10_1299075	B10_1300461	B10_1300657	B10_1301704	B10_1302132	B10_1302962	B10_1304842	B10_1305036	B10_1307814	B10_1309267	B10_1309841	B10_1310284	B10_1312632	B10_1314870	B10_1315896	B10_1316106	B10_1317264	B10_1317521	B10_1318810	B10_1320210	B10_1320626	B10_1322231	B10_1324304	B05_1324724	B05_1326433	B10_1326642	B10_1327096	B10_1329049	B10_1329926	B10_1331338	B10_1331455	B10_1332883	B10_1333276	B10_1334035	B10_1335809	B10_1337365	B10_1337656	B10_1337701	B10_1338726	B10_1339292	B10_1339813	B10_1340182	B10_1341918	B10_1342343	B10_1342438	B10_1343186	B10_1343778	B10_1344423	B10_1344628	B05_1345576	B10_1345657	B05_1346181	B05_1346717	B10_1350638	B10_1350778	B10_1351261	B10_1351431	B10_1351607	B10_1355219	B10_1355694	B10_1357651	B10_1359327	B10_1361696	B10_1362581	B10_1363982	B10_1365044	B10_1365730	B10_1367023	B10_1367211	B10_1367348	B10_1367553	B10_1367568	B10_1368835	B10_1370549	B10_1370594	B10_1371235	B10_1371994	B10_1373361	B10_1373456	B10_1373694	B10_1374332	B10_1374877	B10_1376032	B10_1377094	B10_1378895	B10_1379354	B10_1379719	B10_1379937	B10_1380037	B10_1380881	B10_1381706	B10_1381721	B10_1381861	B10_1383503	B10_1384417	B10_1385231	B10_1385485	B03_1386972	B10_1387434	B10_1387760	B10_1389852	B10_1390069	B10_1390447	B10_1392756	B05_1393210	B10_1393318	B10_1393860	B10_1394582	B10_1394777	B10_1395142	B10_1396902	B10_1397097	B10_1397575	B10_1397816	B10_1402879	B03_1403061	B10_1404849	B10_1404948	B04_1405503	B10_1405714	B10_1406169	B10_1407293	B10_1407520	B10_1407636	B10_1407876	B10_1409020	B10_1409512	B10_1409974	B05_1411906	B10_1414239	B10_1414676	B10_1414888	B10_1416311	B10_1416634	B10_1416917	B10_1417583	B10_1417987	B10_1419757	B10_1419940	B10_1420662	B10_1421230	B10_1421412	B10_1421795	B10_1422994	B10_1423014	B03_1423629	B10_1425013	B03_1425121	B05_1425815	B10_1429744	B03_1430106	B10_1430779	B05_1430932	B05_1432785	B10_1432812	B10_1432825	B10_1434781	B10_1434809	B10_1435162	B10_1435170	B10_1435475	B10_1436142	B10_1436890	B10_1437777	B10_1438857	B10_1439192	B10_1439891	B10_1441747	B10_1442920	B10_1442965	B10_1443196	B10_1444644	B10_1446426	B10_1447633	B10_1450772	B10_1452963	B10_1454106	B10_1454653	B10_1454713	B10_1455411	B10_1456405	B10_1456869	B10_1457174	B10_1457507	B10_1457816	B10_1458001	B10_1458426	B10_1458508	B10_1460113	B10_1460296	B10_1461158	B10_1461224	B05_1461562	B10_1462709	B10_1462882	B10_1464959	B10_1465014	B10_1468423	B10_1469651	B10_1469955	B10_1472111	B05_1476174	B10_1477435	B10_1477961	B10_1478621	B10_1479893	B10_1480881	B10_1481297	B10_1481835	B10_1483639	B10_1486091	B10_1486965	B10_1487148	B10_1487397	B10_1490567	B10_1490637	B10_1492071	B10_1492956	B05_1492957	B10_1493184	B05_1495026	B05_1495032	B10_1496109	B10_1496196	B10_1498007	B10_1499059	B10_1499547	B10_1499968	B10_1500347	B10_1500628	B10_1501054	B10_1501175	B10_1501482	B10_1502605	B10_1503883	B10_1505300	B10_1506111	B10_1507154	B10_1508253	B10_1508520	B10_1508678	B10_1509708	B10_1511367	B10_1511744	B10_1513675	B10_1513920	B10_1515528	B10_1516003	B10_1516201	B10_1516802	B10_1517384	B10_1519669	B10_1520591	B10_1521003	B10_1521165	B10_1521557	B10_1522961	B10_1523666	B10_1524058	B10_1524552	B10_1525677	B10_1525751	B10_1526422	B10_1527903	B10_1527907	B10_1528988	B10_1529269	B05_1529740	B10_1529825	B10_1530138	B05_1530600	B10_1530708	B10_1534883	B10_1534981	B10_1535128	B10_1535729	B10_1536341	B10_1537642	B10_1537712	B10_1538800	B10_1543058	B10_1543069	B10_1543373	B10_1543515	B10_1543901	B10_1544256	B10_1544847	B10_1545288	B10_1545352	B10_1545978	B10_1546513	B10_1547557	B10_1549122	B10_1550680	B10_1551978	B10_1554511	B10_1554729	B10_1555187	B05_1555728	B10_1556153	B10_1556482	B10_1556829	B10_1557469	B10_1558431	B10_1559646	B10_1560447	B10_1561201	B10_1562134	B10_1562555	B10_1562582	B10_1562617	B10_1564344	B05_1565925	B10_1565961	B05_1568461	B10_1568837	B10_1569057	B10_1569538	B10_1569871	B10_1571170	B10_1571734	B10_1572742	B05_1574125	B10_1574996	B10_1576968	B10_1578000	B10_1578381	B10_1578407	B03_1578677	B10_1578710	B10_1578820	B10_1579436	B10_1579707	B10_1580041	B10_1581173	B05_1582042	B10_1583942	B10_1584952	B10_1585514	B10_1585687	B10_1585729	B10_1585740	B10_1586192	B05_1586650	B10_1590255	B10_1590998	B10_1592656	B10_1594012	B10_1594338	B10_1595130	B10_1596731	B10_1597244	B10_1598700	B10_1602160	B03_1603639	B10_1604479	B10_1605846	B10_1605894	B10_1606284	B10_1606968	B10_1607531	B10_1608328	B10_1608409	B10_1608481	B10_1608671	B10_1608879	B10_1610178	B10_1610429	B10_1610894	B10_1611549	B10_1611716	B10_1612409	B05_1613858	B10_1614165	B10_1615495	A10_56	A12_2427	A11_2863	A08_4374	A12_5165	A12_6127	A11_6802	A10_8946	A08_15272	A11_15583	A01_16774	A08_18838	A01_19552	A12_21068	A11_21285	A06_22015	A06_23524	A11_26897	A08_27393	A11_27745	B01_29736	A11_30054	A11_30105	A10_32419	A06_34255	B01_34796	B01_34807	A06_36631	A12_37444	A06_38739	A11_39237	B01_39576	A10_39804	A10_40035	A08_41969	B01_43959	A12_48203	A08_48963	A10_49977	A10_50198	B01_50507	A10_53018	A01_54974	A08_55892	A10_58590	A04_59155	A01_59825	A11_61228	A08_62823	A12_63063	B01_64044	A10_70401	A08_73159	B01_73372	B01_74428	A11_75661	A08_76079	A12_76440	A10_78139	A11_78698	B01_79305	B01_82230	B01_83692	B01_84647	A08_86014	A08_86431	A08_87166	A08_87782	A11_90193	A11_90224	A12_91007	A11_91686	A06_95697	A12_95805	A10_96975	A08_98471	A06_102243	A04_102826	A12_104399	A08_106627	A08_107470	A11_111325	A04_112636	B01_114377	B01_114611	A10_115528	A06_116346	A12_116423	A10_117817	A11_118045	B01_118889	A06_119152	A11_119841	A06_120268	B01_120298	A11_120388	A04_122514	A06_122737	A06_122739	A08_122863	A12_123150	A06_123155	A11_124151	A11_125652	A12_126165	A01_126675	A08_126805	A12_128006	A06_128125	A11_129885	A12_130849	A12_137104	A11_137250	A01_137335	A12_139177	A11_142557	A07_142941	A06_142987	A11_143455	B01_145100	A08_147736	A04_147935	A11_147956	A04_149047	A10_151331	A12_157229	A06_158897	A11_159096	A10_160182	A10_161681	A12_163709	A06_164450	A12_164768	A12_165299	B01_167259	A06_167614	B01_167791	B01_168296	B01_168549	A11_168585	A10_169530	A06_169605	A12_170452	B01_170506	B01_172627	A10_173686	A06_175026	A11_176084	A10_176865	A11_177711	A11_177927	A01_178103	B01_178422	A11_183068	A12_183533	A10_183926	A10_186269	A11_188723	A12_189650	A12_190498	A06_190884	A12_191018	B01_191274	A12_193707	A06_197379	A11_198537	B01_199607	A10_201466	A11_201816	A06_202626	A12_206301	A03_206878	A11_207948	A12_208117	A11_208648	A01_209291	A12_210199	A11_212466	A11_214069	A12_215051	A10_215567	A06_215609	A08_218882	A12_220056	A10_220195	A12_221346	A12_221473	A12_222380	A12_223772	A12_226468	B01_228786	A12_230551	A08_231937	A08_234227	A11_234324	A06_235047	A10_236653	A08_237516	B01_238008	A06_240983	A10_241138	A01_241201	A10_241572	B01_242636	A12_246473	A12_247209	B01_247503	A12_248129	A08_248340	B01_249747	A08_251166	A10_251189	A10_251622	A10_251796	A06_256949	A06_259141	B01_259315	B01_260156	A06_260273	B01_260734	A12_264126	A11_264545	A06_269604	A08_270830	A03_280119	A06_280690	A11_280743	B01_282464	A12_285247	A10_288163	A01_289463	A11_291368	A12_291919	A08_292620	A11_294732	A04_297647	B01_300959	A08_301347	A11_305617	B01_305944	A10_306614	A01_308057	A06_308474	A12_308684	B01_312196	B01_312396	B01_313081	A12_314175	A10_314366	A11_314683	A08_314877	A12_316033	A08_317125	A11_317856	A11_319022	A11_319629	A12_320305	A08_321662	A08_322035	B01_322342	A12_323217	A06_325961	B01_327169	A06_328339	A08_330290	A10_330711	A08_331799	A11_332377	A12_336168	A04_340723	A12_341785	A06_341993	A10_342023	B01_343809	B02_344432	A12_344567	B01_346813	A10_348631	A11_349296	B01_350181	B01_350304	A06_351391	A08_351571	A11_351586	A08_352338	A11_353046	A10_353854	A12_354149	A10_356053	A11_357286	A11_357522	A04_358313	A10_360006	A03_360271	A12_360848	A11_363500	A12_367779	A01_369963	B01_372104	A08_372334	A08_373033	A06_373659	B01_373791	A06_373815	A08_373967	A11_374443	B01_374475	A08_376562	A08_378615	A12_379655	A10_381745	A10_382285	A10_382315	A11_383416	A08_385490	A10_388055	A11_390065	A08_391030	A01_391915	A12_392309	A06_393731	A10_397713	A12_400197	A08_401911	A11_401977	A12_404178	A11_404609	A12_405016	B01_406300	A11_407099	A06_407305	A04_408671	B01_409051	A10_412536	B01_414335	A06_415076	B01_415282	A01_416557	A10_417303	A11_419937	A12_420434	A11_420520	A12_421419	A12_422239	A01_424560	A08_426399	A06_427313	B01_427734	A11_427809	A11_428088	A12_432481	A01_434615	A11_434989	B01_436768	A11_440954	A11_440961	A12_442157	A06_443580	B01_447553	A10_450545	A12_451146	A12_451666	A10_456507	A08_457701	A11_458302	A11_458400	A08_459652	A06_461153	A06_461687	A12_462656	A08_463787	A06_467569	A01_468735	A12_469287	A12_470350	A10_472468	A12_474640	A06_475175	B01_475617	A08_476671	A12_477540	B01_478167	A11_478402	A08_480193	A08_483746	A06_484127	A12_484719	A08_485281	A06_485607	A11_490400	A12_491159	A10_491494	B01_491731	A12_492314	A06_494414	A11_494577	B01_496109	A08_499981	A12_500148	A08_502813	A06_503097	A11_503872	A10_505103	A11_505701	B01_506991	A06_507169	A01_507830	A12_508258	B01_509000	A12_511717	A08_513139	A10_515381	A10_517071	A12_517793	A12_518866	A06_519070	B01_519599	B01_520814	A11_525103	A08_527647	A11_528005	A12_529515	A11_531551	A08_532560	A10_532565	A08_533776	A11_533786	A06_534539	A10_536457	A10_538442	A10_539586	A03_545535	A11_546938	B01_548062	A08_548107	A12_549636	A06_554197	A08_555402	A10_557028	A08_557099	B01_558344	A10_561759	A11_562309	A10_563705	B01_566686	B01_568613	A11_569281	A12_570483	A06_572265	B01_573749	B01_573917	A12_575720	B01_577548	A06_577704	A06_578032	A12_578942	A06_581732	B01_583061	A10_583070	A11_583829	A07_584099	B01_584414	A10_585485	A08_586845	A04_591581	B01_591684	A12_593752	A12_594726	B01_596389	A08_597305	A08_597746	A06_598168	B01_598191	B01_599803	A01_600631	A12_601018	A10_603064	B01_603518	A11_605685	A01_606398	B01_606478	A10_607412	A10_611838	A11_612883	A11_613553	A12_614731	A08_620534	A08_622266	A11_624388	A12_627917	B02_628400	B01_629442	A12_630214	A12_631060	A12_631776	B01_632253	A10_632873	A03_634866	A06_636730	A06_637449	A11_638188	A12_641132	A11_642621	A06_647741	B01_649812	A12_650625	A10_650942	A12_653275	A10_653331	A11_653625	A10_654543	A10_654967	B01_657362	B01_657859	A08_658303	A11_658649	A10_659795	A11_660011	B01_660014	A11_660708	A10_660780	A08_662207	A10_663266	A08_663521	A12_663858	A11_666470	A10_669748	A08_670594	A11_673046	B01_673631	A04_674153	A06_674242	A12_675679	A10_676099	B01_677047	A12_677836	A12_681920	A08_685519	B01_687964	A10_688221	A10_689305	A12_689955	A12_690419	A11_690558	A11_691821	A11_692006	A10_694449	A12_695216	A08_695267	A10_695812	A12_696375	A06_698391	A08_699310	A06_700040	A10_700337	A11_700593	A08_700803	A12_701635	A04_702244	A08_703445	A08_703533	A08_703534	A08_703962	A11_704386	A12_705164	A11_705561	A08_707747	A04_708524	A08_715829	A12_718390	A04_719756	A08_726445	A01_728675	A12_729475	A12_729901	A03_731153	B01_732887	A12_737526	A10_737755	A12_739315	A11_740663	A01_740868	A10_744728	A10_744991	A08_747752	A08_748249	A10_748345	A08_751297	A12_752288	A10_755319	A06_760319	A11_761852	A12_762372	A12_762668	A06_763012	B01_763473	A10_763540	A08_765377	A12_768711	A12_769415	A06_770178	A12_773191	A12_775098	A06_775149	B01_776975	A01_777893	A08_779148	A08_779812	A12_779893	A12_780083	A11_782837	A12_784863	A10_785317	A11_785391	A12_786717	A06_790539	A12_790713	A10_792266	A08_792905	A11_793185	A06_793718	A12_793892	B01_794072	A03_795410	A12_797350	A03_798105	A06_799497	A10_801053	A12_802633	A06_802634	A08_802640	A12_804383	A10_804586	A11_806772	A06_809854	A06_810112	A12_810446	A06_811198	B01_811575	A08_812101	A08_812182	A11_812406	A12_814998	B01_815693	A08_815876	A06_816668	A11_817039	B01_819150	A12_820218	A11_821342	A10_821680	A06_822183	A10_822301	A08_823506	A11_824419	A12_826050	B01_828663	A06_831700	B01_834231	A12_834316	A11_837270	A11_839162	A08_839221	A10_841814	A12_842769	A12_844311	A10_846639	A12_847024	A01_847583	A04_849007	A08_849442	A08_850120	A11_850967	A08_853071	A12_855273	A06_857821	A08_859753	B01_860059	B01_861111	A06_861630	A01_865476	B01_867344	A11_870776	A06_871660	A11_871973	A06_873095	A08_876447	A12_876454	A08_876545	A12_878821	A11_882027	A06_882598	A11_884869	B01_886884	A12_888363	A11_889879	A08_890416	B01_891079	A06_891579	A11_894148	A12_895368	A11_897001	A01_897253	A10_897416	A12_899950	A11_900245	A10_900963	B01_901803	A10_903674	A08_904698	A12_905158	A12_906957	A10_907505	A12_910345	A10_910584	A06_912643	A12_913736	A08_915154	A11_915574	A10_919320	A11_923665	A06_923721	A10_924106	A11_925651	A12_925968	A04_931227	A10_931772	A11_933750	A11_933869	A08_934320	A12_934552	A12_938170	A12_938243	A08_940336	A11_940940	A11_943780	A11_944977	A02_951446	A11_952703	A08_955562	A12_956814	B01_957488	A06_961224	A04_963872	B01_964270	A08_965222	A10_965573	A04_966403	A11_967108	A06_970532	A08_971333	A06_973124	A06_976367	A06_977323	A12_977755	A12_978368	A01_979159	A11_979953	A10_981511	A11_981746	B01_982613	A08_990394	A10_994289	A10_994802	A08_996433	A10_996902	B04_998954	B10_1010036	B10_1013217	B03_1015109	B04_1018149	B04_1018438	B04_1036602	B04_1036663	B03_1038733	B10_1040204	B04_1046030	B04_1055080	B04_1058019	B04_1060139	B04_1060521	B04_1066996	B04_1068807	B04_1069874	B10_1071651	B04_1073642	B04_1078542	B04_1081645	B03_1081686	B04_1082051	B10_1082987	B04_1084263	B04_1085005	B04_1085280	B03_1085470	B04_1086313	B04_1087656	B04_1089576	B10_1095114	B04_1095346	B04_1102914	B04_1102916	B04_1105923	B04_1105990	B04_1106278	B04_1106465	B10_1115256	B10_1117967	B10_1120966	B04_1127459	B04_1130177	B03_1130472	B10_1132290	B10_1132364	B04_1133876	B04_1135417	B10_1136135	B04_1137513	B04_1138765	B04_1139896	B04_1143243	B04_1145885	B03_1153709	B04_1154673	B04_1158688	B10_1159083	B04_1159749	B04_1160915	B04_1161708	B05_1162046	B10_1165444	B04_1166429	B04_1171672	B04_1180910	B04_1186680	B10_1188587	B04_1193657	B04_1196588	B04_1199258	B10_1208660	B03_1209667	B04_1212658	B04_1217882	B04_1218859	B10_1221500	B04_1226116	B04_1228933	B05_1242493	B04_1251724	B10_1252346	B10_1252591	B10_1255271	B10_1262921	B04_1264780	B04_1275999	B04_1276163	B10_1283341	B05_1284703	B04_1288531	B03_1291195	B04_1294015	B04_1298164	B03_1300176	B04_1303129	B04_1307991	B04_1308184	B10_1310479	B04_1316694	B04_1317698	B04_1323801	B03_1323926	B04_1327326	B04_1328201	B04_1328382	B05_1330992	B04_1335588	B04_1337360	B08_1345768	B04_1346976	B04_1358359	B04_1373333	B03_1380284	B03_1386866	B05_1388942	B10_1389651	B04_1393094	B10_1398845	B04_1405532	B04_1408475	B04_1413166	B03_1417969	B10_1423011	B04_1423645	B10_1426900	B04_1429395	B04_1439700	B10_1443882	B04_1449422	B10_1451391	B04_1451709	B04_1452822	B04_1466570	B04_1470908	B04_1477892	B04_1478394	B04_1479046	B09_1479387	B04_1482529	B04_1485363	B05_1487053	B05_1491214	B10_1491799	B04_1498604	B04_1499467	B03_1499705	B05_1499872	B04_1501324	B04_1508327	B10_1511609	B04_1514453	B05_1516735	B04_1520509	B04_1520873	B04_1521162	B04_1524868	B04_1525096	B03_1525566	B04_1528083	B10_1528498	B04_1530323	B04_1531122	B04_1535320	B04_1536438	B04_1541632	B04_1545275	B10_1546169	B04_1547616	B10_1547833	B04_1551305	B03_1569394	B04_1574562	B04_1574814	B03_1576050	B04_1582331	B04_1589056	B04_1591168	B05_1592949	B04_1596301	B08_1596439	B05_1599046	B10_1602347	B10_1603121	B04_1604867	B04_1606878	B10_1612917	B04_1612927	A06_264	A11_633	A12_1501	A11_3264	A10_3930	A01_4251	A12_5074	A12_6143	A10_7298	A08_8585	A03_8634	B01_13821	A11_15780	A10_16382	A12_16830	A10_17645	A08_18146	A12_19400	A11_21552	A10_22116	A12_24041	A08_24292	A11_25051	A04_25166	A10_25218	A12_27374	A06_28825	A08_29841	A10_31509	A12_32061	B01_32157	A08_32411	A12_32820	A12_33201	B01_34928	A11_35619	A11_35655	A12_35914	A12_39184	A11_41332	A06_41921	A01_41955	A12_43868	A11_45637	B01_46339	A08_47958	A10_48413	A10_49570	A12_50618	A06_51608	B01_54668	A12_55913	B01_56451	A08_56863	A01_56882	A11_58391	A06_63502	A06_63906	A11_64658	A11_64789	A11_64979	A04_65355	B01_65532	A11_66298	A06_67470	A11_70020	B01_71499	A01_71513	A11_71986	B01_72310	A08_73312	A08_76512	A08_77773	B01_77837	A11_78897	A11_80349	A10_81092	A08_81270	A01_83901	A06_85894	A10_86765	A08_87018	A08_87283	A08_88724	B01_91227	B01_93314	A12_94330	A12_95022	A06_95867	A04_96146	A06_98427	A11_99200	A08_100009	A12_100104	A12_101421	B02_101896	A11_102511	A10_102718	A06_104383	A11_106001	A06_107881	A11_109040	A08_109091	A10_109446	A12_110054	A08_113726	A12_115531	A06_116403	A01_119796	A12_120190	A04_122129	A08_122691	A10_123622	A12_124587	A11_128580	A12_131867	A08_132456	A11_133221	A12_133346	A12_135344	A06_136274	A12_137132	A12_139123	A10_139489	A11_141108	B01_141326	A11_141375	A11_143083	A06_143633	A08_146128	A08_146951	A06_147409	A04_148209	A12_148658	A11_148845	A08_151825	B01_153250	A06_154459	B01_154920	A10_155306	A11_155754	A12_157027	A11_157404	A08_157622	A10_157850	A10_159400	A12_160062	A08_161290	A06_161391	A06_161497	A08_161711	A08_165711	B01_166730	A12_167217	A12_169903	A08_169959	A12_169981	A10_170822	A12_176460	A12_176747	A01_176797	A11_177445	A10_177697	A10_178959	A12_184246	A12_184411	A06_186634	A10_191582	A07_191645	A06_195117	A12_195583	A06_197287	A01_199022	A10_199423	A11_201543	A12_203186	A11_204993	A12_206939	A12_209318	A08_210508	B01_213857	B02_214657	A12_215233	A08_218113	B01_220759	A12_222868	A12_223551	A12_223903	A06_224838	A11_226545	A10_227604	A08_227843	A03_228339	A08_228343	A11_231856	A08_233929	A12_234426	A11_239241	A11_239305	A12_242196	A12_243141	B01_244997	A12_245294	A08_245910	A01_248063	A03_249391	A08_249396	A08_259551	A12_260856	A08_261519	B01_262915	A12_263861	A08_267479	A12_268501	A06_271211	A08_278671	A03_279743	A08_280210	A11_282135	A06_285065	A11_292254	B01_293158	A12_294240	A06_296598	A08_296657	B01_297505	A12_297599	A11_298421	A10_299495	A12_299599	B01_300578	A11_300753	A08_301740	A08_302450	B01_303073	A10_305297	A11_305551	B01_306177	A04_315494	B01_315538	A10_317331	A12_318017	A10_318644	B01_318817	A12_321088	B01_321871	A01_322704	B01_323101	A11_323299	A06_323679	A06_324704	A01_325266	B01_328257	B01_328990	A08_330394	A12_332391	A01_333521	A11_335455	A08_337384	A12_337846	A06_338493	A10_339017	A08_341150	A11_341604	A11_341697	A11_342284	B01_342961	A11_343010	B01_343116	A04_343433	A10_344274	A12_346909	A08_347053	A11_347546	A06_348038	B01_349250	A11_351014	A12_351935	A08_352076	A06_352585	A12_353512	A12_361397	A08_361679	A12_362758	A12_365958	A10_367683	A06_368298	A11_369061	A01_369745	A11_374739	A06_375074	A12_376102	A10_377253	A11_379548	A12_381238	A10_383061	A08_383171	A06_384684	A11_384776	A11_385167	A08_385650	A06_386970	A08_388254	A12_389699	A06_389986	A12_392881	B01_393007	A12_393501	A11_393962	A01_394932	A10_397915	A08_399122	B01_399271	A08_400294	B01_402990	B01_404172	A12_405786	A10_406024	A10_406871	B01_410476	B01_411393	A04_411588	A08_411807	A11_412220	A06_412221	A12_415554	B01_416207	B02_418315	A08_418389	A08_418656	A11_420690	A11_423526	A11_425934	A08_426178	A12_427715	A08_428880	A12_429200	A06_432236	A10_432656	A10_433053	A10_437392	B01_437489	B01_438315	A12_441034	A01_443862	A03_445453	A11_446275	A10_449640	A08_452816	A07_456637	A10_457959	A12_460685	B01_465725	A10_467792	B01_468675	A11_468889	A11_469311	A11_470593	A10_473478	A01_474256	A12_475714	A08_477545	B01_478590	A12_479177	A08_479273	A11_479462	A11_479929	A10_482496	A11_482732	A12_483129	A01_484899	A12_488399	A08_488904	A11_489030	A10_492486	A11_495445	A01_496666	A10_498896	A06_498973	A08_502970	A06_504430	A10_505506	A12_505877	A11_505890	A11_510300	A12_513405	A06_516379	A08_517294	A04_518094	B01_518518	A10_518830	A12_519976	A10_521557	A11_521933	A06_522666	A10_523265	B01_526895	A12_527825	A06_531655	A10_531680	A10_533543	A01_533923	A08_536076	A12_536089	A11_537065	A10_538307	A10_541452	A01_543733	A06_544430	B01_544608	A06_544701	A06_545062	A08_545695	A08_546490	A11_547698	A08_549681	A08_550510	A12_551129	A01_551600	A08_552145	A04_552876	A11_553079	A08_555173	A06_557437	A12_557486	A11_557817	A10_558493	B01_559762	A08_562018	A08_564919	A11_567163	A08_567409	A11_567616	A08_568034	A10_568881	A04_569406	A12_570536	B01_571983	A06_572041	A10_572300	A12_572390	A10_572738	A11_576359	A07_576908	A11_578079	A10_578587	A08_578878	B01_580202	A08_581408	A12_585538	A11_587524	A12_588145	A10_589986	A12_590592	A12_598512	A10_604378	B02_607031	A10_607397	A01_610204	A12_610442	A08_610465	A08_611035	B01_611321	A10_613158	A12_613425	B01_614360	B01_616172	A06_617759	A11_619627	A06_621425	A11_622052	B01_622345	A08_624747	A08_624896	A04_625846	A08_626426	B01_627196	A10_627404	A12_627554	A08_628737	A10_628865	A12_629087	B01_629630	A08_630987	B01_631383	A08_632337	A11_632900	A10_633187	A06_635610	A06_636724	A11_637447	A01_637720	A08_641973	A11_642335	A12_646442	A11_648845	A06_649261	A04_653402	A12_654345	A12_655956	B01_656224	A12_656227	A08_657131	A08_658047	B01_659293	A11_668180	A10_670427	A08_671053	A06_673994	A03_674557	A11_677585	B02_677898	A12_679401	A11_682152	A11_683418	A12_683548	A10_684552	A12_685909	A10_687994	B01_691888	A04_691997	A01_692754	A08_693005	B01_694176	A06_695042	A10_695553	A08_696298	A11_697143	A12_698799	A04_699665	A11_699936	A11_701390	A09_701414	A12_704537	A01_708583	A12_709366	A10_710520	A06_711144	B01_712153	A08_713850	A10_714376	A04_714890	A06_715221	A10_715351	A11_715670	A08_717269	A12_717955	B01_718558	A11_718750	A06_719159	A11_719256	A08_719388	A12_720717	A11_721117	A04_724597	A08_725079	A12_725612	B01_726368	A08_731495	A08_734836	A10_734916	A10_737963	A08_738162	A11_738659	A11_739375	B01_740402	A04_741941	A07_742425	B01_742631	A08_743623	A11_744239	A04_745009	A11_745474	B01_745701	A10_747534	A08_752684	A11_755104	A11_756247	A12_756687	A10_759295	A12_760634	A04_761792	A10_763154	A11_764399	B01_769223	A10_770079	A12_770627	A11_771065	A12_771860	A10_775416	A04_778550	A11_781520	A01_782553	A08_788776	A10_789957	A11_790140	B01_791300	A03_791710	A01_792985	A12_793855	A08_794295	A11_795674	A11_797106	B01_797283	A08_799356	A12_799357	A11_800610	A12_800863	A06_802328	A08_802661	A10_802804	A12_804840	B01_809137	A11_809169	A11_809480	A08_814387	A11_818587	A06_819017	A12_821324	A11_824500	A11_825308	A10_825313	A06_827052	A12_827589	B01_827755	A08_829529	A08_831950	B01_832080	A12_835034	A12_836748	A12_839097	B01_839181	A10_842223	A10_842226	A11_842824	A08_843541	B01_843862	A12_844508	B01_845197	B01_847357	A08_847636	A12_847653	A08_850538	A12_851325	A12_851772	A12_854580	A10_854933	A12_855023	A10_857476	A12_857534	A08_858450	A08_859502	A10_862145	A10_862610	A12_862861	A12_866893	B01_867693	A12_872272	A08_872709	A11_879126	B01_881805	A06_886309	A11_887341	A10_887652	A01_887798	B01_889678	B01_892166	A11_892563	A08_892666	A11_894644	A11_895950	A08_896078	A04_897156	A12_897626	A12_899478	A08_900702	A11_900746	A08_903283	A12_904462	A11_904999	A08_908244	A11_908622	A10_912923	A06_914136	A12_916069	A12_916470	B01_918335	A01_920795	A01_922304	A08_922611	A11_924521	A10_927288	A08_927692	A12_929725	B01_929914	A08_930085	A10_930854	B01_931952	A08_932052	B01_934213	A11_935188	A12_935715	A08_936170	A10_936549	A12_938620	A12_939707	A11_940095	A10_945147	A12_947923	A10_948171	A10_950077	A01_950098	A06_950284	A01_950916	A06_952813	A08_953213	A10_954088	A11_954502	A10_954531	A08_955443	A04_955822	A12_956587	B01_956737	A08_957167	A08_958264	B01_959077	B02_959776	A06_961348	B01_963611	A11_964784	A08_965806	A01_968772	A12_969245	A06_973661	A11_975454	A10_976578	A06_978828	A08_979126	A11_979793	A08_979938	A10_981647	A08_982410	A12_982698	A01_985699	A08_986134	A12_993554	A10_993691	A11_994627	A11_995070	A06_995078	A11_995632	B01_995832	A11_997675	B10_1005984	B04_1006573	B10_1008994	B10_1017767	B04_1018454	B10_1025051	B04_1026879	B10_1027579	B03_1032459	B05_1040023	B10_1040441	B03_1044250	B03_1044378	B05_1058939	B04_1066860	B04_1074071	B10_1077927	B04_1086820	B10_1087274	B04_1088023	B04_1090371	B03_1097801	B10_1100892	B04_1102228	B04_1103071	B10_1104803	B10_1105392	B04_1106020	B04_1111254	B10_1119704	B04_1127922	B04_1137658	B10_1138616	B04_1143208	B04_1146900	B04_1147127	B04_1147366	B04_1147474	B04_1149347	B10_1156519	B10_1158307	B04_1167886	B04_1175829	B04_1179230	B03_1181502	B04_1194371	B10_1194581	B04_1194856	B04_1196993	B03_1197706	B04_1198769	B10_1198925	B04_1203100	B04_1206209	B10_1207120	B04_1208691	B04_1209626	B05_1215305	B04_1217206	B04_1218134	B04_1218922	B05_1220674	B04_1224810	B04_1229362	B04_1232846	B03_1233307	B04_1237744	B03_1239207	B04_1241660	B04_1241892	B05_1243420	B04_1244226	B04_1245134	B03_1245606	B10_1245999	B10_1251220	B04_1252152	B03_1259327	B04_1259848	B10_1262121	B04_1263197	B10_1284766	B04_1289178	B04_1290100	B04_1293606	B10_1296005	B10_1298802	B04_1303577	B04_1305280	B10_1309313	B03_1311166	B03_1322500	B10_1330713	B04_1331068	B10_1333574	B04_1335763	B04_1339770	B10_1346654	B03_1351234	B04_1367537	B04_1371084	B04_1371919	B04_1382037	B10_1390546	B10_1392542	B04_1394751	B04_1398140	B04_1398187	B10_1400371	B04_1403339	B03_1405810	B04_1405985	B03_1414544	B10_1416394	B10_1416635	B04_1420119	B03_1427191	B04_1429012	B10_1429473	B04_1437052	B04_1439231	B10_1441816	B04_1443043	B10_1457039	B04_1459235	B04_1463782	B04_1464047	B03_1467305	B04_1470012	B10_1470378	B04_1472140	B04_1472806	B10_1486569	B05_1487988	B04_1492111	B04_1492409	B04_1496354	B04_1500221	B04_1500774	B04_1509573	B10_1510572	B10_1519085	B04_1519624	B04_1524951	B04_1525228	B04_1526079	B04_1527668	B04_1536195	B04_1536685	B04_1538305	B10_1542876	B04_1543117	B04_1545530	B10_1549507	B04_1549766	B04_1549839	B04_1553385	B04_1561175	B04_1566535	B04_1567664	B04_1572095	B10_1575126	B03_1575774	B04_1577589	B04_1580000	B04_1590262	B10_1590301	B04_1593225	B04_1598811	B04_1600125	B03_1600819	B04_1609474	A10_898	A06_1562	A10_2765	A06_3284	A10_3518	A04_5177	A10_6441	A10_6451	A10_7086	A10_7896	A10_8664	A10_9955	A10_10027	B02_10251	A10_12581	A10_13523	A10_16331	B02_16910	A10_17103	A06_20739	A10_20872	A06_20912	A10_21231	A10_21683	A10_22257	A10_22953	A10_24279	A10_25213	B02_27554	A10_28516	A10_29012	A06_30424	A10_31041	A10_31492	A10_32553	A10_33315	A10_33324	A10_34429	A06_34972	A10_35437	A10_36096	A10_36275	A10_37243	A10_37579	A10_42938	A10_43578	A10_43669	A06_45362	A10_46363	A10_48191	A10_48348	A03_48690	A10_50410	A10_51430	A10_51432	A10_51528	A04_52195	A10_53625	B02_55833	A10_56045	B02_57167	A10_59694	A10_60374	A07_62631	A10_64039	A10_64088	A10_67234	A06_67365	A06_67808	A10_68555	A10_68985	A10_71506	A04_73446	A10_74800	A06_76432	A10_78564	A06_79881	A10_80134	A07_80230	A04_82298	A10_82527	A10_83592	A10_84324	A07_85003	B02_86111	A06_87646	A10_87985	B02_88876	A10_91959	B02_93547	A10_94072	A06_94497	A10_97180	A10_98292	B02_98561	A10_99009	A10_99028	A10_100810	A10_101319	B02_104414	B02_109074	A10_109981	A10_112895	A07_114613	A06_116292	A10_116606	A04_118778	A06_118871	A10_120199	A10_120846	A10_121000	A10_121032	A10_121439	B02_121699	A06_121854	A07_122088	A10_122378	A10_122523	B02_122849	A10_123679	A10_123708	A10_125365	A10_126347	A10_127581	A10_127810	A06_133725	A10_137214	A06_140982	A07_141293	A10_144888	B02_146555	A07_146686	B02_147189	A06_148806	A04_150344	A10_151121	A10_152398	A10_153505	A10_154430	B02_154832	A10_158156	A10_160359	A10_160535	A06_161105	A07_161326	A10_161726	A10_162067	A10_165190	B02_165558	A10_166535	A10_167487	A07_168349	A06_169178	A10_171856	A06_174958	A10_175059	A07_175208	A10_180168	A10_181157	A07_182021	A10_185372	A10_186022	A10_186706	A06_187885	A10_189208	A10_189334	A10_189498	A06_190158	A10_190312	A10_190868	A07_191570	A06_192295	A10_196548	A10_197003	A06_197351	A06_197542	A10_199999	A10_200332	A10_202424	A10_204984	B02_205431	A10_206146	A10_206349	A07_206421	A10_208358	A10_208466	B02_208735	A10_209008	A10_209040	A04_210609	A10_211232	A10_211379	A06_213198	A10_216956	A06_218293	A06_219519	A10_221335	A06_222298	A10_222530	A10_222817	A10_224358	A07_224773	A10_227728	A10_229260	A10_231888	A10_233380	A10_237108	A06_237882	A10_239989	A10_240154	A04_241129	A10_242061	A10_242837	A10_242992	A06_245762	A10_245903	B02_246924	A10_248660	A10_250458	A10_251840	A10_256095	B02_256312	A10_256328	B02_258062	A10_261267	A07_262853	A10_263946	A10_264039	A10_266511	A06_266651	A04_269693	A10_270043	A10_270766	A10_271946	A06_274258	A06_275694	A10_276002	A10_276073	A06_276782	A10_277562	A10_278883	A06_279354	A07_279791	A10_280962	A10_281061	B02_283354	A10_284946	A10_287081	A06_288295	A10_291498	A10_292333	A10_293355	A07_293593	A10_294431	A04_296140	A10_297484	A10_301213	A10_303358	A10_305054	A06_305644	A06_314470	A10_315101	A06_315157	A10_315331	B02_322638	A10_323293	A06_324264	A10_325552	A10_325800	A10_326032	A10_326341	A10_327639	B02_327763	A10_333562	A10_335172	A10_336163	A10_336381	B02_337993	A10_337999	A10_341460	A10_342006	A10_342281	A10_342606	A10_343191	A10_343651	A10_345069	A10_347369	A06_347518	A06_348881	A06_348927	A10_350047	A10_352420	A10_352974	B02_353336	A10_353597	A10_353689	A04_353882	A10_355797	A10_359329	A06_361141	A06_362357	A10_362611	A10_364364	A06_365996	A06_366022	A10_366167	A10_366195	A10_367537	A07_367956	A10_368464	A10_368559	A10_370379	A04_370538	A06_371249	A06_372680	A06_373782	A10_373909	A10_373944	A06_374104	A10_376845	A06_378692	A10_383082	A03_383134	A07_383240	B02_384047	A06_384299	A10_386492	A10_386550	B02_386585	A10_387177	A06_387219	B02_387960	A10_390239	A10_390493	A10_391112	A10_391847	A10_392568	A10_394791	A07_395069	A10_399136	A04_399483	A10_405069	A10_405926	A10_405961	A10_409075	A06_409134	A10_410286	A10_413085	A10_413095	A10_413899	A10_414329	B02_415741	A10_416446	B02_416888	A10_416945	A10_421266	A10_421322	B02_421843	A10_422204	A07_422302	A10_422396	A10_422466	A10_423188	A04_423221	A07_425356	A10_425874	A10_425997	A10_426903	A10_427863	A06_428468	A10_429717	A06_430567	B02_431029	A07_432030	A10_433741	B02_433854	A10_435394	A10_438230	B02_438248	A10_441278	A10_441478	A06_443210	A10_443883	A07_444579	A10_444795	B02_447385	A07_451679	A10_452160	A10_455289	A10_456977	A10_458819	A07_470605	A07_474309	A10_475067	A10_477123	A10_480137	A10_480643	A10_481983	A07_482552	A10_483023	A10_484166	A10_487726	A04_487819	A06_488152	A10_488480	A10_496657	A07_496681	A10_497950	A10_498610	A07_499563	A10_499645	A10_504101	A10_504895	B02_505700	A10_506880	A06_508545	B02_509103	A10_512965	A04_513192	A10_517730	B02_519106	A10_519441	A07_519994	A06_520849	A10_521907	A06_524855	A10_527752	A06_528391	A10_528407	A06_529291	A10_529783	B02_531335	A10_534022	A10_535370	A10_535622	A10_537129	A04_537755	A10_538878	A10_539238	B02_540972	A06_544005	B02_544374	A07_544974	A10_545222	A10_545531	A10_547372	A10_549000	B02_550080	A10_550212	A10_550458	A04_550753	A10_551186	A06_553060	B02_555185	A10_555971	A04_556124	A07_556272	B02_556386	A10_557336	A10_557668	A06_560406	B02_563656	A06_564051	A10_564676	A10_565118	A06_567479	A10_567703	A04_568903	A10_569611	A06_569709	A07_570019	A10_570315	A10_570378	A10_570725	B02_570778	A07_572634	A10_574638	A07_574658	A10_576388	A10_576679	B02_578045	A10_579929	A04_580014	A10_582065	A10_582169	A10_582836	A06_583421	A10_584143	A06_584179	A07_584782	A06_586739	B02_586882	A10_587839	A10_587889	A10_592143	A04_595035	A06_595884	A10_596944	A07_597856	A10_598770	A10_599506	A06_599704	A10_601670	A07_601855	A10_602055	A10_602132	A10_603332	A04_605450	A10_606914	A10_607024	A04_607595	A04_607652	A04_609854	A10_613059	A10_613166	A10_613528	A07_618001	A06_618615	A10_619940	A10_621292	A10_622489	A10_624279	A10_628958	B02_630185	A06_630265	A06_630937	A10_631194	A06_639521	A06_641886	A10_647152	A10_650119	A06_650418	A10_652219	A06_654975	A10_655813	A10_657001	A10_658095	A10_662025	A06_666624	A10_668048	A06_668418	A06_668942	A10_670342	A10_670700	A06_672930	A06_673299	A07_674426	A10_678661	A06_679529	A06_679744	A07_680630	A07_681848	A10_682047	A10_682219	A06_682792	A10_683150	A10_683719	A06_684817	A10_685092	A07_686419	A06_686615	A10_688295	A04_689901	A10_690178	A10_691702	A10_692116	A06_692470	A10_694147	A04_694799	A10_695019	A10_695166	A10_696333	A10_696545	A06_697328	A10_699855	B02_700440	A10_702241	B02_704893	A10_705758	A10_706509	A10_706815	A10_707040	A04_707540	B02_708128	A10_709236	A06_710453	A06_710604	A06_710632	A06_713500	A06_714057	A04_714085	A06_714487	A10_715477	A06_717689	A10_717903	A10_717930	A10_718241	A10_720017	A04_720289	B02_721818	A06_723038	A06_723577	B02_723649	A06_726239	A10_726581	A10_727117	A10_731954	A10_733397	A04_733753	A07_734739	A01_734853	B02_736075	A10_736279	B02_737948	A06_738600	A10_739445	A10_741489	A10_742656	B02_744496	A10_744885	A10_744976	A10_747143	A06_747308	B02_749671	A06_752433	B02_752466	A10_753773	A10_755044	A10_755223	A06_756097	A10_756904	A10_757110	B02_757868	A10_766012	A10_768069	A10_768080	A06_768764	A06_776452	A07_776659	A10_780204	A06_780371	A07_781003	A07_781572	A10_783389	A10_784253	A06_786591	A10_787047	A10_787216	A10_787452	A06_788007	A06_788441	A06_788619	A06_788761	A10_788847	A10_791106	A10_791850	B02_791938	A06_792388	A10_794239	A07_794731	A10_794868	A10_795021	A10_797633	A04_798355	A06_798398	A10_798632	A06_798650	B02_798911	A10_800722	A10_802063	A06_805398	B02_811190	A10_811580	A10_811881	A10_814851	B02_815254	A07_815820	A10_816296	A10_816365	A10_816421	A07_817529	B02_817935	A10_818377	A10_823952	A10_825891	A10_828042	A10_828082	A10_828561	A10_829778	A10_830332	A10_831949	B02_832157	A10_835842	A07_836257	B02_837103	A10_838673	A07_839091	B02_841490	B02_842235	A10_842787	B02_843045	A10_843732	A06_844066	A10_844320	A10_845339	A10_849235	A07_849929	A10_850747	B02_851637	A10_852486	A06_854074	A10_854527	A10_854574	A10_854841	A10_856393	A07_856694	A06_859896	A10_860207	A10_860323	A10_860954	A06_862785	A10_863827	A10_866289	B02_866615	A10_869272	A07_869472	A10_869547	A06_870206	A06_871180	B02_874517	B02_875113	B02_875181	A04_875355	A07_875647	A06_877368	B02_877508	A10_877901	A10_879121	A10_879591	A10_881706	A10_884201	A10_884815	A06_886203	A10_886956	A10_888657	A10_890099	A06_890481	A10_891002	A10_891743	A10_893653	A10_894395	A10_894452	A07_896659	A10_896852	A10_897653	A10_897907	A10_899132	A10_900437	A06_902824	A10_903198	A10_908581	A10_909063	A10_909713	B02_910912	A10_911135	A10_912263	A10_912659	A10_913354	A10_916562	A10_917762	A10_919237	A10_919371	B02_922216	A07_922563	A10_925458	A10_925564	A10_925908	A10_926914	A10_927386	A03_928587	A10_928939	B02_929478	A10_930841	A10_931178	A10_932264	A10_932618	A10_932911	A10_933296	A10_935574	A10_936163	A04_937078	A10_937102	A10_942412	A10_944323	A10_944665	A10_947649	A10_947701	A06_948135	A04_948285	A04_948635	A10_949357	A07_949744	A10_950857	A10_951724	A10_951852	A10_953063	A10_953617	A10_953983	A06_954374	A10_957385	A10_959850	A10_961979	A10_963827	A10_964380	A10_967540	A10_968776	A10_969233	A06_969822	A06_973476	A10_974602	A10_976376	A10_978352	A06_981920	A06_982764	A04_983631	B02_985062	A10_985111	A10_985482	B02_988012	A10_988755	A06_988772	A10_988875	A10_989424	A10_989626	A10_994501	A06_994812	A10_995477	A10_995821	B02_998099	B05_1009016	B05_1028564	B05_1031733	B05_1038757	B05_1052067	B05_1055306	B05_1068025	B05_1083438	B05_1097256	B05_1097426	B05_1108344	B05_1108460	B03_1127897	B05_1162489	B10_1182604	B05_1185495	B05_1187261	B10_1198724	B05_1199096	B10_1207216	B05_1219646	B05_1222536	B05_1243798	B05_1252463	B05_1264029	B05_1266590	B05_1269458	B05_1277627	B05_1286815	B05_1290907	B05_1293512	B05_1301241	B05_1322609	B05_1324429	B05_1343337	B05_1359496	B05_1364040	B05_1376470	B05_1376671	B05_1409407	B05_1421850	B05_1425313	B05_1429932	B05_1440600	B05_1459405	B05_1465479	B05_1466723	B05_1468839	B05_1470355	B05_1472258	B05_1481816	B05_1486188	B05_1492273	B05_1498286	B05_1500715	B05_1508165	B05_1525816	B05_1556250	B05_1606131	B05_1610880	A10_2099	A10_2724	A10_3445	A10_5535	A06_6536	A10_6704	A10_9579	B02_12997	A07_13155	A10_15107	A10_15815	A10_16038	A10_17320	A10_17339	A06_18949	A07_19110	A10_19986	A10_20231	A10_20606	A10_25866	A06_27852	A10_28609	B02_29446	B02_30746	A06_31672	A10_32572	A10_35189	A10_35647	A07_36701	A10_37321	A10_37975	A10_38324	A06_38328	A07_40527	A10_41121	A10_43647	A10_43740	A07_45279	A10_50596	A04_50746	A10_54800	A06_56956	A06_58324	A10_58867	A10_59150	A10_59430	A10_59734	A10_59919	A10_60240	A10_61241	B02_61826	A07_61914	A04_62350	A10_62604	A10_62638	A10_62958	A10_64861	A04_66265	A10_66311	A10_66876	A04_67162	A07_67271	A10_69066	A06_69271	A10_69686	A10_70312	A10_72827	A10_72928	A10_73486	B02_74812	A10_75745	A10_76040	B02_78210	A10_81093	B02_82120	A10_82764	A10_82813	A10_83284	A06_85333	A10_87350	A10_89640	A10_91285	A07_91370	A06_91491	B02_91599	A10_91803	A10_95641	A10_96157	A06_96363	A10_102324	A10_104117	B02_106460	A04_110172	A10_111060	A10_113194	A06_114311	B02_114737	A10_115120	A06_115782	A10_117337	A10_118680	A10_119117	A07_119252	A10_120261	A10_121030	A10_121619	A10_122933	A10_123097	A10_123345	A10_123734	A10_123902	A06_125535	A10_126199	A06_127965	A10_128512	A10_131044	A10_133403	A10_134674	B02_134867	A10_137474	A10_137769	A06_140523	A10_141569	A10_141926	A10_142421	A10_144168	A06_144225	A10_151441	A07_152552	A07_152617	A06_152646	A06_155193	A10_160149	A10_161107	A06_161330	A06_162701	A07_163370	A10_163933	A10_165216	A06_165758	A10_167687	B02_167728	A10_175777	A10_176180	A10_176803	A06_177068	A10_177376	A10_178697	A07_183611	A06_184506	A10_185146	A06_185800	A10_185954	A10_186159	B02_187791	A04_193210	A10_194088	A10_194221	A06_197415	A06_198528	A10_198682	B02_200041	A10_201707	A06_202853	A10_206919	A10_210482	A06_211719	A04_211809	A10_212487	A10_214612	A10_214780	A10_214837	B02_217864	A10_218186	A10_218912	A10_219604	A10_220597	A10_222903	A10_223251	A10_223300	B02_223852	A10_224225	B02_225203	A06_226145	A04_226760	A06_227232	A06_227496	A04_227992	A10_228734	A06_229214	A10_229512	A10_234182	A06_234461	A10_237056	A10_238407	A07_239235	A06_239746	A10_239817	A10_240744	A04_242197	A10_242528	A10_242529	A10_242608	A10_242639	A10_243596	A10_243717	A10_243738	A10_243855	A10_244203	A06_246310	A06_247890	A06_248140	A10_249044	A07_249639	A10_249843	A10_251895	A10_252114	A10_252457	A10_253886	A06_254702	A10_254971	A10_255377	A10_255489	A10_255513	A10_255901	B02_256361	A10_257052	A06_258869	A06_259404	A07_260432	B02_261308	A10_262785	A10_262838	A04_262988	A10_265421	A07_265866	A10_268236	A10_268883	B02_271821	B02_273005	A10_273088	A10_273096	A10_273150	B02_273827	A10_276620	A10_279181	A10_279308	A10_279375	A10_279978	A10_281117	A04_282021	A10_285128	A10_287353	A10_288812	A10_288892	A10_289783	A10_291335	A12_291361	A10_292625	A06_293231	A06_294506	A10_295355	A10_296064	A07_298997	A10_301420	A10_301483	A10_303592	A10_304594	A07_305595	A10_305873	A10_305964	A07_306581	A10_307927	A10_308324	A10_308441	A10_309697	A10_309786	B02_313971	A04_316141	A06_316858	A07_317575	A10_318304	A06_318457	A10_321247	A06_321361	A10_322022	A10_322677	A06_323443	A10_324344	A10_327795	A10_328997	A10_329372	A04_329574	A10_329912	A10_331081	B02_333239	B02_337320	A10_340358	A07_341134	A06_343369	A06_346120	A10_349455	A10_350319	A10_350356	A10_351208	A10_352313	A10_352795	A10_352908	A10_353369	A06_354820	A10_358152	A04_358179	A06_362687	A06_365197	A10_365221	A03_366595	A03_368505	A10_369082	A10_369583	A10_369667	A10_372228	A10_372675	A10_372886	B02_372997	A06_375547	A07_375742	B02_377704	A10_378652	A10_378833	A06_380280	A10_382229	A10_383357	A06_384289	A10_384598	A10_385064	A10_385234	A10_385468	A10_389484	A10_390842	A10_391897	B02_393161	A07_393311	A10_393839	A07_394100	B02_396729	A06_397453	A06_397669	A10_398453	A04_399496	B02_400693	A07_400733	A10_401056	A10_401164	A04_402311	B02_403993	A10_406896	A10_407486	A10_408248	A10_408372	A10_414134	A07_416723	A03_417673	A10_417733	A10_418961	A06_419557	A10_419997	A10_421405	A10_423033	A07_423827	A10_423868	A04_424813	A10_426344	A04_427009	A10_427105	A06_427595	A10_427921	A10_428430	A06_428478	B02_428624	A10_428627	A10_429957	A04_429962	A06_433075	A10_433383	A04_436394	A10_437210	A10_440029	A10_440553	A06_440791	A10_444704	A10_444867	A10_445823	A06_446514	A04_446896	B02_451043	A10_451101	A10_451309	A07_454474	A04_454867	A10_456038	A10_456114	A10_456191	A10_458703	A10_461419	A10_461437	A10_465647	A07_469138	A06_469571	A10_471366	A10_473217	A10_473651	B02_474702	A10_474823	A11_475144	A07_476609	B02_477351	A04_478188	A10_478748	A10_479574	A06_481806	B02_483010	A10_483065	B02_485736	A10_487539	A10_487902	A10_489169	A10_489326	A10_489665	A10_490266	A06_494324	A10_496439	B02_497444	A10_498747	A10_498812	A07_502675	A10_503645	A10_503816	A10_503923	A04_504632	A10_504733	A10_505342	A10_510074	A07_511553	A10_512066	A04_514047	A10_515294	A10_515380	A06_515481	A10_515970	A06_517347	A10_519687	A10_520276	B02_521671	A10_523323	A06_523437	A07_525158	A10_525956	A04_526037	A10_527317	A10_527523	A10_529086	A06_530374	A10_530657	B02_531690	A10_531925	A10_534537	A07_534648	A06_534706	A07_536731	A10_538391	A06_540644	A10_541474	A10_544838	A10_545481	A10_546263	A04_552291	A07_553420	A10_554190	A06_555125	A10_555572	A10_555842	A07_558017	A10_558103	A10_560281	B02_560999	A10_563244	B02_563442	A10_563769	B02_564647	A10_565006	A06_565182	A10_565728	A10_566120	A10_566747	A06_567128	A10_567458	A10_568745	A06_568825	A10_569861	A06_571953	A10_572854	A10_573358	A10_573600	A06_574660	A06_575512	B02_576437	A10_577023	B02_579684	A04_579886	A10_581799	A07_581924	A04_581967	A10_582184	A10_583385	A10_583528	A06_585751	A10_585936	A10_587080	A04_587515	A06_588074	A10_588960	A06_589182	A10_589602	A10_589833	A06_590737	A10_594940	A10_595930	A06_602059	A06_602103	A10_603900	A10_605866	A10_606820	A06_607834	A10_608406	A06_608608	A07_608783	A10_610714	A04_615101	A10_615153	A06_616298	A10_618478	A10_621770	A10_622661	A10_623030	A06_623298	B02_623417	A10_624795	A10_626575	A06_627725	A10_627893	A10_628190	B02_628748	A10_632142	A10_632178	A10_632298	A10_633877	A10_634025	B02_634560	A06_634765	A10_636255	B02_638890	B02_642679	A10_643520	B02_644737	A06_645170	A10_645347	B02_646483	A06_646914	A06_647602	A10_647920	B02_652081	A06_652526	A06_653871	A10_654067	A07_654618	A06_654827	A10_657918	A07_664669	B02_666126	A10_667842	A10_668991	A04_669147	A10_670414	A10_672187	A06_674113	A10_677573	A10_678719	A10_678994	A10_679652	A10_680636	A10_683103	A10_687461	A04_687826	A10_688179	B02_688336	A10_689783	A06_689896	A07_690952	A10_692296	A10_692585	A10_694488	A10_694711	B02_695933	A06_696229	A10_697621	A07_701854	A06_702299	B02_702957	A10_706883	A06_707379	B02_710481	A10_710596	A10_711499	A10_712353	A10_722407	A10_722639	A10_723809	A04_723986	A10_724867	A10_726343	A10_726494	A06_726600	A04_727353	A10_728329	A06_732249	A10_733761	A10_735276	A10_735475	A10_736298	A10_740007	A10_740411	A10_744905	A10_745480	A10_745684	B02_747316	A10_747351	A10_747486	A10_750532	A10_751001	A10_754676	A10_754801	A10_755982	A07_756849	A10_762558	A06_767119	A06_768254	A07_769786	A10_774818	A06_775878	A06_776661	A10_776867	A07_776877	A10_778733	B02_781555	A06_781907	A10_783585	A04_783803	A10_788378	A06_789766	A10_793486	A10_793518	A07_795846	A10_796177	A10_796336	A07_799720	A10_800777	A10_801958	A10_802139	A10_803350	A10_805628	B02_809590	A10_810376	A03_811684	B02_817637	A10_819566	B02_820076	A06_821709	A10_823120	A10_824591	A06_825265	A10_826274	A06_827021	A10_828019	A07_829793	A10_830066	A10_830734	A07_832464	A10_832607	A06_833408	A10_837767	A10_838311	B02_838808	A10_842705	A10_843567	A10_846111	A10_848308	A10_848329	A10_849669	A06_850724	A07_851019	A03_852962	A07_856444	B02_856555	A10_857182	A10_857420	A10_857995	A06_858239	A06_861184	A06_862657	A10_865565	A10_866501	B02_866553	A11_866817	A07_867603	A06_869740	B02_870478	A06_870754	A10_871232	A06_871773	A10_873287	A10_873936	A10_874052	A06_876172	A10_876244	A10_877004	A10_877039	A10_877110	A04_879315	A10_880416	A10_880437	A10_881143	B02_881824	A10_882552	A10_883062	A10_883083	A06_885543	A12_886882	A03_888045	B02_888820	A10_889935	A10_890707	B02_892282	A10_894915	A10_895060	A07_895275	A06_896983	A10_897319	B02_897455	A10_898165	A10_899877	A10_902582	A10_903840	A10_904485	A10_904961	A06_905862	A10_906834	A10_907078	A06_907624	A07_908049	B02_908709	A10_909212	A10_909454	B02_912843	A10_913127	B02_913613	A10_915326	A10_917089	A10_919267	A10_919715	A10_920821	A10_921157	A06_921348	A10_923832	A10_924451	A10_925062	A10_925568	A10_926271	A10_926709	A10_926952	A10_927037	A06_927275	A10_929696	A10_932801	A10_933770	A06_936049	A10_936090	A10_939811	A10_939902	A10_940432	A10_941950	A04_942583	A04_942628	A10_944973	A10_946486	A10_947577	A04_947903	B02_950198	A10_950471	A10_951302	A06_951659	A10_954175	A10_955791	A10_956112	A04_957678	A10_958852	A10_959270	A10_959604	A06_959864	A06_961077	A10_961081	A10_962662	A07_964696	A07_965255	A10_965463	A10_966673	A03_973131	A10_974873	A10_976131	A06_977498	A10_978250	A10_978502	A07_978981	A10_979692	A10_983349	A10_983404	A10_984146	A10_984186	A07_984831	A10_987619	A10_988273	A06_988402	B02_990136	A07_991312	A06_991818	A10_991835	A10_992134	A06_994390	A10_994588	A10_995155	A10_997466	B02_997499	A11_997549	B05_1000414	B05_1011880	B05_1023321	B05_1029915	B05_1032546	B05_1038966	B05_1042439	B05_1045817	B05_1067090	B05_1080242	B05_1136531	B05_1150502	B05_1164957	B05_1166466	B03_1177113	B03_1178752	B05_1179104	B05_1179741	B05_1218057	B05_1220197	B05_1226027	B05_1232305	B05_1234307	B05_1247917	B05_1256256	B05_1263385	B05_1289147	B05_1314272	B05_1317738	B05_1320826	B05_1321425	B05_1327568	B05_1334509	B05_1357879	B05_1380781	B05_1381691	B05_1386229	B05_1401136	B05_1425774	B05_1435454	B05_1448307	B05_1449324	B05_1511702	B05_1514599	B03_1535325	B05_1547011	B03_1550262	B05_1564380	B10_1565265	B05_1574985	B05_1577607	B05_1606233	B05_1606439	B05_1607865	A10_5112	A08_5393	A12_6359	A08_18324	A12_19979	A11_21032	A10_21267	A08_21433	A11_23931	A06_27604	A08_28457	A08_28780	A08_28951	A12_30762	A06_31003	A06_31859	A03_32349	B01_34448	A12_35626	A12_37391	A12_39815	A12_40173	A12_41589	A08_42280	A06_42615	A10_42908	A10_46733	A12_47114	A08_54059	A06_54139	A08_55404	A12_57625	A10_58345	A12_65376	A11_66648	A06_66820	A10_66936	B01_72602	A11_73105	B01_73360	B01_73397	B01_75511	A11_77666	A08_78895	A06_81005	A01_81631	B01_81954	A10_83098	A01_85160	A08_85335	A04_85411	A08_89872	A08_89988	A10_90603	A12_92176	A12_92236	A11_93136	A08_94084	A10_94169	A12_96800	A12_96958	A12_97190	A08_97594	A08_101050	A12_101433	A11_102848	A11_102936	A11_104537	A10_105338	B01_108008	A06_114760	A12_114962	A11_118514	A04_121627	A12_122521	B01_122682	A11_125289	A08_125936	A12_128525	B01_132359	A04_132519	A11_132992	A08_133740	A10_134923	B01_135003	A11_136244	B01_136599	A08_140399	A12_141942	A03_141997	A08_142141	A08_142241	A12_143869	A12_144736	A06_147307	B01_148657	A12_150633	B01_154646	B01_157291	A12_159356	A12_159545	A12_162604	A04_165004	A12_168822	A12_169052	B01_169965	B01_170729	A11_172771	A06_174200	A01_174619	A11_176381	A11_176383	A04_176890	A11_177118	A08_180083	A06_180249	A11_189883	A12_190605	A06_192659	A10_194076	A08_198674	A10_198882	A01_199320	A12_199451	B01_199545	B01_200518	A10_209633	A06_210559	A08_212123	A08_212846	A04_212903	A08_213689	A10_214923	A12_220701	B01_221231	A10_221731	A08_223960	A08_225582	A12_225894	A06_226043	A11_228029	A12_229441	A01_237504	A12_237794	A04_237885	A08_238963	A12_239524	B01_241090	A12_243149	A06_243685	A11_244897	A10_245717	A12_246155	B01_246598	A10_247478	A06_248098	A12_249086	A08_249519	A08_250517	A08_251988	A11_252301	B01_256308	A12_257164	A12_257873	A10_259124	B01_260554	A10_261021	B01_262442	A11_263032	A08_263563	A03_265795	A12_269663	B01_270026	A04_270708	A06_270720	A06_271349	A12_272867	A11_273592	A08_274658	B01_274844	A12_275370	A11_276675	A08_280032	B01_284405	A06_285485	A08_285677	A12_287415	A10_290119	A06_291673	A12_292544	B02_294034	A10_294239	A03_296513	A11_296689	A11_297339	A11_299299	B01_299889	A08_301184	B01_301400	A12_302573	A10_303557	A06_303826	A08_303906	A12_306394	A06_307643	A12_312953	A11_314288	A06_316563	A06_317330	A10_323298	A08_324289	A12_324308	A08_326836	A08_327966	A12_330750	A11_332530	B01_335013	B01_336750	A11_336997	A11_337273	A12_338249	A08_339277	A11_339378	A08_339759	A10_341314	A11_343587	A08_348234	A06_349995	A08_353249	A04_355032	A10_357905	B01_358616	B01_359040	A12_362003	A12_362330	A12_362970	A08_364029	A06_364158	A06_364520	A11_364744	A12_364826	A06_367248	A10_369200	A06_369329	A08_369760	A11_370256	A10_370300	A12_371039	A06_371300	A12_373391	A12_374262	A11_374665	A12_375032	A01_376972	A10_377783	A12_379043	A12_380341	B01_380886	B01_382769	A11_383951	A06_384223	A11_388718	A08_389525	B01_390259	A01_390403	A11_391322	A12_394664	A12_394986	A07_396141	A10_401744	A08_403200	A11_403468	A01_405442	A06_405667	A06_406297	A12_406458	A06_406482	A12_407506	A12_407923	A12_413001	A08_414509	A06_420752	A06_422067	B01_422068	B01_422689	A12_423501	B01_424973	A06_425664	A10_427193	A07_427987	A12_429605	A11_429756	A08_431428	A10_432757	A08_433857	A12_439418	A06_440370	A11_441224	B01_445508	A10_446574	A04_448275	A11_452315	A10_452966	A10_453534	A08_457796	A11_458335	A11_462173	A11_463871	A04_464521	A11_466714	A12_467425	A06_469826	A10_471538	A06_474029	A01_474040	A06_477377	A11_480210	A12_482290	A06_484229	B01_491978	A04_492501	A11_494023	A08_496964	A12_498527	B01_499587	A10_499795	A12_500469	B01_500611	A06_503431	A08_503974	A08_504059	A08_507178	A08_517397	A10_517647	A10_519675	A12_521089	A12_523347	A11_524835	A08_525079	B01_525758	B02_526402	B01_528257	A10_530185	A06_531550	A08_531766	A12_532538	A06_538455	A10_540152	A10_540295	A11_542765	A11_544277	A06_544815	A11_546511	A12_547919	A11_548324	A08_549872	A08_553078	A10_553572	B01_554425	A11_556061	A11_556729	A08_557061	A06_557826	A08_558107	B01_558824	B01_560341	B01_560977	A08_561610	A08_561611	A11_561767	A12_562198	B01_563066	B01_564012	A12_572851	A08_576009	A08_576637	A04_577484	A06_581263	A04_583836	A10_585434	A10_586021	A10_587390	A12_588252	A12_592227	B01_595188	A10_596101	B01_599256	A12_599659	B01_602144	A08_602329	A08_603163	A12_604413	A10_606418	A11_607222	A01_607423	A04_607588	B01_607603	A10_609483	A08_610321	A08_612357	A12_612450	A12_612824	A06_613427	A12_618713	A12_619769	A04_620712	A08_623488	A12_624349	A11_624680	A10_625002	A01_627001	A12_628375	A08_629565	A11_631449	A11_634642	B01_636831	A01_638006	A10_638046	A06_639704	A06_640331	A01_644482	B01_645665	A11_649751	B01_650341	A11_650853	A06_651166	A01_653857	A12_657016	A12_660086	A06_661343	A12_662577	A11_662679	A11_663399	A08_664895	A10_666697	A10_667661	A08_672553	A03_676577	A08_677055	A10_677079	A12_677813	A08_679609	A12_679932	B01_680757	A12_681350	A01_682307	B01_683116	A11_684229	A11_684386	A11_684407	A08_685654	A04_686495	A12_687069	A11_687970	A06_687987	A01_688042	B01_691554	A08_693582	A08_693951	A04_694055	A12_694504	A06_696899	A07_698325	B01_699953	A08_702098	A10_705428	A10_706960	A12_710257	B01_711169	A04_712656	A08_715148	A10_718730	A12_719716	A03_720397	A10_720434	A10_721166	B01_721307	A06_721954	A01_725370	A12_728361	A06_729134	B01_729377	A12_729794	A10_733219	A12_736023	A08_739140	A10_739361	B01_741637	A12_741925	B01_744590	A10_744854	A08_745468	A11_746997	A01_747932	A11_750377	A11_750416	A08_750688	A08_750853	A11_750967	A12_751697	B01_753350	B01_754331	A10_755136	A11_757073	A01_760794	A04_765436	A08_767294	A12_773314	A12_774064	A10_774972	A06_776019	A10_776785	A08_779155	A12_782699	B01_782952	A06_786278	A12_789101	B01_789207	A11_792199	A11_794135	A08_794208	A11_795998	A04_797037	A11_799046	A01_799278	A08_800511	A11_805798	B01_807100	B01_811183	A08_812831	A06_812949	A08_815975	A12_822534	A10_822985	A10_825690	A12_826804	A11_827289	A12_828200	A10_833062	A08_834909	B01_836022	A08_838387	A06_840941	A12_841540	A06_842585	A06_842592	A01_843117	A11_844929	B02_846410	A10_846845	A11_849935	B01_850296	A08_850413	A03_850502	A08_853306	A12_853806	A12_856591	A08_866441	A10_866872	A06_867055	A12_870833	B01_872274	A06_879287	A10_881488	A06_882005	A08_883454	A10_883958	A11_886394	A08_890524	A06_892678	A08_893329	B01_894161	A08_894822	A12_896028	B01_896974	A12_898553	A12_902556	A11_906424	A08_907351	A12_908295	B01_910339	A08_911115	A08_911375	A10_914692	A11_914703	A11_918858	A11_919049	B01_921664	A12_923269	B01_927942	A12_928141	A10_928182	A11_929015	A08_929459	A12_930039	A06_930304	A10_931122	B01_931382	A11_932498	A08_933556	A08_933880	A10_934803	A08_934920	B01_935818	A08_941617	B01_944318	A12_945941	A08_946122	A08_947508	A11_953247	A10_955061	A11_957306	A08_957378	A11_957710	A11_958385	A10_962749	A11_963562	A04_963583	A11_965401	B01_967992	A06_973499	A06_975783	A12_976926	A12_977514	A10_977976	A08_978635	A08_982285	B01_982856	A10_985034	A03_985225	A06_986747	A06_987382	A12_987395	A08_988446	A12_989205	A12_990749	A06_991192	A11_991768	A11_992718	A10_994274	A12_997323	B10_1000374	B04_1002387	B04_1008850	B05_1015293	B04_1017114	B10_1019676	B10_1021922	B03_1025708	B10_1026049	B04_1029633	B04_1047983	B10_1052502	B04_1059815	B10_1065106	B03_1070182	B04_1071902	B03_1078836	B04_1086737	B04_1100676	B03_1103347	B04_1106779	B04_1130145	B04_1131915	B03_1132404	B04_1132910	B04_1135309	B04_1137792	B10_1140645	B04_1143055	B04_1144616	B04_1147060	B04_1155409	B04_1155772	B10_1157768	B03_1159328	B04_1161372	B10_1163077	B04_1164384	B10_1168178	B04_1168852	B04_1170498	B10_1176843	B04_1179265	B10_1179494	B04_1191541	B03_1195302	B04_1199356	B04_1200749	B05_1206325	B04_1206442	B04_1211506	B10_1227119	B03_1228077	B03_1231672	B04_1233818	B03_1233850	B10_1237324	B04_1241039	B03_1245042	B10_1257488	B10_1271632	B04_1273867	B10_1275740	B04_1275782	B04_1279053	B03_1279324	B10_1281709	B04_1282270	B04_1285007	B10_1288570	B04_1289683	B03_1299793	B10_1309750	B04_1311275	B04_1312322	B04_1314948	B05_1327047	B04_1332584	B04_1335404	B04_1344429	B04_1352759	B05_1353535	B04_1354685	B04_1361909	B04_1366339	B04_1374247	B04_1388254	B03_1396489	B04_1401123	B04_1404871	B04_1405593	B04_1406037	B04_1412715	B04_1417087	B04_1418899	B04_1420065	B04_1425075	B03_1425360	B05_1425966	B04_1426126	B04_1431551	B10_1434885	B04_1455016	B04_1457280	B05_1459433	B04_1460130	B10_1463719	B04_1464617	B10_1469414	B04_1477128	B04_1479589	B10_1480522	B03_1483809	B04_1483955	B04_1484867	B03_1485431	B04_1487620	B04_1502131	B05_1502493	B04_1516143	B04_1517445	B04_1522970	B04_1530823	B03_1533970	B04_1535014	B10_1539029	B03_1549463	B04_1559342	B04_1571689	B04_1581274	B04_1581856	B04_1582462	B04_1602318	B10_1608710	A06_1375	A06_1538	A06_5672	B02_5882	A06_10800	A03_17688	A04_17834	A04_33764	A03_36238	A03_40783	A06_44797	A03_50090	A06_68770	A06_71611	A06_82305	A04_83452	A06_86010	A04_92717	A06_93159	A06_93534	A04_95469	A06_96672	A06_105249	A04_107846	A06_124105	A06_156531	A06_173221	A03_173838	A06_186318	A04_188342	A06_189202	A06_190144	A06_191352	A03_196095	A04_200997	A03_209801	A06_211938	A04_213667	A06_219538	A06_225934	A03_250079	A06_251654	B02_253686	A04_256876	A04_270179	A06_272846	A03_281460	A06_288511	A04_293604	A03_294202	A04_295214	A04_299097	A03_304225	A06_306625	A04_316909	A06_318668	A06_326677	A04_326839	A06_327333	A03_340350	A06_341206	A06_350270	A06_358270	A06_369196	A06_370451	A06_371164	A03_374910	A03_375532	A06_378863	A06_386186	B02_389171	A03_396709	A06_418325	A03_418545	A04_419847	A04_422574	A06_429009	A06_436661	A06_441141	A06_446086	A04_453824	A03_460772	A04_474913	A03_479950	A06_490995	A03_518332	A06_519436	A04_529739	A03_531527	A03_535961	A06_538810	A04_544416	A03_552382	A06_558947	A06_561005	A03_562739	B02_564464	A06_566426	A06_568166	A06_573621	A06_587742	A04_592638	A03_596363	A06_597448	A06_597457	A06_600163	A06_600380	A06_604239	A06_608205	A06_610425	A06_619185	A04_624375	A06_625358	A06_632518	A06_641292	A04_642977	A04_644794	A06_649210	A06_650334	A06_654159	A06_657605	A06_667547	A06_679185	A06_695676	A06_701253	A06_702024	A06_708511	A04_718045	A06_719726	A03_728084	A03_730858	A03_747997	A06_748854	A06_750869	A06_750927	A06_756734	A04_763318	A03_787594	A06_788195	A06_797677	A04_802100	A06_807494	A03_808865	A06_819177	A06_835751	A06_840890	A06_842617	A04_842668	A06_846607	A06_848319	A06_851597	A03_867939	A06_870336	A04_871798	A06_880155	A06_882508	A03_883260	A06_884776	A06_891235	A06_905921	A04_907544	A06_921536	A03_923837	A03_926507	A06_926966	A03_929890	A06_933994	A03_955848	A06_957967	A06_965877	A06_976308	A06_979634	B10_1001590	B10_1003414	B10_1004181	B05_1007455	B10_1007925	B10_1008033	B10_1008813	B10_1008893	B10_1009490	B05_1009571	B10_1009762	B10_1010265	B10_1010588	B10_1011385	B10_1011684	B03_1012628	B10_1016279	B10_1018461	B05_1019622	B10_1020131	B10_1022137	B10_1022446	B10_1023813	B10_1024706	B10_1026057	B10_1026794	B10_1027168	B10_1029070	B03_1030160	B10_1030807	B10_1030835	B10_1031333	B10_1032836	B10_1032914	B10_1034078	B10_1034113	B10_1034337	B10_1035379	B10_1035634	B10_1036235	B10_1037848	B10_1038606	B10_1039846	B10_1041878	B10_1044669	B10_1045225	B05_1046417	B10_1051153	B10_1051649	B10_1052739	B10_1053034	B10_1054179	B10_1054307	B10_1054658	B05_1056647	B10_1057156	B10_1057160	B10_1057804	B10_1058489	B10_1062239	B10_1062710	B10_1064428	B10_1065538	B10_1066204	B10_1067170	B10_1067391	B03_1068558	B10_1069571	B10_1069687	B10_1073012	B10_1073759	B10_1076932	B10_1079330	B10_1079863	B10_1081265	B10_1081879	B10_1084190	B05_1084410	B10_1084582	B10_1084860	B10_1084988	B10_1085974	B10_1086911	B10_1086951	B03_1087570	B10_1088690	B10_1089629	B05_1090451	B10_1091221	B10_1091378	B05_1091673	B10_1098290	B10_1100237	B10_1101043	B10_1101680	B10_1102394	B10_1104658	B10_1104910	B10_1106478	B10_1106588	B10_1107060	B10_1107445	B10_1108325	B10_1109211	B10_1109337	B10_1109449	B10_1110176	B10_1112671	B10_1116299	B10_1116383	B10_1117573	B10_1121779	B10_1127103	B10_1127610	B10_1129316	B10_1129458	B10_1129757	B10_1130202	B10_1130753	B10_1131748	B10_1132784	B03_1132872	B05_1136851	B10_1137934	B10_1138383	B10_1141831	B10_1141915	B10_1147835	B10_1148101	B10_1149091	B10_1149608	B05_1150976	B10_1151012	B10_1152194	B10_1153181	B10_1155044	B10_1155325	B10_1155965	B10_1156674	B10_1158942	B10_1160600	B10_1161272	B10_1162465	B10_1162783	B10_1163376	B10_1163510	B10_1164312	B10_1165950	B10_1166035	B10_1166978	B10_1167605	B10_1167624	B10_1168882	B10_1169647	B10_1170078	B10_1172120	B04_1172829	B10_1174773	B10_1175201	B10_1176747	B10_1177121	B10_1178191	B10_1178353	B10_1179804	B10_1180303	B10_1180387	B03_1180715	B10_1181198	B05_1183052	B10_1184175	B03_1185229	B10_1185374	B10_1186074	B10_1186674	B10_1190184	B10_1190845	B10_1191402	B10_1191459	B10_1194214	B05_1194373	B10_1196251	B10_1196409	B10_1197926	B10_1200039	B05_1200244	B10_1203365	B10_1203975	B05_1205314	B10_1205727	B10_1205736	B10_1207471	B10_1207937	B10_1208500	B10_1209010	B05_1209836	B10_1211350	B10_1212132	B10_1216060	B10_1216280	B05_1216554	B10_1218445	B10_1218536	B10_1218868	B10_1219042	B05_1220421	B10_1221991	B10_1222711	B10_1225936	B10_1227017	B10_1228895	B10_1228981	B10_1229482	B10_1230160	B10_1230562	B10_1230727	B10_1232011	B05_1232926	B10_1234288	B10_1234367	B10_1234477	B10_1234854	B10_1236241	B10_1237268	B10_1237945	B10_1239116	B10_1239189	B10_1239687	B10_1240099	B10_1240560	B05_1240949	B10_1241609	B10_1241665	B10_1242097	B10_1242282	B10_1245169	B05_1245686	B10_1246481	B10_1247425	B10_1247922	B03_1248482	B10_1249698	B10_1251691	B10_1252160	B10_1252530	B10_1253021	B10_1256757	B10_1257759	B10_1258466	B10_1259854	B10_1260661	B10_1260662	B10_1261692	B05_1261884	B10_1262267	B10_1262807	B10_1264542	B10_1265304	B10_1266509	B05_1267364	B10_1267439	B10_1271453	B10_1271634	B10_1271821	B10_1272648	B05_1273061	B10_1273609	B10_1273622	B10_1274677	B10_1277143	B10_1277711	B10_1277964	B10_1279746	B10_1281998	B10_1285852	B10_1286065	B10_1288559	B10_1290517	B05_1291897	B10_1292807	B10_1293955	B10_1294625	B10_1294888	B10_1298216	B10_1298806	B10_1299271	B10_1300414	B10_1304148	B10_1304918	B10_1306165	B10_1306714	B10_1308857	B10_1309955	B10_1311276	B10_1312118	B10_1312862	B10_1313169	B10_1313757	B10_1314375	B10_1319375	B10_1320947	B10_1321115	B10_1321122	B10_1322315	B10_1324562	B03_1325554	B10_1325771	B10_1326107	B10_1328066	B10_1328140	B10_1331469	B10_1332110	B10_1335387	B10_1336070	B05_1337745	B10_1337986	B10_1338571	B10_1339601	B10_1340054	B10_1340148	B10_1340823	B10_1342318	B10_1343690	B10_1344086	B10_1344410	B10_1347644	B10_1348037	B10_1351836	B10_1352091	B10_1353083	B05_1353877	B10_1355038	B10_1355267	B10_1357401	B10_1358545	B10_1359219	B10_1360534	B10_1361412	B10_1361790	B10_1362448	B10_1362712	B05_1363069	B10_1363583	B05_1364089	B10_1365902	B10_1366373	B10_1366529	B10_1367536	B10_1368350	B10_1369147	B10_1370656	B10_1371140	B10_1372182	B10_1373768	B10_1375276	B10_1375382	B05_1375773	B10_1376134	B10_1376404	B10_1377562	B10_1377615	B10_1377887	B10_1378425	B10_1380743	B05_1382842	B10_1385038	B10_1385844	B05_1385912	B10_1386801	B05_1386847	B03_1388157	B10_1389327	B10_1389667	B10_1389676	B05_1389827	B10_1393490	B10_1395688	B10_1397757	B10_1398426	B10_1398938	B10_1399429	B10_1400491	B10_1403525	B10_1404266	B10_1404388	B10_1411855	B10_1414646	B10_1415730	B10_1420637	B10_1421273	B10_1421852	B10_1422163	B10_1422284	B10_1423155	B10_1424578	B10_1433022	B10_1433973	B10_1434624	B10_1435503	B10_1438843	B10_1439818	B10_1441748	B10_1441783	B10_1442912	B10_1443059	B10_1443713	B10_1444447	B10_1445629	B10_1445857	B10_1445928	B10_1446863	B10_1448823	B10_1449649	B03_1449962	B10_1449978	B10_1450419	B05_1450519	B10_1450529	B10_1450541	B10_1450546	B10_1451405	B05_1452411	B10_1452845	B10_1453305	B10_1453445	B10_1453948	B10_1453966	B10_1453972	B10_1455630	B03_1456639	B10_1456733	B10_1456734	B10_1456885	B10_1457032	B03_1458197	B10_1459003	B10_1460276	B10_1461389	B05_1461536	B10_1462186	B10_1462713	B10_1464432	B10_1464567	B10_1465399	B10_1466621	B10_1467125	B10_1467539	B10_1468747	B10_1471273	B10_1472236	B10_1473463	B10_1474418	B10_1474561	B10_1477169	B10_1478275	B10_1478444	B10_1478495	B05_1481258	B10_1481827	B10_1481930	B03_1483016	B10_1483052	B05_1483380	B05_1484062	B05_1484160	B10_1484523	B05_1484855	B10_1485110	B10_1486224	B10_1487096	B10_1487294	B10_1488373	B10_1489798	B10_1490422	B10_1491972	B10_1493146	B03_1494419	B10_1495655	B10_1496792	B03_1498892	B10_1500469	B10_1501270	B05_1501895	B10_1503642	B10_1504854	B10_1505404	B10_1506256	B10_1507259	B10_1508050	B10_1509846	B05_1511261	B10_1514204	B10_1515080	B10_1515816	B10_1517653	B10_1522497	B10_1522634	B10_1522685	B10_1523077	B10_1525574	B10_1526473	B10_1526611	B10_1526724	B10_1527024	B10_1527143	B10_1527223	B10_1528652	B10_1529293	B10_1530729	B10_1531939	B10_1534212	B10_1536119	B10_1537189	B10_1537377	B10_1537704	B10_1538637	B10_1539737	B10_1541103	B10_1541267	B10_1541503	B10_1543500	B10_1548162	B10_1548540	B03_1548839	B10_1549331	B10_1550260	B10_1551369	B10_1551648	B10_1552667	B10_1554205	B10_1555277	B10_1555746	B10_1555901	B10_1557235	B10_1557649	B10_1558746	B10_1559048	B05_1560024	B10_1561159	B10_1561364	B10_1562389	B10_1562864	B10_1563642	B10_1566533	B10_1567909	B10_1568135	B03_1568749	B10_1569203	B10_1569526	B10_1570591	B10_1570833	B10_1573069	B10_1573632	B10_1576028	B10_1576291	B10_1577422	B10_1577697	B10_1578766	B10_1579535	B05_1579777	B10_1582167	B10_1583506	B10_1584129	B10_1584247	B10_1585182	B10_1585444	B10_1587198	B10_1587361	B10_1589485	B10_1589708	B10_1590056	B10_1590597	B10_1591378	B10_1592593	B10_1593127	B10_1594162	B10_1594470	B10_1594848	B10_1594950	B10_1595479	B10_1595969	B10_1599587	B10_1600487	B04_1600522	B10_1600926	B10_1600999	B10_1601637	B10_1602832	B10_1603052	B10_1604040	B10_1605295	B10_1607203	B10_1609108	B05_1609502	B10_1611085	B10_1611706	B10_1612165	B10_1612194	B10_1612524	B10_1613172	A06_5809	A03_5958	A04_7580	A06_15748	A03_16963	A04_28814	A06_35077	A06_37982	A06_42580	A03_44756	A04_61788	A06_62561	A06_74368	A06_74935	A06_80204	A06_80475	A04_84214	A06_88977	A06_95719	A06_111200	A06_116351	A04_121943	A06_126180	A06_139513	A06_145974	A04_146347	A06_148637	A03_165677	A06_169433	A03_172996	A06_174249	A04_178281	A06_194101	A06_197477	A03_199482	B02_203147	A06_203953	A06_210597	A03_217781	A06_223890	A06_226302	A06_232821	A06_237126	A04_239716	A06_258531	A06_272738	A06_273254	A06_286665	A06_289237	A06_299418	A04_305434	A04_318770	A06_321433	A04_324415	A06_332623	A06_354893	A06_362912	A06_368384	A03_368644	A06_371321	A06_375386	A04_376502	A06_384765	A06_394448	A04_396424	A06_400646	A06_402678	A04_418025	A06_419401	A06_434465	A06_442215	A06_445045	A06_455325	A04_457173	A06_461587	A06_465528	A04_470435	A03_477232	A04_477352	A04_478921	A06_482964	A04_484202	A04_486309	A06_487377	A06_491712	A03_493066	A04_498728	A03_529592	A04_530813	A06_548951	A06_554865	A06_558330	A06_558619	A06_558755	A06_584633	A04_586236	A06_600798	A06_606690	A06_619262	A06_619332	A06_620495	A06_635431	A06_641372	A06_644650	A06_652480	A04_670730	A06_676986	A06_679636	A06_680420	A06_683843	A03_685072	B02_685239	A06_691825	A06_692384	A01_697270	A03_703840	A03_706655	A06_717617	A03_725667	A06_729064	A03_742864	B02_751307	A06_764992	A07_765976	A06_767118	A06_770769	A06_782447	A06_785958	A06_786773	A06_793697	A06_804769	A06_811114	A04_821765	A04_826844	A06_829683	A04_841674	A06_846897	A06_854041	A06_857034	A04_858345	A04_865823	A04_866130	A06_866998	A03_874212	A06_875440	A06_890999	B02_894588	A06_904807	A03_905444	A06_905543	A06_913177	A03_915497	A06_918337	A06_920885	A04_923206	A06_924987	A04_938432	A06_943407	A06_947032	A06_955944	A06_957929	A04_958052	A06_959267	A06_969330	A06_976152	A04_978045	A04_981462	A03_987165	A03_989800	A06_993348	B10_999049	B10_1002272	B10_1003382	B10_1003681	B10_1005539	B10_1006312	B10_1006721	B10_1006904	B10_1007351	B10_1007800	B10_1007872	B10_1012315	B10_1012611	B10_1012951	B10_1013583	B10_1014751	B10_1015717	B10_1016186	B03_1017291	B10_1018741	B10_1019750	B10_1020812	B10_1022910	B10_1023966	B10_1024734	B10_1026126	B10_1026408	B10_1026766	B10_1027707	B10_1028131	B10_1029200	B10_1029775	B10_1032792	B10_1033866	B10_1035224	B10_1036052	B05_1036102	B10_1036242	B10_1037202	B10_1037334	B10_1040270	B10_1040429	B10_1042277	B10_1042462	B10_1043470	B10_1043528	B10_1045204	B10_1047645	B03_1049328	B10_1049734	B03_1049887	B10_1052748	B10_1052765	B10_1053425	B10_1053701	B10_1053828	B10_1056125	B10_1057301	B10_1058123	B05_1058270	B10_1059388	B10_1062360	B10_1063274	B10_1065314	B10_1066199	B10_1067540	B10_1067905	B10_1068068	B10_1069435	B10_1069449	B03_1070434	B05_1072890	B05_1073260	B10_1073870	B05_1076016	B10_1076669	B10_1077432	B10_1078642	B10_1079703	B10_1081717	B10_1082817	B10_1082977	B10_1083606	B10_1086494	B10_1086968	B10_1087852	B10_1089542	B10_1090250	B10_1091300	B10_1091400	B10_1091425	B10_1092096	B10_1093767	B03_1093857	B10_1095873	B10_1099753	B10_1099983	B10_1100103	B10_1100110	B10_1100434	B10_1100917	B10_1103281	B10_1103288	B03_1104719	B03_1105522	B10_1108113	B10_1113106	B10_1114418	B10_1114655	B10_1115658	B10_1116430	B05_1117088	B10_1117271	B10_1118404	B10_1119452	B10_1120029	B10_1120824	B10_1124349	B10_1125174	B10_1126295	B05_1127306	B10_1129203	B05_1129673	B10_1130357	B10_1130698	B10_1131352	B10_1131667	B10_1132269	B10_1132543	B10_1133689	B10_1134218	B05_1135897	B10_1136001	B10_1136532	B10_1138156	B10_1138184	B10_1139014	B10_1139717	B10_1140556	B10_1140715	B10_1141397	B10_1145003	B03_1147342	B10_1147736	B10_1148463	B10_1149597	B10_1150141	B10_1150484	B10_1151010	B10_1154420	B10_1155659	B10_1156375	B05_1156579	B10_1157419	B10_1160181	B10_1161669	B10_1161776	B10_1163853	B05_1164462	B10_1164680	B10_1164683	B10_1164926	B10_1165545	B10_1166024	B10_1167429	B10_1167490	B10_1167659	B03_1167677	B10_1167744	B10_1167785	B10_1168474	B10_1169804	B10_1174048	B05_1174177	B10_1174329	B10_1177587	B10_1178048	B10_1178697	B10_1179728	B10_1180836	B10_1181696	B10_1182471	B10_1184301	B10_1184481	B10_1184912	B10_1185003	B10_1185463	B10_1187205	B10_1189496	B10_1190519	B05_1190522	B10_1192947	B05_1193066	B10_1194170	B05_1196465	B10_1196485	B03_1197375	B10_1197393	B10_1198011	B10_1198780	B10_1202711	B10_1206251	B10_1208739	B10_1208790	B10_1208803	B10_1209118	B10_1210050	B05_1210055	B10_1213162	B05_1213660	B10_1214249	B10_1215165	B10_1215995	B10_1217555	B10_1219511	B10_1219588	B10_1221048	B03_1221260	B10_1227161	B10_1227393	B10_1227453	B10_1227886	B10_1229432	B10_1230821	B10_1231515	B10_1233877	B10_1236017	B10_1238937	B03_1239070	B10_1241981	B03_1243428	B10_1243535	B10_1243971	B10_1247400	B10_1247670	B10_1247708	B10_1247876	B05_1248026	B10_1249713	B10_1250277	B10_1251869	B10_1255308	B10_1255401	B10_1255878	B10_1258329	B10_1258396	B10_1259306	B10_1259356	B05_1261374	B10_1266118	B10_1266319	B10_1267588	B10_1267705	B10_1267880	B10_1269148	B10_1269387	B10_1270902	B10_1271557	B10_1272225	B10_1275546	B10_1275713	B10_1276913	B10_1277511	B10_1279405	B10_1281905	B10_1281962	B10_1282227	B10_1283577	B10_1284311	B10_1285436	B10_1286287	B10_1287560	B10_1289361	B10_1289375	B10_1290673	B10_1292652	B10_1293572	B03_1294002	B03_1294758	B10_1295152	B10_1295929	B10_1295959	B10_1296793	B10_1296940	B05_1297074	B10_1299323	B10_1300160	B10_1302666	B10_1304104	B10_1305342	B10_1305541	B10_1307774	B10_1307860	B10_1308389	B10_1309584	B10_1310825	B10_1311674	B10_1313319	B10_1315075	B10_1315757	B10_1316983	B10_1317964	B10_1318004	B10_1321979	B10_1322749	B10_1324108	B10_1324311	B10_1324769	B10_1325444	B10_1326092	B10_1326678	B10_1329794	B10_1331015	B10_1333984	B10_1334311	B10_1335682	B10_1337472	B10_1338144	B10_1339801	B10_1340414	B05_1340840	B10_1341077	B10_1341245	B10_1342347	B10_1342983	B10_1345315	B10_1348413	B10_1348825	B10_1349314	B10_1350193	B10_1351254	B10_1352034	B10_1352172	B10_1352201	B10_1354271	B05_1355086	B10_1356382	B10_1357577	B10_1360072	B10_1361128	B10_1362829	B10_1365001	B10_1367965	B10_1370949	B10_1371770	B10_1372506	B10_1374018	B10_1374271	B10_1376506	B10_1379250	B10_1380496	B10_1382963	B10_1383469	B10_1384436	B10_1385606	B10_1386813	B05_1387089	B10_1388116	B10_1388756	B10_1388801	B10_1389902	B10_1390214	B10_1390966	B10_1390969	B10_1391066	B10_1391764	B10_1391914	B10_1392394	B10_1392646	B10_1392820	B10_1394292	B10_1396681	B10_1397183	B10_1397543	B10_1400717	B10_1401237	B10_1403591	B10_1407155	B05_1407474	B10_1408556	B10_1409112	B10_1409492	B10_1409988	B10_1410026	B10_1411273	B10_1412290	B10_1417906	B10_1418132	B10_1419054	B10_1420020	B10_1421880	B10_1422248	B10_1423316	B10_1424634	B10_1424811	B10_1426092	B10_1429058	B05_1429435	B10_1431567	B10_1433245	B10_1434521	B10_1434881	B10_1435401	B05_1436052	B10_1440565	B10_1441884	B10_1442194	B10_1443008	B10_1446512	B10_1447339	B10_1447969	B10_1449878	B10_1450914	B10_1450930	B10_1451096	B10_1451719	B10_1452241	B05_1452424	B10_1452713	B10_1454387	B10_1455435	B10_1455439	B10_1456186	B10_1458758	B10_1459262	B10_1462646	B10_1464259	B10_1464349	B10_1466400	B10_1467178	B10_1467997	B10_1468963	B10_1469147	B10_1471011	B10_1471865	B10_1473370	B10_1474553	B10_1475621	B05_1476189	B10_1476629	B10_1477649	B10_1477680	B10_1479535	B10_1480943	B10_1481325	B10_1481401	B05_1482024	B10_1482276	B10_1482498	B10_1485392	B10_1487067	B10_1487315	B10_1488664	B10_1489431	B10_1492601	B10_1493603	B05_1494203	B10_1495062	B10_1495898	B10_1496757	B10_1497372	B05_1499233	B10_1499955	B10_1501106	B10_1501549	B10_1501838	B10_1502040	B10_1504739	B10_1504810	B10_1506301	B10_1510118	B10_1513256	B10_1513807	B10_1514628	B10_1517056	B10_1517447	B10_1518155	B10_1519230	B10_1520300	B10_1521274	B10_1522661	B10_1522819	B10_1522981	B10_1523583	B10_1524387	B10_1525345	B10_1525978	B10_1527126	B10_1527178	B10_1527337	B10_1527394	B10_1528963	B10_1533964	B10_1538319	B10_1538812	B10_1540546	B10_1544419	B10_1545179	B10_1545185	B10_1546297	B10_1548678	B10_1549773	B10_1551726	B10_1555915	B10_1557112	B10_1557350	B10_1559622	B10_1559802	B10_1562906	B03_1563574	B10_1563679	B10_1564013	B10_1564760	B10_1566341	B10_1566377	B10_1567469	B10_1570343	B10_1570844	B10_1570864	B10_1573134	B10_1574819	B10_1574861	B05_1575674	B10_1575975	B10_1576044	B10_1576123	B10_1577156	B10_1579386	B10_1579580	B03_1579783	B03_1580038	B05_1580543	B10_1582156	B10_1584870	B10_1585656	B10_1586518	B10_1587133	B10_1589740	B10_1589775	B10_1589791	B10_1591840	B10_1592281	B10_1592396	B05_1593690	B10_1595020	B10_1595814	B10_1595930	B10_1597515	B10_1598000	B10_1599658	B10_1600450	B10_1600849	B10_1601696	B10_1604852	B10_1605140	B10_1606851	B10_1608170	B10_1608184	B10_1608769	B03_1608789	B10_1609327	B10_1610717	B10_1611191	B10_1611745	B05_1611917	B10_1611949	B10_1612049	A11_2599	A03_3735	A11_4539	A12_13180	B01_13214	A01_16920	A11_17111	A06_20162	A11_22192	A01_25832	A06_29319	A08_29463	B01_29992	A10_30879	A11_34172	A06_37865	A06_37895	A12_38708	A12_39702	B01_47375	A08_48808	A01_51735	A06_52140	A12_52997	A10_55668	A08_58369	A06_60729	A06_60939	A12_63691	A08_66227	A01_68799	A06_69691	A06_73536	A01_75381	A10_75811	A06_76223	A10_77117	A10_77421	A08_78054	A11_81352	A10_81475	A06_81568	A11_82553	A10_82815	A12_83749	A06_86873	A06_89777	A10_92363	A08_92747	A10_93084	A08_93606	A11_96737	A11_98345	A03_100062	A12_101202	A11_103390	A06_108071	A12_109415	A08_114925	A08_115077	A06_118650	A11_119511	B01_124543	B01_125476	A08_127137	A08_128048	B01_132304	A04_138397	A06_138448	A10_140806	A12_140994	A11_140999	A06_141044	A08_141444	A10_145409	A10_147191	A12_147661	A12_147839	A11_148712	A10_151116	A10_151990	B01_153290	B01_159611	A11_159952	A06_160192	A11_160923	A11_162114	A12_165310	A08_166139	A10_168401	A06_168494	A10_168757	A10_170345	A08_172446	A10_174094	B01_174128	A06_174732	A12_175680	A11_176053	B01_178115	A01_178822	A11_179566	A06_179749	B01_180359	A12_185656	B01_186614	A12_186837	A06_188513	A03_191215	A06_191259	B01_191869	A11_194529	A12_195285	A12_197198	A12_199462	A12_200590	A11_200700	A08_202491	A08_207184	A11_208175	A11_208190	A08_210731	A12_214313	A12_217033	B01_218438	A10_219448	A10_224024	A06_228451	A12_229094	A01_233547	A10_238368	B01_239009	A06_239767	A11_240372	A06_246435	A12_253787	A06_255132	A12_259879	A08_264216	A10_264599	A12_265950	A04_266543	A10_268181	A11_268816	A01_268935	A04_269180	A11_271141	A08_273451	A08_276190	A08_277018	A12_277748	A06_278667	A06_279502	A11_280219	A06_281756	A11_281948	A04_284250	A06_286810	A11_291484	A06_292244	A12_293146	B01_294950	A08_295209	B01_295278	A08_295768	A06_296596	A11_296765	A06_297683	A08_298282	B01_298821	A06_299684	A11_299994	A10_300206	A08_303847	A06_304814	B01_307817	A12_310280	A01_311649	A12_312445	A12_313377	A11_313729	A08_315841	B01_316862	A12_318034	A08_318774	A10_319909	A06_327239	A12_330681	A01_332036	A12_332677	B01_340176	A01_340863	B01_341213	B01_344206	A12_344666	A12_346609	A08_346632	A08_347050	A12_348002	A01_349730	A11_355384	A11_356283	A12_356314	A11_357412	A03_357760	A11_357969	A10_358145	A11_359688	A08_361242	A11_363772	A10_365705	A10_366054	A12_369785	A10_371337	A11_371576	B02_371902	A12_372511	A11_373606	B01_374343	B01_374516	A08_375722	A12_376476	A08_378540	A12_381196	A01_382164	A10_382814	A12_384006	A08_384058	B01_385822	A08_386711	A07_387393	A11_388800	B01_391441	A12_394342	A08_394571	A04_394980	A10_395735	A08_396674	A10_400419	A08_400581	A08_405212	A10_405241	A11_405716	A04_409232	A12_410709	A11_411489	A10_422020	A12_425371	A12_425447	A01_426993	A08_427533	A12_428363	A11_431066	B01_432957	B01_433695	B01_435283	A11_439067	A11_440269	A10_441469	A08_443565	A11_443614	A11_445422	A08_447474	A06_453606	A11_455160	A08_455480	A12_461659	A06_463535	A12_464957	A10_465951	A12_468196	A12_469782	A08_471246	A08_473822	A08_475266	A08_478110	A04_480661	B01_480969	A11_481326	A11_484450	A12_484643	A12_485431	A10_488238	A08_494209	A08_494387	A07_496418	A12_496478	A11_497497	A06_497592	A04_501626	A12_502001	A12_502474	A12_503575	A04_504207	A11_506596	A11_507890	A12_509086	A10_509319	A11_509583	A08_511462	A10_513759	A12_514281	A08_515244	B01_515355	A06_518720	A03_521364	A08_521494	A12_523823	A10_523933	A08_531499	B01_531560	A06_532580	A11_536020	A12_537640	A11_537983	A12_540310	A11_542643	A06_543031	A12_545698	A12_546302	A12_546556	A08_546986	A12_549532	A12_551870	A10_554144	A11_554906	A12_557102	A11_557251	A01_561559	A11_562858	A01_564564	A08_564994	A11_567679	A06_569141	A04_569899	A12_576430	B01_579317	A11_579693	B01_580803	A12_581128	A12_581352	A01_581692	A11_584014	A06_585245	A06_586110	A10_586251	A12_587756	A11_588535	A03_590129	B01_591304	B01_592366	A12_593010	A11_597018	A11_598496	A06_599003	A10_599095	A06_601366	A06_601837	A11_602795	A12_603437	A12_604975	A11_607355	B01_609134	A11_610067	A10_620384	A12_621591	A11_625345	A12_628201	A08_628713	A11_629945	A11_630289	A08_631374	A12_632763	A11_635228	A10_638508	A08_639792	A11_644884	A06_652458	B01_652737	A11_656519	A01_657289	B01_659234	A12_664994	A01_666504	A12_666685	A10_667221	A11_672447	B01_674255	A06_681279	A08_681982	A10_684622	A10_686790	A08_687454	A12_691966	A06_692249	A12_692622	A06_693282	A11_696186	B01_696688	A12_697909	A12_702035	B01_703649	A03_705870	B01_708084	A06_708311	B01_709652	B01_712560	A11_718380	A10_720547	B01_721188	A06_722547	A08_722758	A06_724994	A12_725260	A08_728442	A12_732150	A12_733784	A08_735109	B01_735400	A06_738636	A12_741731	A12_742103	A01_742358	A12_745898	A10_749456	A06_751306	A10_751594	A11_754225	A07_755281	A06_756641	A10_757074	A12_757127	A10_763620	A12_770346	A10_770512	B01_781641	B01_782931	A11_783387	A12_783572	A01_784953	A12_785810	A08_785969	A08_788028	A12_790585	A06_790887	A11_792577	A11_794789	A08_800861	A10_801697	A12_802250	A08_802735	A10_803590	A06_804401	A11_815151	A10_817704	A01_818451	A08_820108	B01_820560	B01_825310	A11_825694	A06_828000	A12_828826	A12_834840	A10_835962	A06_839089	A12_839534	A04_841882	A10_842866	A12_844018	A10_846118	A12_846126	B01_849713	A10_850216	A10_852533	A04_855468	A11_857617	A03_858813	A10_862605	A12_865290	A11_865421	A11_870654	A12_872483	A06_873950	A12_874556	A10_874605	A10_877298	A08_881065	A08_884710	A06_885808	A08_886167	B01_890049	A08_891441	A06_891709	A12_894077	A10_894400	A11_895439	A10_897367	A12_897655	A11_898137	B01_898486	A08_899255	A10_900121	A11_900452	A11_905406	B01_905471	A10_906488	A11_907823	A08_907841	B01_908505	A03_911011	A12_911415	A08_913356	A10_926473	A06_928023	A10_929109	A12_929213	A08_929840	A08_930025	A12_931190	A11_932110	B01_941867	A01_942755	A10_943121	A11_946573	A10_947494	A08_947730	A10_950433	A12_950571	A06_952520	A10_954964	A11_961361	A08_962673	A10_962789	A06_963378	A10_963972	A10_968055	A11_969988	A01_970714	A06_972992	A08_976837	A11_978966	A06_980918	A12_981287	A12_981425	A10_981692	A11_983534	B01_984551	A12_992684	A11_994460	A01_995627	B04_1000911	B03_1004188	B04_1004624	B10_1005182	B03_1009330	B05_1020941	B04_1022805	B04_1028433	B05_1033138	B10_1034280	B04_1036364	B04_1043209	B10_1052066	B04_1053617	B04_1053766	B04_1062083	B10_1069956	B10_1070536	B03_1071535	B03_1072206	B04_1077995	B04_1080650	B04_1086556	B04_1101320	B04_1103321	B04_1105312	B04_1112158	B04_1118075	B04_1122105	B04_1122783	B10_1129669	B04_1137490	B04_1140213	B04_1140617	B04_1142737	B04_1145651	B03_1153803	B04_1153908	B04_1154252	B04_1156819	B04_1157883	B04_1163977	B04_1166490	B10_1172080	B04_1184729	B10_1190443	B10_1200428	B04_1205904	B04_1206842	B04_1217901	B04_1225048	B03_1225640	B04_1229378	B10_1232202	B04_1242581	B04_1246191	B04_1250326	B04_1254843	B10_1255051	B04_1257424	B05_1263816	B03_1271224	B04_1272114	B10_1272292	B04_1274995	B03_1276208	B04_1285643	B04_1291700	B04_1294246	B10_1295774	B04_1296715	B04_1302818	B04_1303877	B04_1312802	B10_1314029	B04_1314953	B04_1315403	B04_1324602	B10_1327776	B10_1333273	B04_1333961	B05_1350580	B03_1351167	B04_1353152	B10_1353317	B04_1355570	B10_1362877	B10_1372282	B04_1383130	B04_1390839	B04_1396507	B04_1404514	B04_1405288	B04_1405318	B03_1405971	B04_1407677	B04_1413844	B04_1428055	B10_1433517	B03_1438203	B10_1451279	B03_1477706	B03_1492242	B10_1495578	B04_1495758	B10_1502239	B04_1502339	B04_1509373	B04_1513676	B04_1516191	B10_1522291	B04_1529108	B10_1531816	B10_1538039	B04_1541083	B03_1551964	B05_1555329	B04_1558790	B10_1561759	B03_1566490	B10_1570266	B04_1571299	B04_1577728	B10_1580675	B04_1583633	B04_1595212	B10_1598409	B04_1611915	B04_1614021	A10_3598	A10_3837	A10_4056	B02_4457	A07_4927	A10_5829	A03_6342	A06_6375	A10_6756	A06_7502	A10_8819	A10_9220	A10_9235	A10_9715	A07_10564	B02_10706	A10_12914	A06_14608	A10_15137	A10_15145	A06_15903	A10_18422	A10_18524	A10_19011	A10_21671	A10_22773	A10_24194	A06_24416	A10_24920	A10_28586	A10_32258	A10_33428	A06_34797	A06_35610	B02_36301	A10_37352	A06_38232	A07_38673	A10_41775	A10_42079	A10_43337	A10_48257	A10_49776	A10_51776	A10_52024	A10_52063	A06_53759	A10_55730	A10_57530	A04_58983	A04_59635	A10_63157	B02_64577	A10_65613	A06_68685	B02_68958	A10_71770	A10_72429	A10_74600	A10_74892	A04_75144	A10_76119	A10_81699	B02_84440	A06_87858	A10_89020	A06_90444	A10_92104	A10_95894	B02_96988	B02_98625	A10_101320	A10_102821	A10_103397	A10_104800	A06_105913	A10_107979	A10_108372	B02_109532	A10_109614	A10_109967	A10_110419	A10_112680	A06_112971	A10_113243	A10_113960	A03_117151	A06_117936	B02_119170	B02_123389	A04_123702	A10_126887	A10_128180	A10_128746	A04_130190	A10_130677	A10_131161	A06_131624	B02_131718	A06_132087	A07_141457	A11_143017	A10_143507	A10_143554	A07_144650	A10_146254	A10_147649	A04_148518	A10_149692	A10_152624	A06_156189	B02_164050	A07_165897	A06_166296	A07_168820	A03_169602	A10_170541	A10_171829	A10_173106	A06_173808	A07_175598	B02_176874	A10_181678	A10_184191	B02_184220	A10_184740	A10_185812	A10_186363	A10_187830	A07_188721	A07_189098	A10_191775	A10_192973	A10_193584	A07_194941	A06_196523	A06_202212	B02_207456	A10_210435	A10_210608	A06_211291	A10_212212	A06_212465	A04_212817	A10_214960	A10_215393	A07_217661	A10_220748	A07_224188	A10_225423	A10_226612	A10_228932	A01_230130	A10_232768	B02_234164	A07_235275	A06_237148	B02_237370	A10_241062	A10_241372	A10_241610	B02_242259	A10_242872	A10_243843	A10_247713	A10_248651	A10_249544	A10_249894	A10_250101	A06_250687	A10_252605	A10_253019	A10_254051	A10_256466	A06_258038	A10_258249	A11_258698	A10_261534	A06_262934	A10_265115	A04_265640	B02_266647	A04_266715	A10_267314	A06_270837	A10_272238	A10_272387	A06_274267	A06_274366	A10_276579	A10_276840	A06_280929	A06_283696	A07_285316	A07_290295	A10_292292	A10_296490	A10_297845	A10_303761	A10_304269	B02_305858	A10_306218	A10_306952	A10_308456	A10_311215	A10_311373	A10_312237	A06_313401	A07_314407	A10_319561	A06_320297	A10_322420	A10_323864	A10_324397	A10_325588	A10_328989	A07_329005	A06_329073	A10_329202	A10_329599	B02_329993	A10_330522	B02_336458	B02_336983	A10_337973	A10_340595	A10_341349	A10_343287	A10_344664	A06_344720	B02_345277	A06_352220	A10_356692	A10_357285	A07_364156	A10_367943	A10_368118	A10_369182	A10_370294	A06_372576	B02_373403	B02_373742	B02_374376	A07_375158	A10_376136	A10_377933	A10_377957	A06_378874	A10_379860	A06_380695	A10_380914	A10_382026	A10_382437	A10_383196	A10_385545	A10_391945	A06_395489	A10_396380	A07_396755	A10_397460	A10_400214	A10_400544	A06_402264	A10_405694	A06_407386	A07_409127	A10_409449	A07_410347	A10_411321	A10_413388	B02_415142	A10_417907	B02_418454	A10_426925	B02_427491	B02_428074	A03_428312	A07_430527	A10_430603	A06_431535	A10_432524	A10_434460	A10_435490	A10_438508	B02_441086	A10_442094	A10_443856	A10_444256	B02_445850	A06_447750	A10_448530	A10_448637	B02_450550	A10_451633	A10_453804	A06_456218	A10_457049	A06_457724	A10_459265	A10_459533	A10_460999	A10_461463	A10_462301	A10_464522	A10_465766	A06_465815	A06_471165	A10_473775	A06_475720	B02_476769	B02_477057	A10_480265	A06_482416	A10_488405	A06_489941	A06_493428	A10_495926	A10_497619	A10_497656	B02_499227	A10_499691	A07_500119	A07_503891	A06_504555	A13_504790	A10_508424	A06_509311	B02_511794	A06_511832	A10_511952	A10_518891	A10_520990	A10_522067	A04_524642	A04_526217	A10_526504	A06_527368	A07_528131	A10_529763	A07_530741	A10_530971	A06_531230	A11_531347	A06_532084	A10_536043	A10_537413	A10_539210	A06_539737	A10_541462	A10_542697	A10_542983	A10_543647	A06_546942	A06_546990	A10_548251	A10_549752	A10_549803	A10_551349	A10_553535	A10_553565	A07_553748	A10_555756	A06_555804	A10_556831	A10_557179	A10_557997	A10_558255	A06_560651	A04_561484	A10_564016	A06_570402	A10_572048	A10_574068	A07_574105	A10_576440	A10_578173	A10_583041	A06_583179	A10_584562	A03_585750	A10_586070	A06_589065	A10_589192	A06_589606	A07_589703	A10_593365	A10_595108	A10_597749	A10_598964	A06_601121	B02_607158	A10_607387	A10_607763	A10_607946	A10_608473	A10_608572	A10_612439	A07_616267	B02_617020	A06_619954	A04_621014	A10_621608	A10_625665	A10_625898	B02_626757	A07_627225	A10_634364	A06_634534	B02_635303	A10_636589	A04_636604	A07_637908	B02_638479	A07_639163	A10_639849	A10_641506	A10_641634	A10_646702	A10_647090	A06_647274	B02_648695	A06_649962	A10_650124	B02_651515	A06_653639	A10_659036	A10_660601	A10_671400	A10_673338	A10_673579	A10_673934	B02_675065	A10_676365	A07_678152	A10_678393	A10_678742	B02_679518	A10_680863	A06_681825	A01_682169	A10_683513	B02_684149	A10_685568	A10_687532	A04_689627	A11_690454	A10_693609	A10_697024	A10_698459	A10_704365	A06_705048	B02_705952	A10_706483	A10_708707	A10_711245	A06_711312	A10_711802	A10_712363	A10_714210	A10_716093	A06_717832	A07_720900	A10_721123	A07_723179	A10_727840	A10_731027	A04_732752	B02_733713	A06_740448	A10_744319	A10_746795	A07_747305	A06_748006	A10_748926	A10_748973	A10_749690	B02_749969	A10_753981	A10_754511	B02_759418	B02_760394	A10_762139	A10_763613	A10_763960	A10_764273	A10_765178	A06_768728	A04_769773	A06_770903	A06_770958	A10_772784	A06_777099	A10_780163	A07_785456	A10_786267	A10_788183	B02_788945	A06_788977	A10_791253	A10_791852	B02_792641	A06_796992	A10_799144	A10_804104	B02_807150	A10_809268	A06_810144	A10_812357	A10_813405	A10_813458	A10_817914	B02_819520	A10_821517	A10_823844	B02_823886	A10_824702	A10_825350	A07_828305	A06_829362	A10_829487	A10_831163	A10_836192	A10_840743	A10_840824	A10_841474	A10_841662	A10_844005	B02_844381	A06_847104	A10_847215	B02_848831	A06_850311	A07_852177	A10_852298	A07_852301	A06_855637	A10_856856	A10_861245	A10_861611	A10_862689	A10_863271	A06_864048	A07_873860	A06_875000	A07_875474	A07_876397	B02_877553	A10_878041	B02_879773	A10_880728	A10_881688	A10_882219	A10_888475	A10_890321	A10_893518	A10_900998	A04_903301	A10_904541	A10_905699	A10_906211	A06_908213	B02_908647	A10_909532	A10_909573	A10_911551	A10_912734	A04_913447	A10_913468	A10_913477	A10_913926	A04_915331	A06_916279	A10_916707	A10_916764	A06_918051	A06_918471	A10_920283	A06_920983	A10_922510	A07_923241	B02_925664	A06_927079	A10_927618	A10_927740	A10_927802	A10_929376	A06_930425	A10_930605	A10_932166	A10_933191	A10_934695	A10_935326	A06_937195	A06_938190	A10_940875	A10_941310	A10_941907	A06_942424	A06_943530	A10_944585	B02_944936	A10_947065	A03_948055	A10_949649	A10_951039	A06_952939	A10_954270	A10_955539	A07_956268	B02_956910	A01_957478	A10_958094	A10_962572	A10_963143	A10_964439	A10_965024	A10_965990	A10_966314	A04_968196	A10_968798	A10_970902	A10_971204	A10_971322	A10_971476	A07_971511	A10_975153	A10_976043	A10_978494	A10_978926	A10_979309	A10_980281	A10_982643	A10_984249	B02_985451	A10_986616	B02_992097	A10_996249	A10_998129	A10_998165	B05_1031378	B05_1054241	B05_1070701	B05_1085864	B10_1096158	B05_1106093	B05_1123464	B05_1132048	B05_1149900	B05_1154426	B05_1166293	B05_1166532	B05_1184505	B05_1199009	B05_1212350	B05_1222838	B05_1236615	B05_1242520	B05_1290303	B05_1330156	B05_1332021	B05_1346610	B03_1354479	B05_1385340	B05_1400050	B05_1406745	B05_1407739	B05_1465085	B05_1485701	B05_1493245	B05_1501392	B10_1524713	B05_1538990	B05_1545893	B05_1547788	B05_1550251	B05_1568237	B05_1576849	A06_285	A03_4068	A06_4178	A10_6016	A10_8288	A06_8857	A10_9979	A10_10015	A10_11844	A10_13667	A06_14042	A10_15230	A10_16507	A06_16724	A10_18220	B02_22309	A10_25694	A10_26334	A10_27993	A10_32053	A10_34925	A10_35394	A10_37332	A10_38906	A04_41231	A10_41841	A10_46165	A10_47093	A10_49329	A10_52116	A10_53747	A07_65541	A10_66128	A10_67927	A10_71408	A10_77994	A01_80337	A10_81355	A07_82675	A07_83881	A10_83943	A10_86027	A10_86095	A06_86320	A10_86967	A10_87833	A10_88765	A10_89039	A10_89629	A10_90822	A10_94297	B02_96441	A10_97940	A10_98303	A10_98410	B02_99293	A04_99324	A10_107216	A10_109398	A06_109991	A07_111226	A10_112258	A10_113102	A10_113766	A10_116006	A10_116551	A10_116896	A10_116998	A07_123282	A10_123647	A10_124342	A06_124680	A06_130008	A10_130469	A10_130715	B02_141532	A10_141793	A10_143270	B02_144376	A10_144631	B02_146181	A10_147578	A10_147648	A10_153156	A06_154355	A10_154972	A04_157799	A10_158192	A07_158224	A10_159861	A10_161343	A10_162388	A06_162643	A10_163673	A10_166341	A06_168023	A07_168963	A10_170007	A06_170752	A06_171178	A10_174503	A06_179263	A10_179497	A10_183423	A10_183754	A06_185327	A07_187343	A10_188815	A04_191866	B02_192088	A10_194058	A07_196215	A10_196528	A10_196576	A10_196966	A10_197180	A10_199077	A10_202555	A10_202906	A10_203066	A10_203759	A07_205084	A10_205306	A10_211428	A10_211453	A06_211955	A10_215460	A10_216025	A10_216805	A06_217191	A10_220611	A10_226315	A10_226679	A06_227024	A07_229749	A10_229947	A10_230673	A10_231019	B02_231458	A10_232345	A10_233823	B02_235083	A06_237086	A10_237501	A06_239601	A10_239653	A10_242009	A10_244804	A10_246671	B02_249600	A06_252340	A06_252442	A10_256039	A06_257159	A10_257736	A10_258202	A06_259432	A10_263268	A10_265491	B02_267087	A04_268037	A10_269298	A06_269904	A10_270968	A10_272293	A10_274590	A06_276973	A10_278712	A10_279089	A10_279325	A06_279379	A10_280445	A10_281862	B02_283074	A10_287566	A10_288510	A06_290060	A10_290564	A10_293583	A07_296803	A10_299285	A10_299939	A10_300714	B02_303415	B02_303726	A10_304632	A10_308211	A10_311244	A10_313446	A10_313681	A06_314451	A06_314725	A06_315404	A10_317237	A10_319896	A06_321607	A10_321754	A04_322972	A06_325335	B02_325550	A10_327300	A10_327863	A10_331544	A10_337177	A10_337567	A10_338336	A06_339093	A12_339892	A06_340348	A06_341086	A04_341233	A10_342829	A10_343022	A06_345890	A10_346049	A10_351753	A10_352630	A10_353631	A07_354848	A11_355219	A10_357726	A07_358976	A10_359984	A12_360793	A07_361490	A10_362415	A10_364195	A10_365076	A10_366645	A06_367638	A06_371974	A06_372762	A10_373443	A10_373805	A04_377695	A10_380272	A10_381412	A10_382065	B02_390372	A10_390924	A10_391361	B02_392439	A10_392591	A10_393967	B02_396306	A10_398175	A10_400414	A10_402876	A06_403612	A06_403670	A06_404007	A10_405086	A10_405354	A10_406351	A06_411110	B02_413696	A10_417332	A06_419173	A10_419603	A06_419625	A10_422815	A10_423935	A10_423968	A10_424327	A06_425439	A10_426932	A10_429363	A07_430130	A10_433005	A10_434355	A10_434646	A10_434787	A10_440456	A04_441218	A10_441967	A07_442133	A06_442324	A10_447019	A07_447149	A10_447549	A10_451086	A07_451240	A10_454190	A06_454712	A10_455264	A10_455445	A10_455865	A04_456381	A07_456417	A07_456643	A10_461115	A04_464525	A06_464807	A06_465832	A10_470613	A10_471166	A06_473584	A07_473985	A10_475048	A10_479591	A10_479842	A10_480024	A10_482896	A10_483087	A10_483565	A07_484191	A06_484972	B02_485601	A10_487173	A10_492206	A11_494079	A10_498012	A06_498088	A10_499085	A10_499921	A10_500437	A04_501046	A10_502140	A07_505833	B02_505948	A10_506842	A10_507339	B02_509124	B02_511308	A10_512595	A10_512782	A07_512849	A07_513490	A07_514135	A07_516694	A10_518802	A10_520392	A10_520774	A10_522442	A06_524498	A10_525736	A10_527689	A06_530893	A10_531464	A10_533796	A10_536617	A04_538258	A07_539525	A07_541526	A10_545157	A10_548293	A10_548313	A06_548717	A06_550817	B02_553036	A06_553118	A06_553536	A04_553974	A04_554215	A10_554332	A10_555038	A06_559684	A10_563166	A10_563889	A04_565190	A10_566116	B02_568224	A06_571132	A10_571885	A06_571986	A10_573033	A06_573684	A06_576721	A10_577359	A10_577523	A06_580614	A07_581832	A07_585483	A10_587086	A06_587348	B02_587486	A10_588821	B02_589372	B02_590025	A06_590303	A10_591166	A06_592240	A10_592974	B02_595304	A06_597248	B02_601047	A10_607602	B02_608002	A10_608179	A10_611685	A10_613326	A10_615783	A10_616114	A10_616543	A10_617611	A06_620918	B02_621130	A10_622141	A10_623112	A06_627168	A10_627697	A11_630715	B02_631803	B02_634071	A07_634172	B02_636235	A06_636667	A07_639839	A10_640870	A06_641959	B02_642107	A10_643008	A10_644073	A10_647439	A10_647657	A04_651087	A10_651718	A10_652918	A10_653848	A10_654644	A10_654714	A10_656088	A10_657056	A10_661909	A06_662396	A10_663254	A10_664076	A10_665513	A07_666930	A10_667884	B02_668693	A10_670229	A10_670830	A10_671659	B02_674904	A10_675226	B02_677390	A07_681677	A07_681963	A10_686099	A10_686584	A10_688226	A10_690762	A07_691439	A06_691485	A10_691686	A10_692238	A04_694436	A10_695217	A10_695223	B02_696277	A10_697752	A10_699649	A10_702802	A10_705476	B02_706973	A06_707622	A10_708200	A06_708536	A10_711286	A10_711846	B02_718021	A10_718889	A10_719141	A10_720560	A06_722372	A10_726975	A07_727984	A10_730164	A10_736306	A13_737442	A10_738252	A07_738271	A10_744782	A10_745184	A07_745982	A10_750066	B02_750512	A10_751505	A07_752964	A10_754256	A06_754625	B02_757402	A06_758056	A10_759278	A10_763390	A10_764780	A10_767060	A07_767136	A10_767208	A10_768492	A10_769201	A10_773587	A06_775495	A06_778218	A10_779623	A10_780636	A06_782756	A10_782790	A06_783214	A10_786197	A10_787743	B02_788238	A10_789044	B02_790323	A10_790518	A10_791036	A10_792357	A10_794593	A06_796948	A10_797516	A07_798610	A10_802188	A10_803928	A10_804177	A06_807775	A10_808226	A07_809282	A06_814357	A06_815181	A10_815583	A10_817270	A10_819029	A10_821651	A10_826277	A10_826744	B02_829327	A06_830308	A10_830701	A10_831349	A06_836826	A07_837112	A10_838649	B02_839189	A07_842933	A10_845378	A10_845483	A10_847808	A10_849765	A10_849945	A10_851377	A10_852036	A10_853343	A10_855813	A07_862808	A10_862811	A10_863336	A10_866050	A10_868829	A06_869876	A06_872821	A10_873441	A07_873818	A10_873969	A10_874310	A10_874547	A04_875459	A04_876833	A10_878573	A10_879142	A06_880720	A06_881558	A10_883223	A04_894225	A10_898614	A06_900041	A10_901068	A06_904275	A10_905698	A10_907048	B02_907065	A10_907448	A06_909349	A04_912058	A10_913386	A10_917312	A10_918329	A10_920270	A10_921231	A10_923294	B01_923829	A10_926509	A10_928341	A10_928730	A10_930139	A10_930650	A10_930897	A10_932044	A10_935956	B02_936208	A04_936285	A10_937774	A06_938086	A06_940230	A10_942479	A11_943327	B02_944466	A10_945406	A07_948054	A10_949691	A10_950210	A10_952079	A10_952250	A10_952286	A07_952968	A10_953781	A10_954084	A07_954209	A10_956018	A06_956357	A07_957135	A10_960234	A10_961101	A06_962251	A10_966331	A10_971256	A11_971796	A07_976416	A10_979060	A10_981978	A10_982321	A10_983080	A06_983089	A10_983522	A07_984685	A10_985050	A07_988821	A10_989249	A06_990668	A10_990744	A10_991934	A10_994967	B02_995473	A10_995507	B05_1006531	B05_1009634	B05_1010208	B05_1033874	B05_1046515	B05_1062372	B05_1078439	B05_1139948	B05_1163334	B05_1167388	B05_1206625	B05_1209905	B05_1214401	B05_1300235	B05_1303537	B05_1320387	B05_1349131	B05_1357692	B05_1365158	B05_1396450	B05_1402790	B05_1430207	B05_1445477	B05_1525089	B05_1525619	B05_1535231	B05_1536253	B05_1539137	B05_1548527	B05_1568403	B05_1593675	A06_239	A06_931	A06_12217	A04_21056	A06_25839	A06_28179	A06_31654	A06_34008	B02_34306	A06_50279	A06_54694	A04_60519	A06_62888	A04_63754	A06_68099	A03_68826	A06_80763	A06_92346	A06_101281	A03_105178	A03_111565	A06_145225	A06_148303	A12_158036	A06_158692	A06_162878	A04_167332	A06_169060	A06_169149	A04_181719	A03_183426	A03_189354	A06_193421	A04_196381	A04_198723	A06_201229	A06_206725	A06_210101	A04_211342	A06_212527	A06_222605	A04_222796	A06_227337	A04_243128	A04_243473	A04_244418	A06_244440	A06_250577	A03_252467	A03_254001	A06_255619	A06_261024	A04_266371	A06_285664	A03_291467	A06_293344	A06_300768	A06_312741	A03_313761	A06_321166	A06_333605	A06_335671	A06_345347	A06_352164	A06_352798	A06_360555	A03_375065	A03_390731	A06_392062	A03_396567	A06_417218	A03_423410	A06_441445	A06_441828	A04_456580	A06_462874	A04_474314	A06_480020	A03_495944	A06_502149	A04_503414	A06_510633	A06_512137	A04_523097	A03_524548	A06_531892	A04_537684	A06_552698	A06_553110	A04_563236	A06_569708	A06_573827	A04_580265	A06_581463	A06_597799	A06_609920	A03_613305	A06_618610	A04_618628	A06_624612	A06_648095	A06_661447	A04_665354	A06_666645	A04_669012	A03_673488	A06_675241	A06_681940	A06_695591	A06_695755	A06_703213	A06_709103	A06_710281	A03_717996	A06_719854	A06_727762	A06_769217	A06_772091	A04_776748	A06_778406	A06_783239	A06_785952	A03_788161	A03_798009	A04_801227	A04_815001	A06_815710	A06_860832	A03_863794	A06_865717	A06_871931	A06_872025	A06_882083	A03_886693	A06_901540	A06_906987	A06_907436	A06_907783	A06_908473	A03_916694	A06_917961	A03_920102	A03_926862	A06_927312	A04_931248	A03_933142	A06_946709	A04_948867	A06_969588	A06_976452	A06_977067	A06_979363	B10_998753	B10_999019	B03_999044	B10_1000483	B10_1001644	B10_1004501	B10_1005282	B10_1005349	B10_1006255	B10_1006388	B10_1008788	B10_1009627	B10_1014532	B10_1015342	B10_1016826	B10_1018410	B10_1021392	B10_1021401	B10_1021820	B05_1022039	B10_1022070	B05_1023453	B10_1023511	B10_1024026	B10_1024216	B10_1028152	B10_1028722	B10_1029411	B10_1029481	B10_1030384	B10_1032868	B03_1034140	B10_1035144	B10_1037611	B10_1041600	B10_1041666	B10_1043281	B10_1045455	B10_1046939	B10_1052550	B10_1052821	B10_1053771	B05_1057924	B10_1061599	B10_1064944	B10_1065735	B10_1066867	B10_1068048	B10_1071558	B10_1074302	B10_1075490	B10_1076315	B03_1076327	B10_1077419	B10_1078428	B10_1078490	B10_1078901	B10_1079874	B10_1080352	B03_1083319	B10_1083390	B05_1085747	B10_1085891	B10_1087185	B10_1087252	B10_1087626	B10_1087845	B10_1089057	B10_1089645	B10_1091056	B05_1091244	B10_1091429	B10_1095137	B10_1098008	B10_1098037	B10_1098391	B10_1098933	B10_1099036	B10_1102258	B10_1104556	B10_1105058	B10_1105764	B10_1105948	B10_1105964	B03_1109361	B10_1110213	B10_1112818	B10_1115882	B10_1116536	B10_1116824	B10_1119321	B10_1120813	B10_1121515	B10_1126476	B10_1127570	B10_1130234	B10_1130839	B10_1131496	B10_1131694	B10_1132618	B10_1133899	B10_1134207	B10_1134801	B10_1137333	B10_1137500	B10_1138008	B10_1139253	B10_1139950	B10_1140501	B10_1142528	B10_1142640	B10_1143059	B10_1143870	B10_1143958	B10_1147014	B10_1148802	B10_1148841	B10_1155498	B10_1156732	B03_1157633	B10_1160645	B10_1161214	B10_1161462	B10_1165013	B10_1165198	B10_1165628	B10_1166342	B10_1166797	B10_1167810	B10_1168825	B10_1171353	B10_1175039	B10_1175349	B10_1176187	B10_1177048	B10_1180277	B10_1180979	B10_1181299	B10_1184833	B10_1186654	B10_1187514	B10_1194016	B10_1194854	B10_1195788	B10_1197472	B05_1202408	B10_1202902	B10_1203369	B10_1204941	B10_1208121	B10_1210642	B05_1211292	B10_1212964	B10_1214206	B05_1218621	B05_1219899	B10_1221065	B10_1224922	B10_1227550	B03_1228778	B10_1231112	B05_1232140	B10_1232466	B10_1232689	B10_1234501	B10_1234915	B10_1237457	B10_1239738	B05_1242466	B05_1243378	B10_1243717	B10_1244786	B10_1246672	B05_1247737	B10_1251824	B10_1253240	B10_1254420	B10_1255262	B10_1260296	B10_1261361	B10_1263489	B10_1263971	B10_1271939	B10_1272305	B10_1273018	B10_1276844	B10_1278554	B10_1278831	B10_1278975	B10_1279093	B10_1279306	B10_1283718	B10_1284745	B10_1285249	B04_1287412	B10_1288166	B10_1288755	B10_1289360	B10_1290568	B10_1291518	B10_1292356	B05_1295313	B10_1297468	B10_1301291	B10_1301510	B10_1304343	B10_1307193	B10_1314130	B05_1315961	B10_1316773	B10_1320400	B10_1320991	B10_1321634	B05_1321985	B05_1322509	B10_1326823	B10_1328208	B10_1328905	B10_1331161	B10_1332550	B10_1333801	B10_1335210	B10_1336007	B10_1336863	B10_1337096	B10_1338340	B10_1340034	B10_1340580	B10_1341250	B10_1342633	B10_1344561	B10_1345641	B05_1348607	B10_1350273	B10_1350744	B10_1352265	B10_1355275	B10_1360988	B10_1361487	B10_1361508	B10_1361564	B10_1361567	B10_1362344	B10_1363147	B10_1365817	B05_1366109	B10_1367853	B10_1369284	B10_1371913	B10_1375300	B10_1376402	B10_1377425	B10_1377977	B10_1383737	B10_1384613	B10_1386559	B05_1387831	B10_1391024	B10_1392626	B10_1395569	B03_1396598	B10_1396636	B10_1399504	B10_1399549	B10_1400430	B10_1404134	B10_1404752	B10_1406514	B10_1407047	B10_1407361	B10_1408959	B10_1412674	B05_1415629	B10_1417464	B10_1417858	B10_1420566	B10_1422195	B10_1427160	B10_1433189	B10_1434895	B10_1441198	B10_1441756	B10_1442986	B10_1443644	B10_1446941	B10_1447025	B10_1448336	B10_1450000	B10_1450119	B10_1451219	B10_1451540	B10_1453334	B10_1454556	B10_1455139	B10_1458583	B10_1460184	B10_1463089	B10_1464158	B10_1464409	B10_1465872	B10_1466845	B10_1467410	B03_1469241	B10_1471542	B10_1478552	B10_1479404	B10_1481149	B05_1481295	B10_1482716	B10_1484396	B10_1490679	B10_1490833	B10_1493002	B10_1494146	B03_1494657	B10_1494760	B10_1498152	B10_1500219	B10_1500361	B10_1500877	B05_1501224	B03_1502792	B10_1504677	B10_1505821	B10_1508959	B10_1509351	B10_1518961	B10_1519026	B10_1519627	B10_1522414	B10_1523713	B10_1524390	B10_1525988	B10_1529315	B10_1530123	B10_1531236	B10_1532939	B05_1533769	B10_1533989	B03_1534145	B10_1534456	B10_1537053	B10_1539031	B10_1539842	B10_1539891	B10_1541931	B10_1542392	B10_1545144	B10_1545389	B10_1546562	B10_1550193	B10_1551166	B10_1551911	B05_1553042	B10_1555169	B10_1558713	B10_1559771	B10_1564434	B10_1565945	B03_1566174	B10_1568459	B10_1569473	B10_1572289	B10_1576246	B10_1576361	B05_1576709	B10_1578141	B10_1578541	B10_1579860	B10_1580023	B10_1583007	B10_1585419	B10_1586824	B10_1590668	B10_1591946	B05_1592202	B05_1593495	B10_1594606	B10_1595637	B10_1596478	B10_1596876	B10_1600220	B10_1602727	B10_1603462	B10_1605038	B10_1605987	B10_1611049	B10_1611359	B10_1611688	B10_1612313	A06_15511	A06_16366	A06_22840	A06_32105	A06_48182	A03_58765	A06_59467	A03_65418	A06_68573	A06_73314	A03_74281	A03_75906	A06_79146	A06_89154	A06_98235	A04_101379	A03_110020	A06_110388	A06_112440	A06_119713	A06_138963	A06_141429	A06_168258	A03_176428	A04_177013	A06_180439	A06_186689	A06_197442	A03_201496	A06_220381	A06_220744	A03_224777	A04_229559	B02_241071	A06_244915	A06_268899	A04_283358	A03_288582	A03_293217	A03_303339	A06_315749	A04_320497	A06_324707	A06_327520	A03_341343	A04_349162	A03_379014	A06_394553	A06_402161	A06_405532	A06_413396	A06_415159	A06_418453	A06_420294	A06_421041	A06_421682	A06_432428	A03_447556	A06_457086	A06_458513	A06_461488	A06_467081	A06_471184	A06_476606	A06_496850	A03_506230	A06_509584	A06_512485	A06_515445	A06_517218	A06_519985	A04_523923	A06_530975	A06_531594	A04_534441	A06_535538	A04_537026	B02_538733	A06_557043	A06_562888	A04_563188	A06_584445	A06_592605	A04_593331	A03_595594	A03_601221	A03_659673	A03_664121	A03_676872	A06_694751	A06_713912	A04_713944	A04_715184	A06_718785	B02_722041	A03_723553	A06_736976	A03_740353	A06_744127	A06_755501	A06_755852	A06_787673	A06_792630	A06_798330	A06_801669	A06_809787	A04_823457	A03_835392	A06_840085	A06_840096	A06_841452	A03_849948	A06_863977	A06_865851	A06_866802	A06_868651	A06_869932	A06_873827	A06_875504	A06_883424	A06_906025	A06_907021	A06_909122	A06_911077	A06_911614	A06_923150	A03_931967	A04_938118	A06_953359	A04_955016	A06_971255	B10_1001931	B10_1002684	B10_1005659	B10_1007427	B10_1010598	B10_1011487	B10_1011599	B10_1012001	B10_1013485	B10_1017686	B10_1017920	B05_1021426	B10_1021577	B10_1022581	B10_1023306	B10_1026027	B10_1027339	B10_1027373	B10_1027941	B10_1029989	B10_1033791	B10_1034369	B10_1034680	B10_1035428	B10_1036393	B10_1039725	B10_1041341	B05_1042579	B10_1042979	B10_1043381	B10_1044332	B10_1044897	B10_1045797	B10_1047200	B03_1049470	B10_1052622	B05_1054751	B05_1054954	B10_1055579	B10_1056256	B10_1058269	B10_1059805	B10_1061405	B10_1065831	B10_1068248	B10_1068445	B05_1070752	B10_1071035	B10_1072400	B05_1073527	B05_1073865	B10_1076855	B10_1077926	B10_1078537	B10_1083198	B10_1084729	B10_1084923	B10_1086090	B10_1086697	B10_1088274	B10_1088625	B10_1088888	B05_1090903	B10_1091255	B10_1092925	B05_1093633	B05_1096297	B10_1099502	B10_1101994	B10_1102815	B10_1103012	B10_1105123	B10_1105655	B10_1114357	B10_1114970	B10_1115273	B10_1121423	B10_1121711	B10_1122418	B10_1123756	B05_1124462	B05_1125230	B10_1126814	B10_1127478	B10_1129366	B10_1138668	B10_1139639	B10_1143296	B10_1145120	B10_1145621	B10_1150333	B10_1154423	B10_1156191	B10_1161104	B10_1161848	B10_1162010	B10_1163082	B05_1165149	B10_1166873	B10_1168226	B10_1169624	B10_1170760	B10_1172139	B10_1173396	B10_1173517	B05_1174983	B10_1176741	B10_1177033	B10_1178285	B10_1178996	B10_1179425	B10_1179991	B10_1182072	B10_1182172	B10_1182815	B10_1184532	B10_1186579	B10_1188666	B10_1189037	B10_1191329	B10_1192278	B10_1192318	B10_1194162	B10_1194217	B10_1195736	B10_1198390	B10_1198725	B10_1199415	B10_1201458	B10_1201726	B03_1202082	B10_1202718	B10_1205995	B10_1209748	B10_1211852	B10_1211976	B10_1212018	B10_1215288	B10_1216431	B10_1217945	B05_1219363	B10_1223681	B10_1225992	B10_1226023	B10_1226137	B10_1227008	B10_1227054	B10_1229468	B10_1230987	B10_1231895	B10_1237123	B10_1237685	B10_1238693	B10_1239187	B10_1240021	B10_1240427	B10_1243911	B10_1244917	B10_1247132	B05_1248669	B05_1249184	B10_1251322	B10_1252002	B10_1253641	B10_1258449	B10_1258891	B10_1259099	B10_1268243	B10_1269032	B03_1271696	B10_1272795	B10_1274062	B10_1276602	B10_1277320	B10_1277747	B10_1278859	B10_1279123	B10_1282463	B10_1285380	B10_1286000	B10_1288323	B10_1289462	B10_1289983	B03_1291241	B10_1293539	B10_1293848	B10_1293978	B10_1294298	B10_1296561	B10_1296766	B10_1296826	B10_1297321	B10_1297603	B05_1297700	B10_1298168	B05_1301577	B10_1304931	B05_1305188	B10_1309606	B10_1310534	B10_1320974	B10_1321965	B10_1322555	B10_1323237	B10_1325850	B10_1327266	B10_1327319	B10_1328857	B10_1330267	B10_1331297	B10_1332918	B10_1333817	B10_1334425	B10_1336981	B10_1337956	B10_1338406	B10_1338887	B10_1340940	B10_1342538	B10_1343244	B10_1345316	B10_1345330	B10_1347124	B10_1348856	B10_1351214	B10_1351389	B03_1351621	B10_1352156	B10_1354875	B10_1357744	B10_1359639	B10_1359768	B10_1362144	B10_1362330	B10_1366935	B10_1368057	B10_1369343	B05_1369649	B10_1370295	B10_1370462	B10_1371046	B10_1372904	B10_1372945	B10_1375617	B10_1377584	B10_1378956	B05_1379855	B10_1389921	B10_1391177	B10_1393443	B05_1398893	B10_1401482	B05_1402737	B05_1404607	B10_1404888	B03_1406834	B10_1413936	B10_1414930	B10_1417851	B10_1419989	B10_1421584	B10_1423504	B10_1423848	B10_1423858	B10_1424203	B10_1426420	B10_1426876	B10_1428009	B10_1428219	B10_1428560	B10_1429465	B10_1432150	B10_1432273	B10_1434163	B10_1435067	B05_1439542	B05_1440408	B10_1440693	B10_1441229	B10_1442771	B10_1447175	B05_1449758	B10_1452414	B05_1453141	B10_1454497	B10_1454733	B10_1456297	B10_1457004	B10_1457278	B10_1458527	B10_1459456	B10_1464643	B10_1468782	B10_1470282	B05_1470573	B10_1474041	B10_1476814	B10_1480622	B10_1484541	B10_1486221	B10_1486559	B10_1487150	B10_1488690	B10_1490301	B10_1491039	B10_1491575	B10_1492801	B10_1493376	B10_1493926	B10_1495929	B10_1496253	B10_1499433	B05_1502417	B10_1503218	B10_1503882	B10_1506447	B10_1510151	B10_1513098	B10_1516591	B10_1518619	B10_1519277	B10_1519837	B10_1523706	B10_1524333	B05_1525512	B10_1526105	B10_1526579	B10_1529090	B10_1530602	B10_1531672	B10_1535879	B10_1536903	B10_1539613	B10_1540389	B10_1541485	B10_1543478	B10_1545525	B10_1545623	B10_1547122	B10_1547590	B10_1548899	B10_1549077	B10_1549406	B10_1553507	B10_1553609	B10_1555061	B10_1558453	B10_1559311	B10_1560143	B10_1560630	B10_1560737	B10_1562397	B10_1562669	B10_1562688	B10_1563188	B03_1563802	B10_1564375	B10_1567309	B10_1569022	B03_1569677	B10_1571193	B10_1571933	B10_1572362	B10_1572372	B10_1572904	B10_1574480	B10_1575777	B10_1575853	B10_1576456	B10_1576522	B10_1576534	B05_1576553	B10_1577886	B10_1580315	B10_1580442	B10_1580499	B10_1583064	B10_1583372	B10_1583494	B10_1583828	B10_1586972	B10_1587738	B10_1588745	B10_1589541	B10_1593012	B10_1593634	B10_1593707	B03_1594443	B10_1596983	B10_1598499	B10_1600052	B10_1600276	B10_1600686	B10_1601933	B10_1602940	B03_1603676	B10_1605219	B10_1609912	B10_1610753	B10_1612961	B10_1613615	A10_3368	A12_5479	A12_5893	B01_6337	A04_11407	B01_15089	B01_15199	A06_16534	A10_16946	A08_21153	A04_35370	A11_36813	A08_40318	A10_41838	A08_48399	A12_50436	A10_50939	A12_50969	A10_51719	A11_52964	A12_54558	A08_65132	A08_69024	A10_69550	A06_70831	A11_77677	A06_82783	A11_86581	A08_91267	B01_91593	A12_94238	A08_95299	A10_96880	B01_100066	A11_100694	A12_107335	A11_109707	A08_110824	A11_112385	A11_117580	A11_122238	A06_127196	A06_127683	A12_131276	A11_135178	A10_138364	A12_139379	A10_141310	A10_143596	B01_149897	A11_156512	A06_160036	A11_165671	A08_170025	B01_171246	A11_171955	A11_172540	B01_178766	A08_179293	A11_180032	A10_183876	A10_188848	A12_189321	A03_191011	B01_192286	A12_196764	A12_196864	A06_198979	A06_199472	A10_210393	A01_211191	A11_211693	B01_212214	A11_214245	A10_214311	A12_216216	A06_218157	A04_218916	A12_218952	A06_221558	A12_225807	A10_226271	A04_227364	A12_227786	A12_231989	A01_233297	A12_234795	A06_236371	A10_239593	A01_239768	A11_245754	A11_246010	A08_249693	A10_250428	A12_256161	A10_262269	A12_263870	A08_264240	A10_266474	A06_269224	A12_269344	B02_270241	A12_271078	A08_274702	A11_275761	A12_278792	A08_284531	A08_288381	A01_289753	A10_292727	A08_300427	A06_300890	B01_303476	A08_304885	A11_308529	A10_312567	A08_315740	A06_316629	A11_332961	A11_334684	A11_336040	A03_338511	B01_339805	A11_350147	A10_352341	A06_353111	A12_353787	A04_354154	A01_355132	A01_356236	A12_360624	A08_360659	A08_362597	A11_363610	B01_365921	A06_366892	A11_366965	A06_370476	B01_372244	B02_372407	A06_376304	A11_378468	A01_382808	A04_385574	A12_386491	A12_388434	A11_392866	A06_395116	A08_395342	A11_398673	A11_399032	A12_400097	A06_404554	A01_404852	A11_405221	A11_405625	A08_406790	A08_407262	A10_407464	A10_410884	A11_414578	A12_416625	A08_417092	B01_418001	A12_418395	A12_419324	B01_420304	A12_420869	A08_426029	A08_426078	A12_428690	A08_431062	A06_432731	A04_437124	A08_441169	A08_441530	A11_442252	B01_454923	A08_458412	A01_460292	A12_462395	A06_463733	B01_469068	A06_473420	A12_479741	A12_482572	A08_482709	A08_483420	A08_497975	A11_498685	A01_500122	A10_503049	A08_504921	A11_509501	A10_511234	A12_511510	A12_515719	A01_517318	A10_519538	A12_523604	A10_527754	A11_527770	A07_529182	A10_530298	A04_533161	A11_535102	A11_535196	A12_535972	A12_537442	A12_538230	A08_538316	B01_542076	A08_543012	A06_547282	A12_549936	A11_554044	A10_554285	B01_554533	A12_556557	A11_556561	A11_557755	B02_557786	A08_561312	A10_565250	A10_572658	A11_577720	A08_582014	A10_582187	A12_584756	A10_586751	A01_588983	A08_590093	A12_591080	A12_597626	A10_602000	A08_602750	A11_604881	A10_607073	A11_610502	A08_612365	A10_620638	A12_629213	A01_631408	A06_632642	A06_632720	B01_636474	A06_636827	A08_640080	A04_643279	A12_646282	A12_649172	A08_650024	A10_655553	A10_657297	B01_660435	A06_676063	A10_678487	A11_679523	A08_683481	A03_684662	A06_684819	A10_694567	A11_698707	B01_700312	A08_700717	A08_703402	A11_704445	A06_706386	A06_708971	B01_709588	A11_710135	A11_710760	B01_711875	A06_713902	A10_716233	A08_716765	A11_718161	B01_722920	A12_724998	A08_725576	B01_726116	A11_736857	B01_737305	B01_738837	B01_739577	B01_739631	A08_740570	A06_741195	A01_741543	A04_741761	A03_745428	A11_748411	B01_753183	A10_759321	B01_770276	B01_777478	A12_784830	A06_786556	A08_788269	A11_793186	B01_795118	A04_795928	A12_797531	A06_797560	A12_797766	A01_798688	A12_798948	A01_800262	A10_802877	B01_809362	B01_812568	A11_815234	A01_818925	A08_821926	A10_828772	A08_830925	A08_833845	B01_833860	A12_836125	A12_836196	B01_837318	B01_837746	A08_838261	A08_841145	A10_844699	A12_846877	B01_852939	A11_853583	B01_857140	A10_857780	A10_861020	A08_864749	A08_867039	A12_869839	A11_874870	A12_876211	A08_881929	A12_884833	A12_886224	A12_887687	A12_894965	A10_895600	A06_897381	A11_901737	A12_903424	A08_905243	A06_911679	A11_913124	A10_913859	A08_927610	A12_932842	A11_936995	B01_938574	B01_939329	B01_939733	A10_940122	A08_941989	A12_946631	A06_948329	A10_949154	A06_950267	B01_950814	B01_951126	A10_952062	A12_952584	A11_956398	A10_959028	A12_962781	A04_963530	A08_971268	A12_971936	A10_972452	A06_976934	A12_978986	A08_979078	A08_981154	A12_983857	A12_989300	A12_991494	A10_994960	A11_994987	B01_996164	A11_997853	B04_1000774	B04_1003455	B10_1023225	B10_1026704	B04_1031839	B10_1033233	B04_1078075	B04_1085488	B10_1097714	B10_1109157	B10_1115576	B04_1116065	B04_1117556	B10_1122953	B10_1124490	B10_1129000	B10_1131546	B04_1133673	B04_1141826	B10_1152035	B04_1152499	B04_1153048	B04_1154600	B10_1159761	B04_1164616	B04_1194905	B04_1202825	B04_1203736	B04_1222426	B10_1227382	B04_1239152	B03_1245422	B04_1248676	B03_1256232	B04_1278114	B04_1304231	B04_1310235	B04_1313864	B04_1316211	B04_1334926	B05_1336337	B04_1342559	B03_1342747	B10_1354516	B10_1376020	B10_1376675	B10_1382185	B04_1384411	B04_1404419	B03_1405594	B04_1412306	B04_1413568	B10_1420343	B05_1421215	B04_1430365	B04_1438444	B04_1442748	B05_1446635	B04_1470002	B04_1481142	B10_1495071	B04_1502319	B03_1513279	B05_1523799	B04_1538380	B04_1543314	B04_1546095	B03_1551766	B04_1552324	B04_1552889	B03_1554802	B04_1555583	B04_1556324	B04_1569312	B04_1572517	B10_1573949	B04_1588378	B04_1590602	B04_1594591	A10_357	A08_3255	A08_5080	A08_5458	B01_6110	A12_12951	B01_13682	A12_14236	A12_14494	A06_15409	A08_21213	A04_23150	A11_25328	A08_28890	A10_30596	A01_31342	A11_35140	B01_35575	B01_42205	A12_45125	A06_45615	B01_46128	A12_48225	A10_61859	A06_62543	A12_63314	A11_65271	A06_68409	A01_69497	A12_83096	A06_83739	A04_84040	A08_85176	A11_86918	A06_87795	A08_92392	A10_92609	A08_94040	A06_95787	A12_95979	B01_97827	A11_101543	A06_103393	A10_104675	A12_111077	A11_117121	A08_117240	A12_118235	A08_118441	A08_119409	A12_121703	A11_122031	A10_122795	A06_123916	B01_124350	A08_124471	A08_125454	A06_126852	B01_141102	A11_142432	A10_149523	A12_153806	A11_154825	A01_155924	A06_157731	A01_165600	A12_166000	A06_166401	A10_175599	B01_185768	A11_187273	A12_187559	A11_188300	B01_188698	A11_191954	A11_192027	A12_192919	A10_195462	A12_195985	A01_196143	A06_199987	A11_200417	A12_201339	A12_202113	A04_203065	A04_211314	A11_214211	A12_214868	A04_226277	A12_231104	B01_231321	A12_232402	A12_243201	A12_244790	A08_245606	B01_246509	A01_246679	A10_247430	A08_248141	A10_248267	A08_249359	A12_250147	A12_251729	A01_264315	A10_265444	B01_267684	A08_268616	A12_275887	A12_276919	A11_280700	A12_283584	A11_285383	A12_285431	A06_289278	A08_290749	A11_291212	B01_293429	A11_297262	A10_300660	A08_301920	A11_302236	A08_310377	A06_319543	A11_319933	A06_320901	A11_321785	A07_323254	A06_324326	A11_324845	A08_327796	A10_330730	A11_331653	A10_332586	A11_333940	A12_337353	A12_338545	A01_341058	A08_343361	A07_343479	B01_346961	B01_348874	A04_354678	A06_355888	A03_360960	A11_362301	A06_362936	A06_366862	A11_368682	A11_369209	B01_372076	A10_372644	A08_372940	A08_373354	A12_373748	A08_378460	A11_379523	A06_379678	A08_385437	A01_385959	A11_390553	A08_390556	A12_394609	A12_396988	B01_401568	A10_402917	B01_403696	A10_406798	A11_407687	B01_410338	A10_413994	A06_416367	A12_417449	A01_418983	A08_421568	A08_425142	A12_428572	A08_428881	A12_429191	A08_432012	A01_434820	A10_441667	A08_442600	A06_444440	A01_445813	A11_447554	A08_451571	A10_453550	A10_455772	A08_456959	B01_457003	A11_457603	A12_465494	A12_468989	A10_471789	A08_472845	A06_475976	B01_477736	A06_478570	A12_481542	A06_481797	A01_483743	A10_484958	A11_488739	A11_490426	A06_492013	A03_492280	A11_504529	A12_514087	A12_517203	A12_523166	A12_529044	A08_532991	A04_535559	B02_536641	A12_544679	A08_546268	A04_546926	B01_547046	B01_547691	A10_549594	A06_552627	A12_554283	A12_562325	A08_562711	B01_562780	A10_575111	A12_583450	A10_584446	A11_593815	A11_602553	A12_604368	A06_605466	A04_606108	A10_607088	B01_607254	A08_607645	B01_607783	A11_608557	A06_609018	B01_613879	A01_616372	A01_621406	A06_629219	A08_631340	A11_631477	A01_631681	A06_634423	A06_640766	A10_646439	A08_647291	A12_654008	A08_655042	B01_655867	A12_657185	A06_658021	A12_665914	A11_672508	A12_674111	A09_674355	B01_675604	A12_679910	A01_682378	A10_683992	A06_684891	A10_687725	A06_690651	A12_695378	A12_699391	A13_702471	B01_706038	A11_706259	A03_708191	A10_711813	A11_711898	A08_722185	A08_723366	A06_734717	A06_735114	A11_735349	A11_735670	B02_739281	A12_740134	A08_740808	B01_743836	A11_744286	A06_745233	B01_749518	A04_752023	B01_752934	A11_753075	A12_753547	A12_754195	A12_756552	B01_762910	A12_764590	A11_767382	A12_768082	B01_778600	A11_780151	A08_785059	A12_785067	A10_789496	A12_792196	A11_793017	A06_797077	A10_797121	A10_813455	A11_814093	A11_818152	A11_819706	A10_829825	A04_832730	A11_839554	A10_839665	B01_839933	A04_841501	A08_841594	A12_843805	A08_844966	A12_847992	A11_850066	A11_851122	B01_851936	A08_851957	B01_856204	A01_858087	A12_866417	A08_869002	A12_869652	A06_869812	A10_869849	A01_874023	A08_876902	A04_877736	A11_881277	A12_883432	A12_886904	A06_891678	A08_894106	A12_896460	A10_896760	A06_897183	A10_898961	B01_903096	A10_906143	A11_906850	A10_909921	A12_915953	A01_919383	A08_920653	A12_921993	A11_922734	A11_923875	A08_925536	A10_928860	A08_931750	B01_932823	A12_936268	A11_940451	B01_942039	A10_942856	A08_947755	A11_959575	A11_965993	A10_971745	A08_973939	A11_975886	A06_976604	A06_977214	A08_977904	A11_982117	A08_987815	A10_988665	A11_989134	A11_989253	A12_989434	A08_990335	A10_992526	A03_995864	B01_997559	B05_998894	B04_1005066	B04_1005569	B04_1025727	B03_1026247	B04_1029615	B04_1037862	B04_1040521	B10_1057620	B04_1067951	B04_1073741	B04_1077000	B04_1086024	B04_1086920	B04_1094021	B04_1097161	B04_1101429	B10_1102312	B05_1103540	B10_1115150	B03_1145023	B04_1150458	B10_1154960	B04_1164818	B04_1175769	B03_1183023	B10_1183138	B10_1184652	B03_1189634	B04_1191622	B04_1191804	B04_1201457	B04_1202726	B04_1222358	B10_1249730	B04_1258899	B04_1261840	B04_1289229	B04_1289464	B04_1307270	B04_1317059	B04_1340991	B04_1341683	B04_1360967	B04_1363937	B04_1372516	B05_1381351	B04_1390233	B04_1403420	B04_1403883	B03_1405441	B04_1412484	B04_1435359	B04_1438478	B04_1440249	B10_1440695	B04_1444962	B10_1460948	B04_1462610	B04_1483945	B04_1525521	B04_1530242	B10_1548367	B04_1552078	B04_1558722	B03_1568261	B10_1571760	B04_1577818	B04_1579311	B04_1581193	B04_1583873	B04_1589968	B10_1610658	B04_1611177	A06_2053	B02_3483	A10_3921	A10_4152	A10_4557	A10_5474	A10_5581	A10_7333	A10_8752	B02_16708	B02_17604	A10_17961	A10_18421	A10_19865	A10_19997	A04_21425	A11_23486	A10_23916	A10_26185	A10_36883	A06_38555	A10_41495	A10_42133	A10_43794	A06_45542	A10_46829	A06_50126	A06_51348	A07_52522	B01_53271	A06_53654	B02_56706	A04_59564	A10_59676	A07_60427	A10_60908	A10_61910	A07_67551	A10_68064	A10_69598	A10_74500	A01_74803	A10_74966	A10_75106	A10_80155	A10_82839	A10_87489	A10_99658	A10_101646	A10_103767	B02_104079	A10_113560	A10_118623	A10_121321	A10_126119	A06_127733	A10_129833	A10_132869	A10_141645	A10_143702	B02_144294	A10_148921	A10_149957	A10_158536	B02_162227	A10_162923	A10_163301	A04_163783	A10_163801	A06_164285	B02_165272	A10_165346	A10_165752	A07_167933	B02_169649	A07_170336	A10_170655	A04_171512	A06_171544	A10_171576	A10_171605	A10_172719	A10_174378	A10_177823	A06_180632	A06_185541	A10_189147	A10_192887	A10_195188	A10_195257	A10_199005	B02_201968	A06_203173	A10_204227	A10_208519	A06_208763	B02_209641	A10_209961	A06_210245	A06_211159	A10_211936	B02_213691	A07_214162	A06_215471	A10_218482	A10_221757	A10_223967	A10_226064	A10_227742	A07_229884	B02_230843	A06_235809	A10_236214	A10_236915	A10_237731	A10_238955	A10_245435	A10_246003	A06_248438	A10_249304	B02_263313	A10_267251	A10_268402	A10_269260	A10_270971	A10_273636	A10_278856	B02_279303	A10_281039	A10_281127	B02_282676	A06_285315	B02_288114	A07_291069	A10_292481	A10_300369	A06_301810	A07_302038	A10_305578	A10_307450	A10_318381	A07_326344	B02_326726	A10_327476	A10_328014	A07_338731	A10_345061	A10_351733	A06_352589	A10_355760	A10_357505	A01_358268	A10_361730	A10_370117	A10_371667	A10_371771	A06_372927	A10_373970	A10_376096	A07_376329	A10_381376	A04_382621	B02_383348	A07_385508	A10_387022	A07_388717	A10_390742	A10_393093	A10_396944	A10_397102	A07_397197	A10_400062	A10_401693	B02_403413	A06_403891	A10_405003	A10_410291	A06_417764	A10_421887	A10_423776	A06_424674	A06_430608	A03_431467	A10_435183	A10_436500	A07_436702	A10_437355	A10_438411	A10_444365	A10_444574	B02_445786	A10_446945	A06_447839	A10_448042	A07_448078	A07_449630	A10_452263	A10_452759	A10_454147	A10_456018	A10_459232	B02_461467	A06_462650	A10_468676	A10_472794	A10_474510	A10_479022	A10_481774	A10_481936	A10_482860	A06_483596	A06_493257	A06_495158	A06_495389	A07_495555	A10_497803	A10_500532	A10_503252	A10_503451	A07_503718	A06_506443	A10_507898	A10_509603	A07_513220	A10_517494	B02_518452	A10_520939	B02_522791	A06_525624	A10_528727	A10_529866	B02_535640	A06_538366	A11_538506	A10_538616	A07_543323	A10_546817	A10_552844	A10_555861	A10_557695	A06_559771	A07_561701	A04_564938	A10_574090	A06_574838	A06_576226	A10_576557	A07_580370	A10_584766	A04_586833	B02_587062	A10_588295	A06_590847	A10_604076	A10_604667	A06_605218	A07_610256	A10_614404	A10_618487	B02_618947	A10_619616	A10_620070	A06_624179	A10_624810	A10_630478	A10_630580	A10_633906	B02_635665	A10_635688	A10_635754	B02_637706	B02_638868	A10_649423	A06_649884	A10_650472	A10_650699	A07_651334	A07_651362	B02_652472	A04_655102	A10_660043	A07_661354	B02_662356	A10_663748	A06_668554	A10_672920	A10_674397	A10_676673	A10_678496	A10_679070	A10_683173	B02_685181	A04_687968	A06_695268	A06_705609	A10_706477	A07_707802	A10_707970	A06_710872	A06_713598	A06_716218	A06_721808	A10_722762	A11_726112	A07_739097	A10_739947	A10_740789	A04_742404	A06_743421	A07_747258	A06_748203	A10_748373	A10_749661	A10_752475	A10_754392	A06_756612	A10_757378	A06_758273	A10_760587	A06_764409	A10_766156	A10_782180	B02_782182	A10_783830	A07_784498	A10_792474	A06_793446	A10_795868	A10_801875	A10_803025	B02_803205	A10_804158	A10_806136	A07_808179	A10_818728	B02_819835	A06_822591	B02_823178	A10_824757	A10_825167	A07_825440	A10_826342	A06_826727	A10_833786	B02_837267	A06_843775	A10_863714	A10_865537	A10_869168	A10_869974	A06_872379	A07_872738	A10_874410	A10_876849	A10_881478	A10_882042	A10_885326	A10_891353	A06_893486	B02_895941	A07_901289	A10_908523	A06_913141	A10_913831	A10_916132	A10_917012	A10_917178	A06_917760	A10_918060	A10_919280	A10_919900	A06_922521	A10_923584	A10_925134	A06_930830	A10_940990	A06_943834	A10_950187	A06_952964	A10_954998	A10_957865	A06_958566	A10_963946	A10_964342	A10_968688	A10_969920	A04_973355	A10_978471	A07_980407	B02_982790	A06_983574	A10_986972	A10_993632	B02_995808	A07_998602	B05_1020764	B05_1023111	B05_1040670	B05_1055597	B05_1073576	B05_1078269	B05_1087582	B05_1119912	B05_1128160	B05_1157426	B05_1169481	B05_1189608	B05_1196567	B05_1207540	B05_1240896	B05_1286666	B05_1295397	B05_1296521	B05_1298101	B05_1304540	B03_1311225	B05_1311345	B05_1358522	B05_1385443	B05_1389996	B05_1405578	B05_1428531	B05_1474182	B05_1486740	B05_1493120	B05_1494462	B05_1575740	B05_1584171	A11_1887	A12_1963	B01_5984	A12_9027	A11_19017	A12_19972	A12_21019	A10_21691	A08_27245	B01_32452	A08_36141	A12_38033	A08_41226	A11_45424	A10_47639	A12_48525	B01_50295	A11_51048	A12_59673	A12_62537	A10_64869	A11_65308	A12_66125	A06_70163	B01_71705	A11_76633	A12_77709	A04_80835	B01_81603	A04_82092	B01_94818	A08_97211	A06_97989	A11_98574	A12_98928	A10_103805	A11_109002	A11_118975	A08_121290	B01_121723	A10_123550	A10_126954	A01_128181	B01_133298	A06_133635	A10_137888	B01_139617	B01_153163	A12_153568	B01_159718	A06_160132	B02_165480	A11_175726	A11_184363	A10_185094	A06_186073	B01_188817	A11_189978	B01_191670	A01_193190	A01_193489	A12_193543	A12_194766	A06_195355	A12_199068	A06_200238	A08_204908	A12_207204	A08_219215	A06_220249	A11_221284	A11_222705	A01_223213	A08_232213	A08_239392	A08_239651	A12_247550	A12_247997	A11_249641	A12_250841	A08_251413	B01_253568	A11_254471	A10_257071	A01_266559	A06_269704	A12_270576	A10_273888	A04_276943	A12_278859	A12_279241	B01_281774	A12_282222	A12_286537	A06_291430	A10_292084	A06_293440	A11_293516	A11_295137	B01_301183	A12_301861	B01_303526	A12_304150	A12_305072	A12_308049	A01_308113	A08_311556	A12_311952	A11_312888	A06_312903	A11_317192	A01_318729	A12_320306	A11_322558	A12_326256	A12_326380	A06_328915	A12_329899	A11_332735	A08_335856	A11_348004	A06_350332	A06_352619	A12_356856	A12_358505	A12_359701	B01_371996	A01_373808	B01_374487	A11_375704	A12_376702	A11_378996	A10_381330	A11_383510	A10_385844	A11_387290	A01_387440	A03_388556	A08_392199	A10_395145	A06_396115	A11_396419	A04_400193	A12_402804	A10_403765	A11_405434	A06_408563	A12_408611	A11_408878	A01_409071	B01_409436	A12_409755	A08_412740	A12_413096	A08_418366	A06_423467	B01_424357	A11_425921	A11_428968	B02_430955	A12_432630	A12_433252	A10_436506	A06_436712	A06_440551	A01_441154	A01_445593	A10_448450	A06_456164	A08_458812	A01_458937	B01_464137	A10_464785	B01_468116	A08_468399	A10_470639	A11_474487	A12_479834	A08_480908	A08_483928	A11_488622	A11_490407	A08_491268	A04_493473	A08_496855	A11_498167	A10_498585	A11_499982	A12_501956	A08_504063	A06_504474	B01_505324	A12_506547	A10_508436	A11_510150	B01_510661	A08_513239	A08_517375	A12_518445	A11_520198	A12_521918	B01_529254	A11_529878	A10_536063	A08_544765	A11_549160	A11_550991	A12_551371	A10_560251	A11_560416	A10_563604	A10_569431	A10_570028	A12_573565	A04_577459	A12_578824	A08_583248	A01_586839	A10_591111	A04_597017	A11_597667	A06_597848	A04_600004	A06_600190	B01_600541	A11_607853	A10_610955	A11_613542	A12_617610	B01_618251	A12_634696	A08_638408	A10_639680	A11_640812	A12_645386	A12_647434	B01_649025	A12_651882	A12_653426	A11_653434	A08_654962	A01_655976	A10_658773	A11_659105	A10_664452	A11_667841	A11_668209	A11_668353	A06_673588	A12_674576	A12_678733	A04_680210	A12_684978	A10_686326	A08_687908	B01_692942	A04_697415	B02_701930	A12_702681	A10_702828	B01_709252	A08_713244	A11_716482	A12_720395	A06_726193	A12_730029	A10_736572	A12_738806	A12_739258	A12_740452	A08_744351	A11_745259	B01_749947	A10_751962	A10_766080	A11_773095	B01_774329	A08_775510	A08_777416	A06_778184	A11_779212	A08_782549	A08_785147	A12_788435	A11_794886	A12_795409	A11_798224	A10_800812	A06_804920	A12_807224	A06_809236	A11_810754	A12_810888	A10_812069	A08_813919	A12_815108	A11_818370	A06_818669	A11_820308	B01_821024	A12_821390	A06_824380	A10_825842	A11_827249	A06_831065	A12_837493	A10_843036	A12_844009	A11_845235	A04_845326	A10_851130	A12_852310	A10_852928	A12_853108	A11_860774	A10_862132	A12_871650	A08_873070	B01_878092	A06_883861	B01_890145	A11_891576	A08_895187	A12_899960	A08_903444	A08_904134	A08_908325	A04_908561	A12_908630	B01_910531	A12_911458	B01_916336	A12_930597	A12_934484	A04_937246	A08_943497	A06_947164	A10_948013	A12_948264	B02_951116	A04_953799	A01_956441	A07_961280	A12_962583	A12_964227	A01_971614	A11_972097	A12_975850	A08_976637	A11_977864	A10_979497	B01_979571	A11_980578	A11_980827	A08_986464	A06_987552	A10_987606	A12_989616	A10_990533	A06_991202	A12_995121	A11_995858	B10_1011130	B04_1029580	B03_1037112	B04_1052049	B10_1054125	B10_1054995	B04_1058124	B03_1071487	B10_1085250	B03_1090042	B04_1092102	B10_1103833	B04_1105548	B04_1122884	B04_1152182	B04_1159168	B04_1172900	B04_1183403	B04_1192066	B10_1195631	B04_1227622	B04_1227917	B04_1231748	B04_1235408	B10_1238249	B04_1246849	B04_1257301	B04_1274189	B04_1295399	B08_1303448	B04_1326345	B03_1339826	B10_1343218	B03_1374707	B04_1380192	B04_1389276	B03_1406158	B04_1406328	B04_1416098	B04_1427574	B04_1431744	B05_1435833	B04_1439221	B10_1440224	B10_1447894	B05_1454184	B10_1458399	B04_1459429	B04_1465881	B05_1470452	B10_1471306	B03_1492343	B04_1507783	B10_1514779	B10_1533438	B04_1538406	B04_1550315	B04_1576813	B04_1604748	A10_2	A10_1688	A10_2178	A10_2525	A10_2653	A10_3015	A10_3075	A10_7519	A10_7531	A04_8351	A10_10270	A10_10589	A06_11412	A06_12182	A07_12509	A07_12862	A10_19612	A06_21345	A07_23561	B02_24434	A10_31273	A10_31307	A06_32314	A06_34686	A10_34915	A10_34968	A10_38641	A06_38797	A04_42317	A04_42920	A06_44128	A10_44340	A10_45449	A06_47031	A07_48461	A10_55679	A07_57344	A06_58711	A10_58737	A10_59404	A10_59593	A10_63569	A10_65616	A10_65895	A10_72272	A10_77073	A10_77513	A10_78309	A10_86280	A10_91619	B02_91813	A10_95913	A06_97889	A01_98638	B02_100383	A10_101135	A10_101521	A06_101920	A10_102111	A06_103004	A10_104285	A10_108136	A10_108726	A06_109879	A10_112625	A10_114632	A06_122290	A10_127173	A10_127269	A10_127652	A10_130234	A10_133894	A06_134561	A07_135095	A10_135769	B02_138285	A10_140200	A06_141461	A10_141505	A10_146013	A06_146242	A10_148327	A10_150765	A10_151335	A07_152444	A06_156296	A10_162636	A10_162695	A10_162814	A10_163377	A10_165998	A06_166450	A10_168576	A06_171573	A06_173974	A06_174233	A07_179752	A10_183860	A07_186094	A10_189228	A06_190127	A10_195490	A10_197025	A10_200483	A07_200712	A07_201184	A10_201806	B02_204766	A10_216165	A06_219941	B02_220164	B02_221906	A10_222256	A06_222756	A10_222897	A10_237369	A10_241226	A10_241335	A07_241715	A10_242077	A06_245314	A06_247103	A10_248451	A10_253769	A10_259185	A10_260394	A10_265447	A10_272363	A10_273313	A10_273361	A10_274626	A10_274906	A04_275149	A11_277122	A06_279564	A10_280162	A10_283595	A06_288250	B02_290355	A10_295994	A10_296470	A10_305641	A10_305814	A06_307567	A10_308438	A10_310505	A06_312749	A10_315906	A10_316569	A10_317742	A06_318525	A10_322486	A10_325294	A10_325440	A10_325650	A10_340456	A04_343836	A10_347246	A10_348045	A10_349510	B02_352548	A10_355152	A10_355676	B02_359147	A10_364915	A10_365129	A06_370579	A06_375435	A10_378984	A10_380783	A10_382041	A10_385680	A10_391574	A04_393427	A06_394807	A10_395795	A04_396277	A10_400312	A11_400430	B02_401504	A10_404771	A07_406125	A10_418355	A10_418776	A06_420090	A04_420268	A07_426613	A06_427585	A10_435876	A04_441020	A10_442576	A10_448156	A10_450580	A10_450766	A10_451575	B02_452119	A04_452829	A10_456082	A10_467768	A10_469619	A10_474899	A06_476461	A07_478644	A10_478900	A10_484754	A07_485584	A10_490186	A10_490317	A07_490453	A10_490809	A10_494367	A10_495280	A06_498364	A10_498905	A10_499016	A06_499051	A10_499496	A10_505983	A10_506080	A10_506948	A10_510971	A06_511119	B02_511480	A10_522103	A10_523203	A10_523311	A10_524323	A10_524338	A06_527618	A10_529262	A06_530988	A10_531026	A10_531229	A06_534168	A07_534207	A10_534601	A10_536447	A10_542546	A07_549971	A07_556178	B02_557053	A10_557166	A10_559790	A07_562301	A10_565985	A10_568065	A10_571888	A06_577625	A10_578704	A10_579365	A10_579802	A07_580244	A10_580817	A10_581294	B02_583860	A10_585509	A10_588659	A10_589421	A10_589515	A10_591571	A13_596619	B02_597956	A10_600253	A06_601962	A10_602509	A10_602592	A10_603734	A03_603880	A10_606424	B02_606753	A06_613563	B02_617523	A04_618446	A04_622723	A06_622976	A06_623144	A10_632054	A10_635818	A10_641172	A10_646873	A10_647617	A10_649202	A10_649233	A06_653771	A06_658193	A04_660714	A10_661385	A10_662499	A10_664371	A10_665345	A10_668329	A06_669725	A10_678925	A07_683838	A06_683868	A10_686113	A06_687252	A10_687736	A10_691840	A10_695093	A10_695366	A10_712025	A10_712050	A07_717240	A10_717890	A10_723182	A06_726076	A10_728118	A06_728167	A10_728982	A10_733129	A04_735960	A04_736482	A10_743688	A10_749173	A06_753716	A10_754524	A04_757031	A10_757825	A10_761910	A10_765225	A10_771984	A10_777485	A10_787323	A10_789190	A10_793382	A10_794430	A01_796100	A10_797412	B02_797482	A10_800259	A10_803412	A06_803544	B02_804619	A10_804736	A06_807642	A10_815637	A10_815780	A10_817801	A10_822851	A10_828362	A10_833669	A10_833922	A06_835833	A06_836197	A06_844119	A06_844293	A04_844310	A10_844457	A07_845104	A10_846786	A10_848433	A10_849969	A10_851610	A10_854675	A04_858031	A10_861299	A10_869734	A10_870878	A07_871904	A10_876303	A10_878507	A06_880834	A06_884314	A07_885353	B02_889093	B02_890561	A10_893950	A10_894865	B02_896015	A06_905770	A10_907483	A10_909496	A07_910119	A10_912815	A06_914936	A10_917510	A10_922662	A04_930356	A10_932949	A10_933127	A07_943655	A04_946365	A06_949007	A10_950900	A06_956181	A07_959209	B02_959453	A07_959687	A10_961532	A10_962266	A10_968123	A10_971032	A10_972712	A10_973742	A06_978810	A10_979579	A10_985666	A07_985729	A10_991097	A10_991216	A10_994093	B05_1037319	B05_1094610	B05_1106912	B05_1132550	B05_1151029	B05_1220923	B05_1224041	B05_1228614	B05_1249993	B05_1300465	B05_1327552	B05_1328416	B05_1373055	B05_1463570	B05_1475637	B05_1491240	B05_1585175	A04_1059	A08_2425	A12_5981	A12_9845	A11_11058	A12_14407	A12_14467	B01_19267	B01_21851	A06_21951	B01_24349	A10_27957	A08_31262	A04_40082	A12_43653	A12_46025	A11_48270	A08_48411	A10_54198	A08_57539	B01_59458	B01_60111	A04_60589	A04_61857	A12_62021	A06_64178	A11_64858	A10_69922	A12_70192	B01_73443	A08_74527	A11_75014	A10_76065	A01_76728	A12_79185	A11_79233	A12_81195	A08_81439	A11_82438	A10_83680	A11_89618	A11_92566	A08_92692	A11_94156	B01_95310	A10_96928	A08_97901	A12_98143	A11_98205	A11_103776	A10_108180	A06_113093	A08_116589	A08_118165	A10_119097	A12_119647	A12_121372	A12_133293	A12_140362	A04_142467	A12_146042	A06_146693	A11_149887	A12_151989	A06_152128	A10_153564	A10_154528	A11_157961	A06_162711	A12_165074	A08_170470	B01_177542	A06_183377	A08_184208	A10_185142	A06_189427	A12_192245	A01_192346	A12_193265	A11_194593	A04_194981	B01_195602	A12_196161	A06_201901	A10_205185	A12_207945	A08_210748	A06_212151	A08_228257	A11_229437	A08_231048	A11_232231	B01_233445	A12_235877	A10_237481	B01_248030	A11_250032	A08_250693	A08_252546	B01_255073	B01_256375	A12_256487	A12_258535	A11_259117	A06_266180	B01_271709	A11_273039	A12_275274	A06_277318	B01_280672	A11_287753	A12_291010	A12_292624	A12_294879	A10_296413	A06_302396	A11_316099	A06_323008	A10_328268	A03_329280	A08_330144	B01_335882	A11_339848	A08_346727	A10_348409	A11_349128	A08_351328	A01_355839	A12_358573	A12_363563	A12_365478	A11_367155	A04_375278	A08_380078	A04_380920	A11_380990	A12_381181	A11_382846	A11_384269	B01_390331	A12_390410	A12_400141	A08_401747	A11_404896	B01_415697	A08_416265	A10_417651	A08_419714	A06_424531	B01_426461	A12_430885	A11_431879	A08_437181	A04_448104	A10_449158	B01_463251	A08_465172	A10_470624	B01_479555	A08_480320	A08_486361	B01_487498	A08_488577	A11_492624	A01_500248	B01_500547	A12_505972	A10_506498	A11_507000	A12_510337	A08_512092	A12_513633	A12_515566	A08_520967	A04_530687	A12_531896	A06_534365	A01_537588	A12_540257	A11_546118	B02_547759	A07_548454	A10_550716	A12_553283	A11_564339	A11_565791	A06_569669	A10_570899	B01_571336	A10_571676	A04_571922	A08_573041	A08_574589	B01_575249	A10_575949	A12_582028	A01_585318	A04_589867	A06_593473	B01_603927	A12_605888	A10_605958	B01_608702	A10_616031	A12_616808	A12_622706	A06_623697	A08_626889	A12_627213	A08_630264	B01_631309	A12_631756	B01_634047	A12_637880	A11_638984	A08_646425	B01_660396	A08_662890	A11_663367	A10_664709	A11_665349	A11_666878	A11_667751	A10_669215	A12_677035	B01_677757	A12_677773	B01_686245	A08_688990	A08_689470	A10_689631	A10_698818	A10_699413	A06_703430	A08_705596	A12_709273	A11_709285	A08_710731	A06_720599	A12_721554	A08_723204	A08_726778	A07_739469	A11_740935	A04_741688	A10_748554	A10_749638	A06_755730	A08_764091	A12_773155	A10_780359	A06_786772	B01_791297	A06_798318	A11_806193	A10_807434	B01_808240	A10_813923	B01_822239	A11_831518	A07_837376	A11_839633	A11_840001	A11_843108	A10_846658	B01_847760	B01_851785	B01_855544	A11_856407	A12_860822	A06_868110	A12_868950	A12_881406	A10_889589	B01_891014	A11_893274	A11_908753	A08_911561	A12_912513	A11_912616	A06_918838	A12_920591	B01_921190	A08_926168	A11_928021	A12_935621	B01_935663	A08_936709	A11_938182	B01_943323	A08_947611	A12_949662	B01_950620	A08_955231	A12_955240	A12_956414	B01_962653	A01_963422	A10_964705	A08_967781	A11_971094	A10_971399	A12_976415	B01_978949	B01_983314	A11_988250	A10_989284	A11_989478	B01_992319	B01_993811	B01_997515	B10_998815	B03_1003180	B04_1010854	B10_1013539	B03_1017915	B04_1020127	B04_1039987	B04_1050191	B03_1054302	B10_1054634	B04_1055029	B04_1065074	B04_1066454	B04_1081735	B04_1088153	B03_1098697	B10_1099975	B04_1102075	B05_1103797	B10_1119778	B04_1124641	B04_1125219	B10_1151125	B03_1157466	B04_1159129	B03_1177051	B10_1200604	B04_1208112	B04_1219275	B10_1254422	B03_1258819	B10_1265796	B05_1271274	B04_1289036	B04_1318003	B04_1319984	B04_1324343	B03_1328551	B10_1351787	B04_1354002	B10_1358778	B03_1359985	B04_1360242	B04_1368256	B03_1378416	B04_1385806	B04_1389016	B08_1394477	B04_1408150	B03_1415612	B03_1430809	B04_1436140	B04_1438377	B04_1442611	B10_1449021	B04_1453708	B04_1460416	B04_1460419	B04_1482528	B04_1487817	B03_1499599	B04_1521304	B10_1523427	B03_1523488	B04_1531824	B04_1533297	B04_1536334	B04_1540807	B10_1540990	B04_1548371	B03_1548591	B10_1549336	B04_1550000	B04_1551243	B10_1573720	B10_1575739	B04_1592046	B10_1614762	A10_1145	A10_8681	A06_18407	B02_18678	A10_20279	A10_21719	A10_22874	A10_24910	A10_27473	A10_37585	A07_37913	B02_38648	A07_41414	A10_42255	A10_45733	A10_48730	A10_50582	A06_52005	A10_52209	A10_54760	A10_54802	A10_56480	A10_71471	A10_71693	A10_73563	A10_73679	A10_77650	A10_84126	A10_91905	A10_92768	A06_92800	A10_96974	A10_107541	A10_109191	A10_109237	A10_110525	B02_115408	A10_115929	A10_116188	A10_117481	A10_117867	A07_121148	A06_121487	A10_122291	A10_122391	A10_124890	A07_128593	B02_131751	A10_134828	A12_135668	A06_136252	A10_144681	A10_153039	A10_153118	A07_153531	A10_160766	A10_167055	A10_167470	A06_173410	A10_174172	A04_174770	A10_177849	A10_178218	A10_179061	A10_187576	A07_187687	A10_188775	A06_192164	A10_194717	A10_195058	A06_199460	A10_200950	A02_201469	A10_204526	A06_213645	A10_215405	A07_216111	B02_229668	A10_230865	A10_233032	A10_233223	B02_234422	A10_249093	A10_249584	B02_250760	B02_250847	A06_252713	A10_253443	A06_255519	A10_262167	A10_263708	A10_264178	A04_264490	A06_269835	A10_270348	A10_272379	A06_272572	A06_273630	A06_274291	A10_274359	A06_280519	A10_281228	A06_281938	A10_284152	A10_285728	A06_287987	A04_290174	A10_291994	A10_296468	A10_298423	A10_298810	A10_300550	A06_301063	A06_303749	A07_305059	A06_306079	A10_307221	A10_309748	A10_312798	B02_314653	A10_317040	A10_317123	A10_317996	A10_320558	A10_321755	A10_323495	A10_326016	A10_330295	A10_332541	A10_333366	A10_337503	A10_344126	A10_344244	A06_348284	A07_348854	A07_351025	A04_356183	A10_356701	A10_357725	A10_358886	A10_365029	A10_365195	A10_366346	A06_367724	A10_367848	A10_371191	A06_375750	A10_379038	A10_384087	A10_385637	A10_387205	A10_389984	A10_391055	A10_393250	B02_393744	A06_395452	A06_398976	A10_401334	A06_401789	A07_409519	A10_415905	A10_417987	B02_420113	A06_421643	A10_422394	A04_427052	A10_428613	A10_431135	A06_432403	A10_435081	A10_435853	A10_443793	A10_445255	A10_446918	A10_448503	A06_448627	A10_450877	A10_451023	A10_454177	A10_456595	A07_459514	A10_473428	A10_473667	A07_474849	A10_475908	A10_480520	A07_480683	A06_484468	A04_484641	A04_487011	A04_488984	A10_489325	A04_491320	A10_493176	A10_494276	A10_495968	A10_500190	A10_500246	A10_500727	A10_502556	A10_504376	A10_507317	A03_508716	B02_514031	A10_518457	A04_518660	A10_518910	A10_523850	A10_525034	A06_525701	A10_527144	A06_527663	A10_528334	A06_530319	A10_531810	A10_533639	A10_534260	A10_535338	A06_536106	A07_536176	A06_536846	A10_540214	A10_552373	B02_553724	A10_554002	B02_556777	A10_558607	B02_559493	A06_560234	A11_562166	A07_571102	A10_575865	A10_576313	A10_578001	A06_581235	A06_581285	A10_582996	A10_586721	A10_599852	A10_601585	A07_603495	A10_603991	A10_606387	A10_611352	A10_611531	A10_615159	A10_617258	B02_618570	A10_621086	A10_622267	A10_626747	A06_639189	A10_649091	A10_656233	A10_663191	A10_665202	A10_665272	A10_667321	A10_668140	A10_668959	A10_669097	A07_670472	A11_673576	A10_678057	A10_678698	A10_680493	A10_681776	A10_682678	A10_687289	B02_690623	A10_691217	A10_697117	A06_700062	A10_701941	A10_702478	A10_708727	B02_709503	A10_711381	A06_712258	A10_715539	A10_718357	A06_720154	A06_721825	A10_722217	A10_723527	A06_726066	A10_731291	A10_733584	A10_734821	A11_735613	A10_735887	A06_736702	A06_738578	A10_741745	A10_744315	A10_745313	A10_746996	B02_747946	A10_763623	A10_764488	A10_764829	A10_773911	A10_774485	A10_776336	A06_782491	B02_783433	A10_786074	A10_788894	B02_791080	A10_797950	A07_808140	A10_813327	A10_813561	A10_829433	A10_830052	A10_832987	A04_842206	A06_845369	B02_855081	A10_855991	A10_857666	A10_859627	A10_863257	A10_864946	A07_869491	A06_871267	A10_878130	A10_881353	A06_883269	A07_883386	A10_888728	A10_889877	A10_890194	A10_891246	A06_904117	A06_906785	A10_908984	A10_914944	A06_921907	A10_928260	A10_931198	A10_931367	A10_936217	A10_936705	A10_938350	A10_938521	A10_941610	A10_952063	A10_954037	A10_956936	A10_958170	B02_958446	A10_962530	A06_963763	A10_964167	A10_969821	A06_976318	A10_978608	A10_981100	A10_998505	B10_1014232	B05_1029504	B05_1062018	B05_1063065	B05_1084966	B03_1089422	B05_1144215	B03_1182716	B05_1191324	B05_1238237	B05_1243454	B05_1248198	B05_1260372	B05_1260408	B05_1265073	B05_1273634	B05_1328893	B05_1408538	B05_1444231	B05_1462004	B05_1471036	B05_1486331	B05_1505425	B05_1608811	A07_2804	A10_3341	A03_7442	A10_10559	A10_13484	A04_15434	A10_15558	B02_16497	A10_16821	A10_18251	A06_31885	A04_32297	A10_35285	A06_38515	A10_43019	A10_44880	A10_47016	A10_50613	A06_52748	A07_54559	A10_57492	A07_59821	A10_69045	B02_69171	A10_69284	A10_72296	A10_72460	A10_76050	B02_78289	A10_85862	A10_87988	A10_90848	A07_94688	A07_95050	A10_99606	A10_101224	A10_101863	A10_105342	A10_106662	A10_108713	A06_114387	B02_116590	A07_125860	A10_128204	A10_128412	A10_129121	A10_136455	A10_139039	A10_141051	A10_143440	A10_143983	A10_144339	A10_146148	A10_150446	A10_152211	A07_161106	A10_161826	A10_162425	B02_166680	A06_167758	A10_168470	A10_168492	A10_171656	A10_172222	A07_174207	A10_175195	A06_177717	A10_181017	A10_187656	A10_194777	A10_195502	A10_197011	A10_198548	A10_202248	A10_202562	A10_204439	A10_207332	A10_212469	A10_212616	A06_216427	A07_217347	A10_226696	A06_227585	A10_237503	A07_239093	A06_244028	A10_245499	A06_245666	A06_246553	A10_247256	A06_247274	A10_249173	A06_255298	A10_261179	B02_265582	B02_266510	A10_267736	A10_270142	A10_272734	A10_275916	A10_278144	A11_278534	A10_286960	A10_288379	A06_289865	A10_290753	A10_293138	A10_293574	A10_297348	A10_301562	A10_301595	A10_301753	A10_303418	A10_303963	B02_307490	A10_308015	A10_310293	A10_319903	A06_320413	A06_321850	A10_325819	A10_328088	A06_328421	A04_333453	A10_342156	A10_342915	A10_344851	A06_346137	A06_348221	A10_348557	A10_348644	A07_350511	A06_354449	A10_355708	A10_355720	A10_355918	A06_356486	A10_361688	A10_365863	A06_373489	A10_374514	A10_377148	A10_380836	A10_383091	A10_387708	A10_396491	B02_396808	A06_400728	A10_403121	A10_404755	A10_407849	A06_413571	A10_419154	A06_421699	A10_428891	A10_429084	A10_429665	A04_442573	A10_448589	A10_449981	A10_455265	A06_456204	A06_458474	A06_459588	A10_459625	A10_461384	A04_466217	A10_466390	B02_469173	A06_473386	A10_477929	A10_478508	A10_479759	A06_482584	A10_482596	A10_484490	A10_487412	A10_488859	A06_488956	A10_489330	A10_496301	A10_496987	A10_497205	A06_501311	B02_503323	B02_503560	B02_511192	A10_515857	A10_521043	A06_524782	A07_527857	A10_536499	A10_538431	A10_544821	A07_547179	A06_549610	A10_571502	A10_572284	A10_575314	A10_576744	B02_577808	A04_577821	A10_578591	A10_578932	A04_580544	A10_580590	A06_586727	A06_587229	A10_588865	A10_601869	A10_602549	A10_604264	A10_605825	A06_610553	A10_610720	A06_612110	A10_623731	B02_624923	A04_625742	A13_627375	A10_629279	B02_633128	A10_640570	A10_642797	A10_643136	A10_648283	B02_650396	A06_656812	A06_659343	A06_660430	A10_660839	A10_668990	A07_672173	A04_680258	B02_681431	A10_683242	A10_684844	A06_687247	A10_688077	A10_699378	A10_700184	A06_708227	A06_712068	A10_713070	A10_713590	A10_714587	A10_715743	A10_720338	A10_723227	A10_732332	A04_732343	A06_738449	B02_745525	A10_747588	A07_754858	A10_760143	A10_763294	B02_767308	A10_767855	A10_780315	A10_788005	A10_788820	A06_789021	A04_789961	A10_793708	A10_794649	A10_795413	A07_800007	A10_800202	A10_803853	A10_803976	A06_808832	A10_809439	A10_810286	A10_815100	A10_817976	A06_818068	A10_823997	A10_824437	A10_826207	A10_829894	A10_831167	A10_834906	A10_841631	A10_843698	A06_847137	A10_852631	A10_853667	A06_855480	A07_858017	A10_860422	A10_867273	A07_868625	A07_873666	A06_874185	A10_874917	A10_879413	A07_884666	B02_888489	A07_889732	A06_900084	A06_900096	A10_900199	A10_903800	A10_907177	A10_907252	A07_908806	A06_923203	A10_927075	A06_930426	A10_931973	A10_936555	A10_938443	A07_938613	A10_938785	A10_938862	A10_946936	A10_947249	A10_952583	A06_956034	B02_957177	A04_957898	A10_958489	A10_961020	A10_963371	A10_965419	A10_968119	A06_968285	A10_970725	A10_974957	B02_981562	A10_989356	A10_990841	B10_999131	B05_1026927	B05_1051492	B05_1074668	B05_1099021	B05_1103358	B05_1106302	B05_1113190	B05_1131762	B05_1168020	B05_1186123	B05_1203711	B05_1223984	B10_1229995	B05_1255441	B05_1280935	B05_1424310	B03_1425366	B05_1442425	B05_1467378	B05_1508801	B05_1537015	B05_1572952	A08_4663	A11_7946	A11_9465	A08_12642	A11_13237	A12_14008	A12_14067	B01_15166	A06_22599	A10_22850	A06_23880	A08_24684	A11_28941	A11_35267	A10_35928	A12_44085	A12_46743	A12_47315	A11_47344	A10_49730	B01_53798	A06_57570	A06_60353	A06_66852	A08_67536	A08_68692	A06_69811	A12_73895	A12_80939	A08_96000	A04_118563	A06_120198	B01_123976	A01_126638	A11_132658	A08_135249	A11_138744	A08_139268	A12_139292	A10_142184	A10_145652	A10_146511	A11_150143	A12_150933	B01_152608	B01_154368	A10_154859	A11_158068	B01_161487	A12_164569	B01_167859	A12_170523	A10_172501	A12_173397	A06_179727	A11_188525	A11_190353	A10_192638	A10_193601	A06_193950	A12_202438	A08_205940	A08_206967	A08_213838	A12_221579	A08_223052	A10_226073	A12_229934	A08_230801	A10_236435	A01_242718	A12_248005	B01_249767	A06_251527	A04_260339	A12_261233	A06_265977	A08_268479	A01_268549	A06_269034	A10_269336	A12_275283	B02_278303	A10_283014	A12_290784	A08_291869	A11_293873	A12_297997	A12_304152	A12_307711	A11_307788	A04_310660	A10_311576	A11_317597	A01_319018	A06_323014	A04_326020	A11_339068	A06_340273	A12_340285	A08_343552	A11_343571	A08_348248	A10_349781	A03_349869	A12_358419	A10_359999	A08_361798	A11_365114	A12_369909	A11_371843	B01_372353	A08_373164	A11_386311	A11_388961	A08_391413	B01_392457	A12_394094	A03_399076	A08_401072	A12_403144	A08_405383	B01_407789	A11_408532	B01_412273	A04_413331	A10_414145	A12_414572	A04_426726	A10_431353	A08_435247	A08_435957	A01_444382	A06_446253	A12_451426	B01_454814	A04_455235	A11_459321	A11_463999	B01_464486	A12_473630	A12_475023	A01_475526	A01_477803	A08_478653	A06_479235	B01_479717	A06_481819	A08_489778	A10_493545	A12_495143	B01_501096	A10_508237	B01_511130	A11_516443	A04_518529	A10_519523	A01_523161	A12_523293	A06_525953	A08_528873	A10_533674	A08_535193	A10_535228	A06_536049	A01_538780	A01_549080	A11_552776	A12_556703	A12_559648	A11_560829	A12_563549	A01_568094	A08_570468	A08_571998	B02_584672	A01_586971	B01_590134	A06_593901	A11_595052	A12_599143	A10_601293	A08_601630	A06_604390	A11_604643	A10_608649	A12_611092	A12_628161	B01_632227	A11_636919	A11_638650	A12_641476	A12_643749	A08_648342	A01_648671	A11_651355	A12_652128	A12_658775	A11_661597	A11_668018	B01_668548	A12_670273	B01_676962	A06_677632	A11_684516	A11_685412	A06_687889	A01_688834	A12_689550	A11_692949	B01_693032	A07_698537	A12_704358	A10_707471	A01_733876	A12_733942	B01_737534	A06_738066	B01_739065	B01_741965	A06_750076	B01_751444	B01_761757	A12_761986	A06_776409	A11_784626	A10_792648	A10_797274	A08_798619	A06_808749	A10_809561	A12_812326	B01_814968	A08_817812	A10_819216	A12_830069	A07_830568	B02_836823	A06_839232	A10_839697	A06_842475	A12_842660	A06_848742	A12_852568	A12_863098	B01_865449	A11_866750	A12_866847	A12_869005	A04_875762	A03_878543	A06_881469	A08_882621	A12_886632	A06_891816	B01_895040	A01_900068	A08_901049	A11_906101	A11_906225	A12_908072	A08_912267	B01_917986	A08_918228	A11_921786	A04_929192	A12_930675	A11_932725	A08_934986	A12_935727	A12_936469	A04_944137	A12_944247	A01_944473	A12_947314	A08_949758	B01_958200	A01_958910	A11_963491	A12_971072	A01_972372	B01_973749	A11_978663	A06_991397	A11_992345	A08_993239	A08_994734	A08_996593	B05_1001424	B03_1012476	B04_1023379	B04_1036439	B04_1058074	B04_1066803	B04_1074120	B04_1090763	B04_1106043	B04_1116232	B04_1124184	B03_1141959	B03_1155945	B04_1161475	B04_1164867	B05_1170691	B10_1171318	B04_1176402	B04_1189208	B04_1193280	B04_1193793	B10_1209720	B04_1223586	B03_1234010	B04_1245276	B04_1258049	B04_1267564	B04_1271473	B10_1273802	B04_1277100	B04_1282192	B05_1284431	B04_1288402	B04_1320369	B03_1328246	B04_1346556	B04_1352767	B10_1354658	B04_1358591	B10_1361881	B04_1372226	B04_1425037	B04_1426290	B04_1427591	B04_1429786	B04_1430669	B04_1443612	B04_1447652	B04_1455612	B04_1469464	B04_1484761	B04_1490056	B04_1494171	B04_1508864	B04_1519041	B10_1521967	B04_1581640	B04_1588498	B04_1610793	B05_1612368	A10_601	A10_6343	A06_16837	A10_20686	A10_21775	A10_23789	A04_24682	A06_29883	A10_30802	B02_31652	A10_32789	A10_33981	A06_37874	A10_38439	A06_42771	A07_47125	A10_53600	A10_53975	A06_55269	A10_57208	A04_60988	A10_64009	A10_68527	B02_71641	A10_72628	A10_73891	A10_74830	A10_76567	A10_80347	A10_82418	A10_82617	A10_83177	A11_90183	A10_90849	A10_92372	B02_95610	B02_96735	A10_97797	A07_105729	A10_105970	A10_111471	A10_114010	A06_114318	A06_117005	A06_117259	A10_117593	A10_121120	A10_123296	A10_125215	A10_127021	A10_127091	A10_130229	A06_133833	A07_143705	A06_147344	A10_148150	A10_154136	A10_154324	A10_156988	A06_157878	A10_159313	B02_162183	B02_162236	A10_164239	B02_166321	A10_167599	A10_170357	B02_170600	A10_170649	A10_171730	A07_173734	A10_176905	A04_177309	A10_177312	A10_179934	A10_181018	A03_181864	A07_184420	A10_191380	B02_191934	A01_196423	A10_198408	A10_201424	A10_202170	A10_203901	A10_208579	A10_219301	B02_219487	A07_220166	A10_220531	A06_221507	A10_221706	A10_229720	A03_232000	A10_237613	A10_242019	A10_244385	A10_247517	A07_251082	A11_251575	A10_254059	B02_254512	A10_257858	A10_263939	A10_264353	A10_267893	A10_269392	A10_269437	A10_273236	A10_273517	A10_275033	A10_277691	A10_278797	A06_287392	A10_290341	A07_292233	B02_297215	A10_298087	A10_298474	A10_298687	A10_301501	A10_305237	A10_315820	A10_317916	A06_325964	A10_326492	A07_326792	A10_327345	A10_327457	A10_330827	A10_337115	A10_337487	A10_339682	A10_345123	A10_351117	A10_352369	A04_357488	A03_358400	A10_362800	A10_365372	A06_368235	A10_389408	A10_389709	A06_392574	A10_397839	A06_398196	A10_398408	A10_398916	A10_399003	A10_403396	A04_404390	A10_406386	A10_408235	A06_411249	A07_411359	A10_416074	A10_419478	A10_420450	A10_421957	A10_423591	A10_431184	A10_433120	A06_434887	A10_436226	A10_442345	A11_446264	A10_447123	A04_448787	A07_449635	A10_451488	A10_453178	A10_454108	B02_457249	A10_460335	A10_461476	A06_466521	A10_470246	B02_480211	A06_480329	A10_481191	A10_486941	A07_487327	B02_488617	A10_489103	A07_494059	A10_496518	A10_499949	A10_507639	A10_507783	A10_508423	A06_509329	A07_509479	A10_510020	A04_528151	A10_533019	A10_538504	A10_551210	A10_553100	A10_553879	A10_554195	A10_555128	A06_555864	A07_556427	A10_556487	A10_559014	A10_559026	A10_560927	A01_562644	A10_565704	A10_568978	A06_571950	A10_574018	A06_577073	A10_578654	A10_587048	A06_588250	A10_589395	A10_608735	B02_613041	A10_619983	A10_625395	A07_626187	A10_628407	A06_634907	A10_653197	A10_654197	A10_660295	A10_660887	A10_662964	A10_667772	A10_670074	A10_672436	A10_677266	A10_683743	A10_684572	A03_685550	A06_688380	A06_690716	A10_695376	A10_706657	B02_707409	A10_708091	A10_708833	A10_716458	A10_719810	A06_723694	B02_734755	A10_741435	A10_743010	A10_743995	A06_745285	A10_746717	A07_759389	A10_759886	A10_766008	A10_766019	A10_770768	B02_776835	A06_780127	A10_784041	A10_784188	A06_790522	A10_797022	A06_800046	A10_802338	A06_802597	A07_808256	A10_809130	A10_811857	A06_814918	B02_815851	A07_816947	A10_824605	A10_836078	A10_838532	A10_842548	A10_851942	A04_853184	A10_854067	A07_856803	A10_867606	A10_869073	A06_872516	A10_874911	A10_879306	A10_879588	A10_883461	A10_884056	A07_889156	B02_890880	A06_891266	A10_895502	A06_898567	A10_899524	A10_902980	A10_903761	A10_905858	A10_907409	A10_910205	A10_913137	A10_914100	A10_919635	A10_920415	A07_922965	A10_923458	A10_928790	A10_931261	A10_936448	A10_938160	A10_944632	A10_945831	A10_945899	A07_946331	A07_950642	A10_954529	A10_955467	A10_955965	A10_958162	A10_959907	A10_966649	A06_970678	A10_975118	A10_977478	A04_977623	A10_983043	B02_988599	A10_989055	A10_993993	B05_1010931	B05_1075260	B05_1107309	B05_1133252	B05_1187172	B05_1310780	B05_1384966	B05_1422109	B03_1430667	B05_1460320	B05_1460853	B05_1467418	B05_1484652	B05_1490525	B05_1574127	A06_4381	A04_5713	A06_9863	A06_14923	A04_20000	A04_32107	A06_47151	A06_60823	A04_77795	A06_93281	A06_112963	A06_125297	A03_138139	A06_145819	B02_150095	A06_151852	A06_175338	A04_185932	A06_193010	A04_211220	A04_218470	A06_240838	A06_246673	A03_250528	A06_291093	A06_292086	A03_309716	A06_324676	A04_339232	A04_345000	A06_346524	A06_358336	A06_373113	A06_377712	A03_415514	A04_418188	A06_435308	A06_439092	A06_440692	A06_451702	A06_458602	A06_485762	A04_501916	A06_505523	A06_511067	A06_517053	A06_517865	A04_524762	A06_575587	A06_587019	A06_592958	A06_601027	B02_618964	A06_656491	A06_660606	A04_692339	A06_699754	A06_705894	A04_716771	A06_759778	A03_770506	A03_777692	A06_815950	A04_822177	A03_826189	A06_833529	A06_843661	A06_884521	A06_899824	A03_902085	A06_912922	A06_914610	A06_918198	A04_923798	A06_980933	A06_991935	B05_1000067	B10_1003563	B10_1003611	B10_1004763	B10_1005934	B05_1006096	B10_1016184	B10_1016507	B10_1016523	B10_1016617	B10_1019553	B10_1020676	B10_1023957	B10_1023964	B10_1025018	B10_1027209	B10_1031666	B10_1034500	B05_1036050	B10_1042914	B10_1049351	B10_1053999	B10_1054483	B10_1055973	B10_1057968	B10_1058655	B10_1059377	B10_1059791	B10_1062587	B10_1063796	B10_1065505	B10_1068349	B10_1069242	B10_1071656	B10_1071883	B10_1074224	B10_1076454	B10_1078159	B10_1078374	B10_1082816	B10_1083317	B05_1086862	B10_1091362	B10_1098369	B10_1099309	B10_1104102	B10_1104148	B10_1112360	B10_1113798	B10_1115320	B10_1115428	B10_1117825	B10_1119184	B10_1119871	B10_1122307	B10_1125538	B10_1126931	B10_1128391	B10_1130385	B10_1135312	B10_1139637	B10_1146109	B10_1147201	B10_1155734	B10_1155815	B03_1160004	B10_1160384	B10_1164404	B03_1165276	B10_1169113	B10_1173543	B10_1174357	B10_1176085	B05_1176939	B10_1177073	B10_1180631	B10_1182644	B10_1188716	B10_1192866	B05_1192927	B10_1193602	B10_1196427	B10_1197833	B10_1198277	B10_1199185	B10_1199294	B10_1200944	B10_1202456	B10_1203583	B10_1204257	B10_1204650	B10_1208901	B10_1208909	B10_1209526	B03_1212709	B10_1213250	B05_1218731	B10_1218974	B10_1229743	B10_1234362	B10_1235449	B10_1235823	B10_1240339	B10_1242413	B10_1245666	B10_1246034	B10_1247283	B10_1247335	B10_1248621	B10_1257616	B10_1262732	B10_1267107	B10_1268994	B10_1277224	B10_1277905	B10_1278657	B10_1280530	B10_1282970	B10_1285715	B10_1287613	B10_1292724	B10_1296093	B10_1297076	B10_1298020	B10_1299110	B10_1299421	B03_1300287	B10_1300906	B10_1302101	B10_1304209	B10_1306006	B10_1306617	B10_1306924	B10_1308465	B10_1309169	B10_1321208	B10_1326054	B10_1329606	B10_1329891	B10_1330769	B10_1332520	B10_1332954	B10_1340625	B10_1342756	B10_1344555	B10_1346472	B10_1350474	B10_1352401	B10_1352939	B10_1357320	B10_1360244	B10_1363863	B10_1366248	B10_1366290	B10_1374468	B10_1376651	B10_1377582	B10_1377603	B10_1377963	B10_1383537	B10_1388220	B05_1391265	B10_1394381	B10_1397854	B10_1401599	B10_1403403	B10_1404590	B10_1405170	B10_1406539	B10_1408978	B10_1410117	B10_1413584	B10_1417700	B10_1419138	B10_1420022	B10_1420352	B10_1427246	B10_1428367	B10_1431273	B10_1431590	B10_1432736	B03_1434848	B10_1435554	B05_1441570	B05_1444653	B10_1444904	B10_1446626	B10_1446712	B10_1448697	B10_1452571	B10_1458786	B10_1459441	B10_1470773	B10_1472168	B05_1476153	B10_1477505	B10_1478851	B10_1484413	B10_1486035	B10_1488618	B10_1490268	B05_1490621	B10_1494652	B10_1494753	B10_1495320	B05_1496685	B05_1498244	B05_1499505	B10_1502907	B10_1503821	B10_1506638	B10_1509377	B10_1517987	B05_1518101	B10_1518483	B10_1532937	B10_1538861	B10_1539676	B10_1540670	B10_1541323	B10_1542140	B10_1542811	B10_1543630	B10_1544312	B10_1545085	B10_1548056	B10_1549692	B10_1551201	B10_1553374	B03_1553809	B10_1554005	B10_1554250	B10_1555135	B10_1555238	B10_1556334	B10_1558679	B10_1559393	B10_1560696	B10_1564027	B10_1568159	B10_1573367	B10_1574299	B05_1574621	B10_1578413	B10_1580332	B10_1582727	B10_1584241	B10_1584704	B10_1588113	B10_1589392	B10_1590509	B10_1590720	B10_1592532	B05_1592879	B10_1593132	B03_1593367	B10_1595052	B10_1595389	B10_1598075	B05_1598853	B10_1604760	B10_1606270	B10_1607070	A06_10590	A06_17174	A06_22882	A06_32373	A06_32759	A03_35903	A06_51474	A04_58002	A06_86113	A06_92886	A06_93693	A06_99604	A06_110469	A06_144774	A04_168912	A01_170365	A04_183072	A06_238277	A06_287425	A04_291462	A03_304916	A03_310526	A06_321737	B02_322635	A06_378260	A03_387064	A06_392985	A06_401593	A06_420049	A04_420524	A06_425662	B02_427474	A03_431710	A04_452185	A06_493297	A03_499714	A04_507154	A06_509977	A04_531114	A06_531300	A03_533915	A04_544814	A06_554167	A04_579875	A04_589621	A06_598090	A06_607902	A06_608818	A06_609138	A04_614630	A06_618059	A03_632293	A06_645020	A06_653164	A06_659786	A06_667652	A06_671992	A07_676984	A06_686013	A06_705058	A06_720476	A06_740307	A06_749946	A06_757694	A06_778049	A06_779832	A06_784016	A06_795733	A06_807602	A06_817823	A06_819098	A06_824510	A04_863304	A04_875185	A03_937930	A06_988584	B10_1008510	B10_1009382	B10_1010592	B05_1011645	B10_1013021	B10_1015705	B10_1019228	B10_1029144	B10_1029694	B10_1035025	B10_1035551	B10_1041092	B10_1041623	B10_1041798	B10_1045580	B10_1058790	B10_1058930	B10_1060541	B10_1061831	B10_1068810	B10_1076361	B10_1076371	B10_1078023	B10_1087263	B10_1089259	B10_1090019	B10_1091720	B10_1095863	B10_1097994	B10_1099884	B10_1105559	B10_1118412	B10_1122386	B10_1123161	B03_1128098	B10_1131078	B10_1136944	B10_1140196	B10_1142113	B10_1148422	B10_1148967	B10_1149802	B10_1149913	B10_1150417	B10_1151090	B10_1152139	B10_1155236	B10_1167461	B10_1168698	B10_1171466	B10_1172067	B10_1178614	B10_1179609	B10_1180551	B10_1183200	B10_1189945	B10_1191992	B10_1192591	B10_1200762	B10_1201838	B10_1205782	B10_1208233	B10_1208295	B10_1210844	B10_1211499	B10_1213878	B10_1220300	B10_1221686	B10_1222796	B10_1223683	B10_1224362	B10_1233424	B10_1234551	B10_1236658	B10_1238741	B05_1241644	B10_1242483	B05_1245754	B10_1246401	B05_1249297	B10_1249300	B10_1252908	B10_1254017	B10_1254582	B10_1255859	B10_1256019	B10_1258097	B10_1259913	B10_1261006	B10_1261413	B10_1262041	B10_1262806	B10_1264808	B10_1264886	B03_1265117	B10_1267858	B10_1268511	B10_1268680	B03_1269512	B10_1277996	B10_1278164	B10_1278825	B05_1280409	B10_1284530	B10_1285421	B10_1286463	B10_1288208	B10_1288406	B10_1288562	B10_1291177	B10_1294197	B03_1296685	B10_1296950	B10_1297848	B10_1308897	B10_1309578	B10_1318417	B10_1325181	B10_1327318	B10_1327834	B10_1328929	B10_1330400	B10_1340260	B10_1352805	B10_1357253	B10_1358870	B10_1359564	B10_1362629	B10_1371512	B10_1374196	B10_1380560	B10_1380917	B10_1381450	B10_1384998	B10_1386284	B10_1387721	B10_1388806	B10_1389305	B10_1389419	B10_1390843	B10_1391173	B10_1391895	B10_1392094	B10_1398372	B05_1400532	B10_1401243	B10_1403363	B10_1403977	B10_1406570	B10_1408558	B10_1417447	B10_1418481	B10_1424079	B10_1425858	B10_1426436	B05_1427259	B05_1433385	B10_1433463	B10_1435594	B10_1436465	B10_1439594	B10_1450706	B10_1451934	B10_1452068	B10_1452778	B10_1453005	B10_1453816	B10_1456129	B10_1458092	B10_1458696	B10_1461529	B10_1465546	B10_1470768	B10_1471635	B10_1474699	B10_1476136	B10_1479866	B10_1482299	B10_1483455	B10_1484919	B10_1486799	B10_1488357	B10_1489481	B10_1489739	B03_1492214	B10_1493045	B05_1493285	B10_1493611	B10_1493929	B10_1493974	B10_1496105	B05_1501551	B10_1506814	B10_1506994	B10_1512019	B10_1520008	B10_1520725	B10_1521834	B10_1523388	B10_1523749	B10_1531895	B10_1533178	B05_1542713	B10_1545588	B10_1545778	B10_1548722	B10_1550898	B10_1553031	B10_1555890	B10_1557020	B10_1557192	B10_1558131	B10_1559900	B10_1561783	B10_1565116	B10_1565640	B10_1565861	B10_1567376	B10_1569111	B10_1571832	B10_1576076	B10_1576704	B10_1576725	B10_1581054	B03_1582321	B10_1584139	B10_1586074	B10_1591832	B10_1592803	B10_1593662	B10_1595634	B10_1596033	B10_1597723	B10_1597861	B10_1598874	B10_1599749	B03_1602953	B10_1606283	B10_1607730	B10_1608645	B10_1609786	B10_1613270	B10_1614124	A06_6780	A06_62047	A03_63424	A04_63964	A03_71668	A04_94964	A06_95259	A06_95387	A06_96327	A06_98761	A04_118908	B02_126389	A06_126768	A06_143898	A06_150142	A06_160584	A06_164610	A03_210794	A04_219457	A06_244799	A06_276777	A04_286407	A06_304070	A06_325886	A03_352836	A06_381030	A04_394108	A03_397322	B02_403458	A06_412752	A06_438734	A06_442374	A03_450610	A06_478949	A04_482171	A06_491136	A06_493267	A03_495211	A03_511980	A06_514517	A04_547292	A06_552824	A06_557234	A06_569559	A06_598717	A04_642212	A06_667257	A06_667957	A03_724594	A06_770661	A06_777124	A06_798569	A03_806769	A03_819367	A06_822219	B02_823245	A06_835040	A03_840277	A06_842143	A06_843359	B02_856310	A06_861360	A06_904331	A03_912141	A06_916120	A06_929193	A06_938740	A06_946878	A04_985358	B10_1013194	B10_1019716	B10_1020732	B10_1023801	B10_1026773	B10_1026970	B10_1031899	B10_1032466	B10_1032757	B10_1037492	B10_1040841	B10_1042698	B10_1044305	B10_1047911	B03_1048761	B10_1050020	B10_1051708	B10_1052681	B10_1053398	B10_1060694	B10_1065697	B10_1065970	B10_1068212	B10_1068271	B10_1068518	B10_1068675	B10_1069877	B10_1072064	B10_1073913	B10_1075289	B10_1078100	B10_1078803	B10_1080549	B10_1084102	B10_1084319	B10_1086488	B10_1086907	B10_1087154	B10_1088127	B10_1092863	B10_1098203	B10_1100856	B10_1103085	B10_1103330	B10_1103866	B10_1105222	B10_1105545	B10_1105767	B10_1106923	B10_1109905	B10_1111491	B10_1114021	B10_1116790	B10_1117061	B10_1117735	B10_1118824	B10_1121152	B10_1122276	B10_1126364	B10_1127742	B10_1131130	B05_1132675	B03_1133325	B10_1137152	B10_1139445	B10_1142531	B10_1142805	B10_1143591	B10_1152440	B10_1154801	B10_1158944	B10_1159371	B10_1160640	B03_1161391	B10_1166628	B10_1169233	B10_1169976	B10_1172728	B05_1173599	B10_1175901	B10_1181240	B10_1182611	B05_1185953	B10_1186279	B10_1188237	B10_1189702	B10_1197071	B10_1199835	B03_1202537	B10_1208729	B10_1209408	B10_1211652	B10_1212173	B10_1213037	B10_1215256	B10_1216074	B10_1216126	B10_1221214	B10_1229255	B10_1244775	B10_1247385	B10_1254432	B10_1254792	B10_1258910	B10_1266208	B10_1266610	B10_1268576	B10_1270647	B03_1270983	B10_1271672	B10_1272514	B10_1277175	B10_1286617	B05_1287326	B10_1290123	B10_1291693	B05_1293855	B10_1294342	B10_1297942	B10_1298015	B10_1299697	B10_1302470	B10_1304311	B10_1306276	B10_1308669	B10_1310376	B10_1310512	B10_1310637	B10_1316985	B10_1323572	B10_1324896	B10_1329272	B10_1329307	B05_1330252	B10_1331675	B05_1336422	B10_1338629	B10_1339734	B10_1341643	B05_1344846	B05_1346945	B10_1349003	B10_1353501	B10_1366632	B10_1369247	B10_1373367	B10_1375437	B10_1379703	B10_1382778	B10_1383226	B10_1383497	B10_1386072	B10_1386121	B05_1389003	B10_1389121	B10_1397613	B10_1397996	B05_1401602	B10_1406899	B10_1416994	B10_1419661	B10_1422041	B05_1423841	B10_1429303	B10_1429455	B10_1430963	B10_1432671	B05_1433014	B10_1437041	B10_1438674	B10_1439011	B10_1439433	B10_1441081	B10_1441560	B09_1445438	B10_1445649	B10_1446476	B10_1448020	B10_1449827	B10_1450497	B10_1454239	B10_1457844	B10_1458307	B10_1461155	B10_1462013	B10_1466288	B10_1469395	B10_1470929	B10_1475143	B10_1478337	B10_1480372	B10_1480540	B10_1488507	B10_1490064	B10_1490399	B10_1491924	B05_1497899	B10_1498675	B03_1501556	B10_1501984	B10_1502860	B10_1515225	B03_1515614	B10_1519202	B10_1524494	B05_1525012	B10_1526168	B10_1530205	B05_1535573	B10_1548649	B10_1549055	B10_1555202	B10_1558665	B10_1562888	B10_1563049	B10_1563475	B10_1565009	B10_1566919	B10_1566947	B10_1568323	B10_1568902	B10_1570736	B10_1574559	B10_1574714	B10_1576801	B10_1580582	B10_1584720	B10_1585538	B10_1593073	B10_1594163	B10_1594394	B10_1596617	B10_1599503	B10_1602504	B05_1602871	B10_1606515	B10_1608962	B10_1609387	B10_1610396	B10_1612985	B10_1613594	B02_4061	A06_16254	A03_63494	A06_74148	A06_78537	A06_83799	A06_90483	A03_116756	A06_117885	A06_142562	A06_144776	B02_151895	A06_160972	A04_165021	A06_175314	A06_181616	A06_194156	A06_204298	A03_222536	A06_223942	A06_250966	A06_252315	A06_281223	A06_313739	A06_320519	A06_328934	A03_341051	A06_388873	A06_395143	A06_473894	A04_474359	A04_492222	A06_501226	A06_541868	A06_553690	A06_570183	A04_575375	A06_582745	A06_604892	A06_606003	A04_610573	A06_610744	A06_615574	A03_637043	A06_678870	A06_710210	A04_712580	A03_714727	A06_738719	A06_764282	A04_769179	A03_785670	A04_800081	A06_808045	A06_809515	A03_825018	A06_832460	A06_840028	A04_853783	B02_867863	A03_903009	A06_917861	A06_926195	A06_927882	A06_933838	A06_945600	A06_948014	A06_952974	A06_963235	A04_966195	A03_988212	A04_996400	B10_1000851	B10_1000987	B03_1001350	B10_1008099	B10_1011942	B10_1016268	B10_1016801	B10_1019608	B10_1021288	B10_1023993	B10_1024626	B10_1024678	B10_1027912	B10_1029230	B10_1035963	B10_1041220	B10_1041738	B10_1043405	B10_1047275	B05_1050887	B10_1053691	B10_1054919	B10_1056243	B10_1057354	B03_1057429	B10_1062361	B10_1063027	B03_1067049	B10_1069869	B10_1072104	B03_1074694	B10_1085101	B10_1089755	B10_1090482	B10_1090866	B10_1098563	B05_1099454	B10_1100129	B10_1102251	B10_1102913	B10_1104124	B10_1106724	B10_1106862	B10_1107032	B10_1108026	B10_1114364	B10_1115002	B10_1118835	B05_1122613	B10_1132597	B10_1133295	B10_1133679	B10_1133760	B10_1134046	B10_1135944	B10_1136471	B10_1146646	B10_1150072	B10_1165331	B10_1166245	B05_1169164	B10_1170816	B10_1172768	B10_1173201	B10_1173988	B10_1174068	B10_1174288	B10_1177808	B10_1179242	B10_1180555	B10_1184309	B10_1188511	B10_1189627	B10_1191512	B10_1192434	B03_1195682	B10_1195913	B10_1196842	B10_1197543	B10_1206337	B10_1211481	B10_1216002	B10_1219834	B10_1222146	B10_1224307	B10_1224595	B10_1225672	B10_1226227	B10_1227850	B10_1228040	B09_1228056	B10_1240496	B10_1241716	B10_1247914	B10_1249363	B10_1251689	B10_1260559	B10_1261744	B10_1267109	B10_1269622	B05_1277616	B10_1280545	B10_1281933	B10_1283497	B10_1283871	B05_1285680	B10_1287269	B10_1287675	B10_1292218	B10_1295210	B10_1296284	B10_1297573	B03_1299064	B10_1303306	B10_1306236	B05_1307131	B10_1310605	B10_1
[truncated: 17,300,237 more chars]
