# Supplementary material for: The effects of genital myiasis on the diversity of the vaginal microbiota in female Bactrian camels
Source: BMC Vet Res. 2022 Mar 5;18:87. doi: 10.1186/s12917-022-03189-5 (PMC8897907; doi:10.1186/s12917-022-03189-5)
Supplement: Supplementary file 5 — Additional file 5. [file 12917_2022_3189_MOESM5_ESM.zip › MPL201709200_16s_yy/B01_OTU/seqs_rep_set.fasta]

>otu0 A05_230998
GTGGGGGATCTTGCACAATGGAGGCAACTCTGATGCAGCGACGCCGCGTGAACGATGAAGGTCTTCGGATCGTAAAGTTCTGTTGTTAGCGATGAAAAAGGTCAAGAGTAACTGCTTGACTGTTGACAGTAGCTAACCAGAAAGTCACGGCTAACTACGTGCCAGCAGCCGCGGTAATACGTAGGTGACAAGCGTTGTCCGGAATTATTGGGCGTAAAGGGAGCGCAGGCGGTTGGTTCAGTCTGATGTGAAAGCCCACGGCTTAACCGTGGAAGGTCATTGGAAACTGACTAACTTGAATGCAGAAGAGGAAAGCGGAATTCCATGTGTAGCGGTGAAATGCGTAGAGATATGGAGGAACACCAGTGGCGAAGGCGGCTTTCTGGTCTGACACTGACGCTGAGGCTCGAAAGCGTGGGGAGCGAACAGGATTAGAAACCCCGGTAGTCC
>otu1 A13_29423
GTAGGGAATCTTCCGCAATGAGCGAAAGCCTGACGGAGCAATGCCGCGTGAATGAAGAAGGTCTTCGGAGCGTAAAGTTCTGTTGTTAGAGAAGAACGGGTTTAGGAGTAACTGCTTAAACTTTGACGGTAGCTAATCAGAAAGCCACGGCTAACTGCGTGCCAGCAGCCGCGTTAATAGGTAGGTGGCAAGCGTTGTCCGGAGTTATTGGGCGTAAAGGGAGCGCAGGCGGTTATGTAAGTCTGATGTGAAAGCCCACGGCTGAGCCGTGGAAGGGCATTGGAAACTGGAGCACTTGAATAGAGCAGAGGAAAGTGGAACTCCAGGTGTAGCGGTGAAATGAGTAGAGATATGGAGGAACACCAGTGGCGAAGGCGACTTTCTGGTCTGTTACTGACGCTGAGGCTCGAAAGCATGGGGAGCGAACAGGATTAGAAACCCGAGTAGTCG
>otu10 B03_1016709
GTGGGGAATATTGCACAATGGGGGAAACCCTGATGCAGCAACGCCGCGTGAGTGAAGAAGTATTTCGGTATGTAAAGCTCTATCAGCAGGGAAGAAAATGACGGTACCTGACTAAGAAGCCCCGGCTAACTACGTGCCAGCAGCCGCGGTAATACGTAGGGGGCAAGCGTTATCCGGATTTACTGGGTGTAAAGGGAGCGCAGGCGGAAGGCTAAGTCTGATGTGAAAGCCCGGGGCTCAACCCCGGTACTGCATTGGAAACTGGTCATCTAGAGTGTCGGAGGGGTAAGTGGAATTCCTAGTGTAGCGGTGAAATGCGTAGATATTAGGAGGAACACCAGTGGCGAAGGCGGCTTACTGGACGATAACTGACGCTGAGGCTCGAAAGCGTGGGGAGCAAACAGGATTAGAAACCCTAGTAGTCC
>otu100 B03_1268906
GTGGGGAATATTGGGCAATGGGCGAAAGCCTGACCCAGCAACGCCGCGTGAGGGAAGAAGGGTTTCGGCTCGTAAACCTCTGTCCTATGGGACGAAAAGATGACGGTACCATAGGAGGAAGCCCCGGCTAACCACGTGACAGCAGCCGCGGTAATACTTAGGGGGCGAGCGGTGTCCGGAATGAGTGGGCGTAAAGGGCGCGTAGGCGGCCTTTTACTTCTGGAGTGAAAGTCCTGCTTTCAAGGTGGGAATTGCTTTTGATACTGACGGGCTTGAGTGCAGGAGATGAAAGCGGAATTACCTGTGTAGCGGTGAAATGCGTAGAGATCGGTAGGAACACCAGTGGCGAAGGCGGCTTTCTGGACTGAAACTGACGCTGAGGCGCGAAAGCGTGGGGAGCAAACAGGATTAGAAACCCTGGTAGTCC
>otu1000 B05_1100808
GTAGGGAATATTGCGCAATGGGGGAAACCCTGACGCAGCTACGCCGCGTGGAGGATGACACTTTTCGGAGCGTAAAAACCTTTTGTAGGGAAAGAATAATGACGGTACCCAACAAATAAGCAACGGCTAACTCCGTACCAGCAGGCGCGGTAATACGGAGGGTGCAAGCGTTACTCGGAATCACTGGGCGTAAAGGACGCGTAGGCGGATTATCAAGTCTTTTTTGAAATCTAATGGCTTAACCATTAAACTGCATAGGAAACTGACAATCTAGAATTAGGTAGAGGTAGGTGGAATTCTTGGAGTAGGTGTAAAATCCGCAGAGATCAAGAAGAATACTTATTGCGAAAGCGATCTACTAGAACTTAACTGACGCTAATGAGTGAAAGCGTGGGGAGCAAACAGGATTAGAAACCCTAGTAGTCC
>otu10000 B09_1380887
GTAGGGAATCTTCCACAATGGACGCAAGTCTGATGGAGCAACGCCGCGTGAGTGAAGAAGGGTTTCGGCTCGTAAAGCTCTGTTGTTAGTGAAGAAAGATAGAGGTAGTAACTGGCCTTTATTTGACGGTAATTACTTAGAAAGTCACGGCTAACTACGTTCTCGCAGCCGCTGTAATACGTCGGGGGCAAGAGTTGTCCGGAGTTATTGGGCGTAAAGAGAGTGCAGGCGGTTCAATAAGTCTGATGTGAAAGCCTTCGGCTCAACCGGAGAATTGCATCAGATACTGTTAAACTTGAGTGACGAAGAGGGAAGTGGAACTCCATGTGTAGCGGTGGAATGCGTAGATATATGGAAGAACACCAGTGGCGAAGGCGGCTCTCTGGTCTGCAACTGACGCTGAGGCTCGAAAGCATGGGTAGCGAACAGGATTAGAAACCCCAGTAGTCC
>otu10001 A02_372095
GTGGGGAATATTGCACAATGGACGGAAGTCTGATGCAGCGACGCCGCGTGGGGGATGAAGGGTTTCGGGTTGTAAACTCCTTTCAGTACAGAAGAAGCTTTTGTGAAGGTATGTGCAGAAGAAGCACCGGCTATATACGTGCCAGCAGCCGCGGTAATACGTAGGGTGCGAGCGTTATCCGGAATTATTGGGCGTAAAGGGCTTGTAGGCGGTTTGTTGCGCCTGCTGTGAAATTCTGGGGCTGAACTTTGATATTGCAGTGGGTACGGGCAGACTAGAGTGTAGTAGGGGTAATTGGAATACCTGTTGTAGCGGTGGAATGCGCAGATATCAGGAGGAACACCGATGGCGAAGGCAGGTTACTGGGCCACCACTGACGCTGAGGAGCGAAAGCGTGGGTAGCGAACAGGATTAGATACCCGAGTAGTCC
>otu10002 A08_858585
GTGGGCAATATTGGACAATGGACCAAGAGTCTGATCCAGCAATTCTGTGTGCACGATGAAGTTTTTCGGATTGTAAAGTGCTTTCAGTTGGGAAGAAAAAAATGACGGTACCAACAGAAGAAGTGACGGCTAAATACGTGCCAGCAGCCGCGGTAATACGTATGTCACAAGCGTTATCCGGATTTATTGGGCGTAAAGCGCGTCTAGGTGGTTATGTAAGTCTGTTGTGAATATGCAGGCCTCAACTCGGTATTGCATTGGGAACTGTGTGACTAGAGTACTGGAGAGGTAAGCGGAATTACTAGTGTAGAGGTGAAATTCGTAGATATTAGTAGGAATGCCGGTGGGGAAGCCAGCTTACTGGACAAATACTGACGCTGAAGCTCGAAAGCGTGGGTAGCAAACAGGATTAGAAACCCTAGTAGTCC
>otu10003 A03_102800
GTGGGGAATATTGGACAATGGGCGCAAGCCTGATCCAGCCATGCCGCGTGAGTGATGAAGGCCCTAGGGTTGTAAAGCTCTTTCACCGGTGAAGATAATGACGGTAACCGGAGAAGACGCCCCGGCTAACTTCGTGCCAGCAGCCGCGGTAATACGAAGGGGGCTAGCGTTGTTCGGATTTACTGGGCGTAAAGCGCACGTAGGCGGACTTTTAAGTCAGGGGTGAAATCCCGGGGCTGAACCCCGGAACTGCCTTTGATACTAGAGGTCTTGAGTAAGGTAGAGTTGAGTGGCATTCCGAGTGTAGAGGTGAACGTCGTAGATAATCGGCGGAACACCAGTGGCGAAGGCGGCTCACTGGACCATTACTGACGCTTAGGTGCGAAAGCGAGGGGAGCAAACAGGAATATCAACCCCTTTAGTCC
>otu10004 B06_1255177
GTAGGGAATCTTCCGCAATGGGCGCAAGCCTGACGCAGCAATGCCGCGTGAATGAAGAAGGTCTTCGGATCGTAAACTTCTGTTGTTAGAGACGAACAGGGATAAGAGTAACTGTTTGTACGTTGACGGTATCTACCCAGAAAGCCACGGCTAACTACGTGCCAGCAGCCGCGGTAATACGCAGGTGGCAAGCGTTGTCCGGATTTATTGGGCGTAAAGGGAGCGTAGGCGGTGAGTTAAGTCTGAGGTGAAAGCCCACGGCTCAACCGTGGAAGGTCATTGGAAACTGGCTCGCTTGAATCCAGGAGAGGAAAGTGGAATTCCAGGTGTAGCGGTGAAATGCGTAGATATATGGAGGAACACCAGTGGCGAAGGCGACTTTCTGGACCGTTACTGACGCTGAGGCTCGAAAGCATGGGTAGCAAACAGGATTAGAAACCCTAGTAGTCC
>otu10005 A06_858246
GTGAGGAATATTGGTCAATGGAGGAGACTCTGAACCAGCCAAGTCGCGTGAAGGAAGACGGTTCTAAGAATTGTAAACTTCTTTAGTGGGAGAGTAAAAGTAGCCACGTGTGGATATTTGAAAGTCTCCCTAGAATACGTATCGGCTAACACCGTGCCAGCAGCCGCGGTAATACGGAGGATACGAGCGTAATCCGGTATTATTGGGTTTAAAGGGTGCGTAGGTGGCTGTATGAGTCAGTGGTCAAACCCCGGTGCTCAACATCGTGCTTGCCGTTGATACTGTATTGCTAGAGTGCAGATGATGTGAGCGGAATGCGCAGTGTAGCGGTGAAATGCACAGATATTACGCAGAACACCGGTTGCGAAGGCAGCTCACAAAACTGCTACTGACACTGATGAACGAAAGCGTGGGTATCAAACAGGATTAGAAACCCCAGTAGTCC
>otu10006 A05_142869
AGCGTTGTTCGGAATTACTGGGCGTAAAGCGAGTGTAGGCGGTCTGCCAAGTCCGTTGTGAAATCTCCCGGCTCAACTGGGAGGGTGCGGCGGAAACTGGCAGGCTAGAGTGCGGAAGGGGAGAGTGGAATTCCTGGTGTAGCGGTGAAATGCGTAGATATCAGGAGGAACACCGGTGGTGAAGACGGCTCTCTGGGCCGCCACTGACGCTGAGACGCGAAAGCGTGGGGAGCGAACCGGATTAGAAACCCTAGTAGTCC
>otu10007 B03_1590279
GTGGGGAATATTGGGCAATGGGCGAAAGCCTGACCCAGCAACGCCGCGTGAGGGAAGAAGGGTTTCGGCTCGTAAACCTCTGTCCTATGGGACGAATAAATGACGGTACCATAGGAGGAAGCCCCGGCTAACTACGTGCCAGCAGCCGCGGTAATACGTAGGGGGCGAGCGTTGTCCGGAATGATTGGGCGTAAAGGGCGCGTAGGCGGCCCGTTAAGTCTTGAGTGAAAGACCTGCTTTAAAGGTGGGCATGGCTTTGGATACTGACGGGCTTGAGTGCAGGAGAGGAAAGAGGAATTACCGGTGTAGCGGTGAAATGCGTAGAAATCGGTAGGAACACCAGTGGCGAAGGCGGCTTTCTGGACTGAAACTGACGCTTAGGCGCGAAAGCGTGGGGAGCAAACAGGATTAGATACCCGAGTAGTCC
>otu10008 A08_225814
GTAGGGAATATTGCGCAATGGGGGAAACCCTGACGCAGCAACGCCGCGTGGAGGATGACACTTTTCGGAGCGTAAACTCCTTTTGTTGGGAAAGAATAATGACGGTACCCAACGAATAAGCACCGGCTAACTCCGTACCAGCAGCCGCGGTAATACGGAGGGTGCAAGCTTTACTCGGAATCACTGGGCGTAAAGGACGCGTAGGCGGAATATCAAGTCTTTTGTGAAATCTAATGGCTTAACCTTTAAACTGCTTAGGAAACTGATTATCTTGAGTGAGGGAGAGGTAGATGGAATTCTTAGTGTAGCGGTGAAATCCGCAGATATCAAGAGGAATACGTATTGCGAAAGCGATCTACTGGACCTTTACTGACGCTAATGCGTGAAAGTGTGGGGAGCAAACAGGATTAGAAACCCTAGTAGTCC
>otu10009 A01_233438
GTAGGGAATCTTCCGCAATGGTCGCAAGCCTGACGGAGCAATGCCGCGTGTGTGAAGAAGGTCTCCGGATCGTAAAGCACTGTTGTTAGAGAAGAACCACCAATAGAGTCACTGTTATTGGTCTGACGGTATCTAACCAGAAATCCACGGCTAACTACGTGCCAGCAGCCGCGGTAATACGTAGGTGGCGAGCGTTGTCCGGGTTTATTGGGCGTAAAGGGAGCACTGGTGGGGACTTAAGTCTGATGTGGAAGTCAACGTCTCAGCCGTGGAAGGTCATTGGAAACTAGGTCACTTGATTACAGAAGAGGAAAGTGGAATTCCATGTGTAGCGGTGAAATGCGTAGATATATGGATGAACACCAGTGGCGAAGGCGACTTTCTGGTCTGAAACTGACGCTGAGGCTCGAAAGCGTTGGGAGCAAACAGGATTAGAAAACCCAGTAGTCC
>otu1001 B01_640026
GTAGGGAATCTTCCGCAATGGGCGAAAGCCTGACGGAGCAATGCCGCGTGAGTGATGAAGGTCTTCGGATCGTAAAACTCTGTTATTAGGGAAGAACAAATGTGTACGTAACTATGCACGTCTTGACGGTACCTAATCAGAAAGCCACGGCTAACTACGTGCGAGCAGCCGCGGTAATACGTTGGTGGCAAGCGTTAGCCGGAATTATTGGGCGTAAAGCGCGCGTAGGCGGTTTTCTAAGTCTGATGTGAAAGCCCACGGCTCAACCGTGGAGGTTCATTGGAAACTGGAAAACTTGAGTGCAGAAGAGGAAAGTGGAACTCCATGTGTAGCGGTGAAATGCGCAGATATATGGAGGAACACCAGTGGCGAAGGCGACTTTCTGGTCTGTAACTGACGCTGATGTGCGAAAGCGTGGGGATCAAACAGGATTAGAAACCCCGGTAGTCC
>otu10010 A02_181207
GTAGGGAATCTTCCGCAATGGGCGCAAGCCTGACGGAGCAATGCCGCGTGTGTGAAGAAGGTCTCCGGATCGTAAAGCACTGTTGTTAGAGAAGAACCACCAATAGAGTCACTGTTATTGGCCTGACGGTATCTAACCAGAAAGCCACGGCTAAATACGTGCCAGCAGCCTCGGTAATACGTAGGTGGCGAGTGTTGTGCGGATTTATTGGGCGTAAAGGGAGCGCAGGTGGTGACTTAAGTCAGATGTGAAATCCCACGGCTCAACCGTGGAAGGTCTTTTGAAACTGCGTCACTTGAGTACAGAAGAGGAAAGTGGAATTCCAGGTGTAGCGGTGAAATGCGTAGATATATGGAAGAACACCAGTGGCGAAGGCGACTTTCTGGTCTGAAACTGACGCTGAGGCTCGAAAGCGTGGGGAGCAAACAGGATTAGAAACCCCAGTAGTCC
>otu10011 A13_734962
GTAGGGAATATTACATAATGGGGGAAACCCTGATGCAGCAACGCCGCGTGAACGAAGAAGGATTTCGGTCTGTAAAGTTCTTTTGCTAGTAAAGATAATGACTGTACCTAGCGAATAAGCACCGGCTAACTATGTGCCAGCAGCCGCGGTAATACATAGGGTGCAAGCGTTATCCGGAATTACTGGGCGTAAAGGGTGAGTAGGCGGCATGGCAAGTCAGAAGTGAAAGGCAATAGCTCAACTATTGTTAGCTTTTGAAACTGCCGAGCTTGAATCCAGGAGAGGCAAATGGAATTACTAGTGTAGCGGAGAAATGCATAGATATTAAGAGGAACACCAGTGGCGAAGGCGATATGCTGGACTGAGATTGACGCTGTGGCACGAAAGCGTGGGGAGCACACAGGATTAGAAACCCTTGTAGTCC
>otu10012 A05_498718
GTGGGGGATCTTGCACAATGGAGGCAACTCTGATGCAGCGACGCCGCGTGAGCGATGAAGGGATTCGTCTCGTTAAGCTCTGTCCTATGGGAAGATAGTGACGGTACCATAGAAGAATGCCCCGGCTACCTACGTGCCAGCAGCCCCGGTAATACGTAGGGGGCGAGCGTTGTCCGGAATCATCGGGCGTAAAGGGTTCGTAGGCGGTTATATATGACAGGTGGAAAAGCCTGTGGCTAAACCAAAGTAAGCAATTGAAACTGGATAACTTGAGTCAGTGAGAGGTAAGTGGAATTCCTGGTGTAGCGGTGAAATGCGTAGATATTAGGAGGAACACCAGTAGCGAAGGCGGCTTACTGGCCATGAACTGACGCTGAGGAACGAAAGCGTGGGTAGCAAACAGGATTAGATACCCGTGTAGTCC
>otu10013 B07_1007696
GTGAGGAATATTGGTCAATGGTCTGACGACTGAACCAGCCATGCCGCGTGAAGGTGACGGCCCTTTGGGTCTTAAACTTCTTTTGTAAGGGAGCAATAATGTCCACGTGTGGACAGATGAGAGTACCTTACGAATAAGCATCGGCTAACTCCGTGCCAGCAGCCGCGGTAATACGGGGGATGCAACCGTTAGCCGGATTTATTGGGTTTAAAGGGTGCGAAGGCGGGCTGGTAAGTCAGCGGTGAAGGTCAGGGGCTCAACCGGTGCCGGGCCGGTGATACTGGCAAGCTTGAATGCGGATGGCGTGGGTGGAATGTGTGGTGTAGCGGTGAAATGCGTAGATATCACGCAGAACACCGATTGCGAAGGCATCTTACGGATCCGCTATTGACGCTGAGGCACGAAAGCGAGGGGAGCAAACAGGATTAGAAACCCTGGTAGTCC
>otu10014 A03_897715
GTGGGGAATATTGGACAATGGTCGAAAGCCTGATCCATCCATGCCGCGTGTGTGAAGAAGGTCTTCGGATTGTAAAGCACTTTAGGTTGGGAGGAAGGGCATTAACCTAATACGTTAGTGTTTTGACGTTACCGACAGAATAAGCACCGGCTAACTCTGTGCCAGCAGCCGCGGTAATACAGAGGGTGCAAGCGTTAATCGGAATTACTGGGCGTAAAGCGCGCGTAGGTGGTTCGTTCAGTTGGATGTGAAAGCCCCGGGTTCAACCTGGGCACTGCATTCAAAACGGTCGAGCTAGAGTATGGTAGAGGGTGGTTGAATTTCCTGTGTAGCGGTGAAATGCGTAGATATAGAAAGGAACACCAGTTGCGAAGGCGACCACCTGGACTGATACTGACACTGAGGTGCGAAAGCGTGGGGAGCAAACAGGATTAGAAACCCCAGTAGTCC
>otu10015 A03_897711
GTGGGGAATCTTGGACAATGGGGGAAACCCTGATCCAGCCATGCCGCGTGTGCGACGAAGGCCTTCGGTTGGTAAAGCTCTTTTGTCAGGAAAGAAACGTCTAGGGTTAATACCCCGGGAAACTGACGGTACCTGCAGAATAAGCACCGGCTAACTAAGTGCCAGCAGCCGCGGCAATACGTAGGGGGCAAGCGTTAATCGGAATTACTGGGCGTAAAGCGTGCGCAGGCGGTTCGGAAAGAAAGATGTGAAGTCCCAGAGCTTAACTTTGGAACGGCATTGTAAACTACCGGGCTAGAGTATGGAAGAGGGAAGTGGAATTCCCCGTGTAGCAGTGAAATGCGTAGAGATGTGGAGGAACACCGATGGCGAAGGCAGCCTCCTGGGATAACACTGACGCTGATGCACGAAAGCTTGGGGAGCAAACAGGATTAGAAACCCCAGTAGTCC
>otu10016 A04_640746
GTAGGGAATATTGCGCAATGGGGGAAACCCTGACGCAGCAACGCCGCGTGGAGGATGACACTTTTCGGAGCGTAAACTCCTTTTGTTGGGAAAGAATAATGACGGTACCCAACGACTAAGCACCGGCTAACTCCGTGCCAGCAGCCGCGGTAATACGGAGGGTGCAAGCGATACTCGGAATCACTGGGCGTAAAGGACGCGTAGGCGGATTATCAAGTCTTTTGTGAAATCTAATTGCTTAACCATTAAACTGTTTAGGAAACTGATAAACTAGAGTGCGAGATAGGTAGATGGAATTCTTGGGACAGGAGTAAAATCCGCAGAGACCAAGAGGAATACTTATTGCGAAAGCGATCTACTGGAACTTAACTGACGCTAATGCGTGAAAGCGTGGGGAGCAAACAGGATTAGAAACCCTAGTAGTCC
>otu10017 B05_1031562
GTGGGGAATCTTCCGCAATGGGCGCAAGCCTGACGGAGCAATGCCGCGTGAGTGAAGAAGGCCTTCGGGTTGTAAAACTCTGTCCTCATCCAAGAGAGAGGACTGTAGTAACTGACAGTTCTAGGACGGTAGATGAGGAGGAAGCCCCGGCTAACTATGTGCCAGCAGCCGCGGTAAAACATAGGGGGCAAGCGTTGTCCGGAATCACTGAGCGTAAGGGGCGCGTAGACGGTTTGTGAAGTCAGATGTGAAAGGTTAGGGCACAACCCTGAACTTGCATCTGATAATGGCAGACTTGAGTATGGAATAGGTTAGTGGAATTCCTAGGGTAGCGGTGAAATGCGTAGATATTAGGAGGAACACCATTGGCGAAGGCGACTTACTGGGCCATAACTGACGCTGAGGCGCGAAAGCGTGGGGAGCAAACAGGATTAGATACCCCTGTAGTCC
>otu10018 A05_690489
GTAGGGAATCTTCCACAATGGGCGCAAGCCTGATGGAGCAATGCCGCGTGAATGATGAAGGTCTTCGGATCGTAAAGTTCTGTTGTTAGCGATGAAAAAGGTCAAGAGTAACTGCTTGACTGTTGACAGTAGCTAACCAGAAAGTCACGGCTAACTACGTGCCAGCAGCCGCGGTAATACGTAGGTGACAAGCGTTGTCCGGAATTATTGGGCGTAAAGGGAGCACAGGCGGTTGGTTCAGTCTGATGTGAAAGCCCGCGTCTTAACCGTGGAAGGTCATTGGAAACTGACTAACTTGAAGGCAGAAGAAGAAGGAGGAATTCCATGTGTGGCGGTGAAATGCGTAGATATATGGGGGAACACGAGGGGAGAAGGCGGTTTTCTGGTATGTTATTGACGCTGAGGCTCGAAAGCGTGGGGAGCAAACAGGATTAGATACCCTTGTAGTCC
>otu10019 B04_1006547
GTGGGGAATATTGGACAATGGGCGCAAGCCTGATCCAGCCATACCGCGTGGGTGAAGAAGGCCTTCGGGTTGTAAAGCCCTTTCGTTGGGAAAGAAATCCAGCCGGCTAATACCTGGTTGGGCTGACGGTACCCAAAGAATAACCACCGGCTAACTTCGTGCCAGCAGCCGCGGTAATACGAAGGGTGCAAGAGTTCCTCGGAATTACTGGGCGTAAAGCGTGCGTAGGTGGGCGTGTAAGTCCATTGTGAAAGCCCTGGGCTCAACCTGGGAACTGCAGTGGATACTGTGCGACTAGAGTATGGTAGAGGGTAGCGGAATTCCTGGTGTAGCAGTGAAATGCGTAGCGATCCGGAGGAACATCCATGGCGAAGGCAGCTACCTGGACCAACACTGACACTGAGGAACGAAAGCGTGGGGAGCAAACAGGATTAGAAACCCGAGTAGTCC
>otu1002 B08_1086045
GTGGGGAATATTGCACAATGGGCGCAAGCCTGATGCAGCAACGCCGCGTGAGGGAAGACGGTTTTCGGATCGTAAACCTCTGTCTTTGGTGAAGAGGCAAGTGACGGTAGCCAAGGAGGACGCCACGGCTAACTACGTGCCAGCACCCGCGGTAATACGTGGGTGGCACGCGTTGTCCGGAATTACTGGGTGTAAAGGGAGCGCAGGCGGGACTGCAAGTTGGATGTGAAATACGGCAGCTTAACTGCGGGGCTGCATCCGAAACTGTGGTTCTTGAGTGGAGTAGGGGTAGGCGGAATGCCGAGTGTAGCGGTGAAATGCGTAGATATTCGGAGGAACACCAGTGGCGAAGGCGGCCTACTGGGCTCTTACTGACGCTGAGGCTCGAAAGTGTGGGGAGCAAACAGGATTAGAAACCCGAGTAGTCC
>otu10020 A11_142366
GTGGGGAATATTGGACAATGGGCGCAAGCCTGATCCAGCCATGCCGCGTGAGTGATGAAGGCCTTAGGGTTGTAAAGTTCTTTTATCAGGGACGATAATGACGGTAACGGAGTAATAAGCCCCGGATAACTTCGTGCCAGCAGCCGAGGTATTACGAAGGGGGCTAGCGTTGCGTGGAATCACTGGGCGTAAAGTGCGCGTAGGCGGCGTTTTAAGTCGGGTGTGAAAGCCTGTGGCTCAACCGCAGAATGGCATTAGATACTGGGACGCTTGAGTAGGGTAGAGGTTGGTGGAACTGCGAGTGTAGAGGTGAAATTCGTAGATATTCGCAAGAACACCGGTGGCGAAGGCGGCTAACTGGACCATTACTGACGCTGAGGCGCGAAAGCGTGGGGAGCAAACAGGATTAGAAACCCCTGTAGTCC
>otu10021 B03_1006879
GTGAGGAATATTGGTCAATGGGAGAGATCCTGAACCAGCCAAGCCGCGTGAGGGAAGACGGCCCTATGGGTTGTAAACCTCTTTTGTCGGAGAACAAAACCCGGGACGTGTCCCGGACTGCGTGTATCCGAAGAAAAAGCATCGGCTAACTCCGTGCCAGCAGCCGCGGTAATACGGAGGATGCGAGCGTTATCCGGATTTATTGGGTTTAAAGGGTGCGTAGGCGGTCCGTTAAGTCAGCGGTAAAATTGCGGGGCTCAACCCCGTCGAGCCGTTGAAACTGGCAGACTTGAGTTGGCGAGAAGTACGCGGAATGCGCGGTGTAGCGGTGAAATGCATAGATATCGCGCAGAACTCCGATTGCGAAGGCAGCGTACCGGCGCCAGACTGACGCTGAGGCACGAAAGCGTGGGGATCGAACAGGATTAGAAACCCCAGTAGTCC
>otu10022 A10_88521
GTGGGGAATATTGGACAATGGAGGAAACTCTGATCCAGCAATTCTGTGTGTGTGATGAAGGTTTTCGGATTGTAAAACACTTTTAGTTGGGAAGAAACAAATGACGGTACCAACAGAAGAAGCGACGGCTAAATACGTGCCAGCAGCCGCGGTAATACGTATGTCGCAAGCGTTATTCGGAATTATTGGGCTTAAAGGGCATCTAGGCGGCATAGCAAGTTGAAGGTGAAATCCTGTGGCTCAACCACAAGCTTGCCTACAAAACTGCAGTGCTAGAGTACGGGAAAGGTGGGTGGAACTTCACGAGTAGAGGTGAAATTCGTAGATATGTGTAGGAATGCCAGTGACGAAGATGACTCCCTGGACAGAAACTGACGCTGAAGTGCGAAAGCTAGGGGAGCAAACAGGATTAGAAACCCCAGTAGTCC
>otu10023 B03_1396842
GTGGGGAATATTGGACAATGGGGGGAACCCTGATCCAGCGACGCCGCGTGAGTGAAGAAGTATCTCGGTATGTAAAGCTCTATCAGCAGGGAAGAAAGCCATGACGGTACCTGACTAATAAGCCCCGGCTAACTACGTGCCAGCAGCCGCGGTAATACGTAGGGGGCAAGCGTTATCCGGATTTACTGGGTGTAAAGGGAGCGTAGACGGCAAGGCAAGTCTGATGTGAAAGGTCGGGGCCCAACCCCGGGACTGCATTGGAAACTGTCTGGCTGGAGTACAGGAGAGGTAAGTGGAATTCCTAGTGTAGCGGTGAAATGCGTAAATATGAGGAGGAACACCAGTGGCGAAGGCGGCTTATTGGACTGTAACTGACGTTGAGGCTCGAAAGCGTGGGGAGCAAACAGGATTAGAAACCCGAGTAGTCC
>otu10024 B08_1056538
GTGAGGAATATTGGTCAATGGGCGGAAGCCTGAACCAGCCAAGTAGCGTGCGGGACGACGGCCCTATGGGTTGTAAACCGCTTTTGATTGGGAACAAAGAGCGCCACGCGTGGCGCGTTGCGTGTACCTTTCGAATAAGCATCGGCTAATTCCGTGCCAGCAGCCGCGGTAATACGGAAGATGCGAGCGTTATCCGGATTTATTGGGTTTAAAGGGAGCGTAGGCGGGCTGTTGAGTCAGCGGTCAAATGTCAGGGCCCAACCTTGGCATGCCGTTGATACTGGCGGCCTTGAATTCACACAAGGAAGGTGGAATTCGTCGTGTAGCGGTGAAATGCTTAGATATGACGAAGAACTCCGATTGCGAAGGCAGCCTTCTGGGGTGTTATTGACGCTGAGGCTCGAAAGTGCGGGAATCAAACAGGATTAGAAACCCTAGTAGTCC
>otu10025 A13_677510
TTAAGGAATATTGCGCAATGGGGGAAACCCTGACGCAGCAATACCGCGTGGAGGATGACACTTTTCGGAGCGTAAACTCCTTTTGTTAGGAAAGAATAATGACGGTACCTAACGAATAAGCACCGGCTAACTCCGTGCCAGCAGCCGCGGTAATACGGGGGGTGCAAGCGTTACCCGGAATCACTGGGCGTAAAGGACGCGTAGGCGGATTATCAAGTCTTGTGTGCAATCTAATGGCTTAACCATTAAACTGCACAGGAAACTGGTAGTCTAGAGGAGGAGAGAGGTAGATGGAATTCTTAGCGTAGGGGTAAAATCCGTAGAGGTTAAGAGGAATACTTATTGCGAAGCCGATCTACTATAACCTAACTAACGCTGCGGCGTGAAAGCGAGGGGAGCAAACATGAGTAGAAACCCCGTTAGTCC
>otu10026 B08_1290916
GTGGGGAATTTTGGACAATGGGCGCAAGCCTGATCCAGCCATGCCGCGTGTGTGAAGAAGGCCTTCGGGTTGTAAAGCACTTTCGGACGGAACGAAATCGCGCGGGCGAATATCCCGCGTGGATGACGGTACCGTAAGAAGAAGCACCGGCTAACTACGTGCCAGCAGCCGCGGTAATACGTAGGGTGCGAGCGTTAATCGGAATTACTGGGCGTCAAGTGTGCGCAGGCGGGCGGGCAAGTCGAGTGTGAAATCCCCGGGCTTAACTTGGGAATTGGGCTCGAAACTACTCGGCTGGAGTGTGGCAGAGGAAGGTGGAATTCCACGTGTAGCGGTGAAATGCGTAGAGATGTGGAGGAACACCGATGGCGAAGGCAGCCTTCTGGGCCAACACTGACGCTCATGCACGAAAGCGTGGGGAGCAAACAGGATTAGAAACCCCGGTAGTCC
>otu10027 B07_1008254
GTGGGGAATATTGCACAATGGGGGGAACCCTGATGCAGCGATGCCGCGTGGAGGAAGAAGGTTTTCGGATTGTAAACTCCTGTCTTAAAGGACGATAATGACGGTACTTTAGGAGGAAGCTCCGGCTAACTACGTGCCAGCAGCCGCGGTAATACGTAGGGAGCGAGCGTTGTCCGGAATTACTGGGTGTAAAGGGAGCGTAGGCGGGATCGCAAGTCAGATGTGAAATACATAGGCTTAACCTATGGGCTGCATTTGAAACTGTGGTTCTTGAGTGAAGTAGAGGTAAGCGGAATTCCTGGTGTAGCGGTGAAATGCGTAGATATCAGGAGGAACACCGGTGGCGAAGGCGGCTTACTGGGCTTTAACTGACGCTGAGGCACGAAAGCGTGGGGAGCAAATAGGATTAGATACCCTAGTAGTCC
>otu10028 B10_1435887
GTGGGGAATATTGGACAATGGGCGCAAGCCTGATCCAGCCATGCCGCGTGGGTGATGAAGGCCTTCGGGTTGTAAAGCCCTTTTGGCGGGGACGATGATGACGGTACCCGCAGAATAATCCCCGGCTAACTTCGTGCCAGCAGCCGCGGTAAGACGAAGGGGGCAAGCGTTGTTCGGAATTACTGGGCGTAAAGGGCGCGTAGGCGGCCCGATCAGTCAGCCGTGAAAGGCCTGGGCTCAACCTGGGAACTGCGGTTGATACTGTTGGGCTTGAGAGCGGGAGAGGATGGTGGAATTCCCAGTGTAGAGGTGAAATTCGTAGATATTGGGAAGAACACCGGTGGCGAAGGCGGCCATCTGGACCGTATCTGACGCTGAGGCGCGAAAGCGTGGGGAGCAAACAGGATTAGAAACCCGAGTAGTCC
>otu10029 B03_1089077
GTAAGGGATATTGGTCAATGGGCGGGAGCCTGAACCAGCCATGCCGCGTGAGGGAAGGAGGCCCTACGGGTCGAGAACCTCTTTTGTTCGGGGACAATGGCGGCGTCGGGAACGCCGTTTGAGGGTACCGAAGGAATAAGCATCGGCTAACTCCGTGCCAGCAGCCGCGGTAATACGGAGGATGCAAGCGTTATCCGGATTCATTGGGTTTAAAGGGTGCGCAGGCGGCCTGCCAAGTCAGCGGTGAAAGCCCGGGGCCCAACCCCGGAAGTGCCGTTGATACTGGTGGGCTGGAATGCGGTCGAGGCGGGCGGAACGTGGCGTGTAGCGGTGAAATGCGTAGATATGCCACAGAACGCCGATAGCGGAGGCAGCTCGCCAGGCCTGCATTGACGCTCGGGCACGAAAGCGTGGGGATCGAACAGGATTAGAAACCCCAGTAGTCC
>otu1003 B09_1021798
GTGGGGAATATTGCACAATGGGGGAAACCCTGATGCAGCGACGCCGCGTGGAGGAAGAAGGTCTTCGGATTGTAAACTCCTGTTGTTGAGGAAGATAATGACGGTACTCAACAAGGAAGTGACGGCTAACTACGTGCCAGCAGCCGCGGTAAAACGTAGGTCACAAGCGTTGTCCGGAATTACTGGGTGTAAAGGGAGCGCAGGCGGGAAGACAAGTTGGAAGTGAAATCCATGGGCTCAACCCATGAACTGCTTTCAAAACTGTTTTTCTTGAGTAGTGCAGAGGTAGGCGGAATTCCCGGTGTAGCGGTGGAATGCGTAGATATCGGGAGGAACACCAGTGGCGAAGGCGGCCTACTGGGCACCAACTGACGCTGAGGCTCGAAAGTGTGGGTAGCAAACAGGATTAGAAACCCTAGTAGTCC
>otu10030 B01_806987
GTGGGGAATATTGCACAATGGGGGGAACCCTGATGCAGCGACGCCGCGTGGAGGAAGAAGGTATTCGTATTGTAAACTCCTGTCGTGTGGGACGAAAGATGACGGTACCACACAAGAAAGCACCGGCTAACTACGTGCCAGCAGCCGCGGTAAAACGTAGGGTGCGAGCGTTGTCCGGAATTACTGGGTGTAAAGGGAGCGCAGGCGGTCATTTAAGTTGGGTGTCCAAACTATGGGCTCAACCCATAATCGCATTCAAAACTGAATGACTTGAGTGAAGCAGAGGTAGGCGGAATTTCCGGTGTAGCGGTGGAATGCGTAGATATCGGAAGGAACACCAGTGGCGAAGGCGGCCTACTGGGCTTTAACTGACGCTGAGGCTCGAAAGCATGGGTAGCAAACAGGATTAGAAACCCGGGTAGTCC
>otu10031 A04_239232
GTGGGGAATCTTGCGCAATGGGCGAAAGCCTGACGCAGCCACGCCGCGTGAATGATGAAGGGCTTAGGATTGTAAAACTCTTTTACCGGGGACGAAAATGACGGTACCCGGAGAAGAAGCCACGGCCAACATCGTGCCAGAAACCGCGGTAATACGAAGGGGGCTAGCGTTGCTCGGAATTACTGGGCGTAAAGGGAGCGTAGGCGGACTGTTAAGTCAGGGGTGAAATCCCTGGGCTCAACCTCGGAAGTGCATTTGATACTGGGTGACTTGAGTATGAGAGAGGTGTGTGGAACTCCAAGTGTAGAGGTGAAATTCGTAGATATACGGAAGAACACCAGTGGCGAAGGCGACACTCTGGCTCATAACTGACGCTGAGGCTCGAAAGCGTGGGGAGCAAACAGGATTAGAAACCCCTGTAGTCC
>otu10032 A10_606670
GTGAGGAATATTGGTCAATGGAGGCAACTCTGAACCAGCCAAGTCGCGTGAAGGAAGACGGTCCTAAGGATTGTAAACTTCTTTAGTAGGGGAGTAGAGATGGGCACGAGTGGTCATAGGCAAGTAACCTAAGAATAAGTATCGGCTAACTCCGTGCCAGCAGCCGCGGTAATACGGAGGATACGAGCGTTATCCGGAATTATTGGGTTTAAAGGGTGCGTAGGCGGGGATGTACGTCGGTGGTGACAGGCTATAGCTTAACTATAGTCTTGCAGTTGAAACTGCGTTTCTTGAGTGTAGATGATGTATGCGGAACGCGTAGTGTAGCGGTGAAATGCATAGATATTACGCAGAACTCCGATTGCGAAGGCAGCTTACAAAATCACAACTGACGCTGAGGCACGAAAGCGTGGGTATCAAACAGGATTAGAAACCCCAGTAGTCC
>otu10033 A11_439388
GTAGGGAATCTTCCGCAATGGGCTCAAGCCTGACGGAGCAATGCCGCGTGAGTGAAGAAGGTCTTCGGATCGTAAAGCTCTGTTGTTAGAGATGAAAAGGGATAGGAGTCACTATCTATCCTGTGACAGTATCTAACCAGAAAGCCACGGCTAACTATGTGCCAGCAGCCGCGGTAATACATAGGTGGCAAGCGTTGGCCGGATTTATTGGGCGTAAAGGGAGCTCCGGCGGGTCTTCAAGTCTGATGTGAAAGCCCACGGCTTAACCGTGGAGGGTCATTGGAAACTGGAGAACTTGAGTACAGAAGAGGCCAGTGGAATTCCATGTGTAGCGGTGAAATGCGTAGATATATGGAGGAACACCAGTGGCGAAGGCGACTTACTGGACTTAAACTGACGCTGCGGTACGAAAGCGTGGGGAGCAAACAGGATTAGAAACCCCGGTAGTCC
>otu10034 B10_1002217
GTAGGGAATATTGCGCAATGGGGGAAACCCTGACGCAGCAACGCCGCGTGGAGGATGACACTTTTCGGAGCGTAAACTCCTTTTGTTGGGCAAGAATAATGACGGTACCCAACGAAGAAGCACCGGCTAACTCCGTGCCAGCAGCCGCGGTAATACGGGGGGTGCAAGCGTGACTCGGAATCACTGGGCGTAAAGGACGCGTAGGCGGGTTATCAAGTCTGTTGTGAAATCTAATGGCTGAACCATTAAACTGCTTAGGAAGCTGATAATCTAGAGTGGGGGAGAGGTAGATGGAATTCTGGGTGTAGCGGTAAACTCCGCAGATATCAAGAGGAATACTTATTGCGAAAGCGATCTACTGGAACTTAACTGACGATAATGCGTGAAAGCGTGGGGAGCAAACAGGATTAGAAACCCCAGTAGTCC
>otu10035 A12_888087
GTGGGGAATATTGCGCAATGGGGGCAACCCTGACGCAGCAACGCCGCGTGAAGGATGAAGGTCTTCGGATCGTAAACTTTTGTCTTATGGGAAGAACAAGGACGGTACCATAGGAGGAAGCCACTGCTAACTACGTGCCAGCAGCCGCGGTAATACGTAGGTGGCAAGCGTTGTCCGGATTTACTGGGTGTAAAGGGCGTGTAGGCGAGTAAGTAAGTCAGATGTGCAATACCGGGGCTCAACCCCGGGGCTGACTTTGAAACTACTTATCTTGAGTATCGGAGAAGAAAGCGGAATTCCTAGTGTAGCGGTGAAATGCGTAGATATTAGGAGGAACACCAGTGGCGAAGGCGGCTTTCTGGACGACAACTGACGCTGAGGCGCGAAAGCGTGGGTAGCAAACAGGATTAGAAACCCTAGTAGTCC
>otu10036 B08_1094750
GTGGGGAATATTGGGCAATGGGGGAAACCCTGACCCAGCAACGCCGCGTGAAGGAAGAAGGCTTTCGGGTTGTAAACTTCTTTTACCAGGGACGAAGGACGTGACGGTACCTGGAGAAAAAGCAACGGCTAACTACGTGCCAGCAGCCGCGGTAATACGTAGGTTGCAAGCGTTGTCCGGAATTACTGGGTGTAAAGGGCGTGTAGGCGGAGGTGTAAGTCAGCTGTGAAATCCCGGGGCTCAACCCCGGAACTGCATTTCAAACTGCACCCCTTGAGTATCGGAGAGGCAAGCGGAATTCCTAGTGTAAGGGTGAAATGCGTAGATATTAGGAGGAACACCAGTGGCGAAGGCGGCTTGCTGTACGACAACTGACGCTGAGGAGCGAAAGCGTGGGGAGCAAACAGGATTAAATACCCTTGTAGTCC
>otu10037 A01_176907
GTGGGGAATATTGGACAATGGAGGAAACTCTGATCCAGCAATTCTGTGTGTGCGAAGAAGGTCTTCGGATTGTAAAGCACTTTTAGCTGGGAAGAAGAAAGTGACGGTACCAACAGAATAAGCGACGGCTAAATACGTGCCAGCAGCCGCGGTAATACGTATGTCGCAAGCGTTATGCGGAATTATTGGGCTTAAAGGGCATCTAGGCGGCAAAACAAGTTGAAGGTGAAAACTTGAGGCTGAACCACAAGCTTGGCTACAGAGCTGTAGTGCTAGGGTACTGGGAAGGTAGGTGGAACTGCACGAGTAGAGGTGAAATTCGTAGATATGTGTAGGAATGCAGATGATGAAGACAACTCACTGGACAGAAACTGACGCTGCAGTGCGAAAGCTAGGGGAGCAAACAGGATTAGAAACCCCAGTAGTCC
>otu10038 B08_1249337
GTGGGGAATCTTGCCCAATGGGCGAAAGCCTGAGGCAGCAACGCCGCGTGGAGGATGAAGGTCTTCGGATTGTAAACTCCTGTTGCTCGGGACGAAAAGCTCCGACCTAATACGTCGGAGTCTGACGGTACCGAGTGAGGAAGCCCCGGCTAACTCTGTGCCAGCAGCCGCGGTAATACAGAGGGGGCAAGCGTTGTTCGGAATTACTGGGCGTAAAGGGCGCGTAGGCGGCCTGCTAAGTCGAACGTGAAATCCCTGGGCTCAACCCAGGAACTGCGTCCGATACTGGTTGGCTTGAATCCGGGAGAGGGATGTGGAATTCCAGGTGTAGCGGTGAAATGCGTAGATATCTGGAGGAACACCGGTGGCGAAGGCGACATCCTGGACCGGTATTGACGCTGAGGCGCGAAAGCCAGGGGAGCAAACGGGATTAGAAACCCTAGTAGTCC
>otu10039 A06_51015
GTGAGGAATATTGGTCAATGGGCGGAAGCCTGAACCAGCCAAGTCGCGTGAGGGAAGAAGGCCCTGCGGGTCGCAGACCTCTTTGGACGGGGAGCAAGGCCGCGGACGTGTCCGCGGAAGGAGAGTACCCGTAGAACAAGCATCGGCTAACTCCGTGCCAGCAGCCGCGGTAATACGGAGGATGCGAGCGTTATCCGGATTTATTGGGTTTAAAGGGTGCGTAGGCGGACGCTTAAGTCAGCGGTAAAATTGCGGGGCTCAACCTCGTCGAGCCGTTGAAACTGGGTGCCTTGAGTGGGCGAGAAGTACGCGGAATGCGTGGTGTAGCGGTGAAATGCATAGATATCACGCAGAACTCCGATTGCGAAGGCAGCGTACCGGCGCCCTACTGACGCTGAAGCACGAAGGCGTGGGTATCGAACAGGATTAGAAACCCCAGTAGTCC
>otu1004 A06_488993
GTGAGGAATAATGGACAATGGAGGCAACTCTGATCCTGCAAAGTCGCGTGAAGGAAGACGGCCCTATGGGTTGTAAACTTCTTGAGTAGGTGAGTAGAAGTAGGCACGTGTGCATATTGGAAAGTAACCTTAGATTAAGTATCGGCTAACTCCGTGCCAGCAGCCGCGGTAATACGGAGGTTACGAGCGCTATCCGGATTTATTGGGTTTAAAGGGTGCGTAGGTGGCTAGTTAAGTCTGGGGTGAAAAGCTGTGGCTCAACCACAGTCTTGCCTTGAATACTGGTTAGCTTGAGTGTAGATGATGTAGGCGGAATATGTGGTGTAGCGGTGAAATGCTTAGATATTCCGTGGAACTCCGATAGCGAAGGCAGCTTACAACACTACAACTGACACTGATGCACGAAAGCGTGGGTATCAAACAGGATTAGATACCCGAGTAGTCC
>otu10040 B08_1118742
GTGAGGAATATTGGACAATGGGTGAGAGCCTGATCCAGCCATCCCGCGTGCAGGAAGACGGCCCTATGGGTTGTAAACTGCTTTTGTATGGGAATAAACCACCTTACGAGTAGGGTGTTGAAGGTACCATACGAATAAGCACCGGCTAACTCCGTGCCAGCAGCCGCGGTAATACGGAGGGTGCAAGCGTTATCCGGATTCATTGGGTTTAAAGGGTCCGCAGGCGGGCTTGTAAGTCAGGGGTGAAAGCCGGCAGCTTAACTGTCGAACTGCCTTTGATACTGCAAGTCTTGAGTGAGGTTGAAGTAGCTGGAATGTGTAGTGTAGCGGTGAAATGCTTAGATATTACACAGAACACCGATAGCGAAGGCAGGTTACTAAGTCTTAACTGACGCTGAGGGACGAAAGCGTGGGGAGCGAACAGGATTAGAAACCCTAGTAGTCC
>otu10041 A04_310804
GTAGGGAATATTGCGCAATGGGGGAAACCCTGACGCAGCAACGCCGCGTGGAGGATGACACTTTTCGGAGCGTAAACTCCTTTTGTTGGGAAAGAATAATGACGGTACCCAACGAATAAGCACCGGCTAACTCCGTGCCAGCAGCCGCGGTTATACGGATGGTGCAAGCGTCACTCGGAATCACTGGGCGTAAAGGACGCGTAGGCTGATTGTTAAGTCGTTTGTGAAATCTAATGGCTTAACCCTTGAACTGCCTAGGAAACTGATAATCTAGAGTACGGGAGAGGTAGATGGAATTCTTGGTGTAGGGGTAAAATCCGTAGAGATCAAGAGGAATACTTGTTGCGAAGGCGATCTACTGGAACTTAACTGACGCTAATGCGTGAAAGCGTGGGGAGCAAACAGGATTAGAAACCCCAGTAGTCC
>otu10042 A13_565945
TTAAGGAATATTGCGCAATGGGGGAAACCCTGACGCAGCAATACCGCGTGGAGGATGACACTTTTCGGAGCGTAAACTCCTTTTGTTAGGAAAGAATAATGACGGTACCTAACGAATAAGCACCGGCTAACTCCGTGCCAGCAGCCGCGGTAATACGGGGGGTTCAAGCGTTACTCGAAATCACTGGGCGTAAAGGACGCGTAGGCGGATTATCAAGTCTTGTGTGAAATCTAATGGATTAAGCAATAAACTGCACAGGAAACTGGTAGTCTAGAGTAGGGGAGAGGGAGATGGAATTCTTAGCGTAGGGGGAAAATACGTAGAGGTTAAGAGGAATACTTATTGCGAAGGAGATCTACTAGAACCTAACTGACGCTGAGGCGTGAAAGCGTGGGGAGCAAACAGGATTAGAAACCCGTGTAGTCC
>otu10043 A01_577084
GTGGGGAATTTTGCACAATGGGGGAAACCCTGATGCAGCGACGCCGCGTGAACGATGAAGGTCTTCGGATTGTAAGGTTCTGTCCTTAGTGAAGATAATGACTGTAACTAAGAAGCAAACTCTGGCTAAATACGTGCCAGCGGCCGCGGAAATACGTATGGGGCAAGCGTTGTCCGGAATTATTGGGCGTAAAGGGTACGTAGGCGGTAATTTAAGTCTGAATTTAAAGGCTGTGGCTCAATCCTAGTAAGGTTCAGATACTGGCATACTTCAGTAGATGAGGGGGAAGTGGAATTCCCTGTGTAGCTGTGAAATGAGTAGATATATGGAGGAACAGCTGTGGCGAAGGCGACTTTCTGGAATCTAACTGACGCTGAGATACGAAGGCGTGAGGAGCTAACTGGATTAGAAACCCTAGAAGTCC
>otu10044 A08_197515
GTGGGGAATATTGCACAATGGTGGGAACTCTGATGCAGCGACGCCGCGTGGGGGATGACGGCCTTCGGGTTGTAAACTCCTTTCGGCACTGACGAAGCTATGTTTGTGGTGACGGTAGGTGTAGAAGAAGCACCGGCGAACAACGTGCCGGCAGCCGCGGTAATACGTAGGGTGCGAGCGTTGTCCGGAATTACTGGGCGTAAAGGGCTTGTAGGAGGTTGATTGCGTCGTTTGTGAAAGCCCGGTGCTTAACGTCGGGTTTGCAGGCGATACGGGTTGACTTGAGTTCTGTCGGGGTAACTGGAATTCCTGGTGTAGCGGTGAAATGCGCAGATATCAGTAGGAACACCGATGGCGAAGGCGGGTTACTGGGCAGTGACTGACACTGAGGAGCGAAAGCGTGGGTAGCCAACAGGATTAGAAACCCTTGTAGTCC
>otu10045 B07_1281944
GTGGGGAATATTGCACAATGGGCGCAAGCCTGATGCAGCAACGCCGCGTGAGGGACGACGGCCTTCGGGTTGTAAACCTCTTTTAGCAGGGAAGAAGCGAAAGTGACGGCACCTGCAGAAAAAGCACCGGCTAACTACGTGCCTGCAGGCGCGGGAATACGTAGGGTGCAAGCGTTATCCGGAATTATTGGGCGTAAAGAGCTCGTAGGCGGTTTGTCGCGTCTGCTGTGAAAACTGGCGGCTCAACCTCCAGACTGCAGGGGGTACGGGAAGACTAGAGGACGGTAGGGGAGATTGGAATTCCTGGTGTAGCGGTGGAATGCGCAGATATCAGGAGGAACACCGGTGGCGAAGGCAGATCGCTGGGCCGGAACTGACGCTGAGGAGCGAAAGCATGGGGAGCGAACAGGATTAGAAACCCGGGTAGTCC
>otu10046 B07_1102403
GTGAGGAATATTGGGCAATGGAGGCAACTCTGACCCAGCCATGCCGCGTGAGTGAGAAGGTCTTCGGATTGTAAAGCTCTTTTGTGCAGGAAGATGATGACAGTACTGCAAGAAAAAGCACCGGCAAACTTCGTGCCAGCAGCCGCGGTAATACGAAGGGTGCGAGCGTTGTTCGGAATTACTGGGCGTAAAGGGTGTGTAGGCGGTGAAGTAAGATAGCGGTGAAATACCGGGGCTCAACCTCGGAACTGCCGTTATAACTATTTGACTAGAGTGATAGAGAGGATATGGGAATACCCAGTGTAGAGGTGAAATTCGTAGATATTGGGTAGAACACCGGTGGCGAAGGCGCATATCTGGCTATCAACTGACGCTGAGGCACGAAAGCATGGGGATCAAACAGGATTAGAAACCCTAGTAGTCC
>otu10047 B02_633038
GTGGGGAATTTTGGACAATGGGGGAAACCCTGATCCAGCCATGCCGCGTGTCTGAAGAAGGCTTTCGGGTTGTAAAGGACTTTTGTACGGGAAGAAAATGCATGTGCTAATATCATTTGCTGTTGACGGTATCGTAAGAATAAGCACCGGCTAACTACGTGCCAGCAGCCGCGGTAATACGTAGGGTGCGAGCGTTAATCGGAATTACTGGGCGTAAAGCGAGCGCAGAAGGTTTGTTAAGCAAGATGTGAAAGCCCGCGGCTCAACCTGGGAAGTGCGTTATGAACTGGCTAGCTTGAGTATGTAAGAGGGGGGTAGAATTCCACGTGTAGCGGTGAAATGCGTAGAGATGTGGAGGAATACCGATGGCGAAGGCAGCCGCCTGGTATAAAACTGACGTTCATGCTCGAAAGTATGGGTAGCAAACAGGATTAGAAACCCTTGTAGTCC
>otu10048 B08_1083772
GTGGGGAATATTGGACAATGGGCGAAAGCCTGATCCAGCAATGCCGCGTGGGTGAAGAAGGTCTTCGGATTGTAAAGCCCTTTCGGCGGGGACGATGATGACGGTACCCGCAGAAGAAGCCCCGGCTAACTTCGTGCCAGCAGCCGCGGTAATACGAAGGGGGCTAGCGTTGCTCGGATTGACTGGGCGTAAAGGGCGCGTAGGCGGTTTGCACAGTCAGGCGTGAAATTCCTGGGCTCAACCTGGGGGCTGCGTTTGATACGTGCGGACTTGAGTGCGGAAGAGGGTCGTGGAATTCCCAGTGTAGAGGTGAAATTCGTAGATATTGGGAAGAACACCGGTGGCGAAGGCGGCGACCTGGTCCGATACTGACGCTGAGGCGCGAAAGCGTGGGGAGCAAACAGGATTAGAAACCCGAGTAGTCC
>otu10049 B01_224453
GTGGGGAATTTTGGACAATGGGGGAAACCCTGATCCAGCCATCCCGCGTGTGCGATGAAGGCCTTCGGGTTGTAAAGCACTTTTGGCAGGGAAGAAAAGGCTCTGGTTAATACCTGGAGCTGCTGACGGTACCTGCACAATAAGCACCGGCTAACTACGTGCCAGCAGCCGCTGCAATACGTAGGGTGCAAGCGTTAACCGGAATTACTGGGCGTAAAGCGTGCGCAGGCGGTTTGGCAAGAAGGATGTGAAATCCCGGGGCTTAACCTCGGAACTGCATTCGTAACTGCCAGGCTAGAGGAAGTCAGAGGGGGGTAGAATTCCGCGTGTAGCAGTGAAATGCGTAGAGATGCGGAGGAATACCGATGGCGAAGGCAGCCCCCTGGGATAATACTGACGCTCATGCACGAAAGCGTGGGGAGCAAACAGGATTAGAAACCCCAGTAGTCC
>otu1005 A13_372804
GTAGGGAATATTCCGCAATGAGCGAAAGCCTGATGGAGCAATGCCGCGTGAATGAAGAAGGTCTTCGGAGTGTAAAGTTCTGTTGTTAGAGAAGAAATGGTTTAAGAGTAAATGTTTAAACTTTGACGGTATCTAACCAGAAAGCCCCGGCTAACTACGTGCCAGCAGCCGCGGTAATACGAAGGTGGCAAGAGTTGTCCGGATTTATTGGGCGTAAAGGGAGCGCAGGCGGTTCATTAAGTCTGATGTGAAAGCCCAGGGCTCAAACGTGGAAGTGCATTGGAAACTGGAGAACTTGAGTACAGAAGAGGAAAGTGGAATTCCATGTGTAGCGGTGAAATGCGTAGAGATATGGAGGAACACCAGTGGCGAAGGCGACTTTCTGGTCTATTACTGACGCTGAGGCTCGAAAGCATGGGGAGCGAACAGGATTAGAAACCCTTGTAGTCC
>otu10050 B06_1074852
GTCGAGAATCTTCCGCAATGCGCGAAAGCGTGACGGAGCGATGCCGCGTGCCGGATGAAGGTCTTCGGATCGTAAACGGCTGTCACCCGGGACGAATAAATGACGGTACTGGGGAAGGAAGCCACGGCTAACTACGTGCCAGCAGCCGCGGTAATACGTAGGTGGCGAGCGTTGTTCGGATTTATTGGGCGTAAAGGGTCCGTAGGAGGTTGGTTAAATTTGGGGTGAAATCCAGGAGCTCAACTCAGGAACTGCCTTGAAGACTGATCAACTAGAGTACTGGAGAGGTAAGCGGAATTCCAGGTGTAGCGGTGGAATGCTTAGATATCTGGAAGAACACCGAAAGCGAAGGCAGCTTACTGGCCGGTCACTGACTCTCATGGACGAAAGCGTGGGGAGCAAACAGGATTAGAAACCCGGGTAGTCC
>otu10051 A10_744828
GTGAGGAATATTCGTCAATGGCCGGAAGGCTGAACCAGCCAAGTAGCGTGAAGGATGAAGGGTCTATGGATTGTAAACTTCTTTTATAAAGGAATAAAACGCTCCACGTGTGGAGCCTTGTATGTACCGTATGAATAAGCATCGGCTAACTCCATGCCTGCAGCCGCGGTAATATGGAGGATGCGAGCGTTGCCCTGATTTATTGGGTTTAAAGGGAGCGTAGACGGGATGTTAAGTCAGTTGGCAAAGGCTGCGGCTCAACCGAAGCACTGCAGTAGATACTGGGGTCCTTGAGTCCGGTTGAGGTATGTGGAATTCGTGGTGTAGCGGTGAAATGCTTAGATATAACGAAGAACTCCGATTGCGAAGGCAGCATACTAAGCCGGAACTGACGTTGAGGCTCGAAAGTGTGGGTATCAAACAGGATTAGATACCCGTGTAGTCC
>otu10052 A09_715309
GTGGGGAATATTGGACAATGGGCGCAAGCCTGATCCAGCCATGCCGCGTGAATGATGAAGGCCTTAGGGTTGTAAAGTTCTTTCACCGGCGAAGATAATGACGGTATCCGGAGAAGAAGCCCCGGCTAACTTCGTGCCAACAGCCGCGGTAATACGAAGGGGGCTAGCGCTGTTCGGAATTACTGGGCGTAAAGCGCACGTAGGCGGATATTTAAGTCAGGGGTGAAAACCCAGAACTCAAATCAGGAACTGCCTTTGATGCTGGGTATCTAGAGTATGGAAGAGGTAAGTAGAATTGCGAGTGTAGAGGTGAAATTCGTAGATATACGCAGGAACACTAGTGGCGAAGGCGGCTTACTGGTCCATAACTGACGCTGAGGTGCGAAAGCGTGGGGAGCAAACAGGATTAGAAACCCGAGTAGTCC
>otu10053 A09_186520
GGGGGGAATATTGGGCAATGGGGGAAACCCTGACCCAGCAACGCCGCGTGAAGGAAGAAGGCCTTCGGGTTGTAAACTTCTGTGACAGGGGACGAAGGAAGTGACGGTACCCTGAGAGGAAGCTCCGGCAAACTACGTGCCAGCAGCCGCGGTAATACGTAGGGAGCGAGCGTTGTCCGGAATTACTGGGCGTAAAGGGCGCGTAGGCGGTAAATCAAGTCACATGTGAAATACCCGGGCTCAACCTGGGGGGTGCATGTGAAACTGGAATACTTGAGTGCGGCAGAGGAAAGTGGAATTCCTAGTGTAGCGGTGAAATGCGTAGATATTAGGAGGAACACCAGTGGCGAAGGCGACTTTCTGGGCCGTAACTGACGCTGAGGCGCGAAAGCGTGGGGAGCAAACAGGATTAGAAACCCTAGTAGTCC
>otu10054 B01_602488
GTAGGGAATCTTCCGCAATGGGCGCAAGCCTGACGGAGCAATGCCGCGTGAATGAAGAAGGTTTTCGGATCGTAAAATTCTGTTGTTAGTGAAGAACGGGGATAAGAGTAACTGTTTATCCTGTGACGGTATCTAACCAGAAAGCCACGGCTAACTACGTGCCAGCAGCCGCGGTAATACGTAGGTGGCAAGCGTTGTCCGGATTTATTGGGCGTAAAGGGAGCGAAGGCGGTAACTTAAGTCAGCTGTGAAAGCCCACGGCTCAACCGTGGAATATCATTGGAAACTGTGTCACTTGAATGCAGAAGAGGAGAGTGGAATTCCATGTGTAGCGGTGAAATGCGTAGATATATGGACGAACACCAGTGGCGAAGGCGACTTTCTGGTCTGTTATTGACGCTGAGGATCGAAAGCATGGGTAGCGACCAGGATTAGACACCCGACTAGTCC
>otu10055 B03_1346613
GTGGGGAATATTGGGCAATGGGGGAAACCCTGACCCAGCAACGCCGCGTGAGGGAAGAAGGTTTTCGGATCGTAAACCTCTGTCCTTGGTGAAGAGGAAGAGACGGTAGCCAAGGAGGAAGCCCCGGCTAACTACGTGCCAGCAGCCGCGGTAATACGTAGGGGGCGAGCGTTGTCCGGGATGATTGGGCGTAAAGGGCGCGTAGGCGGCCCGGTAAGTCTGGAGTGAAAGGCCTGGCTTCAAGGTGGGACTTGCTTTGGATACTGTCGAGCTTTAGTGCAGGAGAGGTAAGTGGAATGCCCAGTGTAGCGGTGAAATGCGTAGAGATTGAGAGGAACACCAGTTGCGAAGGCGACTTACAGGACTGTAACTGACGCTGAGGCGCGAAAGTGTGGGGAGCAAACAGGATTAGAAACCCTAGTAGTCC
>otu10056 A04_368660
GTAGGGAATTTTCGGCAATGGGCGAAAGCCTGACCGAGCAACGCCGCGTGAACGAAGAAGGTCTTCGGATCGTAAAGTTCTGTTATCGAGGAAGAGCGATGTATATAGGGAATGATATACAAGAGACGGTACTCGATGAGGAAGCCACGGCTAACTACGTGCCAGCAGCCGCGGTAATACGTAGGTGGCGAGCGTTATCCGGAATTATTGGGCGTAAAGAGGGAGCAGGCGGTCGCGAGGGTCTAACGTTAAAAGGCATCGGCTCAACCGATGAAGGGCGAAGAAACCGGGTGACTAGAGTTCTATAGAGGATCGTGGAATTCCATGTGTAGCGGTGAAATGCGTAGATATATGGAGGAACACCAGTGGCGAAGGCGACGATCTGGATAGAAACAGACGCTGAGTCCCGAAAGCGTGGGGAGCAAATAGGATTAGATACCCTTGTAGTCC
>otu10057 A12_604563
GTGGGGAATATTGGACAATGGGCGCAAGCCTGATCCAGCCATACCGCGTGGTTGAAGAAGGCCTTCGGGTTGTAAAGCCCTTTTATTGGGAAAGAAATCCAGCCGGCTAATACCTGGTTGGGATGACGGTACCCAAAGAATAAGTCCCGGCTAACTTCGTGCCAGCAGACGCGGATATACGATGGGAGCAAGCGTTACTCGGAATTACTGGGCGTAAAGCGTGCATAGGTGGTGATTAAATTCCAGTGTGAAAGTCCTTGACTCAACCTGGGAACTGCATTGGATTCTGGGCAACTAGAGTGTGGTAGAGGGTAGCAGATTTCCATGGGTAGAAGTGAAATGCGTAGAGATCAGGAGGAACATCCATGGCGAAGGCAGCTACCTGGTCCAACACTGACACTGAGGCACGAAAGCGTGGGGAGCAAACAGGATTAGAAACCCGTGTAGTCC
>otu10058 A08_766851
GTTAGGAATATTGGGCAATGGAGGCAACTCTGACCCAGCAACGCCGCGTGAAGGATGAAGGTCCTCGGATTGTAAACTTCTGTATTAGAGGAAGAAGATAGTGACGGTACTCTAATAGAAAGCTTCGGCAAACTACGTGCCAGCAGCCGCGGTAAGACGTAGGAAGCAAGCGTTGTCCGGAATAACTGGGCGTAAAGGGTGCGTAGGCGGTTTTTTAAGTCAGATGTGAAATCCTGTGGCTCAACCACAGAACTGCATCTGATACTGGATTACTGGAGTGCGGAAGAGGTTAACGGAATTACTAGTGTAGCGGTAGAATGCGTAGATATTAGTAAGAAGACCGGTGGCGAAGGCGGTTAACTGGGACGTAACTGACGCTGAGGCGTGAAAGCGTGGGTAGCAAACAGGATTAGATACCCTAGTAGTCC
>otu10059 A13_914602
GTGGGGGATCTTGCACAATGGAGGCAACTCTGATGCAGCGACGCCGCGTGAGCGATGAAGGGATTCGTCCTGTAAAGCTCTGTCCTTTGGGAAGATAATGACGGTACCATAGAAGAAAGCCCCGGCTAACTACGTGCCAGCAGCCGCGGTAATACGAAGGGGGCGAGCGTTGTTCGGAATCATTGGGCGTAAAGGGTTCGTAGGCGGAGATATATGTCAGTTGTGAATGCCTGGGGCTAAACCACAGTAAGCAATTGATACTGTATGACTTGAGACATGGAGGGGTAAGTGGAATTCCTAGTGTAGCGGTGAAATGCGTAGATATTAGGAGGAACACCAGTAGCGAAGGCGGCTTACTGGCCATGATCTGACGCTGAGGAACGAAAGCGTGGGTAGCAAACAGGATTAGAAACCCGAGTAGTCC
>otu1006 B05_1093506
GTGGGGAATATTGCACAATGGACGAAAGTTTGATGCAGCGACGCCGCGTGGAGGGTGTAGGCCGTCTGGTTGTGAACTCCTTTTTCTCGCGAAAAAGGCACGGTTTTGGCCGTGGTGATGGTAGTGGGGGAAGAAGCGCCGGCTAACTACGTGCCAGCAGCCGCGGTAATACGTAGGGCGCGAGCGTTGTCCGGAATTATTGGGCGTAAAGAGCTCGTAGATGGTTCGTCGAGACTGTCGTGAAAGCCAGCAGCTTAACTGTTTGTCTGCGGTGGGTACGAGAGGGCTTGAGTGCGATGGGGGTGGCTGGAATTCCTGGTGTAGCGGTGGAATGCGCATATATCAGGAGGAACACAGATGGCGAAGGCAGGTCACTGGGCCGTTACTGACGCTGAGGAGCGAGAGCGTGGGGAGCGAACAGGATTAGAAACCCCTGTAGTCC
>otu10060 A13_630262
GTAGGGAATCTTCCACAATGGGTGCAAACCTGATGGAGCAATGCCGCGTGAATGAAGAAGGTCTTCGGATCGTAAAGTTCTGTTGTTAGCGAAGAACAAGGAGAGTAGTAACTGGATCTTCCTTGACGGTAGCTAACCAGAAAGTCACGGCTAACTACGTGCCAGCAGCAGCGGTAATACGTAGGTGACAAGCGTGGTCCGGATTTATTGGGCGTAAAGGGAGCGAAGGAGGTCAGTTAAGTCTGATGTGAAAGCACTTGGCTCAACCGTGGAATGGCATTGGAAACTAGACGACTTGAATCCAAAAGAGGAAAGTGGAATACCATGTGTAGCGATGAAATGCGTAGAGATATGGAGGATCACAAGTGGCGAAGGCGACTTTCTGGTCTGGTATTGACGCTGAGGCTTGGAAGCGTGGGGCGCGAACATGATTAGAAACCCTAGTAGTCC
>otu10061 A12_393891
GTAGGGAATCTTCCACAATGGGCGCAAGCCTGATGGAGCAATGCCGCGTGAATGATGAAGGTCTTCGGATCGTAAAGTTCTGTTGTAAGCGATGAAAAAGGTCAAGAGTAACTGCTTGACTGTTGACAGTAGCTAACCAGAAAGTCACGGCTACCTACGTGCCCGCAGCTGCGGTAATACGAAGGTGACACGCGATTTCCGGAATTATTGGGCGTAAAGGGAGCGCAGGCGGTTGGTTCAGGCTGGTGTGAAAACCCACGGCTTAACCGTGGAAGGTCAGTGGAAACTGTCTAACTTGATTGCAGAAGAGGAAAGCGGAATTCCATGTGTAGCGGTGAAATGCGTAGATATATGGAAGAACACCAGTGGCGAAGGCGGCTTTCTGGTCTGTTATTGACGCTGAGGCTCGAAAGCGTGGGGAGCAAACAGGATTAGAAACCCTTGTAGTCC
>otu10062 B03_1227023
GTGGGGAATATTGGACAATGGGCGAAAGCCTGATCCAGCCATGCCGCGTGTGTGAAGAAGGTCTTCGGATTGTAAAGCACTTTAAGTTGGGAGGAAGGGCAGTTATCTAATACGTAATTGTTTTGACGTTACCGACAGAATAAGCACCGGCTAACTCTGTGCCAGCAGCCGCGGTAATACAGAGGGTGCAAGCGTTAATCGGAATTACTGGGCGTAAAGCGCGCGTAGGTGGTTAGTTAAGTTGGATGTGAAATCCCCCGGCTCAACCTGGGAATTGCATTCAAAACTGACTGACTAGAGTAGGGTAGGGGGTGGTGGAATTTCCGGTGTAGCGGTGAAATGCGTAGATATAGGAAGGAACACCAGTGGCGAAGGCAACCACCTGGACTGAAACTGACGCTGAGGCGCGAAAGCGTGGGTAGCAAACAGGATTAGATACCCGAGTAGTCC
>otu10063 B08_1364841
GTGAGGAATATTGGTCAATGGACGCAAGTCTGAACCAGCCACGCCGCGTGCAGGAAGACGGCTCTATGAGTTGTAAACTGCTTTTGTATGAGGGTAAAATTGGGTACGTGTACCCAACTGAAAGTATCATACGAATAAGGATCGGCTAACTCCGCGCCAGCAGCCGCGGTTATACGGAGGATCCAAGCGTTATCCGGATTTATTGGGTTTAAAGGGTGCGTAGGCGGTTCGGTAAGTTATGTGTGAAATTTCAGGGCTTAACCATGACATTGCCTATGATACTGTCGTGCTAGAGAGTAGTTGCTGTGGGCGGAATTTATGGTGTAGCGGTGAAATGCGTAGAGATCATACAGAACACCGATTGCGAAGGCAACTCACAAAACTATATCTGACGTTGAGGCACGAAAGCGTGGGTAGCAAACAGGATTAGAAACCCTAGTAGTCC
>otu10064 B03_1174995
GTGGGGAATTTTGGACAATGGGCGAAAGCCTGATCCAGCCATGCCGCGTGTGTGAAGAAGGCCTTCGGATTGTAAAGCTCTTTTGGGTGGGAGGAAAGGCAGTAAGATAATATCTTGCTGTATTGACGTTACCGACAGAGTAAGCACCGGCTAACTATGTGCCAGCAGCCGCGGTAATACGGAGGTTGCAAGCGTTAACCGGAATTACTGGGCGTAAAGCGTGCGCAGGTGGTTTTGTAAGTTTGATGTGAAAGCCCCGGGCTCAACCTGGGTACTGCATCCAAAACTGCCGAACTAGAGTGCGGTAGAGGGTGGTGGAATTCCCTGTGTAGCGGTGAAATGCGTAGATATAGGAAAGAACACCAGTGGCGAAGGCGGCCACCTGGACTGATACTGACACTGAGGCACGAAAGCGTGGGGAGCAAACAGGATTAGAAACCCCTGTAGTCC
>otu10065 A12_472471
GTAGGGAATATTGCGCAATGGGGGAAACCCTGACGCAGCAACGCCGCGTGGAGGATGACACTTTTCGGAGCGTAAACTCCTTTTGTTGGGAAAGAATAATGACGGTACCCAACGAATAAGCTACGGCTAAATCCGTGCCAGCAGCCGCGGTAATACGGAGGGTGCAAGCGTTGCTAGGAATCACTGGGCGTAAAGGACGCGTAGGCGAATTATCAAGTCTTTTGTGAAATCTCATGGCTTAACCAATAAACTGCTTAGGAAACTGATAAGCTAGAGTGAGGGAGAGGTAGATGGAATTCTTGGTGTAGAGGTAAAATGCGCAGAGATCAAGAAGAATACTTATGGCGAAAGCGATCTACTGGAACTTAACTGACGCTAATGCGTGAAAGCGTGGGGAGCAAACAGGATTAGAAACCCGAGTAGTCC
>otu10066 A13_808548
GTGAGGAATATTGGTCAATGGAGGCAACTCTGAACCAGCCAAGTCGCGTGAAGGAAGACGGTCCTAAGGATTGTAAACTTCTTTAGTAGGTGAGTAGAGATGGGCACGAGTGCTCATAGGCAAGTAACCTAAGAATAAGTATCGGCTAACTCCGTGCCAGCAGCCGCGGTAATACGGAGGATACGAGCGTTATCCGGAATTATTGGGTTTAAAGGGTGCGTAGGTGGTGATGTAAGTCGGTGGGGAAAAGCTATAGCTTAACTATAGTATTGCCGTTGAGACTGCGTTACTTGAGTGTAGAAGATGTAGTCGGAACGCGTAGTGTAGCGGTGAAATGCATAGATATTACGCAGAACTCCGATTGCGTAGGCAGCTTACAACTTTACAACTGACACTGATGCACGAAAGCGTGGGTATCAAACAGTATTAGTTACCCAAGTAGTCC
>otu10067 A01_283362
GTCGGGAATCTTCCGCAATGGGCGCAAGCCTGACGGAGCAATGCCGCGTGTGTGAAGAAGGTCTTCGGAACGTAAAGCACTGTTATTAGAGAAGAACAGTCAGTAGAGTAACTGTTACTGATTTGACGGTAACTAATCAGAAAGTCACGGCTAACTAAGTGCCAGCATCAGCGGTAATAACTAGGTGACAAGCGTTGTCCGGAATTATTGGGTGTAAAGGGAACGCAAGCGGTTTATTAAGTCTGATGTGAAAGCCTACGGCTCAACCGTAGAAGGTCATCTGAAACTGGCAAGCTTGAGTGCAGAAGAGGAAGGTGGAATTCAATGTATAGCGGTGAAATGCGTAGATATATGGAGGAACACCAGTGGCGAAGGCGACTTTCTGGTCTGACACTGACGCTGAGGCTCGAAAGCGTGGGTAGCAAACAGGATTAGATACCCTAGTAGTCC
>otu10068 B03_1505561
GTGGGGAATATTAGGCAATGGGGGAAACCCTGACCTAGCAACGCCGCGTGAAGGATGAAGGTTTTCGGATTGTAAACTTCTTTTCTGAGGGACGATAGTGACGGTACCTCATGAATAAGCCACGGCTAACTACGTGCCAGCAGCCGCGGTCATACGTAGGTGGCAAGCGTTGGCCGGATTTACTGGGTGTAAAGGGCGAGTAGGCGGGATTACAAGTCAGATGTGAAAGACCGGGGCTTAACCCCGGGGCTGCATTTGAAACTGTAATTCTGGAGTGATGGAGAGGCAGGCGGAATTCCCGGTGTAGCGGTGAAATGCGTAGAGATCGGGAGGAACACCAGTGGCGAAGGCGGCCTGCTGGACAGTAACTGACGCTGAGGCGCGAAAGCGTGGGGAGCAAACAGGATTAGAAACCCGAGTAGTCC
>otu10069 A08_342063
GTAGGGAATCTTCCGCAATGGGCGCAAGCCTGACGGAGCAATGCCGCGTGAATGAAGAAGGTATTCGGATCGTAAAATTCTGTTGTTAGAGAAGAACGGGGATAAGAGTAACTGTTTATCCTGTGACGGTATCTAACCAGAAAGCCACGGCTAACTACGTGCCAGCAGCCGCGGTAATACGTAGGTGGCAAGCGTTGTCCGGATTTATTGGGCGTAAAGGGAGCGGAGGCAGGGAGTTAAGTCTGATGGGAAAGCCCACAGCTCAACCGTGGAAGGTGATTGGAAGCTGGGTCCCTTGAAGACAGAAGGGGAAAGTGGAATGCCAGGTGTAGCGGTGAAATGCGTAGATAAATGGGGGAACACCAGTGGCGAAGGCGACTTTCTGGTCTGTTATTGACGCTGAGGCTCGAAAGCATGGGTAGCGGACAGGATTAGATACGCTGGTAGTCC
>otu1007 A07_516181
GTGGGGGATCTTGCACAATGGAGGCAACTCTGATGCAGCGACGCCGCGTGAGCGAAGAAGGGCTGCGTTTCGTAAAGCTCTGTCCTATGGGAAGATAGTGACGGTACCATAGAAGAAAGCCCCGGCTAACTACGTGCCAGCAGCCGCGGTAATCCGTAGGGGGCGAGCGTTGTCCGGAATCATTGGGCGTAAAGGGTTCGTAGGCGGTAATACATGTCAGTTGTGAAATCCTGCGGCTAAAACTTAGTAAGCTATTGAAACTGGATAACTGTCGGAAGGGAGAGGTAAGTGGAATACCTAGTGTAGCGGTGAAATGCGTAGATATTAGGAGGAATACCAGTAGCGAAGGCGACTTACTGGCCATCACCAGGCGCTGAGGAACGAAAGCGTGGGTAGCAAACAGGATTAGAAACCCGAGTAGTCC
>otu10070 A05_975070
GTAGGGAATCTTCCGCAATGAGCGAAAGCCTGACGGAGCAATGCCGCGTGAATGAAGAAGGTCTTCGGATCGTAAAGTTCTGTTGTTAGAGAAGAACTGGTTTATGAGTAACTGCTTAAACATTGACGGAATCTAACCAGGAAGCCACGGCTTACTACGTGCCAGCAGCCTCGGTAATACGAACGTGGCAAGCGTTGGCCGGATTTAGTGGGCGTAAAGGGAGCGCAGGCGGTTCTTTAAGTCTGAGGTGAAAGCCCACGGCTCAACCGTGGAAGGTCATTGGAAACTGGAGAACTTGAGTACAGAAGAGGAAAGTGGAATTCCATGTGTAGCGGTGAAATGCGTAGAGATATGGAGGAACACCAGTGGCGAAGGCGACTTGCTGGTCTGTTACTGACGCTGAGGCTCGAAAGCATGGGGAGCAAACAGGATTAGAAACCCCAGTAGTCC
>otu10071 B04_1525608
GTGGGGAATATTGGACAATGGAGGAAACTCTGATCCAGCTATTCTGTGTGTGTGAAGAAGGTTTTCGGATTGTAAAACACTTTTAGTTGGGAAGAAACAAATGACGGTACCAACAGAAGAAGCGACGACTAAATACGTGCCAGCAGCCGCGGTAATACGTATGTCGCAAGCGTTATTCGGAATTATTGGGCTTAAAGGGCATCTAGGCGGCAAATCAAGTTGAAGGGTAAAACTTGAGGCTCAACCACAAGCTTGCCTACAAAACTGGTGTGCTAGAGTACTGGAAAGGCGAGTGGAACTCCACGAGTAGAGGTGAAATTCATAGATATGTGTAGGAATGCCGATGATGAAGATAACTCACTGGACAGATACTGACGCTGAAGTGCGAAAGCTAGGGGAGCAAACAGGATTAGAAAACCCTGTAGTCC
>otu10072 B07_1221129
GTGGGGAATATTGGACAATGGAGGAAACCCTGATCCAGCAATTCTGTGTGTGTGATGAAGGTCTTCGGATTGTAAAGCACTTTTAGTTGGGAAGAAGAAAGTGACGGTACCAACAGAAGAAGCTACGGCTAAATACGTGACAGCAGCCGCGGTAATACGTATGTGGCAAGCGGTTTTCGGAATTATTGGGCTTAAAGGGCATCTAGGCGGCAAAACAAGTTGATGGTGAAAACTTGGGGCTCAACCACGAACTTGCCTACAAAACTGTATTGCTAGAGTACTGGAAAGGTGGGTGGAACTACAGGTGTAGAGGTGAAATTCGTAGATATGTGGAGGAACGCCGGTGGTGAAGGTAACTCACTGGACAGAAACTGACGCTGAGGTGCGAAAGCTTGGGGAGCAAACAGGATTAGAAACCCTTGTAGTCC
>otu10073 A06_335527
GTGGGGAATATTGGACAATGGACCAAAAGTCTGATCCAGCAATTCTGTGTGCACGATGAAGTTTTTCGGAATGTAAAGTGCTTTCAGTTGGGAAGAAGAAAGTGACGGTACCAACAGAAGAAGCGACGGCTAAATACGTGCCAGCAGCCGCGGTAATACGTCTGTCGCAAGCGTTATCCGGGTTTATTGTGGGTAAAGCGCGTCTAGGCGGTCTATTAAGTCGGATGTTAAAATGCGGGGCTCAACGCGGGATTGAGTTGGAAACTGGTAAACTTGAGTACTGGAGAGGTAAGCGGAACTACAAGTGTAGAGGTGAAATGCGTAGATATTTGTAGGAATGCCGATGGGGAAGCCAGCTTACTGGACAGAAACTGACGCTAAAGCGCGAAAGCGTGGGTAGCAAACAGGATTAGAAACCCCAGTAGTCC
>otu10074 A05_520703
GTGGGGAATATTGCACAATGGACGGAAGTCTGATGCAGCGACGCCGCGTGGGGGATGAAGGCTTTCGGGTTGTAAACTCCTTTCAGTACAGAAGAAGCTTTTGTGACGGTATGTGCAGAAGAAGCACCGGCGAACTACGTGCCAGCAGCCGCGGGAATACGTAGGGTGCGAGCGTTGTCCGGAATTATTGGGCGTAAAGGGCTTGTAGGCGGTTTGTTGCGCCTGGGGTGAAATTCTGGGGCTTAACTTTGGGAGTGCAGTGGGTGCGGGCAGGATAGGGGGGGGCAGGGGTAATTGGAATTCCTGGTGTAGCGGTGGAATGCGCAGATATCAGGAGGAACACCGATGGCGAAGGCAGGTTACTGGGCCACCACTGACGCTGAGGAGCGAAAGCGTGGGTAGCGAACAGGATTAGAAACCCGTGTAGTCC
>otu10075 B09_1554402
GTGGGGAATATTGGACAATGGGCGCAAGCCTGATCCAGCCATGCCGCGTGAGTGATGAAGGCCTTAGGGTTGTAAAGCTCTTTTGTCCGGGACGATAATGACGGTACCGGAAGAATAAGCCCCGGCTAACTTCGTGCCAGCAGCCGCGGTAATACGAAGGGGGCTAGCGTTGCTCGGAATCACTGGGCGTAAAGGGCGCGTAGGCGGCCTTGTAAGTTGGGGGTAGAAGTCCGTCGACCGACCACGGAATTGCCTTCGATACTTCTTGGCTTGAGTGTGGTAGGGGTTGGTGGAACTGCGAGTGTAGAGGTGAAATTCGTAGATATTCGCAAGAACACCGGTGGCGAAGGCGGCCAACTGGACCATCACTGACGCTGAGGCGCGACAGCGTGGGGAGCATACAGGATTATAAACCCTGGTAGTCC
>otu10076 B03_1368257
GTGGGGAATTTTGCGCAATGGGGGGAACCCTGACGCAGCAACGCCGCGTGCGGGATGAAGGCCTTCGGGTTGTAAACCGCTTTCAGCAGGGACGATTATGACGGTACCTGCAGAAGAAGCTCCGGCTAACTACGTGCCAGCAGCCGCGGTAATACGTAGGGAGCGAGCGTTATCCGGATTCATTGGGCGTAAAGCGCGCGTAGGCGGATGCCTAAGCGGAACCTCTAATCCGAGGGCTCAACCCCCGGCCGGGTTCCGAACTGGGCGGCTCGAGTGCGGTAGGGGCAAGTGGAATTCCATGTGTAGCGGTGGAATGCGCAGATATATGGAAGAACACCGATGGCGAAGGCAGCTTGCTGGGCCGGCACTGACGCTGAGGTGCGAAAGCGTGGGGAGCGAACAGGATTAGATACCCTTGTAGTCC
>otu10077 A13_642924
GTAAGGAATATTGCGCAATGGGCGCAAGCCTGACGGAGCAATGCCGCGTGTGTGAAGAAGGTCTTCGGATCGTAAAGCACTGTTATTAGAGAAGAACAGTCAGTAGAGTAACTGTTACTGATTTGACGGTATCTAATCAGAAAGTCACGGCTAACTACGTGCCAGCAGCCGCGGTAATACGTAGGTGACAAGCGTTGTCCGGAGTTATTGGGCGTAAAGGGAGGGAAGGCGGTTTTTTAAGTCTGATGAGAAAGCCTACGGCTCAAACGAAGAAGGTCATTGGAAACTGGCAAACTTGAGTGCAGAAGAGAAAAGTGGAAATCCATGTGTAGCGGTGAAATGCGTAGATATATGGAGTAACACCAGTGGCGAAGGAGACTTTCTGGTCTGACACTGACGCTGAGGCTCGAAAGCGTGGGTAGCAAACAGGATTAGAAACCCTAGTAGTCC
>otu10078 B06_1349495
GTGGGGAATATTGGGCAATGGGGGAAACCCTGACCCAGCAACGCCGCGTGAAGGAAGAAGGCACTCGGGTTGTAAACTTCTTTTACCAGGGACGAAGGACGTGACGGTACCTGGAGAAAAAGCAACGGCTAACTACGTGCCAGCAGCCGCGGTAATACGTAGGTTGCAAGCGTTGTCCGGATTTACTGGGTGTAAAGGGCGGGTAGGCGGAGATGCAAGTTGGGAGTGAAACGCAGGGGTGCAACCCATGAACTGCTCTGAAACCTGTATCCGTTGAGTATCGGAGAGGCAAGCGGAATTCCTAGTGTAGCGGTGAAATGCGTAGATATTAGGAGGAACACCAGTGGCGAAGGCGGCTTGCTGGAAGACAACTGACTCTGAGGCGCGAAAGCGTGGGGAGCAAACAGGATTAGAAACCCTAGTAGTCC
>otu10079 A06_482067
GTGAGGAATCTTCCGCAATGGGCGAAAGCCTGACGGAGCGACACCGCGTGGAGGATGACGCGTTTATTCGTGTAAACTCCTTTTCTATGGGAAGATTATGACGGTACCATAGGAATAAGGGACGGCTAACTACGTGCCAGCAGCCGCGGTAATACGTAGGTCCCGAGCGTTATCCGGAATTACTGGGCGTAAAGCGTTCGTAGGCGGTCCGTTAAGTTCGGCATGCAAGACCGTGGCTCCACCCCAAGTTTGTGCCGGAGACTGGCGGACTAGAATCCGGGAGGGGTTGTCAGAATGGTACGAGTAGGGGAGCAATCGGTTGATACTTACTGGGATACCGAAAGCGAAGGCAGCCAACTGGGACGGTATTGACGCTGAGGAACGAAAGCGTGGGGAGCGAAAAGGATTAGATACCCCGGTAGTCC
>otu1008 A02_178973
GTGGGGAATATTGGACAATGGAGGAAACTCTGATCCAGCAATTCCGTGTGTGCGATGAAGGTCTTCGGATTGTAAAGCACTTTTAGCTGGGAAGAAGAAAGTGACGGTACCAACGGATGAAGCGACGGCTAAATACGTGCCAGCAGCCGCGGTAATACGTATGTCGCAAGCGTTATTCGGAATTATTGGGCTTAAAGGGCATCTAGGCGGCCAAACAAGTTGAAGGTGAAATCTTGTGGCTCAACCACAAGCCTGCCTACAAAACGGTATTGCTAGAGTACGGGAGAGGTGGTTGGAACTACACGAGTAGAGGTGAAATTCGTAGATATGTGTAGGAATGCCGATGATGAAGATAACTCACTGGACAGAAACTGACGCTGAAGTGCGAAAGCTAGGGGAGCAAACAGGATTAGAAACCCTTGTAGTCC
>otu10080 B02_91984
GTGGGGAATATTGGACAATGGGCGCAAGCCTGATCCAGCCATACCGCGTGGGTGAAGAAGGCCTTCGGGTTGTAAAGCCCTTTTGTTGGGAAAGAAATCTAGCCGGCTAATACCTGGTTGGGATGATGGTACCCAAAGAATAAGCACTGGCTAACTTCGTGCCAGCAGCCACGGTAATACGAAGGGTGCAAGCGTTAGTCGGAATAACTGGGCGTAAAGCTTGCGTAGGTTATCGTATAAGTCCGTTGGGACAGCCCTGGGCTCAACCTGGGAACTGCAGTTGATACTGGGAAACTAGCGTGTGGTAGAGGGTAGCGGAATTCCTGGTGTAGCAGTGAAATGCGTAGGTATCAGGAGGAACATCCATGGCGAAGGCAGCTACCTGGACCAACACTGACACTGAGGCACGAAAGCGTGGGGAGCAAACAGGATTAGCAACCCTAGTAGTCC
>otu10081 A06_575105
GTAGGGAATCTTCCGCAATGGGCGCAAGCCTGACGGAGCAATGCCGCGTGTGTGAAGAAGGTCTCCGGATCGTAAAGCACTGTTGTTAGAGAAGAACCACCAATAGAGTCACTGTTATTGGTCTGACGGTATCTAACCAGAAAGCCACGGCTAACTACGTGCCAGCAGCCGCGGTAATACGTAGGTGGCGAGCGTTGTCCGGATTTATTGGGCGTAAAGGGAGCGAAGACGGTGAAGTAAGTCAGAGGTGAAAGCCAAAGGCTGAACCGTGGAAGGTCATTGGAAACTGGGTCACGTGAGTACAGAAGGAGAAAGTGCAATTCCAGGTGTAGCGGTGAAATGCGTATATATATGGAGGAACACCAGTGGCCAAGGCGACTTTCTGGTCTGAAACTGACGCTGAGGCTCGAAAGCGTGGGGAGCAAACAGGATTAGATACCCGGGTAGTCC
>otu10082 B01_146962
GTAGGGAATGTTCCACAATGGGCGCAAGCCTGATGCAGCAATGCCGCGTGTATGATGAAGGTCTTCGGATCGTAAAGTTCTGTTGTTAGCGACGAAACAGTTCAAGTGACTACGCTTGATCTTTGACGGTAGCCGCCGAGAAAGTCACGGCTAACTCCGTGCCAGCAGCCGCGGTAATACGTAGGTGGCAAGCGTTGTCCGGAATTACTGGGCGTAAAGGGAGCGCAGAGGGTTGGTTCAGTCTGATGTGAAAGCCCGCGGCTTAACCGTGGAAGGTCATTGGAGACTGACCAACTTGAGTGCAGAAGAGGAAAGCGGAATTCCATGTGTAGCGGTGAAATGAGTAGATATATGAAGGAACACCGGTGGCGAAGGCGGCTTTCTGGTCAGTGATTGACGCTGAGGCTCGAAAGCGTGGGTAGCAAACAGGATTAGAAACCCTAGTAGTCC
>otu10083 B02_201696
GTGGGGAATATTGGACAATGGGCGCAAGCCTGATCCAGCCATACCGCGTGGGTGAAGAAGGCCTTCGGGTTGTAAAGCCCTTTTGTTGGGAAAGAAATCCAGCCGGCTAATACCAGGTTGGGATGACGGTACCCAAAGAATAAGCCCCGGCTAACTTCGTGCCAGCAGCCGCGGTAATACGAAGGGTGCAAGCGGTAGTCGGAATTACTGGGCGTAAAGCGTGCGTAGGTGGTCGTTAAAGTCCGGTGTGAAAGCCCTGGGCTCAACCTGGGAACTGCTGTGGATACTGGAGGACTGGAGTGTGGTAGGGTGTAGCGGAATTCCTGTTGTAGCCGTGAAATGCGTAGAGATCAGGAGGAACATCCATGGCGAAGGCAGCTACCTGGACCAACACTGACACTGAGGCACGAAAGCGTGGGGAGCAAACAGGATTAGAAACCCCAGTAGTCC
>otu10084 A07_164601
GTAGGGAATATTGCACAATGGGGGAAACCCTGATGCAGCAACGCCGCGTGAACGAAGAAGGTTTTCGGTCTGTAAAGTTCTTTTGCTAGGAAAGATAATGACGGTACCTAGCGAATAAGCACCGGCTAACTATGTGCCAGCAGCCGCGGTGATACATAGGGTGCAAGCGTTATCCGGAATTACTGGGCGTAAAGGGTGCGTAGGCGGCACGGCAAGTTAGAAGTGAAAGCCAATAGCTCAACTATGAGTAGCATTTGAAACTGCCGAACTTGAATCCAGGAGAGGAGAATGGAATTCCTAGTGTAGCGGTGAAATGCGTAGATATTAGGAGGAACACCAGTGGCGAAGGCGATTTGCTGGACTGTGATTGACGCTGAGGCACGAAAGCGTGGGGAGCAAACAGGATTAGAAACCCTTGTAGTCC
>otu10085 A07_124229
GTAGGGAATCTTCCGCAATGGGCGCAAGCCTGACGGAGCAATGCCGCGTGAATGAAGAAGGTCTTCGGATCGTAAAATTCTGTTGTTAGAGAAGAACGGGGATAAGAGTAACTGTTTATCCTGTGACGGTATCTAACCAGACAGCCACGGCTAACTACGTGCCAGCAGCCGTGTTCATACGTAGGGGGCAAGCGTTGTCCGGATTTATTGGGGGTAAAGGGGGCGCAGGGGGTGACTTAAGTCGGGTGTGAAAGCCCACGGCTAAACCGTGGAAGGTCATTGGAAACTGGGTCGCTTGAATACAGAAGAGGAAAGTGGAATTCCAGGTGTAGCGGTGAAATGCGTAGATATAGGGAGGAACACCAGTGGCGAAGGCGACTTTCTGGTCTGTTATTGACGCTGAGGCTCGAAAGCATGGGTAGCGAACAGGATTAGAAACCCTAGTAGTCC
>otu10086 A04_644874
GTAGGGAATCTTCCGCAATGGGCGCAAGCCTGACGGAGCAATGCCGCGTGAGTGAAGAAGGTCTTCGGATCGTAAAACTCTGTTGTTAGAGAAGAACAGGAGATAAGTAACTACTATCTTTTTGACGGTATCTAACCAGAAAGCCACGGCTAACTATGTGCCAGCAGCCGCGGTAATACATAGGTGGCGAGCGGTGTGCGGATTTATTGGGCGTAAAGGGAGCGGAGACGGCTCATCAAGGCTGATGTGAAAGCCTCCGGCTTAACCGTAGAAGAGCATTGGAAACTGGTTAGCTTGAGTCCAGCAGAGGAAAGTGGAATTCCAGGTGTAGAGGTGAACTTCGTAGATATATGGAGGAACACCAGGGGCGACAGCGACTTTCTGGTCTGGTACGGACGCTGAGGCTCGAAAGCGTGGGTAGCGAACAGGATTAGAAACCCGAGTAGTCC
>otu10087 A08_824876
GTAAGGAATATTGCGCAATGGGGGAAACCCTGACGCAGCAATACCGCGTGGAGGATGACACTTTTCGGAGCGTAAACTACTTTTGTTAGGAAAGAATAATGACGGTACCTTACGAATAAGCACCGGCTAACCCCGCGCCAGCAGCCGCGGTAATACGGGGGGTGCAAGCGTTACTCGGAATCACTGGGCGTAAAGGACACGTAGGCGGTTTATCAAGTCTGATGTGAAATCTAATGGCTTAACCATTAAACTGCAAAGGAAACTGGTAGGCTAGAGTAGGGGAGAGGTAGATAGAATTCTTAGCGTAGGGGTAAAATCCGTAGAGGTTAAGAGGAATACTTATTGCGAAGGCGATCTACTAGAACTTAACTGACGCTGAGGCGTGAAAGCGTGGGTAGCAAACAGGATTAGAAACCCCTGTAGTCC
>otu10088 B08_1278370
TTGGGGAATTTTGGACAATGGGGGCAACCCTGATCCAGCAATGCCGCGTGTGTGAAGAAGGCCTTCGGGTTGTAAAGCACTTTTGTCCGGAAAGAAATTGCTCTGGCTAATACCTGGGGTAGATGACGGTACCGTAAGAATAAGCACCGGCTAACTACGTGCCAGCAGCCGCGGTAATACGTAGGGTTCGAGCGTTAATCGGAATTACTGGGCGTAAAGCGTGCGCAGGAGGTTTTGTAAGACAGGCGAGAAATCCCCGGGCTCAACCTGGGAATTGCGCTGGTGACTGCAAGGAGAGAGTGCGTCAGAGGGGGGTAGAATTCCACGTGGAGCAGTGAAATGCGTAGAGATGTGGAGGAAGACCGATGGCGAAGGCGGCCCCCTGGGACGTGACTGACTCTCATGCACGAAAGCGAGGGGAGCAAACAGGATTAGATACCCCTGTAGTCC
>otu10089 A01_286463
GTAGGGAATCTTCCGCAATGGGCGCAAGCCTGACGGAGCAATGCCGCGTGTGTGAAGAAGGTCTTCGGGTCGTAAAGCACTTTTGTTAGAGAAGAACCACCAATACAGACACCGTTTGTGGTCTGACGGTATCTAACCAAAAAGCCACGGCTAACTACGTGCCAGCAGCCGCGGTAATACGAAGGGGGCGAGCGTTGATCGGAATTACTGGGCGTAAAGGGAGCGCAGGCGGTGCGTTAAGTCTGATGTGAAAGCCCACGGCTCAACCTGGGAAGGTCATTGGAAACTGGCGCACTTGAGTACAGAAGAGGAAGGTGGAATTCCAGGTGTAGCGGTGAAATGCGTAGATATCGGGAGGAACACCAGTGGCGAAGGCGGCTATCTGGGCTGAAACTGACGCTGAGGCTCGAAAGCGTGGGGAGCAAACAGGATTAGAAACCCTAGTAGTCC
>otu1009 B10_1469858
GGAGGGAATATTCCGCAATGGGGGAAACTCTGACGGAGCAACGCCGCGTGGAGGATGACACTTTTCGGAGCGTAAACTCCTTTTGTTGGGAAAGAATAATGACGGTACCCAACGAATAAGCACCGGCTAACTCCGTGCCAGCAGCCGCGGTAATACGGAGGGTGCAAGCGTTACTCGGAATCACTGGGCGTAAAGGACGCGTAGGCGGATTATCAAGTCTTTTGTGAAATCTAATGGCTTAACTATTAAACTGCTTAGGAAGCTGCTAAACTTGAGGGAGGGAGAGGTAGATGGAATTCTTGGTGTAGTGGTAAAATCCGCAGAGATCAAGAGGAATACTTAATGCGAAAGCGAACTACTGGAACTTAACTGACGCTAATGCGTGAAAGCGTGGGGAGCAAACAGGATTAGAAACCCTTGTAGTCC
>otu10090 B03_1375433
GTGGGGAATATTGGACAATGGGCGAAAGCCTGATCCAGCCATGCCGCGTGTGTGAAGAAGGCCTTTTGGTTGTAAAGCACTTTAAGCGAGGAAGAGGCTACTTGGATTAATACTCTAGGATAGTGGACGCTACGCGCAGAATAAGCACCGGCTAACTCTGTGCCAGCAGCCGCGGTAATACAGAGGGTGCGAGCGTTAATCGGATTTACTGGGCGTAAAGCGTGCGTAGGAGGCTTTTTAAGTGGGTTGTGAAATCCCTGAGCTTAACTTAGGAATTGCATTCGAAACTGGGAAGCTAGAGTATGGGAGAGGATGGTAGAATTCCTGGTGTAGCGGTGAAATGCGTAGAGATCTGGAGGAATACCGATGGCGAAGGCAGCCATCTGGCCTAATACTGACGCTGAGGTACGAAAGCATGGGGAGCAAACAGGATTAGAAACCCGAGTAGTCC
>otu10091 A07_230670
GTGGGGAATATTGCACTAATGGGCGGAAGCTTGATGCAGCGACGCCGCTTGGGGGATGAAGGCTTTCGGGTTGTAAACCTCTTTCGACAGGGAACAAGGCTCACTAGGTTGGTGGGTTGAGGGTACTAGTATAGGGAGCGCAGGCTAACTACTTGCCAGCAGCCGAGGTAATACGTATGTTGCGAGCGGTGTCCGGAATTATTGGGCGTAAAGAGCTCGTAGGTGGCTTGTTGCGTCTGCCGTGAAAATCCGGGGCTTAACTTGGGACGTGCGGTGGGTACGGGTAGGCTAGAGTGCAGTAGGGGTGGCTGGAATTCCAGGTGTAGCGGTGGAATGCGCAGATATCTGGAGGAACACCGATGGCGAAGGCGGGTCACTGGGCTGTTACTGACGCTGAGGAGCGAAAGCATGGGTAGCGAACAGGATTAGATACCCCAGTAGTCC
>otu10092 B10_1356889
GTGGGGAATATTGGACAATGGAGGAAACTCTGATCCAGCAATTCTGTGTGTGGGAAGAAGGTCTTCGGATTGTAAAGCACTTTTAGTTGGGAAGAAGAAAGTGACGGTACCAACAGAAGAAGCGACGGCTAAATACGTGCCAGCAGCCGCGCTAATACGTATGTCGCAAGCGTTATTCGGAATTATTGGGCTTAAAGGGCATCTAGGCGGCTATACAAGTTGGTGGTGAAAACTTGTGGCTCAACCACAAGCTTGCCTACAAAACTGGATTGCTAGAGTACTGGAAAGGTGAGTGGAATTACACGAGTAGAGGTGAAATTTGTAGATATGTGTAGGAATACCGATGATGAAGATAACTCACTGGACAGAAACTGACGCTGAAGTGCGAAAGCTAGGGGAGCGAACAGGATTAGAAACCCTTGTAGTCC
>otu10093 B04_1375309
GTAGGGAATATTGCGCAATGGGGGAAACCCTGACGCAGCAACGCCGCGTGGAGGATGACACTTTTCGGAGCGTAAACTCCTTTTGTTGGGAAAGAATAATGACGGTACCCAACGAATAAGCACCGGCTAACTCCGTGCCAGCAGCCGCGGTAATACGGAGGGTGCAAGCGTTACTCGGAATCACTGGGCGTAAAGGACGCGTAGGCGGATTATCAAGTCTTTTGTGAAATCTAATGGCTTAACCATTAAACTGCTTAGGAAACTGATAATATAGAGTGAGGGAGAGGTAGATGGAATTCTTGGTGTAGGGGTAAAATCCGGAGAGATCAAGAGTAATACTTGTTGCGAAAGCGATCTACTGGAACTGAACAGTCTCTAATGCGTGAAGGCGTGGGGAGCAAACAGTATTAGAAACCACTGTACC
>otu10094 B06_1196547
GTGGGGGATATTGGACAATGGGCGCAAGCCTGATCCAGCCATACCGCGTGGGTGAAGAAGGCCTTCGGGTTGTAAAGCCCTTTTGTTGGGAAAGAAATCCAGCCGGCTAATACCTGGTTGGGATGACGGTAACCAAAGAATAAGCACCGGCTAACTTCGTGCCAGCATCCGCGGTAATACGAAGGCTGCAAGCGTTGCTCGGAATTACTGGGCGTAAAGCGTGCGTAGGTGGCCGTTTAAGTCCGTTGTGAAAGCCCTGGGCTCAACCTGGGGACTGCCGTGGATACTGGGCGACTAGGGTGTGGTAGGGGGTGGCGGAATTCCTGGTGTAGCAGTGAAATGCGTAGAGATCAGGAGGAACATCCATTGCGAAGGCAGCTACCTGGAACAACACTGACCATGAGGCACGAAAGCGTGGGGAGCAAACAGGATTAGATACCCTTGTAGTCC
>otu10095 B08_1287984
GTTGGTAATATTGGACAATGGAGGAAACTCTGATCCAGTGACGCCGCGTGAAGGAAGAAGGTCTTCGGATTGTAAACTTATTTTATCAGGGAAGAAACAAATGACAGTACCTGAAGAAAAAGGACCGGCTAACTACGTGCCAGCAGCCGCGGTAATACGTAGGGTCCAAGCGTTATCCGGATTTACTGGGTGTAAAGGGCGAGTAGACGGTAAGTCAAGTCAGCTGTGAAAACTAGCGGCTCAACCCCAAGGCTGCAGTTGAAACTGGCATACTAGAGTGCAGAAGAGGTAAGTGGAATTCCTAGTGTAGCGGTGAAATGCGTAGATATTAGGAGGAACACCAGTGGCGAAGGCGACTTACTGGGCTGTAACTGACGTTGAGGCGCGAAAGTGTGGGGAGCAAACAGGATTAGAAACCCTAGTAGTCC
>otu10096 A13_268438
GTGGGGAATAATGGACAATGGAGGCAACTCTGATCCTGCCAAGTCGCGTGAAGGAAGACTGCCCTATGGGTTGAAAACTTTTTTAGTAGGGGAGGAGCGGTAGGTACGTGTACCTGTATGAAAGTAACCTAAGAATAAGTATCGGCTAACTCCGTGCAAGCAGCCGCGGTAATACGGAAGGTACGAGCGTTATCCGGATTTATTGGGTTTAAAGGGTGCGTAGGTGGCATGATAAGTCGGGGGTGAAAAGCGGGGGCTCAACCACAGACTTGCCATCAAAACTGTTATGCTTGAGTGTAGATGATGTAGGCGGAATATCTAGTGTAGCGGTGAAATGCTTAGATATTACGTGGAACGCCGATTGCGAAGGCAGCTTACAAAACTACAACTGACACTGATGCACGAAAGCGTGGGTATCAAACAGGATTAGATACCCCGGTAGTCC
>otu10097 B06_1460524
GTGAGGAATATTGGACAATGGAGGAAACTCTGAACCAGCCAAGCCGCGTGAAGGAAGACGGTCTTAGGGTTTGTAAATTTCTTTAGTAGGGGAGTAAGGGTAGGTACGTGTACCTAATAGAAAGTAACCTTAGAATAAAGATCGGCTAACTCCGTGCCAGCAGCAGCCGTAATACGGAGTATACGGGCGTTATCGGGATTTATTGGGTTTAAAGGGTGCGTAGGTGGCATACTAAGTCAGGGGTGAAAAGCAGTGGCTCAACCATTGTCTTGCCGTTGATACTGGTTATCTTGAGTGTAGATGATGTAGGCGGAATGCCTAGTGTAGCGGTGAAATGCATAGATATTACGCAGAACTCCGATTGCGAAGGCAGCTTACAATGCTACTACTGACACTGAGGCACGAAAGCGTGGGTATCAAACAGGATTAGAAACCCGTGTAGTCC
>otu10098 A13_315982
GTGGGGAATATTGGACAATGGAGGAAACTCTGATCCAGCAATTCTGTGTGTGCGATGAAGGTCTTCGGATTGTAAAGCACTGTTAGTTGGGAAGAAGAAAGTGACGGTACCAACAGAAGGAGCGACGGCTAAATACGTGCCGGCAGCCGCGGTAATACGTATGTCGCAAGCGTGATTCGGAATTATTGGGCGTAAAGGGCATCTAGGCGGCAAAACAAGTTGGAGGTGAAAACTTGTGGCTCAACCGCGAGCTTGCCTACGAAGCTGTAGTGCTAGAGTACTGGAGAGGTGGGTGGAACTCCAGGAGTAGAGGTGAAATTCGTAGATATGTGGAGGAATGCCGATGACGAAGATGACTCACTGGACAGAAACTGACGCGGAAGTGCGAAAGCTAGGGGAGCAAACAGGATTAGAAACCCCGGTAGTCC
>otu10099 A11_651154
GAGGGGAATATTGGACAATGGAGGAAACTCTGATCCAGCAATTCTGTGTGTGTGAATAAGGTTTTCGGATTGTAAAACACTTTTAGTTGGGAAGAAACAAATGACGGTACCAACAGAAGAAGCGACGGCTAAATACGTGCCAGCAGCCGCGGTAATACGTATGTCGCAAGCGTTATTCGGAATTATTGGGCTTAAAGGGCATCTATGCGGCAAATCAAGTTGAAGGTGAAAAGTTGTGGTTCAACCACAAGCTTGCCTACAAACCTGGTGTGCTAGAGTACTGGAAAGGTGAGTGGAACTACACGAGTAGAGGTGAAATTCGTAGATATGTGTAGGAATGCCGATGATGAAGATAACTCACTGGACAGAAACTGACGCTGAAGTGCGAAAGCTAGGGGAGCAAACAGGATTAGAAACCCAAGTAGTCC
>otu101 B08_1099233
GCGAGGAATATTGGTCAATGGTCGGAAGACTGAACCAGCCAAGTAGCGTGAAGGATGAAGGTTCTATGGATTGTAAACTTCTTTTATACGGGAATAAAACCTCCCACGCGTGGGAGCTAGTCCGTACCGAATGCATACGCATCGGCTAACTCCGAGCGAGCAGCCGCGGTAATACGGAGGATGCGAGCGTTATCAGGATTTATTGGGTTTAAAGGGAGCGTAGACGTGATGTTAAGTCAGTTGTGAAAGGCTGCGGCTCAACCGCAGCACTGCAGTTGATACTGGAGTCCTTGAGTCCGGTAGAGGTATGTGGAATTCGTGGTGTAGCGGTGAAATGCTTAGATATCACGAAGAACTCCGATTGCGAAGGCAGCGTACTAAGCCGGAACTGACGTTGAGGCTCGAAAGTGTGGGTATCAAACCGGATTAGAAACCCTTGTAGTCC
>otu1010 A06_234280
GTAGGGAATATTGCGCAATGGGGGAAACCCTGACGCAGCAACGCCGCGTGGAGGATGACACTTTTCGGAGCGTAAACTCCTTTTGTTGGGAAAGAATAATGACGGTACCCAACGAATAAGCACCGGCTAACTCCGTGCCAGCAGCCGCGGTAATACGGAGGGTGCAAGCGTTACTCGGAATCACTGGGCGTAAAGGACGCGTAGGCGGATTATCAAGTCTTTTGTGAAATCTAAGGGCTTAACCATTAAATGGCTTAGGAAACTGTTAATCTAGAGTGGGGGAGAGGTAGATGGAATTCTTGTGGTAGGGGTAAAATCCGCAGAGATAAGGAGGAATACTTATGGCGAAGGCGATCTACTGGACATAACCTGACGCTAATGCGGGAAAGCGTGGGGAGCAAACAGGATTAGAAACCCCGGTAGTCC
>otu10100 A11_874258
GTGGGGAATATTGCACAATGGACGGAAGTCTGATGCAGCGACGCCGCGTGGGGGATGAAGGCTTTCGGGTTGTAAACTCCTTTCAGTACAGACGAAGCATTTTGGTGACGGTATGTTCAGAAGAAGCACCGGCTAACTACGTGCCAGCAGCCGAGGTAATACGTAGGGTGCGAGCGTGGTCCGGAATTATTGGGCGTAAAGGGCTCGTAGGCGGTTGGTTGCGCCTGCTGTGAAAACCTGGGGCTTAACTGTGGGATTGCAGTGGGTACGGGCAGACTTGAGTGTGGTAGGGGTAAGTGGAATTCCTGGTGTAGCGGTGGAATGCGCAGAGATCAGGGGGAACACCGGTGGCGAAGGCAGGTTACTGGGCCATCACTGACGCTGAGGAGCGAAAGCGTGGGTAGCGAACAGGATTAGAAACCCCTGTAGTCC
>otu10101 B06_1410351
GTGGGGGATCTTGCACAATGGAGGCAACTCTGATGCAGCGACGCCGCGTGAGCGAAGAAGGGATTCGTTTGTTAAAGCTCCGTCCTATGGGAAGATAGTGACGGTACCATAGAATAAAGCCCCGGCTAACTACGTTCCAGCAGCCGCGGTAATACGGAGGGGGCGAGCGTTGTCCGGAATCATTGGGGGTAAAGGGTTCATAGGCGTGAATAAATATCAGTTGTGAAAGCCTGAGGCTCAACCTCAGTAAGCAATTGAAACTGTATAACTTGAGGAATGGAGAGGTAAGTGGAATTCCTAGTGTAGCGGTGAAATGCGTAGATATTAGGAGGAATACCATTGGCGAAGGCGACTTACAGGCCATCACCTGACGCTGAGGAACGAAAGCGTGGGTAGCAAACAGGATTAGAAACCCTAGTAGTCC
>otu10102 A10_127718
GTAGGGAATATTGGACAATGGGGGCAACCCTGATCCAGCAATGCCGCGTGAGTGATGAAGGCCTTAGGGTTGTAAAGCTCTTTTACCCGGGATGATAATGACAGTACCGGGAGAATAAGCCCCGGCTAACTCCGTGCCAGCAGCCGCGGTAATACGGAGGGGGCTAGCGTTGTTCGGAATTACTGGGCGTAAAGCGCACGTAGGCGGCGATTTAAGTCAGAGGTGAAAGCCCGGGGCTCAACCCCGGAATAGCCTTTGAGACTGGATTGCTTGAATCTTGGAGAGGCGGGTGGAATTCCGAGTGTAGAGGTGAAATTCGTAGATATTCGGAAGAACACCAGTGGCGAAGGCGGCCCGCTGGACAAGTATTGACGCTGAGGTGCGAAAGCGTGGGGAGCAAACAGGATTAGATACCCCAGTAGTCC
>otu10103 B07_1310925
GTGGGGAATATTGCACAATGGGGGGAACCCTGATGCAGCGACGCCGCGTGAGTGATGAAGTATCTCGGTATGTAAAGCTCTGTCAGCAGGGAAGAAGAAGGACGTTACCTGAAGAAGAAGCACCGGCTAAATACGTGCCAGCAGCCGCGGTAATACGTATGGTGCAAGCGTTATCCGGATTTACTGGGTGTAAAGGGAGCGCAGGCGGCGCGGCAAGTCCGGTGTGAAAGCCCGGGGCTCAACCCCGGAACTGCACTGGAAACTGTCGTGCTTGAGTGTCAGAGGGGCAGGCGGAATTCCTGGTGTAGCGGTGAAATGCGTAGATATCAGGAGGAACACCGGTGGCGAAGGCGGCCTGCTGGCCGACAACTGACGCTGAGGCTCGAAAGCGTGGGGAGCAAACAGGATTAGAAACCCCAGTAGTCC
>otu10104 B10_1222475
GTGAGGAATCTTGGACAATGGGCGCAAGCCTGATCCAGCCATGCCGCGTGAGTGATGAAGGCCTTAGGGTTGTAAAGCTCTTTTGCCGGGGATGATAATGACCGTACCCGGAGAATAAGCCACGGCTAAATTCGTGCCAGCAGCCGCGGTAATACGAATGTGGCGAGCGTTGTTCGGAATCACTGGGCGTAAAGAGTACGTAGGCGGTTTAGCAAGTCAGGAGTGAAATCCCAGGGCTCAACCCTGGAACTGCTTTTGAAACTGCTAGACTAGAAGCTCGGAGAGGTTGGCGGAATTCTCAGTGTAGAGGTGAAATTCGCAGATATTGAGAGGAACACCAGTGGCGTAAGCGGCCAACTGGACGAGTATTGACGCTGAGGTACGAAAGCGTGGGGATCAAACAGGATTAGAAACCCGAGTAGTCC
>otu10105 B08_1001337
GTGAGGAATATTGGTCAATGGGCGAAAGCCTGAACCAGCCAAATCGCGTGAAGGAAGAAGGTGTTATGCATTGTAAACTTCTTTTGTCAGGGAATAAAGTGCACCACGTGTGGTGTTTTGTATGTACCTGAAGAATAAAGACCGGCTAATTCCGTGCCAGCAGCCGCGGTAATACGGAAGGTCTAAGCGTTATCCGGATTTATTGGGTTTAAAGGGTGCGTAGGCGGGCGTTTAAGTCAGCGGTGAAAGTTTGCGGCTCAACCGTAAAATTGCCGTTGATACTGGATGCCTTGAGTGCAGAGGAGGTAGGCGGAATTCGTCGTGTAGCGGTGAAATGCGTAGATATGACGAAGAACACCAATTGCGTAGGCAGCTTACCATAGTGCAACTGACGCTGAGGCACGAAAGTGTGGGTATCAAACAGGATTAGAAACCCTAGTAGTCC
>otu10106 B03_1409108
GTGGGGAATCTTGCGCAATGGGCGAAAGCCTGACGCAGCCATGCCGCGTGAATGATGAAGGTCTTAGGATTGTAAAATTCTTTCACCGGGGACGATAATGGCGGTACCCGGAGAAGAAGCCCCGGCTAACTTCGTGCCAGCAGCCGCGGTAATACGAAGGGGGCTAGCGTTGCTCGGAATTAATGGGCGTAAAGGGCGCGTAGGCGGACGTTTAAGTCAGGGGTGAAATCCCAGCGATCAACTCTGGAACTGCCTTTGATACTGGGTGGCTTGAGTGTGAGAGAGGTATGTGGAACTCCGAGTGTAGAGGTGAAATTCGTAGATATTCGGAGGAACACCAGTGGCGAAGGCGACATACTGGCTCATTACTGACGCTGAGGCGCGAAAGCGTGGGGAGCAAACAGGATTAGAAACCCGAGTAGTCC
>otu10107 A11_610268
GTGGGGAATTTTGCACAATGGGCGCAAGCCTGATGCAGCGACGCCGCGTGGGGGATGACGGCCTTCGGGTTGTAAACTCCTTTCAGCACTGACGAAGCCATTTTTTGTGGTGGCGGTAGGTGTAGAAGAAGCACCGGCTAACTACGTGGCAGCAGCCGCGGTGATACGTAGGGTGCGAGCGTTGTCTGGAATTAATGGGCGTAAAGGTCTTGTAGGTGGTTGATTTCGTCGTTTGTGAAAGCCCGGTGCTTAACCTTGGGTCTGCAGGCGATACTGGTTGACTTGAGTTCTGTAGGGGTAACTGGAAATCCTGGTGTAGAGGTGAAATGCGCAGATATTAGGAGGAACACCGATGGCGAAGGCAGGTTACTGGGCCGTGACTGACACTGAGGAGCGAAAGCGTGGGTAGCCAACAGGATTAGAAACCCTAGTAGTCC
>otu10108 B02_145841
GTGGGGAATTTTGGACAATGGGCGCAAGCCTGATCCAGCAATGCCGCGTGCAGGAAGAAGGCCTTCGGGTTGTAAACTGCTTTTGTAAGGGAAGAAATCTTCTGGGCTAATACCCCGGGAGGATGACGGTAACTGAAGAATAAGCACCGGCTAACTACGTGCCAGCAGCCGAGGTAATACGTAGGGTGCGAGCGTTAATCGGAATTACTTGGCTTAAAGCGTGCGCAGGCTGTTATGTAAGACAGATGTGAAATCCCCTGGCTCAACCTTGGAACTTCATTTGTGACTGCATGACTTGAGTGCGTCAGAGTGGCATGGAATTCCTCGTGTAGCAGTAAAATGCTTAAATATGCGAAGGAACACCAATGGCTAATGCAATCCCCTGGGCCTGCACTGACTCTCATTCACGAAAGCTTGGGGAGCAAACAGGATTAGATACCCTAGTAGTCC
>otu10109 B10_1377512
GTAGGGAATATTGCGCAATGGGGGAAACCCTGACGCAGCAACGCCGCGTGGAGGATGACACTTTTCGGAGCGTAAACTCCTTTTGTTGGGAAAGAATATTGACGGTACCCAACGAATAAGCACCGGCTGACTCCGTGCCAGCAGCCGCGGCAATACGGAGGGTGCAAGCGGTACTCGGAATCACTGGGCGTAAAGGACGCGTAGGCGGATTATCAAGTCTTTTGTGAAATCTAACGGCTTAACCAATAAACTGCATGGGAAACTGATAAACTTGAGTGCGGAAGAGGTAGATGGAATTCTTGGTGTAGGGGTAAAATCCGCAGAGATCAAGAGGAATACTAATTGCGAAAGCGGTCTACTGGAACTTAACTGACGCTAATGCGTGAAAGCGTGGGGAGCAAACAGGATTAGAAACCCTAGTAGTCC
>otu1011 B03_1210799
GTGGGGAATATTGGACAATGGGCGCAAGCATGATCCAGCCATGCCGCGTGAGTGATGAAGGCCCTAGGGTTGTAAAGCTCTTTCACCGGTGAAGATAATGACGGTAACCGGAGAAGAAGCCCCGGCTAACTTCGTGCCAGCAGCCGCGGTAATACGAAGGGGGCTAGCGTTGTTCGGATTTACTGGGCGGAAAGCGCACGTAGGCGTACTTTTAAGTCAGGGGTGAAATCCCGGGTCTCAACCCCGGTACTGCCTTTGATTCTTGAAGTCTTGAAGATGGTAGCGGTGATTGGAATTCCGAGTGTAAAGGTGAAATTAGTAGATATTCGGAGGAACACCAGTGGCGAAGGCGGCTCACTGGACCATTACTGACGCTGAGGTGCGAAAGCGTGGGGAGCAAACAGGATTAGATACCCGTGTAGTCC
>otu10110 B02_267262
GTAAGGAATATTGGTCAATGGACGCAAGTCTGAACCAGCCATGCCGCGTGAAGGATGAAGGTCCTCTGGATTGTAAACTTCGTTTATAGGGGGCGAAAAAAGGGTTTTCTAACTCACTTGACAGTACCCTATGAATAATCACCGGCTAACTCCGTGCCAGCAGCCGCGGTAATACGGAGGGTGCAAGCGTTATCCGGATTCACTGGGTTTAAAGGGTGCGTAGGCGGGTAGGTAAGTAAGAGGTGAAATCCTGGAGCTTAACTCCAGAACTGACTTTGATACTCTATATCTTGAATATGGTGGAGGTAAGCGGAATATGTCATGTAGCGGTGAAATGCATAGATATGACATAGAACACCTATTGCGAAGGCAGCTTACTACGCCTATATTGACGATGAGGCACGAAAGCGTGGGGATCAAACAGGATTAGAAAACCCTGTAGTCC
>otu10111 A12_531757
GTGGGGAATATTGCACAATGGAGGGAACTCTGATGCAGCGACGCCGCGTGAGCGATGAAGGGATTCGTTTCGTAAAGCTCTGTTCTATGGGAAGAAAAGGACTGTACCATAGGAGCAAGCCCCGGCTAAATACGTGCCAGCAGCCGCGGTAATACGTAGTGGGCGAGCGTTGTCCGGAATTATTGGGCGTAAAGGGTAAGCAGTCGGTTTACCAAGTTGGATGTGAAATCTTGTAGCTCAACTACAGACGTGCATCCAAAACTGAAAAACTTGAGTGAAGGAGCAGTAAGCGGAATTCCTGGTGTAGCGGTGGAATGCGTAGATATCAGGAGGAATACCGGTGGAGAAGGCGACTTACTAGCCTTAAACTGACGCTGAGGTACGAAAGCGTGGGGAGCAAACAGGATTAGATACCCGAGTAGTCC
>otu10112 B07_1297336
GTGGGGAGTATTGGACAATGGGGGCAACCCTGATCCAGCAATGCCGCGTGAGTGATGAAGGCCTTAGGGTTGTAAAGCTCTTTCGACGGGGAAGATGATGACGGTACCCGTAGAAGAAGCCCCGGCTAACTTCGTGCCAGCAGCCGCGGTAATACGAAGGGGGCTAGCGTTGTTCGGATTTACTGGGCGTAAAGGGCGCGTAGGCGGTGCAATAAGTCAGGCGTGAAAGCCCCGGGCTCAACCCGGGAATTGCGCTTGATACTGTTGCGCTTGAATCCAGGAGAGGATGGCGGAATTCCCAGTGTAGAGGTGAAATTCGTAGATATTGGGAAGAACACCAGTGGCGAAGGCGGCCATCTGGCCTGGAATTGACGCTGAGGCGCGAAAGCGTGGGGAGCAAACAGGATTAGAAACCCTGGTAGTCC
>otu10113 A12_658709
GTAGGGAATCTTCCGCATTGGGCGCAAGTCTGACGGATCAATGCCGCGTGGATGAAGAAGGTCTTCGGATCGTAAAATTCTGTGGTTAGAGAAGAACGGGGATAAGAGTAACTGTTTATCCTGTGACGGTATCTAACCAGAAAGCCACGGCTAACTACGTGCCAGCAGCCGCGGTCATACGTAGGTGGCAAGCGTTGGCCGGATTTATTGGGCGTAAAGGGAGCGAAGGCGGTGACTTAAGTCGGAGGTGAAAGCCCACGGCTCAACCGTGGAAGGTCCTTGGAAGCTGGGTAACTTGAAGACAGAAGAGGAAAGTGGAATTCCATGTGTAGCGGTGAAATGCGTAGATATATGGAGGGACGCCAGTGGCGAAGGCGACTTGCTGCTCTGGTATTGACGCTGCGGCTTGAAGGCATGGGTAGCGAACAGGATTAGAAACCCCTGTAGTCG
>otu10114 B08_1371262
GTGGGGAATATTGGACAATGGGCGCAAGCCTGATCCAGCCATACCGCGTGGGTGAAGAAGGCCTTCGGGTCGTAAAGCCCTTTCGTTGGGGACGAAGTCCAGCCGGCTAATACATCGTCGGGATGACGGTACCCAAAGAATAAGCACCCGCTAACTTCGTGCCAGCAGCCGCGGTAATTCTACGGGTGCAAGCGTTACTCGGAATTACTGGGCGTAAAGCGTGCGTAGGGGGTCGTGTAAGTCCGGTGTGAAAGCCCGGGGCTCAACCTGGGAACTGCAGTGGATACTGGGCGACTAGAGTGTGGTAGAGGGTAGCGGAATTCCTGGTGTAGCAGTGAAATGCGTAGAGATCAGGAGGAACATCCATGGCGAAGGCAGCTACCTGGACCAACACTGACGCTGAGGCGCGAAAGCGTGGGGAGCAAACAGGATTAGATACCCCAGTAGTCC
>otu10115 B04_1255398
GTAAGGAATATTGGTCAATGGACGCAAGTCTGAACCAGCCATGCCGCGTGAAGGATGAAGGTCCTCTGGATTGTAAACTTCTTTTATAGGGGGCGAAAAAAGGGTTATCTAACGCACTTGACAGTACCCTATGAATAAGCACCGGCTAACTCCGAGCCAGCAGCCGCGGTTATACGGAGGTTGCAAGCGTTAACCGGAGTCACTGGGTTTAAAGGGTGCGTAGGCGGATATGTAAGTCAGTGGTGAAATCCTGGAGCTTAACTCCAGAACTGCCTTTGATACTATCTATCTTGAATATGGTGGAGGTAAGCGGAATTTGTCATGTAGCGGTGAAATGCATAGATATGACATAGAACACCTATTGCGAAGGCAGCTTACTACACCTATATTGACGCTGAGGCACGAAAGCGTGGGGATCAAACAGGATTAGATACCCCTGTAGTCC
>otu10116 A05_204550
GTGGGGGATCTTGCACAATGGAGGCAACTCTGATGCAGCGACGCCGCGTGAGCGATGAAGGGATTCGTCTCGTAAAGCTCTGTCCTATGGGAAGATAGTGACGGTACCATAGAAGAAAGCCCCGGCTAACTACGTGCCAGCAGCCGCGGTAATACGTAGGGGGCGAGCGGTGTCCGGAATCATTGGGCGTAAAGGGTTCGTAGGCGGTTATATATGTCAGTGGTGAAAGCCTGTGGCTCAACCACAGTAAGCAATGGAAACTGTCTAACTTGAGTCCTGGAGAGGTAAGCGGAATTCCTAGTGTAGCGGTGAAATGCGTAGATATTAGGAGGAATACCAGTAGCGAAGGCGACTTACTGGCCATCACCTGACGCTGAGGAACGAAAGCGTGGGTAGCAAACAGGATTAGATACCCGTGTAGTCC
>otu10117 B01_251370
GTGGGGAATATTGGACAATGGACCAAGAGTCTGATCCAGCAATTCTGGGTGCACGATGAAGCTTTTCGGACTGAAAAGTGTTTTCAGTTGGGAAGAAGAAAGTGACGGTACCAACAGAAGAAGCGACGGCTAAATACGTGCAAGCAGCCGCGGTCATACTTATGTCGCAAGCGTTATCCGGATGTATTGGACGTAGAACGCGTCTAGGTGGTTTAATAAGGCTGATGGGAATATTCGGGGTTCAACTCCGTACTGCGTTGGAAACTGTTAAACTAGAGTATTGGAGAGGTAAGCGGAACTACAAGTGTAGAGGTGAAATGCGTAGATATTAGTAGGAATACCGGTGGGGAAGCCAGCTTACTGGACAAATACTGACGCTAAAGTGCGAAAGCGTGGGTAGCAAACAGGATTAGAAACCCGAGTAGTCC
>otu10118 A10_647561
GTGAGGAATAATGGACAATGGAGGCAACTCTGATCCTGCCAAGTCGCGTGAAGGAAGACTGCACTATGGGTTGTAAACTTCTTGAGTAGGTGAGTAGAAGTAGGCACGTGTGCTTATTGGAAAGTAACCTAAGAATAAGTATCGGCTAACTCCGTGCCAGCAGCCGCGGTAATATGGAGGATACGAGCGTTATCCGGATTTATTGGGTTTAAAGGGTGCGTAGGTGGCTAGAAAAATTTGGGGTGAGAAGCTGTGGATCAACCACAGTCTTGACTTGAATACTGGTTAGCTTGAGGGTAGATGATGTAGTCGGAATATGGAATGTCACGGTGGAATGCTTGGATGTTACGTGGAACGCCGATTGCGAAGCCAGCTTACAACTCTACAACTGACACTGATGCCCGAAAACGTGGGTATCAAACAGGATTCGCAACCCCTGTAGTCC
>otu10119 B03_1337022
GTGGGGAATATTGGACAATGGGCGCAAGCCTGATCCAGCCATACCGCGTGGGTGAAGAAGGCCTTCGGGTTGTAAAGCCCTTTTGTTGGGAAAGAAATCCAGCTGGTTAATACCCGGTTGGGATGACGGTACCCAAAGAATAAGCACCGGCTAACTTCGCGCCAGCAGCCGCGGTTATACGAAGGGTGCAAGCGTTACTCGGAATTACTGGGCGTAAAGCGTGCGTAGGTGGTCGTTTAAGTCCGTAGTGATAGCACAGGGCTCAACCTGGGAACTGCAGGGGATACTGGGCGACTAGAGTGTGGTAGAGGGGAGCGGAATTCCTGGTGTAGCAGTGAAATGCGTAGAGATCAGGAGGAACATCCATGGCGAAGGCAGCTACCTGGACCAACACTGACACTGAGGCAAGAAAGCGTGGGGAGCAAACAGGATTAGATACCCTGGTAGTCC
>otu1012 A07_995691
GTGAGGAATATTGGTCAATGGAGGAAACTCTGAACCAGCCAAGTCGCGTGAAGGAAGACGGTCCTATGGATTGTAAACTTCTTGAGTAGGTGAGTAAGGGTAGGTACGTGTACCTATTAGAAAGTAACCTAGGAATAAGTATCGGCTAACTCCGTGCCAGCAGCCGCGGTAATACGGAGAATACAAGCGTTATCCGGATTTATTGGGTTTAAAGGGTGCGAAGGTGGCTTATTAAGTCAGGGGTGAAAAGCTGTGGCTCAACCATAGTCTTGCCTTTGATACTGGTGAGCTTGAGTGTAGATGATGTAGGCGCAATGCGTGGTGTAGCGGTGAAATGCATAGATATTACGCAGAACTCCGATAGCGAAGCCAGCTTACAAAGCTACTACTGACACTGAGGCACGGAAGCGTCGGTATCAACCAGGAATATATAACCGTGTAGTCC
>otu10120 B04_1395983
GTGAGGAATCATGGTCAATGGAGGCAACTCTGAACCTGCCAAGTCGCGTGAAGGAAGACGGTCCTAAGGATTGTAAACTTCTTTAGTGGGTGAGTAGAGATAGGGTCGTGACCCTATAGGCAAGTAACCAAAGAATAAGTGTCGGCTAACTCCGTGCCAGCAGCCGCGGTAATACAGGGGACACGAGCGTTATACGTAATGATTGGGGTTAAAGGGTGCGTAGGTTGTTGATTAAGTCAACGGTGACAAGCTGGGGCTCAACCCTAGTATTGCCGTTGAAACTGGGCGGCTAGAGAATAAGCGCTGTGGGCGGAATACGTGGTGTAGCGGTGAAATGCATAGATATCTCGTGGAACTCCGATTGCGTAGGCAGATCACAAGAATACATCTGACCCTGAAGCACGAAAGCGTGGGGATCAAACAGGATTAGAAACCCTTGTAGTCC
>otu10121 B03_1244166
GTGAGGAATTTTGCGCAATGGGGGAAACCCTGACGCAGCAACGCCGCGTGAGTGATGAAGGCCTTCGGGTCGTAAAGCTCTGTCAAGTGGGAAGAACCTGCCCTGTGCTAATATCACCGGGTATTGACGGTACCACTGAAGGAAGCACCGGCTAACTCCGTGCCAGCAGCCGCGGTAACACGGAGGGTGCAAGCGTTATTCGGAATCACTGGGCGTAAAGAGCGCGTAGGCGGTTTCTTAAGTCAGATGTGAAAGCCCGGGGCTTAACCCCGGAAGTGCATTTGAAACTAAGGGACTTGAGTATGGGAGAGGGAAGTGGAATTCCTGGTGTAGCGGTGAAATGCGTAGATATCAGGAGGAACACCGGTGGCGATGGCGACTTCCTGGACCAATACTGACGCTGAGGCGCGAAGGCGTGGGGAGCAAACAGGATTAGAAACCCTAGTAGTCC
>otu10122 A05_211555
GTAGGGAATCTTCCGCAATGGACGCAAGTCTGACGGAGCAATGCCGCGTGTGTGAAGAAGGTCTTCGGATCGTAAAGCACTGTTGTTAGAGAAGAACAACCGAGAGAGTAACTGTTATCGGCTTGACGGTATCTAACCAGGAAGCCACGGCTAACTACGTGCCAGCAGCCGCGCTAGTACGTAGGTGGCAAGCGTTGTCCGGATTTAGTGGGCGTAAAGGGAGCGGAGGCGGGGTATTAAGTCTGATGTGAAAGCCCACGGCTCAACCGTGGAAGGGCATTGGAAACTGGGGCACTTGAGTGCAGGAGAGGTAGGCGGAATTCCATGTGTAGCGGTGAAATGCGTAGATATATGGAGGAACACCTGTGGCGAAGGCGGCCTGCTGGTCTGACACTGACGCTGAGGCTCGAAAGCGTGGGGAGCGAACAGGATTAGAAACCCTAGTAGTCC
>otu10123 B03_1428563
GTGGGGAATATTGGACATTGGGCGCAAGCCTGATCCAGCCATACCGCGTGGGTGAAGAAGGCCTTCGGGTTGTAAAGCCCTTTTGTTGGGAAAGAAATCCAGCCGGCTAATACCTGGTTGGGATGACGGTACCCAAAGAATAAGCACCGGCTAACTTCGTGCCAGCAGCCGCGGTAATACGAAGGGTGCAAGCGTTACTCGGAATTACTGGGCGTAAAGCGTGCGTAGGTAGTCGATTAAGTCCGTTGCGAGAGCCCTGGGCTCAAGCTGGGAAATGCAGTGGATGCTGGACGACTAGAGTGTGGTAGAGGGTAGCGGAATTCCTGGTGTAGCAGAGAAATGCGTAGTGATCAGGAGGAACATCCATGGCGAAGGCAGCTACCTGGACCAACACTAACACTGAGGCACGAAAGCGTGGGGAGCAAACAGGATTAGATACCCCAGTAGTCC
>otu10124 A03_290348
GTGGGGAATATTGCACAATGGGCGGAAGCCTGATGCAGCGACGCCGCGTGAGGGATGACGGCCTTCGGGTTGTAAACCTCTTTCAGCAGGGACGAAGCGAGAGTGACGGTACCTGCAGAAGAAGCACCGGCCAACTACGTGCCAGCAGCCGCGGTAAGACGTAGGGTGCGAGCGTTGGCCGGATTTATTGGGCGTAAAGAGCTCGTAGGCGGCTTGTCGCGTCGACGGTGAAAGCTTGCGGCTCAACCCCAAGCCTGCGGGCGATACGGGCGGGCTAGAGTTCGGTAGGGGAGACTGGAATTCCTGGTGTAGCGGTGAAATGCGCAGATATCAGGAGGAACACCGGTGGCGAAGGCGGGTCTCTGGGCCGATACTGACGCTGAGGAGCGAAAGCGTGGGGAGCGAACAGGATTAGAAACCCTAGTAGTCC
>otu10125 B02_356281
GTGGGGAATATTGGACAATGGGCGCAAGCCTGATCGAGCCATACCGCGTGGGTGAAGAAGGCTTTCGGGTTGTAAAGCCCTTTTGTTGGGAAAGAAATCCAGCCGGCTAATATCTGGTTTGGATGCCGGTACCCAAAGACTAAGCACCGGCTAACTTCGTGCCAGCAGCCGCGGTAATACGAAGGGTGCAAGCGTTACTCGGAATTACTGGGCGTAAAGCGTGCGTCAGTGGAAATATAAGTCAGTTGTGAAAGCCCTGGGCTCAACCTGGGAACGGCAGTGGATGCTGTGCGACTTGAATGTGGTAGAGGAAAGCGGAATTCCTTGTGTAGCAGTGAAATGCGTAGAGATCAGGAGGAACATCCATGGCGAAGGCAGCTACCTGGACCAAAACTGACACTGAGGCTCGAAAGCGTGGGGAGCGAACAGGATTAGAAACCCGGGTAGTCC
>otu10126 B10_1011982
GTAGGGAATCTTGCGCAATGGGGGAAACCCTGACGCAGCAACGCCGCGTGGAGGATGACACTTTTCGGATCGTAAACTCCTTTTGTTGGGAAAGAATAATGACGGTACCCAACGAATAAGCACCGGCTAACTCCGTGCCAGCAGCCGCGGTAATACGGATGGTGCAAGCGTTACTAGGAATTACTGGGCGTAAAGGGCGCGTAGGCGGATTATCAAGTCATATGTGAAATCCAATGGCTTAACCATTAAACAGCTTAGGAAACTGACTATCTAGAGTGAGGGAGAGGTAGATGGAATTCCTGGTGTAGGGGTAAAATCCGCAGATATAAAGAGGAATACTTATTGCGAAAGCGGTCTACTGGAACGTAACTGACGCTAAGGCGTGAAAGCGTGGGGAGCAAACAGGATTAGATACCCCAGTAGTCC
>otu10127 A07_309994
GTAGGGAATCTTCCGCAATGGGCGCAAGCCTGACGGAGCAATGCCGCGTGGGTGAAGAAGGTCTCCGGATCGGAAAGCACTGTTGTTAGAGAAGAACCACCAATAGAGTCACTGATATTGGTCTGACGGTATCTAACCAGAAAGCCACGGCTAACTACGTGCCAGCAGCCGCGGTAATACGTAGGTGGCGAGCGTTGTCCGGATTGATTGGGCGTAAAGGGAGCGCAGGCAGTGAATTAAGTATGATGTGAAAGCCAACGGTTCAACCGTGGAAGGTTATTGGAAACTGGGTCACTTGAGTACAGAAGAGGAAAGTGGAATTCCATGTGGAGCGGTGAAATGCGTAGATATATGGAGGAAAATCAGTGGCGAAGGCGACTTTCTGGTCTGACACTGACGCTGAGGCTCGAAAGCGTGGGGAGCAAACAGGATTAGAAACCCTGGTAGTCC
>otu10128 B07_1394305
GTAGGGAATATTGGACAATGGGCGAAAGCCTGATCCAGCAATGCCGCGTGAGTGATGAAGGCCTTAGGGTTGTAAAGCTCTTTTACCCGGGATGATAATGACAGTACCGGGAGAATAAGCTCCGGCTAACTCCGTGCCAGCAGCCGCGGTAATACGGAGGGAGCTAGCGTTGTTCGGAATTACTGGGCGTAAAGCGCACGTAGGCGGCTATTCAAGTCAGAGGTGAAAGCCCGGGGCTCAACCCCGAAACTGCCTTGGAACCTAGATAGTTTGAATCCAGGAGAGGGGGGTGGAATTCCGGGTTTAGAGGTGAAATTCGTAGATATTCGGAAGAACACCAGGGGCGAGGGCGGCTCACTGGACTGGTATTGACGCTGAGGTGCGAAGCGTGGGGAGCAAACAGGATTAGAAACCCCAGTAGTCC
>otu10129 A03_219035
GTGGGGGATCTTGCACAATGGAGGAAACTATGATGCAGCGACGCCGCGTGAGCGAAGAAGGGATTCGTTTCGTAAAGCTCTGTCCTTAGGGAAGATAGTGACGGTACCATAGAAGAAAGCCCCGGCTAACTACGTGCCAGCAGCCGCGGTAATACGTAGGGGGCGAGCGTTGTCCGGAATCATTGGGCGTAAAGGGTTCGTAGGCGGTAATACATGTCAGTTGTGACATCCTGAGGCTCAACCTCAGTAAGCAATTGAAAATGTATAACTTGAGGCATGGAGAGGTAAGTAGAATTCCTGGTGTAGCGGTGAAATGCGTAGATATTAGGAGGAATACCAGTATCGAAGGCGACTTACTGGCCATCTCCTGACGCTTAGGAACGAAAGCGTGGGTAGCAAACAGGATTAGAAACCCCGGTAGTCC
>otu1013 A08_173820
GTGGGGAATTTTGGGCAATGGAGGAAACTCTGATCCAGCAATTCTGTGTGTGTGATGAAGGTCTTCGGATTGTAAAGCACTTTTAGTTGGGAAGAAGAAAGTGACTGTACCAACGGAAGAAGCGACGGCTAAATACGTGCCAGCAGCCGCGGTAATACGTATGTCGCAAGCGTTATTCGGAATTATTGGGCTTAAAGGGCATCTAGGCGGCAAAACAAGTTGAAGTTTACAACTTGTGGCTTAACCACAAGCTTGCCTACAAAACTGTATTGCTAGAGTACTGGAAAGGTGGGTGCAACTACACAAGTAGAGGTGAAATTCGTAGATATGTGTAGGAATGCCGATGATGAAGATAACTCACTGGACAGAAACTGACGCTGAAGTGCGAAAGCTAGGGGAGCAAACAGGATTAGATACCCGTGTAGTCC
>otu10130 A03_402385
GTAGGGAATTTTCCACAATGGGCGAAAGCCTGATGGAGCAACGCCGCGTGCAGGATGAAGGCTTTCGGGTCGTAAACTGCTTTTATTTGTGAAGATTATGACGGTAACAAATGAATAAGGACCTGCTAACTACGTGCCAGCAGCCGCGGTCATACGTGGGGTCCAAGCGTTATCCGGAATTACTGGGCGTAAAGAGTTGCGTAGGTGGCAGAGTAAGTAGGTAGTGAAATTGTGTGGCTCAACCATACACCCATTATCTAAACTGCTCAGCTTGAGCATAGAAGAGGTAGCTGGAATTTCTAGTGTAGGAGTGAAATCCGTAGATATTAGAAGGAACACCGATGGCGTAGGCAGGCTACTGGTCTATTGCTGACACTAAGGCACGAAAGCGTGGGGAGCGAACTGGATTAGAAACCCTTGTAGTCC
>otu10131 B07_1046820
GTGGGGAATATTGCACAATGGGCGCAAGCCTGATGCAGCGACGCCGCGTGGGGGATGACGGCCTTCGGGTTGTAAACCCCTTTCGCTAGGGACGAAGCCCTTCGGGGTGACGGTACCTGGATAAGAAGCACCGGCTAACTACGTGCCAGCAGCCGCGGTAATACGTAGGGTGCGAGCGTTGTCCGGAATTACTGGGCGTAAAGAGCTCGTAGGTGGGTTGTCACGTCGTCTGTGAAATCCCGGGGCTCAACCCCGGGCGTGCGAGCGATACGGGCATAACTTGAGTGCTGTAGGGGAGACTGGAATTCCTGGTGTAGCGGTGAAATGCGCAGATATCAGGAGGAACACCAATGGCGAAGGCAGGTCTCTGGGCAGTAACTGACGCTGAGGAGCGAAAGCATGGGTAGCGAACAGGATTAGATACCCCAGTAGTCC
>otu10132 B08_1176606
GTGGGGAATATTGGGCAATGGGGGCAACCCTGACCCAGCAACGCCGCGTGTAGGAAGAAGGCTTTCGGGTTGTAAACTTCTTTTACCAGGGACGAAGAAAGTGACGGTACCTGGAGAAAAAGCCACGGCTAACTACGTGCCAGCAGCCGCGGTAATACGTAGGTGGCAAGCGTTGTCCGGATTTACTGGGTGTAAAGGGCGTGTAGGCGGAGGATCAAGTCAGATGTGAAATCTAGGGGCTTAACCCCTAAACTGCATTTGAAACTGATCCCCTTGAGTATCGGAGAGGCAGGCGGAATTCCTAGTGTAGCGGTGAAATGCGTAGATATTAGGAGGAACACCAGTGGCGAAGGCGGCCTGCTGGACGACAACTGACGCTGAGGCGCGAAAGCGTGGGGAGCAAACAGGATTAGAAACCCTTGTAGTCC
>otu10133 B02_212172
GTGGGGAATATTGGACAATGGAGGAAACTCTGATCCAGCAATTCTGTGTGTGCGAAGAAGGTCTTCGGATTGTAAAGCACTTTTAGTTGGGAAGAAGAAAGTGACGGTACCAACAGAAGAAGCGACGGCTAAATACGTGCCAGCAGCCGCGGTAATACGTATGTCGCAAGCGTTATTCGGAATTTTTGGGCGTAAAGGGCATCTAGGCGGCATAACAAGTTGAAGGTGAAAACTTGTGGCTCAACCGCAAGCTTGCCTTCAAAACTGTCATGCTAGAGTACTGGAGAGGTGGGTGGAACTACACGAGTAGAGGTGAAATGCGTAGATATGAGGAGGAATGCCGATGATGAAGACAACTCACTGGACAGAAACTGACGCTGAAGTGCGAAAGCTAGGGGAGCAAACAGGATTAGAAACCCCAGTAGTCC
>otu10134 A12_384235
GTGGGGAATATTGGACAATGGGCGAAAGCCTGACGCAGCCATGCCGCGTGAATGATGAAGGTCTTAGGATTGTAAAATTCTTTCACCGGGGACGATAATGACGGTACCCGGAGAAGAAGCCCCGGCTAACTTCGTGCCAGCAGCCGCGGTAATACGAAGGGGGCTAGCGTTGCTCGGAATTACTGGGCGTAAAGGGAGCGTAGGCGGACTGTTTAGTCAGAGGTGAAAGCCCAGGGCTCAACCTTGGAATTGCCTTTGATACTGGCAGTCTTGAGTATGGGAGAGGTGAGTGGAACTCCGAGTGTAGAGGTGAAATTCGTAGATATTCGGAAGAACACCAGTGGCGAAGGCGACTCACTGGCCCATTACTGACGCTGAGGCTCGAAAGCGTGGGGAGCAAACAGGATTAGAAACCCGGGTAGTCC
>otu10135 A08_202264
GTCGAGAATCTTGGGCAATGCGCGAAAGCGTGACCCAGCAATGCCGCGTGCGGGATGAAGGTCTTCGGATTGTAAACCGCTGTCACCCGGGACGAAATATGACGGTACCGGGGGAGGAAGCCACGGCTAACTACGTGCCAGCAGCCGCGGTAATACGTAGGTGGCGAGCGTTGTTCGGATTTATTGGGCGTAAAGGGTCCGCAGGAGGTTTGTTAAAATTGGGGTGAAATCCCGGAGCTCAACTCCGGAACTGCCTTGATGACTGACGAACTAGAGTGCTGGAGAGGTAAGCGGAATACCAGGTGTAGCGGTGGAATGCGTAGATATCTGGTAGAACACCAATGGCGAAGGCAGCTTACTGGACAGCAACTGACTCTCATGGACGAAAGCGTGGGGAGCAAACAGGATTAGAAACCCCAGTAGTCC
>otu10136 B02_886280
GTGGGGAATTTTGGACAATGGGGGAAACCCTGATCCAGCCATCCCGCGTGTGCGATGAAGGCCTTCTGGTTGTAAAGCACTTTTGGCAGGAAAGAAACGTCGCGGGTTAATACCCCGCGAAACTGACGGTACCTGCAGAATAAGCACCGGCTAACTACGTTCCAGCAGCCGCGGTAATACGTAGGGTGCAAGCGTTAATCGGAATTACTGGGCGTAAAGCGTGCGCAGGCGGTTCGGAAAGAAACATGAGAAATCCCAGAGCTTAACTTTTGAACTTCATTTTTAACAACCGTGCTAGAGTGTGTCAGAGGGAGGTGGCATTCCGCAGGTAGCAGTGAAATGCGAAGAAATGCAGAGGAACACCGAGGGCGAAGGCAGCCTCCTGGGATAACACTGACGCTCATGCACGAAAGCGTGGGGAGCAAACAGGATTAGAAACCCCAGTAGTCC
>otu10137 A10_374292
GTGGGGAATTTTGCACAATGGGCGGAAGCCTGATGCAGCGACGCCGCGTGGGGGATGAAGGCCTTCGGGTTGTAAACTCCTTTCGCTAGGGACGAAGCGTGTGTGACGGTACCTAGAGAAGAAGCACCGGCTAACTACGTGCCAGCAGCCGCGGCAATACGTAGGGTGCGAGCGTTGTCCGGAATTACGGGGCGTAAAGAGCTCGTAGGTGGTTTGTCGCGTCGTCTGTGGAAGTCCGGGGCATAAATTCGGGAATGCCGGCGATACCTGCATGACTTGAGTGCTGTAGGGGTAACTGGAATTCCTGGTGTAGCGGTGAAATGCGCAGATATCAGGAGGAACACCGATGGCGAAGGCAGGTTACTGGTCTGTTATTGACGCTGAGGCTCGAAAGCATGGGTAGCGAACAGGATTAGAAACCCCTGTAGTCC
>otu10138 B05_1434457
GTGAGGAATATTGGTCAATGGGCGAAAGCCTGAACCAGCCATGCCGCGTGCCGGAAGAAGGCCCTACGGGTTGTAAACGGCTTTTCCCCGGGAGGAATAAGCGCGCTGCGGCGCGCTATGCCCGTACCGGGGGAATAAGGAACGGCTAACTCCGTGCCAGCAGCCGCGGTAATACGGAGGATCCGAGCGTTATCCGGATTTACTGGGTTTAAAGGGTGCGCAGGCGGGCTTACAAGTCAGCGGTGAAAGCCCGGGGCTCAACCCCGGGCATGCAGTGGGGACTGGCGGCCTTGGATGTGGCGGAGGCAGGCGGAACGCGTGGTGTAGCGGTGAAATGCTTAGATATCACGTGGAAGGCCGATTGCGGAGGCAGCTGGCTGCGCCGCGATTGACGCTGAGGCACGAAAGCGTGGGTAGCAAACGGGATTAGAAACCCGTGTAGTCC
>otu10139 A07_84412
GTAGGGAATATTGCACAATGGGGGAAACCCTGATGCAGCAACGCCGCGTGAACGAAGAAGGATTTCGGTCGTTAAAGTTCTTTTGCTAGGAAAGATAATGACGGTACCTAGCGAATAAGCACCGGCGAACTATGTGCCTGCAGCCGCGGGAATACATAGGGTGCAAGCGTTATCCGGAATTACTGGGCGTAAAGGGTGCGTAGGCGGCACGGCAAGTCAGAAGTGAAAGGCAATAGATCAACTATTGTTAGCTTTTGAAACTGCCGAGCGTGAATCAAGGAGAGGCAAATGGCATTCCTAGTGTCGCGGTGAAATGCGTAGATATTAGGAGGAGCACCAGTGGCGAAGGCGATTTGCTGGACTGAGATTGACGCTGAGGCACGAAAGCGTGGGGAGCAAACAGGAATATAAACCCCAGTAGTCC
>otu1014 A10_956720
GTGGGGAATATTGGACAATGGAGGAAACTCTGATCCAGCAATTCTGTGTGTGTGATGAAGGTTTTCGGATTGTAAAACACTTTTAGTTGGGAAGAAACAAATTACGGTACCAACAGGAGAAGCGACGGCTAAATACGTGCCAGCAGCCGCGGTAATACGTATGTCGCAAGCGTTCTTCGGAATTATTGGGCTTAAAGGGCATCTAGGCGGCATAGAAAGTTGAAGGTGAAAACTTGTGGCTCAACCACAAGCTTGCCTACAAAACTGCTGGGCTAGAGTACTGGAAAGGTGGGTGGAACTACAGGAGTAGAGGTGAAATTCGTAGATATGTGTAGGAATGCCTATGATGAAGATATCTCTCTGGCCAGAAACTGACGCTAAAGTGCGAAAGCTAGGGGAGCAAACAGGATTAGAAACCCTTGTAGTCC
>otu10140 A11_541863
GTAAGGAATATTGGTCAATGGACGCAAGTCTGAACCAGCCATGCCGCGTGAAGGATGAAGGTCCTCTGGATTGTAAACTTCTTTTATAGGGGGCGAAAAAAGGGGTTTCTAACTCACTTGACAGTACCCTATGAATAAGCACCGGCTGACTCCGCTCCAGCAGCCGCGGTAATACGGAGGGTGCAAGCGTTATCCGGATTCACTGGGTTTAAAGGGTGCGTAGGCAGGTAGGTAAGGCGGAGGTGAAATCCTGGAGCTTAACTCCAGAACTGCCTTTGATACTATCGCACTTGAATACGGTAGAGGTAAGCGGAATATGTCATGTAGCGGTGAAATGCATAGATATGACATAGAACACCTATTGCGAAGGCAGCTTACTGCGCCTATATTGACGCTGAGGCACGAAAGCGTGGGGAGCAAACAGGATTAGAAACCCCTGTAGTCC
>otu10141 A05_759854
GTGGGGAATATTGGACAATGGGCGCAAGCCTGATCCAGCCATACCGCGTGGGTGAAGAAGGTCTTCGGGTTGTAAAGCCCTTTTGTTGGGAAAGAAATCCTGTTGATTAATACTCGAAAGGGATGACGGTACCCAAAGAATAAGCACCGGCTAACTTCGTGCCAGCAGCCGCGGTAATACGCAGGGTGCAAGCGTTACTCGGAATTACTGGGCGTAAAGCGTGCGTAGGTGGTGTTTGAAGTCTGTTGTGAAAGCCCAGGGCTCAACCTGGGAATTGCAGTGGATACTGGATCACTAGAGTATGGTAGAGGGATGCGGAATTCCCGGTGTAGCAGTGAAATGCGTAGAGATCGGAAGGAACATCTGTGGCGAAGGCGGCATCCTGGGCCAACACTGACACTGAGGCACGAAAGCGTGGGGAGCAAACAGGATTAGAAACCCTAGTAGTCC
>otu10142 A06_443634
GTGGGGAATATTGCACAATGGGGGAAACCCTGATGCAGCGACGCCGCGTGATTTAGAAGGGCTTCGGGGTGTAAAAATCTTTTCTATAGGAAGAAAATGACAGTACTATACGAATAAGGTCCGGCTAATTACGTGCCAGCAGCCGCGGTAATACGTAAGGACCGAGCGTTGTCCGGAATCATTGGGCGTAAAGGGTACGTAGGCGGGTATTTAAGTTAGAAGTAAAAGGCCATAGATAACCTGTAGTAAGCTTCTAAAACTAGATATCTTGAGAAATGGAAGGGAAAGTGGAATTCCTAGTGTAGCGGTGGAATGCGCAGATATTAGGAAGAATACCGGTGGCGAAGGCGACTTTCTGGCCATTTTCTGACGCTGAGGTACGAAAGCGTGGGTAGCAAACAGGATTAGATACCCCAGTAGTCC
>otu10143 A03_145784
GTGGGGAATTTTGGACAATGGGGGAAACCCTGATCCAGCCATCCCGCGTGAGCGATGAAGGCCTTCGGGTTGTAAAGCACTTTTGGCAGGAAAGAAACGTCGGGGGTTAATACTCCGCGAAAATGACGGTATCTGCAGAATAAGGAAGGGGTAACTACGTGCAAGCAGCCGCGGTAATACGTAGGGTGCAAGCGTTAATCGGAATTACTGGGCGTAAAGCGTGCGCAGGCGGTTCGGAAAGAAAGATGTGAAATCCCAGAGCTTAACCTTGGAACTGCATTTTTAACTACCAGACTAGAGTGTGTCAGAGGAAATTGGAATTCCTCGTGTAGCAGTGAAATGCGTAGATATGCGGAGGAACACCGATGGCGAAGGCAGCCTCCTGGGATAACACTGACGCTCATGCACGAAAGCGTGGGGAGCAAACAGGATTAGAAACCCTTGTAGTCC
>otu10144 B05_1534621
GTGGTGAATATTGGACAATGGAGGAAACTCTGATCCAGCAATTCTGTGTGTGTGATGAAGGTTTTCGGATTGTAAAACACTTGTAGTTGGGAAGAAACACATGACGGTACCAACAGAAGAAGCGACGGCTAAATACGTGCCAGCAGCCTCGGTAATACGTATGTCGCAAGCGTTATTCGGAATTATTGGGCTTAAAGGGCATCTAGGCGGCATGGCAAGTTGAAGGTTAAAACTTGTGGCTCAACCACAAGCTTGCCGACAAAACTGATATGCTAGAGTAATGGAAAGGTGGGAGGAACTAAGCGAGTAGAGGTGAAATTCGTAGATATGTGTAGGAATCAAGATGATGAAGATAACTCACTGGACAGAAACTGACGCTGAAGTGCGAAAGCTAGGGGAGCAAACAGAATTAGAAACCCTTGTAGTCC
>otu10145 B02_685085
GTGGGGAATTTTGGACAATGGGCGAAAGCCTGATCCAGCAATGCCGCGTGCAGGATGAAGGCCTTCGGGTTGTAAACTGCTTTTGTACGGAAAGAAAAAGCTCCTTCTAATACAGGGGGCCCATGACGGTACCGTAAGAATAAGCACCGGCTAACTACGTGCCAGCAGCCGCGGTAATACGTAGGGTGCGAGCGTTAATCGGAATTATTGGGCGTAAAGCGTGCGCAGGCGGTTATGTAAGACAGATGTGAAAGCCCCCGGCTCAACCTGAGAAGTGCATTTGAGACTGCATGGCTTGAGTACGGTAGAGGAGGATGGAATTCCGCGTGTAGCAGTGAAATGCGTAGATATGTGGAGGAACACCGATGGCGAAGGCAGTCCCCTGGACCTGTACTGACGCTCATGCACGAAAGCGTGGGTAGCAAACAGGATTAGAAACCCCTGTAGTCC
>otu10146 B01_788597
GTGGGGAATATTGCACAATGGGGGAGACCCTGATGCAGCGACGCCGCGTGAACGATGAAGGTCCTCGGAGTGTTAAGTTCTTTCCGTGGCGAAGATTGTGACGGTAGTCATGGAGGAAGCCCCGGCTAACTACGAGCCAGCAGCCGCGATAATACGTATGGGGCGAGCGTTGTCCGGAATTATTGGGCGTAAAGGGTACGTAGGCGGTCAGTTAAGTTTATCGTGAAAGCCAGGGGCTTAACCCCGGTAAGCGATAAAAACTGGTTGACTTGAGTAATGGAGGGGACAGTGGAATTCCTGGTGTAGCGGTGAAATGCGTAGAGATCAGGAGGAATACCGGTGGCGAAGGCGACTGTCTGGACATTAACTGACGCTGAGGTACGAAAGCGTGGGGAGCAAACAGGATTAGAAACCCCAGTAGTCC
>otu10147 B08_1234051
GTGGGGAATATTGGGCAATGGGCGAAAGCCTGACCCAGCAACGCCGCGTGAGGGAAGAAGGTTTTCGGATTGTAAACCTCTGTCCTCAGGGACGAAGGAAGTGACGGTACCTGAGGAGGAAGCCCCGGCTAACTACGTGCCAGCAGCCGCGGTAATACGTAGGGGGCGAGCGTTGTCCGGAATGACTGGGCGTAAAGGGCGCGTAGGCGGCTCATTAAGTTAGGAGTGAAAGTCCTGCTTTCAAGGTGGGAATTGCTTTTAATACTGATGAGCTTGAGTGCAGAAGAGGTAAGTGGAATTCCCAGTGTAGCGGTGAAATGCGTAGAGATTGGGAAGAACACCAGTGGCGAAGGCGACTTACTGGGCTGTAACTGACGCTGAGGCGCGAAAGCGTGGGGAGCGAACAGGATTAGAAACCCGAGTAGTCC
>otu10148 A11_886006
GTTAGGAATCTTCCACAATGGGGGCAACCCTGATGGAGCAACACCGCGTGCTGGATGAAGGCCTTCGGGTCGTAAACAGCTTTTGTATACGAAGAATATGACGGTAATATACGAATAAGGGTCGGCTAACTACGTGCCAGCAGCCGCGGTCATACGTAGGACCCAAGCGTTATCCGGAGTGACTGGGCGTAAAGAGTTGCGTAGGCGGCTTGTTAAGTGGATAGTGAAAGCTGGTGGCTCAACCATTCAGTCTATTATCCAAACTGGCAAGCTCGAGAATGGTAGAGGTAGCTGGAATTTCTTGTGTAGGAGTGAAATCCGTAGATATAAGAAGGAACACCAATGGCGTAGGCAGGCTACTGGACCATTTCTGACGCTGAGGCACGAAAGCGTGGGGAGCGAACAGGATTAGAAACCCTAGTAGTCC
>otu10149 A04_345854
GCGGTAATACGTAGGGTACGAGCGTTGTCCGGAATCACTGGGCGTAAAGGGCGCGTAGGCGGCAGGCCAAGCGTGCGGTGAAAGTCCGGGGCTCAACCCCGGATCTGCCGTGCGGACTGGTTTGCTAGAGCACTGTAGAGGCGAGTGGAATTCCGGGTGTAGCGGTGGAATGCGTAGAGATCCGGAAGAACACCGGTGGCGAAGGCGGCTCGCTGGGCAGTGGCTGACGCTGAGGCGCGACAGCGTGGGGAGCAAACAGGATTAGAAACCCCAGTAGTCC
>otu1015 A02_830622
GTGGGGGATCTTGCACAATGGAGGCAACTCTGATGCAGCGACGCCGCGTGAGCGATGAAGGGATTCGGCTCGTAAAGCTCTGTCCTATGGGAAGATAGTGACGGTACCATAGAAGAAAGCCCCGGCTAACTACGTGCCAGCAGCCGCGGTAATACGTAGGGGGTGAGCGTTTTCCGGAAGCATTGGGCGTAAAGGGTTCGTAGGCGGTAATACATGTCAGTTGTGAAATCCTGAGGCTAAACCACAGTAAGCAGTTGAAACTGTACAACTTGAGAAATGGAGAGGTAAGTGGAATTCCTAGTGTAGCGGTGAAATGCGTAGATATTAGGAGGAATACCAGTAGCGAAGGCGACTTACAGGCCAACACCTGACGCTGAGGAACGAAAGCGTGGGTAGCAAACAGGATTAGATACCCCAGTAGTCC
>otu10150 A09_599533
GTAGGGAATCTTCCACAATGGACGCAAGTCTGATGGAGCAACGCCGCGTGAGTGAAGAAGGTTTTCGGATCGTAAAGCTCTGTTGTTGGTGAAGAAAGATAGTGAGAGTATCTGCTCATTATTTGCCGGTAATCAACCAGAAAGTCACGGCTAACTACGTGCCAGCAGCCGCGGTAATACGTAGGTGGCAAGCGTTGTTCGGATTTATTGGGCGTAAAGCGAGCGCAGGCGGAAAGATAAGTCAGATGTGAAAGCCCTGGGCTTAACCGAGGAATAGCATCGGAAACTGTATTTCTTGAGTGCAGAAGAGGGGGATGGAACTCCATGTGTAGCGGTGGAATGCGTAGATATATGGAAGAACACCAGTGGCGAAGGCGGCTCTCTGGTCTGTAACTGACGCTGAGGCTCGAAAGCATGGGTAGCGAACAGGATTAGAAACCCGAGTAGTCC
>otu10151 B07_1382961
GTGGGGAATCTTCCGCAATGGGCGAAAGCCTGACGGAGCAATGCCGCGTGAGTGAAGAAGTATTTCGGTATGTAAAGCTCTATCAGCAGGGAAGAAAATGACGGTACCTGACTAAGAAGCCCCGGCTAACTACGTGCCAGCAGCCGCGGTAATACGTAGGGGGCAAGCGTTATCCGGATTTACTGGGTGTAAAGGGAGCGTAGACGGTTCAGCAAGTCTGAAGTGAAAGCCCAAGGCTCAACCATGGGACTGCTTTGGAAACTGTTGAACTTGAGTGCAGGAGAGGTAAGCGGAATTCCTAGTGTAGCGGTGAAATGCGTAGATATTAGGAGGAACACTAGTGGCGAAGGCGGCTTACTGGACTGTAACTGACGTTGAGGCTCGAAAGCGTGGGGAGCAAACAGGATTAGAAACCCCAGTAGTCC
>otu10152 A12_536069
GTGGGGAATCTTGCGCAAATGCGGGAAACCGTGACGCAGCGACGCCGCGTGGGGGAAGAAGGCCTTCGGGTTGTAAACCTCTTTCAGGAGGGACGAAGCTACTCGGGTTAATAGCCCAGAGGGTGACGGTACCTCCAGAAGAAGCCCCGGCTAACTACGTGCCAGCAGCCGCGGTAATACGTAGGGGGCAAGCGTTGTCCGGATTTATTGGGCGTAAAGAGCGTGTAGGCGGCTTGGTAGGTCCGCTGTGAAAACTCGAGGCTCAACCTCGAGATGTCGGCGGAAACCACTTGGCTAGAGTCCGGAAGAGGAGAGTGGAATTCCCGGTGTAGCGGTGAAATGCGCAGATATCGGGAAGAACACCTATGGCGAAGGCAGCTCTCTGGGACGGTACTGACGCTGAGACGCGAAAGCGTGGGGAGCGAACAGGATTAGATACCCTTGTAGTCC
>otu10153 B03_1158437
GTGGGGAATTTTGCACAATGGGGGGAACCCTGATGCAGCGACGCCGCGTGAACGATGAAGGTCTTCGGATTGTAAAGTTCTGTCCTTAGTGAAGATAATGACTGTAACTAAGAAGCAAGCCCTGGCTAAATACGTGCCAGCAGCCGCGGTAATACGTATGGGGCAAGCGTTGTCCGGAATTATTGGGTGTAAAGGGTACGTAGGCGGTAATTTAAGTCTGAATTAAAAGGATGTGGCCCTACCATAGTAAGGTTCAGATACTGGATTACTTGAGTAGATGAGGTGAAAGAGGAATTCCATGTGTAGCGGTGAAATGCGTAGCTATATGGAGGAACACCTGTGGCGAAGGCGACTTTCTCGAATCTAACTGACGCTGAGGTACGAAGGCGTGGGGAGCAAACAGCATTAGAAACCCGTGTAGTCC
>otu10154 B04_1461520
GTAGGGAATATTGCGCAATGGGGGAAACCCTGACGCAGCAACGCCGCGTGGAGGATGACACTTTTCGGAGCGTAAACTCCTTTTGGTGGGAAAGAATACGGTCGGTACCCTACTAATAAGCACCGGCTAACTCCGCGCCAGCAGCCGCGGTAATACGGAGGGTGCAAGCGGTACTCGGAATCACTGGGCGTAAAGGACGCGTAGGCGGATTGTCAAGTCTGTTGTGAAATCCAATGGCTTAACCAGGAAACTGCTTAGGAAACTGATAATCTAGAGTGAGGGAGAGGTAGGTGGAATTCTAGGTGTAGGGGTGAAATCCGCAGATATCAGGAGGAATACTGATGGCGAAAGCGATCTCCTGGACCATAACTGACGCTAAGGCGTGAAAGCGTGGGGAGCAAACAGGATTAGAAACCCTAGTAGTCC
>otu10155 A04_242119
GTAGGGAATTTTCGGCAATGGGCGAAAGCCTGACCGAGCAACGCCGCGTGAAGGAAGAAGGAATTCGTTTTGTAAACTTCTGTCATAGAGGAAGAACGGTATGATCAGGGAATGGGTCATAAGTGACGGTACTCTATAAGAAAGCCACGGCTAACTACGTGCCAGCAGCCGCGGTAATACGTAGGTGGCGAGCGTTATCCGGAATTATTGGGCGTAAAGAGGGAGCAGGCGGCACTAAAGGTCTGTGGTGAAAGCCCGAAGCTTAACTTCGGTAAGCCATGGAAACCGTAGAGCTAGAGTGTGTGAGAGGATCGTGGAATTCCATGTGTAGCGGTGAAATGCGTAGATATATGGAGGAACACCAGTGGCGAAGGCGACGATCTGGCGCACAACTGACGCTCAGTCCCGAAAGCGTGGGGAGCAAATAGGATTAGAAACCCTGGTAGTCC
>otu10156 B06_1593572
GTGGGGGATCTTGCACAATGGAGGCAACTCTGATGCAGCGACGCCGCGTGAGCGATGAAGGGATTCGTCTCTTTAAGCTCTGTCCTATGGGGAAATATTGACGGTACCATAGAAGAAAGCCCCGGCTAACTACGTGCCAGCGGCCGCGGTAATACGTAGGGGGCGAGCGTTGTCCGGAATCATTGGGCGTAAAGGGTTCGTAGGCGGTTATATATGTCAGTTGTTATAGCCTGTGGCTCCACCATAGTAAGCAATTGAAACTGTATACCTTGAGACATGGAGAGGTAAGTGGAATTCCTAGTGGAGCGGTGAAATGCGTAGATATTAGGAGGAACACCAGTAGCGAAGGCGGCTTACTGGCCATGATCTGACGCTGAGGAGCTAAAGCGTGGGTAGCAAACAGGATTAGAAACCCCTGTAGTCC
>otu10157 B06_1008639
GTGGGGAATATTGGACAATGGGCGAAAGCCTGATCCAGCCATGCCGCGTGAGTGATGAAGGCCCTAGGGTTGTAAAGCTCTTTCAACGGTGAAGATAATGACGGTAACCGTAGAAGAAGCCCCGGCTAACTTCGTGCCAGCAGCCGCGGTAATACGAAGGGGGCTAGCGTTGTTCGGAATTACTGGGCGTAAAGCGCACGTAGGCGGATACTTAAGTCAGGGGTGAAATCCCGGGGCTCAACCCCGGAACTGTCTTTAATACTGTGTATCTCGAGTCCGGAAGAGGTGAGTGGAATTCCGAGTGTAGAGGTGAAATTCGTAGTTATTCGGAGGAACACCAGTGGCGAAGGCGGCTCACTGGTCCGTTACTGACGCTGAGGTGCGAAAGCGTGGGGAGCAAACAGGATTAGAAACCCTTGTAGTCC
>otu10158 B06_1370185
GTGGGGGATCTTGCACAATGGAGGCAACTCTGATGCAGCGACGCCGCGTGAGCGAAGAAGGGATTCGTTTCGTAAAGCTCTGTCCTATGGGTAGATAGTGACGGTACCATAGTAGAAAGCCCCGGCTAACTACGTGCCAGCAGCCGCGGTAATACGTAGGGGGCGATCGTGGTCCGGAATCATTGGGCGTAAAGGGTTCGTAGGCGGTAATACATGTCAGTTGTGAAATCCTGAGGCTCAACCACAGTAAGCAATTGAAACTGTATAACTTGAGGAATGGAGAGGTATGTGGAATTACTAGTGTAGCGGTGCAATGCGTAGATAATAGGAGGAATAACAGTAGCGAAGGCGACTTACTGGCCACCACCTGACGCTGAGGAACGAAAGGGTGGGTAGCAAACAGAATAAGAAACCCCAGTAGTCC
>otu10159 B02_615756
GTGGGGAATATTGGACAATGGGCGCAAGCCTGATCCAGCCATGCCGCGTGGAGGATGACACTTTTCTGAGCGTAAACTCCTTTTGTTGGGAAAGAATAATGACGGTACCCAACGAATATGCACCGGCTAACTCCGTGCCAGCAGCCGTGGTAATACGGAGGGTGCAAGCGTTACTCGGAATCACTGGGTGTAAAGGACGCGTAGGCGGATTAGCAAGTCTTTTGTGAAATCTAATGGCTTAACCATTAAACTGCTTGGGAAACTGATAGTCTAGAGTTAGGGAGAGGTAGATGGAATTCTTGGTGTAGCGGTAAAATCCGCAGAGATCAAGAGGAATACTTATTGCGAAAGCGATCTACTGGAACTTAACTGACGCTAATGCGTGAAAGCGTGGGGAGCAAACAGGATTAGATACCCCAGTAGTCC
>otu1016 A10_506979
GTCGGGAATATTGCGCAATGGGGGAAACCCTGACGCAGCAACGCCGCGTGGGGGATGACACTTTTCGGAGCGTAAACTCCTTTTGTCGGGAAAGAATAAGAAGGGTACCCAACGAAAAAGCACCGGCTAACACCGGGCAAGCAGCCGCGGTAATAGGGAGGGGCCAAGCGTTACCCGGAATCACTGGGCGTAAAGGACGCGTAGGCGGATTATCAAGTCTTTTGTGAAATCTCCTGGCTTAACCATTAAAGTGCTTAGGAAACTGTTCATCTAGAGGGAAGGAGAGGTAGATGGAATTCTTGGTGTAGTGGTAAAATCCGCAGAGATCAAGAGGAATACTTATTGCGAAAGCGATCTACTGGCCCTTAACTGACGCTGATGCGTGAAAGCGTGGGGAGCAAACAGGATTAGAAACCCCAGTAGTCC
>otu10160 A10_440570
GTGGGGAATTTTGGACAATGGGGGAAACCCTGATCCAGCGACGCCGCGTGGGTGAAGAAGGCCTTCGGGTTGTAAAGCACTTTAGGCAGGGAAGAAAAATCCTGGGTAAATAATCCAGGAGCTTGACGGTACCTGCAGAATAAGCACCGGCTAACGCTGTGCCAGCAGCCGCGGCAATACAGAGGGGGCAAGCGTTAATCGGATTTACTGGGCGTAAAGCGTGCGTAGGCGGTTCAGTTTGTCGGTCGTGAAATCCCCGGGCTTAACCTGGGAACTGCATCAGAAACTGCGGGGCTTGAGTGTGGAAGAGGAAAGTGGAATTCCAGGTGTAGCGGTGAAATGCGTAGATATCTGGAGGAACACCGGTGGCGAAGGCAGCCTTCTGGGCCACAACTGACGCTGAGGCACGAAAGCGTGGGTAGCAAACAGGATTAGAAACCCCTGTAGTCC
>otu10161 A03_696440
GTGGGGAATATTGGACAATGGGCGGAAGCCTGATCCAGCCATGCCGCGTGTGTGAAGAAGGCCTTATGGTTGTAAAGCACTTTAAGCGGGGAGGAGGCTCTTTTAGTTAATACCTAAAGAGAGTGGACGTTACTCGCAGAATAAGCACCGGCTAACTCTGTGCCAGCAGCCGCGGTAATACAGAGGGTGCGAGCGTTAATCGGATTTACTGGGCGTAAAGCGTGCGTAAGCGGGTTTTTAAGTCGGATGTGAAATCCCTGGGCTTAACTTAAGAATTGCATTCGATACTGGAAGGCTAGAGTATGGGAGCGGATGGTAGAATTCCAGGTGTAGCGGTGAAATGCATAGAGATCTGGAGGAATTCCGATTGCGAAGGCAGCCATCTGGCCTAAAACTGACACTGAGGTACGAAAGCATGGGGATCAAACAGGATTAGATACCCTTGTAGTCC
>otu10162 A09_382508
GTGGGGAATATTGGACAATGGGGGAAACCCTGATCCAGCCATCCCGCGTGTGCGATGAAGGCCTTCGGGTTGTAAAGCACTTTTGGCAGGAAAGAAACGACGCAAGTTAATACCCCGCGAATCTGACGGTACCAGCAGAATAAGCACCGACTAACTACGTGCCAGCAGCAGCGGTAATACAGAGGGTGAAAGCGTTAATCGGAATTACTGGGCGTAAAGCGTGCGCAGGCGGTTCTGTAAGAAAGATGTGAAATCCCAGAGCTTAACTTTGGAACTGCATCTTTAACTGCCTGGCTAGAGTGTGTCAGAGGGAGGTGGAATTCCGCGTGTAGCAGTGAAATGCGTAGATATACGAAGGAACACCGATGGCGAAGGCAGCCTCCTGGGATAACACTGACGCTCATGCACGAAAGCGTGGGGAGCAAACAGGATTAGAAACCCCAGTAGTCC
>otu10163 B05_1363390
GTGAGGAATATTGGTCAATGGAGGAGACTCTGAACCAGCCAAGTCGCGTGAAGGAAGACGGTTCTAAGAATTGTAAACTTCTTTAGTGGGAGAGTAAAAGTAGCCACGAGTGGTTATTTGAAAGTATCCCAAGAATAAGTATCGGCTAACTCCGTGCCAGCAGACGCGGTAATACGGAGGATACGAGCGTGATCCGGAATTATTGGGTTTAAAGGGTGCGTAGGTTGCCGTATAAGTCCGATGTGAAACCCCGGTGCTCAACATCGGGCTGGCCGTTGATACTGTATGGCTAGAGTGCGGATGAGGTGGGCGGAATGCGCAGTGTAGCGGTGAAATGCATAGATATTGCGCGGAACTCCGATGGCGAAGGCAGCTCGCAGAATTGCTACTGACACTGATGCACGAAAGCGTGGGTATCAAACAGGATTAGAAACCCGAGTAGTCC
>otu10164 A03_401123
GTGGGGAATCTTGCGCAATGGGCGAAAGCCTGACGCAGCGACGCCGCGTGGGGGAAGAAGGCTCTCGGGTTGTAAACCCCTTTCAGGAAGGACGAAGCCACTCGGGTTAATAGCCCAGAGGGTGACGGTACTTCCAGAAGAAGCCCCGGCTAACTACGTGCCAGCAGCCGCGGTAATACGTAGGGGGCAAGCGTTGTCCGGATTTATTGGGCGTAAAGAGCGTGTAGGCGGTTTGGTAGGTCCGCTGTGAAAACTCGAGGCTCAACCTCGAGACGCCGGTGGAAACCATCAGGCTAGAGTCCGGAAGAGGAGAGTGGAATTCCTGGTGTAGCGGTGAAATGCGCAGATATCAGGAAGAACACCCGTGGCTAAGGCGGCTCTCTAGTACGGTACTGACGCTGAGACGCGAAAGCGTGGGGAGCGAACAGGATTAGAAACCCTAGTAGTCC
>otu10165 B10_1148505
GTAGGGAATATTGCGCAATGGGGGAAACCCTGACGCAGCAACGCCGCGTGGAGGATGACACTTTTCGGAGCGTAAACTCCTTTTGGTGGGAAAGAAGAATGACGGTACCCAACGAATAAGCACTGGCGAACTCCGTGCCAGCAGCCGCGGTAATACGGAGGGTGCAAGCGTTACTCGGAATCACTGGGCGTAAAGGACGCGTAGGCGGATTATCAAGTCTTTTGTGAAATCCCATGGCTTAACCATTAAACTGCTTGGGAAACTGATAAGCTAGAGTGCGGGAGAGGTAGATGGAATTCTTGGTGTAGGGGTAAAATCCGCAGAGATCAAGAGGAATACTTATTGCGAAAGCGATCTCCTGGAACTTAACTGACGCTCATGCGTGAAAGCGTGGGGAGCAAACAGGATTAGAAACCCCGGTAGTCC
>otu10166 B03_1183933
GTGAGGAATATTGGTCAATGGAGGCAACTCTGAACCAGCCAAGTCGCGTGAAGGAAGACGGTCCTAAGGATTGTAAACTTCTTTAGTAGGTGAGTAGAGATGGGCACGAGTGCTCATAGGCAAGTAACCTAAGAATAAGTATCGGCTAACTCCGTGCCAGCAGCCGCGGTAATACGGAGGATACGAGCGTTATCCGGAATTATTGGGTTTAAAGGGTGCGTAGGGGGTGATCGAAGGCCGTGGGTAAAAGCTAGAGCTTAACTATAGTCGTGCCGTTGAAACTGCATTACTTGAGTGTAGATGCTGTAGGCGGAACGTGGAGTGTAGCGGTGAAATGCATAGATATTACGAAGAACTCCGATTGCGAAGGCAGCTTACAAAATTACAACTGACACTGATGCACGAAAGCGTGGGTATCAAACAGGATTAGAAACCCCGGTAGTCC
>otu10167 B10_1200352
GTGGGGAATATTGCACAATGGGCGAAAGCCTGATGCAGCGACGCCGCGTGGGGGATGAAGGCCTTCGGGTTGTAAACTCCTTTCGCCAGGGACGAATTTGGACGGTACCTGGAGAAGAAGCACCGGCTAACTACGTGCCAGCAGCCGCGGTAATACGTAGGGTGCGAGCGTTGTCCGGATTTACTGGGCGTAAAGAGCTCGTAGGTGGTGTGTCGCGTCGTTTGTTTAATTCCGGGGCTTAACCCCGGTTTTGCAGGCGATACGGGCATACTTGAGTACTGTAGGGGAGACTGGAATTCCTGGTGTAGCGGTGGAATGCGCAGATATCAGGAGGAACACCAATGGCGAAGGCAGGTCTCTGGGCAGTTACTGACGCTGAGGAGCGAGAGCATGGGTAGCGAACAGGATTAGAAACCCTTGTAGTCC
>otu10168 B05_1360840
GTGGGGAATATTGGACAATGGGCGCAAGCCTGATCCAGCCATGCCGCGTGAGTGATGAAGGCCTTAGGGTTGTAAAGCTCTTTCACCCACGACGATAATGACGGTAGTGGGAGAAGAAGCCCCGGCTAACTTCGTGCCAGCAGCCGCGGTAATACGAAGGGGGCTAGCGTTGCTCGGAATCACTGGGCGTAAAGGGCGCGTAGGCGGCCGATCAAGTCAGGGGTGAAAGCCTGTGGCTCAACCACAGAATTGCCTTTGATACTGTTTGGCTCGAGACCGGAAGAGGTTGGTGGAACTGCGAGTGTAGAGGTGAAATTCGTAGATATTCGCAAGAACACCAGTGGCGAAGGCGGCCAACTGGTCCGGTTCTGACGCTGAGGCGCGAAAGCGTGGGGAGCAAACAGGATTAGATACCCCAGTAGTCC
>otu10169 A08_442660
GTGGGGAATATTGGACAATGGAGGAAACTCTGATCCAGCAATTCTGTGTGTGTGATGAAGGTCTTCGGATTGTAAAGCACTTTTAGTTGGGAAGAAGAAAGTGACGGTACCAACAGAAGAAGCGACGGCTAAATACGTGCCAGCAGCCGCGGTAATACGTATGTCGCAAGCGTTATTCGGAATTATTGGGCTGAAAGGGCATCTAGGCGGCAAAACAAGTTGAAGGTGATAACTTGTGGCTTAACCACAAGCTTGCCTACAAAACTGTATTGTTAGAGTACTGGAAAAGTGGGTGGAACTACACGAGTAGAGGTGAAATTCGTAGATATGTGTAGGACTGCCGATGATGCAGATAACTCCCTGGACAGAAACTGACGCTGAAGTGCGAAAGCTAGGGGAGCAAACAGGATTAGATACCCGTGTATTCC
>otu1017 B04_1612312
GTGGGGAATATTGGACAATGGAGGAAACTCTGATCCAGCAATTCTGTGTGTGCGAAGAAGGTCTTCGGATTGTAAAGCACTGTTAGTTGGGAAGAAGAAGGTGACGGTACCAACAGAAGAAGCGACGGCTAAATACGTGCCAGCAGCCGCGGTAATACGTATGTAGCAAGCGTTATTCGGAATTATTGGGCTTAAAGGGCATCTAGGCGGCAAAACAAGTTGAAGGTGAAAGCCTGCGGCTTAACCACAAACTGGCCTTGAAAACTGTATTGCTAGAGTACTGGAAAGGTGAGTGGAACTACACGAGTAGAGGTGAAATTAGTAGATATGTGTAGGAATGCCGATGATGAAGATAACTCACTGGACAGGAACTGACGCTGAAGTGCGAAAGCTAGGGGAGCAAACATGATTAGAAACCCCAGTAGTCC
>otu10170 B03_1020461
GTAGGGAATCTTCCACAATGGGTGCAAACCTGATGGAGCAATGCCGCGTGGAGGAAGAAGGTTTTCGGATTGTAAACTCCTGTCGTTAGGGACGATAATGACGGTACCTAACAAGAAAGCACCGGCGAACTACGTGCCAGCAGCCGCGGTAAAACGTAGGGTGCAAGCGTTGTCCGGAATTACTGGGTGTAAAGGGAGCGCAGGCGGGAAGACAAGTTGGAAGTGAAAACCATGGGCTCAACCCATGAATTGCTTTCCAAACTGTTTTTCTTGAGTAGTGCAGAGGTAGATGGAATTCCCGGTGTAGCGGTGGAATGCGTAGATATCGGGAGGAACACCAGTGGCGAAGGCGGTCTACTGGGCACCAACTGACGCTGAGGCTCGAAAGCATGGGTAGCAAACAGGATTAGATACCCTTGTAGTCC
>otu10171 B05_1573251
GTGAGGAATATTGGTCAATGGAGGAGACTCTGAACCAGCCAAGTCGCGTGAAGGAAGACGGTTCTAAGAATTGTAAACTTCTTTAGTGGGAGAGTAAAAGTAGCCACGTGTGGTTATTTGAAAGTATCCCAAGAATAAGTAGCGGCTAACTCCGTGCCAGCAGCCGCGGTAATACGGAGGATACGAGCGTTATCCGGAATTATTGGGTTTAAAGGGTGCGTAGGTTGCGGTAGCAGTCAGTGGTGAAACCCCGGTGCTCAACATCGGGCTTGCCGTTGAAACTGTAGTGCTAGAGTGCAGATGATGTGGGCGGAATGCCCAGTGTAGCGGTGAAATGCATAGATATTGCGCAGAACTCCGGTTGCGAAGGCAGTTTGCAAAGTTGCGGCTGACACTGATGCACGAAAGCGTGGGTATCAAACAGGATTAGAAACCCCTGTAGTCC
>otu10172 A04_975658
GTAGGGAATCTTCCGCAATGGGCGCAAGCCTGACGGAGCAATGCCGCGTGAATGAAGAAGGTCTTCGGATCGTAAAATTCTTTTGTTAGAGAAGAACGGGGATACGAGTAACTGTTTATCCTGTGACGGTATCTAACCAGAAAGCCACGTCTAACTACGTCCCATCCGCCGCGGTAATACGTAGGTGGCAATCGTTGTCCGGATTTATTGGGCGTAAAGGGGGCGTAGGCGGTGAGTTAAGTCTGATGTGAAAGCCCACGGCTCAACCGTGGAAGGGCATCGGAAACTGGGTCACTTGAATACAGAAGAGGAAAGTGGAATTCCATGTGTAGCGGTGAAATGCGTAGATATATGGAGGAACACCAGTGGCGAAGGCGACTTTCTGGTCTGTTATTGACGCTGAGGCGCGAAAGCATGGGTAGCGAACAGGATTAGAAACCCTGGTAGTCC
>otu10173 A08_107902
GTGGGGGATCTTGCACAATGGAGGCAACTCTGATGCAGCGACGCCGCGTGAGCGATGAAGGGATTCGTCTCGTAAAGCTCTGTCCTATGGGAAGATAGTGACGGTACCATAGAAGAAAGCCCCGGCTCACTACGTGCCAGCAGCCGCGGTGATACGTAGGGGGCGGGCGTTGTCCGGAATCAGTGGGCGTAAAGGGTTCGTAGGCGGTTACATATGTCAGTTTGGAATACCTGTGGCTCACCCACAGTATGCAATTGAAACTGTATAGCTTGAGACATGGAGAGGTAAGTGGAATTCCTGGTGTAGCGGTGAAATGCGTAGATATTAGGAGGAACACCAGTAGCGAAGGCGGCTTACTGGCCATGATCTGACGCTGAGGAACGAAAGCGTGGGTAGCAAACAGGATTAGAAACCCTAGTAGTCC
>otu10174 B01_545491
GTGGGGAATATTGGACAATGGAGGAAACTCTGATCCAGCAATTCTGTGTGGGTGAAGAAGGTTTTCGGATTGTAAAACACTTTTAGTTGGGAAGAAACAAATGACGGTACCAACAGAAGAAGCGACGGCTAAATACGTGCCAGCAGCCGCGGTAATACGTATGTCGCAAGCGTTATTCGGAATTATTGGGCTTAAAGGGGATCTAGGCGGCAAATCAAGTTGGAGGTAAAGACCTGGGGCTCAACCACAAGCTTGCCTACAAACCGGGTGTGCTAGAGTACTGGAAAGGTGGGTGGAACTACACGTGTAGAGGTGAAATTCGTAGATATGTGTAGGAATGCCGATGACGAAGATAACTCGCTGGGCAGATACTGACGCTGAAGTGCGAAAGCTAGGGGAGCAAACAGGATTAGAAACCCGAGTAGTCC
>otu10175 A05_783281
GTAGGGAATCTTCCGCAATGAGCGAAAGCCTGACGGAGCAATGCCGCGTGAATGAAGAAGGTCTTCGGATCGTAAAGGTCTGTTGTTAGCGATGAAAAAGGTCAAGAGTAACTGCTGGACGGTTGCCAGAAGCTAACCAGAAAGTCACGCCTACCTACGTGCCAGCAGCCGCGGTAATACGTAGGTGACAAGCGTTGTCCGGAATTGTTGGGCGTAAAGGGAGGGCAGGCGGTTGGTCGAGTCGTGTGTGAAAGCTCACGGCTTAACCGTGGTAGGTCATGCGTGACTGACTAACTAGAAAGCAGAAGAGGAAAGCGGAATTCCATGTGTAGCGGTGAAATGCGTAGATATAGGGAGGAACACCGGTGGCGAAGGCGGCTTTCTGGTCTGTTATTGACGCTGAGGCTCGAAAGCGTGGGGAGCAAACAGGATTAGAAACCCCTGTAGTCC
>otu10176 A12_370983
GTAGGGAATCTTCCGCAATGGGCGCAAGCCTGACGGAGCAATGCCGCGTGAGTGAAGAAGGTCTTCGGATCGTAAAGCTCTGTTGTTGGAGATGAAAATGGATATGCGTAACTATCTAGCCTGTGACAGTATCTAACCAGAAAGCCCCGGCTAACTATGTGCCAGCAGCCGCGGTAATACGTAGGTGACAAACGTTGTTCGGAATTATTGGGCGTAAAGGGAGCGCAGGCGGTTCGTTAAGTCTGATGTGAAAGCCCAGGGCTTAACCGCGGAAGGGCATTGGAAACTGACCGTCTTGAGTGCAGGAGAGGAAAGTGGAATTCCAAGTGTAGCGGTGAAATGCGTAGATATATGGAGGAACACCAGTGGCGAAGGCGGCTTTCTGGACTGTGACTGACGCTGAGGCTCGAAAGCGTGGGTAGCGAACAGGATTAGAAACCCCAGTAGTCC
>otu10177 A11_791560
GTCGGGAATTTTGCGCAATGGGCGAAAGCCTGACGCAGCAACGCCGCGTGAGGGATGAAGGCCTTCGGGTTGTAAACCTCTTTTTTCAGGGACGATAATGACGGTACCTGACGAATAAGTCACGGCTAACTACGTGCCAGCAGCCGCGGTAATACGTAGGTGACAAGCGTTGTCCGGATTTACTGGGCGTAAAGAGCGCGCAGGCGGTCGTTCAAGTCGAGTGTGAAAGCCCCCGGCTCAACTGGGGAGGATCACTCGGAACTGATTGACTCGAAGGCAGGAGAGGGTAGTGGAATTCCCGGTGTAGTGGTGAAATGCGTAGATATCGGGAGGAACACCAGTGGCGAAGGCGACTACCTGGCCTGTTCTTGACGCTGAGGCGCGAAAGCTAGGGGAGCAAACGGGATTAGAAACCCGTGTAGTCC
>otu10178 A08_667475
GTGGGGAATATTGGACAATGGGCGCAAGCCTGATCCAGCAATGCCGCGTGAGTGATGAAGGCCTTAGGGGTGTAAAGCTCTTTTACCCGGGATGATGATGACAGTACCGGGAGAATAAGCTCCGGCGAACTCCGTGCCAGCAGCCGCGGTAATACGGAGGGAGCTAGCGGTGTTCGGAATTACTGGGCGTAAAGCGCACGTAGGCGGCTTTGTAAGTCAGAGGTGAAAGCCTGGAGCTCAACTCCAGAATTGCCTTTAAGACGGCATCGCTGGAATCCAGGAGAGGTGAGTGGAATTCCGGGTGTAGAGGTGAAATTCGTAGATATTCGGAAGAACACCAGTGGCGAAGGCGGCTCACTGGACTGGTATTGACGCTGAGGTGCGAAGGCGTGGGGAGCAAACAGGATTAGAGACCCTGGTAGTCC
>otu10179 B10_1508838
GTGGGGAATATTGGACAATGGAGGAAACTCTGATCCAGCAATTCTGTGTGTGTGATGAAGGTTTTCGGATTGTAAAACACTTTTAGTTGGGAAGAAACAAATGACGGTACCAACAGAAGAAGCGACGGCTAAATACGTGCCAGCAGCCGCGGTACTACGTATGCCGCAAGCGTTAGTCGGAATTATTGGGCTTAAAGGGCATCTAGGCGGCAAAACAAGTTGAAGGTGAAAACTTGTGGCTCAACCGCAAGGTTGCCTACAAAACTGTATTGCTGGAGTACTGGAAAGGAGGGGGGAACTACACGAGTAGAGGTGAAATTCGTAGATATATGTAGGAATGCCGATGGTGAAGATAGCTTTCTGGACCGAAACTGACGCTGAAGTGCGAAAGCTTGGGGAGCAAACAGGATTAGAAACCCCAGTAGTCC
>otu1018 A03_48412
GTAGGGAATCTTCCGCAATGGGCGCAAGCCTGACGGAGCAATGCCGCGTGAGTGAAGAAGGTCTTCGGATCGGAAAGCTCTGTTGTTAGAGATGAAAAGGGATAGGGGTCACTATCTATCCTGTGACAGTATCTAACCAGAAAGCCACGGCTAACTATGTGCCAGCAGCCGCGGTAATACATAGATGGCAAGCGTTGGCCGGATTTATTGGGCGTAAAGGGAGCGCAGGCGGTTCTTCAAGGCTGATGGGAGAGCCCAGGGCTTAACCGTGGAGGGTCATTGGAAGCGGGAGAACTTGAGGACAGAAGAGGAAAGTGGAATTCCATGGGTAGCGGTGAAATGCGTAGATATATGGAGGAACACCAGTGGCGAAGGCGACTTTCTGGTCAGTAACTGACGCTACGGCTCGAAAGCGTGGGTAGCGAACAGGATTAGAAACCCTAGTAGTCC
>otu10180 B09_1232417
GTGGGGAATATTGGACAATGGGCCACAAGCCTGATCAGGCAATTCTGTTTGCACGATAAAGGTCTTCGGATTGTAAAGTGCTTCCAGGTGGGAAGAAGAAAGTGACGGTACCAACAGAAGACGCGACGGCTAAATACGTGCCAGCAGCCGCGGTAATACGTATGTCGCAAGCTTTAGCCGTATTGATTGGGCGTAAAGCGCGGCTGGGCGGAAAAATAAGTCTGATTGAAAACTGGCGGCCTCACCTCGGGATTGCGTTGGAAACTGTTTTTCTAGAGTACTGGAGAGGTAGGCGGAATTCCTAGTGTAGAGGTGAAATTCGTAGATATTTGTAGGAATGCCGATGGCGAAGTCAGCTCACTGGACCGATACTGACGCTAAGGCGCGAAAGCGTGGGGAGCAAACAGGATTAGAAACCCCTGTAGTCC
>otu10181 A13_631818
GTAGGGAATCTTCCACAATGGGTGCAAACCTGATGGAGCAATGCCGCGTGAAGGATGCAGGTCTTCGGATTGTAAACTTCTTTGGTCAGGGACGAAAAAAATGACGGTACCTGAAGAACAAGCCACGGCTAACTACGTGCCAGCAGCCGCGGTAATACGTAGGTGGCGAGCGTTATCCGGATTTACTGGGTGTAAAGGGCGTGCAGGCGGTTTTTTAAGTTGGATGTGGAAGCTTCGGGCTTAACCCGGAAACGTCATCCAAAACTGGGAGACTTGAGTGTCGGAGAGGAAAGCGGAATTCCTAGTGTAGCGGTAAAATGCATAGAGATTAGGAAGAACACCGGTGGCGAAGGCGGCTTTCTGGACGATAACTGACGCTGAGGCGCGAAAGCGTGGGGAGCAAACAGGATTAGATACCCCGGTAGTCC
>otu10182 A11_840902
GTAGGGAATCTTCCGCAATGGGCGCAAGCCTGACGGAGCAATGCCGCGTGAATGAAGAAGGTCTTCGGATCGTAAAATTCTGTTGTTAGAGAAGAACGGGGATAAGAGTAACTGTTTATCCTGTGACGGTATCTAACCAGAAAGCCACGGCTAACTACGTGCCAGCAGCCGCGGTAATACGTAGGTGGCAAGCGTTGTCCGGATTTATTGGGCGTAAAGGGAGCTCAGACGGTGACTTAAGTTTGATGTGAAAGCCCACGGCTCAACCGTTGAAGGTAATTGAAAACTGGTTCACTTAAATACAGGAGAGGGAAGTAGAATTCCATGTGTAGCGGTGAAATGCGTAGATATATGGAGGAACACCAGTGGCGAAGGCGACTTTCTGGTCTGTTATTGACGCTGAGGCTCGAAAGCATGGGTAGCGAACAGAATTAGAATCCCTTGTAGTCC
>otu10183 B03_1315790
GTGGGGAATATTGGACAATGGGCGCAAGCCTGATCCAGCCATGCCGCGTGAGTGATGAAGGCCCTAGGGTTGTAAAGCTCTTTCACCGGTGAAGATAATGACGGTAACCGGAGAAGAAGCCCCTGCTAACTTCGTGCCAGCAGCCGCGGTAATACGAAGGGGGCTAGCGTTGTTCGGATTTACTGGGCGTAAAGCGCACGTAGGCGGACTTTTAAGTCAGGGTTGAATTCCCGGGTGTCAACCCCGGAATTGCCTTTTCTACTGGAAGTCTTGAGTATGGTAGAGGTGAGTGGAATTCCGAGTGTAGAGGTGAGATTCGTAGATATTCGGAGTAACACCAGTGGCGAAGGCGTCTCACTGGACCATTACTGACGCTGAGGTGCGAGAGCGTGGGGAGCAAACAGGATTAGAAACCCGAGTAGTCC
>otu10184 A09_60731
GTAGGGAATTTTGCGCAATGGACGAAAGTCTGACGCAGCAACGCCGCGTGATCGATGACGCTTTTAGGAGTGTAAAGATCTGTCGTGAGGGAAGAAAAATCTGGATGTAAATAATGTTCAGACTTGACTGTACCTCGCAAGAAAGCACCGGCTAACTTCGTGCCAGCAGCCGCGGTAATACGAGGGGTGCTAGCGTTGTCCGGAATAACTGGGCGTAAAGGGTCCGTAGGCGTTTTGCCAAGTTGATCGTTAAATCCACCGGCTCAACCGGTGACCTGCGATCAAAACTGGCAGAATAGAATATGTGAGAGGAATGTGGAATTCCTGGTGTAGCGGTGACATGCGTAGATATCAGGAGGAACACCAATGGCGAAGGCAGCATTCTGGCACAATATTGACGCTGAGGGACGAAAGCGTGGGGAGCGAACAGGATTAGAAACCCTAGTAGTCC
>otu10185 A07_227814
GTAGGGAAGCTTCCGCAATGGACGCAAGTCTGACGGAGCAACGCCGCGTGTGTGAAGAAGGTTTTCGGATCGTAAAGCACTGTTATTAGCCAAGAACCGCCTCAAGGGTAACTATTTGGGGTCTGACGGTAGCTAATCAGAAAGCCACGGCTAACTACGTGCCAGCAGCCGCGGTAATACGTAGGTGGCAAGCGATGTCCGGACTTATTGGGCGTAAAGGGAGCGCAGGAGGTGAGTTAAGTCAGATGTGACAGCCCGCGGCTCAACCGTGGAATGGCATTGGAAACTGGGACACTGGAGTACAGAAGAGGAGAGTGGAATTCCGTGTGTAGCGGAGAAATGCATAGATATATGGAGGAACGCCAGTGGCGAAGGCGACTCTCTGGTATGATACTGACGCTGCCGCTCGAAAGCGTCGGGAGCAAACAGGATTAGAAACTCCGGTAGTCC
>otu10186 A08_289830
GTGGGGAATATTGGACAATGGGCGCAAGCCTGATCCAGCAATGCCGCGTGTGTGAAGAAGGCCTTCGGGTTGTAAAGCACTTTAAGCAGGGAAGAAAAAACTCGGGCTAATACCTTGAGTCTTGACGGTACCTGTAGAATAAGCACCGGCTAACTCTGTGCCAGCAGCCGCGGTAATACAGAGGGTGCAAGCGTTAATCGGATTTACTGGGCGTAAAGCGTGTGTAGGTGGGTTGACAAGTTGGTAGTGAAAACCCCGGGGTCAACCTGGGGACTGCTTCCAAGACTGTCAGACTAGAGTACGGTAGAGGGCGGTGGAATTTCCGGTGTAGCGGTGAAATGCGTAGATATCGGAAGGAACACCAATGGCGAAGGCAGCCTCCTGGGCCTGTACTGACACTGAGACACGAAAGCGTGGGGATCAAACAGGATTAGAAACCCCAGTAGTCC
>otu10187 B05_1037085
GTGAGGAATATTGGTCAATGGAGGAGACTCTGAACCAGCCAAGTCGCGTGAGCGATGAAGGTTTTCGAATCGTAAAGCTCTGTTCTATGGGAAGATAATGACGGTACCATAGGAGAAAGCCCCGGCTAACTACGTGCCAGCAGCCGCGGTAATACGTAGGGGGCTAGCGTTGTCCGGAATCACTGGGCGTAAAGGGTTCGCAGGCGGTTTTGCAAGTCAGATGTTAAAGACATGGGCCCAACCCATGAAAGCATTTGAAACTGCAGGACTTGAGTAGCGGAAGGGTAAGTGGAATTCCTAGTGTAGCGGTGAAATGCGTAGATATTAGGAGGAATACCGGTGGCGAAGGCGACTTACCGGCCGCAAACTGACGCTGAGGAACGAAAGCGTGGGTAGCAAACAGGATTAGATACCCGAGTAGTCC
>otu10188 B05_1139680
GTGGGGAATATTGCACAATGGGGGAAACCCTGATGCAGCGACGCCGCGTGAGCGAAGAAGGGATTCGTCTCGTAAAGCTCTGTTCTATGGAAAGATAATGACGGTACCATAGGAGGAAGCCCCGGCTAACTACGTGCCAGCAGCCGCGGTAATACGTAGGGGGCGAGCGTTATCCGGAATTATTGGGCGTAAAGGGTACGTAGGCGGCTTGGAAAGTCAGATGTTACAGCGTAGTGCTCCAACCTATAAAGCATCTGTAACTAACAATATTGAGGAAAGGACACGTAAGTGGAATTCCTAGTGTAGCCGTGAAATGCGTAGATATTAGGAGCAATACCGGTGGCGAAGGTTACTTTCTGGACTTTAACTGACGCTGAGGTATGAAAGCGTTGGGAGCAAACAGGATTAGAAACTCGGGTAGTCC
>otu10189 B05_1499632
GTGGGGAATATTGGACAATGGGCGCAAGCCTGATCCAGCCATGCCGCGTGAGTGATGAAGGCCTTAGGGTTGTAAAGCTCTTTCATCGGAGAAGATAATGACGGTATCCGGAGAAGAAGCCCCGGCTAACTTCGTGCCAGCAGCCGCGGTAATACGAAGGGGGCTAGCGTGGTTCGGAATTACTGGGCGTAAAGCGCACGTAGGCGGATATGTAAGTCAGGGGTGAAATACCAGGGCTCAACTCTGGAACTGCCTTTGATACTGGGTATCTTGAGTATGGAAGAGGTAAGTGGAATGCCGGGTGTAGAGGTGAAATTCGTAGATATTCGGAGGAACACCAGTGGCGAAGGCAGCTTACTGGGCCAGTACTGACGCTGAGGTACGAAAGCGTGGGGAGCAAACAGGATTAGATACCCTAGTAGTCC
>otu1019 A13_626855
GTGGGGAATATTGGACAATGGAGGAAACTCTGATCCAGCAATTCTGTGTGTGTGATGAAGGTCTTCGGATGGTAAAGCACTTTTAGTTGGGAAGACGAAAGTGACGGTACCATCAGAAGAAGCGACGGCTAAATACGTGCCAGCAGCCGCGGTAAGACGTATGTCGCAAGGGTTATTCGGAATGATTGGGCTTAAAGGGAATCTAGGCGGCAAAACAAGTTGAAGGTGAAAACTTGTGGCTCAACCACAAGCTTGCCTACAATACTGTAGTGCTAGAGTACTGGAAAGGTGGGTGGAACTACACGAGTAGAGGTGAAATGCGTAGATATGTGTAGGAATGCCGATGATGAAGATATCTCACTGGACAGAAACTGACGCTGAAGTGCGAAAGCTAGGTTAGCAAACAGGATTAGAAACCCGAGTAGTCC
>otu10190 B04_1123529
GTGGGGAATATTGGACAATGGAGGAAACTCTGATCCAGCAATTCTGTGTGTGCGAAGAAGGTCTTCGGATTGTAAAGCACTTTTAGTTGGGAAGAAGAAAGTGACGGTACCAACAGAAGAAGCGACGGCTAAATACGTGCCAGCAGCCGCGGTACTACGTAGGTCGCAAGCGTTATTCGGAATTAGTGGGCTTAAAGGGCATCTAGGCGGCAAAACAAGTTGAAGGTGAAAACTTCTGGCTCAACCAGAAGCGTGCATACAAAACTGTATTGCTAGAGTACTGGAGAGGTGAGTGGAACTCCACGAGTAGCGGTGAAATTCGTAGATATGTGTAGGAATGCCGGTGATGAAGATAACTCACTGGACAGAAACTGACGCTGAAGTGCGAAAGCTAGGGGAGCAAACAGGATTAGAAACCCGAGTAGTCC
>otu10191 A02_102204
GTAGGGAATCTTCCACAATGGGCGCAAGCCTGATGGAGCAATGCCGCGTGAATGATGAAGGTCTTCGGATCGTAAAGTTCTGTTGTCGGCGAAGAACAAGAGCAAGAGTCACTGTTTGATCCTTGACGGTAGCTGACCAGAAAGTCACGGCTAACTACGTGCCAGCAGCCGCGGTAATACGGAGGTTACAAGCGTTGTCCGGAATTATTGGGCGTAAAGGGAGCGCAGGCGGTTGGTTAAGTCTGATGTGAAAGCCCCCGGCTTAACCGGGGAAGGGCATTGGAAACTATCCAACTTGAATGCTGAAGAGGAGAGCGGAATTCCATGTGTAGCGGTGAAATGCGTAGATATATGGAGGAACACCAGTGGCGAAGGCGGCTTTCTGGTCTGTGACTGACGCTGAGGCTCGAAAGCGTGGGTAGCAAACAGGATTAGATACCCGAGTAGTCC
>otu10192 A08_393090
GTAGGGAAGCTTCCGCAATGGGCGCAAGCCTGACGGAGCAATGTCGCGTGAATGAAGAAGGTCTTCGGATCGGAAAATTCGGTGGTTAGAGAAGAACGGGGATAAGAGTAACTGGTTATCCTGTGACGGTATCTAACCAGAAATCCACGGCTAACTACGTGCCAGCAGCCGCGGTAATACGTAGGTGGCAAGCGTTGTCCGGATTTATTGGGCGTAAAGGGAGCGCAGGAGGTGACTTAAGTCTGGTGTGAAAGCCCAAGGCTCAAGCGTGGAAGGTCATTCGAACCTGGGTCACTTGAATACAGAAGAGGAAAGTGGCATTCCATGTGTAGCGGTGAAATGCGTAGATATATGGAGGAACACCAGTGGCGAAGGCGACTTTATGGTCTGTTATTGACGCTGAGGCTCGAAAGCATGGGTAGCGAACAGGATTAGAAACCCTTGTAGTCC
>otu10193 B05_1087452
GTAGGGAATATTGCGCAATGGGGGAAACCCTGACGCAGCAACGCCGCGTGGAGGATGACACTTTTCGGAGCGTAAACTCCTTTTGTTGGGAAAGAATAATGACGGTACCCAACGAATAAGCACCGGCTAACTACGTGCCAGCAGCCGCGGTAATACGGAGGGTGGAAGCGTTACTAGGAATCACTGGGCGTAAAGGACGCGTAGGAGGATTATCAAGTCTTTTGTGAAATCTAATGGCTTAACCATTAAACTGCTTATGAAACTGATAATCTAGAGTGATGCAGATGTAGATATAATTCTTATTGTAGTGGTAAAATCCGCATAGATCAAGAGGAATACTTATTGCGAAAGCGATCTACTGGAACTTAACTAACTCTAATGCGTGAAAGCGTGGGGAGCAAACATGATTAGAAACCCTTGTAGTCC
>otu10194 B07_1383761
GTGGGGAATATTGCACAATGGGCGGAAGCCTGATGCAGCGACGCCGCGTGGGGGATGAAGGCCTTCGGGTTGTAAACTCCTTTCGCTAGGGGCGAATTTGGACGGTACCTAGAGAAGAAGCACCGGCTAACTACGTGCCTGCAGCCGCGGTAATACGTAGGGTGCGAGCGATGTCCGGATTTACTGGGCGTAAAGAGCTCGTAGGTGGGTTGTCTCGTCGTCTGTGGAAGTCCGGGGCTTAACTTCGGGGGTGCAGGCGATCCGGGCATAACTTGAGTGCTGTAGGGGTAACTGGAATTCCTGGTGTAGCGGTGAAATGCGCAGATATCAGGAGGAACACCGATGGCGAAGGCAGGTTACTGGGCAGTTACTGACGCTGAGGAGCGAGAGCATGGGTAGCGAACAGGATTAGAAACCCCTGTAGTCC
>otu10195 B09_1570655
GTAGGGAATCTTCCGCAATGGACGAAAGTCTGACGGAGCAACGCCGCGTGTGTGAAGAAGGTTTTCGGATCGTAAAGCACTGTTGTTAGAGAAGAACGGCTATAAGAGGGACTGCTTATAGAGTGACGGTATCTAACCAGAAAGCCACGGCTAACTACGTGCCAGCAGCCGCGGTAATACGTAGGTGGCAAGCGTTTTCCGGATTTATTGGGCGTAAAGGGAGCGCAGGGGGTTTCTTAAGTCGTATGTGAAAGCCCACAGCTCAACCGTGGAGGGTCATTGGAAACTGGGAAGCTTGAGTGTGGAAGAGGCTAGCGGAATTCCTTGTGTAGCGGTGAAATGCGTAGATATATGGAGGAACACCAGTGGCGAAGGCGGCTTTCTGGTCTGTAACTGACACTGAGCCTCGAAAGCGTGGGGAGCAAACAGGATTAGAAACCCCTGTAGTCC
>otu10196 A09_127344
GTAGGGAATCTTCCACAATGGACGCAAGTCTGATGGAGCAACACCGCGTGAATGAAGAAGGGTTTCGGATCGTAAAATACTGTTATTAGACAAGAACGTACTCAGTGGTAACTATCTTGGTTCTGACGGTAGCTAATCAGAAAGCCACGGCTAACTACGTGCCAGCAGCCGCGGTAATACGTAGGTGGCAAGCGTTATCCGGATTTATTGGGCGTAAAGCGAGCGCCGGCGGAAATTTAAGTCTGATGTGAAAGCCCGCGGCTTAACCGTGGAATGTCATTGGAAACTGTCTTACTTGAGTACAGAAGAGGAGAGTGGAATTCCATGTGTAGCGGTGAAATGCGTAGATATATGGAGGAACACCAGTGGCGAAGGCGACTTTCTGGTCTGTTACTGACGCTGAGGCTCGAAAGCATGGGTAGCAAACAGGATTAGATACCCTAGTAGTCC
>otu10197 B01_148800
GAGGGGAATATTGGACAATGGGCGCAAGCTTGATCCAGCCATGCCGCGTGAGTGATGAAGGCACTAGGGTTGTAAAGATCTTTCACCGGTGTAGATAATGACGGTAACCGGAGAAGAAGCCCCGGCTAACTTCGTGCCAGCAGACGCGGTAATACGAAGGGGGCTAGCGTTGTTCGGATTTAATGGGCGTAAAGAGCACGTAGGCGGACTTTTAAGTCAGGGGTGAAATCCCGGGGCTCAACCACGGAGCTGCATTTGATACTGGAAGTCTTGAGTAAGGTAGAGGTAAGTGGAATTCCGAGTGTAGAGGTGAAATTCGTAGATATTCGGAGGAACACCAGTGGCGAAGGCGGCTCACTGGTCCATTACTGACGCTGAGGTGCGAAAGCGTGGGGAGCAAACAGGATAAGAAACCCTTGTAGTCC
>otu10198 B07_1475978
GTGGGGAATATTGCACAATGGGGGAAACCCTGATGCAGCGACGCCGCGTGGAGGAAGAAGGTCTTCGGATTGTAAACTCCTGTTGTTGTGGAAAAGAAGGATGGTACACAACAAGGAAGTGACGGCTAACTACGTGCCAGCAGCCGCGGTAAAACGTAGGTCACGAGCGTTTTCCGGAATTACTGGGTGTAAAGGGAGCGCAGGCGGGTATGCAAGTTGGGAGTGAAATACCTGGGCTCAACCCATGAACTGGTCTCAAAACTGTGTAGCTTGAGTAGTGCAGAGGTAGGCGGAATTCCCGGTGTAGCGGTGGAATGCGTAGATATCGGGAGGAACACCAGTGGCGAAGGCGGCCTACTGGGCACTAACTGACGCTGAGGCTCGAAAGCATGGGTAGCAAACAGGATTAGAAACCCTGGTAGTCC
>otu10199 B09_1149082
GTAAGGAATATTGCTCAATGGGAGAAATCCTGAAGCAGCAACGCCGCGTGAAGGATGAAGGGCTTTTGCTTGTAAACTTCTGTAGTGAGGGAAAAAACCTCCATTTTATGGAGTATGATGGTACCTCAAAAGTAAGCCCCGGCTAACTACGTGCCAGCAGCCGCGGTAATACGTAGGGGGCAAACGTTGTCCGGATTTACTGGGTGTAAAGGGTGCTCAGGCGGTCTTGTAAGTTAGAAGTGAAATCCTAGAGCTTAACTCTGGAACTGCTTTTAATACTGCAAGGCTTGAATGTGGAAGAGGAGGATGGAATTTCTGGTGTAGCAGTGAAATGCGTAGATATCAGAAAGAACACCAGTGGCGAAGGCGGTCCTCTGGTCCACTATTGACGCTAAAGCACGAAAGCGTGGGGAGCAAACAGGATTAGAAACCCGAGTAGTCC
>otu102 B09_1325498
GTGGGGAATATTGCACAATGGACGCAAGTCTGATGCAGCGACGCCGCGTGGGGGATGAAGGCTTTCGGGTTGTAAACTCCTTTCAGTACAGAAGAAGCATTTTTTGTGACGGTATGTGCCGACGAAGCGCCGCCTAACTACGTTCCCGCAGCCGCGGTAATACGTAGGGCGCGAGCGTTGTCCGGAATTATTGGGCGTAAAGAGCTCGTAGGCGGTTTGTTGCGGCTGCTGTGAAAGACCGGGGCTTAACTTCGGGGTTGCATGTGGTACGGGCAGACTAGAGTGTGGTAGGGGTAATTGGAATTCCTAGTGTAGCGGTGAAATGCGCAGATATCAGGAGGAACACCGATGGCGAAGGCAGGTTACTGGGCCATTACTGACGCTGAGGAGCGAAAGCGTGGGGAGCGAACAGGATTAGAAACCCTGGTAGTCC
>otu1020 B03_1601044
GTGGGGAATATTGGGCAATGGGGGAAACCCTGACCCAGCAACGCCGCGTGAAGGAAGAAGGCTTTCGGGTTGTAAACTTCTTTTAGCAGGGACGAAGAACGTGACGGTACCTGCAGAAAAAGCAACGGCTAACTACGTTCCAGCAGCCGCGGTAATACGTAGGTTGCAAGCGTTTTCCGGATTTACTGGGTGTAAAGGGCGTGTAGGCGGAGATGCAAGTTGGGAGTGAAATCCCGGGGGTCAAGCCCGGAACTGATTTCAAAACTGCATCCCGTGAGTATCGGAGAGGCAAGGGGAATTCCTAGTGTAGCGGTGAAATGGGTAGATATTAGGAGGAACCCCGGTGGCGAAGGCGGCGTGCTGGACGACAACTGACGCTGAGGCGCGAAAGCGTGGGGAGCAAACAGAAATAGAAACCCAGGTAGTCC
>otu10200 A12_728830
GTAGGGAATCTTCCGCAATGGGCGCAAGCCTGACGGAGCAATGCCGCGTGAATGAAGAAGGTCTTCGGATCGTAAAATTCTGTTGTTAGCGAAGAACAGGGATAAGAGGAACTGTTTATCCTGTGACGGTATCTAACCAGAAAGCCACGGCGAACTACGTGCCAGCAGCCGCGTTAATACGTAGGTGGCAGGCGTGGTCCGGCTTTATTGGGAGTAAAGGGAGCGAATGCGGTGAATTAAGTCTGATGTGAAAGCCCGCGGCTCAACCGTGGAAGGTCATTGGAAACTGGGTCACTTGAATACAGAAGAGGAAAGTGGCATTCCATGTGTAGCGGTGAAATGCGTAGATATATGGAGGAACACCAGTGGCGAAGGCGACTTTCTGGTATGTTATTGACGCTGAGGCTCGAAAGCATGGGTAGCGAACAGGATTAGAAACCCGAGTAGTCC
>otu10201 B01_3217
GTGAGGAATCTTCCGCAATGGGCGAAAGCCTGACGGAGCGACACCGCGTGGAGGATGACGCGTTTATTCGTGTAAACTCCTTTTCTATGGGAAGATTATGACGGTACCATAGGAATAAGGGACGGCTAACTACGTGCCAGCAGCCGCGGTAATACGTAGGTCCCGAGCGTTATCCGGAATTACTGGGCGTAAAGAGTTCGTAGGCGGTCCGTTAAGTTCGGCATGAAAGACCGGGGCTCAACCCCGAGTTTGTGCCGGATACTGGCGGACTAGAATCCGGGAGAGGTTGGCAGAATGGTACGAGTAGGGGTGCAATCCGTTGATACGTACTGGAATACCGAAAGCGAAGGCAGCCAACTGGAACGGTATTGACGCTGAGGAACGAAAGCGTGGGGAGCGAAAAGGATTAGAAACCCTAGTAGTCC
>otu10202 B02_561708
GTAGGGAATCTTCCGCAATGGGCGCAAGCCTGACGGAGCCATGCCGCGTGTGTGAAGAAGGTCTTCGGTTCGTAAAGCACTGTTGTTAGAGAAGAACCACCAATAGAGTCACTGTTATTGGTCTGACGGTATCTAACCAGAAAGCCACGGCTAAATACGTGACAGCAGCCGCGGTAATATGTAGGTGGCGAGCGTTATACGGATTTATTGGGCGTAAAGGGAGCGCCGACAGTGACTTAAGTCTGAAGTGAAAGCCCACGGCTCAACCGTGGAAGGTCATTGGAAACTGGGTCACTTGAGTACAGAAGAGGAAAGCGGAATTCCATGTGTAGCGGTGAAATGCGTAGATATATGGAGGAACACCAGTGGCGAAGGCGACTTTCTGGTCTGAAACTGACGCTGAGGCTCGAAAGCGTGGGGAGCAAACAGGATTAGAAACCCCAGTAGTCC
>otu10203 A04_207580
GTAAGGAATATTGGTCAATGGACGCAATTCTGAACCAGCCATGCTGCGTGAAGGATGAAGGTCCTCTGGATTGTAAACTTCTTTTATAGGGGGCGAAAAAAGGTCTTTCTAGATCACTTGACAGTACCCTATGAATAAGCACAGGCTCACTCCGTGCCAGCAGCCGCGGTAATACGGAGGGTGCAAGCGTTATCAGGATTTACTGGGTTTAAAGGGTGCGTAGGAGGGTAGGTAAGTAAGAGGTTAAAACCTGGAGATCAACTCCAGAACTGCCTTGGATACTAACTATCTTGAATATAGTGAAGGTAAGAGGAATATGTCATGTAGCGGTGAAATGCATAGATATGACATAAAACACCTATTGCGAAGGCAGCTTACTACGCCTATATTGACGCTGAGGCACGAAAGCGTGGGGATCAAACAGGATTAGAAACCCTTGTAGTCC
>otu10204 A09_363719
GTGGGGAATTTTGGACAATGGGGGAAACCCTGATCCAGCCATCCCGCGTGTGCGATGAAGGCCTTCGGGTTGTAAAGCACTTTTGGCAGGAAAGAAACGTCGCGGGTTAATACCCCGCGAAACTGACGGTACCTGCAGAATAAGCACCGGCTAACTACGTGCCAGCAGCCGCGGTAATACGTAGGGTGCAAGCGTTAATCGGAATTACTGGGCGTAAAGCGTGCGCAGGCGGTTCGGAACGAAAGATGTGACATCCCAGAGCTTAACTTTGGAACTGCATTTTTAACTACCGGGCTAGCGGGTGTCAGAGGGAGGTGGAATTCCGCGTGTAGCAGTGCAATGCGTTGGTATGCGGAGGAACGCCGATGGCGAAGGAAGCCTCCTGGGATAACAATGACGCTCATGCACGAAAGCGTGGGGAGCGACCAGGATTAGAATCCCCAGTAGTGC
>otu10205 B08_1078850
GTAAGGAATATTGGACAATGGGGGAAACCCTGATCCAGCCATGCCGCGTGAGTGAAGAAGGCCTTCGGGTTGTATAGCTCTTTTGTACGGGAAGATGATGACGGTACCGTAAGAATAAGCACCGGCTAACTTCGTGCCAGCAGCCGCGGTAATACGAAGGGTTCAAGCGTTGTTCGGAATTACTGGGCGTAAAGGGCATGTAGGTGGTTGCATTAGTTAGTGGTGAAATCCCAGGGCTCAACCTTGGAATTGCCATTGATACGGTGCAGCTAGAGGAATAGAAGGGATAATGGAATACCCAGTGTAGAGGTGGAATTCGTAGATATTGGGTAGAACACCAGTGGCGAAAGCGGTTATCTGGCTATTTACTGACACTGAGATGCGAAAGCGTGGGGATCAAACAGGATTAGAAACCCCGGTAGTCC
>otu10206 B08_1182978
GTGGGGAATCTTGCGCAATGGGCGAAAGCCTGACGCAGCGACGCCGCGTGAGTGATGAAGGCCTTCGGGTTGTAAAGCTCTGTGGAGGGGGACGAATAAGGGTTGGCTAACATCCAGCTCGATGACGGTACCCCTTTAGCAAGCACCGGCTAACTCTGTGCCAGCAGCCGCGGTAAGACAGAGGGTGCAAACGTTGTTCGGAATTACTGGGCGTAAAGCGCATGTATGGGTTTCGGAAACACAGAGGTGAAAGCCCTTTGCTTAACCCAGGAAGTGCATTTGAATCGCACGAACTTGAGTCCCGGAGAGGAAGGCGGAATTCTCGGTGTAGAGGTGAAATTCGTAGATTTCGAGAGGAAAATCGGTGGCGAAGGCTGCCTGCTTGACGGTTACTGACGCTGAGATGCGAAAGCGTGGGAAGCTAACAGGATTAGAAACCCCAGTAGTCC
>otu10207 A09_130948
GTGGGGAATATTGGGCAATGGGCGAAAGCCTGACCCAGCAACGCCGCGTGAGGGAAGAAGGGTTTCGGCTCGTAAACCTCTGTCCTATGGGACGAACACAATGACGGTACCATAGGAGGAAGCCCCGGCTAACTACGCGCCAGCAGCCGCGGTAATACGTAGGGGGCGAGCGGTGTCCGGAATGATTGGTGGTAAAGGGCGCGTAGGCGGCCCGTTAAGTCTGGAGTGAAAGCCCCGCTTTCAAGGTGGGAATTGCTTTGGATACTGATGAGCTCGAGTGCAGGAGAGGAAGGCGGAATTACCGGTGTAGCGGTGAAATGCGTAGAGATCGGTAGGAACACCAGTGGCGAAGGCGGCTTTCTGGACTGAAACTGACGCTGAGGCGCGAAAGCGTGGGGAGCAAACATGATTAGAAACCCGTGTAGTCC
>otu10208 B08_1078854
GTGGGGAATATTGGACAATGGGGGGAACCCTGATCCAGCCATGCCGCGTGAGTGAAGAAGGCCTTCGGGTTGTAAAGCTCTTTTATAGGGGGAGATGATGACGGTACCCTATGAATAAGCACCGGCAAACTTCGTGCCAGCAGCCGCGGTAATACGAAGGGTGCTAGCGTTGTTCGGAATTACTGGGCGTAAAGGGCATGTAGGTAGGATATTAAGTTAGTGGTGAAACCCCAGGGCTCAACCTTGGAATTGCCATTAATACTGGTAATCTAGAGTATAGGAGAGGATAGCGGAATACCCAGTGTAGAGGTGAAATTTGTAGATATTGGGTAGAACACCGGAGGCGAAGGCGGCTATCTGGCCTATTACTGACGCTGATATGCGAAAGCGTGGGGATCAAACAGGATTAGATACCCCAGTAGTCC
>otu10209 B08_1417216
GTGGGGAATCTTCCGCAATGGGCGAAAGCCTGACGGAGCAATGCCGCGTGAGTGATGAAGGTTTTCGGACCGTAAAGCTCTTTTGTTTATGACGAACGTGCAGATTGTGAACAATGATTTGTAATGACGGTAGTAAACGAATAAGCCACGGCTAACTACGTGCCAGCAGCCGCGGTAATACGTAGGGGGCGAGCGTTGTCCGGAATTATTGGGCGTAAAGAGCACGTAGGCGGTATTTTAAGTCAGGAGTGAAAATGCGGGGCTCAACCCAGTAAGGCTCTGGAAACTGGGAAACTTGAGGGCAGGAGAGGAAAGGGGAATTCCCAGTGTAGCGGTGAAATGCGTAGATATGGGGAGGAAAACCAGTGGCGAAGGCGCCTTTCTGGACGGTGTCTGACGCTGAGATGCGAAAGCCAGGGTAGCGAACGGGATTAGAAACCCTTGTAGTCC
>otu1021 B07_1271560
GTGGGGAATATTGGACAATGGAGGAAACTCTGATCCAGCAATTCTGTGTGTGCGATGAAGGTTTTCGGATTGTAAAGCACTTTTAGTTTGGAAGAAGAAAGTGACGGTACCAACAGAAGAAGCGACGGCTAAATACGTGCCAGCAGCCGCGGTAATACGTATGTCGCAAGCGTTATTCGGAATTATTGGGCTTAAAGGGCATCTAGGCGGCAAAACAAGTTGAAGGTGAAAACTCGGGGCTCAACCACAAGCTTGCCTACAAAACTGTATTGCTAGAGTACTGGAAAGGTAGGTGGAAATACACGAGTAGAGGTGAAATTCGTAGATATGTGTAGGAATGCCGATGGTGAAGATGGCTCCCTGGACAGAAACTGACGCTGAAGTGCGAAAGCTAGGGGAGCAAACAGGATTAGATACCCGAGTAGTCC
>otu10210 A12_790883
GTAAGGAATATTGCGCAATGGGGGAAACCCTGACGCAGCAATACCGCGTGGAGGATGACACTTTTCGGAGCGTAAACTCCTTTTGTTAGGAAAGAATAATGACGGTACCTAACGAATAAGCACCGGCTAACGCCGTACCAGAAGCCGCGGTAATACGGGGGGTGCAAGCGTTACTCGGAATCACTGGGCGTAAAGGACGCGTAGGCGGATTATCAAGTCTTGTGTGAAATGCACTGGCTTAACCATTAAACAGCACATGAAACTGGCAGTCTAGAGTGGGGGAGAGGTAGATGGAATTCTTAGTGTAGGGGTAAAATCCATAGAGATTAAGAGGAATACCTATTGCGAAGGCGATATACTAGAACTCAACTGACGCTGAGGCGTGAAAGCGTGGGTAGCAAACAGGATTAGAAACCCCAGTAGTCC
>otu10211 A10_79267
GTAGGGAATCTTCCGCAATGGACGCAAGTCTGACGGAGCAATGCCGCGTGAATGAATAAGGTCTTCGGATCGTAAAATTATGTTGTTAGAGAAGAATAAGGAGGACGTAACTATTCCTCCCTTGACGGTATCTAACCAGAAAGCCACGTCTAACTACGTGCCAGCAGCCGCGGTAATACGTAGGTGGCAAGCGTTGCCCGGATTTATTTGGCGTAAAGGGAGCGCAAGAGGGGACTTAAATCTGATTTGAAAGCCCACGGCTCAACCGTGAAAAGTAATTGGAAACTGGTGCACTTGAATGCAGAAGAGGAAAGTGGAATTCCATGTGTAGCGATGAAATGCGTAGTTATATGGAGCAACACCAGTGGCGAAGGCGACTTTCTGGTCTGTTATTGACGCTGAGGCTCGAAAGCATGGGTAGCGAACAGGATTAGAAACCCGTGTAGTCC
>otu10212 B05_1207343
GTGAGGAATAATGGACAATGGAGGCAACTCTGACCCTGCCAAGTCGCGTGAAGGAAGACTGCCCTATGGGTTGTAAACTTCTTTAGTAGGGGAGAAGCGGTAGGTACGTGTACCTATATGAAAGTAACCTAAGAATAAGTAACGGCTAACGCCGTGCCAGCAGCCGCGGTAATACGGAGGATACGATCGTTATACGGATTTATTGGGTTGAAAGGGTGCGTAGGTGGCCTGATAAGTTGGGGGTGAAAAGCTGTGGCTCAACCACAGTCTTGCCTTCGATACTGTTATGCTTGAGTGTGGTTGATGTAGGCGGAATTTGCAGTGTAGCGGTGAAATGCTTAGATATTACGTGGAACTCCGATTGCGAAGGCAGCTTACAAAACTACAACTGACACTGATACACGAAAGCGTGGGTATCAAACAGGATTAGATACCCTGGTAGTCC
>otu10213 B05_1149230
GTGGGGAATTTTGGACAATGGGGGCAACCCTGATCCAGCAATGCCGCGTGTGTGACGAAGGCCTTCGGGTTGTAAAGCACTTTTGGCGGGAACGAAACGGCGCTTGCTAATACCAGGCGCTAATGACGGTACCCGCAGAATAAGCACCGGCTAACTACGTGCCAGCAGCCGCGGTAATACGTAGGGTGCAAGCGTTAATCGGAATTACTGGGCGTAAAGCGTGCGCAGGCGGTTTTGCAAGACAGATGTGAAATCCCCGGGCTTAACCTGGGAACTGCATTTGTGACTGCAAGGCTAGAGTGTGTCAGAGGGAGGTGGAATTCCGCGTGTAGCAGTGAAATGCGTAGAGATGCGGAGGAACACCGATGGCGAAGGCAGCCTCCTGGGATAACACTGACGCTCATGCACGAAAGCGTGGGGAGCAAACAGGATTAGAAACCCCAGTAGTCC
>otu10214 B06_1484658
GTGAGGAATATTGGTCAATGGAGGCAACTCTGAACCAGCCAAGTCGCGTGAAGGAAGACGGTCCTATGGATTGTAAACTTCATTAGTAGGTGAGTAAGGCTAGGTACGTGTACCTATTAGAAAGTAACCTAAGAATAAGTATCGGCTAACTCCGTGCCAGCCGCCGCGCTAATACAGAGGATACGAGCGTTACCCGGATTTATTGGGTTTAAAGGGTGCGTAGGTGGCTTATTAAGTCAGGGGTGAAGAGCGGTGGCTCAACGATAGTCTTGCCTTTGATACTGGTGAGCTTGAGTGTAGATGATGTAGGCGGAATGCGTAGTGTAGCGGTAAAATGCATAGATATTACGCAGAACTCCGATTGCGAAGGCGGCTTACAAAGCTACTACTGACACTGAGGCACGAAAGCGTGGGGATCAAACAGGATTAGAAACCCGAGTAGTCC
>otu10215 A03_30287
GTGGGGAATATTGCACAATGGGCGAAAGCCTGATGCAGCGACGCCGCGTGAGGGATGACGGCCTTCGGGTTGTAAACCTCTTTCAGCAGGGAAGAAGCGAAAGTGACGGTACCTGCAGAAGAAGCGCCGGCTAACTACGTGCCAGCAGCCGCGGTAATACGTAGGGCGCAAGCGTTGTCCGGAATTATTGGGCGTAAAGAGCTCGTAGGCGGTCTGTCGCGTCGGATGTGAAAGCCCGGGGCTTAACCCCGGGTCTGCATTCGATACGGGCAGACTAGAGTGTGGTAGGGGAGATCGGAATTCCTGGTGTAGCGGTGAAATGCGCAGATATCAGGAGGAACACCGGTGGCGAAGGCGCCACTCTGGGCCGAGACTGACGCTGAGGAGCGAAAGCGTGGGTAGCAAACAGGATTAGAAACCCTAGTAGTCC
>otu10216 A08_311463
GTAGGGAATCTTCCGCAATGAGCGAAAGCCTGACGGAGCAATGCCGCGTGAATGAAGAAGGTCTTCGGATCGTAAAGTTCTGTTGTTAGAGAAGAACTGGGTTAAGAGTAACTGCTTAAACTTTGACGGTATCTAACCAGAAAGCCACGGCTAACTACGTGCCATCAGCCGCGGTAATACGTAGGTGGCAAGCGTTGTCCGGATTTATTGGGCGTAAAGGGAGCGCAGGCGGTTCTTTAAGACTGATGAGAAAGCCCACGGCTCAACCGTGGAAGGTCATTGGAAACTGGAGAACTTAAGTACCGAAGAGGAAAGTGGAAATCCATGTGGAGCGGTGAGATGCGTAGAGATATTGAGGAACACCAGTGGCGAACGCGCCTTTCTGGTCTGTTACTGACGCTGAGGCTCGAAAGCATGCGGAGCGAACAGGATTAGAACCCCGTGTAGTCC
>otu10217 A12_375919
GTAGGGAATCGTCCGCAATGGGCGCAATCCTTACGGAGCAATGCCGCGTGAGTGAAGAAGGTCGTCGGATCGGAAAGCTCTGTTGTTAGAGAAGAACAAGGGATAGTTAACTGCTATCCCCCTGACGGGATCGAACCAGAAAGTCACGGCTAACTACGTGCCATCAGCCGCGGTAATACGGAGGTGGCAAGCGGTGGCCGGATTTATTGGGCGTAAAGGGAGCGCAGGCGGTTTTTTAAGTCTGATGTGAAAGCCTACGGCTTAACCGTAGGATTGCATTGGACACTGGGAAACTAGAGTGCAGAAGAGGAAAATGCAACTCCATGTGTAGCGGTGCGATGCGTACATATATGGAGGAACACCAGTGGCGAAGGCGATTTTCTGGTCTGATACTAACGCTGAGGCTCGAAAGCGTGGGGAGCAAACCGGATTAGATACCCCAGTAGTCC
>otu10218 A05_781468
GTGGGGGATATTGCACAATGGAGGCAACTCTGATGCAGCGACGCCGCGTTAGCGAAGAAGGGATTCGTTTCGTAACGCTCTGTCCTATGGGAAGATAGTGACGGTACCATAGAAGAAAGCCCCGGCTAACTACGTGCCAGCAGCCGCGGTAATACGTAGGGGGCGAGCGTTGTCCGGAATCATTGGGCGTAAAGGGTTCCTAGGCGGTAATACATGTCAGTTGTGAAATACCGAGGCTCAACCGCAGTAAGCAATTGAAACTGTATAACTTGAGGAATGGAGAGGTAAGTGGAATTCCTAGTGTAGCGGTGAAATGCGTAGATATTAGGAGGAATACCAGTTGCGAAGGTGACTTACTGGACATCACCTGACGCTGAGGAACGAAAGCGTGGGTAGCAAACAGGATTAGATACCCGTGTAGTCC
>otu10219 B03_1562485
GTGAGGAATATTGGTCAATGGGCGAAAGCCTGAACCAGCCATGCCGCGTGCAGGATGAAGGCTCTATGAGTTGTAAACAGCTTTTGTGCGAGGGTAAAGTAAGTTACGCGTAACTGTTTGAAAGTATCGTACGAATAAGGATCGGCTAACTCCGTGCCAGCAGCCGCGGTAATACGGAGGATCCGAGCGTTATCCGGATTAATTGGGTTTAAAGGGTGCGTAGGCGGTTATTTAAGTTAGAGGTGAAACTCCGGTGCTTAACACCGGCGCTGCCTCTAATACTGTTTGACTAGAGTGTAGTAGCGGTAGGCGGAATGTCTGGTGTAGCGGTGAAATGCTTAGAGATCATACAGAACACCAATTGCGAAGGCAGCTTACCAAGCTATATCTGACGTTGAGGCACGAAAGCGTGGGGAGCAAACAGGATTAGAAACCCGTGTAGTCC
>otu1022 B07_1402710
GTGAGGAATCATGGTCAATGGAGGCAACTCTGATGCAGCGACGCCGCGTGAGCGATGAAGGGATTCGTTTCGTAAAGCTCTGTTCTATGGGAAGAAAAGGACTGTACCATAGGAGTAAGCCCCGGCTAAATACGTGCCAGCAGCCGCGGTAATACGTATGGGGCGAGCGTTGTCCGGAATTATTGGGCGTAAAGGGTACGCAGGCGGTTTACCAAGTTGGATGTGGAATCATGTAGCTCAACTACAAACGTGCATCCAAAACTGGAAAACTTGAGTTAAGGAGAGGTAAGTGGAATTCCTGGTGTAGCGCTGAAATGCATAGATATCAGGAGGAATACCGGTGGCGAAGGCGACTTACTGGACTTAAACTGACGCTGAGGTCCGAAAGCGTGGGGAGCAAACAGGATTAGAAACCCTAGTAGTCC
>otu10220 B03_1314972
GTGGGGAATATTGGACAATGGGCGCAAGCCTGATCCAGCCATACCGCGTGGGTGAAGAAGGCCTTCGGGTTGTAAAGCCCTTTTGTTGGGAAAGAAATCCAGCCGGCTAATACCTGTCTGGGATGACGGTACCCAAAGAAGAAGCACCGGCTAACTTCGTGCCAGCAGCCGCGGTAATACGAAGGGTGCAAGCGTTACTCGGAATTACTGGGCGTAAAGCGTGCGTAGGCGGCCGATCAAGTCCGGTGTGAAAGCCCTGGGCTCAAACTGGGAACTGCATTGGATACTGGGCGGCTAGAGTGCGGTAGAGGGGAGCGGAATTCCTAGTGTAGCAGTGAAATGCGTAGAGATCAGGAGGAACATCCATGGCGAAGGCAGCTACCTGGACCAACACTGACACTGAGGCACGAAAGCGTGGGGAGCAAACAGGATTAGAAACCCCAGTAGTCC
>otu10221 B02_867596
GTGGGGAATATTGGACAATGGGCGCAAGCCTGATCCAGCCATACCGCGTGGGTGAAGAAGGCCTTCGGGTTGTAAAGCCCTTTTGTGGGGAAAGAAATCCCCCGGGCTAATACCGGGCTGGGATGACGGTACCCAAAGAATAAGCCCCGGCTAACTTCGTGCCAGCAGCCGCGGTAATACGAAGGGTGCAAGCGTTGCTCGGAATTACTGGGCGTAAAGCGTGCGTAGGTGGTCGTGTAAGTCCGGTGTGAAAGCGCTGGGCTCAACCTGGGAACGGCAGTGGATACTGGGGGACTAGAGTGTGGTAGAGGGTAGCGGAATTCCTGGTGTAGCAGTGAAATGCGTAGAGATCAGGAGGAACATCGATGGCGAAGGCAGCTACCTGGAACAGCACTGACACTGAGGCACGAAAGCGTGGGGAGCAAACAGGATTAGAAACCCCTGTAGTCC
>otu10222 A11_554622
GTGGGGAATATTGGACAATGGGCGAAAGCCTGATCCAGCCATGCCGCGTGTGTGAAGAAGGTCTTCGGATTGTAAAGCACTTTAAGTTGGGAGGAAGGGCAGTAAGTTAATACCTTGCTGTTTTGACGTTACCGACAGAATAAGCACCGGCTAACTCTGTGCCAGCAGCCGCGGTAATACAGAGGGTGCAAGCGTTAATCGGAATTACTGGGCGTAAAGCGCTCGTAGGCGGTTTGTTAAGTCGGATGTGAAAGCCCCGGGCTCAACCTGGGAACTGCATCGAAAACTGGCAAGCTAGAGTACGGTAGAGGGTAGTGGAATTCCATGTGTAGCGGTGAAATGCGTAGATATATGAAGGAACACCAGTGGCGAAGGCGGCCACCTGGACTGTTACTGACACTGAGGTGCGAAAGCATGGGGAGCAAACAGGATTAGAAACCCCAGTAGTCC
>otu10223 A06_582412
GTAGGGAATCTTCCACAATGGGCGCAAGCCTGATGGAGCAATGCCGCGTGAATGATGAAGGTCTTCGGATCGTAAAGTTCTGTTGTTAGCGATGAAAAAGGTCAAGAGTAACTGCTTGACTGTTGACAGTAGCTAACCAGAAAGTCACGGCTAACTACGTGCCAGCAGCCGCGGTAATACGTAGGTGACAAGCGTTGTCCGGAATTATTGGGCGTAAAGGGAGCGGAGGCGGTTGGTTCACTCAGATGTGAAAGCCAACGGATTGAACGTGGACGGTCATTGGAACCTGACTCACTTGAATGCAAAAGAGGAAAGCGGAATTCCATGTGTAGCGGTGAAATGCGTAGATATATGGAGGAACACCAGTGGCGAAGGCGGCTTTCTGGTCTGTTATTGACGATGAGGCTCGAAAGCGTGGGGTGCAAACAGGATAAGAAACCCTGGTAGTCC
>otu10224 A03_646497
GTAGGGAATCTTTCACAATGGGCGAAAGCCTGATGAAGCAACACCGCGTGAATGAAGAAGGGTTTCGGCTCGTAAAATTCTGTCGCTAGAGAAGAACGCACCAAGTAGGAAATGGCTTGGTAGTGACGGTATCTGGTTAGAAAGGCACGGCTAACTACGTGCCAGCAGCCGCGGTAATACGTAGGTGGCAAGCGTTAGCCGGATTTATTGGGCGTAAAGCGATCGCAGGCGGTTGATTAAGTCCGATGTGAAAGCCTTCGGCTTAACCGCAGAAGTGCATTGGAAACTGAGCGACTTGAGTACAGAAGAGGACAGTAGAACACCATGTGTAGCGGTGAAATGCGTAGATATATGGTGGAATACCAGTGGCGAAGGCGGCTGTCTGGTCAGTCACTGACACTGAGGATCGAAAGCATGGGTAGCAAACAGGATTAGAAACCCCAGTAGTCC
>otu10225 A08_409775
GTGGGGAATATTGGGCAATGGGCGAAAGCCTGACCCAGCGACGCCGCGTGAGGGAAGAAGGTCTTCGGATTGTAAACCTTTGTTGACAGGGAAGAAGAAAGTGACGTAACCTGTCGAGGAAGCCACGGCTAACTACGTGCCAGCAGCCGCGGTAATACGTAGGTGGCAAGCGTTATCCGGATTTACTGGGTGTAAAGGGTGTGTAGGCGGGGCAACAAGTCGGATGTGAAAATCTCGGGCTCAACTCGAGACCTGCGTCCGAAACTGTCGCTCTTGAGAGTCGGAGAGGTAAACGGAATTCCCGGTGTAGCGGTGAAATGCGTAGATATCGGGAGGAACATCGGTGGCGAAGGCGGTTTACTGGACGACAACTGACGCTGAGACACGAAAGCGTGGGGAGCAAACAGGATTAGAAACCCTAGTAGTCC
>otu10226 A02_619171
GTGGGGAATTTTGCACAATGGGCGCAAGCCTGATGCAGCGACGCCGCGTGTGGGATGACGGCCTTCGGGTTGTAAACTCCTTTCGGCACTGACGAAGCCATGTTTGTGGTGACGGTAGGTGTAGAAGAAGCACCGGCTAACTACGTGCCAGCAGCCGCGGTAATACAGAGGGGGCTAGCGTTGTGCGGAATTACTGGGCGTAAAGGGCTTGTAGGTGGTTGAGTGCGTCGTTTGTGGAAGCCCGGTTCTTAACGTCGGGTGTGCAGGCGTTACGGGTTGACTTGAGTTCTGTAGGGGTATCTGGAATTCCTGGTGTAGCGGTGAAATGCGCAGATATCAGGAGGAACACCGATGGCGAAGGCAGGTTACTGGGCCACCACTGACGCTGAGGAGCGAAAGCGTGGGTAGCGAACAGGATTAGAAACCCCTGTAGTCC
>otu10227 B09_1534226
GTGGGGAATATTGCGCAATGGGGGAAACCCTGATGCAGCGACGCCGCGTGAAGGAAGAAGTATCTCGGTATGTAAACTTCTATCAGCAGGGAAGAGAATGACGGTACCTGACTAAGAAGCCCCGGCTAATTACGTGCCAGCAGCCGCGGTAATACGTAAGGGGCAAGCGTTATCCGGATTTACTGGGTGTAAAGGGAGCGTAGACGGATGGACAAGTCTGATGTGAAAGGCAGGGGCCCAACCCCTGGACTGCATTGGAAACTGCCCGTCTTGAGTGCCGGAGAGGTAAGCGGAATTCCTGGTGTAGCGGTGAAATGCGTAGATATTAGGAGGAACACCAGTGGCGAAGGCGGCTTACTGGACGGTAACTGACGTTGAGGCTCGAAAGCGTGGGGAGCAAACAGGATTAGAAACCCCAGTAGTCC
>otu10228 B06_1391552
GTGGGGGATCTTGCACAATGGAGGCAACTCTGATGCAGCGACGCCGCGTGAGCGAAGAAGGGATTCGTTTCGTAAAGCTCTGTCCTATGGGAAGATAGTGACGGTACCATAGAAGAAAGCCCCGGCTAACTACGTGCCAGCAGCCGCGGTAATACGTAGGGGGCGAGCGTTGTCCGGAATCATTGGGCGTAAAGGGTTCGTAGGCGGTAATACATGTCAGTTGTGAAATCCGGAGGCTCAACCTCAGTGAGAAATTGAAACTGTAGAACTTGAGGAATGGAGGGGTACGGGGAATTCCTAGTGGAGCGGTGAAAACCGTAGATATTAGGAGGATTACCAGTAGCGAAGGCGACTTACTGGCCATCACCTGACGCTGAGGAACGAAAGCGTGGGTAGCAAACAGGATTAGATACCCCGGTAGTCC
>otu10229 B07_1223939
GTGGGGAATATTGCACAATGGGAGTAATCCTGATCCAGCCATGCCGCGTGCAGGCGACGGCCCTACGGGCCTTAAACTGCTTTTGCCGGGGGGCAACGGCGCGCACGAGCTGCGCGCGTGAGAGTACCCGGCGAATAAGCATCGGCTAACTCCGTGCCAGCAGCCGCGGTAATACGGGGGATGCGAGCGTTATCCGGATTCATTGGGTTTAAAGGGCGCGCAGGCGGCCAGTCAAGTCGGCGGTGAGATCCGCGGGCCCAACCCGCGATGTGCCGTTGATACTGTCGGGCTGGGATACGTGCGCCGTGGGGGGAATGCGTGGTGTAGCGGTGAAATGCATAGATATCACGCAGAACGCCGATTGCGGAGGCACCTCACGAGCACGTTATCGACGCTGAGGCGCGAAAGCGTGGGGATCGAACAGGATTAGAAACCCCAGTAGTCC
>otu1023 A06_46568
GTGAGGAATATTGGTCAATGGTCGGAAGACTGAACCAGCCAAGTAGCGTGAAGGATGAAGGTTCTATGGATTGTAAACTTCTTTTATACGGGAATAAAGGAACCTACGTGTAGGTGTTTGTATGTACCGTATGAATAAGCATCGGCTAACTCCGTGCCAGCAGCAGCGGTAATACGGAGGATCGGGGCGTTATCCGGATTTATTGGGTTTAAAGGGAGCGTAGACGGGATGGTAAGTCAGTTGTGAAAGGCCGCGGCTCAACCGCAGCACTGCAGTTGATACTGGCGTCCTTGAGTCCGGTTGAGGTATGTGGAATTCGTGGTGTAGCGGTGAAATGCTTAGATATCACGAAGAACTCCGATTGCGAAGGCAGCGTACTAAGCCGGAACTGACGTTGAGGCTCGAAAGTGTGGGTATCAAACAGGATTAGAAACCCGAGTAGTCC
>otu10230 B05_1031157
GTGGGGAATCTTGCGCAATGGGCGAAAGCCTGACGCAGCGACGCCGCGTGAGGGAAGAAGGCCTTCGGGTTGTAAACCTCTTTCAGCAGGGACGAAGCCACTCGGGTTAATAGCCCAGAGGGTGACGGTACCTGCAGAAGAAGCCCCGGCTAACTACGTGCCAGCAGCCTCGGTAATACGTAGGGGGCAAGCGTTGTCCGGATTTATTGGGCGTAAAGAGCGTGTAGGCGGTTGGGTAGGTCTGCTGTGAAAACTCCAGGCTCAACCTGGAGACGTCGGTGGAAACCATCCAACTAGAGTCCGGAAGAGGCGAGTGGAATTCCTGGTGTAGCGGTGAAATGCGCAGATATCAGGAGGAACACCAATGGCGAAGGCAGCTCGCTGGGACGGTATTGACGCTGAGACGCGAAAGCGTGGGGAGCAAACAGGATTAGAAACCCTTGTAGTCC
>otu10231 A13_134360
GAGGGGAATATTGGACAATGGAGGAAACTCTGATCCAGCAATTCTGAGTGTGCGAAGAAGGTCTTCGGATTGTAAAGCACTTTTAGATGGGAAGAAGAAAGTGACGGTACCAACAGAAGAAGTGACGGCTAAATACGTGCCAGCAGCCGCGGTAATACGTATGTCGCAAGCGTTATTCGGAATTATTGGGCTTAAAGGGCATCTAGGCGGCAAAACAAGTTGAAGGTGAAAACTTGTGTCTCAATCACAAGCTTGACTACCAAACTGTATTGCTAGAGTACTGGAAAGGTGGGTGGACCAACACGAGTAGAGGTGAAATTCGTAGATATGTGTAGGAATGCCGATGATGAAGATAACTCACAGGACAGAAACTGACGCTGAAGTGCGAAAGCTAGGGGAGCAAACTGGATTGGAAACCCGAGTAGTCC
>otu10232 A10_951696
GTGGGGAATTTTGCACAATGGGCGGAAGCCTGATGCAGCGACGCCGCGTGGGGGATGAAGGCCTTCGGGTTGTAAACTCCTTTCGCTAGGGACGAAGCGTGTGTGACGGTACCTAGAGAAGAAGCACCGGCTAACTACGTGCCAGCAGCCGCGGTAATACGTAGGGTGCGAGCGTTGTCCGGAATTACTGGGCGTAAAGAGCTCGTAGGTGGTTTGTCGCGTCGTCTGTGGAAGTCCGAGGCTTAACGTCGGGTGTGCAGGCGATACGGGCATAACTTGGGTGCTGTAGGGGTAACTGGAGTTCCTGGTGTAGCGGTGAAATGCGCAGATATCAAGTGGAACCCCGTTGGCTAAGGCAGGTTACTGGGCAGTGACTGACACTGAGGAGCGGGAGCATGGGTAGCGAACAGGATTAGAAACCCAAGTAGTCG
>otu10233 A01_610775
GTGGGGAATTTTGCACAATGGGGGAAACCCTGATGCAGCGACGCCGCGTGAATGATGAAGATCTTCGAATTGTAAAATTCTGTCCTTAGTGAAGATAATGACAGTAACTAAGAAGCAAGCCCTGGCTAAATACGTGCCAGCAGCCGCGGTAATACGTATGGGGCAAGCGTTGTCCGGAATTATTGGGCGTAAAGGGTACGTAGGCGGTTAAATAAGTTCTGATTTAAATCCAGTCGCTCAACCACTGTCAGGTCGGAAGACTGTATAACTTGAGTAGATGAGAGGAAAGTGGAAGTCCATGTGTAGCGGTAAAATGCGTATATATATGGTAGAACACCAATGGCGAAGGCAACTTTCTGGAATCAAACCGACGCTGCGGTACGAAGGCGTGTGGACCAAACAGGATTAGAGACCCTAGTAGTCC
>otu10234 B03_1102783
GTGGGGAATTTTGGACAATGGGGGAAACCCTGATCCAGCCATCCCGCGTGTGCGATGAAGGCCGTCGGGTTGTAAAGCACTTTTGGCAGGAAAGAAACGTCGCGGGTTAATACCCCGCGAAACTGACGGTACCTGCAGAATAAGCACCGGCGAACCACGTGCCAGCAGCCTCGGTAATTCGTATGGTGCTAGCGTTAATCGGAATTACTGGGCGTAAAGCGTGGGCAGGCGGATCGGAAAGAAAGATGTGAAATACCAGAGGTTAACGTTGGAACTGCATTTTTAACTGCCGGGCTAGAGTGTGTCAGAGGGAGGTGGAATTCCGAGTGTAGCAGTGAAATGCGTAGATATGCGGAGGAACACCGATGGCGAAGGCAGCCTCCTGGGATAACACTGACGCTCATGCACGAAAGCGTGGGGAGCAAAGAGGATTAGAAACCCTTGTAGTCC
>otu10235 B03_1210593
GTGGGGAATATTGCACAATGGGCGGAAGCCTGATGCAGCGACGCCGCGTGAGGGATGACGGCCTTCGGGTTGTAAACCTCTTTCGACCCTGACGAAGCGGAAGTGACGGTAGGGGGAGAAGAAGCGCCGGCCAACTACGTGCCAGCAGCCGCGGTAAGACGTAGGGCGCGAGCGTTGTCCGGATTTATTGGGCGTAAAGAGCTCGTAGGCGGCTCGTTGCGTCGGCTGTGAAAACCCGCGGCTCAACTGTGGGCTTGCAGCTGATACGGGCGGGCTGGAGTTCGGTAGGGGAGACTGGAATTCCTGGTGTAGCGGTGAAATGCGCAGATATCAGGAGGAACACCGGTGGCGAAGGCGGGTCTCTGGGCCGATACTGACGCTGAGGAGCGAAAGCGTGGGGAGCGAACAGGATTAGAAACCCGAGTAGTCC
>otu10236 A09_933766
GTAGGGAATATTGCGCAATGGGGGAAACCCTGACGCAGCAACGCCGCGTGGAGGATGACACTTTTCGGAGCGTAAACTCCTTTTGTTGGGAAAGAATAATGACGGTACCCAACCAATAAGCACCGGCTAACTCCGTGCCAGCAGCCGCGGTAATACGGTGGGTGCAAGCGTTACTCGGTATCACTGGGCGTAAAGGACGCGTAGGCGGATTATCAAGTCTGTTGTGAAAACTAGTGGCTTAACCATTAGACGGCGAAGGAAACTGATAATCTAGAGTGAGGGAGAGGTAGATGGAATTCTTGGTGTAGGGGTGAAATCCGCAGAGATCAAGAGGAATACTTATTGCGAAAGCGATCTACTGGAACTTAACTGACGCTGATGCGTGAAAGCGTGGGGAGCAAACAGGATTAGATACCCGAGTAGTCC
>otu10237 B04_1348468
GTGGGGAATATTGGACAATGGAGCAAAAGTTTGATCCAGCAATTCTGTGTGCACGATGAAGTTTTTCGGAATGTAAAGTGCTTTCAGTTGGGAAGAAGAAAGTGACGGTACCAACAGAAGAAGCGACGGCTAAATACGTGCCAGCAGCCGCGGTAATACGTATGTCGCAAGCGTTTTCCGGATTTTTTGGGCGTAAAGCGCGTCTAGGCGGTCTATTAGGTCTGATGTGAAAAGGCGGGGCCCAACTCCGTATTGCGTTTGATACTGGTAGACTAGAGTACTGGAGAGGGAAGCGGAACTACCAGTGTAGAGGTGAAATTCGTAGATATTTGTAGGAATGCCGATGGGGAAGCCAGCTTACTGGACAGATACTGACGCTAAAGCACGAAAGCGTGGGTAGCAAAAAGGATTAGAAACCCTAGTAGTCC
>otu10238 B09_1095865
GTGGGGAATATTGCGCAATGGACGAAAGTCTGACGCAGCGACGCCGCGTGTGGGATGACGGTCTTCGGATTGTAAACCACTGTCGGGAGGGACGAATACGCCGCAAGGCGGGTGACGGTACCTCCAAAGGAAGCACCGGCTAACTCCGTGCCAGCAGCCGCGGTAATACGGAGGGTGCGAGCGTTGTCCGGAATCACTGGGCGTAAAGGGCGCGTAGGCGGCCTGATAAGTAGGGGGTGGAATCCTGCGGCTTAACCGCCGGGCTGCCTTCTAAACTGTCAGGGTGGAGGACAGGAGAGGGAGGTGGGATTCCCGGTGGAGCGGTGGGATGCGTAGGGGTCGGGAAGGACAACAGTGGCGGAGGCGGGCTGCTGGGCTGTTGCTGACGCTGGGGCGCGACAGCGTGGGGAGCAAACAGGATTAGAAACCCTGTAGTCC
>otu10239 B03_1361665
GTGGGGAATATTGGACAATGGGCGAAAGCCTGATCCAGCCATGCCGCGTGTGTGAAGAAGGTCTTCGGATTGTAAAGCACTTTAAGTAGGGAGGAAGGGCAGTTACCTAATACGTAATTGTTTTGACGTTACCGACAGAGTAAGCCCCGGCTAACTCTGTGCCAGCAGCCGCGGTAATACAGAGGGTGCAAGCGTTAATCGGAATTACTGGGCGTAAAGCGCGCGTAAGTGGTTAGTTAAGTTCGATGTGAAATGCCCGGGCTCAACCTGGGAAATGCCTTTAAAACTGGCTGACTAGAGTATGGTAGAGGATGGTGGAATTTCCTGTGTAGCGGTGAAATGCGTAGATATTGGAAGGAACACCAGTGGCGAAGGCGACCCCCTGGACTGATACTGACACTGAGGTGCGAAAGCGTGGGGAGCAAACAGGATTAGATACCCTTGTAGTCC
>otu1024 A01_194821
GTGGGGAATTTTGCACAATGGTGGAAACCCTGATGCAGCGACGCCGCGTGAACGATGAAGGTCTTCGGATTGTAAAGTTCTGTCCTTAGTGAAGATAATGACTGTAACTAAGAAGCAAGCCCTGGCTAAATACGTGCCAGCAGCCGCGGTAATACGTATGGGGCAAGCGTTGTCCGGAAGTATTGGGCGTAAAGGGTACGTAGGCGGTAATTTAAGTCTGAATTTAAATGCTGTGGCTCAACTATAGTAAGGTTCAGCTACTGGATTATTTGTGTAGATGAGGAGGAAGTGGAATTCCATGGGTAGTGGTGAAATGCGTAGTTATATTGAGGAACACCTGTGCCGAAGGCGACTTTATGGGATCTTACTGACGCTGAGGTACGAAGGCGTGGGGCGCAAACATGATTAGATACGCTTGTAGTCC
>otu10240 A01_79768
GTGGGGAATATTGGACAATGGGCGCAAGCCTGATCCAGCCATGCCGCGTGAGTGATGAAGGCCCTAGGGTTGTAAAGCTCTTTCACCGGTGAAGATAATGACGGTAACCGGAGAAGAAGCCCCGGCTAACTTCGTGCCAGCAGCCGCGGTAATACGAAGGGGGCTAGCGTTGTTCGGATTTACTGGGCGTAAAGCGCAAGTAGGCGGACTTTTAAGTTAGGGGTGAAATCCCGGGGCTCAACCCCAGAACTTGCTTTGCTACTGGAAGTCTTGAGTATGGTAGGTGTGAGTGGAATTGCGAGTGTAGAGGTGAAATTCGTAGATATTCGGAGGAACACCAGTGGCGAATGCGGCTCACTGGACCATTACTGACGCTGAGGTGCGAAAGCGTGGGGAGCAAACAGGTTTAGAAACCCGTGTAGTCC
>otu10241 A07_406620
GTAGGGAATCTTCCGCAATGGGCGCAATCCTGACGGAGCGATGCCGCGTGAGTGAAGAAGGTTTTCGGATCGGAAAGCTCTGTTGATAGAGAAGAAAAGGGAGAGGAGTGACTTTCTATCCTGAGACATTACTTACCCAGAAAGCGACGGCTAACTATGTGACAGCAGCCGCGGGTATACACAGGTGGCAAGCGTTGTCCGGATTTATTGGGCGTAAAGGGAGCGTAGGCGGTTATTTAAGTCTGATTTGAAAGCCCCGGGCTTAACCGTGGAGTGTCATTTGAAACTGAGGAACTTGAGTACTGAAGAGGAAAGTGGAATTCTATGTGTAGCGGTGAAATGCGTAGATATATGGAGGAACACCAGTGGCGCAGGCGGCTTTCTGGTCTGTAACTGACGCTGAGGCACGAAAGCGTGGGTAGCGAACAGGATTAGATACCCGGGTAGTCC
>otu10242 B09_1060444
GTGGGGAATATTGCACAATGGGGGAAACCCTGATGCAGCGACGCCGCGTGAAGGATGAAGTATTTCGGTATGTAAACTTCTATCAGCAGGGACGATAGTGACGGTACCTGACTAAGAAGCCCCGGCTAACTACGTGCCAGCAGCCGCGGTAATACGAAGGGGGCAAGCGTTACCCGGATTTACTGGGCGTAAAGGGAGCGTAGACGGCGTGGCAAGTCTGATGTGAAAGGCATGGGCTCAACCTGGGGACTGCATTGGAAACTGCCATACTTGAGTGCCGGAGGGGTAAGTGGAATTCCGAGTGTAGCGGTGAAATGCGTAGATATTAGGAGGAACACCAGTGGCGAAGGCGGCTTACTGGACGGTAACTGACGTTGAGGCTCGAAAGCGTGGGGAGCAAACAGGATTAGAAACCCCGGTAGTCC
>otu10243 A06_14601
GTGGGGAATATTGGACAATGGGCGCAAGCCTGATCCAGCAATGCCGCGTGGGTGAAGAAGGTCTTCGGATTGTAAAGCCCTTTCGGCGGGGACGATGATGACGGTACCCGCAGAAGAAGCCCCGGCTAACTTCGTGCCAGCAGCCGCGGTAATACGAAGGGGGCGAGCGTTGCTCGGAATGACTGGGCGTAAAGGGCGCGTAGGCGGCGGACACAGTCAGGCGTGAAATTCCTGGGCTCAACCTGGGGGCTGCGCTTGATACGTGTTTGCTAGAGTTAGGAAGAGGGTCGTGGAATTCCCAGTGTAGAGGTGAAATTCGTAGATATTGGGAAGAACACCGGTGGCGAAGGCGGCGACCTGGTCCTGGACTGACGCTGAGGCGCGAAAGCGTGGGGAGCAAACAGGATTAGAAACCCTAGTAGTCC
>otu10244 A03_646142
GTGGGGAATATTGCACAATGGACGCAAGTCTGATGCAGCGACGCCGCGTGGGGGATGAAGGCTTTCGGGTTGTAAACTCCTTGTAGCACTGAACAAGGCTTTTGGTGAGGGTAGGTGTTGAATAAGCGCCGGCTAACTACGTGCCAGCAGCCGCGGTACTACATAGGGCGCGAGCGTTGTCCGGAATTATTGGGCGTAAAGAGCTCGTAGGCGGTGTGTCGCGTCTGGTGTGAAAGACCGGGTCTTAACTTCGGGGCTGCAGTGGGTACGGGCAGGCTAGGATGCGGTAGGAGTAGTTGGAATTCCTGGTGTAGCGGTGGAATACGCAGATATCAGGAGGAACACCGATGGCGAAGGCAGGTTACTGGGCCGTTACTGAGGCTGAGGAGCGAAAGCATGGGGCGCGAACAGGATTAGAAACCCTGGTAGTCC
>otu10245 B01_1217
GTGGGGAATATTGGACAATGGGCGCAAGCCTGATCCAGCCATGCCGCGTGAGTGATGAAGGCCCTAGGGTTGTAAAGCTCTTTCATCGGGGAAGATAATGACGGTAACCGGAAAAGAAGCCCCGGCTAACTACGTGCCAGCAGCCGCGGTAATACGAAGGGGGCGAGCGTTGTTCGGATTTACTGGGCGTAAAGCGCACGAAGGCGGACTTTTAAGTCAGGTGTGAAATTCCGGGGCTCCACCCCGGAAATGCATTTGATACTGGAAGTCTTGAGTAATGGAGAGGTGAGTGGAATTCCGAGTGTAGAGGTGAAATGCGTAGATATTCGGAGGAACACCAGTGGCGAAGGCGACTCACTGGCCCATTACTGACGCTGAGGAGCGAAAGCGTGGGGAGCAAACAGGATTAGATACCCTAGTAGTCC
>otu10246 A12_831687
GTAGGGAATCTTCCACAATGGGCGCAAGCCTGATGGAGCAATGCCGCGTGAATGATGAAGGTCTTCGGATCGTAAAGTTCTGTTGTCAGCGAAGAACAAGATCAAGAGTCACTGTTTGATCCTTGACGGTAGCTGACCAGAAAGTCACGGCTAACTACGTGCCTGCAGCCGCGGTAATACGTAGGTGACAAGCGTTGTCCGGAATTATTGGGCGTAAAGGGATCGCAGGCGGTTTGTTCAGTCTGATGTGAAAGCTCACGGCTTAACCGTGGAAGGTCATTGGAAACTAACCAACTTGAATGCAGAAGAGGAAAGCGGAATTCCATGTGTAGCGGGGTGAAGCGTAGATATATGGAGGAACACCATTGGCGAGGGCGGCTTTCAGGTCTGTGATTGACGCTGAGGCTCGAAGGCGTGGGTAGCGAACAGGATTAGAAACCCCGGTAGTCC
>otu10247 B07_1519995
GTGGGGAATTTTGCACAATGGGCGCAAGCCTGATGCAGCGACGCCGCGTGGGGGATGACGGCCTTCGGGTTGTAAACTCCTTTCGGCACTGACGAAGCCATTTTTTGTGGTGACGGTAGTTGTAGAAGAAGCACCGGCTAACTACGTGCCAGCAGCCGGGGGAATACGTAGGGTGCGAGCGTTGTCCGGAATTACTGGGCGTAAAGGGCTTGTAGGTGGTTGATTGCGGCAGTTGTGGAAGCCCGGTGCTCAACGTCGGAAGTGCAGGCGATACTGGTTGACTTGAGTACTGTAGAGGTAACTGGAATTCCGGGTGTAGAGGTGAAATGCGCAGATATCAGGAGGAACACCGATGGCGAAGGCAGGTTACTGGGCAGTGACTGACGCTGAGGTGCGAAAGCGTGGGTAGCCAACAGGATTAGAAACCCTAGTAGTCC
>otu10248 B07_1495681
GTGGGGAATATTGCACAATGGGGGAAACCCTGATGCAGCGACGCCGCGTGAGCGAAGAAGTATTTCGGTATGTAAAGCTCTATCAGCAGGGAAGAAAAATGACGGTACCTGAGTAAGAAGCCCCGGCTAACTACGTGCCAGCAGCCGCGGTAGTACGTAGGGGGCAAGCGTTATCCGGATTTACTGGGTGTAAAGGGAGCGTAGACGGCGATGCAAGTCTGAAGGGAAAGCCAGGGGCTCAACCCCGCGACTGCTTTGGAACCTGTATAGCTAGAGTGCTGGAGAGGCAAGCGGAATTCCTAGTGTAGCGGTGAAATGCGTAGATATTAGGAAGAACACCAGTGGCGAAGGCGGCTTGCTGGACAGTAACTGACGTTGAGGCTCGAAAGCGTGGGGAGCAAACAGGATTAGAAACCCGAGTAGTCC
>otu10249 B10_1340806
GTGGGGAATATTGGACAATGGAGGAAACTCTGATCCAGCAATTCTGTGTGTGCGATGAAGGTCTTCGGATTGTAAAGCACTTTTAGTTGGGAAGAAGAAAGTGACGGTACCAACAGAAGAAGCGACGGCTAAATACGTGCCAGCAGCCGCGGTAATACGTATGTCGCAAGCGTGATTCGGAATTATTGGGCTTAAAGGGCATCTAGGCGGCAAAACAAGTTGGAGGTGAAAACCTGGGGCTCAACCTCAAGCTTGCCTACGAAACTGTATTGCTAGAGTCCTGGAAAGGTGGGTGGAACTACACGAGTAGAGGTGAAATTCGTAGATATGTGTAGGAATACCGATGATGAAGATAACTCACTGGACAGAGACTGACGCTGAAGTGCGAAAGCTTGGGGAGCAAACAGGATTAGATACCCTGGTAGTCC
>otu1025 A05_4710
GTGGGGGATCTTGCACAATGGAGGCAACTCTGATGCAGCGACGCCGCGTGAGCGAAGAAGGGATTCGTTTCGTAAAGCCCTGTCCTATGGGAAGATAGTGACGGTACCATAGAAGAAAGCGCCGGCTAACTAGGTGCCAGCAGCCGCGGTAATACGTAGGGGGCGAGCGTATTCCGGGATCATTGGGCGTAAAGGGTTCGTGGGCGGTAATAAAAGTCAGTTGGGAAATCCTGAGGCGCAACCTCAGTAAGCAGTTGAAGCTGTAGAACTTGAGGAATGGAGAGGTAAGTGGAATTCCTAGTGTAGCGGTGAAATGCGTAGATATTAGGAGGAATGCCAGTAGCGAAGGCGACTTACAGGCCATCACCTGACGATGAGGAACGAAAGCGTGGGTAGCAAACAGGATTAGAAACCCTAGTAGTCC
>otu10250 B01_914814
GTGGGGAATTTTGGACAATGGGGGCAACCCTGATCCAGCAATGCCGCGTGTGTGAAGAAGGCCTTCGGGTTGTAAAGCACTTTTGTCCGGAAAGAAATTGCTCTGGCTAATACCTGGGGTAGATGACGGTACCGGAAGAATAAGCACCGGCTAACTACGTGCCAGCAGCCGCGGTAATACGTAGGGTGCTAGCGTTAATCGGAATTACTGGGCGTAAAGCGTGCGCAGGCGGTTTTGAAAGACAGGGATGAAATCCCCGGGCTAAACCTTGGAATTGCGCATGTGACTGCAAGGCTAGACTGCGGCAGAGGGGGGTAGAATTCCACGCGTAGCAGTGAAATGCGTAGAGATGTGGATGAATACCGATGGCGAAGGCAGCCCACTGGGACGTGACTGACGATCATGCACGAAAGCGTGGGGAGCAAACAGGATTAGAAACCCGAGTAGTCC
>otu10251 A12_243730
GTGGGGGATATTGCACAATGGAGGAAACTCTGATGCAGCAACGCCGCGTGAGGGAAGACGGTCTTCGGATTGTAAACCTAAGTTATCAGGGACGATTATGACGGTACCTGAAGAGAAAGCTCCGGCTAACTACGTGCCAGCAGCCGCGGTAATACGTAGGGAGCGAGCGTTGTCCGGATTTACTGGGTGTAAAGGGTGCGTAGGCGGGCTGGCAAGTCAGGCGTGAAATCCCGGGGCTCAACTCCGGGGCTGCGCTTGAAACTGTCGGTCTTGAGTGAGGTAGAGGCAAGCGGAATTCCTAGTGTAGCGGTGAAATGCGTAGATATTAGGAGGAACACCAGTGGCGAAGGCGGCTTGCTGGGCCTTAACTGACGCTGAGGCACGAAAGCGTGGGGAGCAAACAGGATTAGAAACCCTAGTAGTCC
>otu10252 A13_492117
GTAAGGAATATTGCGCAATGGACGCAAGTCTGATGCAGCGACGCCGCGTGGGGGATGAAGGCTTTCGGGTTGGAAACTCCTTTCAGCACAGAAGAAGCGGGAGTGACGGTATGTGCAGAAGAAGCGCCGGCTAACTACGGGCCAGCAGCCGCGGTAATACGGAGGGCGCGAGCGGTGTCCGGAATTATTGTGCGTAAAGAGCTCGTAGGCGTTTGGTTGCGCCTGCTGTGGAAGTCCCGGGCTTATATTCGTGATTGCAGTGGGTACGGGCAGACTAGAGTGTGGTAGAGGTAGCTGATACTCCTGGTGTAGCGGTGGAAAGCGCAGATATCAGGAGGAACACCGATGGCGAAGGCAGGTTACTGGGCCATTACAGACGCTGAAGAGCGAAAGCATGGGTAGCGAACAGGATTAGAAACCCTTGTAGTC
>otu10253 A13_654470
GTGGGGAATTTTGCACAATGGGCGCAAGCCTGATGCAGCGACGCAGCGTGGGGGATGACGGCCTTCGGGTTGTAAACTCCTTTCGGCACTGACGAAGCTATGTTTGTGGTGACGGTAGATGTAGAAGAAGCACCGGCTAACTACGTGCCAGCAGCCGCGGTAATACGTAGGGTGCGAGCGTTGTCCGGAATTACTGGGCGTAAAGGGCTTGTAGGAGGTTGATTGCAGCGTTTGTCGAAGCCCGGTGATTAACGTCGGGTGTGCTGGCGATACAGGTTGACTAGAGTTCTGTAGGGGTAACTGGAATTCCTGGTGTAGCGGTGAAATCAGCATATATCAAAAGGAAAAACGATGGCGAAGGCAGGGTAATGGAAAGTGACTGAAACTGTGGCGAGCAAACGTGGGTAGCAAACAGGATAAGATACCCGGTTAGTCC
>otu10254 A05_617261
GTAGGGAATCTTCCGCAATGAGCGAAAGCCTGACGGAGCAATGCCGCGTGAATGAAGAAGGTCTTCGGATCTTAAAGTTCTTTTGTGAGAGAAGGACTGGTTTAAGAGTAACTGCATAAACTTTGACGGTATCTAACCAGAAAGCCACGGCTAACTACGGGCCAGCAGCCGCGGTAATACGTAGGTGGCAAGCTTTGTCCGGATTTATTGGGCGTAAAGGGAGCGCAGGCGGGTCTTTAAGTCTGATGTGAAAGCCCACGGCTCAACCGTGGAAGGGCATTGGAAACTGGAGGACTTGAGTACAGAAGAGGTAAGTGGAATTCCATGTGTAGCGGTGAAATGCGTAGAGATATGGAGGAACACCAGTGGCGAAGGCGACTTTCTGGTCTGTTATTGACGCTGAGGCTCGAAAGCATGGGTAGCGAACAGGATTAGATACCCCAGTAGTCC
>otu10255 B08_1221658
GTGGGGAATTTTGGACAATGGGGGCAACCCTGATCCAGCCATGCCGCGTGCGGGAAGAAGGCCTTCGGGTTGTAAACCGCTTTTAGTCGGGAAGAAAAGGCCTGGGCCAATACCCTGGGTTTTTGACGGTACCGGCGGAATAAGCACCGGCTAACTACGTGCCAGCAGCCGCGGTAATACGTAGGGTGCGAGCGTTAATCGGAATTACTGGGCGTAAAGCGTGCCGGGGCGGTTCGTCGTGTCCGGTGTGAAAGCCCCGGGCTCAACCTGGGAATGGCATTGGAAACTGGCGGGCTTGAGTGTGGCAGAGGGGGGTGGAATTCCGCGTGTAGCAGTGAAATGCGTAGAGATGCGGAGGAACACCGATGGCGAAGGCAGCCCCCTGGGCTGACACTGACGCTCAGGCACGAAAGCGTGGGGAGCAAACAGGATTAGAAACCCGTGTAGTCC
>otu10256 A12_656203
GTGGGGAATATTGCACAATGGGCGGAAGCCTGATGCAGCGACGCCGCGTGAGGGATGACGGCCTTCTGGTTGTAAACCTCTTTCAGCAGGGACGAAGCGCAAGTGACGGTACCTGCAGAAGAAGCGCCGGCCAACTACGTGCCAGCAGCCGCGGTAAGACGTAGGGCGCGAGCGTTGTCCGGATTTATTGGGCGTAAAGAGCTCGTAGGCGGCTTGTCGCGTCGACCGTGAAAACTTGGGGGTCAACCCCAAGCCTGCGGTCGATACGGGCAGGCTAGAGTTCGGTAGGGGAGAATGGAATTCCTGGTGTAGCGGTGAAATGCGCAGATATCAGGAGGAACACCGGTGGCGAAGGCGGGTCTCTGGGCCGATACTGACGCTGAGGAGCGAAAGCGTGGGGAGCGAACAGGATTAGAAACCCTAGTAGTCC
>otu10257 A03_479087
GTGGGGAATATTGGACAATGGGGGCAACCCTGATCCAGCCATGCCGCGTGTGTGAAGAAGGCCTTTTGGTTGTAAAGCACTTTAAGCAGGGAGGAGAGGCTAAGGGTGAATACACATTAGATTAGACGTCACCTGCCGAATAAGCACCGGCTAACTCTGTGCCAGAAGCTGCGGTAATACAGAGGGTGCGAGCGGTAATCGGAATTGCTGGGCGTAAAGGGAGTGGAGGTGGGTCATTTAGTAACATGTGAAATCCCCGGGCTTAACCTGGGAACTGCATGTGATTATGGTGATGCTAGAATATGTGAGAGGGAAGTAGAATTCCAGGTGTAGCGGTGAAATGCGTAGAGATCTGGAAGAATACCGATGGCGAAGGCAGCTTCCTGGCATAATATTGACACTGAGATTCGAAAGCGTGGGTAGCAAACAGGATTAGAAACCCCAGTAGTCC
>otu10258 A09_715492
GTGGGGAATTTTGGACAATGGGGGAAACCCTGATCCAGCCATCCCGCGTGTGCGATGAAGGCCTTCGGGTTGTAAAGCACTTTTGGCAGGAAAGAAACGTCGCGGGTTAAGACCCAGCGAAACTGACGGTACCTGCAGAATAAGCACCGGCTAACTACGTGCCAGCAGCCGCGGTAGTACGTAGGGGGCAAGCGTCAATCGGAATTACTGGGCGTAAAGCGGGCGCAGGCGGTTCGGAAAGAAAGAGGTGAAATCCCAGAGCTTAACCTTGGAACTGCATCGATGACGGCCGGGCTAGAGTGTGTCAGAGGGAGGTGGAATTCCGGGTGTAGCGGTGAAATGCGTAGATATGCGGAGGAACACCGATGGCGAAGGCAGCCTCCTGGGATGACACTGACGCTCAGGCACGAAAGCGTGGGGAGCAAACAGGATTAGATACCCTGGTAGTCC
>otu10259 B07_1611303
GTGGGGAATATTGGACAATGGACCAAAAGTCTGATCCAGCAATTCTGTTTGCCCGATGAAGTTTTTCGGAATGTAAAGTGCTTTCAGTTGGGAAGAAGAAAGTGACGGTACTAACAGAAGAAGCGACGGCTCAATACGTGCCAGCAGCCGCTGTAATACGTATGTCGCAAGCGTTATCCGGATTTATTGGGCGTAAAGCGCGTCTAGGCGGTCTATTAAGTCTGATGTTAAAATTCGGGGCTCACCTCCGTATTGCGGAGGAAACTGGTAGACTAGAGTGCTGGAGAGGTAAGCGGAACTACAAGTGTAGAGGTGAAATTCGTAGATATTTGTAGGAATGCCGATGGAGAAGACAGCTTACTGGACATATACTGACGCTAAAGCGCGAAAGCGTGGGTAGCAAACAGGATTAGATACCCTAGTAGTCC
>otu1026 A03_329045
GTGGGGAATTTTCCGCAATGGGCGAAAGCCTGACGGAGCAATGCCGCGTGGAGGTAGAAGGCCTCCGGGTCGTGAACTTCTTTCCCCGGAGAAGAAACAATGACGCTATCTGGGGAATAAGCATCGTCAAACTCTGTGCCAGCACCCGCGGTAACTCAGAGGATGAAAGTGTTATCCGGAATGATTGGGCGTAAAGCGTCTGTAGGGGGCTTTTTAAGTCCGCCGTCAAATCCCAGGGCTCAACCCTGGACAGGCAGTGGAAACTACCAAGCTGGAGTACGGGAGGGGCAGAGGGAATTTCCGGTGGAGCGGTGAAATGCGTAGAGATCGGAAAGAACACCAACGGCGAAAGCACTCTGCTGGGCCGACACTGACGTTGAGAGACGAAAGCTAGGGGAGCGAATGGGATTAGAAACCCTAGTAGTCC
>otu10260 A10_225378
GTTGGGAATATTGGGCAATGGAGGCAACTCTGACCCAGCAACGCCGCGTGAAGGAAGAAGGTTTTCGGATTGTAAACTTCTGTAATAGAGGAAGAAGAAAGTGACGGTACTCTATTAGAAAGCTACGGCAAACTACGTGCCAGCAGCCGCGGTAAGACGTAGGTAGCAAGCGTTGTCCGGAATAACTGGGTGTAAAGGGAGCGTAGGCGGTTATGTAAGTCTAATGTGAAAGTTTGTGGCTCAACCATAAAAGTGCATTGGATACTGTATGACTGGAGTACGGAAGAGGTATACGGAATTACTAGTGTAGCGGTGGAATGCGTAGATATTAGTAGGAAGACCGGAGGCGAAGGCGGTATACTGGGACGATACTGACGCTGAGGCTCGAAAGCGTGGGGAGCAAACAGGATTAGAAACCCTAGTAGTCC
>otu10261 A02_945566
GTGAGGAATCTTGCGCAATGGGCGAAAGCCTGACGCAGCGACGCCGCGTGGAGGATGAAGGTCTTCGGATCGTAAACTCCTGTCTAGTGGGACGAAATCCGGGAAGGTGAACAGCCTTCCCGGTTGACGGTACCGCTGGAGGAAGCCCCGGCTAACTCCGTGCCAGCAGCCGCGGTAATACGGGGGGGGCAAGCGTTGTTCGGAATTACTGGGCGTAAAGCGCGCGTAGGCGGCTCTTCAAGTCGAGTGTGAAAGCTCCAGGCTTAACCTGGGAATTGCGCTCGATACTGTTGAGCTAGAGTGTGGAAGGGGCTACTGGAATTCCGTGTGTAGCGGTGAAATGCGTAGATATACGGAGGAACACCAGTGGCGAAGGCGACCACCTGGACTGATACTGACACTGAGGTGCGAAAGCGTGGGGAGCAAACAGGATTAGAAACCCGGGTAGTCC
>otu10262 B02_435117
GTGGGGAATTTTGGACAATGGGCGAAAGCCTGATCCAGCAATGCCGCGTGCAGGATGAAGGCCTTCGGGTTGTAAACTTCTTTTGTACGGAACGAAAAAGCTCCTTCTAATACAGGGGGCCCATGACGGTACCGTAAGAATAAGCACCGGCTAACTACGTGCCAGCAGCCGCGGTAATACGTAGGGTGCGAGCGTTAATCGGAATTACTGGGCGTAAAGCGTGCGCAGGCGGCTATGCAAGTCAGATGTGAAAGCACGGGGCTCAACCTGGGAATGGCATTTGAAACTGCATGGCTAGAGTCCGGAAGAGGGGGATGGAATTCCAGGTGTAGCAGTGAAATGCGTAGATATGCGGAGGAACACCGATGGCGAAGGCAATCCCCTGGACCTGTACTGACGCTCATGCACGAAAGCGTGGGGAGCAAACAGGATTAGAAACCCTAGTAGTCC
>otu10263 A07_549104
GAGGGGAATATTGGACAATGGGCGCAAGCCTGATCCAGCCATGCCGCGTGAGTGATGAAGGCCCTAGGGTTGTAAAGCTCTTTTGTGCGGGAAGATAATGACGGTACCGCAAGAATAAGCCCCGGCTAACTTCGTGCCAGCAGCCGCGGTAATACGAAGGTGGCTAGCGTTGCTCGGAAGCACTGGGCGTAAAGGGTGCGTAGGCGGGTCTTTAAGTCAGGGGTGAAATCCTGGAGCTAAACTCAAGAACTGCCTTTGATACTGAAGCTATTGGGTTGGGGGGAGTTAAGTGGAACGGCGAGTGTAGAGGTGAAATACGTGGATATTCGCAAGAGCGCCAGTGGCGAAGGCGGCTCACGGGCCCGATACTGACGCTGAGGCACGAAAGCGTGGGGAGCAAACAGGATTAGATACCCTAGTAGTCG
>otu10264 B05_1066123
GTGGGGAATATTGGACAATGGAGGAAACTCTGATCCAGCAATTCTGTGTGTGCGAAGAAGGTCTTCGGATTGTAAAGCACTTTTAGTTGGGAAGAAGAAAGTGACGGTACCAACAGAAGAAGCGACGGCTAAATACGTGCCAGCAGCCGCGGTAATACGTATGTCGCAAGCGTTATTCGGAATTTTTGGGCTTAAAGGGCATCTAGGCGGCAAAACAAGTTGGAGGTGAAAACTCATGGCTCCACCACAAGCTTGCCTACAATACTGTAGTGCTAGATTACTGGAACGGTGGGTGGAACTACACGAGTAGAGGTGAAATTCGTAGATATGTGTAGGAATGCCGATGATGAAGATAACTCGCTGGACCGAAACTGACGCTGAAGTGCGAAAGCTAGGGGAGCAAACAGGATTAGATACCCTGGTAGTCC
>otu10265 B08_1405885
GTGGGGAATATTGGACAATGGGCGAAAGCCTGATCCAGCAATGCCGCGTGAGTGATGAAGGCCTTAGGGTTGTAAAGCCCTTTTACCCGGGACGATAATGACAGTACCGGGAGAATAATCCCCGGCTAACTCCGTGACAGCAGCCGCGGTAATACGGAGGGGGCTAGCGTTGTTCGGAATTACTGGTCGTAAAGCGCACGTAGGCGGCTTTGTAAGTTAGGGGTGAAAGCCCGGAGCTCAACTCCGGAATTGCCTTTAAGACTGCATCGCTCGAATCATGGAGAGGTGTGTGGAATTCCGAGTGTAGAGGTGAAATTCGTAGATATTCGGAAGAACACCAGTGGCGAAGGCGACACACTGGACATGTATTGACGCTGAGGTGCGAAAGCGTGGGGAGCAAACAGGATTAGAAACCCGTGTAGTCC
>otu10266 A01_625240
GTGGGGAATATTGGACAATGGAGGAAACTCTGATCCAGCAATTCTGTGTGTGCGAAGAAGGTCTTCGGATTGTAAAGCACTTTTAGTTGGGAAGAAGAAAGTTACGGTACCAACAGAAGAAGCGACGGCTAAATACGTGCCAGCAGCCGCTGTAATACGTATGTCGCAAGCGTTAATCGGAATTATTGGGCTTAAAGGGCATCTAGGCAGCAAAACAAGTTGAAGGTGAAAACTTGAGGCTCAACTACAAGCTTGCCTACAAAACTTTATTGCTCGTGTACTGGAAAGGTGGGTAGAAATACACGAGTAGAGGTGACATTCGTAGATATGTGTAGGAATGCCGATGATGAAGATAACTCACTGGACATAAACTGACGCTGAAGTGCGAAAGCTAGTGGAGCAAACCCGATTAGAATCCCCAGTAGTCC
>otu10267 A08_869114
GTGGGGAATATTGGACAATGGAGGAAACTCTGATCCAGCAATTCTGTGTGTGTGATGAAGGTCTTCGGATTGTAAAGCACTTTTAGTTGGGAAGAAGAAAGTGACGGTACCAACAGAAGAAGCGACGGCTAAATACGTGCCAGCAGCCGCGGTAATACGTATGTCGCAAGCGTTATTCGGAATTATTTGGCTTAAAGGGCATCTAGGCGGCAAAACAAGTTGAAGGTTACAACTTGTGGCTCCACCACAAGCTGGCCTACAAAACTGTATTGCTAGAGTACTGGAAAGGTGGGTGGAACTACTCGAGTAGAGGTGAAATTCATAGATATGTGTAGGAATGCCGATTATGAAGATAACTCACTGGACAGAAACTGACGCTGAAGTGCGAAAGCGAGGGGAGCGAACAGGATTAGAAACCCGAGTAGTCC
>otu10268 A10_530916
GTGGGGAATATTGCACAATGGGCGAAAGTCTGATGCAGCAACGCCGCGTGAAGGAAGAAGGCCTTTGGGTCGTAAACTTCTGTTCTAAGGGAAGATAATGACGGTACCTTAGGAGCAAGTCCCGGCTAACTACGTGCCAGCAGCCGCGGTAATACGTAGGGGGCAAGCGTTATCCGGAATCATTGGGCGTAAAGAGTACGTAGGTGGTTACCTAAGCAAGGGGTTTAAGGCAATGGCTCAACCATTGTTCGCCCCTTGAACTGGGCTACTTGAGTGCAGGAGAGGAAAGCGGAATTCCTAGTGTAGCGGTGAAATGCGTAGATATTAGGAGGAACACCAGTGGCGAAGGCGGCTTTCTGGACTGTAACTGACACTGAGGTACGAAAGCATGGGGAGCAAACAGGATTAGATACCCGAGTAGTCC
>otu10269 A10_238804
GTGGGGAATATTGGACAATGGAGGAAACTCTGATCCAGCAATTCTGTGTGTGTGAAGAAGGTATTCGGATTGTAAAACACTGTTAGTTGGGAAGAAACAAATGATGTTACCAACAGAAGAAGCGACGGCGAAATACGTGCCAGCAGCCGCGGTAATACGGATGTCGCAAGCGTTATGCGGAATTATTGGGCTTAAAGGGCATCTAGGCGGCAAATCAAGTTGAAGGTGAAAACTCGTAGCTCAACCCCAAGCATGCCTACGAAACTGGAGTGCTAGAGTACTGGAAAGGTGGGTGGAACTACACGAGTAGAGGTGAAATTCGTAGATATGTGTAGGAATGCCGGTGATGAAGATAACTCACTGGACAGAAACTGACGCTGAAGTGCGAAAGCTAGGGGAGCAAACAGGATTAGAAACCCGAGTAGTCC
>otu1027 B02_562663
GTGGGGAATATTGCACAATGGGGGAAACCCTGATGCAGCGACGCCGCGTGAGTGAAGAAGTATTTCGGTATGTAAAGCTCTGTCAGCAGGGAAGAAGAAAGACGGTACCTGACCAAGAAGCCCCGGCTAACTACGTGCCAGCAGCCGCGGTAATACGTAGGGGGCAAGCGTTATCCGGAATCACTGGGTGTAAAGGGAGCGTAGACGGCTGTGCAAGCCTGGAGTGAAAGGCGGGGGCCCAACCCCCGGACTGCTCTGGGAACTGTATGGCTGGAGTGCAGGAGAGGTAAGTGGAATTCCTGGTGTAGCGGTGAAATGCGTAGATATCAGGAGGAACACCAGTGGCGAAGGCGGCTTACTGGACTGTAACTGACGTTGAGGCTCGAAAGCGTGGGGAGCAAACAGGATTAGATACCCTAGTAGTCC
>otu10270 A13_943573
GTGAGGAATATTGCTCAATGGACGCAAGTCTGAAGCAGCGACGCCGCGTGGGTGAAGAAGGTCTTCGGATCGTAAAGCCCTTTTCTGGGAGACGAGATAGGACGGTAACCCAGGAATAAGTGTCGGCTAACTACGTGCCAGCAGCCGCGGTTAAACGTAGGACGCAAGCGTTATTCGGAATTACTGGGCGTAAAGCGCGTGCAGGCGGATCAGCAAGTCATGCGTCAAAGCTCCTGGCTAAACTGGGAGAGGTCGGATGAGACTGCAGATCTGGAGTGTGTCAGAGGCGTGTGGAATTCCGCGTGTAGTGGTGAAATGCGTAGAGATGCGGAGGAACACCAGTGGCGAAGGCGGCACGCTGGGGCACAACTGACGCTGAGGCGCGAAAGCATGGGGAGCGAACGGGATTAGAAACCCTGGTAGTCC
>otu10271 B09_1217746
AGCGTTGTTCGGAGTTACTGGGCGTAAAGGGTGTGTAGGCGGTTCTCCAAGTTCGGTGTGAAATCTCCCGGCTCAACCGGGAGGGTGCGCCGAAAACTGGGGGGCTAGAGTGCGGGAGAGGAAAGTGGAATTCCTGGTGTAGCGGTGAAATGCGTAGATATCAGGAGGAACACCGGTGGTGTAAACGGCTTTCTGGACCATAACTGACGCTGAGGCACGAAAGCGTGGGTAGCAAACAGGATTAGAAACCCTAGTAGTCC
>otu10272 A08_557575
GTGGGGAATATTGGACAATGGGGGAAAGCCTGATCCAGCCATGCCGCGTGTGCGATGAAGGCCTTCGGGTTGTAAAGCACTTTTGGCAGGAAAGAAACGTCGCGGGATAATACCCCGCGGAACTGACGGTACCTTCACAAGAAGCACCGGCTAACTACGTGCCAGCAGCCGCGGTAATACGTAGGGTGCAAGCGTTAATCGGAATTACTGGGCGTAAAGCGTGCGCAGGCGGTTCGGAAAGTAAGATGTGAAATCCCAGGGCTTAACCGTGGAACTGCATTTGAAACTGGCGGGCTAGAGTGTGGAAGAGGGAGGTGGAATTCCGCGTGTAGCGGTGAAATGCGTAGAGATGCGGAGGAACACCGATGGCGAAGGCAGCCGCCTGGGATATCACTGACGCTGATGCACGAAAGCGTGGGGAGCAAACAGGATTAGATACCCCAGTAGTCC
>otu10273 B08_1353672
GTCGGGAATTATGGACAATGGGGGCAACCCTGATCCAGCCATGCCGCGTGCGGGAAGGAGGCCTTTGGGTTGTAAACCGCTTTTAGCGTGGACGCAAGCTGTACGGATAACACCCGTGCAGGTTGACGGTACCGGCGGAATAAGCACCGGCTAACTACGTGCCAGCAGCCGCGGTAATACGTAGGTAGCGGGCGTTAATGGGAATTACTGGGCGTAGAGCGTGCGCAGGCGTTTCGTTGTGTCGGCTGTGAAAGCCCCGGGCTCAACCCGGGAACGGCCGTTGAAACTGGCGGACTAGAGTAAGGCAGGGGGGGGTGGAATTCTGCGTGTAGCAGTGAAATGCGTAGAGATGCGGAGGAACACTGATGGCGAAGGCAGCCCCCTGGGCTGACACTGACGCTCAGGCACGAAGGCGTGGGGAGCAAACAGGATTAGATACCCCTGTAGTCC
>otu10274 A12_60286
GTAGGGAATATTTGGCAATGGGCGCAAGCCTGACCCAGCCATGCCGCGTGGAGGATGACGGCGCTCAGCGTTGTAAACTCCTTTTGACGGGGAAGAACGGCCTCTGTGCGCAGAGGTGTGACGGTACCCGCAGAATAAGCACCGGCTAACTCCGTGCCAGCAGCCGCGGTAATACGGAGGGTGCAAGCGTTGTCCGGATTTATTGGGTTTAAAGGGTGCGTAGGTGGTCTTCTAAGTCTGGTTTGAAAGCTGGTTGCTCAACGATCAGATGTGGCTGGAAACTGGGGGACTTGAATGGGGTAGCGGTCGCTGGAACGGGTCATGTAGCGGTGAAATGCATAGATATGACCCAGAACTCCGATTGCGAAGGCAGGCGACTGGGCCCTGATTGACACTGAGGCACGAGAGCATGGGGAGCCAACAGGATTAGATACCCTAGTAGTCC
>otu10275 B04_1517474
GTAAGGAATATTGGTCAATGGACGCAAGTCTGAACCAGCCATGCCGCGTGAAGGATGAAGGTCCTCTGGATTGTAAACTTCTTTTATAGGGGGCGAAAAAAGGTCTTTCTAGATCACTTGACAGTACCCTATGAATAAGCACCGGCTAACTCCGTGCCAGCAGCCGCGGTAATACGGAGGGTGCCAGCGTTATCCGGATTCACTGGGTTGAAAGGGTGCGTAGGCGGGTAGGTAAGTCAGAGGTGAAATCCTGGAGCTTAACTGCAGAACTGCCGTTGATACTATCTAAATTGAAGATGGTGGAGGTAAGCGGAATATGTCATGTAGCGGTGAAATGCATAGAAATGACATAGAACACCTATTGAGAAGGCAGCTTACTGCGCATATATTGACGCTGAGGCACGAAAGCGTCGGGATCAAACATGATTAGAAACCCGAGTAGTCC
>otu10276 A01_224261
GTGGGGAATATTGCACAATGGAGGAAACTCTGATCCAGCAATTCTGTGTGTGCGAAGAAGGTCTTCGGATTGTAAAGCACTTTTAGTTGGGAAGAAGAAAGTGACGGTACCAACAGAAGAAGCGACGGCGAAATACGTGCCAGCAGCCGCGGTAATACGTATGTCGCAAGCGTTATGCGGAATTATTGGGCTTAAAGGGCATCTAGGCGGCAAAACAAGTTGAAGGTGAAAACCTGTGGCTCAACCACAAGCTTGCCTACAAAACTGTAGTGCTAGAGTACTGGAAAGGTGAGTGGAATTACACGAGTAGAGGTGAAATGCGTAGATATGTGTAGGAATGCCGATGGTGAAGGTAACTCTCTGGACAGAAACTGACGCTGAAGTGCGAAAGCTAGGGGAGCGAACAGGATTAGAAACCCGAGTAGTCC
>otu10277 B09_1024744
GTAGGGAATCTTGCACAATGGGCGAAAGCCTGATGCAGCAACGCCGCGTGGGGGACGAATGCCCTCGGGTTGTAAACCCCTTTCAGCAGGGACGATGATGACGGTACCTGCAGAAGAAGCTCCGGCCAACTACGTGCCAGCAGCCGCGGTAACACGTAGGGGGCGAGCGTTGTCCGGATTTATTGGGCGTAAAGAGCTCGTAGGCGGCTCAGTTAGTCGGGTGTGAAACCCCCGGGCTCAACCCGGGGACGCCACCCGATACTGCTGTGGCTAGAGTCCGGTAGGGGAGCGTGGAATTCCTGGTGTAGCGGTGAAATGCGCAGATATCAGGAGGAACACCAGCGGCGAAGGCGGCGCTCTGGGCCGGAACTGACGCTGAGGAGCGAAAGCGTGGGGAGCGAACAGGATTAGATACCCCAGTAGTCC
>otu10278 B03_1445512
GTGGGGAATATTGGACAATGGAGGAAACTCTGATCCAGCAATTCTGTGTGTGCGAAGAAGGTTTTCGGATTGTAAAACACTTTTAGTTGGGAAGAAACAAATGACGGTACCAACAGAAGAAGCGACGGCTAAATACGTGCCAGCAGCCGCGGTAATACGTATGTCGCAAGCGATATTCGGAATTATTGGGCTTAAAGGGCATCTAGGCGGCAAATAAAGTTGATGGTGATAGCTTGTGGCTCCACCACAAGCTTGCCTACAGATCTGGTGTGCTAGAGTACTGGAAAGGTGGGTGGAACTACACGAGTAGAGGTGAAATTCGTAGATATGTGTAGGAATGCCGATGATGAAGATAACTCACTGGACAGAAACTGACGCTGAAGTGCGAAAGCTAGGGGAGCAAACAGGATTAGAAACCCTAGTAGTCC
>otu10279 B04_1136120
GTGGGGAATATTGGACAATGGGGGCAAGCCTGATCCAGCCATGCCGCGTGAGTGATGAAGGCCTTAGGGTTGTAAAGCTCTTTTATCCGGGACGATAATGACGGTAACGGTGGAATAAGCCCCGGCTAACTTCGTCCCAGCAGCCGCGGTAATACGAAGGGGGCTAGCGCTGCTCGGAATCACTGGGCGTAAAGGGCGCGTAGGCGGCGTTTTAAGTCGTGGGTGAAAGCCTGTGGCTCAACCACAGAACGGCCTTCGATACTGGGACGCTTGAGTATTGTAGAGGTTGGTGGAACTGCGGGTGTAGCGGTGAAATGCGTAGATATTCGCAAGAACACCGGTGGCGAAGGCGGCCAACTGGACAATTACTGACGCTGAGGCGCGAAAGCGTGGGGAGCAAACAGGATTAGATACCCTTGTAGTCC
>otu1028 B06_1377463
GTGGGGAATTTTGGACAATGGGGGGAACCCTGATCCAGCCATGCCGCGTGTCTGAAGAAGGCCTTCGGGTTGTAAATGACTTTTGTACGGGAAGAATATGTTTGGGATAATACCACGGACTAATGACGGTACCGTGAGAATAAGCACCGGCTAACTACGTGCCAGCAGCCGCGGTAATACGTAGGGGGCGAGCGTTAATCGGAATTACTGGGCGTAAAGCGAGCGTAGGCGGTTAGTTAAGTATGTTGTGAAATCCCCTGGCTGAACCTGGGAACTGCGTTTGGAACTGGCTAGCTAGAGTATGTCAGAGGTAGGTAGAATTCCACGTGTAGCAGTGAAATGCGTAGAGATGTGGAGGAATACCGATGGCGAAGGCGGCCCCCTGGGATAATACTGACGTTCATGCTCGAAAGCGTGGGTAGCAAACAGGATTAGATACCCTTGTAGTCC
>otu10280 B02_409435
GTGGGGAATTTTGGACAATGGGCGCAAGCCTGATCCAGCAATGCCGCGTGCAGGAAGAAGGCCTTTGGGATGTAAACTGCTTTTGTCAGGGAAGAAATCCTTTGGGTTAATACCTCGAAGGGATGACGGTACCAGAAGAATACGCACAGGCTAACTACGTCCCAGCAGCCGCGGTAATACCTTGGGTTCGAGCGTTAATCGGAATTACTGGGCGTAAAGCGTGCGCAGGCTGCTTTGCAAGTCAGATGTGAAATCCCCGGGCTCAACCTGGGAACTGCCTTTGTAACTGCAAGGCTAGAGTACGGCAGAGGGGGATGGAATTCCGCGTGTAGCAGTGAAATGCGTAGATATGCGGAGGAACACCGATGGCGAAGGCAATCCCCTGGGCCTGTACTGACGCTCATGCACGAAAGCGTGGGGAGCAAACAGGATTAGATACCCCTGTAGTCC
>otu10281 A08_127607
GTAGGGAATCTTCCACAATGGGCGCAAGCCTGATGGAGCAATGCCGCGTGAATGATTAAGGTCTTCGGATCGTAAAGTTCTGTTGTCAGCGAAGAACATTATCAAGAGTCACCGTCTGATCCTTGACGGTAGCTGACCAGAACGTCACGGCTAACTACGTGCCAGCAGTCGCGGTAATACGTAGGTGACAAGGTTTGTCCGGAATTATTGGGCGTAAAGGGAGCGCAGGCAGTTATGTAAGTCAGATGTGAAAGCCCCCGGCTTAACCGTGGACGGTCATTGGAAACTAACCAACTTGAATGCAGAAGAGGAAAGCGGAATTCCATGTGTAGCGGTGAAATGCGTAGATATATGGAGGAACACCAGTGGCGAAGGCGGCTTTCTGGTCTGTGATTGACGCTGAGGCTCGAAAGCGTGGGTAGCGAACAGGATTAGAAACCCCGGTAGTCC
>otu10282 A09_403939
GTAGGGAATCTTCCGCAATGGGCGCAAGCCTGACGGAGCAATGCCGCGTGAGTGAAGAAGGTCTTCGGATCGTAAAGCTCTGTTGTTAGAGATGAAAAGGGATAGGAGTCACTATCTATCCTGTGACAGTATCTAACCAGAAAGCCACGGCTAACTATGTGCCAGCAGCCGCGGTAATATATAGGCGGCAAGCTTTGTCCGGATTTATTGGGCGTAAAGGGAGCGCAGGCGATTCTTCAAGTATGATGTGAAAGCCCACGGCTTAACCGTGGAGGATCATTGGAAAATGAAGAACTTGAGTACAGAAGAGGAAAGTGGAATTCCATGTGTAGCGGTGAACTACGTAGATATATGGCGGAACACCAGTGGCGAAGGCGACTTTCTGGTCTGTAACTGACGATGAGGCTAGAAAGCGTGGGTAGCGAACAGGATTAGATACCCTAGTAGTCC
>otu10283 A07_234501
GTAGGGAATATTGCACAATGGGGGAAACCCTGATGCAGCAACGCCGCGTGAACGAAGAAGGATTTCGGTCTGTAAAGTTCTTTTGCTAGGAAAGATAATGACGGTACCTAGCGAATAAGCACCGGCTAACAATGTACCAGCAGCCGCGGTAAAACATCGTGTGCAAGCGCTATCAGGAATTACTGGGCGAAAAGGGGCCGTAGGCGGCACGTCAAGTCAGAAGTGAAAGGCAATAGCTAAACTATTGTTAGCTTTTGAAACTGCCGAACTTGAATCCAGGAGAGGCAAATGGAATTCCTAGTGTAGCGGTGAAATGCGTAGATATTAGGAAGAACACCAGTGGCGAAGGCGATTTGCTGGACTGAGATTGACGCTGAGGCACGAAAGCGTGGGGAGCAAACAGGATTAGAAACCCTAGTAGTCC
>otu10284 A12_31102
GTGGGGAATATTGGACAATGGGCGCAAGCCTGATCCAGCTATGCAGCGTGGATGAAGAAGGCCTTCGGGTTGTAAAGTCCTTTCGTTGGTGAAGATAATGACGGTAACCAAAGAAGAAGCCCCGGCTAATTTCGTTCCAGCAGCCGCGGTAATACGAAAGGGGCTAGCGTTGTTCGGAATTACTGGGCGTAAAGCGCACGTAGGCGGCCTTGTAAGATGGGGGTGAAATCCCCGGGCGCAAGCCGGGAACTGCCTTCATGACTGCAAAGCTCGAGGATGTGAGAGGTTGGCGGAATTCCGAGTGTAGAGGTGAAATTCGTAGATATTCGGAAGAACACCAGTGGCGAAGGCGGCCAACTGGCACATTTCTGACGCTGAGGTGCGAAAGCGTGGGGAGCAAACAGGATTAGAAACCCCAGTAGTCC
>otu10285 B08_1254751
GTCGAGAGGCTTCGGCAATGGGGGAAACCCTGACCGAGCGACGCCGCGTGGAGGATGAAGGCCCTTGGGTTGTAAACTCCTTTCGTGGGGGAAGAATGTGCCCGAGGTAAATAATCTCGAGTATTTACGGTACCCCAAGAAGAAGCTCCGGCTAACTCCGTGCCAGCAGCCGCGGTAATACGGGGGGAGCAAGCGTTGTTCGGAATCACTGGGCGTAAAGGGAGTCTAGGCGGTTTGGTAAGTGGGATGTGAAATGCCCGGGCTCACCCCGGGACCTGCATCCCAAACTGCTGAGCTTGAGTACAGGAGAGGGTGGGGGAATTCCAGGTGTAGCGGTGAAATGCGTAGATATCTGGAGGAACACCGGTGGCGAAGGCGCCCACCTGGCCTGCTACTGACGCTGAAGCTCGAAAGCTAGGGGAGCAAACGGGATTAGAAACCCTAGTAGTCC
>otu10286 B04_1552194
GTGGGGAATTTTGGACAATGGGGGAAACCCTGATCCAGCCATCCCGCGTGTGCGATGAAGGCCTTCGGGTTGTAAAGCACTTTTGGCAGGAAAGAAACGTCGCGGATTAATACCCCTCGAAACTGACGGTACCTGCAGAATAAGCCCCGGCTCACTACGTGCCAGCAGCCGCGGCAATACGTAGGGTGCAAGCGTTAATCGGAATTACTGGGCGAAAAGCGTGCGCAGGCGGATCGGAAAGAAAGATGGGAAATCCCAGGGCTTAACGTTGGAACTGCATTTCTAACTGCCGGGCTAGAGTGTGTCAGAGGGAGGTGGAATTCCGCGTGTAGCAGTGAAATGCGTAGATATGCGGAGGAACACCGATGGCGAAGGCAGCCTCCTGGGATAACACTGACGCTCATGCACGAAAGCGTGGGGAGCAAACAGGATTAGAAACCCGGGTAGTCC
>otu10287 A01_952138
GTGGGGAATATTGGACAATGGAGGAAACTCTGATCCAGCAATTCTGTGTGTGCGAAGAAGGTCTTCGGATTGTAAAGCACTTTTAGTCGGGAAGAAGAAAGTGACGGTACCAACAGCAGAAGCGACGGCTAAATACGTGCCAGCAGCCGCGGTACTACGTATGTCGCACGCGTTATTCGGAATTATTGGGCGTAAAGGGCATGTAGGCGGCAAAACAAGTTGAAGGTGAAAACTCGTGGCTCAACCACAAGCTTGCCTCCAAAACTGTATTGCTAGAGTACTGGAAAGGTGGGTGGAACTCCACGAGTAGAGGTGAAATGCGTAGATATGTGTAGGAATGCCGATGGCGAAGGCGACTCACTGGACAGAAACTGACGCTGAAGTGCGAAAGCGAGGGGAGCAAACAGGATTAGAAACCCTAGTAGTCC
>otu10288 A11_463317
GTAGGGAATCTTCCGCAATGGGCGCAAGCCTGACGGAGCAATGCCGCGTGAGTGAAGAAGGTCTTCGGATCGTAAAGCTCTGTTGTTAGAGATGAAAAGGGATAGGAGTCACTATCTATCCTGTGACAGTATCTAACCAGAAAGCCACGGCTAACTATGTGCCAGCAGCCGCGGTAATACATAGGTGGCAAGCGTGGTCCGGATTTATTTGGCGTAAAGGGAGCGCGGGTGTGTCTTCTAGGCTGATGTGACAGCCCACGGCTTAACCGTGGAGGGTCATTGGACACTGGAGAACTTGCGTGCAGACGAGGAATGTGGAATTCAACGTGTAGCGGTGAAATGCGTAGATATATGGAGGAACACCAGTGGCGAAGGCGACTTTATGGTCTGTAACGAACGCTGAGGCTCGAAAGCGTGGGTAGCGAACAGGATTAGAAACACTAGTAGTCC
>otu10289 B01_536238
GTGGGGAATTTTGCACAATGGAGGAAACTCTGATGCAGCGACGCCGCGTGAACGACGAAGGTCTTCGGATTGTAAAGTTCTGTCCTTGGCGAAGATAGTGACGGTAGTCAAGGAGGAAGCCCCGGCTAAATACGTGCCAGCAGCCGCGGTAATACGTATGGGGCGAGCGTTGTCCGGAATTATTGGGCGTAAAGGGTACGTAGGCGGATAATTAAGTCTGTCGTGAAATTCTAGGTCTTAACCCTATTTAGCGGTGGAAACTAAATAGCTTGAGTGTAAGAGGAGATAGTGGAATTCCAGGTGTATCGGTGAAATTCGTAGAGAACTGGAGGAATACCAGTGGCGAAGGCGACGTTCTGGCGATCAACTGACGCTGAGGTACGAAAGCGTGGGGAACAAACAGGATTAGAAACCCCAGTAGTCC
>otu1029 A04_342239
GTGGGGAATATTGGACAATGGGCGCAAGCCTGATCCATCCATGCCGCGTGAGTGATGAAGGCCCTAGGGTTGTAAAGCTCTTTCACCGGTGAAGATAATGACGGTAACCGGAGAAGAAGCCCCGGCTAACTTCGTGCCAGCAGCCGCGGTAATACGAAGGGGGCTAGCGTTGTTCGGATTTACTGGGCGTAAAGCGCACGTAGGCGGACTTTTAAGTCAGGGGTGAACTCCCGGGGCTCCACCCCTGAACTGCCTTTGATGCTGGAAGTCTTGAGTAGAGAAGAGGTGAGTGGAATTCCGAGTGTAGAGGTGCAATTCGTGAATATTCGGCGGAACACCAGTGGCGAAGGCGGCACACTGGACCATTACTGACGCTGAGGTGCGAAAACGTGGGGAGCAAACAGGATGAGAAACCCTAGTAGTCC
>otu10290 B03_1062162
GTGGGGAATCTTGCGCAATGGGCGAAAGCCTGACGCAGCCATGCCGCGTGAATGATGAAGGTCTTAGGATTGTAAAATTCTTTCACCGGGGACGAGAATGACGGTACCCGGAGAAGAAGCCCCGGCTAACTTCGTGCCAGCAGCCGCGGGTATACGAAGGGGGCTAGCGTTTCTCGGAATTACTGGGCGTAAAGGGCGCGTAGGCGGACAGTTAAGTCGGGGGTGAAAGCCCGGGGCTCAGCCTCGGAATTGCCTTGGATACTGGCTGTCTTGGGTGCGGGAGAGGTGTGTGGAACTCCGGGTGTAGAGGTGACATTCGTAGCTATTCGGAAGAACACCAGTGGCGAAGGCGACACACTGGCCCGTTACTGACGCTGAGGCGCGAAAGCGTGGGGAGCAAACAGGAATAGAAACCCTAGTAGTCC
>otu10291 B04_1301909
GTGGGGAATATTGGACAATGGGCGCAAGCCTGATCCAGCCATGCCGCGTGAGTGATGAAGGCCCTAGGGTTGTAAAGCTCTTTCACCGGTGAAGATAATGACGGTAACCGTAGAAGAAGCCCCGGCTAACTTCGTGCCAGCAGCCGCGGTAATACGAAGGGGGCTAGCGTTGTTCGGATTTACTGGGCGTAAAGCGCACGTAGGCGGACTATTAAGTCAGGGGTGTAATCACAGGGCTCAACCAAGGAACTGCCTTTGATACTGGTAGTCTAGAGTTCGGGAGAGGTGAGTGGAATTCCGAGTGTAGAGGTGACATTCGTAGATATTCGGAGGAACACCAGTGGCGAAGGCGGCTCACTGGCTCGCTACTGACGCTGAGGTGCGAAAGCGTGGGGAGCAAACAGGATTAGATACCCGTGTAGTCC
>otu10292 B09_1348730
GTGGGGAATATTGCACAATGGGCGCAAGCCTGATGCAGCGATGCCGCGTGAGGGATGGAGGCCTTCGGGTTGTAAACCTCTTTTATTGGGGAGCAAGCGCGAGTGAGTTTACCCGTTGAATAAGCACCGTCTCACAACGTGCCAGCAGCCGCGGCAATACGTAGTGTGCAAGCGTTATCCGGAATTATTGGGCGTAAGGGGCTCGTAGGCGGTTCGTCGCGTCCGGTGTGAAAGTCCATCGCTTAACGGTGGACCTGCGCCGGGTACGGGCGGGCTTGAGTGCGGTAGGGGAGACTGGAATTCCCGGTGTAACGGTGGAATGTGTAGATATCGGGAAGAACACCAATGGCGAAGGCAGGTCTCTGGGCCGTTACTGACGCTGAGGAGCGAAAGCGTGGGGAGCGAACAGGATTAGATACCCTTGTAGTCC
>otu10293 B05_1555643
GTCGGGAATATTGGGCAATGGAGGGAACTCTGACCCAGCAACGCCGCGTGGAGGAAGAAGGTATTCGAATTGTAAACTTCTATCCTTGGTGAAGAAAGGGACGGTAGCCAAGACGGAAGCCCCGGCTAACTACGTGCGAGCAGCCGCGGGAATACGTAGGGGGCAAGCGGTGTCCGGAATGATTGGGCGTAAAGGGCGCGTAGGTGGCTAAGCAAGTCTGGGGTGAAAGTCCTGCTTTCAGGGTGGGAATTGCTTTGGAGACTGATTAGCTTGAGTATAGGAGAGGTTAGTGGAATTCCTAGTGTAGCGGTGAAATGCGTAGAGATTAGGAGGAACACCAGTGGCGAAGGCGACTAACTGGACTAAAACTGACACTGAGGACCGGAAGTGTGGGTAGCAAACAGGATTAGCAACCCGATTAGTCC
>otu10294 B09_1345521
GTGGGGAATTTTGGACAATGGGGGCAACCCTGATCCAGCCATGCCGCGTGCGGGAAGAAGGCCTTCGGGTTGTAAACCGCTTTTAGCCGGGAAGAAAAGGCGCGGGCTAATACCCTGTGTTTTTGACGGTACCGGCGGAATAAGCACCGGCTAACTACGTGCCAGCAGCCGCGGTAATACGTAGGGTGCGAGCGTTAATCGGAATTACTGGGCGTAAAGCGTGCGCAGGCGGTTCGACAAGTCCGATGTGAAAGCCCCGGGCTCAACCTGGGAATGGCATTGGAAACTGGCGGGCTGGAGTGTGGCAGAGGGGGGTGGAATTCCGCGTGTAGCAGTGAAATGCGTAGAGATGCGGAGGAACACCGATGGCGAAGGCAGCCCCCTGGGCTGACACTGACGCTCAGGCACGAAAGCGTGGGGAGCAAACAGGATTAGAAACCCTAGTAGTCC
>otu10295 B08_1150647
GTCGGGAATTTTGCTCAATGGGCGCAAGCCTGAAGCAGCAACGCCGCGTGAGGGATGAAGGCCTTCGGGTTGTAAACCTCTTTTCTCAGGGAAGATTATGACGGTACCTGAGGAATAAGCCACGGCTAACTACGTGCCAGCAGCCGCGGTAATACGTAGGTGGCAAGCGTTGTCCGGATTTACTGGGCGTAAAGAGCGCGCAGGCGGTCGGATAAGTCGAATGTGAAAGCCCCCGGCTCAACTGGGGAGGGTCATTCGATACTGTTCGACTCGAAGGCAGGAGAGGGAAGTGGAATTCCCGGTGTAGTGGTGAAATGCGTAGATATCGGGAGGAACACCAGTGGCGAAGGCGACTTCCTGGCCTGTTCTTGACGCTGAGGCGCGAAAGCTAGGGGAGCAAACGGGATTAGAAACCCTTGTAGTCC
>otu10296 A02_437259
GTGGGGGATTTTGCACAATGGGCGCAAGCCTGATGCAGCGACGCCGCGTGGGGGATGACGGCCTTCGGGTTGTAAACTCCTTTCGGCACTGAAGAAGACATGTTTGTGGTGACGGTAGGTGTCGAAGAAGCACCGGCTAACTACGTGCCAGAAGCCGCGGGATTAAGTCGGGTGCGAGCGTTGTCCGGCATTACTGGGCGTAAAGGGCTTGTAGGTGGATTGTTACGTCGTTTGTGGAATCCCAGTGCTTAACGTCGGATGTGCATGCGATACTGGTTGACTTGAGTGCTGGAGGGGTAACTGGAATTCCTGGTGTAGCGGTGAAATGCGCAGATATCAGGAGGAACACCGATGGCGAAGGCAGGTTACTGGGCAGTTACTGACACTGAGGAGCGAAAGCGTGGGTAGCCAACAGGATTAGAAACCCTGGTAGTCC
>otu10297 B09_1602462
GTGGGGAATATTGGACAATGGGCGAAAGCCTGATCCAGCCATGCCGCGTGTGTGAAGAAGGCCTTTTGGTTGTAAAGCACTTTAAGTGGGGAGGAAAAGCTTGTGGTTAATACCCACAAGCCCTGACGTTACCCACAGAATAAGCACCGGCTAACTCTGTGCCAGCAGCCGCGGTAATACAGAGGGTGCAAGCGTTAATCGGAATTACTGGGCGTAAAGCGAGCGTAAGCGGTAATGTAAGTCAGGTGTGAGAGCCACGGGCTTAACCTGAGAACTGCATCTGATGCTGGGTGACTAGAGTAGGTGGGAGGGGAGTAGAATTCCAGGTGTAGCGGTGAAATGCGTAGAGATCTGGAGGAATACTGATGGCGAAGGCAGCTTCCTGGCATCATACTGACACTGAGGTTCGAAAGCGTGGGTAGCAAACATGATTAGAAACCCGAGTAGTCC
>otu10298 B08_1291740
GTGGGGAATATTGCACAATGGGCGCAAGCCTGATGCAGCCATGCCGCGTGTATGAAGAAGGCCCTAGGGTTGTAAACCGCTTTTGTCAGGGAAGAAAAGCTCTGGGCTAATACCCCGGGGTGATGACGGTACCTGAAGAATAAGCACCGGCTAACTACGTGCCAGCAGCCGCGGTAATACGTAGGGTGCAAGCGTTAATCGGAATTACTGGGCGTAAAGCGTGCGCAGGCGGTTATGCAAGACAGATGTGAAATCCCCGGGCTCAACCTGGGAACTGCATTTGTGACTGCATGGCTGGAGTGCGGCAGAGGGGGATGGAATTCCGCGTGTAGCAGTGAAATGCGTAGATATGCGGAGGAACACCGATGGCGAAGGCAATCCCCTGGGCCTGCACTGACGCTCATGCACGAAAGCGTGGGGAGCAAACAGGATTAGAAACCCGAGTAGTCC
>otu10299 A07_44565
GTAGGGAATCTTCCGCAATGGGCGCAAGCCTGACGGAGCGATGCCGCGTGAGTGAAGAAGGTTTTCGGATCGTAAAGCTCTGTTGTTAGAGATGAAAAGGGATAGGAGTCACTGTCTATCCTGGGACAGTATCTAACCAGAAAGCCCGGGCTAACTATGTGCCAGCAGCCGCGTTAATACATAGGTGGCAAACGTTCTCCGGATTTATTGGGCGTAAAGGGAACGCAGGCGGTTCTTCAAGTCTGATGTGAAAGCCCACGGCTTAACCGTGGAGGGTCATTTGAAACTGGGGATCTTGAGTACAGAAGAGGAGAGTGGAATTCCATGTGTAGCGGTGAAATGCGTAGATATATGGAGGAACACCAGTGGCGAAGGCGACTTTCTGGTCTGTAACTGACGCTGAGGCTCGAAAGCGTGGGTAGCGAACAGGATTAGAAACCCGAGTAGTCC
>otu103 A03_635895
GTGGGGAATATTGGACAATGGACCAAAAGTCTGATCCAGCAATTCTGTGTGCACGATGAAGTTTTTCGGAATGTAAAGTGCTTTCAGATGGGAAGAAGTAAGTGACGGTACCAACCGAAGAAGCGACGGCTAAATACGTGCCAGCAGCCGCGGTAATACGTATGTCGCAAACGTTATCAGGAATAATTGGGCGTAAAGCGGGTCTAGGCGGTCTATTAAGTCTGATGTTAAAATGCGGGGCTAAAATCCGTATTGCATTGGAAACTGGTAGACTAGAGTACTGAAGAGGTGAGCGGAACTACAAGTGTAGCGGTGAAATTCGTAGATATTTGTAGGAATGCCGATGGGGAAGCCAGCTTACTGGTCAGATACTGACGCTAAAGCGCGAAAGCGTGGGTAGCAAACAGGATTAGAAACCCTGGTAGTCC
>otu1030 A04_384948
GTAGGGAATCTTCCGCAATGGGCGCAAGCCTGACGGAGCAATGCCGCGTGTGTGAAGAAGGTCTCCGGATCGTAAACCACTGTTGTTAGAGAAGAACGAACAATAGAGTCACTGTTATTGGTCTGACGGTATCTAACAAGAAAGCCACGGCTAACTACTTGCCAGCAGCCGCGGTAATAAGTCGGTGGTGAGCGTTGTCCGGATTTATTGGGCGTAAAGGGAGCGCAGTCGGTTAGTTAAGTCTGATGTGAAAGCCCACGGCTCAAACGTGGAAGTGCATTGGAAACTGGGTCACTTGAGTACAGAAGAGGAAAGTGGAATTCCATGTGTAGCGGTGAAATGCGTAGATATATGGAGGAACACCAGTGGCGAAGGCGACTTTCTGGTCTGAAACTGACGCTGAGGCTCGAAAGCGTGGGGAGCAAACAGGATTAGAAACCCTAGTAGTCC
>otu10300 A01_6884
GTAGGGAATCTTCCGCAATGGGCGCAAGCCTGACGGAGCAATGCCGCGTGTGTGAAGAAGGTCTCCGGATCGTAAAGCACTGTTGTTAGAGAAGAACCACCAAGAGAGTCACTGTTATTGGTCTGACGGTATCTAACCAGAAAGCCACGGCTAACGACGTGCCAGCAGCCGCGGTAAAACGTAGGTGGCTAGCGTTGTCCGGATTTATTGGGCGTAAAGGGAGCGAAGGGGGTAAATGAAGTCAGATGTGAAAGCCCACGGCTTAACCGTGGAAGGGCATTGGAAACTGGGTCGCTTGAGTACAGAAGAGGAAAGTGGAATTCTATGTGTAGCGGTGAAATGCGTAGATATATGGAGGAACACCAGTGGCGAAGGCGACTTTCTGGTCTGAAACTGACGCTGAGGCTCGAAAGCGTGGGGAGCAAACAGGATTAGAAACCCTAGTAGTCC
>otu10301 B07_1510474
GTGGGGAATTTTGCACAATGGGGGAAACCCTGATGCAGCGACGCCGCGTGAACGATGAAGGTCTTCGGATTGTAAAGTTCTGTCCTTAGCGAAGATAATGACAGTAGCTAAGAAGCAAGCCCTGGCTAAATACGTGCCAGCAGCCGCGGTAATACGTATGGGGCAAGCGTTGTCCGGAATGATTGGGCGTAAAGGGTATGTGGGCGGTTAATTAAGTCTGAATTTAAAGGCTGTGGCTAAACCACGGTTCGGTTTAGAACCTGGTTAACTTGAGTAGATGAGGGGAAAGTGGAATTCCAGGGGTGGCGGGAAAATGCGTAGTTATATGGGGGAACCCCAGTGGCGAAGGCGACTTTTTAGAATCAAACTGACGCTGGGATACGAAGGCGGGGGTAGCAAACAGGATTAGAAACCCGAGTGTCC
>otu10302 B05_1145683
GTAGGGAATATTGGTCAATGGACGCAAGTCTGAACCAGCCATGCCGCGTGAAGGATGAAGGTCCTCTGGATTGTAAACTTCTTTTATAGGGGGGGAAAGAAGGGTGTTCTTACTCACTTGAAAGTACCCTATGAATAAGCACCGGCTAACTCCGTGCCAGCAGCGGCGGTAATACGGAGGGTGCAAGCGTTACCCGGATTCACTGGGTTTAAAGGGTGCGTAGGCGGGTAGGTAAGTCAGAGGTGAAATCCTGGAGCTTAACTCCAGAACTGCCTTTGATACTATCTAGCTTGAATATGGTGGAGGTAGGCGGAATATGTCATGTAGCGGTGAAATGCATAGATATGACATAGAACACCGATTGCGAAGGCAGCTTACTACGCCTATATTGACGCTGAGGCACGAAAGCGTGGGGATCAAACAGGATTAGATACCCCAGTAGTCC
>otu10303 B04_1425698
GTGGGGAATATTGGACAATGGAGGAAACTCTGATCCAGCAATTCTGTGTGTGTGAAGAAGGTTTTCGGATTGTAAAACACTTTTAGTTGGGAAGAAACAAATGACGGTACCAACAGAAGAAGCGACGGCTAAATACGTGCCAGCAGCCGCGGTAATACGTATGTCGCAAGCGTTATTCGGAATTATTGGGCTTAAAGGGCATCTAGGCGGCAAATCAAGTTGAAAGTAAACACTTGTGGCTCAACAAAAAGCTTGCCTACAAAACTGGTGTGCTTGAGTACTGGAAAGGTGGGTAGAACTACACGAGTAGAGGTGAAATTCGTAGATATGTGTAGGAATGCAGATGATGAAGATAACTCACTGGACAGAAACAGACGCTGAAGTGCGAAAGCTTGGGGAGCAAACAGGATTAGATACCCGAGTAGTCC
>otu10304 A10_907219
GTAAGGAATATTGCGCAATGGGGGAAACCCTGACGCAGCAATACCGCGTGTAGGAAGACACTTTTCGGAGCGTAAACTCCTTTTGTTAGGAAAGAATAATTACGGTATCTAACGAATAAGCACCGGCTAACTCCGTGCAAGCAGCCGCGGTAATACGGGGGCTGCAAGCGTTAGTCGGAATCACTGGGCGTAAAGGACGCGTAGGCGGTTTATTAAGTCTTGTGTGAAATCTCATGGCTTAACCATTAAACTGCACAGGAAACTGGTAGTCTAGAGTAGGGGAGAGGTAGATGGAATTCTTGGCGTAGGAGTAAAATCCGTAGAGGTTGAGAGGAATACTTATTGCGAAGGCGGTCTACTAGACCTTAACTGACGCTGAGGCGTGAAAGCGTGGGTAGCAAACAGGATTAGAAACCCGAGTAGTCC
>otu10305 B07_1245570
GTGGGGAATATTGGGCAATGGGGGGAACCCTGACCCAGCAACGCCGCGTGAGGGAAGAAGGCCTTCGGATTGTAAACCTCTGTCCTTGGTGACGAAAATAGTGACGGTAGCCAAGGAGGAAGCCCCGGCTAACTACGTGCCAGCAGCCGCGGTAATACGTAAGGGGCGAGCGTTGTGCGGAATGACTGGGCGTAAAGGGCGTGTAGGCGGCGGTATAAGTCTGGAGTGAAAGTCCTGCTTTCAAGGTGGGAATTGCTTTGGAGACTGTGCGGCTTGAGTGCGGAAGAGGTAAGTGGAATTCCCAGTGTAGCGGTGAAATGCGTAGAGATTGGGAGGAACACCGGTGGCGAAGGCGACTTGCTGGGCCGTAACTGACGCTGAGGCGCGAAAGCGTGGGGAGCGAACAGGATTAGAAACCCTAGTAGTCC
>otu10306 B04_1298967
GTGGGGAATATTGGACAATGGACCAAAAGTTTGATCCAGCAATCCTGTGTGCACGATGAAGTTTTCCGGAATGTAAAGTGCTTTCAGTGGGGAAGAAGAAAGTGTCGGTACCAACGGAAGAAGCGACGGCTAAATACGTGCCAGCAGCCGCGGTAATACGTATGTAGCAATCGTTATCCGGATTTATTGGGCGTAAAGCGCGTCTAGGCGGTCTAATAAGTCTGATGTTAAAATGCGGGGCTCAACGCCGTATTGCGTTGGAAACTGGTAGACTAGAGTACTGGAGAGGTACGCGGAACTACAAGTGTAGAGGTGAAATTCGTAGATATTTGTAGGAATGCCGATGGGGAAGCCAGCTTACTGGACAGAAACTGACGCTAAAGCGCGAAAGCGTGGGTAGCAAACAGGATTAGAAACCCCAGTAGTCC
>otu10307 A08_63836
GTAGGGAATCTTCCACATTGGGCGCAAGCCTGATGGAGCAATGCCGCGTGAATGATGAAGGTCTTCGGATCGTAAAGTTCTGTTGTTAGCGATGAAAAAGGTCAAGAGTAACTGCTTGACTGTTGACAGTAGCTAACCAGAAAGTCACGGCTAACTACGTGCCAGCAGACGCGGTAATACGTAGGTGACAAGCGATGTCCGGAATTATTGGGCGTAAAGGGAGCGCATGCGGTTGGTTCAATCTGATGTGAAAGCCCACGGCTTAACCGTAGAAGGTCATTGGAAACTGACTAACGTGTATGCAGAAGAGGAAAGCGGAATTCCATGTGTAGCGGTGAAATGCGTAGGTATAGTGAGGAACACCAGTGGCGAAGGCGGCTTTCTGGTCTGTTATTGACGCTGAGGCTCGAAAGCGTGGGGAGCAAACATGATTATTAACCCCATTAGTCC
>otu10308 A10_429264
GTAGGGAATATTGCGCAATGGGGGAAACCCTGACGCAGCAACGCCGCGTGGAGGATGACACTTTTCGGAGCGTAAACTCCTTTTGTTGGGAAAGAATAATTACGGTACCCAACGAATAAGCACCGGCTAACTCCGTGCCAGCAGCCGCGGTAATACGGAGGGTGCAAGCGTTACTCGGAATCACTGGGCGTAAAGGACGCGTAGGCGGATTATCAAGTCTTTTGTGAAATCTAATGGCTGAACCATTAAGCTGCATAGGAAACTGAAAATCTAGAGTGAAGGTGAGGTAGATGGAATTCTTGGTGTAGCGGTAAAACCCGCAGAGATCACGAGGCATACTTATTGCGAAAGCGATCTACTGGAACTTAACTGACGCTAATGCGTGAAAGCGTGGTGAGCAAACAGGATTAGAAACCCCAGTAGTCC
>otu10309 A13_180354
GTAGGGAATCTTCCGCAATGGGCGCAAGCCTGACGGAGCAATGCCGCGTGTGTGAAGAAGGTCTTCGGATCGTAAAGCACTGTTATTAGAGAAGAACGGCCTGTAGAGTAACTGTTACTGATTTGACGGTATCTAATCAGAAAGGCACGGCTAAATACGTGCCAGCAGCCGCGGTAATACGTAGGTGACAAGCGTTTGCCGGATTTATTGGGCGTAAAGGGAGCGTAGGCGGTTTGTTAAGTCTGATGTGAAAGCCTACGGCTCAACCGTAGAAGGTCATTGGAAACTGGCAAACTTGAGTGCAGGAGAGGGAGGTGGAATTCCATGTGTAGCGGTGAAATGCGTAGATATATGGAGGAACACCAGTGGCGAAGGCGGCTTTCTGGACTGACACTGACGCTGAGGCTCGAAAGCGTGGGTAGCAAACAGGATTAGAAACCCCAGTAGTCC
>otu1031 B05_1414390
GTGGGGAATATTGCACAATGGGCGCAAGCCTGATGCAGCAACGCCGCGTGAGGGATGACGGCCTTCGGGTTGTAAACCTCTTTGAGTAGGGAAGAAGCGAAAGGGACGTGACCTGCAGAAAAAGCACCGGCTAACTACGTTCCAGCAGCCGCGGTAATACGTAGGGTGCGAGCGTTGTCCGGCATTATTGGGCGTAAAGAGCTCGTAGGCGGTCTGTCGCGTCTGCTGTGAAAACCCGAGGCTTAACCTCGGGCCTGCAGTGGGTACGGGAGGAATAGAGTGGGGTAGGGGAAAATGGAATTCCTGGTGTAGCGGTGGAATGCGGAGATATCAGGAGGAACACCGATGGCGAAGGCAGTTCTATGGGCCGTAACTGACGCTGAGGAGCGAAAGCGTGGGGAGCGAACAGGATTAGAAACCCCTGTAGTCC
>otu10310 A13_689960
GTGAGGAATCATGGTCAATGGAGGCAACCCTGAACCTGCGAAGTCGCGTGAAGGAAGACGGTTCTAAGTATTGTAAACTCCTTTAGTTGGGGAGTAGAGATAGGTACGTGACCCTATAGGCCAGTAACCAAAGAATAAGTCTCGGCTAACTCCGCGCCAGCAGCCGCGGTAATACGGGTGACACGAGCGTTATGCGGAATTATTGGGTTTAAAGGGTGCGTAGGTTGTGGTTTAAGTCAGAGGTGAAAAGCTGGGGCTCAACCCTAGTCTTGCCGTTGAAACTGGTCGGCTAGAGAGTCGGTGCTGTGGGCGGAATACGTGGTGTAGCGGTGAAATGCATAGATATCACGTGGAACTCCGATGGCGAAGGCAGCTCACTAGACTACATCTGACACTGAAGCACGAAAGCGTGGGGATCAAACAGGATTAGAAACCCGTGTAGTCC
>otu10311 B02_970996
GTGGGGAATATTGCGCAATGGGGGAAACCCTGACGCAGCAACGCCGCGTGAAGGATGACGGCCTTCGGGTTGTAAACTTCTGTCGCAGAGGAAGATGAAAGTGACGGTACTCTGTGAGAAAGCCACGGCTAACTACGTGCCAGCAGCCTCGGTAATACGTAGGTGGCGAGCGTTGGCCGGATTTACTGGGTGTAAAGGGCGCGTAGGCGGATTTGCAAGTCAGATGTGAAATACCGGGGCTTAACCCCGGAACTGCATTTGAAACTGAAGCCCTTGAGTGCCGGAGAGGAAAGCGGAATTCCTAGTGTAGCGGTGAAATGCGTAGATATTAGGAGGAACACCAGTGGCGAAGGCGGCCTGCTGGGCTTTAACTGACGCTGAGGCTCGAAAGCGTGGGTAGCAAACAGGATTAGAAACCCCAGTAGTCC
>otu10312 B03_1416805
GTAAGGAATATTGGTCAATGGACGCAAGTCTGAACCAGCCATGCCGCGTGAAGGATGAAGGTCCTCTGGATTGTAAACTTCTTTTATAGGGGGCGAAAAAAGGGTTTTCTAACTCACTTGACAGTACCCTATGAATAAGCACCGGCTAACTCCGTGCCAGCAGCCGCGGTAATACGGATGGTGCAAGCGTTATCCGGATTCACTGGGTTTAAAGGGTGCGTAGGCGGGTAGGTAAGTCAGAGGAGAAATCCTGGAGCTTAACTCCAGAACTGCGTTTACTACTATCTATCTTGAATATGGTGGCGGTAAGCGGAATATGTCATGTAGCGGAGAAATGCATAGTTCTGACATAGAGCACCTATTGCGAAGGCAGCTTACAACGCCTATATTGACGCTGAGGCACGCAAGCGTGGGGATCAAACACGATTAGAAACCCGAGTAGTCC
>otu10313 B08_1392161
GTGGGGGATATTGCGCATTGGGGGGAACCCTGACGCAGCAACGCCGCGTGAAGGAAGAAGGCCTTCGGGTTGTAAACTTCTGTCGCAAGGGCAGACAAAGATGATGGTACCTTGTGAGGAAACCACGGCTAACTACGTGGCAGCAGCCGCGGTAATACGTATCTGGCGAGCGTCGTCCGGATTTACTGGGTGTAAAGGGCGCGTAGGAGGGTACACAAGTCAGTCGTGAAATGCCCGGGCTCAACCCCGGAGCTGCGATCGGAACTGTGGATCTTGAGTGTCGGAGAGGAAAGCGGAATTCCTAGTGTAGCGGTGAAAAGCGTAGATATTAGGAGGAACACCAGTGGCGAAGGCGGCTTTCTGGACGATAACTGACGCTGAGGCGCGAAAGTGTGGGGCGCAAACAGGATTAGAAACCCTAGTAGTCC
>otu10314 B02_746415
GTGGGGAATATTGGACAATGGGCGCAAGCCTGATCCAGCCATACCGCGTGGGTGAAGAAGGCCTTCGGGTTGTAAAGCCCTTTTGTTGGGTAAGAAATCCAGCCGGCTAATACCTGGTTGGGATGACGGTACCCAAAGAATAAGCACCGGCTAACTTCGTGCCAGCAGCCGGTGTAATACGAAGGGTGCTAGCGTTACTCGGAATTACTGGGCGTAAAGCGTGCAGAGGCGGTCGTATAAGTCCGATGTGAGATCCCGGGGCTTAACCTGGGAACTGCAGTTGATACTGGGCGTCTAGAGTATGGTAGAGGGTAGCGGAATTCCTGGTGTAGCAGTGAAATGCGTAGAGATCAGGAGGAACATCCATGGCGAAGGCAGCTACCTGGACCAACACTGACACTGAGGCCCGAAAGCGTGGGGAGCAAACAGGATTAGAAACCCCTGTAGTCC
>otu10315 A01_97485
GTGAGGAATCTTCCACAATGGGCGAAAGCCTGATGGAGCAACGCCGCGTGCAGGATGAAGGCCCTAGGGTTGTAAACTGCTTTTATAAGTGAAGAATATGACGGTAACTTATGAATAAGCACCGGCTAACTACGTGCCAGCAGCCGCGGTCATACGTAGGGTGCAAGCATTATCCGGAGTGACTGGGCGTAAAGAGTTGCGTAGGTGGTTTGTTAAGTGAGTAGTGAAAGCTAGCGGCTCAACCGTATAGATTATTATTCAAACTGGCAAACTCGAGAATGGTAGAGGTAACTGGAATTTCTTGTGTAGGAGTGAAATCCGTAGATATAAGAAGGAACACCAATGGCGTAGGCAGGTTACTGGACCATTTCTGACACTGAGGCACGAAAGCGTGGGGAGCGAACGGGATTAGAAACCCCTGTAGTCC
>otu10316 A11_145964
GTGGGGAATATTGGACAATGGGCGCAAGCCTGATCCAGCCACGCCGCGTGAGTGATGAAGGCCTTCGGGTTGTAAAGCTCTTTCACCGGGGAAGATAATGACGGTAACCGGAGAAGAAGCCCCGGCTAACTACGTGCCAGCAGCCGCGGTAATACGAAGGGGGCTAGCGTTGTTCGGATTTACTGGGCGTAAAGCGCACGTAGGCGGTCTATTAAGTCAGGGGTGAAATCCCGAGGCTCAACCCCGAAAGTGCCATTGAAACTGGAAGACTTGAGTAAGGTAGAGGTAAGTGGAATTCCGAGTGTAGAGGTGAAATGCGTAGATATTCGGAGGAACACCAGTGGCGAAGGCGGCTTACTGGACATTTACTGACGCTGAGGTGCGAAAGCGTGGGGAGCAAACAGGATTAGAAACCCTTGTAGTCC
>otu10317 A13_520493
GTGAGGAATATTGGTCAATGGAGGAAACTCTGAACCAGCCAAGTCGCGTGAAGGAAGACGGTCCTATGGATTGTAAACTTCTTTAGTAGGGGAGTAAGGGTAGGTACGTGTACCTATTAGAAAGTAACCTAAGAATAAGTATCGGCTAACTCCGTGCCAGCAGCCGCGGTAATACGGAGGATACGAGCGTTATCCGGATTTATTGGGTTTAAAGGGTGCGTAGGTGGCCTATTAAGTCCGGGGTGAAAAGCTGGGGCTCAACCATAGTTTTGCCTTTGATACTGGTGAGCTAGAGTGTAGATGAGGTAGGCGGAATGCGTAGTGTAGCGGTGAAATGCATAGATATTACGCAGAACTCCGATTGCGAAGGCAGATTAAAAAGCTACTACTGACACTGCTGCCCGAAAGCGTTGGTATCAAGCAGGATTAGATACTCCAGTAGTCC
>otu10318 A02_381265
GTAGGGAATCTTCCACAATGGGCGCAAGCCTGATGGAGCAATGCCGCGTGAATGATGAAGGTCTTCGGATCGTAAAGTTCTTTTGTCGGCGAAGAAAAAGATCAAGAGTCACTGTTTGATCCTTGACGGTAGCTTACCAGAAAGTCACGGCTAACTACGTGCCAGCAGCCGCGGTAATACGTAGGTGACAAGCGTTGTCCGGAATTATTGGGCGTAAAGGGAGCGCAGGCGGATAGTTCAGTCAGATGTGAAAGCCCGCGGCTTAACCGCGGAAGGGCATTGGATACTAACCATCTTGAGTGCAGGAGAGGAGAGGGGAATTCCATGTGTAGCGGTGAAATGCGTAGATATATGGAGGAACACCAGTGGCGAAGGCGACACTCTGGTCTGTGACTGACGCTGAGGCTCGAAAGCGTGGGTAGCGAACAGGATTAGAAACCCTAGTAGTCC
>otu10319 A13_455947
GTGGGGAATATTGGAAATGGAGGAAACGCTGATCCAGCAATTCCGTGTGTGCGAAGAAGGTCTTCGGATTGTTAAGCACCTTTAGTTGGGAAGAATAAAGTGACGGTACCAACAGAAGAAGCGACGGCTAAATACGTGCCCGCAGCCGCGGTAATACGTATGGCTCAAGCGTTATGCGGAATTATTGGGCTTAAAGGGCATCTAGGCGGCAAAACAAGTTGAAGGTTAAAACTTGTGGCTCAACCACAAGATTGCCTACAAAACTGTATTGCTAGAGTACTGGAAAGGTGGGTGGAACTACACGAGTAGAGGTGAAATTCGTAGATATGTGTAGGAATGCCGATGATGAAGATAACTCACTGGACAGAAACTGACGCTGAGGTGCGAAAGCTAGGGGAGCAAACAGGATTAGAAACCCCAGTAGTCC
>otu1032 B04_1245128
GTGGGGAATTTTGCACAATGGGGGCAACCCTGATCCAGCCATGCCGCGTGAGTGAAGAAGGCCTTCGGGTTGTAAAGTTCTTTCGGCGGGGAAGAAAGGGCAACGGCTAATATCCGTTGTTGTTGACGGTACCCGCATAAGAAGCACCGGCTAACTACGTGCCAGCAGCCGCGGTAATACGTAGGGTGCGAGCGTTAATCGGAATTACTGGGCGTAAAGCGTGCGCAGGCGGTTTCGTAAGACAGACGTGAAATCCCCGGGCTCAACCTGGGAACTGCGTTTGTGACTGGCAGGCTAGAGTATGGTAGAGGGGGGTAGAATTCCACGTGTAGCGGTGAAATGCGTAGAGATGTGGAGGAATACCGGTGGCGAAGGCGGCCCCCTGGGTTAAGACTGACGCTCAGGCGCGAAAGCGTGGGGAGCAAACAGGATTAGATACCCCAGTAGTCC
>otu10320 A13_92044
GTGAGGAATCATGGTCAATGGAGGCAACTCTGAACCTGCCAAGTCGCGTGAAGGAAGACGGTCCTAGGGATTGTAAACTTCTTTAGTTGGTGAGAAGAGATAGGGTCGCGACCCTATAGGCAAGTAACCAAAGTATAAGTGTCGGCTAACTCCGTGCCAGCAGCCGCGGTAATACGGGGGACACGGGCGTTATCCGGAATTATTGGGTTTAAAGGGGGCGTAGGTGGTTATTTAAGTCAGCGGTGAAAAGCGGGGGCTCAACCCTAGAGTTGCAGTTGAAACTGGACGGCTAGAGTGTAAGAGCTGTGAGCGGAATTCGTGGTGTAGCGGTGAAATGCATAGATATCACGAGGAACACCGATTGCGTAGGCAGCTTACAAGAATACAACTGACACTGAAGCACGAAAGCGTGGGGATCAAACAGGATTAGAAACCCTAGTAGTCC
>otu10321 A12_649538
GTGGGGAATATTGGAAAATGGAGGAAACTCTGATCCAGCAATTCTGTGTGTGTGAAGAAGGTTTTCGGATTGTAAAACACTTTTAGTTGGGAAGAAACAAATTACGGTACCAACAGAAGAAGCGACGGCTAAATACGTGCCAGCAGCCGCGGTAATACGTACGTCGCAAGCGTTATTCGGAATTATTGGGCTTAAAGGGCATCTAGGCGGCAAATCAAGTTGAATGTGAAAACTTGTGGCTCAACCACAAGCTTGCCTACAAAACTTGTGTGCTAGAGTACTGGAAAGGTGGGTGGAACTACACGAGTAGAGGTGAAATTCGTAGATATGTGTAGGAATGCCGATGATGAAGATAACTCACTGGACAGAAACTTACTCTGAAGTGCGAAAGCTAGTGGAGCAAACAGGATTAGAAACCCGGGTAGTCC
>otu10322 B06_1169909
GTGAGGAATATTGGTCAATGGAGGAAACTCTGAACCAGCCAAGTCGCGTGAAGGAAGACGGTCCTAGGGATTGTAAGCTCCTTTAGCAGGTGCGTAAGGGTAGGTACGTGTGCCTATTAGAAAGTAACCTAAGAATAAGTATCGGCCAACTCCGTGCCAGCAGCCGCGGTAATACGGAGGATACGAGCGTTATCCGGATTTATTGGGTTTAAAGGGTGCGTAGGTGGCTTATTAAGTCAGGGGTGAAAAGCTGTGGCTCAACCATAGTCTTGCCGTTGATACTGGTGAGCTTGAGTGTAGATGAGGTAGGCGGAATTCGTAGTGTAGCGGTGAAATGCATAGATATTACGCAGAACTCCGATGGCGAAGGCAGCTTACAAGGCTACTACTGACACTGAGGCACGAAAGCGTGGGTATCAAACAGGATTAGAAACCCCTGTAGTCC
>otu10323 A11_657271
GTGGGGAATATTGCACAATGGGGGAAACCCTGATGCAGCGACGCCGCGTGAGTGAAGAAGTATTTCGGTATGTAAAGCTCTATCAGCAGGGAAGATAATGACGGTACCTGACTAAGAAGCCCCGGCTAACTACGTGCCAGCAGCCGCGGTAATACGTAGGGGGCAAGCGTTATCCGGATTTACTGGGTGTAAAGGGAGCGTAGGCGGTTCGGCAAGTCTGATGTGAAAACCCGGGGCTCAACCCCGGGACTGCATTGGAAACTGTCGGACTTGAGTGTCGGAGAGGTAAGTGGAATTCCTAGTGTAGCGGTGAAATGCGTAGATATTAGGAGGAACACCAGTGGCGAAGGCGGCTTACTGGACGATTACTGACGCTGAGGCTCGAAAGCGTGGGGAGCAAACAGGATTAGATACCCTTGTAGTCC
>otu10324 B02_639563
GTGGGGAATATTGGACAATGGGCGCAAGCCTGATCCAGCAATGCCGCGTGAGTGATGAAGGCACTAGGGTTGTAAATCTCGTTCACCGGTGAAGATACTGACGGGAACCGGGGAAGAAGCGCCGGCTAACTTCGTGCCAGCAGCCGCGGTAATACGAAGGGGGCTAGCGTTGTTCGGGTTTACTGGGCGTAAAGCGCACGTAGGCGGACTTTTAAGTCAGAGGCGAAATCCCGGGGCTCAACCCCGGAACGTCCTTTGAAACTGGAAGTCTTGAGTATGATAGAGGTGAGTGGACTTCCGAGTCTAGAGGTGAAATTCGTAGATATTCGGAGGAACACCAGTGGCGAAGGCGGCTCACTGGACCATTACTGACGCTGAGGTGCGAAAGCGTGGGGAGCAAACAGGATTAGATACCCCTGTAGTCC
>otu10325 A06_373275
GTGGGGAATATTGGACAATGGAGGAAACTCTGATCCAGCAATTCTGTGTGTGTGATGAAGGCTTTCGGATTGTAAAACACTTTTAGTTGGGAAGAAACAAAGGACGGTACCAACAGAAGAAGCGACGGCTAACTACGTGCCAGCAGCCGCGTTACTACGTATGTCGCAAGCGTTATTCGGAATTATTGGGCTTAAAGGGCATCTAGGCGGCATGGCAAGTTGGAGGTGAAAACTTGGGGCTCAACCACAAGCTTGCCTTCAAAACTGCGAGGCTAGAGTACGGGAAAGGTGGGTGGAACTACAGGTGTAGAGGTGAAATTCGTAGATATGTGTAGGAACGCCAATGGTGAAGGCAACTCACTGGACAGATACTGACGCTGAAGTGCGAAAGCTAGGGGAGCAAACAGGATTAGAAACCCTTGTAGTCC
>otu10326 B07_1023695
GTTAGGAATATTGGGCAATGGAGGAAACTCTGACCCAGCAACGCCGCGTGAAGGAAGAAGGTTTTCGGATTGTAAACTTCTGTATTATGAGAAAAAGAAAGTGATGGTATCATAATAGAAAGCTACGGCAAACTACGTGCCAGCAGCCGCGGTAATACGTAGGTAGCAAGCGTTGTCCGGAATAACTGGGCGTAAAGGGAGCGTAGGCGGTTGATTAAGTCTAATGTGGAAGCCTGAGGCTTAACCACAGGAGTGCATTGGATACTGGTCAACTGGAGTATGGAAGAGGTAAACGGAACTACTAGTGTAGCGGTGGAATGCGTAGATATTAGTAAGAACACCAGAGGCGAAGGCGGTTTACTGGGACATAACTGACGCTGAGGCTCGAAAGCGTGGGGAGCAAACAGGATTAGAAACCCTAGTAGTCC
>otu10327 A09_173715
GTAGGGAATCTTCCGCAATGGGCGCAAGCCTGACGGAGCAATGCCGCGTGAGTGAAGAAGGTCTTCGGATCGTAAAGCTCTGTTGTTAGAGATGAAAAGGGTTAGGAGTCACTACCTATCTTGTGACAGTAGCTAACCAGAAAGCCACGGCTAACTACGTGCCAGCAGCCGCGGTAATACGTAGGTGGCAAGCGTTGTCCGGATTTATTGGGCGTAAAGGGAGCGCAGGCGGTTTTTTCAGTCTGATGGGAAAGTCCACGGCTTAACCGTGGAGGGTCATTGGAAACTGGCGAACTTGAGTGCAGAAGAGGAAAGCGGAATTCCATGTGTAGCGGTGAAATGCGTAGATATATGGAGGAACACCAGTGGCGAAGGCGGCTTTCTGGTCTGTTACTGACGCTGAGGCTCGAAAGCGTGGGGAGCGAACAGGATTAGAAACCCTAGTAGTCC
>otu10328 B10_1513064
GTGGGGAATATTGGACAATGGAGGAAACTCTGATCCAGCAATTCTGTGTGTGCGATGAAGGTCTTCGGATTGTAAAGCACTTTTAGTTGGGAAGAAGCAAGTGACGGTACCAACAGAAGAAGCGACGGCTAAATACGTGCCAGCAGCCGCGGTAATACGTATGTCGCAAGCGTTATTCGGAATTATTGCGCTTAAAGGGCATCTAGTCGGCAAAACAAGTTGATGGTGAAAATTTGTAGCTCAACCACAAGCTTGCCTACAAAACTGTATTGCTATTGTACTGGAAAGGTGGGTGGAACTACACGAGTAGAGGTGAAATTAGTAGATATGAGTAGGAATGCCGATGAAGAAGATAACTCACTAGAAAGATACTGACGCTGAAGTGCGAAAGCTAGAGGAGCAAACAGGATTAGATACCCTAGTAGTCC
>otu10329 A10_620176
GTAGGGAATATTGCACAATGGGGGAAACCCTGATGCAGCAACGCCGCGTGAACGAAGAAGGATTTCGGTCTGTAAAGTTCTTTTGCTAGGAAAGATAATGACGGTACCTAGCGAAGAAGCACCGGCTAACTATGTGCCAGCAGCCGCGGGAATACATAGGGGGCAAGCGTTATCCGGAATTACTGGGCGTAAAGGGTGCGTATGCGGCACGGCAAGTCAGAAGTGAAAGGCAATAGCTAAACTATTGTTAGCTTTTGAAACTGCCGAGCTTGAAACCAGGAGAGGCAAATGGAATTCCCAGTGTAGCGGTGAAATGCGTAGATACTAGGAGGAACGCCAGTGGCGAAGGCGACTTGCTGGACTGAGATTGACGCTGAGGCACGAAAGCGTGGGGAGAAAACAGGATTAGAAACCCTAGTGTCC
>otu1033 A09_346052
GTGGGGAATCTTGGACAATGGGCGCAAGCCTGATCCAGCCATGCCGCGTGAGTGATTAAGGCTCTAGGGATGTAAAGCTCTTTCACCGGGGAAGATAATTACGGTAACCGGAGAAGAAGCCCCAGCTACCTTCATGCCAGCAGCCGCGGTAATACGAAGGGGGCTAGCGTTGTTCGGATTTACTGGGCGTAAAGCGCACGTAGGCGGACTTTTAAGTCAGGGGTGAAATCCCGGGGATCAACCCCGGGACTGCCTTTGATACTGGAAGTCTAGAGTATGGTAGAGGTGAGTGGAATTCCCAGTGTAGAAGTGAAATTCGTAGATATTCAGAGGAACACCAGTGGCGAAGGCGGCTCACTGGACCATTACTGACGCTGAGGTGCGAAAGCGTGGGGAGCAAACAGGATTAGAAACCCCTGTAGTCC
>otu10330 B06_1459021
GTAGGGAATCTTCCACAATGGGCGCAAGCCTGATGGAGCAATGCCGCGTGAATGATGAAGGTCTTTGGGTCGGAAAGTTCTTTTGTTAGGGATGAAAATGGTCAAGAGTGACTGCTTGACTGTTGACAGTAGCTAACCAGAAAGACAAGGCTCACTACGTGCCAGCAGCCGCGGTAATACGTAGGTGACTAGCGTTGTCCGGAATGATTGGGCGTAAAGGGAGCGCAGGCGGTTGTGTCAGTCTGATGTGAAAGGCCAGGGCTTAACCCTGGAAGGTCATTGGAAACTGCCTAACTTGAATGCAGAAGAGGAAAGCGGAATTCCAGGTGTAGCGGTGAAATGCGTAGATATATGGAGGAACACCAGTGGCGAAGGCGGCTTTCTGGTCTGTTATTGACGCTGAGGCTCGAAAGCGTGGGGAGCAAACAGGATTAGAAACCCTAGTAGTCC
>otu10331 B10_1549396
GTAGGGAATATTGCGCAATGGGGGAAACCCTGACGAAGCAACGCAGCGTGGAGGATGACACTTTTCGGAGCGTAAACTCCTTTTGGTGGGAAAGAATAATGACGGTACCCAACGAATAAGCACCGGCTAACTCCGTGCCAGCAGCCGCGGTAATACGGAGGGTGCAAGCGTTACTCGGAATCACTGGGCGTAAAGGACGCGTAGGCGGATTATCAAGTCTTTTGTGAAATCTAATGGCTTAACCATTAAACTGCCTAGGAAACTGATCATCTAGAGTGAGGGAGAGGTAGATGGAATTCTTGGTGTCAGGGTAAAATCCGCAGACATCAAGAGTAATACTTCTTGCGAAAGCGATCTACTCGAACTTAACTGACGCTAATGCGTGAAAGCGTGGGGAGCAAACAGGATTAGAAACCCGTGTAGTCC
>otu10332 B03_1193081
GTGGGGAATATTGCGCAATGGGCGAAAGCCTGACGCAGCGACGCCGAGTGAGGGATGAAGGTCTTCGGATCGTAAACCTCTGTCAAGAGGGAAGAACAAGTCTCGTGCTAATCAGCGAGACCCTGACGGTACCTCTAGAGGAAGCACCGGCTAACTCCGTGCCAGCAGCCGCGGTAATACGGAGGGTGCAAGCGGTAATCGGAATTACTGGGCGTAAAGCGCATAGAGGCTTTGTGTTAAGTTGGGGGTGAAATCCCGCGGCTCAACCGAGGAACGGCCCTAAAGACAGGCAAGCTAGAGTGTGAGAGAGGATGGCGGAATTCCAGGTGTAGGAGTGAAATCCGTAGATATCTGGAAGAACATCAGTGGCGAAGGCGGCCATCTGGCTCATCGCTGACGCTGAGATGCGAAAGCGTGGGTAGCAAACAGGATTAGAAACCCGAGTAGTCC
>otu10333 A04_522227
GTGGGGAATATTGCGCAATGGGGGAAACCCTGACGCAGCAACGCCGCGTTGAGGATGAAGGCTTTCGGGTTGTAAACTCATGTCTGGTGGGAAGATAATGACGGTACCACCGGAGGAAGTCACGGCTAACTACGTGCCAGCAGCCGCGGTAATACGTAGGTGGCGAGCGTTGTCCGGAATTACTGGGTGTAAAGGGCGCGTAGACGGGTTTGTAAGTTAGATGTGAAGTTCCGGGGCTGAACTCCGGTGCTGCATTTAATACTGCAGCTCTTGAGTGCAGGAGAGGGAAGCGGAATACCGAGTGTAGCGGTGAAATGCGTAGATATTAGGAAGAACACCAGTGGCGAAGGCGGCTTTCTGGACTGTCACTGACGTTGAGGCGCGAAAGCGTGGGTAGCAAACAGTATTAGATACCCTAGTAGTCC
>otu10334 B10_1534225
GTGGGGAATATTGGACAATGGACCAAAGGTCTGAGCCAGCAATTCTGTGTGCACGTTGAAGTTTTTCGGAAGGTAAGGTGCTTTCAGTTGGGAAGAAGAAATTGACGGTACCAACAGAAGAAGTGACGGCTAAATACGTGCAAGCAGCCGCGGTAATACGGATGTCGCAAGCGTTATCCGGATGTATTTGGCGTAAAGCGCGTCTAGGCGGTCTATTAAGTCTGGTGTTAAAATGCGGGGCTCAACTCCGTATTGCGTTGGAAACTGGAAGACTAGAGTACAGGAGAGGTAAGCGGAACTACAAGTGTAGAGGTGAAATTCGTAGATATTTGTAGGAATGCCGATGGGGAAGCCAACTTACTGGACAGATACTGACGCTAAAGCGCGAAAGCGTGGGTAGCAAACAGGATTAGAAACCCGAGTAGTCC
>otu10335 B07_1200611
GTGGGGAATATTGCACAATGGGGGAAACCCTGATGCAGCGACGCCGCGTGAGCGAAGAAGGATTTCGATTCGTAAAGCTCTGTCCTATGGGAAGATAATGACGGTACCATAGGAGGAAGCCCCGGCTAACTACGTGCCAGCAGCCGCGGTAATACGTAGGGGGCGAGCGTTGTCCGGAATCACTGGGCGTAAAGGGTTCGCAGGCTGTTTAGAAAGTCAGAAGTAAAAGGCGAGGGCTCAACCCTCGTAGGCATTTGAAACTTCTAAAGTTGAATCGTGAAGGGGTATGTGGAATTCCTAGTGTAGCGGTGAAATGCGAAGATATTAGGAAGAATACCGGTGGCGAAGGCGACTTACTGGTCACAAACTGACGCTGAGGAACGAAAGCGTGGGTAGCAAACAGGATTAGAAACCCCTGTAGTCC
>otu10336 B08_1084823
GTGGGGAATATTGGGCAATGGGCGAAAGCCTGACCCAGCGACGCCGCGTGAGGGAAGAAGGTCTTCGGATTGTAAACCTTTGTCAACAGGGACGAAACAAATGACGGTACCTGTGGAGGAAGCCACGGCTAACTACGTGCCAGCAGCCGCGGTAATACGTAGGTGGCGAGCGTTATCCGGATTTACTGGGTGTAAAGGGTGAGTAGGCGGGAAGGCAAGTCAGATGTGAAATGCAATGGCTCAACCATTGAATTGCATTTGAAACTGTTTTTCTTGAGAGTCGGAGAGGTAATCGGAATTCCTAGTGTAGCGGTGAAATGCGTAGAGATTAGGAGGAACACCAGTGGCGAAGGCGGATTACTGGACGACAACTGACGCTGAGACACGAAAGCGTGGGGAGCAAACAGGATTAGAAACCCGAGTAGTCC
>otu10337 B09_1497301
GTAGGGAATCTTCCACAATGGACGCAAGTCTGATGGAGCAACGCCGCGTGAGTGAAGAAGGGTTTCGGCTCGTAAAGCGCTGTTGGTAGTGAAGAAAGATGGAGGTAGTAACTGGCCTTTATTTGACGGTAATTACTTAGAAAGTCACGGCTAACTACGTGCCAGCAGCCGCGGTAATACGTATGTCGCAAGCGTTATCCGGATTTATTGGGCGTAAAGCGCGTCGAGGCGGAAAAATAAGTCTGATGTGAAAGCCTTCGGCTCAACCGGAGAATTGCATCAGAAACTGTTGCACTTGAGTGCAGAAGAGGAGAGTGGAACTCCAGGTGTAGCGGTGGAATGCGTAGATATATGGAAGAACACCAGTGGCGAAGGCGGCTCTCTGGTCTGCAACTGACGCTGAGGCTCGAAAGCATGGGTAGCGAACAGGATTAGAAACCCCAGTAGTCC
>otu10338 A03_783352
GTGGGGAAGATTGCACAATGGGGGAAACCCTGATGCAGCCATGCCGCGTGTGTGAAGAAGGCCTTCGGGTTGTAAAGCACTTGCAGCGAGGAGGAAAGGTTGGTAGCTAATAACTGCCAGCTGTGACGTTACTCGCAGAAGAAGCCCCGGCGAACTCCGTGCCAGCAGCCGAGGTAATACGGAGGGTGCAAGCGTTAATCGGAATTACTGGGCGTAAAGCGCACGCAGGCGGTTGGATAAGTTAGATGTGAAAGCCCGGGGCTCAACCTGGGAATTGCATTTAAAACTGTTCAGCTAGGGTCTTGTAGAGGGGGGTAGCATTCCAGGTGTAGCGGTGAAATGCTTAGAGATCGGGAGGAATACCGGTTGCGAAGGCGGCCCCCTGGACAAAGACTGACGCTCAGGTGCGAAAGCGTGGGGAGCAAACAGGATTAGAAACCCTAGTAGTCC
>otu10339 A10_310477
GTAAGGAATATTGCGCAATGGGGGAAACCCTGACGCAGCAATGCCGCGTGGGGGAGGACACTTTTCGGAGCGTAAACTCCTTTTGTTAGGAAAGAATAATGACGGTGCCTAACGAATAAGCACCGGCTAACTCCGTGCCAGCAGCCGCGGTAGTACGGGGGGGGCAAGCGGTGCTCGGAATCACTGGGCGTAACGGACGCGTAGGCGGATTATCAAGTCTTGTGTGAAAACTACTGGCTCAACCATCAGACTGCACAGGATACTGGTAGACTAGAGTAGGGGAGGGGGAGATGGAATTCTTAGCGTAGGGGTAAAATCCGTAGATGTTAAGAGGAATACTTATGGCGAAGGCGGTCTACTAGACCTTAACTGACGCTGAGGCGTGAAAGCGTGGGTAGCAAACAGGATTAGAAACCCTAGTAGTCC
>otu1034 A04_838963
GTGGGGAATATTGGACAATGGGCGCAAGCCTGATCAAGCCATGCCGCGTGTGTGAAGAAGGCCTTATGGTTGTAAAGCACTTTAAGCGAGGAGGAGGCTACTGAGTCTAATACTCTTGGATAGTGGACGTTCCTCGCAGAATAAGCACCGGCTAACTCTGTGCCAGCAGCCGCGGTAATACAGAGGGGGCGAGCGTTAATCGGATTTACTGGGCGTAAAGCGTGCGTAGGCGGCTTTTTAAGTCGGATGTGAAAGCCCCCAGCTTAACTGTGGAATTGCATTCGATACTGGGAAGCTAGAGTATGGGAGAGGATAGTAGAATTCCAGGTGTAGCGGTGAAATGCGTAGAGATCTGGAAGAATACCAATGGCGAAGGCAGCCATCTGGCCTAATACTGACGCTGAGGTACGAAAGCATGGGGAGCAAACAGGATTAGAAACCCTGGTAGTCC
>otu10340 B03_1083549
GTGAGGAATATTGGTCAATGGGCGCAAGCCTGAACCAGCCAAGTAGCGTGCGGGACGAATGCCCTATGGGTTGTAAACCGCTTTTGCGTGGGGATAAAGTGGCGGACGTGTCCGCCTTTGCAGGTACCACGCGAATAAGGACCGGCTAATTCCGTGCCAGCAGCCGCGGTAATACGGAAGGTCCGGGCGTTATCCGGAATCATTGGGTTTGAAGGGAGCGCAGGCCGCCTGTCAAGCGTGCCGTGAAAAGCCGGTGCTCAACGCCGGCCGTGCGGCGCGAACTGGCGGGCTTGAGTTGCCGCGAGGGGGGCGGAATTCGTGGTGTAGCGGTGAAATGCTTAGATATCACGAGGAACGCCGATTGCGAAGGCAGCCCCCCGGCGGCCTGACTGACGCTGAGGCTCGAAGGCGCGGGTATCGAACAGGATTAGAAACCCGAGTAGTCC
>otu10341 A13_494739
GTAGGGAATCTTCCACAATGGGTGCAAACCTGATGGAGCAATGCCGCGTGAATGAAGAAGGTCTTCGGATCGTAAAGTTCTGTTGTTAGCGAAGAAGATGGAGAGTAGTAACTGGCTCTCCCTTGACGGTAGCTAACCAGAAAGTCACGGCTAACTACGTGCCAGCAGCCGCGGTAATACGAAGGGGACAAGCGTTGACCGGATTTAATGGGCGTAAAGGGCGCGCAGGGGGTCGTTTAAGTCTGATGTGAAAGCCCCGGGCTCAACCGTGGAATTGCATTTGAAACTAGACGACTTGAATACAGAAGAGGAAAGTGGAATTCCATGTGTAGCGATGAAATGCGTAGAGATCTGGAGGAACACCAGTGGCGAAGGCGACTTTCTGGTCTGGTATTGACGCTGAGGCGCGAAAGCGTGGGGAGCGAACAGGATTAGAAACCCGAGTAGTCC
>otu10342 B01_356396
GTGGGGAATATTGGGCAATGGTCGAAAGCCTGACCCAGCAACGCCGCGTGAAGGAAGAAGGATTTCGGATTGTAAACTTCTTTTATGAGGGACGAAGAAAGTGACGGTACCTCATGAATAAGCCACGGCTAACTACGAGCCAGCAGCCGCGGTAATACGTAGGTGGCAAGCGTTATCCGGATTTACTGGGTGTAAAGGGCGCGTAGGCGGGGATGCAAGTCAGATGTGAAATCTATGGGCTTAGCCCATAAACTGCATTTGATACTGTATCTCTGGAGAGCTAGAGAGGTGGTTGGAATTCCTTGTGTAGCGGGGAAATGCGTAGATATAAGGAAGAACACCAGTGGCGAAGGCGTTCTACTGGACAGTAACTGACGCTGAGGCGCGAAAGCGTGGGGAGCAAACAGGATTAGATACCCTAGTAGTCC
>otu10343 B02_780626
GTGGGGAATATTGGACAATGGAGGAAACGATGATCCAGCAATTCTGTGTGTGTGATGAAGGTTTTCGGATTGTAAAACACTTTTAGTTGGGAAGAAACAAATGACGGTACCAACAGAAGAAGCGACGGTTAAATACGTGCCAGTAGCCGCGGTAATACGGATGTCGCAAGCGTTATTCGGAATTATTGGTCTGAAAGGGCATCTAGGCGGCATAGCAAGTTGAAGGTGAAAACTTGTTGCTCAACCACAAGCTTGCCTACAAAACTGATGTGCTAGAGTACTGGAAAGGTGGGTAGAACTACACGAGTAGAGGTGAAATTCGTAGATATGTGTAGGGATGCCGATGATGAAGCTAACTCACTGGACAGAAACTGACGCTGAAGTGCGAAAGCTACGGGCGCAAACAGGATTAGAAACCCGTGTAGTCC
>otu10344 A11_146702
GTGGGGAATATTGGACAATGGAGGAAACTCTGATCCAGCAATTCTGTGTGTGTGAAGAAGGTTTTCGGATTGTAAAACACTTTTAGGTGGGAAGATACAAATGACGGTCCCAACAGAAGAAGCGACGGCTAAATACGTGCCAGCAGCCGTGGTAATACGTATGTCGCAAGCGTTATTCGGAATTATTGGGCTTAAAGGGCATCTAGGCGGCAAATCAAGTTGAAGATGAAAACTCTTGGCTCAACCACGAGCTTGCCTACAAAACTGGTGAGCTAGAGGACTGGAAAGGTGGATGGAACTACACGAGTAGAGGTGAAATTCGTAGATATGGGTAGGAATGCCGATGGTGAAGATAACTCACTGGCCAGATTCTGACGCTGAAGTGCGAAAGCTAGGGGAGCAAACAGGATTAGAAACCCTGGTAGTCC
>otu10345 A09_28968
GTGGGGAATATTGGACAATGGGGGGAACCCTGATCCAGCCATGCCGCGTGTGTGAAGAAGGCCTTATGGTTGTAAAGCACTTTAAGCGGGGAGGAAGCTCTTTTGGGTAATACCCAAGAAGACTGGACGTTACTCGCATACAAAGCACCGGCTAACTCGGTGCCAGCAGCCGCGGTAATACAGAGGGGGCAAGCGTAATTCGGATTTACTGGGCGTAAAGCGTGCGTAGGCGGCTTTATAAGTCGGATGTGAAATCCCCGAGCTTAACTTGGGAATTGCATTCGATACTGGGAAGCTAGAGTATGGAAGAGGATAGTAGAATTCCCGGTGTAGCGGTGAAATGCGTAGAGATCTGGAGGAACACCGATGGCGAAGGCGGCTATCTGGGCTAATACTGACGCTGAGGTACGAAAGCATGGGGAGCAAACAGGATTAGAAACCCTAGTAGTCC
>otu10346 B02_423794
GTAGGGAATATTGCGCAATGGGGGAAACCCTGACGCAGCAACGCCGCGTGGAGGATGACACTTTTCGGAGCGTAAACTCCTTTTGTTGGGAAAGAATAATGACGGTACCCAACGAATAAGCAGCGGCTAACACCGTGCCAGCAGCCGCGGTCATACGGAGGGTGCAAGCGTTACTCGGAATCACTGGGCGTAAAGGACGCGTAGGCGGGTTATCAAGTCTGTTGTGAAATCTAATGGCTTAACCGTTAGACTGCTTGGGAAACTGATGAGCTAGAGTGAGGGAGAGGTAGATGGAATTCTTGGTGTAGGGGTAAAATCCGCAGAGATCAAGAGGAATACTTATTGCGAAAGCGATCTACTGGAACGTAACTGACGCTAATGCGTGAAAGCGTGGGGAGCAAACAGGATTAGATACCCGTGTAGTCC
>otu10347 A02_433379
GTGGGGGATCTTGCACAATGGAGGCAACTCTGATGCAGCGACGCCGCGTGAGCGATGAAGGGATTCGTCTCGTAAAGCTCTTTCCTATGGGAAGATAGTGACGGTACCATAGAAGAAAGCCCCGGCTAACTACGTGCCAGCAGCCGCGGTAATACGTAGGGGGCGAGCGTTGTCCTGAATCATTGGGCGTAAAGGGTTCGTGGGCGGTTGTATATGCCAGTTGTGAAATCCTGAGGCTCAACCTGAGTAAGCAATTGAAACTGTATAACTTGAGGAATGGAGAGGTAAGCGGAATTCCTAGTGTAGCGGTGAAATGCGTAGATATTAGGAGGAATACCAGTGGCGAAGGCGACTTACTGGCCATCACCTGACGCTGAGGAACGAAAGCGTGGGTAGCAAACAGGATTAGATACCCGTGTAGTCC
>otu10348 A08_943871
GTAGGGAATATTGCGCAATGGGGGAAACCCTGACGCAGCAACGCCGCGTGGAGGATGACACTTTTCGGAGCGTAAACTCCTTTTGTTGGGAAAGAATAATGACGGTACCCAACGAATAAGCACCGGCTAACTCCGTGCCAGCAGCCGCGGTAATACGGAGGGTGCAAGCTTTACGCGGAATCACTGGGCGTAAAGGACGCGTAGGCGGATTATCTAGTCTTTTGTGAAATCTCATGGATTAACCATTAAACTGCTTAGAGAACTGATAATCTAGAATGAGGTAGAGGTAGATGGAATTCTTGTTGTAGGGGTAAAATCCGCAGAGTTCAAGATGAATACTTATTGCGAAAGCGATCTACTGAAACTTAACTGACGCTAATGCGTGAAAGCGTGGGGAGCAAACAGGATTAGAAACCCTTTAGTCC
>otu10349 B04_1599818
GTGGGGAATATTGGACAATGGAGGAAACTCTGATCCAGCAATTCTGTGTGTGTGATGAAGGTCTTCGGATTGTAAAGCACTTTTAGTTGGGAAGAAGAAAGTGACGGTACCAACAGAAGAAGCGACGGCTAAATACGTGCCAGCAGCCGCGGTAATACGTATGACGCAAGCGTTATTCGGAATTGTTGGGCTTAAAGGGCATCTAGGCGGCAAAACAAGTTGAATGTGAAAGCTTGTGGCTCAACCACAAGCTTGCCTACAAAACTGTATTGCTAGAGTACTGGAAAGGTGGGTGGAACTACACGAGTAGAGGTGAAATTCGTAGATATGTGTAGGAATGCCGATGGTGAAGACAACTCACTGGACCGAAACTGACGCTGAAGTGCGAAAGCGAGGGGAGCAAACAGGATTAGATACCCGTGTAGTCC
>otu1035 B08_1306739
GTGGGGAATATTAGGCAATGGGGGAAACCCTGACCTAGCAACGCCGCGTGAAGGAAGAAGGCTTTCGGGTTGTAAACTTCTTTTACCAGGGACGAAGAACGTGACGGTACCTGGAGAAAAAGCCACGGCTAACTACGTGCCAGCAGCCGCGGTAATACGGAGGTGGCAAGCGTTGTCCGGATTTACTGGGTGTAAAGGGCGTGTAGGCGGAGCGGCAAGTCAGGAGTGAAGTCTGTGGGCTCAACGCAGAAACTGCTTTGGAAACTGTAGCCTTTGAGAATCGGAGAGGCAGGCGGAATTCCTAGTGTAGCGTTGAAATGCGTAGATATTAGGAAGAACACAAGTGGCGAAGGCGGCCTGCTGGACGACAACTGACGCTGAGGCGCGAAAGCGTGGGGCGCAAACAGGATGAGATACCCGAGTAGTCG
>otu10350 A10_227424
GTGGGGAATATTGGACAATGGAGGAAACTCTGATCCAGCAATTCTGTGTGTGTGATGAAGGTTTTCGGATTGTAAAACACTTTTAGTTGGGAAGAAACAAATGACGGTACAAACAGAAGAAGCGACGGCTAAATACGTGCCAGCAGCCGCGGTAATACGTATGTCGCAAGCGTTATTCGGAATTATTGGGCTTAAAGGGCATCTAGGCGGCAAATCAAGTTGAATGTGAAATCTTGCGGCTCAACCACGGAGTTGCATACAAAACTGTTGGGCTAGAGTACTGGAAAGGAGGGTGGAACTACAAGAGTAGAGGTGAAATTCGTAGATATGTGTAGGAATGCCGATGATGAAGATAGCTCACTGGACAGAAACTGACGCTGAAGTGCGAAAGCTAGGGGAGCAAACAGGATTAGAAACCCGAGTAGTCC
>otu10351 B08_1510088
GCAAGGAATTTTCCGCAATGGGCGAAAGCCTGACGGAGCAACGCCGCGTGTGGGATGACGCTTTTCGGAGTGTAAACCACTGTTCATGGGGACGAAGCACTGACGGTACCCATGGAGGAAGGCCCGGCTAACTACGTGCCAGCAGCCGCGGTAATACGTAGGGGTCGAGCGTTTTCCGGAGTTACTGGGCGTAAAGCGCATGCAGGCGGGCCATCGCGCCTGACGTGAAAGCCCCCGGCTTAACCGGGGAGGGCCGTCGAGTACGGGTGGTCTTGAGGGTATCGGGGGTTGGTAGAATTCCCGGTGTAGTGGTGAAATGCGTAGAGATCGGGAGGAATACCCGTGGCGAAGGCGGCCAACTGGGATACACCTGACGCTGAGATGCGAAGGCGTGGGGAGCGAACGGGATTAGAAACCCTGGTAGTCC
>otu10352 A10_535175
GTGGGGAATATTGCACAATGGACGCAAGCCTGATGCAGCGACGCCGCGTGGAGGATGAAGGCTTTCGGGTTGTAAACTCCTTTTAGCGCTGAACAAGGCTTTTGGTGAGGGTAGGTGTTGAATAAGCGCCGGCTAACTACGTGCCAGCAGCCGCGATAATACGTAGGGCGCGAGCGGTGTCCGGAATTATTGGGCGTAAAGAGCTCGTAGGCGGTTTGTCGCGTCGGAGGTGAAAGACCCGGGCTTAACTTGGGGGCTGCAGGGGGTACGGGCAGGCTTGAGTGTGGTAGAGGGAATTAGAATTCCTGGTGTAGCGGTGAAATGCGTAGAGATCAGGAGGAATACCGATGGCGAAGGCAGGTTCCTGGGCCGTTACTGACGCTGAGGTGCGAAAGCATGGGGAGCGAACAGGATTAGATACCCCTGTAGTCC
>otu10353 B03_1595948
GTGGGGAATATTGGACAATGGGCGAAAGCCTGATCCAGCCATGCCGCGTGAGTGATGAAGGCCCTAGGGTTGTAAAGCTCTTTCAACGGTGAAGATAATGACGGTAACCGTAGAAGAAGCCCCGGCTAACTTCGTGCCAGCAGCCGCGGTAATACGAAGGGGGCTAGCGTTGTCCGGATTTACTGGGCGTAAAGCGCACGTAGGCGGACTATTAAGTCAGGGGTGAAATCCCGGGGCTCAACCCCGGACATGTCTTTGATACTGGTAGTCTCAAGTCCGGAAGAGGTAAGTGGAATTCCGGGTGTAGAGGTGAAAGCCGTAGAAATTCGGAGAAACACAAGTGGCGAAGGCGGCTAACTGGTCGGGTACTGACGCTGAGGTGCGAAACCGGGGGGAGCAAACAGGATTAGAACCCCTTGTATCC
>otu10354 B01_831590
GTCGGGAATATTGCGCAATGGAGGAAACTCTGACGCAGTGACGCCGCGTGCAGGAAGAAGGTTTTCGGATTGTAAACTGCTTTAGACAGGGAAGAACAAGGACAGTACCTGTAGAATAAGCTCCGGCTAACTACGTGCCAGCAGCCGCGGTAATACGTAGGGAGCGAGCGTTATCCGGATTTATTGGGTGTAAAGGGTGCGTAGACGGGAAGGCAAGTTAGTTGTTAAATCCCTCGGCTTAACTTAGGAACTGCAACTAAAACTATCTTTCTTGAGTGCTGGAGAGGAAAGTGGAATTCCTAGTGTAGCGGTGAAATGCGTAGATATTAGGAGGAACACCAGTGGCGAAGGCGACTTTCTGGACAGTAACTGACGTTGAGGCACGAAAGTGTGGGGAGCAAACAGGATTAGATACCCCAGTAGTCC
>otu10355 A10_373633
GTGGGGAATATTGGACAATGGAGGAAACTCTGATCCAGCAATTCTGTGTGTGTGATGAAGGTTTTCGGATTGTAAAACACTGTTAGTGGGGAAGAAACAAATGACGGTACCAACAGAAGAAGCGACGGCAAAATACGTGCGAGCAGCCGCGGTAATACGGATGTCGCAAGCGTTATGCGGAATTATTGGGCTTAAAGGGCATCTAGGCGGCATAGCAAGTTGAAGGTGAAAACTTGTGGCTCAACCACAAGCTTGCCTACAAAACTGCTGTGCTAGAGTACTGGAAAGGTGGGTGGAACTACCCGAGTAGAGGTGAAATTCGTAGATATGTGTAGGAATGCCGATGATGAAGATAACTCCCTGGCCAGAAACTGACGCTGAAGTGCGAAAGCTAGGGGAGCAAACCGGATTAGAAACCCCAGTAGTCC
>otu10356 B10_1523105
GTAAGGAATATTGCGCAATGGGGGAAACCCTGACGCAGCAATACCGCGTGGAGGATGACACTTTTCGGAGCGTAAACTCCTTTTGTTAGGAAAGAATAATGACGATACCTAACGAATAAGCACCGGCTAACTCCGTGCCAGCAGCCGCGGTAATACGGGGGGTACAAGCGTTACTCGGAATCACTGGGCGTAAAGGACGCGTAGGCGGATTATCAAGTCTTGTGTGAAATCTAATGGCTTAACCATTAAACTGCACAGGAAACTGGTAGTCTTGAGTAGGGGAGAGGTAGATGGAACTCTTAGCGTAGGGGTGAAATCCGTAGAGGTTAAGAGGAATACTTGTTGCGAAGGCGATCTCCTGGTTACTAACTGACGCTGAGTCGTGAAAGCGTGGGGAGCAAACAGGATTAGAAACCCGAGTAGTCC
>otu10357 B07_1255678
GTAAGGAATTTTCGGCAATGGAGGAAACTCTGACCGAGCAACGCCGCGTGATTTAGAAGGCCTTCGGGTTGTAAAAATCTTTTCTATAGGAAGAAAATGACAGTACTATAGGAATAAGGACCGGCTAATTACGTGCCAGCAGCCGCGGTAATACGTAAGGTCCGAGCGTTGTCCGGAATCATTGGGCGTAAAGGGTACGTAGGCGGGTAGGCAAGTTAGAAGTGAAATCCTATAGCTCAACTATAGTTAGCTTTTAAAACTACTTATCTTGAGATATGGAAGGGAAAGTGGAATTCCTAGTGTAGCGGTGAAATGCGCAGATATTAGGAGGAATACCAGTGGCGAAGGCGACTTTCTGGCCATAATCTGACGCTGAGGTACGAAAGCGTGGGTAGCAAACAGGATTAGATACCCCTGTAGTCC
>otu10358 A08_908511
GTGGGGAATTTTGCACAATGGGCGCAAGCCTGATGCAGCGACGCCGCGTGGGGGATGACGGCCTTCGGGTTGTAAACTCCTTTCGCTAGGGACGACGCTTTTGTGACGGTACCTAGAGAAGAAGCACCGGCTAACTACGTGCCAGCATCCGCGGTAATACGTAGGGTGCGAGCGTTTTCCGGAATTACTGGGCGTAAAGAGCTCGTAGGTGGTTTGTCGTGTCGTCTGTGGAAGTCCGGGGCTTAAGTTAGGGAGTGAAGGCGATACGGACATAACTTGAGTGCTGTAGGGGTAACTGGAATTCCTGGTGTAGCGGTGAAATGCGCAGATATCAGGAGGAACACCGATGGCGAAGGCAGGTTACTGGGCAGTGACTGACGCTGAGGAGCGAAAGCATGGGTAGCGAACAGGATTAGATACCCCTGTAGTCC
>otu10359 A06_286633
GTGGGGAATATTGGACAATGGAGGAAACTCTGATCCAGCAATTCTGTGTGTGTGAAGAAGGTTTTCGGAGTGTAAAACACGGTTAGTTGGGAAGAAACAAATGACGGTACCAACAGAAGAAGCGACGGCTAAATACGGGCCAGCAGCCGCGGTAATACGTATGTCGCAAGCGTTATGCGGAATTATTGGGCTTAAAGGGCATCTAGTCGGCAAATCAAGTTGAAGGTGAAAACTTGTGGCTCAACCACAAGCTTGCCTACAAAACTGGTGTGCTAGAGTACTGGAAAGGTGGGTGGAACTACACGAGTAGAGGTGAAATTCGTAGATATGTGTAGGAATGCCGATGATGCAGCTAACTCACTGGACAGACACTGACGCTGAAGTGCGAAAGCTAGGGGAGCAAACAGGATTAGAAACCCCTGTAGTCC
>otu1036 A13_229872
GTGAGGAATATTGCACAATGGGCGCAAGCCTGATGCAGCGACGCCGCGTGAGTGATGAAGGCCTTCGGGTCGTAAAGCTCTTTTCTAGGTGACGAGTAAGGACGGTAGCCTAGGAATAAGTGTCGGCTAACTACGTGCCAGCAGCCGCGGTAAAACGTAGGACACAAACGTTATCCGGAGTTACTGGGCGTAAAGGGCGCGCAGGCGGATGGTTAAGTCTACTCTGAAAGCTCCTGGCTAAACTGGGAGAGGCCAGTGGAGACTGACGGTCTAGAGTGAGGAAGAGGAAAGCGGAATTCCGCGTGTAGTGGTGAAATGCGTAGAGATGCGGAGGAACACCAGTGGCGAAAGCGGCTTTCTGGTCCTTAACTGACGCTGAGGCGCGAAAGCATGGGGAGCGAACGGGATTAGATACCCCAGTAGTCC
>otu10360 A10_490475
GTGGGGAATATTGGACAATGGGCGAAAGCCTGATCCAGCCATGCCGCGTGTGTGAAGAAGGTCTTCGGATTGTAAAGCACTTTAAGTTGGGAGGAAGGGCAGTAAGTCAATACATTGCTGTTTTGACATTACCGACAGAATAAGCACCGTCTAACTCTGTGCCAGAAGCCGCGGCAAAACAGAGGGTGCAAGAGTTAATCGGAATTACTGGGCGTAAAGGGCGCGTAGGTGGTTTGGTAAGTTGGATGTGAAAGCCCCGGGCTCAACCTGGGAACTGCATCTAAAACTGCCTAGCTTGAGTGCGGTAGAGGGTGGTGGAATTTCCTGTGTAGCGGTGAAATGCGTAGATATTGGAAGGAACACCAGTGGCGAAGGCGACCACCTGGACTGATACTGACACTGAGGTTCGAAAGCGTGGGGAGCAAACAGGATTAGAAACCCTTGTAGTCC
>otu10361 A12_857341
GTAGGGAATATCGCGCAATGGGGGAAACCCTGACGCAGCAACGCCGCGTGGAGGATGACACTTTTCGGAGCGTAAACTCCTTTTGTTGGGAAAGAATAATGACGGTACCCAACGAATAAGCACCGGCTAACTCCGTGCCAGCAGCCGCGGTAATACGGAGGGTGCAAGCGTTACTCGGAATCACTGGGCGTAAAGGACGCGTAGGCGGAGTATCAAGTCTTTTGTGAAATCTAATGGCTTAACCGTTAAACTGCTTAGGAAACTGACAATCTAGAGTGAGGGAGGGGTAGATAGAATTCTTGGTGTAGGGGTAAAATCCGCAGAGATCCAGAGGAATACTTATTGCGAAAGCGATCCGCTGGAACTTAACTGACGCTAATGCGTGAAAGCGTGGGACGCAAACAGGATGAGAAACCCGAGTAGTCC
>otu10362 B03_1606784
GTGAGGAATATTGGTCAATGGGCGAGAGCCTGAACCAGCCAAGTCGCGTGAGGGACGACGGTCCTATGGATTGTAAACCTCTTTTGTCGGGGAGCAAATTCCGCCACGTGTAGCGGAGTCGAGAGTACCAGAAGAAAAAGCATCGGCTAACTCCGTGCCAGCAGCCGCGGTAATACGGAGGATGCGAGCGTTATCCGGATTTATTGGGTTTAAAGGGTGCGTAGGCGGACAGTCAAGTCAGTGGTAAAATTCGGGGGCTCAACCTCCGCCCGCAGTTGAAACTGATGGTCTTGAGTGGGCGAGAAGTATGCGGAATGCGTGGTGTAGCGGTGAAATGCATAGATATCACGCAGAACCCCGATTGCGAAGGCAGCATACCGGAGCCCTACTGACGCTGAGGCACGAAAGTGCGGGGATCAAACAGGATTAGATACCCTGGTAGTCC
>otu10363 A03_110257
GTAAGGAATATTGGTCAATGGACGCAAGTCTGAACCAGCCATGCCGCGTGAAGGATGAAGGTCCTCTGGATTGTAAACTTCTTTTATAGGGGGCGAAAAAAGGTCTTTCTAGATCACTTGACAGTACCCTATGAATAAGCACCGGCTAACTCCGTGCCAGCAGCCGCGGTAATACGGAGGGTGCCAGCGTTATCCGGATTTACTGGGTTTAAAGGGTGCGTAGGCGGGTTGGTAAGTAAGATGTGAAATCCTGGGGCTTAACTCGTGAACGGCCTTTGATACTATCTATCTTGAGTATGGTAGAGGTAAGCGGAATATGTCATGTAGCGGTGAAATGCATAGATATGAAATAGAACACCTATTGCTAAGGCAGCTTTCTACGCCTATATTGACGCTGAGACACGAAAGCGTGGGGATCGAACAGGATTAGAAACCCTAGTAGTCC
>otu10364 B09_1137565
GTGGGGAATATTGGACAATGGGCGAAAGCCCGATCCAGCCATGCCGCGTGTGTGAAGAAGGCCCTATGGGTCGTAAAGTCCTTTTGTCAGGGAACAAAATCCGGTACGCGTACCGGACCGAGTGTACCTGAAGAAAAAGCATCGGCTAACTCCGTGCCAGCAGCCGCGGTAATACGGAGGATGCGAGCGTTATCCGGATTTATTGGGTTTAAAGGGTGCGTAGGCGGGCTGGAAAGTCAGCGGTAAAAGCCCGGGGCTCAACCCCGGCGAGCCGTTGAAACTGACGGACTAGAGACGGAGAGAAGTACGCGGAATGCGCAGTGTAGCGGTGAAATGCATAGATATTGCGCAGAACTCCGATTGCGAAGGCAGCGTACCGGCTCCGGACTGACGCTGAGGCACGAAAGCGTGGGGATCAAACAGGCTTAGAAACCCGAGTAGTCC
>otu10365 B03_1108327
GTGGGGAATCTTGCGCAATGGCCGAAAGGCTGACGCAGCGACGCCGCGTGTGGGAGGACGCCTTTCGGGGTGTAAACCACTGTTGCCCGGGACGAACACGGCTATTCGTAGCCGCTGACGGTACCGGGTGAGGAAGCACCGGCTAACTCCGTGCCAGCAGCCGCGGTAATACGGAGGGTGCGAGCGTTGTCCGGAATCATTGGGCGTAAAGGGCGCGTAGGCGGCTGGGGAAGTCCGTGGTGAAAGCTCGTGGCTCAACTGCGAGTCGGCCATGGATACTCCTCGGCTCGAGCACTGTAGAGGCAGGTGGAATTCCGGGTGTAGCGGTGGAATGCGTAGAGATCCGGAAGAACACCGGTGGCGAAGGCGGCCTGCTGGGCAGTAGCTGACGCTGAGGCGCGACAGCGTGGGGAGCAAACAGGATTAGATACCCCTGTAGTCC
>otu10366 A01_554947
GTGGGGAATATTGGACAATGGAGGAAAGTCTGATCCAGCAACTCTGTGTGTGCGAAGAAGGTCTTCGGATTGTAAAGCACTTTTAGTTGGGAAGAACAAAGTGACGGTAACAACAGCAGAAGCGACGGCTAAATACGTGCAAGCAGCCGCGGTAATACGTATGTCGCAAGCGTTATACGGAATTATTGGGCTTAAAGGGCATCGAGGCGGCATAACAAGTTGAAGGTGAAAGCTCGTGGCTCAACCACAAGCTTGCCTACAAAACTGTATTGCTTGAGTACTGGAAAGGTGGGTGGAACTACACGAGTAGAGGTGAAATTCGTAGATATGTGTAGGAATGCCGATGATGAAGGTAACTCACTGGACTGAAACTGACGCTGAAGTGCGAAAGCGAGGGGAGCAAACAGGATTAGAAACCCTAGTAGTCC
>otu10367 B09_1125202
GTGGGGAATTTTGCACAATGGGGGGGACCCTGATGCAGCGACGCCGCGTGAACGATGAAGGTCTTCGGATTGTAAAGTTCTGTCCTTAGGGAAGATAATGACTGTAACTAAGAAGCAAGCCCTGGCTAAATACGTGCCAGCAGCCGCGGTAATACGTATGGGGCAAGCGTTGTCCGGAATTATTGGGCGTAAAGGGTACGTAGGCGGTAATTTAAGTCTGAATGTAAAGGCTGTGGCTAAACCAGAGTGAGGTTCAGATCCTGGATTATTTGAGTAGATGAAGGGAAAGTGGAATTCCATGTGTAGCGGTGAAATGCGTAGATATATGGAGGAACACATGTGGCGGAGGGGACTTTCTGGAATCTAACTGACGCTGAGGTACGAAGGCGGGGGGAGCAAACAGGATTAGAAACCCGAGTATTC
>otu10368 A03_224980
GTAAGGAATATTGGTCAATGGACGCAAGTCTGAACCAGCCATGCCGCGTGAAGGATGAAGGTCCTCTGGATTGTAAACTGCTTTTATAGGGGGCGAAAACAGGTCTTTCTAGATCACTTGACAGTACCCTATGAATAAGCACCGGCTAACTCCGTGCCAGCAGCCGCGGTAATACGGAGGGTGCAAGCGTTATCCGGATTCACTGGGTTTAAAGGGTGCGTAGGAGGGTAGGTAAGTCAGAGGTGAAATCCTGGAGCTTAACGCCAGAACTGCTTGTGATACTGTCTATCTTGAATATTGTGGAGGTTAGAGGAATATGTCGTGTAGCGGTGAAATGCATAGATATGACATAGAACACCTATTGCGGAGGCAGCTTACTACGCCTATATTGACGCTGAGGCACGAAAGCGTGGGGATCAAACAGGATTAGAACCCCCAGTAGTCC
>otu10369 A03_600278
GTGGGGAATTTTGCACAATGGGGGAAACCCTGATGCAGCGACGCCGCGTGATTTAGAAGGCCTTCGGGTTGTAAAAATCTTTTCGATAGGAAGAAAATGTCAGTACTTTAGGAATAAGGACCGGCTCATTACGTGCAAGCAGCCGCGGTACTACGTACGGTCCGAGAGTTGTCAGGAATCATTGGGCGTAAAGGGTACGTAGGCGGGTAGGCCAGTTAGAAGTTAAATCCTATGCCTCAACTATAGTTAGCTTTTAAACCCACCAATCTTGAGCACTGGTAGGGAAAGTGGAATTCCTAGGGTAGCGGTGAAATGCGCAGATATTAGGAGGAATACCGGTGGCGAAGGCGCCTTTCTGGCCATAATCTGACGCTGAGGTACGAAAGCGTGGGTAGCAAACAGGATTAGAAACCCCAGTAGTCC
>otu1037 B08_1463902
GTGGGGAATTGTTCGCAATGGGCGCAAGCCTGACGACGCAACGCCGCGTGGAGGATGAAGATCTTCGGGTCGTAAACTCCTGTCGAATGGGACGAACGGGTGGCGGGTGAACAACCCGTGACCGTGACGGTACCGTTAAAGGAAACCCCGGCTAATTCCGTGCCAGCAGCCGCGGTAATACGGGGGGGGTAAGCGTGGTTCGGAATTACTGGGCGTAAAGGGCTCGTAGGCGGCCAACTAAATCGGATGTGAAATCCCCAGGCTTAACCTGGGAACTGCATCCGATACTGGATGGATTGAATTCGGGAGAGGGATGCAGAATTCCAGGTGTAGCGGTGAAATGCATAGATATCTGGAGGAATACCGGTGGCGAAGGCGGCATCCTGGACCGACATTGACGCTGAACGGCGAAAGCTAGGGGAGCAAACGGGATTAGAAACCCCAGTAGTCC
>otu10370 B08_1558105
GTGAGGAATATTGGACAATGGAGGAAACTCTGATCCAGCCATGCCGCGTGCAGGATGACGGCCCTATGGGTTGTAAACTGCTTTTATGTAGGAAGAAACACTCTCACGTGTGAGAGCTTGACGGTACTACAAGAATAAGGACCGGCTAACTCCGTGCCAGCAGCCGCGGTAATACGGTGGGGGTTAGCGTTGTTCGGAATTACTGGGCGTAAAGCGCACGTAGGCGGATCAGAAAGTTGGGGGTGAAATCCCGGGGCTCAACCCCGGAACTGCCTCCAAAACTCCTGGTCTTGAGTTCGAGAGAGGTGAGTGGAATTCCGAGTGTAGAGGTGAAATTCGTAGATATTCGGAGGAACACCAGTGGCGAAGGCGGCTTACTGGCTCGATACTGACGCTGAGGTACGAAAGTGTGGGGAGCAAACAGGATTAGAAACCCTGGTAGTCC
>otu10371 B10_1462667
GTGGGGAATATTGCACAATGGGGGAAACCCTGATGCAGCAACGCCGCGTGAAGGATGAAGGCCCTTGGGTCGTAAACTTCTGTTCTAAGGGAAGATAATGACGGTACCTTAGGAGCAAGTCCCGGCTAACTACGTGCCAGCAGCCGCGGTAATACGTAGGGGGCGAGCGTTATCCGGAATTATTGGGCGTAAAGAGTACGTAGGCGGGAACTTAAGCGCAGGGTTTAAGGCAAAGGCTTAACCATTGTATGCCCTGTGAACTGAGTTTCTTGAGTGCTGGAGGGGAAAGCGGAATTCCTAGTGTAGCGGTGAAATGCGTAGATATTAGGAGGAACACCAGTGGCGAAGGCGGCTTTCTGGACAGTAACTGACGCTGAGGTACGAAAGTGTGGGGAGCAAACAGGATTAGAAACCCTGGTAGTCC
>otu10372 A12_970945
GTGGGGAATATTGCGCAATGGGGGAAACCCTGACGCAGCAACGCCGCGTTGAGGATGACGGTTTTCGGATTGTAAACTCATGTCTGATGGGAAGATAATGACGGTACCATCGGAGGAAGTCACGGCTAACTACGTGCCAGCAGCCGCGGTAATACGTAGGTGGCAAGCGTTGTCCGGAATTACTGGGTGTAAAGGGCGCGTAGACGGGTTTGTAAGTTAGATGTGAAATACCGGGGCTCAACTCCGGGGCTGCATTTAAAACTGCGAATCTTGAGTGCAGGAGAGGGAAGCGGAATTCCTAGTGTAGCGGTGAAATGCGTAGATATTAGGAGGAACACCAGTGGCGAAGGCGGCTTTCTGGACTGTAACTGACGTTGAGGCGCGAAAGCGTGGGTAGCAAACAGGATTAGATACCCTTGTGTCC
>otu10373 B03_1056068
GTGGGGGATATTGGACAATGGGGGGAACCCTGATCCAGCGACGCCGCGTGAGTGAAGAAGTATCTCGGTATGTAAAGCTCTATCAGCAGGGAAGAAAATGACGGTACCTGATTAAGAAGCCCCGGCTAACTACGTGCCAGCAGCCGCGGTAATACGTAGGGGGCAAGCGTTATCCGGATTTACTGGGTGTAAAGGGAGCGTAGACGGTGATGCAAGTCAGAAGTGAAAGCCCGGGGCTCAACTCCGGGACTGCTTTTGAAACTGTGTGACTGGAGTGCAGGAGAGGTAAGCGGAATTCCTGGTGTAGCGGTGAAATGCGTAGATATCAGGAGGAACACCAGTGGCGAAGGCGGCTTGCTGGACTGTAACTGACGTTGAGGCTCGAAAGCGTGGGGAGCAAACAGGATTAGAAACCCTTGTAGTCC
>otu10374 A09_151890
GTGGGGAATATTGGACAATGGGGGCAACCCTGATCCAGCCATGCCGCGTGAGTGATGAAGGCCTTCGGGTTGTAAAGCTCTTTTGGCGGGGACGATGATGACGGTACCCGCAGAATAAGCCCCGGCTAACTTCGTGCCAGCAGCCGCGGTAAGACGAAGGGGGCTAGCGTTGTTCGGAATTACTGGGCGTAAAGCGAGTGTAGGTGGTTGTCATAGTCAGGTGTGAAAGCCTTGAGCTCAACTCAAGAAATGCACTTGATACTGGGCGACTAGAGGACCGGAGAGGATAGTGGAATTCCCAGTGTAGTGGTGAAATACGTAGAGATTGGGAAGAACACCAGTGGCGAAGGCGGCTATCTGGACGGTTACTGACACTAAGACTCGAAAGCGTGGGGAGCAAACAGGATTAGAAACCCTAGTAGTCC
>otu10375 A06_940997
GTAGGGAATATTCCGCAATGGACGCAAGCCTGACGGAGCAATGCCGCGTGTGTGAAGAAGGTCTTCGGATCGTAAAGCACTGTTGTTAGAGAAGAACAACCGATAGAGTAACTGTTATCGGCTTGACGGTAACTAACCAGAAAGCAACGGCTAACTACGTGCCAGCAGCCGCGGTAATACGTAGGGGGCAAGCGTTATCCGGATTTATTGGGCGTAAAGGGAGCGTAGGCGGTGCTGTAAGTCAGATGTGAAAGCCCACGGCTCAACCGGGGAGGTTCATTGGAAACTGTGGCTCTTGAGTGCAGAAGAGGAAAGCGGAATTCCATGTGTAGCGGTGAAATGCGTAGATATATGGAGGAACACCAGTGGCGAAGGCGGCTTTCTGGTCTGACACTGACGCTGAGGCTCGAAAGCGTGGGGAGCGAACAGGATTAGAAACCCTTGTAGTCC
>otu10376 B10_1354795
GTGGGGAATATTGGACAATGGACCAAAAGTCTGATCCAGCAATTCTGTGTGCACGATGAAGTTTTTCGGAATGTAAAGTGCTTTCAGTTGGGCAGAAGAAAGTGACGGTACCAACAGAAGAAGCGACGGCTAAATACGTGCCAGCAGCCGCGGTAATACGTATGTCGCAAGCGTTATCCGGATTTATTGGGCGTAAAGTGCGTCTAGGCGGTCTATTAAGTCTGATGTTGAAAGGCGGAGCTCAACTACGTATTGCGTTGGAAACTGGTAGACTAGGGTACTGGAGAGGTAAACGGAACTACAAGTGTCGAGGTGAACTTCGTAGATATTTGTAGGAATGACGATGGGGAAGCCAGCTTACTGGACAGATACTGACGCTAAAGCGCGAAAGCGTGGGTAGCAAACAGGATTAGCAACCCCAGTAGTCC
>otu10377 A13_634378
GTAGGGAATCTTCCGCAATGAGCGAAAGCCTGACGGAGCAATGCCGCGTGAATGAAGAAGGTCTTCGGATCGTAAAGTTCTGTTGTTAGAGAAGAACTGGGTTAAGAGTAACTGCTTAAACTTTGAAGGTATCTAACCAGAAAGCTACGGCTAACTACGTGCCAGCAGCCGCGGTAATACGTAGGTGGCAAGCGTTGTCCGGAGTTATTGGGCGTAAAGGGAGCGGAGGCGGTTCTTTACGTCTGATGTGAACGCCCTCGGCTCAACCGTGGAAGGTCATTGGAAACTGGAGACCCTGAGTACAGAAGAGGAAAGTGGAATTCCATGTGTAGCGGTGAAATGCGTAGAGAAATTGAGGTACTCCAGTGGCGAAGGCTACTTTCTGGTCTGTTACTGACGCTGCGGCTCGTAAGCATGGGGAGCGAACCGGATTAGAAACCCTAGTAGTCG
>otu10378 A11_821239
GTGGGGAATCTTGCGCAATGCGCGAAAGCGTGACGCAGCAACGCCGCGTGGGGGAAGACGGCCTTCGGGTTGTAAACCCCTTTCAGGAGGGACGAAGGTTCGCCGGTGAATAGCCGTGCGGATTGACGGTACCTCCACAAGAAGCTCCGGCTAACTACGTGCCAGCAGCCGCGGTAATACGTAGGGAGCAAGCGTTGTCCGGAATCATTGGGCGTAAAGCGCGCGTAGGTGGCCTCATAAGTCCGCTGCGAAAGTCCAAGGCTCAACCTTGGAAAGCCGGTGGATACTGTGAGGCTAGAGTACGGAAGAGGCGAGTGGAATTCCTGGTGTAGCGGTGGAATGCGCAGATATCAGGAGGAACACCAATAGCGAAGGCAGCTCGCTGGGACGTTACTGACACTGAGGCGCGAAAGCGTGGGGAGCGAACAGGATTAGAAACCCTTGTAGTCC
>otu10379 A12_634721
GTAGGGAATCTTCCGCAATGGGCGCAAGCCTGACGGAGCAATGCCGCGTGAATGAAGAAGGTCTTCGGATCGTAAAATTCTGTTGTTAGAGAAGAACAGGGATAAGAGTAACTGTTTATCCTGTGACGGTATCTAACCAGAAAGCCACGGCTAACTACGGGCCAGCAGCCGCGGTAATACGTAGGTGGCAAGCGTTGGCCGGATTTATTGGGCGTAAAGGGAGCGCAGACGGTGACCAACGTCTGATGTGACAGCCCACGGCCCAACCGTGGAAGGTCATTCGTAACTGGGTCACTTGAATACAGAAGAGGAAGGTGGAATTCCATGTCTAGCGGTGAAATGCGTATATATATGGAGGAACACCAGTGGCGAAGGCGACTGTCTGGTCTGTTATTGACGCTGAGGCTCGAAAGCATGGGTAGCGAACAGGATTAGAAACCCGAGTAGTCC
>otu1038 B03_1116956
GTGAGGAATATTGGTCAATGGGCGCGAGCCTGAACCAGCCAAGTAGCGTGCAGGATGACGGCCCTATGGGTTGTAAACTGCTTTTATGCGGGGATAAAGTCGATCACGTGTGATTGTTTGCAGGTACCGCATGAATAAGGACCGGCTAATTCCGTGCCAGCAGCCGCGGTAATACGGAAGGTCCGGGCGTTATCCGGATTTATTGGGTTTAAAGGGAGCGTAGGCCGCCGATTAAGCGTGTTGTGAAATGCCGCAGCTCAACTGTGGCACTGCAGCGCGAACTGGTTGGCTTGAGTGCGCGGAAGGCAGGCGGAATTCGTGGTGTAGCGGTGAAATGCTTAGATATCACGATGAACCCCGATTGCGAAGGCAGCTTGCCGCAGCGCAACTGACGCTGAAGCTCGAAGGTGCGGGTATCGAACAGGATTAGAAACCCGAGTAGTCC
>otu10380 B07_1086594
GTAGGGAATCTTCCGCAATGGGCGCAAGCCTGACGGAGCAATGCCGCGTGAATGAAGAAGGTCTTCGGATCGTAAAATTCTGTTGTTAGAGAAGAACGGGGATAAGAGTAACTGTTTATCCTGTGACGGTATCTAACAAGAAAGCCACGGCTAACTACGTGCCAGCAGCCGCGGTAATACGTAGGTGGCAAGCGTTGTCCGGATTTATTGGGCGTAAAGGGAGCGCATGCGGTGACTTAAGACTGATGTGACAGCCCACGTCTCAACCTTGGAAGGTCATTGGAAACTGGGTCACTTGAATACAGAAGAGAAAAGTGTAATTCCATTTGTAGCGTTGAAATTCGTAGATATATTGAGGAACACCATTTTCGAATGCGACTTTCTGGTCTGTTATTGACGCTGATGCTCGAAAGCATGGGTAGCCAACATGATTAGATACCCCAGTAGTCC
>otu10381 A07_76947
GTAGGGAATATTCGACAATGGGCGAAAGCCTGATCGAGCAACGCCGCGTGAGTGATGAAGGCCTTAGGGTTGTAAAGCTCTGTCGCACGCGACGATGATGACGGTAACTTGCGAATAATCCCCGGCTAACTTCGTACCAGCAGCCGACGTAATACGAAGTGGGCTAGCGTTGGTCGGAATTACTGGGCGTAAAGGGCGCGGAGGCGGTTTATTAAGTCAGGCGTGAAAGCCCCGGGCTTAACCTGGGAATAGCGTTTGAAACTGTAAGTCTCGAGTGCGGGAGAGGTGAGTGGAATTCCATGTGTAGAGGTGAAATTCGTAGATATTGGGAAGAACACCGGTGGCGAAGGCGGCTCTCTGGACCGTTACTGACGCTGAGGCGCGAAAGCGTGGGGAGCAAACAGGATTAGAAACCCTTGTAGTCC
>otu10382 B06_1352746
GTGGGGAATATTGCACAATGGACGCAAGTCTGATGCAGCGACGCCGCGGGGGGGATGAAGGCTTTCGGGTTGTAAACTCCTTTCAGCACAGAAGAAGCGTGAGTGACGGTATGTGCAGAAGAAGCGCCGGCTAACTACGTGCCAGCAGCCGCGGTAATACGTAGGGCGCGAGCGTTGTCCGGAATTATTGGGCGTAAAGAGCTCGTAGGCGGTTTGTTGCGCCTGCTGTGAACTTTCGGGGCTTAACCTCGGGATTGAAGTAGGCACGGGCAGACTAGAGTGTGGTAGGGGTAGCTGGAATTCCTAGTGTAGTGGTGGACTGCGGAGATATCAGGAGGAACACCGATGGCGAAGGCAGGTTACTGGGCCATTACTGACGCTGAGTAGCGATAGCATGGGTAGCGAACAGGATTAGAAACCCTAGTAGTCC
>otu10383 A07_899852
GTAGGGAATATTGCACAATGGGGGAAACTCTGATGCAGCAACGCCGCGTGAACGAAGAAGGAATTCGGTTTGTAAAGCTCTTTTGTTAGGAAAGATAATGACGGTACCTAGGGAATAAGCACCGGCTAACTATGTGCCAGCAGCCGCGGTAATACATAGGGTGCAAGCGTTATCCGGAATTACTGGGCGTAAAGGGTGCGTAGGCGGCACGGAAAGTCAGAAGTGAATGGCAATAGCTCAACTATTGTTAGCTTTTGAAACTGCAGAGCTTGAATCCAGGAGAGGTAAGTGGAATTCCTAGTGTAGCGGTGAAATGCGTAGATATTAGGAGGAACACCAGTGGCGAAGGCGATTTGCTGGACTGAGATTGACGCTGAGGCACGAAAGCGTGGGGAGCAAACAGGATTAGATACCCGTGTAGTCC
>otu10384 B06_1011401
GTGAGGAATATTGGTCAATGGAGGAAACTCTGAACCAGCCAAGTCGCGTGAAGGAAGACGGGCCTATGGATTGTAAACTTCTTTAGTAGGTGAGTAAGGGTAGGTATGTATACCTATTAGAAAGTAACCTAAGAATAAGTATCGGCTAACTCCGTGACAGCAGACGCGGTAATAAGGAGGATAGGAGCTTTATCCGGATTTATTGGGTTTAAAGGGTGCGTAGGTGGCTTATTAAGTCAGGGGTGAGAAGGTGTGGCTCAACCATAATGTTGCCGTTGATACTGGTGAGCTTGAGTGTAGATGATGTAGGCGGAATGCGTAGTGTTGCGGTGAAATGCATAGAGATTACGCAGAACACCGATTGCGAAGGCAGCTTACAAAGCTACTACTGACACTGAGGCACGAAAGCGTGGGTATCAAACAGGATTAGAAACCCTAGTAGTCC
>otu10385 A03_35831
GTGGGGAATATTGGACAATGGGCGAAAGCCTGATCCAGCAATGCCGCGTGAGTGATGAAGGCCTTAGGGTTGTAAAGCTCTTGTACCCGGGAAGATAATGACGGGACCGGGAGAATAAGCCCCTGCTAACTCCGTGCCAGCCGCCGCGGTAATACGGTGGGGGCTAGCGTTGTTCGGAATGACTGGGCGTAAAGCGCACGTAGGCGGCTTTGCAAGTTAGAGGTGAAAGCGTGGGGCTCAACTCCAGAATTGCCTCTAAGCCTGAATCGCTTGAATCCGAGAGAGGTGCGTGGAATTCCGAGTGTAGAGGTGAAATTCGTAGATATTCGGAAGAACACCAGTAGCGAAGGCGGCTCACTGGACCGGTATTGACGCTGAGGTGCGAAAGCGTGGGGAGCAAACAGGATTAGAAACCCCTTTAGTCC
>otu10386 A09_660523
GTAGGGAATATTGGGCAATGGGCGCAAGCCTGACCCAGCCATGCCGCGTGCAGGATGAAGGCGCTCAGCGTTGTAAACTGCTTTTATCGGTGAAGACCGGCAGTCCTGCGGGATTGTGTGACGGTAGCCGAGGAATAAGCACCGGCTAACTCCGTGCCAGCAGCCGCGGTACTACGGAGGGTGCAAGCGTTGTCCGGATTTATTGGGTTTAAAGGGTGCGTAGGTGGTCGACTAAGTCTGGTTTTCAAGGTGGCTGCTTAAAAATCAAAGGTAGCTGGAAACTGGAAGACTTGAATGGGGAGGCGGTAGCCGGAATGGGTCATGTAGCGGTGAAATGCATAGATATGTCCCGGAACACCGGTTGCGAAGGCAGGCTTCTACGTCCCGATTGACACTGAGGCACGAGAGCATGGGTAGCGAACAGGATTAGAAACCCTAGTAGTCC
>otu10387 B07_1055863
TTGTCCGGAATGACTGGGCGTAAAGGGAGTGTAGGCGGTTTATTAAGTGGAATGTGAAAGCCCGGAGCTTAACTCCGGAACTGCATTCCAAACTGGTAGACTTGAGTGTGGGAGAGGTAAGTGGAATTCCTAGTGTAGCAGTGAAATGTGTAGATATTAGGAGGAACATCAGTGGCGAAGGCGACTTACTGGAACATAACTGACGCTGAGGCTCGAAAGCGTGGGGAGCAAACAGGATTAGAAACCCGAGTAGTCC
>otu10388 B04_1003024
GTGGGGAATATTGGACAATGGACCAAAAGTCTGATCCAGCAATTCTGTGTGCACGATGAAGTTTTTCGGAATGTAAAGTGCTTTCAGTTGGGAAGAAGAAAGTGACGGTACCAACAGAAGAAGCGACGGCTAAATACGTGCCAGCAGCCGCGGTAATACGTATGTCGCAAGCGTTATCCGGATTTATTGGGCGGAAAGCGGGTCTAGGCGGCCTATTAAGTCGGATGTTTAAATGGGGGGATAAACTGCGTATTGCGTTGGAAGCTGGTAGACTAGAGTACTGGATAGGTAAGCGGAACTACAAGTGTAGAGGTGAAATTAGTAGATATTTGTAGGAATGCCGATGGGGGAGCCAGCTTACTGGACAGATACTGACGCTAAAGCGCGAAAGCGTGGGTAGCAAACAGGATTAGAAACCCTAGTAGTCC
>otu10389 A05_300925
GTAGGGAATCTTCCGCAATGGACGCAAGTCTGACGGAGCAATGCCGCGTGTGTGAAGAAGGTCTTCGGATCGTAAAGCACTGTTGTTAGAGAAGAACAACCGATAGAGTAACTGTTATCGGCTTGACGGTATCTAACCAGAAATCCACGGCTAACTACGTGCCAGCAGCCGCGGTAATACGTAGGTGGCAAGCGTTGTCCGGATTTATTGGGCGTAAAGGGAGCGCAGGCGGTGACTTAAGTCTGATGTGAAAGCCCACGGCTCGACCGTGGAGGGTAATTGGGACCTGGAGCACTTGAGTGCAGAAGAGGAAAGCGGAATTCCATGTGTCGCGGTGAAATGCGTAGATATATGGAGGAAGACAAGTGGCGAAGGCGGCTTTCTGGTCTGACACTGACGCTGAGGCTCGATAGCGTGGGGAGCGAACAGGATTAGTAACGCTGGTAGTCC
>otu1039 A06_146305
GTAGGGAATCTTCCACAATGGGCGCAAGCCTGATGGAGCAATGCCGCGTGAATGATGAAGGTCTTCGGATCGTAAAGCTCTGTTGGTAGGGATGAAAAAGGTCAAGAGTAAATGTTTGAGTGTTGACAGTAGCTAAAGAAAAAGTCACGGCTAACTACGTGCCAGCAGCCGCGGTAATACGTAGGGGACAAGCGTTGTCCGGAATTATTGGGCGTAAAGGGAGCGCAGGCGGTTGTTTCAGTCTGATGTGAAAACCCACGGCTTAACCCTGGAACTTCATTGGAAACTGACTATCTTGAATACCGAAGAGGAAAGCGGAATTCCATGTGTAGCGGTGAAATGCGTAGATATAAGGAAGAACACCAGTGGCGAAGGCGACTTTCTGGTCTGTTATTGACGCTGAGGCTCGAAAGCTTGGGGAGCAAACAGGATTAGAAACCCCAGTAGTCC
>otu10390 B04_1395390
GTGGGGAATATTGGACAATGGAGGAAACTCTGATCCAGCAATTCTGTGTGTGCGAAGAAGGTCTTCGGATTGTAAAGCACTTTTAGTTGGGAAGAAGAAAGTGACGGTACCAACAGAAGAAGCGACGGCTAAATACGTGCCAGCAGCCGCGGTAATACGTATGTCGCAAGCGTTATTCGGAATTATTGGGCTTAAAGGGCATCTAGGCGGCAAAACAAGTTGGAGGTGAAATCTTGTGGCTCAACCACAAGCTTGCCTACAAGACTGTATGGCTAGAGTAGTGGAAAGGTGGGTGGAATTACCCGAGTAGAGTTGAAATTCGTAGATATGTGTAGGAATGCCGGTGATGAAGATGTCTCACTGGACAGAAACTGACGCTGAGGTGCGAAAGCTAGGGGAGCAAACAGGATTAGAAACCCCAGTAGTCC
>otu10391 B08_1279708
GTGGGGAATATTGCACAATGTGCGCAAGCCTGATGCAGCAATGCCGCGTGTATGAAGAAGGCCCTAGGGTTGTAAAGTACTTTCAGTCGGGAGGAAGGCGTTGATGCTAATATCATCAGCGATTGACGTTACCGACAGAAGAAGCACCGGCTAACTCCGTGCCAGCAGCCGCGGTAATACGGAGGGGCCAAGCGTTAATCGGAATTACTGGGCGTAAAGCGCACGCATGCGGTTGATTAAGTTAGATGTGCAATCCCCGGGCTTAACCAGGAAATGGCATCTAAGACTCGTCAGCTAGATTCTTGTAGAAGGGGCTAGAATCCCATGTGTAGCGGAGAAGTGCGTAAGGATGTGGAGGAATACCGGTGGCGAAGGCGGCCCCCTGGACAAAGACTGACGCTCAGGTGAGAAAGCGTGGGGAGCAAACAGGATTAGAAACCCTAGTAGTCC
>otu10392 B06_1332124
GTAGGGAATCTTCCACAATGGGCGCAAGCCTGATGGAGCAATGCCGCGTGAATGATGAAGGTCTTCGGATCGTAAAGTTCTGTTGTTAGCGATGAAAAAGGTCAAGAGTAACTGCTTGACTGTTGACAGTAGCTAACCAGAAAGTCACGGCTAACTACGTGCCAGCAGCCGCGGTAATACGTAGGTGACAAGCGTTGTCCGGAAATATTGGGCGTAAAGGGAGCGCAGGAGGTTAGTTCAGTCTAATGTGAAAGCCAACGGCTTAACAGGGGAATGTGATTGGAAACTGACTAACTTGAATGCAGAAGATGAAAGCAGAAATCCTTGTGTAGCGGTGATATGCGTAGTTTTATGGAGGAACACCAGTGGAGAAGGCGGCTTTCTGGTCTGTTTTTGACGCAGAGGCTCGAAAGCTTGGAGAGCAAACAGGATAAGTAACCCCAGTAGTCC
>otu10393 B10_1396015
GTGGGGAATATTGGACAATGGAGGAAACTCTGATCCAGCAATTATGTGTGTGTGATGAAGGTTTTCGGATTGTAAAACACTTTTAGTTGGGAAGAAACAAATGACGGTACCAACAGAAGAAGCGACGGCTAAATACGTGCCGGCAGCCGCGGTAATACGTATGTCGCAAGCGTTATTCGGAATTATTAGGCTTAAAGGGCATCTAGACGGCATGGCAAGTTGAAGGTGAAAACTTGTGGCTCAACCACAAGCTTGCCTACAAAACTGCTATGCTAGAGTACTTGAAAGGTTAGTGGAACTACACGAGTAGAGTTGAAATTCGTAGATATGTGTAGGAATGCCGATGATGAAGATAACTCACTGGACAGAAACGGACGCTGAATTGCGAAAGCTAGGGGAGCAAACAGGATTAGATACCCCTGTAGTCC
>otu10394 A06_690452
GAGGGGAATTTTGCACATTGGGGGAAACCCTGATGCATCGACGCCGCGTGAAGGATGTAGGTTTTAGGATTTTAAACTTCTGTTGTTAGTGAAGATAATGACTTAGCTAATGAGGAAGCCCCGGCTAACTACGTGCCAGCAGCCGCGGTAATTCGTAGGGGGCGAGCGTTGTACGGAATTAATGGGCGTAAAGGGTACGTAGGCGGTTATGTAAGTATGTAGTAAAAGGCATTGGAGCAACCAAAGTATGCTAAGGAAACTACATGACTTGAGTAATAAAGGGGACAGTGGAATTCCTAGTGTGGCGGTGAAATGCATAAATATTAGGAGGAATACCAGTAGCTAAGCCGACTGTCTGGCTATAAACTGACGCTTAGGTACGAAAGCAAGGGGAGCAAACAGGATTAGAAACCCTAGTAGTCC
>otu10395 A02_647639
GTAGGGAATCTTCCACAATGGGCGCAAGCCTGATGGAGCAATGCCGCGTGAATGATGAAGGTCTTCGGATCGTAAAGTTCTGTTGTTAGAGAAGAACTGGTTTAAGAGTAACTGCTTAAACTTTGACGGTATCTAACCAGAAAGCCACGGCTAACTACGTGCCAGCAGCCTCGGTAATACGTAGGTGGCAAGCGTTGTCCGGATTTATTGGGCGTAAAGGGAGCGCAGGCGGTTCTTTAAGTCTGATGTGAAAGCCCACGGCTCAACCGTGGAAGGTCATTGGAAACTGGGTCACTTGAGTACAGAAGAGGAAAGTGGAATTCCATGTGTAGCGGTGAAATGCGTAGATATATGGAGGAACACCAGTGGCGAAGGCGACTTTCTGGTCTGAAACTGACGCTGAGGCTCGAAAGCGTGGGGAGCAAACAGGATTAGATACCCCAGTAGTCC
>otu10396 B03_1163788
GTCGAGAATCTTGGGCAATGCGCGAAAGCGTGACCCAGCAATGCCGCGTGTGTGATGAAGGTCTTCGGATTGTAAAACACTGTCACCCGGGACGAAACTATGACGGTACCGGGGGAGGAAGCCACGGCTAACTACGTGCCAGCAGCCGCGGTAATACGTAGGTGGCGAGCGTTGTTCGGATTTATTGGGCGTAAAGGGTCTGTAGGATGTTTGTTAAATACGGGGTGAAATCCGGGAGCTCAACTCCCGAACTGCCCTGTAGACTGATGAACTAGGGTACTGGAGAGGTAAGCGGAATACCAAGTGTAGCGGTGGAATGCGTAGATATTTGGTAGAACACCAAGAGCGAAGGCAGCTTACTGGACTTTAACCGACTCTGAAAGACGAAAGCGTGGGGAGCAAACAGGATTAGAAACCCTAGTAGTCC
>otu10397 A12_86828
GTAGGGAATCTTCCGCAATGGGCGCAAGCCTGACGGAGCAATGCCGCGTGAGTGAAGAAGGTCTTCGGATCGTAAAGCTCTGTTGTCAGAGATGAAAAGGGATAGGAGTCACTATCTATCCTGTGACAGTATCTAACCAGAAAGCCACGGCTAACTATGTGCCAGCAGCCGCGGTAATACATAGGTGGCAAGCGATGTCAGGATTTATTGGGCGTAAAGGGAGCGCAGGCGGTGCTTCAAGTCTGATGGGAAAGCCCACGGCTGAACCGTGGAGGGTCAGTGGAGACTGGAGAACTTGAGTACAGAAGAGGAGAGTGGAATTCCATGTGTAGCGGTGACATGCGTAGATATATGGAGGAACACCAGTGGCGAATGCGAGTTTCTGGTCAGTAACTGACGCTGAGGCTCGAAAGCGTGGGTAGCGAACAGGATTAGAAACCCTGGTAGTCC
>otu10398 B04_1201210
GTGGGGAATATTGGACAATGTACCAAAAGTCTGATCCAGCAATTCTGTGTGCACGATGAAGTATTTCGGAATGTAAAGTGCTTTCAGTTGGGAAGAAGAAAGTGACGGTACCAACAGAATAAGCGACGGCTAAATACGTGCCAGCAGCCGCGGTAATACGTATGTCGCAAGCGTTATCCGGATTTATTGGGCGTAAAGAGCGTCTAGGCGGTCTATTAAGTCTGATGTTAAAATGCGGGGCTCAAATCCGTATTGAGTTGGAAACGGATATACTAGAGTACTGGATAGGTAAGCGGATCTACAAGTGTAGAGGTGAAATTCGCAGATATTTGTAGGAATGCCGATGGGGAAGCCAGCTTACTGGACAGATACTGACGCTAAAGCGCGAAAGCGTGGGTCGCAAACAGGATTAGAAACCCTTGTAGTCC
>otu10399 A03_778536
GTGGGGAATATTGCACAATGGGCGAAAGCCTGATGCAGCGACGCCGCGTGAGGGATGACGGCCTTCGGGTTGTAAACCTCTTTCAGCAGGGAAGAAGCGAAAGTGACGGTACCTGCAGAAGAAGCGCCGGCTAACTACGTGCCAGCAGCCGCGGTAATACGTATGGCGCAAGCGTTGTCCGGAATTATTGGGCGTAAAGAGCTCTTAGGCCGCTTGTCACGTCGGGTGTGAAAGCCCGAGGCTTAACCCCGGGTCTGCATCCGATACGGGCAGGCTAGGGTGGGGTAGGGGAGATCGGAATTCCGAGTGTAGCGGTGAAATGCGCAGATATCAGGAGGAAGACCGGTGGCGAAGGCGGATCTCTGGGCCATTTCTGACGCTGAGGAGCGAAGGCGTGGGGAGCGAACAGGATTAGAAACCCCTGTAGTCC
>otu104 B01_134090
GTGGGGAATATTGGACAATGGGCGAAACCCTGATCCAGCCATCCCGCGTGTGCGATGAAGGCCTTCGGGTTGTAAAGCACTTTTGGCAGGAAAGAAACGTCGCGGGTTAATACCCCGCGAAACTGACGGTACCTGCAGAATAAGCACCGGCCAACTACGTGCCAGCAGCCGCGGTCATACGAAGGGTGCAAGCGTTAATTGGAATTACTGGGCGTAAAGCGTGCGTAGGCGGTCCGAAAAGAAAGATGTGAAATCCCGGAGCTCAACCTTGGAACTGCATTTGTAACTACCGGGCTAGAGTGTGTGAGAGGGAGGTGGAATTCCGCGTGTAGCGGTGAAATGCGTAGATATCCGGAGGAACACCGATGGCGAAGGCGGCCTCCTGGGATAACACTGACGCTCATGCACGAAAGCGTGGGGAGCAAACAGGATTAGAAACCCGTGTAGTCC
>otu1040 B02_180541
GTAGGGAATATTGCGCAATGGGGGAAACCCTGACGCAGCAACGCCGCGTGGAGGATGACACTTTTCGGAGCGTAAACTTCTTTTGTAGGGAAAGAATAATGACGGTACCCAACGAATAAGCACCGGCTAACTCCGTGCCAGAAGCCGCGGTAATACGGGGGGTGCAAGCGTTACTCGGAATCACTGGGCGTAAAGGACGCGTAGGCGGATTATCAAGTCTTTGGTGAAATCTCATGGCTTAACCCTTAAACGGCTTGGGAAACTGAAAATCTAGAGGAAGGGAGAGGTAGATGGAATTCTTAGTGTAGGGGTAAAATCCGCAGATATCAAGAGGAATACTTATTGCGAAAGCGATCTACTGGAACTTAACTGACGCTAATGCGTGAAAGCGTGGGGAGCAAACAGGATTAGAAACCCTAGTAGTCC
>otu10400 B01_755758
GTGGGGGATCTTGCACAATGGAGGCAACTCTGATGCAGCGACGCCGCGTGAGCGATGAAGGGATTCGTCTCGTAAAGCTCTTTCCCATGGGAAGATAGTGACGGTACCATAGAAGAAAGCCCCGGCTAACTACGTGCCAGCAGCCGCGGTAATACTTAGGGGGCGAGCGTTGTCCGGAATCATTGGGCGTAAAGGGTTCGTAGGCGGTTATATATGTCAATTGTGAAAGCCAGTGACTCAAACGCAGTAAGCATTTGAAACTGCATAACTTGAGACATGAAGAGGTAAGTGGAATTCCTAGTGTAGAGGTGAAATGCGTAGATATTAGGAGGAACACCAGGGGCGAAGGCGGCTTTCTGGCCATGATCTGACGCTGAGGAACGAAAGCGTGGGTAGCAAACAGGATTAGAAACCCGTGTAGTCC
>otu10401 A13_214653
GTGAGGAATCATGGTCAATGGAGGCAACTCTGAACCTGCCAAGTCGCGTGAAGGAAGAAGGTCCTAAGGATTGTAAACTTCTTTAGTTGGTGAGAAGAGATAGGGTCGCGACCCTATAGGCAAGTAACCAAAGAATAAGTGTAGGCTAACTCCGTGCCAGCAGCCGCGGTAATACGGGGGACACGAGCGATATCCGGAATTATTGGGTTTAAGGGGTGCGTAGGTTGTTGTTTAAGACAGCGGTGAAAAGCTTGGGCTCAACCCTAGTCTTGCCGTTAAAACTGGGCGGCTAGAGAGTAAGTGCTGTGGGCGGAATACGTGGTGTAGCGGTGAAATGCATAGATATCCCGTGGAACTCCGATTGCGTAGGCAGCTTACAAGAATACATCTGACACTCAAGCACGAAAGCGTGGGGATCAAACAGGATTAGATACCCCAGTAGTCC
>otu10402 A10_418437
GTGGGGAATTTTGCACAATGGGGGAAACCCTGATGCAGCGACGCCGCGTGAATGATGAAGATCTTCGGATTGTAAAATTCTGTCCTTAGGGAAGATAATGACAGTAACTAAGAAGCAAGCCCTGGCTAAATACGTGCCAGCAGCCGCGGTAATACGTATGGGGAAAGCGTTGACCAGAATGATTGGGCGTAAAGGGTACGTAGGCGGTTAAATAAGTTGTGATTTAAATCCCGTGGTCCAACCGCTGTCAGGTCGAAAAACTGTATGACTTGAGTAACAGAGAGGAAGGTAGAATTCCAGGTGTAGCGGTGAAATGCGTAGATATATGGAGGAACACCAATGGCGAAGGCAACTTTCTGGAATAAAACTGACGCTGAGGTACGAAGGCGTGGGGAGCAAACAGGATTAGAAACCCGAGTAGTCC
>otu10403 B07_1011617
GTGGGGAATATTGGACAATGGAGGAAACTCTGATCCAGCAATTCTGTGTGTGCGAAGAAGGTCTTCGGATTGTAAAGCACTTTTAGTTGGGAAGAAGAAAGTGACGGTACCAACAGAAGAAGCGACGGCTAAATACGTGCCAGCAGCCGCGGTAATACGTATGTCGCAAGCGTTATTCGGAATTATTGGGCTTAAAGGGCATCTAGGCGGCAAAACAAGTTGAAGGTGAAATCTACTGGCTCACCCAAAAGCTTGCCTACCAAACTGTATTGCTAGAGTACTGGAAAGGTGGGAGGAACTACACGAGTAGAGGTGAAATCAGTAGATATGTGTAGGAATGCCGATGATGAAGATAACTCCCTGGACTGAAACTGACGCTGAAGCGCGAAAGCTAGGGGAGCAAACAGGATTAGAAACCCTGGTAGTCC
>otu10404 B06_1323781
GTGGGGGATCTTGCACAATGGAGGCAACTCTGATGCAGCGACGCCGCGTGAGCGAAGAAGGGATTCGTTTCGTAAAGCTCTGTCCTATGGGAAGATAGTGACGGTACCATAGAAGAAAGCCCCGGCTAACTACGTGCCAGCAGCCGCGGTAATACGTAGGGGGCGAGCGTTGTCCGGAATCATTGGGCGTAAAGGGTTCGTAGGCGGTAATACATGTCAGTTGAGAGATCATGAGGCTCAAGCTCAGTTAGCAAGTGAAAGTGTATAACTTCGGGAATGGAGAGGTAAGTGGAATTCCTAGTGTAGCGGTGAAATACGTCGATATTAAGAGGAATCTCAGTAGCTAGGGCGACTGAATGCCCATCACCTGAAGCTGAGGAACGCAAGCGTGGGTAGCAAACAGGATTAGAAACCCTGGTCGTCC
>otu10405 B04_1112881
GTGGGGAATATTGCACAATGGACGCAAGTCTGATGCAGCGACGCCGCGTGGGGGATGAAGGCTTTCGGGTTGTAAACTCCTTTCAGCACAGAAGAAGCGTGAGTGACGGTATGTGCAGAAGAAGCGCCGGCTAACTACGTGCCAGCAGCCGCGGTAATACGTAGGGCGCGAGCGTTGTCCGGAATTATTGGGCGTAAAGAGCTCGTAGGCGGTTTGTTGCGCCTGGTGTGAAAGGCCGGGGCTTAACGTCGGGATTGCCGTGGGTACGGGCAGACTAGAGGGTGGTGGGGGTAGCTGGAATTCCTGGTGTAGCGGTGGAATGCGCAGATATCAGGAGGAACACCGATGGGGAAGGCAGGTTACTGGGCCATTACTGACGCTGAGGAGCGAAAGCATGGGTAGCGAACAGGATTAGATACCCCAGTAGTCC
>otu10406 A11_202574
GTAGGGAATCTTCCGCAATGGACGCAAGTCTGACGGAGCAACGCCGCGTGAGTGAAGAAGGTTTTCGGATCGTAAAACTCTGTTGTGAGTGAAGAACAAGTTGTAATTAACTACTACAACCTTGACGGTAGCTCACCAGAAAGCCACGGCTAACTACGTGCCAGCAGCCGCGGTAATACGTAGGTGGCAAGCGTTGTCCGGATTTATTGGGCGTAAAGGGAGCGCAGGTGGTTTCTTAAGTCTGATGTGCAAGCCCACGGCTTAACCGTGGAAGGTCATTGGAAACTGGGGAACTTGAGTGCAGAAGAGGAAAGTGGAATTCCATATGTAGCGGTGGAATGCGTAGATATATGGAGGAACACCAGTGGCGAAGGCGACTTTCTGGTCTGTAACTGACACTGAGGCTCGAAAGCGTGGGGAGCAAACAGGATTAGAAACCCGGGTAGTCC
>otu10407 B07_1076116
GTGGGGAATATTGGACAATGGGCGCAAGCCTGACCCAGCAACGCCGTGTGAAGGAAGAAGGTCTTCGGATTGTAAAATTTTGTTTTATGGGACGAAAATGACGGTACCATAGGAGGAAGTCACAACGAACTACGTGTCAGCAGTCGCGGTAAAACATAGGTGACGGGCGCTATCCGGAATTATTGGGTGTAAAGGGTGCGTAGGCGGGCTGTAAAGTCAGGCGTGAAATGCAGGAGCTTAACTCCTGAACGGCGCTTGAAACTTACAGTCTTGAGTGAAGTAGAGGTAAGCGGAATTCCTAGTGTAGCGGTGAAATGCGTAGATATTAGGAGGAACACCAGTGGCGAAGGCGGCTTACTGGGCTTTTACTGACGCTGAGGCACGAAAGTGTGGGGAGCAAACAGGATTAGAAACCCTAGTAGTCC
>otu10408 A12_153058
GTTAGGAATATTCGTCAATGGGGGAAACCCTGAACGAGCAATGCCGCGTGAGTGATGAAGGTCCTTTGGATTGTAAAACTCTGTTGTAAAGGAAGAAACCTTATCATAGGTAATGATGATAAGCTGACGGTACTTTACCAGAAAGCCCCGGCTAACTACGTGCCAGCAGCCGCGGTAATACGTAGGGGGCGAGCGTTATCCGGATTTATTGGGCGTAAAGCGTGTGAGGGCGTTTTATTAAGTCTAAGATTAAAGCCTGGGGCTAAACCTCAGTTCGTCTTAGAAATTGGTAGACTTGAGTATGGTAGAGGCAAGGGGAATTTCTGGGGTGCCGGTTAAATGGGTAGATATTAGAAGAACAACCAGGGCCGAAGCCGGTTTGCTGAGCCATTCCTGACCCTGAGAAACGAAAGCGTGGGGAGCAAATAGGATTAGAACCCCTGTAGTCC
>otu10409 B03_1403976
GTGGGGAATTTTGGACAATGGGCGAAAGCCTGATCCAGCAATGCCGCGTGCAGGATGAAGGCCTTCGGGTTGTAAACTGCTTTTGTACGGAACGAAAAAGCTCCTTCTAATACAGGGGGCCCATTACGGTACCGTAAGAATAAGCCCCGGCTAACTACGTGCCAGCAGCCCCGGTAAAACGTAGGGTGCGAGCGTTAATCGGAATTACTGGGCGTAAAGCGTGCGCAGGCGGTTATGTAAGCCGGGTGTGAAATCCCCGGGCTCAACCGGGGAACTGCGTTTGGGACTGCATGGCTAGAGTACGGTAGAGGTGGATGGAATTCCGCGTGTAGCAGTGAAATGCGTAGATATGCGGAGGAACACCGATGGCGAAGGCAATCCCCTGGTACTGTACTGACGCTCATGCACGAAAGCGTGGGGAGCAAACAGGATTAGAAACCCCTGTAGTCC
>otu1041 B08_1055447
GTGAGGAATATTGGTCAATGGCCGAGAGGCTGAACCAGCCATGCCGCGTGAAGGTCACGGCCCTATGGGTCTTAAACTTCTTTTGTAAGGGAGCAATAAGGTTTACGTGTAGACCGATGAGAGTACCTTACGAATAAGCATCGGCTAACTCCGTGCCAGCAGCCGCGGTAATACGGGGGATGCGAGCGTTATCCGGATTTATTGGGTTTAAAGGGTGCGTAGGCGGTCTGTTAAGACAGCGGTGTAATTTAGTAGCTCAACCTCTACCGTGCCGTAGATACTGGCAGTCTGGAATGCGAATGCCGTGGGAGGAATGTGTGGTGTAGCGGTGAAATGCATAGATATCACACAGAACACCGATTGCGAAGGCATCTCACGAATCCGCTATTGACGCTGATGTACGAAAGCGTGGGGATCAAACAGGATTAGATACCATTGTAGTCC
>otu10410 A06_83632
GTGGGGAATATTGGACAATGGACCAAACGTCTGATCCAGCAATTCTGTGTGCACGATGAAGTTCTTCGGAATGTAAAGTGCTTTAAGTTGGGAAGAAGAAAGTGACGGTACCAACAGAAGAAGCGACGGCTAAATACGTGCCAGCAGCCGCGGTAATACGTATGTCGCAAGCGTTATCCGGATTTATTGGGCGTAAAGCGCGTCTAGGCGGTCTATTAAGTCTGATGTTCAAATGGGGGGCTCAACTCCGTATTGCGTTTGAAACTGGTAGACTATAGTACTAGAAAGATAATCGGAAATACAAGTGTAGAAGGGAGATTCGTAGATATTTATAGTAATGCCGATGTGTAAGGCAGCTTACTTGACAGATACTGACGCTAAAGCGCTAAAGCGTGGGTAGCGAACAGGGTTATCAACCCCAGTAGTCC
>otu10411 B10_1336596
GTGGGGAATATTGGACAATGGAGGAAACTCTGATCCAGCAATTATGTGTGTGCGATGAAGGTCTTCGGATTGTAAAGCACTTTTAGTTGGGATGAAGAAAGTGACGGTACCAACAGAAGAAGCGACGGCTAAATACGTGCCAGCAGCCGCGGTAATACGTATGTCGCAAGCGTTATTCGGAATTATTGGGATTAAAGGGCATCTAGGCGGCAAAACAAGTTGAAGGTGAGAAATTGTGGGTCAACCACAAGGTTGCCTAAAAAACTGTAGTGCTAGAGTACTGGAAAGGTGGGTGGAAATACACGAGTAGAGGTGAAATTCGTAGATATGTGTAGGAATGCCGATGATGAAGATAACTCACTGGAAAGAGACTACGCTGAAGTGCGAAAGCTAGGGGAGCAAACAGGATTAGATACCCTAGTAGTCC
>otu10412 A01_681472
GTAGGGAATATTGCGCAATGGGGGAAACCCTGACGCAGCAACGCCGCGTGGAGGATGACACTTTTCGGAGCGTAAACTCCTTTTGTTGGGAAAGAATAATGACGGTACCCAACGAATAATCACCGGCCGACTCCGTACCAGCAGCCGCGGTAATACGGAGGGCGCGCGCGTTACTCGGAATCACTGGGCGTAAAGGACGCGTAGGCGGATTAGCAAGTCTTATGTGAAATCTAATGGCTTAACCATTAAACTGCTTAGGAAACTGATAATCTAGAGTGAGGAAGAGGTAGATGGAATTCTTGGTGTAGCGGTAAAATCCGCAGAGATGAAGAGGAATACTTATGGCGAAAGCGATCTACTGGAACTTAACTGACGCTAATGCGTGAAAGCGTGGGGAGCAAACAGGATTAGATACCCCTGTAGTCC
>otu10413 B09_1258346
GTGGGGAATATTGGACAATGGGCGAAAGCCTGATCCAGCAATGCCGCGTGAGTGATGAAGGCCTTAGGGTTGTAAAGCTCTTTTACTCGGGAAGATAGTGTCGGTACCGGTAGAATAAGCCACGGCTAACTCCGTGCCAGCAGCCGCGGTAATACGGCGGGGGCTAGCGTGGTTCGGAATTACTGGGCGTAAAGCGCACGTAGGCGGCTTAGAAAGTTAGAGGTGAAAGCCTGGGGCTCAACTCCAGAATTGCCTTTGAGACTGCATCGCTTGAATCTGGGAGAGGTGAGTGGAATTCCGAGTGTAGAGGTGAAATTCGTAGATATTCGGAAGAACACCGGTGGCGAAGGCGGCTCACTGGACCAGTATTGACGCTGAGGTGCGAAAGCGTGGGGAGCAAACAGGATTAGAAACCCGAGTAGTCC
>otu10414 A06_236878
GTAGGGAATTTTCGGCAATGGGCGAAAGCCTGACCGAGCAACGCCGCGTGAGGGAAGAAGTATTTCGGTATGTAAACCTCTGTTATAAAGGAAGAACGGCGCCGATAGGGAATGATCGGCGAGTGACGGTACTTTATGAGAAAGCCACGGCTAACTACGTGCCAGCAGCCGCGGTAATACGTAGGTGGCGAGCGTTATCCGGAATCATTGGGCGTAAAGAGGGAGCAGGCGGCAGCAAGGGTCTGCGGTGAAAGACCGAAGCTAAACTTCGGTAAGCCGTGGAAACCATGCAGCTAGAGTGCAGTAGAGGATCGTGGAATTCCATGTGTAGCGGTGAAATGCGTAGATATATGGAGGAACACCAGTGGCGAAGGCGACGATCTGGGCTGCAACTGACGCTCAGTCCCGAAAGCGTGGGGAGCAAATAGGATTAGAAACCCTAGTAGTCC
>otu10415 A04_835875
GTGGGGAATTTTGGACAATGGGGGAAACCCTGATCCAGCCATCCCGCGTGTGCGATGAAGGCCTTTGGGTTGTAAAGCACTTGTGGCAGGAAAGAAACGTCGCGGGTTAATACCCCGCGAAACTGACGGTACCTGCAGAGTAATCACCGGCTAACTACGTGCCAGCAGCCGCGGTAATACGTAGGGTGCAAGCGTTAATCGGAATTAATGGGCGTAAAGCGTGCGCAGGCGGTGCGGAAAGAAAGATGTGAAATCCTGGAGCTTAACTTTGGAACTGCATTTTTAGCTACCAGGCTAGAGTGTGTCAGGGGGAGGTGGAATTCCGCGTTTAGCAGTGCAATGCGCAGTTATGCGGAGGAACACCGATGGCGAAGGAAGCTTCCTGGGATAACACTGACGCTGATGCACGAAAGCGTGGGGAGCAAACAGGATTAGAAACCCTGGTAGTCC
>otu10416 A01_105643
GTGGGGAATATTGGACAATGGAGGAAACTCTGATCCAGCAATTCTGTGTGTGCGAAGAAGGTCTTCGGATTGTAAAGCACTTTTAGTTGGGAAGAAGAAAGTGACGGTACCAACAGAAGAAGTGACGGCTAATTACGTGCCAGCAGACGCGGTAATACGTATGACGCAACGGTTATTCGGAATTATTGGGCTTAAAGGGCACCTAGGCGGCAAAACAAGTTTAATGTGAAAACTTGTGGCTCAACCACAAGCTTGCCTACAAAACTGTATTGCTTGAGTACTGAAAAGGTGGGTGGAACTACACGAGTAGAGGTGAAATTCGTAGATATGTGTAAGAATGCCGATGATGAAGATAACTCACTGGACAGAAACTGACGCTGAAGTGCGAAAGCTAGGGTAGCAAACAGGATTAGAAACCCTAGTAGTCC
>otu10417 B09_1331982
GTGGGGAATATTGGACAATGGGCGCAAGCCTGATCCAGCAATGCCGCGTGAGTGATGACGGCCTTCGGGTTGTAAAGCTCTGTCTTCAGGGACGATAATGACGGTACCTGAGGAGGAAGCCACGGCTAACTACGTGCCAGCAGCCGCGGTAATACGTAGGTGGCGAGCGTTGTCCGGATTTACTGGGCGTAAAGGGAGCGTAGGCGGATTTTTAAGTGAGATGTGAAATACTCGGGCTTAACCTGAGTGCTGCATTTCAAACTGGAAGTCTAGAGTGCAGGAGAGGAGAAGGGAATTCCTAGTGTAGCGGTGAAATGCGTAGAGATTAGGAAGAACACCAGTGGCGAAGGCGCTTCTCTGGACTGTAACTGACGCTGAGGCTCGAAAGCGTGGGGAGCAAACAGGATTAGAAACCCCAGTAGTCC
>otu10418 A11_515066
GTGGGGAATATTGCACAATGGACGGAAGTCTGATGCAGCGACGCCGCGTGGGGGATGAAGGCTTTCGGGTTGTAAACTCCTTTCAGTACAGAAGAAGCATTTTTGTGACGGTATTTGCAGAAGAAGCACCGGCTAACTACGTGCCAGCAGCCGCGGTAATACGTAGGGTGCGAGCGTTGTCCGGAATTATTGGGCGTAAAGGGCTCGTAGGCGGTTTGTTGCGCGTGCTGTGCAAACCTGGGGCTTAACTTTGGGATTGCGGTGGGTACGGGCAGACTTGGGTGTGGTAGGGGTTATTGGAATTCCTGGTGTAGCGGTGGAATGCGCAGATATCAGGGGGGACACCGATGGCGAAGGCAGGTTACTGGGCCATCACTGACGCTGAGGAGCGAAAGCGTGGGTAGCGAACAGGATTAGAAACCCCTGTAGTCC
>otu10419 A09_975471
GTAGGGAATCTTCCGCAATGGGCGCAAGCCTGACGGAGCAATGCCGCGTGTGTGATGAAGGTCTCCGGATCGTAAAGCACTGTTGTTAGCGAAGAACCACCAATCGATACACTGATATTGGTCTGACGGTATCTAACCAGAAAGCCACGGCTAACTACGTGCCAGCAGCCGCGGTAATACGTAGGTTGCGAGCGTTGTCCGGATTTATTGGGCGTAAAGGGAGCGCAGGCGGTGACTTAAGTCGAATGTGAAAGCCAACGGCTCAACCGTGGACGGTCATAGGAAACTGGGTCACTTGAGTACAGAAGAGGAAAGTGGAATTACATGTGTAGCGGTGAAATGCGTAGATATATGGAGGAACACCAGTGGCGAAGGAGACTTTCTGGTCAGAAACTGACGCTGAGGCTCGAAAGCGTGGGGAGCAAACAGGATTAGAAACCCCAGTAGTCC
>otu1042 A11_171173
GTGGGGAATATTGGACAATGGGCGCAAGCCTGATCCAGCCATGCCGCGTGAGTGATGAAGGCCTTAGTGTGGTAAAGCTCTGTCACTGATGAAGATAATGACGGTAGTCGGAGAAGAAGCTCCTGCTAATTTCGTGCCAGCAGCCGCGGGAATACGAAGGGGGCTAGCGTTGTTCGGAATTACTGGGCGTAAAGCGCACGTAGGCGGGTATTTAAGTCAGGGGTGAAATCCCGGGGCTCAACCCAGGAGCTGCCTGTGATACTGTGGATCTTGAGTATGGAAGAGGTAAGTGGAATTGCGAGTGTAGAGGTGAAATTCGTAGATATTCGCAGGAACACCAGTGGCGAAGGCGGCTTACTGGTCCATTACTGACGCTGAGGTGCGAAAGCGTGGGGAGCAAACAGGATTAGAAACCCTAGTAGTCC
>otu10420 B02_663218
GTGGGGAATATTGGACAATGGAGGAAACTCTGATCCAGCAATTCCGCGTGTGTGATGAAGGTTTTCGGATTGTAAAACACTTTTAGTTGGGAAGAAACAAATGACGGTACCAACAGAAGAAGCGACGGCTAAATACGTGCCAGCAGCCGCGGTAATACGTATGTCGCAAGCGTTATTCGGAATTATTGGGCTTAAAGGGCATCTAGGCGGCATAGCAAGTTGAAGGTGAAAGCTTGTGGCTCAACCACAAGCGTGCCTAAAAAACTGCTGTGCTGGAGTACTGGAAAGGTGGGTGGAACTACACGAGTAGCGGTGAAATTCGTAGATATGTGGAGGAATGCCGATGATGAAGACAACTCACTGGACAGAAACTGACGCTGAAGTGCGAAAGCTAGGGGAGCAAACAGGATTAGAAACCCGTGTAGTCC
>otu10421 B03_1087789
GTGGGGAATATTGGGCAATGGGCGCAAGCCTGACGCAGCAACGCCGCGTGAAGGAAGTAGGTTTTCGGATCGTAAACTTCTATTCTTGGTGAAGATAATGACGGTAGCTAAGAAGGAAGCCCTGGCGAACTACGAGCCAGCAGCCGCGGGAATACGTAGGGGGCAAGCGTTGGCCGGAATGATTGGGCGTAAAAGGCGCGGAAGCGGTCTGTTAAGTCTGGAGTGAAAGTCCTGCTTTTAACGTAGGAACTGCTTTGGATACTGATAGACTTGAGTGCAGGAGAGGTCAGCGGAATTCCCGGTGTAGCGGTGAAATGCGTAGAGATCGGGAGGAACACCAGTGGCGAAGGCGGCTTACTGGACTGTAACTGACGCTGAGGCGCGAAAGTGTGGGTAGCAAACAGGATTAGAAACCCTAGTAGTCC
>otu10422 B09_1016044
GTGGGGAATATTGGACAATGGGCGAAAGCCTGATCCAGCCATGCCGCGTGTGTGAAGAAGGCCTTTTGGTCGTAAAGTACTATAAGTGGGGAGGAAAAGCTGGTGGTTAATACCCACAAGCCCTGACGTTACCCACAGAATAAGCAGCGGCTAACTCTGTGCCAGCAGCCGCGGGAATACAGAGGGGGCAAGCGTTAATCGGAATTACTGGGCGTAAAGCGAGCGTAGGTGGCCATTTAAGTCAGATGTGAAAGCCCCGGGCTTAACCGGGGGACTGCATCGGATACTGGGTGGCTAGAGTAGGTGAGAGGGAAGTAGAATTCCAGGTGTAGCGGTGAAATGCGTAGAGATCTGGAGGAATACCGATGGCGAAGGCAGCTTCCTGGCATCATACTGACGCTGAGGTTCGAAAGCGTGGGTAGCAAACAGGATTAGATACCCTTGTAGTCC
>otu10423 B10_1195848
GTAGGGAATATTGCGCAATGGGGGAAACCCTGACGCAGCAACGCCGCGTGGGGGATGACGGCCTTCGGGTTGTAAACCTCTTTCAGTAGGGAAGAATTTGACGGTACCTACAGAATAAGCGCCGGCTAACTACGTGCCAGCAGCCGCGGTAATACGTAGGGCGCGAGCGTTGTCCGGATTTATTGGGCGTAAAGGGCGTGTAGGCGGTCTGTTGCGTCTGCTGTGAAATACCGGGGCTTAACTCCGGGGCTGCAGTGGATACGGGCAGACTTGAGTGCGGGAGAGGAAAGTGGAATTCCTGGTGTAGCGGTGGAATGCGCAGATATCAGGAGGAATACCGGCGGCGAAGGCAGGTTACTGGGCCGTGACTGACGCTGAGAAGCGAAAGCATGGGGAGCGAACAGGATTAGAAACCCGGGTAGTCC
>otu10424 A02_50309
GTGGGGAATATTGGACAATGGACCAAAAGTCTGATCCAGCAATTCTGTGTGCACGATGAAGTTTTTCGGACTGTAAAGTGCTTTCAGTTGGGAAGAAGAAAGTGACGGTACCAACAGAAGAAGCGACGGCTAAATACGTGCCAGCAGCCGCGGTAATACGTATGTCGCAAGCGTTATCCGGATTTATTGGGCGTAAAGCGCGTCTAGGCGGTCTATTCAGTCTGATGTTAAAATGCGGTGCTCAACTCCGTATTTCGTTGGAAACTGGAAGACTAGAGTACTGGAGAGGTACGCGGAACTACAAGTGTAGAGGTGAAATTCGTAGATATTTGTAGGAATGCCGCTGGGGAAGCTAGCTTACTGGACAGGTACTGACGCTAAAGCGCGAGATCGTGGGTCGCAAACAGGATTAGAAACCCCGGTAGTCC
>otu10425 B05_1524312
GTGGGGAATTTTGGACAATGGGGGAAAGCCTGATCCAGCCATCCCGCGTGTGCGATGAAGGCCTTCGGGTTGTAAAGCACTTTTGGTAGGAAAGAAACGTCGCGGGTTAATACCCCGCGCAATTGACGGTACTCGCAGAATAAGCACCGGCTAACTACGTGCCAGCAGCCGCGGTAATACGTAGGGTGCAAGCGTTAATCGGAATTACTGGGCGTAAAGCGTGCGCAGGCGGAACGAAAAGACAGATGTGAAATCCCAGGGCTTAACTTTGGAACTGCATCTTTAACTACCGGTCTAGAGTGTATCAGAGGAAGGTGGAATTCCGCGTGTAGCAGTGAAATGCGTAGATATGCGGAGGAACACCGTTGGCGAAGGCAGCCTCCTGGGATATCACTGACGCTCATGCTCGAAAGCGTGGGTAGCAAACAGGATTAGAAACCCTAGTAGTCC
>otu10426 B09_1330588
GTGGGGAATATTGGACAATGGGCGCAAGCCTGATCCAGCAATGCCGCGTGGGTGAAGAAGGTCTTCGGATTGTAAAGCCCTTTCGGCGGGGACGATGGTGACGGTACCCGCAGAAGAAGCCCCGGCTAACTTCGTGCCAGCAGCCGCGGTAATACGAAGGGGGCGAGCGTTGCTCGGAATGACTGGGCGTAAAGGGCGCGTAGGCGGACCTCGCAGTCGGGCGTGAAATCCCCGGGCTCAACCCGGGACGTGCGCCCGAAACGCGGGGTCTGGAGTGGGGGAGAGGGTCGCGGAATTCCCAGTGTAGAGGTGAAATTCGTAGATATTGGGAAGAACACCGGTGGCGAAGGCGGCGACCTGGCCCTTTACTGACGCTGAGGCGCGACAGCGTGGGGAGCAAACAGGATTAGAAACCCTAGTAGTCC
>otu10427 B01_386568
GTGGGGAATATTGGACAATGGGGGCAACCCTGATCCAGCCATGCAGCGTGAGTGATGAAGGCCCTAGGGTTGTAAAGCTCTTTTGTGCGGGAAGATAATGACGGTACCGCAAGAATAAGCCCCGGCTAACTTCGTGCCAGCCGCCGCGGTAATACGAAGGGGGCTAGCGTTGCTCGGAATCACTGGGCGTAAAGGGTGCGTAGGAGGGTCTTTAAGTCAGGGGTGAACTCCTGGAGCTCAACTCCAGAACTGCCGTTGATACTGAAGATCTTGATTTCGGGAGAGGTGAGTGGAACTGCGAGTGTAGAGGTGAAATTCGTAGATAGTCTCAAGAACACCAGTGTCTAAGGCGTCTCACTGGCCCGATACTGACGCTGAGGCCCGAAAGCGTGGGGAGCAAACAGGATTAGAAACCCGTGTAGTCC
>otu10428 B10_1232060
GTGGGGAATTTTGGACAATGGGCGCAAGCCTGATCCAGCAATGCCGCGTGTGTGAAGAAGGCCTTCGGGTTGTAAAGCACTTTTGTCCGGAAAGAAATCTCCTGGGTTAATACCTCGGGGGGATGACGGTACCGGAAGAATAAGCACCGGCTAACTACGTGCCAGCAGCCGCGGTAATACGTAGGGTGCGAGCGTTAATCGGAATTACTGGGCGTAAAGCGTGCGCAGGCGGCTATGCAAGACAGATGTGAAATCCCCGGGCTCAACCTGGGAACTGCATTTGTGACTGCATGGCTAGAGTGCGTCAGAGGGAGGTGGAATTCCGCGTGTAGCAGTGAAATGCGTAGAGATGCGGAGGAACACCGATGGCGAAGGCAGCCTCCTGGGATGACACTGACGCTCATGCACGAAAGCGTGGGGAGCAAACAGGATTAGAAACCCGAGTAGTCC
>otu10429 B08_1429293
GTTAGGAATATTCGTCAATGGGGGAAACCCTGAACGAGCAATGCCGCGTGGATGATGAAGGCCCTATGGGTTGTAAAATCCTGTTGTATAGGACGAATTGCCAAAGTAGGAAATGACTTTGGTTTGACGGTACTATACCAGAAAGCTCCGGCTAACTACGTGCCAGCAGCCGCGGTAATACGTAGGGAGCGAGCGTTATCCGGATTTATTGGGCGTAAAGGGTGCTTAGGCGGTTTATTAAGTATAAAGTTAAAGCCTGGAGGTTAACTCCAGTTCGCTTTATAAACTGGTAGACTTGAGTATGGCAGAGGTAAGCGGAATTTCTAGTGTAGCGGTTAAATGCGTAGATATTAGAAGGAACACCAGTGGCGAAGGCGGCTTACTGGGCCACAACTGACGCTGAGGCACGAAAGCGTGGGTAGCAAATAGGATTAGAAACCCCAGTAGTCC
>otu1043 B01_697768
GTGAGGAATAATGGACAATGGAGGCAACTCTGATCCTGCAAAGTCGCGTGAAGGAAGAATGCCCTATGGGTTGTAAACTTCTTTAGTGGGTGAGTAGAATTAGGCACGTGTGCTTATTGGAAAGTAACATAAGAATAAGTATCGGCTAACTCCGTGCCAGCAGCCGCGGTAATACGGAGGATACGAGCGTTATCCGGATTTATTGGGTTTAAAGGGTGCGTAGGTGGCTTGTTAAGTTTGGGGTGAAAATCTGGGGCTTAACCACGGTTTTGCCTTGGATACTGGTAAGCTTGAGTGTAGATGATGTAGACGGAATATGTAGTGTAGCGGTGAAATGCGTAGATATTACGTGGAACTCCGATGGCGAAGGCAGCCTTCAAAACTACAACTGACACTGATGCACGAAAGCGTGGGTATCAAACAGGATTAGATACCCCAGTAGTCC
>otu10430 B10_1339482
GTGGGGAATATTGGACAATGGGGGCAACCCTGATCCAGCGACGCCGCGTGTGTGAAGAAGGCCTGCGGGTTGTAAAGCACTTTTAGTGGGGATGAAAAGCTCAGGGCTAATACCTCTGGGTCTTGACCTAACCCAAAGAAAAAGCACCGGCTAACTCTGTGCCAGCAGCCGCGGTAATACAGAGGGTGCGAGCGTTAATCGGAATTACTGGGCGTAAAGCGTGCGTAGACGGTTATGTAAGTCGGGTGTGAAAGCCCCGGGCTCAACCTGGGAATTGCATTCGAGACTGCGTAGCTAGGGTGCGGAAGAGGGAAGCGGAATTTCAGGTGTAGCGGTGAAATGCGTAGATATCTGAAGGAACACCAGTGGCGAAAGCGGCTTCCTGGTCCAGCACCGACGTTCAGGCACGAAAGCGTGGGGAGCAAACAGGATTAGATACCCTAGTAGTCC
>otu10431 B10_1526344
GTAAGGAATATTGCGCAATGGGGGAAACCCTGACGCAGCAATACCGCGTGGAGGATGACACTTTTCGGAGCGTAAACTCCTTTTGTTAGGAAAGAATAATGACGGTACCTAACGAGTAAGCACCGGCTAACTCCGTGCCAGCAGCCGCGGTAATACGGGGGGTCCAAGCGTTTCTCGGAATCACTGGGCGTAAAGGGCGCGTAGGCGGATTAGCAAGTCTTGTGTGAAATCTAATGGCTTAACCAGTAAACTGCACAGGAAACTGGTAGTCTAGAGTATGGGAGAGGTAGGTGGAATTCTTAGCGTAGGGGTAAAATGCGTAGATATTAAGAGGAACACTTATTGCGAAGGCGGTCTACTAGAACATAACTGACGCTGAGGCGTGAAAGCGTGGGGAGCAAACAGGATTAGAAACCCCTGTAGTCC
>otu10432 B01_875907
GTGAGGAATATTGGTCAATGGGCGAGAGCCTGAACCAGCCAAGCCGCGTGAGGGAAGACGGTGCTATGCATTGTAAACCTCTTTTGTCGGGGAACAAAGACAGATACGAGTATTTGGAAGAGGGTACCCGAAGAAAAAGCATCGGCTAACTCCGTGCCAGCAGCCGCGGTAATACGGAGGATGCGAGCGTTATCCGGATTTATTGGGTTTAAAGGGTGCGTAGGCGGGGAGTTAAGTCAGCGGTAAAAGCCCGGGGCTCAACCCCGGCCCGCCGTTGAAACTGGCTTGCTTGAGTTGGAGAGAAGTAGGCGGAATGCGCGGTGTAGCGGTGAAATGCTTAGATATCGCGCAGAACTCCGATTGCGAAGGCAGCCTACCGGCTCCAGACTGACGCTGAGGCACGAAAGCGTGGGTATCGAACAGGATTAGAAACCCTTGTAGTCC
>otu10433 A04_166109
GTGGGGAATTTTGCACAATGGGCGCAAGCATTATGCAGCGACGCCGCGTGGGGGATGACGGCCTTCGGGTTGTAAACCCCTTTCGGCACTGACGAAGCCATTTTTTGTGGTGACGGTGGGTGGACAAGAAGCACCGGCTAACTACGTGCCAGCAGCCGCGGGAATACGTAGGGTGCGAGCGTTGTCCGGAATTACTGGGCGTAAAGGGCTTGTAGGAGGTTGATTGCGTCGTTTGTGGAAGCCCGGTGCTTAACGTCGGGGGTGCAGGCGATACGGGGTGACTTGAGTACTGTAGGTGTAATTGGAATTCCTGGTGTAGCGGTGAAATGCGCAGATATCAGGAGGAACACCGATGGCGAAGGCAGGTTACTGGGCAGTGACTGACACTGAGGAGCGAAAGCGTGGGTAGCCAACAGGATTAGAAACCCCAGTAGTCC
>otu10434 A13_863215
GTAGGGAATCTTCCGCAATGAGCGAAAGCCTGACGGAGCAATGCCGCGTGAATGAAGAAGGTCTTCGGATCGTAAAGCTCTGTTGTTAGGGAAGAACTGGCTTTAGAGTAACTGCTTAAACTTTGACGGTATCTAACCAGTAAGCCACGGCTAACTACGTGCCAGCAGCCGCGGTAATACGGAGGTGGCAAGCGTTGACCGGAATTATTGGGCGTAAAGGGAGCGCAGGCGGTTCGATAAGTCTGATGTGAAAGCCCACGGCTTAACCGTGGAAAGTCATTGGAAACTGGCGGACTTGAGTACAGAAGAGGAAAGTGGAATTCCATGTGTAGCGGTGAAATGCGTAGAGATATGGAGGAACACCAGTGGCGAAGGCGACTCTCTGGTCTGTTACTGACGCTGAGGCTCGAAAGCGTGGGGAGCGAACAGGATTAGAAACCCTTGTAGTCC
>otu10435 A03_969161
GTGGGGAATATTGGACAATGGGCGCAAGCCTGATCCAGCCATACCGCGTGGGTGAAGAAGGCCTTCGGGTTGTAAAGCCCTTTTGTTGGGAAAGAAATCCAGCTGGTTAATACCCGGATGGGATGACGGTACCCAAAGAATAAGCACCGGCTAACTTCGTGCCAGCAGCCGCGGTAATATGAAGGGTGCAAGCGTTACGCGGAATTACTGGGCGTAAAGCGTGCGTAGGGGGTTGTTTAAGTCCGTTGTGAAAGCCCGGGGCTCAACCTGGGGACTGCAGTGGATACTGGGCGACTAGAGTGTTGTAGAGGGTAGCGGAATTCCTGGTGTAGCAGTGAAATGCGTAGAGATCAGGAGGAACATCCGTGGCGAAGGCAGCTACCTGGACATACACTGACGCTGAGGCACGAAAGCGTGGGGAGCAAACAGGATTAGAAACCCGTGTAGTCC
>otu10436 B08_1591992
GTAGGGAATATTGCGCAATGGGGGAAACCCTGACGCAGCAACGCCGCGTGGAGGATGACAATTTTCGGAGCGGAAACTCCTTTTGTTTGGAAAGAATAATGACGGTACCCAACGAATAAGCACGGGCTAACTCCGTGCCAGCAGCCGCGGTAATACGGAGGGTGCAAGCGTTACTCGGAATCACTGGGCGTAAAGGACGCGTAGGCGGATTATCAAGTCTTTTGTGAAATCTAATGGCTTAACCATTAAACTGCTTAGGAAACTGATAATCTATAGTGAGGGAGAGGTAGATGGAATTCTTGGTGTAGGGGTAAAATCCGCAGAGATCAAGAGGAATACTTATTGCGATACCGATCTACTTGAACTTAGCTGACGCTAATGCGTTAAAGCGTGTGGAGCAAACAGGATTAGAAACCCGGGTAGTCC
>otu10437 A13_852531
GTAGGGAATCTTCCACAATGGGCGCAAGCCTGATGGAGCCATGCCGCGTGAATGATGAAGGTCTTCGGATCGTAAAGTTCTGTTGTTAGGGATGAAAAAGGTCGAGAGTAACTGCTTGACTGTTGACAGTAGCTAACCAGAAAGTCACGGCTAACTACGTGCCAGCAGCCGCGGTAATACGTAGGGGACAAGCGTTGATCGGAATTATTGGGCGTAAAGGGAGCGCAGGCGGTTGGTGCAGTATGATGTGAAAGCCCACGGCTTAACCTTGGAATGTCATTGTAAACTGCCTAACTTGAATGCAGAAGAGGAAAGTGGAATTCCATGTGTAGCGGTGAAATGCGTAGATATATGGAGGAACACCAATGGCGAAGGCGGCCTTCTGGGCTGTCACTGACGCTGAGGCTCGAAAGCGTGGGGAGCAAACAGGATTAGAAACCCGTGTAGTCC
>otu10438 B08_1198829
GTGAGGAATATTGGTCAATGGGCGAGAGCCTGAACCAGCCAAGTAGCGTGCAGGACGACGGCCCTATGGGTTGTAAACTGCTTTTATGCGGGGATAAACTGCGCCACGTGTGGCGCATTGCAGGTACCGCATGAATAAGGACCGGCTAATTCCGTGCCAGCAGCCGCGGTAATACGGAAGGTCCGGGCGTTATCCGGATTTATTGGGTTTAAAGGGAGCGTAGGCCGCTGTTTAAGCGTGTTGTGAAAAACCGGGGCTCAACTCCGGTCGTGCAGCGCGAACTGGACGGCTTGAGTGCGCGGTAAGTGGGCGGAATTTGTGGTGTAGCGGTGAAATGCTTAGATATCACGAAGAACTCCGATTGCGAAGGCAGCTCACTGTAGCGCAACTGACGCTGAAGCTCGAAAGTGCGGGTATCGAACAGGATTAGAAACCCTAGTAGTCC
>otu10439 A02_600296
GTGGGGGATCTTGCACAATGGACGCAACTCTGATGCAGCGACGCCGCGTGAGCGAAGAAGGGATTCGGTTCATAAAGCTCTGTCCTCAGGGAAGATAGTGTCGGTGCCATAGGAGAAAGCCCCGGCGAACTACGTGCCTGCAGCCGCGGTACTACGTAGGGAGCGAGCGGTGTCCGGAATCATTGGGCGTAAAGGGTTCGTAGGCGGCAAGACATGTCCGGTGTGAAATCCTGAGGCTCAACCTCGGTAAGCCACTGAAACCGGATGACTTGAGGAATGTAGAGGTAAGTGGAATTCCTAGTGTAGCGGTGAAATGCGTAGATATTAGGAGGAATACCGGAAGCGAAGGCGACTTACTGGCCAACGCCTGACGCTGAGGACCGAAAGCGAGGGTAGCAAACAGGATTAGAAACCCCAGTAGTCC
>otu1044 B01_391286
GTGGGGAATATTGGGCAATGGGCGAAAGCCTGACCCAGCAACGCCGCGTGAAGGATGACGGTCTTCGGATTGTAAACTTCTTTAATTGGGGAAGAAAAAATGACCTACCCAAAGAATAAGTCACGGCTAACTACGTGCCAGCAGCCGCGGTAATACGTAGGTGACAAGCGTTATCCGGATTTACTGGGCGTAAAGGGCGTGTAGGCGGTCTTGCAAGTCAGAAGTGAAATTCCTGAGCTCAACTCGGGCGCTGCTTCTGAAACTGCAGGACTTGAGTGCTGGAGGGGATAGCGGAATTCCTAGTGGAGCGGTAAAATGCGCAGATATTAGGAAGAACACCGGTGGCGAAGGCGGCTATCTGGACAGTAACTGACGCTGAGGCGCGAAAGCGTGGGGAGCAAACAGGATTAGAAACCCTAGTAGTCC
>otu10440 B03_1169202
GTGAGGAATATTGGTCAATGGGCGCAAGCCTGAACCAGCCAAGTCGCGTGAAGGACGACGGTCCTATGGATTGTAAACTTCTTTTGTCGGGGAGTAAAATCAGCTATGTATAGCTGTTTGCAAGTACCCGAAGAAAAAGCATCGGCTAACTCCGTGCCAGCAGCCGCGGTAATACGGAGGATGCGAGCGTTATCCGGATTTATTGGGTTTAAAGGGTGCGTAGGCTGTTTATCAAGTCAGTGGTGAAATCACGGAGCTCAACTCCGTAACTGCCATTGAAACTGATAGACTTGAGTGCGGTAGAAGTGTGCGGAATGCGTAGTGTAGCGGTGAAATGCATAGATATTACGCAGAACCCCGATTGCGAAGGCAGCACACCGGACCGCAACTGACGCTGAAGCACGAAAGCGTGGGTATCGAACAGGATTAGAAACCCTAGTAGTCC
>otu10441 A12_811972
GTGGGGAATATTGCACAATGGACCAAAAGTCTGATCCAGCAATTCTGGGTGCACGATGAAGTTTTTCGGATTGTAAACTGCTTTCAGGTGGGAGGAAGAATGTGACGGAACCAACAGAAGAAGCGACGGCGAAATACGTGCCAGCAGCCGCGGTATTACGTATGTCGCAAGCGTTATCCGGATTTATTGGGCGTAAAGCGCGTCTAGGCGGTCAATTAAGTCTGATGTTAACACGCGGGGCTCAACTCCGTATTGCGTTGGAAACTGGAAGACTAGAGTACTGGAGAGGTAAGCGGAACTACAAGTGTAGAGGTGAAATTCGTAGATATTTGTAGGAATGCCGATGGGGAAGCCAGCTTACTGGACAGATACTGACGCTAAAGCGCGAAAGCGTGGGTAGCAAACAGGATTAGAAACCCTGGTAGTCC
>otu10442 A02_354497
GTGGGGAATATTGGACAATGGACCAAAAGTCTGATCCAGCAATTCTGTGTGCACGATGAAGTTTTTCGGAATGTAAAGTGCTTTCAGTTGGGAAGAAGAAAGTGACGGTACCAACAGAAGAAGCGACGGCTAAATACGTGCCAGCAGCCGCGGTAATACGTATGTCGCAAGCGTTATCCGGATCTATCGGGCGTAAAGCGCGTCTAGGCGGTCTATTAAGTCTGATGGTAAAATGCGGGGCTCAACTCCGTATTGCGTTGGAAACTGGAAGACTAGAGTACTGGAGAGGTAAGCGGAACTACAAGTGTAGAGGTGAAATTCGTAGATATTTGTAGGAATGCCGTTGGGGAGGCCAGCTTACTGCACAGATATTGACGCTAAAGCGCGAAAGCGTCGGTAGCAAACAGGATTATAAACCCCTTTAGTCC
>otu10443 B08_1188551
GTGGGGAATATTGGGCAATGGGCGAAAGCCTGACCCAGCGACGCCGCGTGAAGGAAGAAGGTCTTCGGATTGTAAACTTTTGTCAACAGGGAAGAAGCAAGTGACGGTACCTGTTAAGAAAGCCACGGCTAACTACGTGCCAGCAGCCGCGGTAATACGTAGGTGGCGAGCGTTATCCGGATTTACTGGGTGTAAAGGGTGTGTAGGCGGAAAAGCAAGTCAGATGTGAACGAACGGGGCTCAACCTCGGAGCTGCATTTGAAACTGCATTTCTTGAGAGTGGGAGAGGTAAGCGGAATTCCCGGTGTAGCGGTGAAATGCGTAGATATCGGGAGGAACACCAGTGGCGAAGGCGGCTTACTGGACCACAACTGACGCTGAGACACGAAAGCGTGGGGAGCAAACAGGATTAGAAACCCGAGTAGTCC
>otu10444 A09_583162
GTAGGGAATCTTCCACAATGGGCGCAAGCCTGACGAAGCAACGCCGCGTGAATGAAGAAGGGCTTCGGATCGTAAAATTCTGTTGTTAGAGAAGAACGGAGATAAGAGGAACTGTCTTGCTAGTGACGGTATCTAGTTAGAAAGCCACGGCTAACTACGTGCCAGCAGCCGCGGTAATACGTAGGTGGCAAGCGTTGTCCGGATTTATTGGGCGTAAAGGGAGCGCAGGCGGTGATTTAAGTCGGATGTGAAAGCCCACGGCTTAACCGAAGAAGGTCATTGGAAACTGGGCCACTTGAATACAGAAGAGGAAAGTAGAATTCCATGTGTAGCGGTGAAATGCGTAGATATATGGAAGAACACCAGTGGCGAAGGCGGCTTTCTGGTCTGTTATTGACGCTGAGGCTCGAAAGCATGGGTAGCGAACAGGATTAGATACCCTGGTAGTCC
>otu10445 B08_1471939
GTGAGGAATATTGGTCAATGGACGAGAGTCTGAACCAGCCAAGTAGCGTGAATGATGAAGGTCTTAGGATTGTAAAATTCTTTCACCGGGGACGATAATGACGGTACCCGGAGAAGAAGCCCCGGCTAACTTCGTGCCAGCAGCCGCGGTAATACGAAGGGGGCTAGCGTTGCTCGGAATTACTGGGCGTAAAGGGAGCGTAGGCGGACTGTTAAGTTAGAGGTGAAAGCCCAGGGCTCAACCTTGGAATTGCCTTTGATACTGGCAGTCTTGAGTACGGAAGAGGTATGTGGAACTCCGAGTGTAGAGGTGAAATTCGTAGATATTCGGAAGAACACCAGTGGCGAAGGCGACATACTGGTCCGTTACTGACGCTGAGGCTCGAAAGCGTGGGGAGCAAACAGGATTAGAAACCCGAGTAGTCC
>otu10446 A12_566470
GTGGGGAATATTTGACAATGGGCGAAAGCCTGATCCAGCCATGCCGCGTGTGTGAAGAAGGTTTTCGGATCGTAAAGCACTTTAAGTGTGGAAGAAGGGCAGTAAGTTAATACCTTGATGTTTTGACGTTACCGACAGAATAAGCACCGGCTAACTATGTGCCAGCAGCCGCGGTAATACAGAGGGTGCAAGCGTTAATCGGAATTACTGGGCGTAAAGCGCGCGTAGGCGGTTTTTTAAGTCAGATGTGAAAGCCCCGGGCTCAACCCGGGAACTGCATCTGAAACTGGGGGGCTAGAGTAAGGGAGAGGGAAGTGGAATTTCCTGTGTAGCGGTGAAATGCGTAGATATAGGGAGGAACACCAGTGGCGAAGGCGACCTCCTGGACTGAAACTGACGCTGAGGTGCGAAAGCGTGGGGAGCAAACAGGATTAGAAACCCGAGTAGTCC
>otu10447 A13_203552
GTGGGGAATATTGCACAATGGAGGGAACTCTGATGCAGCGACGCCGCGTGAGCGATGAAGGGATTCGTTTCGTAAAGCTCTGTTCTATGGGAAGAAAAGGACTGTACCATAGGAGCAAGCCCCGGCTAAATACGTGCCAGCAGCCGCGGTAATACGTATGGGGCGAGCGTTGTCCGGTATTATTGGGCGAAAAGGGTACGCAGGCGGCTTACCAAGTTGGATGTGAAATCTTGTAGCTCAACTACAGACGTGCCTCGAAAACTTGAGACCTTGAGTTAAAGAGAGGTAAGTGGAATTCCTGGTGTAGCGGTAGAATGCGGAGATATCAGGAGGAATCCCGGTGGCGAAGGAGACTTACTTGACTTAAACTGACGCTGAGGTACGAAAGCGTGGGGAGCAAACAGGATTAGATCCCCGAGTAGTCC
>otu10448 A05_75226
GTAGGGAATCTTCCGCAATGGGCGCAAGCCTGATGGAGCAATGCCGCGTGAATGATGAAGGTCTTCGGATCGTAAAATTCTGTTGTTAGAGAAGAACGGGGATAAGAGTAACTGTTTATCCTGTGACGGTATCTAGCCAGAAAGCCACGGCTAACTACGTGCCAGCAGCCGCGGTAATACGTAGGTGGCAAGCGTGGTCCGGATTTATTGGGCGTAAAGGGAGCGGAGGCGGTGTTTTAAGTCAGGTGTGAAAGCCCACGGATCAACCGTGGAAGGGCATTGGAAACTGGGAGACTTGAGTACAGAAGAGGAGAGTGGAATTCCATGTGTAGCGGTGAAATGCGTAGATATATGGAGGAACACCAGTGGCGAAGGCGGCTTTCTGGTCTGTTATTGACGCTGAGGCTCGAAAGCATGGGTAGCGAACAGGATTAGAAACCCCAGTAGTCC
>otu10449 B06_1266239
GTGGGGGATCTTGCACAATGGACGCAACTCTGATGCAGCGACGCCGCGTGAGCGATGAAGGGATTCGTCTCGTAAAGCTCTGTCCTATGGGAAGATAGTGACGGTACCATAGAAGACAGCCCCGGCTAACAACGTGCCAGCAGCCGCGGTAATACGCCGGGGGCGAGCGTTGTCCGGAATCATTGGGCGTAAGGGGTACGTAGGCGGTTATATATGTCAGTGGTGAATGCCTGTGGCTCAACCACGATAAGCAATTGAAACTGTATAACTTGAGACATGGAGAGGTAAGTGGAATTCCTCGTGTAGCGGTGAAATGCGTAGATATTAGGAGGAACACCAGTAGCGAAGGCGGCTTACTGGCCATGATCTGACGCTGAGGAACGAAAGCGTGGGTAGCAAACAGGATTAGAAACCCTTGTAGTCC
>otu1045 A12_19568
GTGGGGAATATTGCACAATGGAGGGAACTCTGATGCAGCGACGCCGCGTGAACGAAGAAGGCTTTCGAGTCGTAAAGTTCTTTTATATGGGAAGATAATGACGGTACCATAAGAAAAAGCCCCGGCTAACTACGTGCCAGCAGCCGCGGTAATACGTATGGGGCTAGCGTTGTCCGGAATCACTTGGCGAAAAGGGTTCGCAGGCGAAAATACAAGTCAGATGTAAAAGGCAGTAGCTTACCTACTGTTAGCATTTGAAACTGGATATCTTGAGTATACTAGAGGTAAGTGGAATTTTTAGTGTAGCGGTGAAATGCGTAGATATTAGAAAGAATACCGGTGGCGTAGGCGACTTACTGGGCTCATTCTGACGCTGAGGAACGAAAGCGTGGGTAGCAAACAGGATTAGAAACCCCAGTAGTCC
>otu10450 B04_1444623
GTGGGGAATATTGGGCAATGGGCGAAAGCCTGACCCAGCAACGCCGCGTGAAGGAAGAAGGTCTTCGGATTGTAAACTTCTTTTATAAGGGACGAAGAAAGTGACGGTACCTTATGTATAAGCCACGGCTAACTACGTGCCAGCAGCCGCGGTAATACGTAGGTGGCAAGCGTTATCCGGATTTACTGGGTGTAAAGGGCGCGTAGGCGGGGATGCAAGTCAGATGTGAAATCTATGGGCTCAACTCATAAACTGCATTTGAAACTGTATCTCTTGAGTGCTGGAAAGGTAGATGGAATTCCTTGTGTAGCGGTGAATTGCGTAGCTATAAGGAAGAACACCAGTGGCGAAGGGGATCTACTGGACAGTAACTGACGCTGAGGCGCGAGAGCGTGGGGAGCAAACAGGATTAGATACCCTTGTAGTCC
>otu10451 B09_1594799
GTCGAGGATCTTCGGCAATGGGCGCAAGCCTGACCGAGCGACGCCGCGTGCGCGATGAAGGCCTTCGGGTTGTAAAGCGCTGTCGAGGGGGAGGAAAGCCGAAAGGTCTGACCTATCCCTGGAGGAAGCACGGGCTAAGTTCGTGCCAGCAGCCGCGGTAAGACGAACCGTGCGAACGTTGTTCGGAATCACTGGGCTTAAAGGGCGCGTAGGCGGTCGACCAAGTCCGGTGTGAAATCTTTCGGCTCAACCGGAAAAGTGCCTTGGATACTGGCCGGCTGGAGGGAGGTAGGGGCAGCTGGAACTTCCAGTGGAGCGGTGAAATGCGTTGATATTGGAAGGAACGCCGGTGGCGAAAGCGAGCTGCTGGACCTCTTCTGACGCTGAGGCGCGAAAGCTAGGGGAGCAAACGGGATTAGAAACCCTAGTAGTCC
>otu10452 B04_1259818
GTGGGGAATTTTGCACAATGGGGGGAACCCTGATGCAGCGACGCCGCGTGAACGATGAAGGTCTTCGGATTGTAAAGTTCTGTCCTTAGCGAAGATACTGACTGTAACTAAGAAGCAAGCCCTGGCTAAATACGTGCCAGCAGCCGCGGTAATACGTATGGGGTAAGCGTTTATCGGAAGTATTGGGCGGAAAGGCTAAGTAGGCTGTAATTTAAGTCTGAATTAAAAGGCGGTGGTTCACCCATAGTAAGGTTCAGATACGGGATTACTTGAGTAGATGAGGGGAAAGTGGAATTCCAGGTGTAGCGGTGAAATGCGTAGATATATGGAGGAACACCTGTGGCGAAGGCGACTTTCTGGAATCTAACTGACGCTGAGGTACGAAGGCGTGGGTAGCAAACAGGATTAGATACCCTTGTAGTCC
>otu10453 B06_1553962
GTAGGGAATCTTCCACAATGGGCGCAAGCCTGATGGAGCAATGCCGCGTGAATGATGAAGGTCTTCGGATCGTAAAGTTCTGTTGTTAGCGATGAAAAAGGTCAAGAGTAACTGCTTGACTGTTGACAGTAGCTAACCAGAAAGTCACGGCTAACTACGTGCCAGCAGCCGCGGTAATACGTAGTTGACAAGCGTTGTCCGGAATTATTGGGCGTAAAGGGAGCGCAGGTGGATGGTTCAATCTGATGAGAAAACCCACGGCTTAACCGTGAACGGTCATTAGAAACTGAATAACTTGAATACAGATGAGGAAAGCGGAATTCCATGTGTAGCGGTGAAATGCGTAGATATATGGAGGAACACCAGTGGCGAAGGCGGCTTTCTGGTCTGTTATTGACGCAGAGGCTCGAAAGCGTGGGGAGCAAACAGAATTAGAAACCCTTGTAGTCC
>otu10454 A12_128255
GTGAGGAATATTGGTCAATGGAGGAAACTCTGAACCAGCCAAGTCGCGTGAAGGAAGACGGTCCTATGGATTGTAACCTTCTTCAGTAGGTGAGTAAGGGTAGGTACGTGTACCTATAAGAAAGTAACCTAAGGATAAGTATCGGCTAACTCCGTGCCAGCAGCCGCGGTAATACGGAGGATACGAGCGTTATCCGGATTTATTGGGTTTAAAGGGTGCGTAGGTGGCTTATTAAGTCAGGAGTGAAAACCCGGGGCTCAACCATAGTACTGCCTTTGATACTGGTGAGCTTGAGTGTAGGTGATGTAGGTGGAATGCGTAGTGTAGCGGTGAAATGCATAGATATTACGCAGAACACCGATTGCGAAGGCGGCTTACTAGGCTACTACTGACACTGAGGCACGAAAGCGTGGGTATCAAACAGGATTAGAAACCCCAGTAGTCC
>otu10455 A13_546140
GTGAGGAATCATGGTCAATGGAGGCAACTCTGAACCTGCCAAGTCGCGTGAAGGAAGACGGTCCTAAGGATTGTAAACTTCTTCAGTTGGGGAGTAGAGATAGGGTCGCGACCCTATAGGCAAGTAACCAAAGAATGAGTGTCGGCTCACTCCGTGCCAGCAGCCGCGGTAATACGGGGGACACGAGCGGTATCCGGAATTATTGGGTTTAAAGGGTGCGTAGGTTGTTGTTTAAGTCAGCGGTGAAAAGCTGGGGCTCAACCCGAGGCTTGCCGTTGAAACTGGACGGCTAGAGAGTAGGTGCTGTGGGCGGAATTCGCGGTGTAGCGGTGAAATGCATAGATATCAGGAGGAACACCGATTGCGTAGGCAGCTCACAAGACTACATCTGACACTGAAGCACGAAAGCGTGGGGATCAAACAGGATTAGAAACCCTAGTAGTCC
>otu10456 A11_778690
GTAAGGAATATTGCGCAATGGGGGAAACCCTGACGCAGCAATACCGCGTGGAGGATGACACTTTTCGGAGCGTAAACTCCTTTTGGTAGGAAAGAATAATGACGGTACCTAACGAATAAGAACCGGCTAACTCCGTGCCAGCAGCCGCGGGAATACGGGGGGTGCAAGCGTTACTCGGAATCACTTGGCGTAAAGGACGCGTAGGCGGATTATCAAGTCTTGTGTGAAATCCAAAGGCTTAACCATTAGACTGCACTGGAAACTGGGAGTCTAGAGTGGGGGAGAGGTAGATGGAATTCCTAGCGTAGGGGTAAAATCCGTAGAGGTTAAGAGGAATACTTATTGCGAAGGCGGTCTACTAGACCTTAACTGACGCTGAGGCGTGAAAGCGTGGGTAGCAAACAGGATTAGAAACCCGTGTAGTCC
>otu10457 A10_214163
GTGAGGAATAATGGACAATGGAGGCAACTCTGATCCTGCCAAGTCGCGTGAAGGAAGACTGCCCTATGGGTTGTAAACTTCTTTAGTAGGTGAGTAGAAGTAGGCACGGGTGCTTATTGGAAAGTAACCTAAGAGTAAGTATCGGCTAACTCCGTGCCAGCAGCCGCGGTAATACGGAGGATACGAGCGTTATCCGGATTTACTGGGTGTAAAGGGCGCGTAGGTGGATAGTTAAGTTTGGGGTGAAAAGCGGTGGCTCAACCACAGTCTTGCCTGAAATACTGGTGCGCTGGGGTGTAGATGATGTAGGCGGAATATGTAGTGGAGCGGTAAAAGGCGTAGATATGACGTGGAACTCCGATTTCGAAGGCAGCTTACAAAACTACAACTAACACTGATGCACGAAATCTTGGGTAGCAAACAGGATTAGATACCGGAGTAGTCA
>otu10458 A04_60918
GTGGGGAATATTGGACAATGGGCGGAAGCCTGATCCAGCAATGCCGCGTGAGTGATGAAGGCCTTCGGGTTGTAAAGCTCTTTTGCCTGCGACGATGATGACGGTAGCAGGAGAATAAGCCCCGGCTAACTTCGTGCCAGCAGCCGCGGTAATACGAAGGGGGCTAGCGTTGTTCGGAATTACTGGGCGTAAAGGGCGCGTAGGCGGCCCTGTCAGTCAAGCGTGAAAGCCCCGGGCTCAACCTGGGAATTGCGCCTGATACTGCAGGGCTTGAGGGTCGGAGAGGATGGTGGAATTCCCAGTGTAGAGGTGAAATTCGTAGATATTGGGAAGAACACCGGTGGCGAAGGCGGCCATCTGGACGACATCTGACGCTGAGGCGCGAAAGCGTGGGGAGCAAACAGGATTAGAAACCCTAGTAGTCC
>otu10459 B04_1100212
GTGGGGAATTTTGGACAATGGGCGCAAGCCTGATCCAGCAATGCCGCGTGCAGGAAGAAGGCCTTCGGGGTGTAAACTGCTTTTGTCAGGGAAGAAATCCTTTGGGTTAATACCTCGAAGGGATGACGGGACCTGAAGAATAAGCACCGGCTAACTACGTGCCAGCAGACGCGGTAATACGTAGGGTGCGGGCGATAATCGGAATTACTGGGCGTATAGCGTGCGCAGGTGGCTTGGCAAGACAGAGGTGAAATCCCCCGGCTCAACATGGGAAGTGCCTTTGTGACGGCAAGGCGAGAGTACGGCAGAGGGGGATGGAATTCAGCGGGTAGCAGTGAAATGCGTAGATATGCGGAGGAACACCGATGGCGAAGGCAATCCCCTGGGCCTGTACTGACGCTCATGCACGAAAGCGTGGGGAGCAAACAGGATTAGAAACCCTTGTAGTCC
>otu1046 B03_1510056
GTGGGGAATCTTGCGCAATGGGCGAAAGCCTGACGCAGCCATGCCGCGTGAATGATGAAGGTCTTAGGATTGTAAAATTCTTTCACCGGGGAAGATAATGACGGTACCCGGAGAAGAAGCCCCGGCTAACTTCGTGCCAGCAGCCGCGGTAATACGAAGGGGGCTAGCGTTGCTCGGAATTACTGGGCGTAAAGGGCGCGTAGGCGGACAGTTAAGTCGGGGGTGAAAGCCCGGGGCTCAACCGCGGATTAGCCTGCGATACTGGCTGTCTTGAGTGCGGGAGAGGTGTGTGGAACTCCGAGTGTAGCGGTGAAATTCGTAGATATTCGGAAGAACACCAGTGGCGAAGGCGACGCGCTGGCCCGTTACTGACGCTGAGGCGCGAAAGCGTGGGGAGCAAACAGGATTAGAAACCCTTGTAGTCC
>otu10460 A13_152503
GTGAGGAATCATGGTCAATGGAGGCAACTCTGAACCTGCCAAGTCGCGTGAAGGAAGAAGGTCCTAAGGATTGTAAACTTCTTTAGTTGGTGAGTAGAGATAGGGTCGCGACCCTATAGGCAAGTAACCAAAGAATAAGGGTGGGCTAACTCCGTGCCAGCAGCCGCGGTAATACGGGGGACACGAGCGGTATCCGGAATTATTGGGTTTAAAGGGTGCGTAGGTTGTTTTTTAAGTCGGAGGTGAAAAGCTGGGGCTCAACCCTAAGCGTGCCTTTGAAACTGGACGGCTAGAGAGTAAGTGCTGTGGGCGGAATAAGTGGTGTAGCGGTGAAATGCATAGATATCACGTGGAACTCCGATTGCGTAGGCAGCTCACAAGAATACATCTGACACTGAAGCACGAAAGCGTGGGGATCAAACAGGATTAGATACCCTAGTAGTCC
>otu10461 B06_1405545
GTGGGGAATATTGCACAATGGGGGGAACCCTGATGCAGCGACGCCGCGTGAGCGAAGAAGGGATTCGTCTCGTAAAGCTCTGTCCTATGGGAAGATAATGACTGTACCATAGAAGAAAGCCCCGGCGAACTACGGGCCAGCAGCCGCGGTAATACGTAGGGGGCGAGCGTATTCCGGAATCATTGGGCGTAAAGGGTTCGTAGGCGGCAATGCGTGTCAGATGTGAAATCTTGTGGCTTAACCACATCGAGCATCTGAAACTGCATCACTTGAGTGGAGGAGAGGTAAGTGGAATTCCTAGTGTAGCGGTGAAATGCGTAGATATTAGGAAGAATACCAGTAGCGCAGGCGACTTACAGGCATCTAACTGACGCTGAGGAATGAAGGCGAGGGTCGCAAACAGGATTAGAAACCCCTGTAGTCC
>otu10462 A09_667386
GTGGGGAATTTTGGACAATGGGCGAAAGCCTGATCCAGCAATGCCGCGTGCAGGATGAAGGCCTTCGGGTTGTAAACTGCTTTTGTACGGAACGAAAAGCTTCGGGTTAATACCCTGGAGTCATGACGGTACCGTAAGAATAAGCACCGGCTAACTACGTGCCAGCAGCCGCGGTAATACGTAGGGTGCAAGCGTTAATCGGAATTACTGGGCGTAAAGCGTGCGCAGGCGGTCTTGTAAGACAGAGGTGAAATCCCTGGGCTCAACCTGGGAACTGCCTTTGTGACTGCAAGGCTGGAGTGCGGCAGAGGGGGATGGAATTCCGCGTGTAGCAGTGAAATGCGTAGATATGCGGAGGAACACCGATGGCGAAGGCAATCCCCTGGGCCTGCACTGACGCTCATGCACGAAAGCGTGGGGAGCAAACAGGATTAGAAACCCGGGTAGTCC
>otu10463 B08_1006254
GTGGGGAATATTGCACAATGGGGGAAACCCTGATGCAGCGACGCCGCGTGGGGGATGACGGCCTTCGGGTTGTAAACCTCTTTCAGTCGGGAAGAAGCCGCTTGGGGTGACGGTACCTGCAGAAGACGTACCGCCTAACTACGGGCCAGCAGCCGCGGTAATACGTAGGGTACAAGCGTTGTCCGGAACTATTGGGCGTAAAGAGCGCGTAGGTGGTCTGGCGAGTCGGCTGTGAAAACCCCACGCTCAACGGTGGGCGTGCAGTCGGTACGGGCGGACTGGAGTGCAGTAGGGGAGTCTGGAATTCCGGGTGTAGCGGTGAAATGCGCAGATATCAGGAGGAACACCGGTGGCGAAGGCGGGACCCTGGGCTGTAACTGACGCTGAGGAGCGAAAGCATGGGGAGCGAACAGGATTAGAAACCCCTGTAGTCC
>otu10464 B09_1513476
GTGGGGAATATTGGACAATGGACCAAAAGTCTGATCCAGCAATTCTGTGTGCACGATGAAGGTCTTCGGGTTGTAAAGTGCTTTCAGTTGGGAAGAAGAAAGTGACGGTACCAACAGAAGAAGCGACGGCTAAATACGTGCCAGCAGCCGCGGTAATACGTATGTCGCAAGCGTTATCCGGATTTATTGGGCGTAAAGCGCGTCTAGGCGGAAAAATAAGTCTGTTGTTAAAATGCGGGGCTCAACTCCGTATTGCGTTGGAACCTGTTTTTCTAGAGTACTAGCGAGATGGGCGGAACTACAAGGGTAGAGGTTAAATTCGTAGATATTTGTAGGAATGCCGATGGAGAAGTCAGCTCACTGGACAGATACGGACGCTAAAGCGCGAAAGCGTGGGGAGCAAACAGGATTAGAAACCCCTGGAGTCC
>otu10465 A06_34005
GTGGGGAATATTGGACAATGGAGGAAACTCTGATCCAGCAATTCTGTGTGTGTGATGAAGGTCTTCGGATTGTAAAACACTTTTAGTTGGGAAGAAACAAGTGACGGTAACAACAGAAGAAGCGACGGCTAAATACGTGCCAGCAGCCGCGGTAATACGTATGTCGAAAGCGTTATTCGGGATTATTGGGCTTAAAGGGCCTCTAGGCGGAATGGCAAGTTGAAGGTGAAAACTTGTGGCTTAACCACAGGCTTGCGTTCAAAACTGCCATGCTAGAGTACTGGAAAGGTGGGTGGAACTACACGAGTAGAGGTGAAATTCGTAGATATCTGGAGGAATGCCGGTGATGAAGATAACTCACTGGACAGAAACTGACGCTGAAGTGCGAAAGCGAGGGGAGCAAACAGGATTAGAAACCCTAGTAGTCC
>otu10466 B07_1126350
GTCGAGAATCATTCACAATGGGGGAAACCCTGATGGTGCGATGCCGCGTGGGGGAGGAAGGTCTTCGGATTGTAAACCCCTGTCATGTGGGAGCAAGGCGCAAGCTTGATAGTACCACAAGAGGAAGAGACGGCAAACTCTGTGCCAGCAGCCGCGGTAATACAGAGGTCTCAAGCGGTGTTCGGAATCACCGGGCGTAAAGGGTACGTAGGCGGCTTTATAAGTCGGGCGTGAAAGGCAGGGGCTCAACCTCTGGAGTGCGCATGATACTGTAGAGCTAGAGTAATGGAGGGGGAACCGGAATTCTTGGTGTAGCAGTAAAATGCGTAGATATCAAGAAGAAGACTCGTGGCGAAGGCGGGTTCCGGGACATTAACTGCCGCTGCGGTACGAAGGCTAGGGTAGCGAAAGGGATTAGATACCCGTGTGTCC
>otu10467 A12_1354
GTGGGGAATATTGGACAATGGACCAAAAGTCTGATCCTGCAATTCTGTGTGCACGATGAAGTTTTTCGGTAGGAAAAGTGCTTTCAGTAGGGAAGAAGAACGTGACGGTACCAACAGAAGAAGCGACGGCTAAATAAGTGCCAGCAGCCGCGGTAATACGTATGTCGCAAGCGTTATCCGGATGTCTGGGGCGTAAGGCGCGTCTAGGCGGTCTATTAAGTGTGATGTACAAATGCGGGGCTCAACTCCGAATTGCGTTGGGAACTGGAAGACTAGAGTACTGGAGGGGTAAGCGGAACTACAAGTGTAGGGGAGAAATTCGTAGATATTTGTAGGAACGCCGATGGGGAAGCCAGCTTACTGGACAGATACTGACGCTAACGCGCGAAAGCGTGGGTAGCAAACATGATTAGAAACCCGAGTAGTCC
>otu10468 B05_1035723
GTCGGGAATATTGGGCAATGGCGGAAACTCTGAGCCAGCAATTCTGCGTGTGCGAAGAAGGTCTTCGGATTGTAAAGCACTTTTAGTAGGGAAGAAGAAATTGACGATACAAACAGAAGAAGCGACGGCTAAATACGCGCCAGCAGCCGCGGTAATACGTATGTGGCAAGCGTTATTCGGAATTATTGGGCGTAAAGGGCAGCTAGGAGGGTAAACAAGTTGAAGGTGAAAACTTGTGGCTCAACCACAAGCGTGCCTACAAAACTGTATAGCTAGAGTACTGGAAAGGTGGGTGGAATTACACGAGTAGAGGTGAAAGTCGTAGAGATGTGGAGGAATGCCGATGACGAAGATGACTCGCTGGTCAGAAACTGACGCTGAAGCGCGAAAGCTAGGGGAGCAAACAGGATTAGATACCCTTGTAGTCC
>otu10469 A07_730204
GTGGGGGATCTTGCACAATGGAGGCAACTCTGATGCAGCGACGCCGCGTGCGCGAAGAAGGGATTCGTTTCGTAAAGCTCTGTCCTATGGGAAGATAGTGACGGTACCATAGAAGAAAGCCCCGGCTAACTACGTGCCAGCAGCCGCGGTAATACGTAGGGGGCGAGCGTTGTCCGGAATCATTGGGCGTAAAGGGTTCGTAGGCGGTAATACATGTCAGTTGTAAACTCCGGAGGTTCAAACTCAGTAAGCAATTGAAACTGTATAACTTGAGGAATGGCGAGGTAAGTGGAATTCCTAGTGTAGCGGTGAAATACGTAGATATGAGGTGGAATACCAGTAGCGAAGGCGACTTACTGGCCATCTCCTGACGCTGAGGAACGAAAGCGTGGGTAGCAAACAGGATTAGATACCCTAGTAGTCG
>otu1047 B03_1111981
GAGGGGAATATTGGACAATGGGCGAAAGCCTGATCCAGCAATGCCGCGTGAGTGATGAAGGCCTTAGGGTTGTAAAGCTCTTTTACCAGGGATGATAATGACAGTACCTGGAGAATAAGCTCCGGCTAACTCCGTGCCAGCAGCCGCGGTAATACGGAGGGAGCTAGCGTTGTTCGGAATTACTGGGCGTAAAGCGCACGTAGGCGGCCATTCAAGTCAGAGGTGAAAGCCCGGAGCTCCACCCCGGAACTGCCTTTGAAACTAGATGGCTTGAATCTTGGTGAGGCGGGTGGAATTCCGAGTGTAGAGGTAAAATTCGTAGATATTCTGAAGAACACCAGTGGCGAAGGCGACTCGCTGGACAAGTATTGACGCTGAGGTGCGAAAGCGTGGGGAGCAAACAGGATTAGAAACCCCGGTAGTCC
>otu10470 A03_314764
GTAGGGAATCTTCCGCAGTGGGCGCAAGCCTGACGGAGCAATGCCGCGTGTGTGAAGAAGGTCTTCGGATCGTAAAGCACTGTTATTAGAGAAGAACAGTCAGTAGAGTAACTGTTACTGATTTGACGGTATCTAACCAGAAAGTCACGGCTAACTACGTGCCAGCAGCCGCGGTAATACGTAGGTTACAAGCGTTGTCCGGATTTATTGGGCGTAAAGGGAGCGCCGGCGGTTTGTAAAGTCTGAGGTGGAAGCCTACGGCTCAACCGTAGAAGGTCATTGGCAACTGGCAGACTTGAGTGCAGGAGAGGAAAGTGGAATTGCATGTGTAGCGGTGAAATGCGTAGATATGTGGAGGACCACCAGTGGCGAAGGCGACTTTCTGGTCTGACACTGACGCTGAGGCTCGAAAGCGTGGGTAGCAAACAGGATTAGAAACCCCGGTAGTCC
>otu10471 A01_19748
GTAGGGAATCTTCGGCAATGGGGGGAACCCTGACCGAGCAACGCCGCGTGAGTGAAGAAGGTTTTCGGATCGTAAAGCTCTGTTGTTAGAGAAGAACAGTGATGGGAGTGGAAAGTCCATCATGTGACGGTAACTAACCAGAAAGGGACGGCTAACTACGTGCCAGCAGCCGCGGTAATACGTAGGTCCCGAGCGTTGTCCGGATTTATTGGGCGTAAAGCGAGCGCAGGCGGTTTGATAAGTCTGAAGTTAAAGGCAGTGGCTTAACCATTGTATGCTTTGGAAACTGTTAAACTTGAGTGCAGAAGGGGAGAGTGGAATTCCATGTGTAGCGGTGAAATGCGTAGATATATGGAGGAACACCGGTGGCGAAAGCGGCTCTCTGGTCTGTAACTGACGCTGAGGCTCGAAAGCGTGGGGAGCAAACAGGATTAGAAACCCTAGTAGTCC
>otu10472 B08_1136158
GTAGGGAATTTTCGGCAATGGAGGAAACTCTGACCGAGCAATGCCGCGTGAATGATGAAATTCTTCGGAATGTAAAATTCTGTTGTTAGGGACGAAAGGCAGTGGTAGGAAATGACCATTGATTGACGGTACCTGACTAGAAAGCCCCGGCTAACTATGTGCCAGCAGCCGCGGTAATACATAGGGGGCGAGCGTTATCCGGATTTATTGGGCGTAAAGAGTGCGTAGGCGGCTACTTAAGTCTGTCGTGAAAGCCCACAGCTTAACTGTGGAGGGTCGATGGAAACTGGGCAGCTTGAATGCAGAAGAGGTAAGTGGAATTCCATGTGTAGCGGTAAAATGCTTAGATATATGGAGGAACACCAGTGGCGAAGGCGGCTTACTGGTCTGTTATTGACGCTGAGGCACGAAAGCGTGGGGAGCAAACAGGATTAGAAACCCTGGTAGTCC
>otu10473 B01_943723
GTGGGGAATATTGGACAATGGGCGCAAGCCTGATCCAGCCATGCCGCGTGAGTGATGAAGGCCCTAGGGTTGTAAAGCTCTTTCACCGGTGAAGATAATGACGGTAACCGGAGAAGAAGCCCCGGCTAACTGCGTGCCAGCAGCCGCGGTAATACGAAGGGGGCTAGCGTTGTTCGGATTTACTGGGCGTAAAGCGCACGTAGGCGGACTTTTAAGTCAGGGGTGAAATCACGGTGCTCAACCCCGGAACAGGCTGTGATACTGAAAGTCTTGAGTATGGTAGGGTTGAGTGGAATTCCGAGTGTAGAGGTGAAAGTCGTAGATATTCGGAGGAACACCAGGGGCGAAGGCGGCTCGATGGACCAGTACTGACGCTGAGGTGCGAAAGCGAGGGGAGCAAACAGGATTAGAAACCCCAGTAGTCC
>otu10474 A12_14866
GTAGGGAATCTTCCGCAATGGGCGCAAGCCTGACGGAGCAATGCCGCGTGAATGAAGAAGGTCTTCGGATCGTAAAATTCTGTTGTTAGAGAAGAACGGGGATAAGAGTAACTGTTTATCCTGTGACGGTATCTAACCAGAAAGCCACGGCGAACTACGTGCCAGCAGCCGCGGTAATACGTAGGGGGCAAGCGTTGTCCGGATTTATTGGGCGTAAAGGGAGCGCAGGCGGTCACTTAAGTCTGAAGTGAAAGGCGGGGGGTCAACCATGGAAGTGCATTGGAAACTGGTACACTTGAATACAGAAGAGGAAAGTGGAATTCCATGTGTAGCGGTGAAATGCGTAGATATATGGCGGAACACCAGTGGCGAAGGCGACTTTCTGGGCTGTTATTGACGCTGAGGCTCGAAAGCATGGGTAGCGAACAGGATTAGAAACCCCAGTAGTCC
>otu10475 B07_1248061
GTCGAGAATCTTCCGCAATGCGCGAAAGCGTGACGGAGCAATGCTGCGTGTCGGATGAAGGCCTTCGGGTCGTAAACGACTGTCGACAGGGACGAACTAATGACGGTACCTGTAGAGGAAGCCACGGCTAACTACGTGCCAGCAGCCGCGGTAATACGTAGGTGGCGAGCGTTGTCCGGATTTATTGGGCGTAAAGGGTCCGTAGGAGGTTTCGCAAGTTTGACGTGGAATCCGGGAGCTCAACTCCGGACCTGCGTTGAAAACTGCGAGACTCGAGTACTGGAGAGGTAAGCGGACTACCAGGTGTAGCGGTGGAATGCGTAGATATCTGGTGGAACACCAAAAGCGAAGGCAGCCTACTTGACAGAGATTGACTCTCAAGGACGAGAGCGTGGGGAGCAAACAGGATTAGAAACCCTAGTAGTCC
>otu10476 A07_634897
GTGGGGAATATTGCACAATGGAGGGAACTCTGATGCAGCGACGCCGCGTGAGCGATGAAGGGCTTCGTTTCGTAAAGCTCTGTTCTATGGGAAGAAAATGACTGTACCTTAGGAGCAAGCCCCGGCTAACTACGTGCCAGCAGCCGCGGTAATACGTATGGGGCGAGCGTGGTCGGGAATTATTGGGCGTAAAGGGTACGCAGGCGGTTTAGCAAGTTGGATGTGAAATCTTGTAGCTCAACCGCAAACGTGCATCCAACACTGGAAAGCTTGAGTTAAGGAGAGGTAAGTGGAATTCCTGGTGTAGCGGTGGAATGCGTAGATATCAGGAGGAATACCTGTGGCGAAGGCGACTTACTGGACTTAAACTGACGCTGAGGTGCGAAAGCGTGGGGAGCAAACAGGATTAGATACCCTGGTAGTCC
>otu10477 B10_1206260
GTAGGGAATATTGCGCAATGGGGGAAACCCTGACGCAGCAACGCAGCGTGGAGGATGACACTTTTCGGAGCGTAAACTCCTTTTGTTGGGAAAGAATAATGACGGTACCCAACGAATAAGCACCGGCTAACTCCGTGCCAGCAGCCGCGGTAATACGGAGGGTGCAAGCGTTACTCGGAATCACTGGGCGTAAAGGACGCGTAGGCGGATTATCAAGTATTTTGTGAAATCTAATGGCTTAACCATTAAACTGCTGAGTAAACGAATAATCTATAGAGAGGGAGATGTAGATGGAATTCTTGGTGTAGGTGTAAAATCCGCAGAGAACAAGAGGAATACTTATTGCGAAAGCGATCTACTGGAACTTAACTGACGCTAATGCGTGAAAGCGTGGGGAGCAAACCGGATTAGATACCCTAGTAGTCC
>otu10478 A11_92095
GTGGGGAATTTTGGACAATGGGGGAAACCCTGATCCAGCCATCCCGCGTGTGCGATGAAGGCCTTCGGGTTGTAAAGCACTTTTGGCAGGAAAGAAACGTCTCGGGTTAATACCCCGCGAAACTGACGGTACCTGCAGAATAAGCACCGGCTAACTACGTGCCAGCAGCCGCGGTAATACCTAGGGTGCAAGCTTTAATCGGAATTACTGGTCGTAAAGCGTGCGCAAGCGGTTCGGACAGAACACTGTGAACTCCCAGAGCTTAACTTTGGAACTGCATTTTTCACTACCAGGCTAGAGTGTGTCAGAGGGAGGTGGAATTCCGCGTGTAGCAGTGAACTGCGTAGATATGCGGAGGAACACCGATGGCGAAGGCAGCCTCCTGGGATAACACTGACTCTCATGCACGAAAGCGTGGGGAGCAAACCGGATTAGAAACCCTAGTAGTCC
>otu10479 B08_1477445
GTGGGGAATATTGGACAATGGGCGCAAGCCTGATCCAGCCATGCCGCGTGAGTGATGAAGGCCCTCGGGTCGTAAAGCTCTGTGGGGAGGGAAGAACCCTTGCAGCATCAGATCCTGCAAGCTGACGGTACCTCTTTAGCAAGCACCGGCTAACTGCGTGCCAGCAGCCGCGGTAATACGGAGGGTGCAAACGTTGCTCGGAATCATTGGGCGTAAAGCGCACGTAGGCGGATCGTCAAGTCGGATGTGAAATCCCTCGGCTTAACCGAGGACGTGCATTCGAAACTGACGACCTTGAGTACGACAGAGGATCGCGGAATTCCCGGTGTAGCGGTGAAATGCGTAGATATCGGGAGGAACATCAGTGGCGAAGGCGGCCCTCTGGTCCAGTACTGACACTCAAGTGCGAAAGCGTGGGGAGCAAACAGGATTAGATACCCGGGTAGTCC
>otu1048 A07_777183
GTGGGGAATCTTGGGCAATGGGGGAAACCCTGACCCAGAGACGCCGCGTGAAGGAAGAAGGCCCTCGGGTTGTAAACTTCTTTGGCCAGGGACGACAACGGACTGTACCTGGAGAACAAGCCACGGCTAACTACGTGCCAGCAGCCGCGGTAATACGTAGGTGTCAATCGTTATCCGGAATTACTGGGTGTAAAGGGCGCGTAGGCGGCCATATAAGTTAGATGTTTAATTCCCAGGCTCAACCTGGGGTTGTCATTTGAGACTGTATGGCTTGAGGATCAGAGAGTACAGTGGAATTCCTATGGTAGCGGTAAACTGCGAAGAGATTAGGTGGAACACCGGTGGCGCAGGCGGCTGTATGGCTGATAACTGACGCTGAGGCGCGAAAGCGTGGGGAGCAAACAGGATTAGAAACCCTTGTAGTCC
>otu10480 B02_601551
GTAGGGAATCTTCCGCAATGGGCGCAAGTCTGACGGAGCAATGCCGCGTGTATGAAGAAGGTCTTCGGATCGTAAAACACTGTTGTTAGAGAAGAACAACAAATAGAGTCACTGCTATGGGGCTGACGGTATCTAACCAGAAAGCCACGGCTAACTACGTGCCAGCAGCCGCGGTAATACGTAGGTGGCTAGCGTTGTCCGGATTTATTGGGCGTAAAGGGAGCGCAGGCGGTTACTTAAGTCTGATGTGAAAGCCTACGGCTTAACCCGAGAAGGGCATTGGAAACTGGGTCACTTGAGTGCAGAAGAGGAAAGTGGAATTCCATGTGTAGCGGTGAAATGCGTAGATATATGGAGGAACACCAGTGGCGAAGGCGGCTTTCTGGTCTGAAACTGACGCTGAGGCTCGAAAGCGTGGGGAGCAAACAGGATTAGAAACCCGAGTAGTCC
>otu10481 B05_1259166
GTGGGGAATTTTGGACAATGGGGGAAACCCTGATCCAGCCATCGCGCGTGTGCGATGAGGGCCTTCGCGTTTTAAAGCACTTTTGGCAGGAGAGAAACGGCGCGGGTTAATACCCCGCGAAACTCACGGTACCTGCAGAATAAGCACCGGCTAACTACGTGCCAGCATCCGCTGTAATACGTAGGGTGCAAGCGTTAATCGGAATTACTGGGCGTAAAGCGTGCGCAGGTGGTTAGGAAAGACAGATGTGAAATCGCCGAGCTTAACTTTGGAACTGCATTTTTAACTACCGCGATAGAGTGTGTCAGAGGGAGGTGGAATTCCGCGTGTAGCAGTGAAAGGCGTAGGTATGAGGAGGAACACCGATGGCGCAGGCAGCCTCATAGGATAACACTGACGATCATGCCCGAAAGCGTGGGGAGCAAACAGGATTAGAAACCCTAGTAGTCC
>otu10482 A11_779125
GTGGGGAATATTGCACAATGGGCGAAAGCCTGATGCAGCGACGCCGCGCGAGCGAAGAAGTATTTCGGTATGTAAAGCTCTATCAGCAGGGAAGAAAATGACGGTAACTGACTAAGAAGCACCGGCTAAATACGTGCCAGCAGCCGCGGTAATACGTATGGTGCACGCGTTATCCGGAGTTACTGGGGGTAAAGGGAGCGGAGACGGCTGTGCAAGTCTGAAGTGAAAGCCCGGGGCTCAACCCCGTGACTGCTTTGGGAACTGTATAGCTAGAGTGTCGGAGAAGAAAGCGGAATTCCCGTGGTAGCGGTGAAATGCGTATATATTGTGAGGAACACCAGTAGCGAAGGCGGCTTTCTGGACGATGACTGACGTTGAGGCTCGAAAGCGTGGGGAGCAAACAGGATTATAAACCCTAGTAGTCC
>otu10483 B10_1333776
GTGGGGAATATTGGACAATGGAGGAAACTCTGATCCAGCAATTCTGTGTGTGCGATGAAGGTCTTCGGATTGTAAAGCACTTTTAGTTGGGAAGAAGAAAGTGACGGTACCAACAGAAGAAGCGACGGATAAATACGTGCCAGCAGCCGCGGTAATACGTATGTCGCAAGCGTTAGTCGGAATTATTGGGCTTAAAGGGCATCTAGGCGGCATGTCAAGTGGAGGGTGAAAACTTGTGGCTCAACCACAAGCTTGCCTACAAAACTGCTATGCTAGAGTACTGGAGAGGTGGGTGGAACTACGCGAGTAGAGGTGAAATTCGTAGATATGTGTAGGAATGCCGGTGATGAAGATAGCTCACTGGACCGAAACTGACGCTGAAGTGCGAAAGCTAGGGGAGCAAACAGGATTAGAAACCCTTGTAGTCC
>otu10484 A12_997336
GTGGGGAATATTGGACAATGGAGGAAACTCTGATCCAGCAATTCTGTGTGTGTGAAGAAGGTTTTCGGATTGTAAAACACTTTTAGTTGGGAAGAAACAAATGACGGTACCAACAGAAGAAGCGACGGCTAAATACGTGCCAGCAGCCGCGGTAATACGTATGTCGCAAGCGTTATTCGGAATTATTGGGCTTAAAGGGCATCTAGGCGGCAAATCAAGTTGAAGGTGAAAGCTTGTGGATCAACCACAAGCTTGCCTACAAAACTGGTGTGCTAGGGTACTGGAAAGGTGGGTGGACCTACACGAGTAGAGGTGAAATTCGTAGATATGTATCGGAATGCCGATGATGAAGATAACTCACAGGTCAGAAACTGACGCTGAAGTGCGAGAGCTAGGGGAGCAAACAGGAATAGAAACCCTAGTAGTCC
>otu10485 A09_673499
GAGGGGAATATTGGACAATGGGCGCAAGCCTGATCCAGCCATGCCGCGTGAGTGATGAAGGCCCTAGGGGTTTAAAGCTCTTTCACCGGTGAAGATAATGACGGTAACCGGAGAAGAATCCCCGGCTAACTTCGTGCCAGCAGCCGCGGTAATACGAAGGGGGCTAGCGTTGTTCGGATTTACTGGGCGTAAAGCGCACGTAGGCGGACTTTTAAGTCAGGGGTGAAATCCCGGGGCTCAACCCCAGAACTGCCTTTGATACTGGAAGTCTGGAGTATGGTAGGGGTGAGTGGACTTCCGAGTGTAGAGGTGAAATTCGTGGATATTCGGGGGAACACCAGTGGCGAAGGCGGCTCACTGGAACATTAATGACGCTGAGGTGCGAAAGCGTGGGGAGCAAACAGGATTAGAAACCCCGGTAGTCC
>otu10486 A02_931657
GTGGGGAATATTGGACAATGGACCAAAAGTCTGATCCAGCAATTCTGTGTGCACGATGACGTTTTTCGGAATGTAAAGTGCTTTCAGTTGGGAAGAAGAAAGTGACGGTACCATCAGAAGAAGCGACGGCTAAATACGTGCCAGCAGCCGCGGTAATACGTATGTCGCAAGCGTTATCAGGAATTATTGGGCGTAAAGCGCGTCTAGGCGGTCTATTAAGTCTGATGGTAAACTGCGGGCTTCACCTCCGTATTGCGTTGGAAACTGGAAGACTAGAGTACTGGAGAGGTAAGCGGAACTACAGGTGTAGAGGTGAAATTCGTAGATATTTGTAGGAATGCCGATGGGGAAGCCAGCTTACTGGACAGATACTGACGCTAAAGCGCGAAAGCGTGGGTAGCAAACAGGATTAGAAACCCGTGTAGTCC
>otu10487 A10_61349
GTGAGGAATAATGGACAATGGACGCAACCCTGATCCTGCCAAGTCGCGTGAATGAAGACTGCCCTATGGGTTGTAAACTTTTTTAGTAGGTAAGTAGAAGTAGGCACTTGTGCTTATTGGAAAGGAACCTAAGAATAAGTAACGGCCAACTCCGTGCCAGCAGCCGCGGTAATACGGAGGATACGAGCGTTAACCGGATTTATTGGGTTTAAAGGGTACGTAGGTGGCTAGTTAAGTTTGGGGTGAAAAGCTGTGGCTCAACCACAGTCTTGCCTTGAATACTGGTTAGCTTGAGTGTAGATGATGTAGGCGGAATATGTAGTGTAGCGGTGAAATGCGTAGATATTACGAGGAACTCCGATTGCGAAGGCGGCTCACAAAACTACAACTGACACTGATGTACGAAAGCGTGGGTATCAAACAGGATTAGAAACCCTAGTAGTCC
>otu10488 A08_539133
GTGGGGAATATTGGACAATGGAGGAAACTCTGATCCAGCAATTCTGTGTGTGTGATGAAGGTCTTCGGATTGTAAAGCACTTTTAGTTGGGAAGAAGCAAGTGACGGTACAAACAGAAGAAGCGACGGCTAAATACGTGCCAGCAGCCGCGGTAATACGTATGTCGCAAGCGATATTCGGAATTATTGGGCTTAAAGGGCATCTAGGCGGCAAATCAAGTTGAAGGTGAAAACTTGTGGCTCAACCACAAGCTTGCATACAAAACTGGTGTGCTAGAGTACTGGAAAGGTGGGTGGAACTACACGAATAGAGGTGAAATTCGTAGATATGTGTAGGAATGCCGATGATGAAGATAACTCACTGTACAGAAACTGACGCTGAAGTGCGAAAGCTAGGGGAGCAAACAGGATTAGATACCCGAGTAGTCC
>otu10489 A12_2715
GTGGGGAATATTGGACAATGGGCGCAAGCCTGATCCAGCCATGCCGCGTGTGTGAAGAAGGCCTTATGGTTGTAAAGCACTTTAAGCGAGGAGGAGGCTACTTTAGTTAATACCTAGAGATAGTGGACGTTACTCGCAGAATAAGCACCGGCTAACTCTGTGCCAGCAGCCGCGGTAATACAGAGGGTGCAAGCGTTAATCGGATTTACTGGGCGTAAAGCGCGCGTAGGCGGCTAATTAAGTCAAATGTGAAATCCCCGAGCTTAACTTGGGAATTGCATTCGATACTGGTTAGCTAGAGTGTGGGAGAGGATGGTAGAATTCCAGGTGTAGCGGTGAAATGCGTAGAGATCTGGAGGAATACCGATGGCGAAGGCAGCCATCTGGCCTAACACTGACGCTGAGGTGCGAAAGCATGGGGAGCAAACAGGATTAGAAACCCTAGTAGTCC
>otu1049 A05_688384
GTAGGGAATCTTCCGCAATGAGCGAAAGCCTGACGGAGCAATGCCGCGTGAATGAATAAGGTCTTCGGATCTTAAAGTTCCGTTGTTAGAGAAGCAATGGTTTAAGAGTAACTGATTAAAGTTTGACGGTATCTAACCAGAAAGACACGGCTAACTACGTGACAGCAGCCGCGGTAAGACGGAGGTGGCAAGCGTTGTCCGGATTTATTGGGCGTAAAGGGAGCGCAGGCGGTTCCGTAAGTCTGATGTGAAAGCCCGCGGCTCAACCGTGGAAGGTCATTGGAAACTGGAGAACTTGAGTAAAGAAGAGGAAAGTGGAATTCCATGTGTAGCGGTGAAATGCGTAGAGATAGGGAGGAACACCAGTGGCGAAGGCGACTTTCTGGTCTGTTACTGACGCTGAGGCTCGAAAGCAAGGGGAGCGAACAGGATTAGAAACCCGAGTAGTCC
>otu10490 B07_1135251
GTGGGGAATATTGGACAATGGAGGAAACTCTGATCCAGCAATGCTGTGTGTGTGATGAAGGTCTTCGGATTGTAAAGCACTTGTAGTGGGGAAGAAGAGAGTGACGGTACCAACAGAAGAAGCGAAGGCTAAATACGTGCCAGCAGCCGCGGCAATACGTATGACGCAAGCGTTATTCGGAATTATTGGGCTTAAAGGGCATCTAGGCGGCAAAACAAGTTGAAGGTGAAAACTTGTGGCTCAACCACAAGCTTGCCTACAAAACTGTATTGCTAGAGTACTGGAAAGGTGGGTGGAACTACACGAGTAGAGGTGAACTTCGTAGAGATGTGTAGGAATGCCGATGATGCAGACAACTCCCTGGACAGAAACTGACGCTGAAGTGCGAAAGCTAGGGGAGCAAACAGGATTAGATACCCTAGTAGTCC
>otu10491 A04_99666
GTGAGGAATATTGGTCAATGGGCGGAAGCCTGAACCAGCCATGCCGCGTGAAGGAATAAGGCCCTATGGGTCGTAAACTTCTTTTGATGTAGAGCAATAAGGTCTACGCGTAGACCGATGAGAGTACACATCGAATAAGCATCGGCTAACTCCGTGCCAGCAGCCGCGGTAATACGGAGGATGCAAGCGTTATCCGGATTTATTGGGTTTAAAGGGTGCGTAGGCTGTTTATCAAGTCAGGGGTGAAAACCTGCAGCTCAACTGTAGAATTGCCTCTGATACTGATAGGCTTGAATACTGTTGCCGTGGGAGGAATGAGTAGTGTAGCGGTGAAATGCATAGATATTACTCAGAACACCGATTGCGAAGGCATCTCACGAAGCAGGGATTGACGCTGAGGCACGAAAGCGTGGGGATCAAACAGGCTTAGAAACCCTAGTAGTCC
>otu10492 B09_1544356
GTGGGGAATTTTGCACAATGGGGGGGACCCTGATGCAGCGACGCCGCGTGAACGATGAAGGTCTTCGGATTGTAAAGTTCTGTCCTTAGTGGAGATAATGACTGTAACTAAGAAGCAAGCCCTGGCTAAATACGTGCCAGCAGCCGAGGTAATACGTATGGGGCAAGCGTAGTCCGTAATTATTGGGCGTAAAGGGTACGTAGGCGGTAATTTAAGTCTGAATTTAAAGGCTGTGGCTCCACCAAAGAAAGGTTCAGATACTGGATTACTTGAGTAAATGAGGGGAAATTGGAATTCCATGTGTAGCGGTGAAATGCGTAGATATATGGAGGAACACCTGTGGCGAAGGCGACTTTCTGGAATCTAACTGACGCTGAGGTACGAAGGCGTGGGGAGCAAACAGGATTAGTTACCCGAGTAGTCC
>otu10493 A13_529343
GTGGGGAATATTGGACAATGGACCAAAAGTCTGATCCAGCAATTCTGTGTGCACGATGAAGTTTTTCGGAATGTAAAGTGCTTTCAGTTGGGCAGAAGAAAGTGACGGTACCAACAGAAGAAGCGACGGCTAAAGACGTGCCAGCAGCCGCGGTAATACGTATGTCGCAAGCGTTATCCGGATGTATTGGGCGGAAAGCGCGCCGAGGCGGTCTATTACGTCTGATGTTAAACTGGGGGGCTCAATTCCGGATTGCGTTGGATACTGGTAGACTAGAGTACTGGAGAGGTTAGCGGAACTACAAGTGTAGGGGTGAAATTCGTAGATATTAGTAGGTATGCCGATGGCGAAGCCAGCTTACTGGACAGTTACTGACGCTACAGCGCGAAAACGTGGGTAGCAAACAGGATTAGAAACCCAAGTAGTCC
>otu10494 A10_949177
GTGGGGAATATTGGACAATGGACCAAAAGTCTGATCCAGCAATTCTGTGTGCACGATGAAGTTTTTCGGAATGTAAAGTGCTTTCAGTTGGGAAGAAGAAAGTGACGGTACCAACAGAAGAAGCGACGGCTAAATACGTGCCAGCAGCCGCGGTAATACGTATGTCGCAAGCGTTATCCGGATTTATTTGGCGTAAAGCGCGTCTAGGCGGTCTATTAAGTCTGATGGTAAAATGCGGGTCTCAACTCCGTATTGCGTTGGAAACTGGAAGACTAGAGTACTGGAGAGGTAAACGGAACTACCAGTGTAGAGGTGAAATTCGTAGATATTTGTAGGAACGCCGATGGGGAAGCCAGCTTTCTGGACATGTCCTGACGCTAAAGCGCGAAAGCGTGGGTAGCAAACAGGATTAGATACCCCAGTAGTCC
>otu10495 A08_805677
GTGGGGAATATTGGACAATGGAGGAAACTCTGATCCAGCAATTCTGTGTGTGTGAAGAAGGTTTTCGGATTGTAAAACACTTTTAGTTGGGAAGAAACAAATTACGGTACCAACAGAAGAAGCGACGGCTAAATACGTGCCAGCAGCAGCGGTAATACGTATGTCGCAAGCGTTCGTCGGAATTATTGGGCTTAAAGGGCATCTAGGCAGCAAATCGAGTTGAAGGTGAAAACTTGTGGCTCAACCACAAGCTTGCCTACAAAACTGGTGTGCTAGAGTACTGGAAAGGTAGGTGGAACTACACGTGTAGAGGTGAAATTCGTAGATATGTGTAGGAATACCGATGATGAAGATAACTCACTGGACAGAAACTGACGATGAAGTGCGAAAGCTAGGGGAGCAAACAGGATTAGAAACCCGTGTAGTCC
>otu10496 B07_1397373
GTGGGGAATATTGGACAATGGGGGCAACCCTGATCCAGCAATGCCGCGTGTGTGAAGAAGGCCTTCGGGTTGTAAAGCACTTTTATCGGGAACGAAACATTGTCGGTTAATAACCGGCAAGACTGACGGTACCCGAGGAATAAGCACCGGCTAACTCCGTGCCAGCAGCCGCGGTAATACGGAGGGTGCAAGCGTTAATCGGAATTACTGGGCGTAAAGCGTGCGCAAGCGGTCTGTTAAGTCTGCTGTAAAATCCCCGAGCTCAACTTGGGAATTGCAGTGGATACTGGCAGGCTGGAGAACGGTAGAGGAAGGTGGAATTCCCGGTGTAGCAGGGAAATGCGTAGAGATCGAGAGGAACACCAGTGGCGAAGGCGGCCTTCTGGACTAGTACTGACGCTCATGCACGAAAGCGTGGGGAGCCAACAGGATTAGAAACCCTTGTAGTCC
>otu10497 A07_942100
GTGAGGAATATTGGTCAATGGAGGAAACTCTGAACCAGCCAAGTCGCGTGAAGGAAGACGGTCCTATGGATTGTAAACTTCTTTAGTAGGTGAGTAAGGGTAGGTACGTGTACCTATTAGAAAGTAACCTAAGAATAAGTATCGGCTAACTCCGTGCCAGCAGCCGCGGTAATACGGAGGATACGAGCGTTATCCGGATTTATTGGGTTTAAAGGGTGCGTAGGTGGCTTAATACGTCAGGGGTGCAAAGCTGTGGCTCAACCATAGTCGTGCCTTTGATACTGGTGATCTTGAGTGCAGATGATGTAGGCGTAATGCGTAGTGTAGCGGTGATATGCATAGATATTGCGCAGAACTCCGATTGCGAAGCCAGCTTACAAAGCAACTACTGAAACTGAGGCACGAAAGCATGGATATAAAACAGGATTAGAAACCCTTGTAGTCC
>otu10498 A12_12010
GTAGGGAATCTTCCGCAATGGGCGCAAGCCTGACGCAGCAATGCCGCGTGAATGAAGAAGGTCTTCGGATCGTAAAGTTCTGTTGTTAGAGAAGAACGGGGATAAGAGTAACTGTTTATCCTGTGACGGTATCTAACCAGAAAGCCACGGCTAACTACGTGCCAGCAGCCGCGGTAATACGTAGGTTGCAAGCGTTTTCCGGATTTATTGGGCGTAAAGGGAGCGCAGGCGGTTACTTAAGTATGATGTGAAAGCCCGCGGCTCAACCGTGGAAGGTCATTGGAAACTGGGACACTTGAGTACAGAAGAGGAAAGTGGAATTCAATGTGTAGCGGTGAAATGCGTAGCTATATGGAGGAAAACCAGTGGCGAAGGCGACTTACTGGTCTGTTAATGACGCTGAGGCTCGAAAGCATGGGTAGCGAACAGGATTAGAAACCCGAGTAGTCC
>otu10499 A09_131975
GTGGGGAATATTGGACAATGGGCGCAAGCCTGATCCAGCCATACCGCGTGGGTGAAGAAGGCCTTCGGGTTGTAAAGCCCTTTTGTTGGGAAAGAAATCCAGCCGGCTAATACCGTGTTAGGATGACGGTACCCAAAGAATAAGCCCCGGCTAACTACGTGCCAGCAGCCGCGGTAATACGAAGGGTGCAAGCGTTACTCGGATTTACTGGGCGTAAAGCGTGCGTAGGTGGATATTTAAGTCCGTTGTGAAAGCCGCGGGCTGAACCTGGGTTCTGCAGTCGATACTGGGTGACTAGAGTGTAGTAGAGGGAAGTAGAATTCCTGGTGTAGCAGTGAAATGCGTAGAGATCAGGAGGAACATCCATGGCGAAGGCAGCTATCTGGACCAACACTGACACTGAGGCACGAAAGCGTGGGGAGCAAACAGGATTAGAAACCCCAGTAGTCC
>otu105 A03_522115
GCCGCGGTAATACAGAGGGTGCGAGCGTTGTTCGGAATTATTGGGCGTAAAGGGCGCGTAGGCGGCGCCACAAGTCACCTGTGAAATCTCCAGGCTCAACTTGGAGTCTGCCGCGGAAACTGCGGTGCTAGAGTGTGGGAGAGGTGCGTGGAATTCCCGGTGTAGCGGTGAAATGCGTAGATATCGGGAGGAACACCTGTGGCGAAAGCGGCGCACTGGACCAAAACTGACGCTGAGGCGCGAAAGCTAGGGGAGCAAACAGGATTAGAAACCCGTGTAGTCC
>otu1050 B02_918956
GTGGGGAATATTGGACAATGGAGGAAACTCTGATCCAGCAATTCTGTGTGTGCGAAGAAGGTCTTCGGATTGTAAAGCACTTTTAGTTGGGAAGAAGAAAGTGACGGTACCAACAGAAGAAGCGACGGCTAAATACGTGCCAGCAGCCGCGGTAATACGTATGTCGCAAGCGTTATTCGGAATTATTGGGCTTAAAGGGCATCTAGGCGGCAAAACAAGTTGAAAGTGAAAACTTGTTGCTCAACCACGGGCTTGCCTACAGAACCGTATTGCTAGAGTACTGGAAAGGTGGGTGGAACTACACGAGTAGAGGTGAAATGCGTAGATATGTGTAGGAAAGCCGATGATGAAGATAACTCGCCGGACAGAAACTGACTCTGAAGTGCGAAAGCTAGGGGAGCAAACAGGATTAGATACCCGAGTAGTCC
>otu10500 A09_926901
GTGGGGGATCTTGCACAATGGAGGCAACTCTGATGCAGCGACGCCGCGTGAGCGAAGAAGGGATTCGTTTCGTAAAGCTCTGTCCTATGGGAAGATAGTGATGGTACCATAGAAGAAAGCCCCGGCTAACTACGTGCCAGCAACCGCGGTAATACGTAGGGGGCGCGCGTTCTGCGGTATCATTGGGCGAAAAGGGTTCGTAGGCGGTAATACATGTCAGTTTGGAAATCCTGAGGCTCAACCTCAGTTAGCAAGTGAAACTGTATAACTTGAGGAATGGAGAGTTAAGTGGAATTCCAAGTGTAGCGGTGAAATGCGTAGAGATTAGGAGGAATACCAGTAGCGAAGGCGACTTACTGGCCATCACCTGACGCTGAGGAACGAAAGCGTGGGTAGCAAACAGGATTAGAAACCCTTGTAGTCC
>otu10501 A12_860792
GTAGGGAATCTTCCGCAATGGGCGCAAGCCTGACGGAGCAATGCCGCGTGAGTGAAGAAGGTCTTCGGATCGTAAAGCTCTGTTGTTAGAGATGAAAAGGGATAGGAGTCACTATCTATCCTGTGACAGTATCTAACCAGAAAGCCACGGCTAACTATGTGCCAGCAGCCGCGGTAATACATAGGTGGCAAGCGTTGTCCGGATTTATTGGGCGTAAAGGGAGCGCAGGGGGTGAATCACTACTGATGTGAAAGTCCTCGGCTGAACAGTGGAGGGTCAGTGGAAACTGGAGAACTTTAGTAAAGAAGAGGAAAGTGGAATTCCATGTGTAGCGGTGAAATGCGTAGATATATGGAGGAACACCAGTGGCGAAGGCGACTTTCTGGTCTGTAACTGACGCTGAGGCTCGAAAGCGTGGGTAGCGAACAGGATTAGAAACCCGGGTAGTCC
>otu10502 B01_31614
GTGGGGAATTTTGGACAATGGACGCAAGTCTGATCCAGCCATTCCGCGTGCAGGATGAAGGCCCTCGGGTTGTAAACTGCTTTTGTACGGAACGAAAAGGTTTCCATTAATACTGGGAGCTCATGACGGTACCGTAAGAATAAGCACCGGCTAACTACGTGCCAGCAGCCGCGGTAATACGTAGGGTGCAAGCGTTAATCGGAATTACTGGGCGTAAAGCGTGCGCAGGCGGTTATGTAAGACAGAGGTGAAATCCCCGGGCTCAACCTGGGAACGGCCTTTGTGACTGCATAGCTAGAGTACGGTAGAGGGGGATGGAATTCCGCGTGTAGCAGTGAAATGCGTAGATATGCGGAGGAACACCGATGGCGAAGGCAATCCCCTGGACCTGTACTGACGCTCATGCACGAAAGCGTGGGGAGCAAACAGGATTAGAAACCCGAGTAGTCC
>otu10503 B10_1171174
GTGGGGAATATTGGACAATGGAGGAAACTCTGATCCAGCAATGCTGTGTGTGCGATGAAGGTCTTCGGATTGTAAAGCACTTTTAGTTGGGAAGAAGAAAGTGACGGTACCAACAGAAGAAGCGACGGCTAAATACGTGCCAGCAGCCGCGGTAATACGTATGTCGCAAGCGTTATTCGGAATTATTGGGCTTAAAGGGCATCTAGGCGGCAAAAAAAGTTGAAGGTGAAAACTTGTGGCTCAACCACAAGCTTGCCTACAAAACTGTATGACTAGAGTACTGGAGAGGTGGGTGGAACTACACGAGTAGCGGTGAAATTCGTAGATATGTGTAGGAATGCCGGTGGTGAAGGTGACTCACTGGACAGAAACTGACGCTGAGGTGCGAAAGCTAGGGGAGCAAACAGGATTAGATACCCTAGTAGTCC
>otu10504 B07_1563667
GTGGGGAATATTGGGCAATGGGCGCAAGCCTGACCCAGCGACGCCGCGTGAGGGAAGAAGGTCTTCGGATTGTAAACCTTTGTTGACAGGGACGAAACAAATGACGGTACCTGTCGAGGAAGCCACGGCTAACTACGTGCCAGCAGCCGCGGTAATACGTAGGTGGCAAGCGTTATCCGGATTTACTGGGTGTAAAGGGTGTGTAGGCGGAGAGATAAGTCAGGTGTGAAAATCATGGGCTCAACTCATGACCTGCGCCTGAAACTGTTTCCCTTGAGAGTCGGAGGGGTAGATGGAATTCCCGGTGGAGCGGTGAAATGCGTAGATATCGGGATGAACACCGGTGGCGAAGGCGGTCTACTGGACGACAACTGACGCTGAGACACGAAAGTGTGGGGATCAAACAGGATTAGATACCCTGGTAGTCC
>otu10505 A03_265324
GTGGGGAATCTTGGACAATGGGCGCAAGCCTGATCCAGCCATGCCGCGTGAGTGAAGAAGGTCTTCGGATTGTAAAGCTCTTTTGCCAGGGACGATAATGACGGTACCTGGAGAATAAGCCCCGGCAAACTTCGTGCCAGCAGCCGCGGTAATACGAAGGGGGCTAGCGTTGTTCGGAATTACTGGGCGTAAAGCGCACGTAGGCGGGTCGTTAAGTCAGGGGTGAAATCCCGGAGCTCAACTCCGGAACTGCCTTTGATACTGGCGATCTTGAGATCGGAAGAGGTGAGTGGAATTCCCAGTGTAGAGGTGAAATTCGTAGATATTGGGAAGAACACCAGTGGCGAAGGCGGCTCACTGGTCCGATACTGACGCTGAGGTGCGAAAGCGTGGGGAGCAAACAGGATTAGAAACCCCTGTAGTCC
>otu10506 B08_1256510
GTGGGGAATATTGCGCAATGGGGGGAACCCTGACGCAGCAACGCCGCGTGAAGGAAGAAGGTCTTCGGATTGTAAACTTTTGTCTTCAAGGAAGAATAAATGACAGTACTTGGGGAGGAAGCTCCGGCTAACTACGTGCCAGCAGCCGCGGTAATACGTAGGGAGCAAGCGTTGTCCGGAATTACTGGGTGTAAAGGGTGCGTAGGCGGGTATACAAGTCATATGTGAAATACCGGGGCTCAACTCCGGAACTGCATAAGAAACTGTATATCTTGAGTACAGGAGAGGTAAGCGGAATTCCTAGTGTAGCGGTGAAATGCGTAGATATTAGGAGGAACACCAGTGGCGAAGGCGGCTTACTGGACTGAAACTGACGCTGAGGCACGAAAGCGTGGGGAGCAAACAGGATTAGAAACCCTGGTAGTCC
>otu10507 A08_541315
GTAAGGAATATTGCGCAATGGGGGAAACCCTGACGCAGCAATACCGCGTGGAGGATGACACTTTTCGGAGCGTAAACTCCTTTTGTTAGGAAAGAATATTGACGGTACCTAACGAATAAGCACCGGCTAACTCCGTGCCAGCAGCCGCGGTAATACGGGGGGGGCAAGCGTTACTCGGAATCACTGGGCGTAAAGGACGCGTAGGCGGATGATCAAGTCTTGTGTGAAATCTAATGGCTTAACCATTAAACTGCACAGGAAACTGGTAGTCTAGGGAAGGGGAGAGGTAGATGGAATTCTTAGCGTAGGGGTAAAATCCGTAGAGGTTAAGGGGGATACTTATAGCGGAGGCGAGCTGCTGGAAATTAACTGACGCTGAGGCGTGGAAGCGAGGGTAGCAAACAGGATTAGATACCCCAGTAGTCC
>otu10508 B08_1433426
GTGGGGAATATTGGGCAATGGGCGCAAGCCTGACCCAGCAACGCCGCGTGAAGGAAGAAGGTTTTCGGATTGTAAACTTCTGTCCTAAGTGACGAACACAATGACGGTAGCTTAGGAGGAAGCCCCTGCTAACTACGTGCCAGCAGCCGCGGTAATACGTAGGGGGCAAGCGTTGTCCGGAATGACTGGGCGTAAAGGGCGGGTAGGCGGCTTTTTAAGTGTGAAGTGGAAGTCCTGCTATCAAGGTAGGGAATGCTTTGCAACCTGGAGTGCTTGAGTGCGGAAGAGGTAAGTTGAATGCCCAGTGTAGCGGTGAACTGCGTAGAGATTGGGAGGAACAGCAGTGGCGAAGGCGACTTACTGGGCCGTAACTGACGCTGAGGCGCGAAAGCGTGGGGAGCGAACAGGATTAGAAACCCTAGTAGTCC
>otu10509 A08_541311
GTGGGGAATATTGCACAATGGAGGGAACTCTGATGCAGCGACGCCGCGTGAGCGATGAAGGGATTCGTTTCGTAAAGCTCTGTTCTATGGGAAGAAAAGGACTGTACCATAGGCGCAAGCTCCGGATAAATACGAGCCTGCACCCGCGGTAATACGTATGGGGCGGGCGTTGGCCGGAATTATTGGGCGTAAAGGGTACGCAGGCGGTTTACCAAGTTGTGTGTGAAATCTTGTAGCTCAACTACAAGCGTGCATCCAAAACTGGAAAACTTGAGTTAAGGAGAGGGAAGTGGAATTCCTGGTGTAGCGGTGGAATGCGTAGATATCAGGAGGAATACCGGTGGCGAAGGCGACTTACTGGACTTAAACTGACGCTGAGGTACGAAAGCGTGGGGAGCAAACAGGATTAGATACCCCAGTAGTCC
>otu1051 A05_265910
GTAGGGAATCTTCCACAATGGGCGAAAGCCTGATGGAGCAATGCCGCGTGAATGATGAAGGTCTTCGGATCGTAAAGTTCTGTTGTCAGCGAAGAACAAGATCAAGAGTCACTGTTTGATCCTTGACGGTAGCTGACCAGAAAGTCACGGCTAACTACGTGCCAGCAGCCGCGGTAATCCGTAGGTGTCAAGCGTTGTCCGGAATTATTGGGCGTAAAGGGAGCGCAGGTGGTTGGTTACGTCTGATGTGAAAACCCAAGGCTTAACCGTGGGAGGTCATTGGATACTGGCCGACTTGAATGCAGAAGAGGAAAGCGGAATTCCAGGTGTAGCGGTGAAATGCGTAGATATATGGAGGAACACCGGTGGCGAAGGCGGCTTTCTGGTCTGTGATTGACGCTGAGGCTCGAAAGCGTGGGTAGCGAACAGGATTAGAAACCCGAGTAGTCC
>otu10510 B07_1532469
GTGGGGAATATTGCACAATGGGGGAAACCCTGATGCAGCGACGCCGCGTGAGCGAAGAAGGATCTCGATTCGTAAAGCGCTTTCCTATGGGAAGATAATGACGGTACCATAGGAGGAAGCCCCGGCTAACTACGTGCCAGCAGCCGCGGTAATACGTAGGGGGCGAGCGTTGTCCGGAATCACTGGGCGTAAAGGGTTCGCAGGCGGATTAGAAAGTCAGATGTGAGAGGCGGGGGCACAACCCTCGTAAGCATATGAAACTTCTAAAGTTGAGTAGTGAAAAGGTAAGTGGAATTCCTAGTGTAGCGGTGAAATGCGTAGATATTAGGAGGAATACCGGTGGCGATGGCGACTTACTGGTCACAAACTGACGCTGAGGAACGAAAGCGTGGGTAGCAAACAGGATTAGAAGCCCTTGTAGTCC
>otu10511 A03_385488
GTGGGGAATATTGGACAATGGGCGCAAGCCTGATCCTGCCATGCCGCGTGAGTGATGAAGGACCTACGGTTGTAAAGCTCATTCACCGGTGAAGAAAATGACGGTAACCGGAGAAGAAGCCACGGATAACTTCATGCCAGCAGCCGCGGTAATACGAAGGGGGCTAGCGGTGTTCGGATTGACTGGGCGTAAAGCGCACGTAGGCGGACTTTTAAGTCAGGGGTGAAATCCCGGAGCTCAAACCCGGAACTGGCTTTGATACTGGAAGTCTTGAGTATGGTGGAGGTGAGTGGAATTCCGGGTGTAGAGGTGAAATTCGTAGATATTCGGAGGAACACCAGTGGCGAAGGCGGCTCACTGGACCATTACTGACGCTGAGGTGCGAAAGCGTGGGGAGCAAACAGGATTAGAAACCCGAGTAGTCC
>otu10512 A01_440344
GTGGGGAATATTGGACAATGGGCGCAAGCCTGATCCAGCCATACCGCGTGGGTGAAGAAGGCCTTCGGGTTGTAAAGCCCTTGTGTTGGGAAAGAAATCCAGCCGGCTAATACCTGGTTGGGATGACGGTACCCAAAGAATAAGCACCGGCTAACTTCGTGCCAGCAGCCGCGGTAATACGAAGGGTGCAAGCGTTACCCGGAATTACTGGGCGTAAAGCGTGCGTATGTGGTGGGTGAAGTCCGTTGTGAAAGCCCTGGGCTCAACCTGGGAACAGCCGTTGATACGGGGGGACTAGAGTGGGATAGAGGGTAGAGGAATTCCGGGTGTAGCAGTGAAATGCGTAGATATCAGGAGGAACATCCATGGCGAAGGCAGCTCCCTGGACCAACACTGACACTGAGGCACGAAAGCGTGGGGAGCAAACAGGATTAGAAACCCTGGTAGTCC
>otu10513 A01_256874
GTGGGGAATTTTGCACAATGGGGGAAACCCTGATGCAGCGACGCCGCGTGATTTAGAAGGGCTTCAGGTTGTAAAAATCTTTTCTATGGGAAGAAAATGACAGTACTACAGGAATAAGGACCGGCTAATTACGTGCCAGCAGCGGCGGCGCTAAGTAAGGTCCGAGCGTCGTTCGGAATCATTGGGTGGAAAGGGTACGTAGGCGGGTAGGAAAGTTAGAGGTAAAATCCGGTGGCTCAACTATAGTTAGCATTTGAAACTGCTTATCTTGAGTTATGGAGGGGAAGGTGGAATTCCTAGTGTAGCGGTGAAATGCGCAGATATTAGGAGGAATACCGGTGGCGAAGGCGGCTTTCTGGCCAGAAACTGACGCTGAGGTACGAAAGCGTGGGTAGCAAACAGGATTAGAAACCCCTGTAGTCC
>otu10514 A05_193640
GTAGGGAATCTTCCACAATGGGCGCAAGCCTGATGGAGCAATGCCGCGTGAATGATGAAGGTCTTCGGATCGTAAAGTTCTGTTGTTAGCGATGAAAAAGGTCAAGAGTAACTGCTTGACTGTTGACAGTAGCTAACCAGAAAGCCACGGCTAACTACGTGCCAGCAGCCGCGGTAATACGTAGGTGACAAGCGTTGTCCGGAATTATTGGGCGTAAAGGGAGCGCAGGCGGTTGTTTAAGTCAGATGTGAAAGCCCACGGCTTAACCGTGGAATGTCATTGGAAACTGACTAACTTGAATGCAGAAGAGGAAAGCGGAATTCCTGGTGTAGCGGTGAAATGCGTAGAGATCTGGAGGAACACCAGTGGCGAAGGCGGCTTTCTAGTATATTACTGACGCTGAGGCTCGAAAGCATGGGGATCGAACAGGATTAGAAACCCGAGTAGTCC
>otu10515 A12_717151
GTGGGGAATATTGGACAATGGAGGAAACCCTGATCCAGCAATACTGTGTGTGTGAAGAAGGTTTTCGGATTGTAAAACACTTTTAGTTGGGAAGAAACAAATGACGGGACCAACAGAAGAAGCGACGGCTAAATACGTGCCAGCAGCCGCGGTACTACGTATGTCGCAAGCGTTTTTCGGAATTATTGGGCTTAAAGGGCATCTAGGCGGCAAATCAAGTTGAATGTGAAAACTTGTGGCTTAACCACAAGCTTGCATACAAAACTGGTGTGCTTGAGTACTGGAAAGGTGAGTGGAACTACACGAGTAGCGGTGAAATTCGTAGATATGTGTAGGAATGCCGATGATGAAGATAACTCACTGGACTGACACTGACGCTGAAGTGCGAAAGCTAGGGGAGCAAACAGGATTAGATACCCTAGTAGTCC
>otu10516 A10_546843
GTAGGGAATATTGCACAATGGGGGAAACCCTGATGCAGCAACGCCGCGTGAACGAATAAGGATTTCGGTCTGTAAAATTCTTTTGCTAGGAAAGATAATGACTGTACCTAGCGAATAAGCACCGGCTAACTATGTGCCAGCAGCCGCGGGAATACATAGGGAGCAAGCGTAATCCGTAATTACTGGGCGTAAAGGGTGCGTAGGCGGCAGGTCAAGTCAGAAGGGAAAGGCCAGAGCTCAACTATTGATTGCTTTTGAAACTGCCGAGCTTGAATACAGGAGAGGCAAAGGGAATTACTAGGGTAGCGGTGAAATGCGTAGATATTAGGAGGAACACCAGTGGCGAAGGCGATTTGCTGGACTGAGATTGACGCTGAGGCACGAAAGCGTGGGGAGCAAACAGGATTAGAAACCCGAGTAGTCC
>otu10517 B06_1158992
GTGGGGAATTTTGCACAATGGGGGAAACCCTGATGCAGCGACGCCGCGTGAATGATGAAGATCTTCGGATTGTAAAATTCTGTCCTTAGTGAAGATAATGACAGTAACTAAGAAGCAAGCCCTGGCTAAATACGTGCCATCAGCCGCGGTAATACGTATGGGGCAAGCGTTGTCCGGAATTATTGGGGGTAAAGGGTACGTAGGCGGTTAAATAAGTTCTGATTTAAATCCAGTGTCTCAACCCCTGTCACGTCCGAACACTGTATAACATGAGTAGATGATAGGAAAGTGGAATTCCATGTGCAGCGGTGAAATTCGTAGATATATGGAGGAACACAAATGGCGCAGGAAACTTTCTGGAATCAAACTGACGCTGAGGTACGAAGGCGTGGGGAGCAAACAGGATTAGAACCCCTAGTAGTCC
>otu10518 B09_1029147
GTAGGGAATCTTCCACAATGGACGCAAGTCTGATGGAGCAACGCCGCGTGCGGGATGACGGCCTTCGGGTTGTAAACCGCTTTTGACTGGGAGCAAGCCCTTCGGGGTGAGTGTACCTTTCGCATAAGCACCGGCTAACTACGTGCCAGCAGCCGCGGTAATACGTAGGGTGCAAGCGTTATCCGGAATTATTGGGCGTAAAGGGCTCGTAGGCGGTTCGTCGCGTCCGGTGTGAAAGTCCATCTCTTAACGGTGGATCCGCGCCGGGTACGGGCGGGCTTGAGTGCGGTAGGGGAGACTGGAATTCCCGGTGTAACGGTGGAATGTGTAGATATCGGGAAGAACACCAATGGCGAAGGCAGGTCTCTGGGCCGTCACTGACGCTGAGGAGCGAAAGCGTGGGGAGCGAACAGGATTAGATACCCTGGTAGTCC
>otu10519 B05_1039529
GTGGGGAATATTGGACAATGGGCGCAAGCCTGATCCAGCCATGCCGCGTGAGTGATGAAGGCCTTAGGGTTGTAAAGCTCTTTCACCCACGACGATGATGACGGTAGTGGGAGAAGAAGCCCCGGCTAACTTCGTGCCAGCAGCCGCGGTAATACGAAGGGGGCTAGCGTTGTTCGGAATTACTGGGCGTAAAGCGCACGCAGGCGGTTCGGTCAGTCAGAAGTGAAAGCCCCGGGCTTAACCTGGGAACTGCTTTTGATACTGCCGAGCTTGAATCACGGAGAGGGTAGTGGAATTCCGAGTGTAGAGGTGAAATTCGTAGATATTCGGAAGAACACCAGTGGCGAAGGCGACTACCTGGCCGTCGATTGACGCTCATGTGCGAAAGCGTGGGGAGCAAACAGGATTAGATACCCTAGTAGTCC
>otu1052 A04_654093
GTGGGGAATATTGCACAATGGGCGGAAGCCTGATGCAGCGACGCCGCGTGGGGGATGACGGTCTTCGGATTGTAAACCCCTTTCAGTAGGGACGAAGCGCAAGTGACGGTACCTGCAGAAGAAGCACCGGCCAACTACGTGCCAGCAGCCGCGGCAATACGTAGGGAGCGAGCGTTGTCCGGAATTACTGGGCGTAAAGAGCTCGTAGGCGGTTTGTCACGTCGTCTGTGAAATCCTCCAGCTTAACTTGGGACGTGCAGGCGATACGGGCAGACTTGAGTACTACAGGGGAGACTGGAATTCCTGGTGTAGCGGTGAAATGCGCAGATATGAGGAGGAACACCGGTGGCGAAGGCGGGTCTCTGGGTAGTAACTGACGCTGAGGAGCGAAAGCATGGGTAGCGAACAGGATTAGAAACCCGGGTAGTCC
>otu10520 A06_91919
GTGGGGAATATTGGACAATGGACGAAACTCTGATGCAGCAATGCTGTGTGTGTGATGAAGGTTTTCGGATTGTAAAACACTTTTAGTTGGGAAGAAAGAAATGACGGTACCAACAGAAGAAGCGACGGTTAAATACGTGCCAGCAGCCGCGGTAATACGTATGTCGCAAGCGTGATTCGGAATTATTGGGCTTAAAGGGCATGTATGCGGCATAGCAAGTTGAAGGTGAAAACTTGGGGCTCAACCACAAGCTTGCCTACAAAACTGCTGTGCTAGAGTCATGGAAAGGTGGGTGGAACTACACGAGTAGAGGTGAAATTCGTAGATATGTGTAGGAATGCCGATGATGAAGATAACTCACTGGACAGAAACTGACGCTGAAGTGCGAAAGCTAGGGGCGCAAACAGGATTAGATACCCCAGTAGTCC
>otu10521 A13_414629
GTGGGGAATTTTGCACAATGGGCGCAAGCCTGATGCAGCGACGCCGCGTGGGGGATGACTGCCTTCGGGTTGTAAACTCCTTTCGGCACTGACGGAGCCATTTTTTGTGGTGACGGAATGTGCAGAAGAAGCGCCGGCTAACTACGTGCCAGCAGCCGCGGTAATACGTAGGGCGCGAGCGATGTCCGGAAGTATTGGGCGTAAAGAGCTCGTAGGCGGTTTGTTGCCCCTGCTGTGAACGACGGGGGCTTAACTTCGGGGTTGCAGTGGGTACGGGCAGACTAGAGTGTGGTAGGGGTAATTGGAATTCCTGGTGTAGCGGTGGAATGCGCGGATATCAGGAGGAACACCGATGGCGAAGGCAGGTTACTGGGCCATTACTGACGCTGAGGAGCGCAAGCGTGGGTAGCGAACAGGATTAGAAACCCGAGTGTCC
>otu10522 B08_1174189
GTGGGGAATATTGCACAATGGGGGAAACCCTGATGCAGCAACGCCGCGTGAGCGATGAAGGTCTTCGGATTGTAAAGCTCTGTCCTTGGGGAAGAATACATGACGGTACCCTTGGAGGAAGCCCCGGCTAACTACGTGCCAGCAGCCGCGGTAATACGTAGGGGGCACGCGTTATCCGGAATTACTGGGCGTAAAGAGGGCGTAGGCGGTCTTGTAAGCGCGGGGTGAAAGGCAGTGGCTCAACCCTGGTTAGCACCGCGAACTGCATAACTTGAGTGCGGGAGAGGAAAGTGGAATTCCTAGTGTAGCGGTGAAATGCGTAGATATTAGGAGGAACACCAGTGGCGAAGGCGACTTTCTGGACCGTAACTGACGCTGAGGCACGAAAGCGTGGGGAGCAAACAGGATTAGAAACCCGAGTAGTCC
>otu10523 B08_1174182
GTTGGGAATTTTGCGCAATGGACGAAAGTCTGACGCAGCGACGCCGCGTGCAGGATGAAGGCCTTCGGGTTGTAAACTGCTTTTGCGAGGGAGTAATTTTTGAAAGTACCTCGAGAATAAGCACCGGCTAACTCCGTGCCAGCAGCCGCGGTAATACGGAGGGTGCAAACGTTGTCCGGAATCACTGGGCGTAAAGAGCATGTAGGTGGCTTTGTAAGTCAGCGATTAAATATCGACGCTTAACGTCGAAACTGTTGCTGATACTGCATGGCTTGAGGATAGCAGGGGTAGGCGGAACTTTAGGTGTAGGGGTGAAATCCGTAGATATCTAAAGGAACACCAATGGCGAAGGCAGCTTACTAGGCTATATCTGACACTGAGATGCGAAAGCGTGGGGAGCGAACGGGATTAGATACCCCAGTAGTCC
>otu10524 A13_452605
GTGGGGAATATTGGACAATGGGGGGAACCCTGATCCAGCCATGCCGCGTGTGTGAAGAAGGCCTTATGGTTGTAAAGCACTTTAAGCGAGGAGGAGGCTACTGAGACTAATACTCTTGGATAGTGGACGTTACTCGCAGAATAAGCACCTGCTAACTCTGTGCCAGCAGCCGCGGTAATACAGAGGGTGCGAGCGTTAATCGGATTTACTGGGCGTAAAGCGTGCCTAGGCGGCCTTTTAAGGTGGGAGTGAAATCCCCGAGCTTAACCTGGGAATTGCCTTCGAAACTGGGAAGCTAGAGTATGGGAGAGGATGGTAGAATTTCAGGTGTAGCGGTGAAATGCGTAGAAATCTGGAGGAATACCCATGGCGAAGGCAGCCCGCTGGCCTAATACTGACGCTGAGGTACGAAAGCATGGGGAGCAAACAGGATTAGAAACCCTTGTAGTCC
>otu10525 B08_1517888
GTGGGGAATATTGCACAATGGGCGCAAGCCTGATGCAGCCATGCCGCGTGTATGAAGAAGGCCCTCGGGTTGTAAAGTACTTTCAGCCGGGAGGAAGGCGTTGATGCTAATATCATCAGCGATTAACGGTACCGACAGAAGAAGCACCGGCTAACTCCGTGCCAGCAGCCGCGGTAATACGGAGGGTGCAAGCGTTAATCGGAATTACTGGGCGTAAAGCGCACGCAGGCGGTTGGTTAAGTCAGAGGTGAAGTCCCCGGGCTTAACCTGGGAAGGGCATCTGAGGCTGGTCAGCTAGAGTCATGAAGAGGGGGGTAGAATTCCATGTGTAGCGGTGAAATGCGTAGAGATGTGGAGGAAGACCGGTGGCGAAGGCGGCCCCCTGGACAAAGACTGACGCTCAGGTGCGAAAGCGTGGGGAGCAAACAGGATTAGAAACCCTTGTAGTCC
>otu10526 A06_21961
GTGGGGAATATTGGACAATGGAGGAAACTCTGATCCAGCAATTCTGTGTGTGTGATGAAGGTTTTCGGATTGTAAAACACTTTTAGTTGGGAAGAAACAAATGACGGTACCAACAGAAGAAGCGACGGCTAAATACGTGACAGCAGCCGCGGTAATACGTATGTCGCAAGCGTTATTCGGAATTATTGGGCTTAAAGGGCATCTAGGCGGCATAGCAAGTTGGAGGTGAAAACTTGTGGCTCAACCGCAAGAGTGTCTACAAAACTGGGGTGCTAGAGTACTGGAGAGGTGGGTGGAACTACAGGAGTAGAGGTGAAATTCGTAGATATGTGGAGGAATGCCGATGATGAAGGTGGCTCACTGGACAGAAACTGACGCTGAAGTGCGAAAGCTAGGGGAGCAAACAGGATTAGAAACCCTAGTAGTCC
>otu10527 A06_431005
GTAGGGAATATTGCGCAATGGGGGAAACCCTGACGCAGCAACGCCGCGTGGAGGATGACACTTTTCGGAGCGTAAACTCCTTTTGTTGGGAAAGAATAATGACGGTACCCAACGAATAAGCACCGGCAAACTCCGTGCCAGCAGCCGCGGTAATACGGAGGGTGCAAGCGTGACTCGGAATTACTGGGCGTAAAGGACGCGTAGGCGGATTATCAAGTCTGTGGTGAAATCCAATGGCTTAACCATGAAACTGCCTGTGAAACTGATAATCTAGAGTAAGGGAGAGGTGGATGGAATTCTTGGTGTAGGGGTAAAATCCGCAGAGATCAAGAGGAATACTTATTGCGAAAGCGATCTACTGGAACTTAACTGACGCTAATGCGTGAAAGCGTGGGGAGCAAACAGGATTAGATACCCTTGTAGTCC
>otu10528 B06_1026162
GTGGGGGATCTTGCACAATGGAGGCAACTCTGATGCAGCGACGCCGCGTGAGCGAAGAAGGGATTCGTTTCGTAAAGCTCTGTCCTATGGGAAGATAGTGACGGTACCATAGAAGAAAGCCCCGGCTAACTACGTGCCAGCAGCCGCGGTAATACGTAGGGGGCGAGCGTTGTCCGGAATCATTGGGCGTAAAGGGTTCGTAGGCGGTAATACCTGTCAGTTGTGAAATCCTGAGGCTCCACCTAAGTAAGCAATTGCAACTGTATAACTTGAGGAAAGGAGAAGTAAGTGGAATTCCTAGTGTAACGGTGAACTGTGTAGATATTAGGAGGAATAACAGTAGCGAAGGAGACTTACTGGCCATCACCTGACGCTGAGGAACGAAAGCGTGGGTAGCAAACAGGATTAGTTACCCGAGTAGTCC
>otu10529 B07_1190863
GTGGGGAATATTGGACAATGGAGGAAACTCTGATCCAGCAATTCTGCGTGTGCGAAGAAGGTCTTCGGATTGTAAAGCACTTTTAGTTGGGAAGAAGAAAGTGACGGTACCAACAGAAGAAGCGACGGCTAAATACGTGCCAGCAGCCGCGGTAATACGTATGCCGCAAGCGTTATTCGGAATTATTGGGCTTAAAGGGCATCTAGGCGGCAAAACAAGTTGAAGGTTAAAACATGGGGCTCAACCCCTAGCTTTCCTACAAAAATGGATAGCTCGAGTACTGGAAAGGTGGGTGGAATTACACGAGTAGAGGTGAAATTCGTAGATATGTGTAGGAATGCCGATGATGAAGATAACTCACTGGACAGAAACTGACGCTGAAGTGCGAAAGCTAGGGGAGCAAACAGGATTAGAAACCCTAGTAGTCC
>otu1053 A13_279440
GTGGGGAATCTTGCGCAATGGGCGAAAGCCTGACGCAGCGACGCCGCGTGGGGGATGAAGCTTCTCGGAGTGTAAACCCCTTTCGACTGGGACGAATGCCTCGCAAGAGGAGTGACGGTACCAGTAGAAGAAGCCCCGGCTAACTACGTGCCAGCAGCCGCGGTAAGACGTAGGGGGCCAGCGTTGTTCGGAATTACTGGGTGTAAAGGGTTCGTAGGCGGTGTGTCAAGTCGGGAGTGAAATCTCTGGGCTTAACTCATAGTCTGCTTCCGAAACTGCTGTGCTGGAGTGCGGGAGAGGCGCGTGGAATTGCAGGTGTAGCGGTGAAATGCGTAGATATCTGCAGGAACACCAGTGGCGAAAGCGGCGCGCTGGACCACTACTGACGCTGAGGAACGAAAGCTAGGGGAGCAAACAGGATTAGAAACCCCGGTAGTCC
>otu10530 B03_1060278
GCCGCGGTAATACGTAGGGTGCGAGCGTTAATCGGAATTACTGGGCGTAAAGCGTGCGCAGGCGGCTTTTTAAGCCAGATGTGAAATCCCCGGGCTTAACCTGGGAACTGCATTTGGAACTGGAAGGCTAGAGTGCGGCAGAGGGGGGTAGAATTCCACGTGTAGCAGTGAAATGCGTAGAGATGTGGAGGAATACCGATGGCGAAGGCAGCCCCCTGGGTCGACACTGACGCTCATGCACGAAAGCGTGGGGAGCAAACAGGATTAGAAACCCGTGTAGTCC
>otu10531 B09_1360908
GTTAGGAATATTCGTCAATGGGGGGAACCCTGAACGAGCAATGCCGCGTGAGTGATGAAGGTCTTATTGATCGTAAAACTCTGTTGTAAGGAAAGAAACCTTATCATAGGAAATGATGATAAGCTGACGGTACCTTACCAGAAAGCCCCGGCTAACTACGTGCCAGCAGCCGCGGTAATACGTAGGGGGCGAGCGTTATCCGGATTTATTGGGCGTAAAGCGTGTGTAGGCGGTTTGTTAAGTATAAGATTAAAGCCTGGAGCTCAACTCCAGTTCGTCTTATAAACTGGCAGACTTGAGTGTGGTAGAGGCAAGTGGAATTTCTAGTGTAGCGGTTAAATGCGTAGATATTAGAAGGAACACCAGTGGCGAAGGCGGCTTGCTGGGCCATTACTGACGCTGAGACACGAAAGCGTGGGGAGCAAATAGGATTAGAAACCCGAGTAGTCC
>otu10532 B09_1079618
GTGGGGAATTTTGCACAATGGGGGGGACCCTGATGCAGCGACGCCGCGTGAACGATGAAGGTCTTCGGATTGTAAAGTTCTGTCCTTAGTGAAGATAATGACTGTAACTAAGAAGCAAGACCTGGCTAAATACGTGCCAGCAGCCGCGGTAATACGTATTGGGCAAGCGTTGTCCGGAATGATTGGGCGTAAAGGGTACGTAGGCGGTAATTTAAGTCTGAATTAAAAGGCTGTGGCTAAAGCATAGTAAGGTTCAGAGCCTGGATTAGTTGAGTAGATGAGGGGAAAGTGGAATTCCGTGGGTAGCGGTGAAATGCGTAGATATATGGAGGAACACCTGTGGCGAAGGCGACTTTCTGGAATCTAACTGACGCTGAGGTACGAAGGCGTGGGGAGCAAACAGGATTAGAAACCCCTGTAGTCC
>otu10533 A06_739436
GTGGGGAATATTGGACAATGGAGGAAACTCTGATCCAGCAATTCTGTGTGTGTGATGAAGGTTTTCGGATTGTAAAACACTTTTAGTTGGGAAGAAACAAATGACAGTACCAACAGAAGAAGCGACGACCAAATACGTGGCAGCAGCCGCAGTAATACGTAGGTCGCAAGCGTTATTCGGAATTATTTGGCTTAAAGGGCAACTAGGCGGAATGGCAAGTTGAAGGTGAAAACTTGTGGCTCAACCACAAGATTGCCTACAAAACTGCTAGGCTAGAGTACTGGAAAGGTGGGTGGAACTACACGAGTAGAGGTGAAATTCGTAGATATGTGTAGGAATGCCGATGATGAAGATAACTCACTGGACAGAAACTGACGCTGAAGTGCGAAAGCTAGGGGAGCAAACAGGATTAGAAACCCCGGTAGTCC
>otu10534 A12_701425
GTGGGGAATATTGGGCAATGGACGCAAGTCTGACCCAGCAACGCCGCGTGAAGGAAGAAGGCTTTCGGGTTGTAAACTTCTTTTATCAGGGAAGAGCAGAAGACGGTACCTGATGAATAAGCCACGGCTAACTACGTGCCAGCAGCCGCGGTAATACGTAGGTGGCAAGCGTTATCCGGATTTACTGGGTGTAAAGGGCGTGTAGCCGGGAAGGCAAGTCAGATGTGAAATCTATGGGCTCAACCCATACGAGCATTTGAAACTGTCTTTCTTGAGTATCGGAGAGGTAATCGGAATTCCTTGTGTAGCGGTGAAATGCGTAGATATAAGGAAGAACACCAGTGGCGAAGGCGGATTACTGGACGACAACTGACGGTGAGGCGCGAAAGCGTGGGGAGCAAACAGGATTAGAAACCCTAGTAGTCC
>otu10535 B04_1092767
GTGGGGAATATTGGACAATGGGCGCAAGCCTGATCCAGCCATGCCGCGTGAGTGATGAAGGACCTAGGGTTGTAAAGCTCTTTCACCGGTGAAGATAATGACGGTAACCGGAGAAGAAGCCCCGGCTAACTTCGTGCCAGCAGCCGCGGTAGTACGAAGGGGGCTAGCGTTGTTCGGATTTATTGGGCGTAAAGCGCACGTAGGCGGACTTTTAAGTCAGGTGTGAAGTCCCGGGGCTCAACCCCGGAAATGACTTAGATACTGGAAGTATTGAGTATGTGAGAGTTGAGTGGAATTCCGAGTGTAGAGGTGAAATTCGTAGATATTCGGAGGAACACCAGTTGCGAAGGCGGCTCACTGGACCATTACTGACGCTGAGGTGCGAAAGCGTGGGGAGCAAACAGGATTAGAAACCCCGGTAGTCC
>otu10536 B02_359441
GTGAGGAATATTGGTCAATGGGCGAGAGCCTGAACCAGCCAAGTCGCGTGAAGGAAGACTGCCCTACGGGTTGTAAACTTCTTTAGTCGGAGAGTAAAGGTCGGTACGTGTACCGATTTGCAAGTATCCGAAGAATAAGCATCGGCTAATTCCGTGCCAGCAGCCGCGGTAATACGGAAGATGCTAGCGGTATCCGGATTTATTGGGTTTAAAGGGTGCGTAGGCGGACTGTTAAGTCAGCGGTGAAAACTTGAGGCTCAACCTTAAGCGTGCCGTTGAAACTGGCAGACTAGAGTGTAAAAGAGGTATGCGGAATGCGTGGTGTAGCGGTGAAATGCATAGATATCACGCAGAACCCCGATTGCGAAGGCAGCATACTATGCTACCACTGACGCTGAAGCACGAAAGCGTGGGTATCGAACAGGATTAGAAACCCGAGTAGTCC
>otu10537 B07_1410137
GTGAGGAATATTGGTCAATGGTCGAGAGACTGAACCAGCCATGCCGCGTGAAGGTGACGGCCCTATGGGTCTTAAACTTCTTTTGTAAGGGAGCAATAAGTTTTACGTGTAGGACGATGAGAGTACCTTACGAATAAGCATCGGCTAACTCCGTGCCAGCAGCCGCGGTAATACGGGGGATGCAAGCGTTATCCGGATTTATTGGGTTTAAAGGGTGCGTAGGCGGTTTGTTAAGTCAGCGGTGAAATTTAGGGGCTCAACCTCTACCGTGCCGTTGATACTGGCAGGCTGGAATGCGGATGCCGTGGGAGGAATGTGTGGTGTAGCGGTGAAATGCATAGATATCACACAGAACACCGATTCCGAAGGCATCTCACGAATCCGATATTGACGCTGATGCACGAAAGCGTGGGGATCAAACAGGATTAGATACCCCAGTAGTCC
>otu10538 B10_1177813
GTGGGGAATATTGGGCAATGGAGGAAACTCTGATCCAGCAATTCTGTGTGTGCGATGAAGGTCTTCGGATTGTAAAGCACTGTTAGTTGGGAAGAAGAAAGTGACGGTACCATCAGAAGAAGCGACGGCTAAATACGTGCCAGCAGCCGCGGTAATACGTATGTCGCAAGCGGTATTCGGAATTATTGGGCTTAAAGGGCATCTAGGCGGCAAAACAAGTTGAAGGTGAAAGCTTGTGGCTCAACCATGAGCGTGCCTACAAAACTGGATTGCTAGAGTACTGGAAAGGTGGGTGGAACTACACGAGTAGAGGTGAAATGCGTAGATATGTGTAGGAATGCCGATGACGAAGATGACTCACTGGACAGATACTGACGCTGAAGTGCGAAAGCTAGGGGAGCAAACAGGATTAGAAACCCTTGTAGTCC
>otu10539 B07_1160456
GTAGGGAATATTGCGCAATGGGGGAAACCCTGACGCAGCAACGCCGCGTGGAGGATGACACTTTTCGGAGCGTAAACTCCTTTTGCTGGGAAAGAATAATGACGGTACCCAACGAATAAGCACCGGCTAACTCCGTGCCAGCAGCCGCGGTAATACGGAGGGTGCAAGCGTTACTCGGAATCAATGGGCGTAAAGGACACGTAGGCGGATTATCAAGTCTTTTGTGTAATCTAATGGCTTAAACATTAAACTGCTTAGGAAACTGATAAACTAGAGGGAGGGATAGGTAGATGGAATTCTTGGTGTAGGGGTAAAAACCGCAGAGATCAAGAGGAATACTTATTGCGAAAGCGATCTACTGGAACTTAAATGACGCTAATGCGTGAAAGCGTGGGGATCAAACAGGATTAGAAACCCCTGTAGTCC
>otu1054 A13_279447
GTAGGGAATATTGCACAATGGGGGAAACCCTGATGCAGCAACGCCGCGTGAACGAAGAAGGCTTTCGGTCTGTAAAGTTCTTTTGCTAGGAAAGATAATGACGGTACCTAGCGAATAAGCACCGGCTAACTATGTGCCAGCAGCCGCGGTAATACATAGGGTGCAAGCGTTATCCGGAATTACTGGGCGTAAAGGGTGCGTAGGCGGCATGGCAAGTCAGAAGTAAAAGGCAATAGTCAACCTAGTGTTAGCTTTTGAAACTGCCGAGCTTGAGTACAGGAGAGGCAAGTGGAATTCCTAGTGTAGCGGTGAAATGCGTAGATATTAGGAGGAACACCAGTGGCGAAGGCGATTTGCTGGACCGAGACTGACGCTGAGGCACGAAAGCGTGGGGAGCAAACAGGATTAGAAACCCGAGTAGTCC
>otu10540 B04_1121086
GTGGGGAATCTTGGACAATGGGCGCAAGCCTGATCCAGCCATACCGCGTGGGTGAAGAAGGCCTTCGGGTTGTAAAGCTCTTTTGTTGGGAAAGAAATCCAGCTGGATAATACCCGGTTGGGATGACGGTACCCAACGAATAAGCACCGGCTAACTTCGTGCCAGCAGCCTCGGTAATACGAAGGGTGCAAGCGTTACTCGGAATTACTGGGCGTAAAGCGAGCGTAGGTGGTCTTTTAAGTCCGATGTGAAAGCCCTGGGCTCAACACGGGAACTGCATTGGATACTGGGAGACTAGAGTGTAGTAGAGGATAGCGGAATTCCTGGTGTAGCAGTGAAATGCGTAGAGATCAGGAGGAACATCCATGGCGAAGGCAGCTACCTGGACCAACACTGACACTGAGGCACGAAAGCGTGGGGAGCAAACAGGATTAGAAACCCTTGTAGTCC
>otu10541 B06_1081970
GTGGGGAATTTTGCACAATGGGGGAAACCCTGATGCAGCGACGCCGCGTGATTTAGAAGGCCTTCGGGTTGTAAAAATCTTTGCTATAGGAAGAAAATGACAGTACTATAGGAATAAGGACCGGCTAATTACGTGCCAGCAGCCGCGGTAATACGTAAGGTCCGAGCGTTGTCCGGAGTCATTGGGCGTAAAGGGTACGTAGGCGGGTAAGCAAGTTAGAAGTCAAATCCTATAGCTCAACTATAGTAAGCTTTAAAAACTGCTCATCTGGAAGTAAGGAAGGGAAAGTGGAATTCCTAGTGTAGCGGTAAAATGCGCAGATATTAGGAGGAATATCGGTAGCGAAGGCGACTTTCTGGCCATAACTTGACGCTGCGGTACGAAAGCGTGGGTAGCAAACAGGATTAGAAACCCGTGTAGTCC
>otu10542 A10_998097
GTGGGGAATATTGGACAATGGAGGAAACTCTGATCCAGCAATTCTGTGTGTGTGAAGAAGGTTTTCGGATTGTAAAACACTTTTAGTTGGGAAGAAACAAATGACGGTACCAACAGAAGAAGCGACGGCTAAATACGTGCCAGCAGCCGCGGTAATACGTATGTCGCAAGCGTTATTCGGAATTATTGGGCTTAAAGGGCATCTAGGCGGCAAATCAAGTTGAAGGTAAAATCTTGTGGATAAACCACAAGCTTGCCTACAAAACCTGTGTGCTAGAGTACTGGAAAGGTGGGTTGAACTACACGAGTAGAGGTGAAATTCGTAGATATGTGTAGGAATGCCGATGATGAAGATAACTCACTGGACAGAAACTGACGCTGAAGTGCGAAAGCAAGGGGAGCAAACAGGATTAGAAACCCTAGTAGTCC
>otu10543 A02_26290
GTGGGGAATATTGGACAATGGACCAAAAGTCTGATCCAGCAATTCTGTGTGCACGATGAAGTTTTTCGGAATGTAAAGTGCTTTCAGGTGGGAAGAAGAAAGTGACGGTACCAACAGAAGAAGCGACGGCTAAATACGAGCCAGTAGCCGCGGTAATACGTATGTCGCAAGCGTTATACGGATTTATTGGGCGGAAAGCGCGTCTAGGCGGTCTATTAAGTCTGTTATTAAAATGCAGGGCTAAGCTACGAATAGCGTCGGAAACTGGAAGACTAGAGTACGGAAGAGGTAAGCGGAACTACAAGTGTAGAGGTGAAATTCGTAGATATTTGTAGGAATGCCGATGGGGCAGCCAGCTTACTGGACAGTTACTGACGCTAAAGCGCGAAAGCGTGGGTAGCAAACAGGATTAGAAACCCTGGTAGTCC
>otu10544 B08_1134161
GTGGGGAATATTGCACAATGGGGGAAACCCTGATGCAGCCATGCCGCGTGAATGAAGAAGGCCTTCGGGTTGTAAAGTTCTTTCGTTAGCGAGGAAGGCAAGTATTTTAATAGAATACTTGATTGACGTTAACTACAGAAGAAGCACCGGCTAACTCCGTGCCCGCAGGCGCGGTAATACGGGGGGTGGGAACGGTAATCGGAATAACTGGGCGTAAAGGGCACGCAGGCGGATTTTTAAGTGAGGTGTGAAATCCCCGGGCTTAACCTGGGAATGGCATTTCAGACTGGGAATCTTGAGTACTGTAGGGGGGAGTAGAATTCCACGTGTAGCGGTGAAATGCGTAGAGATGTGGAGGAATACCGAAGGCGAAGGCGGCCCCTTGGGAAGGTACTGACGCTCAGGTGCGAAAGCGTGGGGAGCAAACAGGATTAGAAACCCTTGTAGTCC
>otu10545 A12_143501
GTGGGGGATCTTGCACAATGGAGGCAACTCTGATGCAGCGACGCCGCGTGAGCGATGAAGGGATTCGTCTCGTAAAGCTCTGTCGTATGGGAAGATAGTGACGGTAACATAGAAGAAAGCCCCGGCTAACTACGTGCCAGCAGCCGCGGTAATACGTAGGGGGCGAGCGTTGTCCGGAATCATTGGGCGTAAAGGGTTCGTAGCCGGTTATATATGTCAGTTGTAAAAGCCTGTGGCTCAACCACAGTAAGCAATTGAAACTGTATAACTTGAGACATGAAGAGGTAAGTAGAATTCCTAGTGTAGCGGTGAAATACGTAGATATTAGGAGGAACACCAGTAGCGAAGGCGGCTTACTGGCCATTATCTGACTCTGAGGAACGAAAGCTTGGGTAGCAAACAGGATTAGATACCCGGGTAGTCC
>otu10546 B09_1541580
GTGGGGAATATTGGACAATGGGCGAAAGCCTGATCCAGCCATGCCGCGTGTGTGAAGAAGGCCTTTTGGTTGTAAAGCACTTTAAGTGGGGAGGAAAAGCTTGTGGTTAATACCCACAAGCCCTGACGTTACCCACAGAATAAGCACCGGCTAACTCTGTGCCAGCAGCCGCGGTAATACAGAGGGTGCAAGCGTTAATCGGAATTACTGGGCGTAAAGCGAGCATAGGTTGTCAGTTAAGTCAGATGTGAAAGCCCCGGGCTTAACCTGGGCACAGCATCTGATACTGAGTGACTAGAGGCAGTGGGAGGGAAGTAGAATGCCAGGTGTAGCGGTGAACTGCGTAGAGATCGGGAGGAATACCGATGGCGAAGGCAGCTTCCTGGCATCATACTGACACTGCGGTTCGAAAGCGTGGGTAGCAAACAGGATTAGAAACCCTAGTAGTCC
>otu10547 A13_987
GTAGGGAATCTTCCACAATGGGCGCAAGCCTGATGGAGCAATGCCGCGTGAATGATGAAGGTCTTCGGATCGTAAAGTTCTGTTGTTAGCGATGAAAAAGGTCAAGAGTAACTGCTTGACTGTTGACAGTAGCTAACCAGAAAGTCACGGCTAACTACGTGCCAGCAGCCGCGGTAATACGTAGGTGACAAGCGTTGTCCGGAATTATTGGGCGTAAAGGGAGCGCAGGCGGTTGGTTCAGTCTGATGTGAAAGCCCACGGCTTAACCGTGGAAGGTCATTGGAAACTGACTAACTTGAATGCAGAAGAGGAAAGCGGAATTCCATGTGTAGCGGTGAAATGCGTAGATATATGGAGGAACACCAGTGGCGAAGGCGGCTTTCTGGTCTGTTATTGACGCTGAGGCTCGAAAGCGTGGGGAGCAAACAGGATTAGAAACCCTAGTAGTCC
>otu10548 B02_112413
GTAAGGAATATTGGACAATGGACGCAAGTCTGAACCAGCCATGCCGCGTGAAGGATGAAGGTCCTCTGGATTGTAAACTTCTTTTATAGGGGGCGAAAAAAGGGTTTTCTAACTCACTAGACAGTACCCTATGAATAAGCACCGGCTAACTCCGTGCCAGCAGCCGCGCTAATACGGAGGGTGCAAGCGTTCTCTGGATTCACTGGGTTTAAAGGGTGCGTAGGCGGGTAGGTAAGTCAGAGGTGAAATCCTGGAGCTTAACTCCAGAACTGCCTTTGATACTATCTATCTTGAATATGGTAGAGGTAAGCGGAATATGTCATGTAGCGGTGAAATGCGTAGATATGACATAGAACACCTATTGCGAAGGCAGCTTACTACGCCTATATTGACGCTGAGGCGCGAAAGCGTGGGGATCAAACAGGATTAGAAACCCCTGTAGTCC
>otu10549 B06_1101870
GTGGGGGATCTTGCACAATGGAGGCAACTCTGATGCAGCGACGCCGCGTGAACGATGAAGGACTTCGGATTGTAAAGTTCTGTCCTAGAGGATGATAATGACAGTACTCTAGGAGGAAGCGCCGGCGAAATACGGGCGAGCAGCCGCGGTAATACGTATGGGGCGAGCGTTGTCCGGAATCATTGGGCGTAAAGGGTTCGTAGGCGGTTTATAAAGTCGAGTGTGAAAGGTTGGGGCTCAACACCATAAAGAATTCGAAACTGACAAGCTTGAGGAGTGGAGAGGAAAGTGGAATTCCTAGTGTAGCGGCGACATGCGTAGATATTAGGAGGAGTACCAGTAGCGAAGGCGACTTTATGGACACAAACTGACGCTAAGGAACGAAAGCGTGGGGAGCAAACAGGATTAGAAACCCTGGTAGTCC
>otu1055 A08_399650
GTAGGGAATCTTCCGCAATGGGCGAAAGCCTGACGGAGCAATGCCGCGTGAATGAAGAAGGTCTTCGGATCGTAAAGCTCTGTTGTTCGAGAAGAACTGGATTAAGAGTAACTGCTCAAACTTTGACGGTATCCAACCAGAAAGCCACGGCTAACTACGTGCCAGCAGCCGCGGTAATACGTAGGTGGCAAGCGTTGTCCGGATTTATTGGGCGTAAAGGGAGCGCAGGCGGTTAGATAAGTCTGATGTGAAAGCCCACGGCTCAACCGAGGAAGAGCATCGGAGACTGGAGTACTTGAGTACAGAAGAGGAGAGTGGAACTCCATGTGTAGCGGTGGAATGCGTAGAGATATGGAGGAACACCAGTGGCGAAGGCGACTTTCTGGTCTGTTACTGACGCTGAGGCTCGAAAGCATGGGGAGCGAACAGGATTAGAAACCCGGGTAGTCC
>otu10550 B08_1142586
GTGGGGAATATTGGGCAATGGGCGAAAGCCTGACCCAGCGACGCCGCGTGAGGGAAGAAGTCCTTCGGGATGTAAACCTTAGTCGACAGGGACGAAGCAATGACGGTACATGTAGAGGAAGACACGGCTAACTACGTGCCAGCAGCCGCGGTTATACGTATGTGGCGAGCGTTATCCGGATTTACTGGGTGTAAAGGGTGTGTAGGCGGGAAGGCAAGTCAGATGTGAAAACCATGGGCTTAACTTATATCGTGCATTTGAGACTGTTTTTCTTGAGGGTAGGAGAGGTAAGGAGAATTCCTAGTGTAGCGGTGAAATGCGTAGAGATTAGGAGGAACACCAGTGGCGAAGGCGGTTTACTGGACCATTACTGACGCTGAGACACGAAAGCGTGGGGAGCAAACAGGATTAGAAACCCCTGTAGTCC
>otu10551 B08_1039083
GTGGGGAATATTGCGCAATGGGGGGAACCCTGACGCAGCAACGCCGCGTGAAGGAAGAAGGTCTTCGGATTGTAAACTTTTGTCTTCTGGGAAGATAATGACGGTACCAGAGGAGGAAGCTCCGGCTAACTACGTGCCAGCAGCCGCGGTAATACGTAGGGAGCGAGCGTTGTCCGGAATTACTGGGTGTAAAGGGTGCGTAGGCGGGTATGCAAGTCACATGTGAAATACCGGGGCTCAACTCCGGGGCTGCATGAGAAACTGTATATCTTGAGTGCAGAAGAGGTAAGCGGAATTCCTAGTGTAGCGGTGAAATGCGTAGATATTAGGAGGAACACCAGTGGCGAAGGCGGCTTACTGGGCTGTAACTGACGCTGAGGCACGAAAGCGTGGGGAGCAAACAGGATTAGAAACCCTAGTAGTCC
>otu10552 A08_541862
GTGGGGAATATTGGACAATGGAGGAAACTCTGATCCAGCAGTTCTGTGTGTGTGAAGAAGGTTTTCGGATTGTAAAACACTTTTAGTTGGGAAGAAACAAATGACGGTACCAACAGAAGAAGCGACGGCTAAATACGTGCCAGCAGCCGCGGTAATACGTATGTCGCAAGCGTTATTCGGAATTATTGGGCTTAAAGGGCATCTAGGCGGCAAATCAAGTTGCATGTGAAAACTTGTGGCTCAACCACAAGCTTGCAGACAAAACTGGTGTGATAGAGTACTGGGAAGGTGGGTGGAACTACACGAGTAGAGGTGAAATTCGTAGATATGTGTAGGAATGCCGATGATGAAGATAACTCACTGGACAGAAACTGACGCTGAAGTGCGAAAGCTAGGGGAGCAAACAGGATTAGAAACCCTAGTAGTCC
>otu10553 A05_525186
GTAGGGAATCTTCCGCAATGAGCGAAAGCCTGACGGAGCAATGCCGCGTGAATGAAGAAGGTCTTCGGATCGTAAAGTTCTGTTGTTAGAGAAAAACTGGTTTAAGAGTAACTGCTTAAACTTTGACGGTATCTAACCAGAAAGCCACGGCTAACTATGTGCCAGCAGCCGCGGTAATACGTAGGTGGCAAGCGTTGTCCGGATTTATTGGGCGTAAAGGGAGCGTAGGCGGCTATTCAAGTCTGGTGTGAAAGCCCTCGGCTCAACCGTGGAAGGGCATTGGAAACTGGAGAACTTGAATACAGAAGAGGGAAGTGGAATTCCAGGTGTAGCGGTGAAATGCGTAGAGATATGGAGGAACACCAGTGGCGAAGGCGACTTTCTGGACTGTTACTGACGCTGAGGCTCGAAAGCATGGGGAGCGAACAGGATTAGATACCCCTGTAGTCC
>otu10554 A03_857657
GTAAGGAATATTGGTCAATGGACGCAAGTCTGAACCAGCCATGCCGCGTGAAGGATGAAGGTCCTCGGGATTGTAAACTTCTTTTATAGGGGGCGAAAAAAGGGTTTTCTAACTAACTGGACAGTACCCTATGAATAAGCACCGGCTAACTCCGTGCCAGCAGCTGCGGTTATACGGAGGGTGTAAGCGTTATCGGTATTCACTGGGTTTAAAGGGTGCGTAGGCGGGTAGTTAAGTCAGAGGTTAAATCCTGGATCTTAACTCCATAACTGCCTTTGATACTGTCTATCTTGAATATGGGTGATGTATGTGGAATATGTCATGTAGCGGTGAAATGCGTAGATATGACATATAACACCTATTGCGAAGGCAGCTTACTACGCCTATATTGACGCTGAGGCACGAAAGCGTGGGGATCAAACAGGATTAGAAACCCTGGTAGTCC
>otu10555 A13_839907
GTAAGGAATATTGCGCAATGGGGGAAACCCTGACGCAGCAATACCGCGTGGAGGATGACACTTTTCGGAGCGTAAACTCCTTTTGTTAGGAAAGAATAATGACGGTACCTAACGAATAAGCACCGGCTAACTCCGTGCCAGCAGCCGCGGTAATACGGGGGGTGCAAGCGTTACTCGGAATCACTGGGCGTAAAGGGCGCGTAGGCGGATTATCAAGTCTTGTGTGAAATCTAGTGGCTTAACCATGAAACTGCACAGGAAACTGGGAGTCTAGAGTAGGGGAGAGGTAGATGGAATTCTTAGTGTAGGGGTGAAATGCGTAGATGTTAAGAGGAATACTTATTGCGAAGGCGATCTACTAGAATCTAACTGACGCTGAGGCGTGAAAGCGTGGGGAGCAAACAGGATTAGATACCCGGGTAGTCC
>otu10556 A04_602949
GTAGGGAATATTGCACAATGGGGGAAACCCGGATGCAGCAACGCCGCGTGAACGAAGAAGGAGTGCGGGCGGTAAAGTTCGTTTGCTAGGAAAGATAATGACGGTACCTAGCGAATAAGCACCGGCGAACGATGTGCCAGCAGCCGCGGTAAGACATAGGGTGCAAGCGGTATCCGGAATTACTGGGCGGAAAGGGTGCGTAGGCGGCATGGCCAGTCAGAAGTGCAAGGCAATAGCTCACCTCTTGTTAGCTTTTGAAACTGCCGAGCTTGCATCCAGGAGCGGCACATGGACTTCCTAGTGTAGCGGTGAAATGCGTAGATATTAGGCGGAACACCAGTGGCGACGGCGATTTGCTGGACTGAGATTGACGCTGAGGCACGAAAGCGTGGGGAGCAAACAGGATTAGATCCCCGAGTAGTCC
>otu10557 B01_1393
GTGGGGAATTTTTCGCAATGGGGGAAACCCTGACGAAGCAACGCCGCGTGGAGGATGAAGGCCTTCGGGTCGTAAACTCCTGTCGACCGGGACGAAAGTAGCCCGACACAATACGTCGGGCTATCGACTGTACCGGGGGAGGAAGCCACGGCTAACTCTGTGCCAGCAGCCGCGGTAATACAGAGGTGGCAAGCGTGGTTCGGAATTACTGGGCGTAAAGGGCGCATAGGCGGGAGGGAACGTCCTGTGTGAAATCCCTCGGCTCCACTGAGGAACTGCACAGGAAACTGCTCGGCTTGAGTTCGGGAGAGGGAAGCGGAATTCCGGGTGTAGCGGTGAAATGCGTAGATATCCGGAGGAACACCGGTGGCGAAGGCGGCTTCGTGGACCGACACTGACGCTGAGGCGCGAAAGCTAGGGGAGCAAACGGGATTCTATACCCTTGTAGTCC
>otu10558 A10_229828
GTAGGGAATATTGCGCAATGGGGGAAACCCTGACGCAGCAACGCCGCGTGGAGGATGACACTTTTCGGAGCGTAAACTCCTTTTGTTGGGAAAGAATAATGACGTTACCCAACAAATAAGCACCGTCTAACTCCGTGCCAGCATCGGCGGTAATACGGAGGGTGCAAGCGTTACCCGGAATCACTGGGCGTAAAGGACGCCTAGGCGGATTATCAAGTCTTTTGTGAAATCTAATGGGTTAACCATTAAACTGCTTGGGAAACTGATAAGCTAGAGTGAGGGAGAGGTAGATGGAATTCTTGGTGTAGGGGTAAAATACGAAGAGATCAAGAGGAATACCTATTGCGAAAGCGATCTACTGGAACTGAACTGACGCTAATGCGTGAAAGCGTGGGGAGCAAACAGGATTAGAAACCCTTGTAGTCC
>otu10559 B08_1102296
GTAGGGAATCTTGCGCAATGGACGAAAGTCTGACGCAGCGACGCCGCGTGAGCGATGAAGGCCTTCGGGTTGTAAAGCTCTGTGGGGAGGGAAGAATAAGGGCAAGCTAATACCTTGTCCGATGACGGTACCTCCTTAGCAAGCACCGGCTAACTCTGTGCCAGCAGCCGCGGTAAGACAGAGGGTGCAAACGTTGTTCGGAATTACTGGGCGTAAAGCGTGCGCAGGCGGCCTTGCAAGTCGGGCGTGAAATCCCACGGCTCAACCGTGGAAGTGCACTCGAAACTGCTTGGCTAGAGTCTTGGAGAGGAAGGCGGAATGCTTGGTGTAGAGGTGAAATTCGTAGATATCAAGCGGAACACCGGTGGCGAAGGCGGCCTTCTGGACAATGACTGACGCTAAAACACGAAAGCGTGGGGAGCAAACAGGATTAGAAACCCCAGTAGTCC
>otu1056 B08_1343250
GTGGGGAATCTTGCGCAATGGGCGAAAGCCTGACGCAGCGACGCCGCGTGGGGGATGACGGGTTTCGGCTTGTAAACCCCTGTTGCCCGGGACGAACTTCTCCTTTCGAGGAGATTGACGGTACCGGGTGAGGGAGCACCGGCTAACTCTGTGCCAGCAGCCGCGGGAATACAGAGGGTACGAGCGTTGTCCGGAATCACTGGGCGTAAAGGGCGCGTAGGGGGGGACCAAAGGACATGGTGAAAGCGCGCCGCTCAACCGCGGGTCGGCCACCGATACTGGGTTGCTTGAGCACTGTAGAGGCTGATGGAATTCCGGGTGTAGCGGTGGAATGCGTAGAGATCCGGAAGAACACCGGTGGCGAAGGCGGTTAGCTGGGCAGTTGCTGACACTGAGGCGCGACAGCTTGGGGAGCAAACAGGATTAGAAACCCTAGTAGTCC
>otu10560 A03_316808
GTAGGGAATCTTCCGCAATGGGCGCAAGCCTGACGGAGCAATGCTGCGTGAATGAAGAAGGTCTTCGGAGCGTAAAATTCTGTTGTTAGAGAAGAACGTGGATAAGAGTAACTGTTTATCCTGTGACGGTATCGAACCAGAAAGCGACGGCTAACTACGTGCCAGCAGCCGCGGTAATACGTAGGTGGCAAGCGTTGTCCGGATTTATTGGGCGTAAAGGGAGCGCAGGCGGTGACTTAAGTCTGATGTGCAAACCCGCGGCTCAACCGTGGAAGGTCCTTGGAAACTGGGTCACTTGAATACAGAAGAGGATAGTGGAATTCCATGTGTAGCGGTGAAAACCATAGATATATGGCGGAACAACAGTGGCGAAGGCGACTTACTGGTCTGTTATTGACGCTAAGGCTCGAAAGCATGGGTAGCGAACAGGATTAGAAACCCTAGTAGTCC
>otu10561 A01_649360
GTAAGGAATATTGCGCAATGGGGGAAACCCTGACGCAGCAATACCGCGTGGAGGATGACACTTTTCGGAGCGTAAACTCCTGTTGTTAGGAAAGAATAATGACGGTACCAAACGAATAAGCACCGGCTAACTTCGTGCCAGCAGCCGCGGTAATACGGGGGGTGCAAGCGTTACTCGGAATCACTGGGCGTAAAGGACGCGTAGGCGGATTATCAAGTCTTGTGTGAAATCGTATGGCTTAACCATAAAAGTGCACAGGAAACTGGTAGTCTTGAGTAGGGGAGAGGTAAGTGGAATTCCTTGCGTAGGGGTAAAATCCGTAGATGTTTAGAGGAATACTTATTGCGAAGGCGACTTACTAGTCCGTAACTGACGCTGAGGCGTGAAAGCGTGGGTAGCAAACAGGATTAGATACCCGAGTAGTCC
>otu10562 A07_232200
GTAGGGAATATTGCACAATGGGGGAAACCCTGATGCAGCAACGCCGCGTGGACGAAGAAGGATTTCGGTCTGTAAAGTTCTTTTGCTAGGAAAGATAATGACGGTACCTAGCGAATAAGCACCGGCCAACTATGTGACAGCAGCCGCGGGAATACATAGGGTGCAAGCGTTATCTGGAATTAATGGGCGGAAAGGGTGCGGAGGCGGCACGGCAAGTCAGAAGTGAAAGGCAATAGTTAATCTATTGTTAGATTTTGAAACTGCCGAGCTTGAATCCAGGAGAGGCAAATGGAATTCCTGGTGTAGCGGTGAAATGCGTAGATATTAGGAGGAACACCAGTGGCGAAGGCGATTTGCTGGACTGAGATTGACGCTGAGGCACGAAAGCGTGGGGAGCAAACAGGATTAGAAACCCTAGTAGTCC
>otu10563 B02_199544
GTGGGGAATCTTGCGCAATGGGCGAAAGCCTGACGCAGCCATGCCGCGTGAATGATGAAGGTCTTAGGATTGTAAAATTCTTTCACCGGGGACGATAATGACGGTACCCGGAGAAGAAGCCCCGGCTAACTTCGTGCCAGCAGCCGCGGTAATACGAAGGGGGCTAGCGTTGCTCGGAATTACTGGGCGTAAAGGGAGCGTAGGCGGACTGTTAAGTTAGAGGTGAAAGCCCAGGGCTCAACCTGGGAGTTGCCTTCGATACGGGAAGTCTAGAGTACGGAAGAGGTATGTGGAACTCCGAGTGTAGAGGTGAAATGCGTAGATATTCGGAAGAACACCAGTGGCGAAGGCGACTTTCTGGACTGTTACTGACGCTGAGGCTCGAAAGCGTGGGGAGCAAACAGGATTAGAACCCCTAGTAGTCC
>otu10564 B04_1409374
GTGGGGAATATTGCACAATGGGGGAAACCCTGATGCAGCGACGCCGCGTGAGCGAAGAAGGGATTCGTCTCGTAAAGCTCTGTTCTGTGGAAAGATAATGACGGGACCATAGGATGAAGCCCCGGCTAACTACATGCCAGAACCAGCGGTAATACGAAGTGGGCGAACGTTATCCGGAATTATTGGGCGTAAAGGGTACGTAGGCGGTTTGGAAAGTCAGATGTTAAAGCGTAGGGATCAACCCTAAAAAGCATCTGAAACTAACCAACTTGAGTGAAGGAGAGGAAAGTGGAATTCCTAGTGTAGCGGTGAAATGCGTAGATATTAGGAGGAATACCGGTGGCGAAGGCGACTTTCTGGACTTTAACTGGCGCTGAGGTACGAAAGCGTGGGGAGCAAACAGGATTAGAAACCCCGGTAGTCC
>otu10565 A11_858230
GTGGGGAATATTGGACAATGGAGGAAACTCTGATCCAGCAATTCTGTGTGTGTGAAGAAGGTTTTCGGATTGTACAACACTTTTAGTTGGGAAGAAACAAATGACGGTACCAACAGAAGAAGCGACGGCTAAATACGTGCCAGCAGCCGCGGTAATACGTATGACGCAAGCGTTATTCGGAATTATTGGGCTTAAAGTGCATCTAGGCGGCAAATCAAGTTGAAGGTGAAAACTTGTGGCTCAAACACAAGCTTGCCTACAATACTGGTGTACTAGAGTACTGGAAAAGTGGGTGGAACTACACGAGTAGAGGTGAAATTCGTAGATAAGTGTAGGAATGCCGATGATGAAGATAACTCACTAGACAGAAACTGACGCTGAAGTGCGAAAGCTAGGGGAGCAAACAGGATTAGAAACCCGGGTAGTCC
>otu10566 B03_1500380
GTGGGGAATATTGCACAATGGGCGCAAGCCTGATGCAGCCATGCCGCGTGTATGAAGAAGGCCTTCGGGTTGTAAAGTACTTTCAGCGGGGAGGAAGGGGGTAAGGTTTATACATCTGCCCATTGACGTTACCCGCAGAAAAAGCACCGGCTAACTCCGTGCCAGCAGCCGCGGTAATACGTAGGGTGCAAGCGTTAACCGGAATTACTGGGCGTAAAGGGAGCGCAGGCGGTTTTTTAAGTCAGATGTGAAATCCCACGGCTTAACCTGGGAAGTGCATCTGATACTGGCGAGCTTGAGTACAGTAGAGGGAGGTGGAATTCCAGGTGTAGCGGTGAAATGCGTAGATATATGGAGGAATACCGGTGGCGAAGGCGGCTTCCTGGACGGAGACTGACGCTGAGGTGCGAAAGCGTGGGTAGCAAACAGGATTAGAAACCCGAGTAGTCC
>otu10567 A07_633988
GTGGGGAATATTGGACAATGGGCGCAAGCCTGATCCAGCCATGCCGCGTGAGGGATGACGGCCCTAGGGTTGTAAAGCTCTTTCACCGGTGACGATAATGACGGTAACCGGAGAAGAAGCCCCGGCTAACTTCGTGCCAGCAGCCGCGGTAATACGAAGGGGGCTAGCGTTGTTCGGATTTACTGGGCGTAAAGCGCACGTAGGCGGAATATTAAGTCAGGGGTGAAATCCCGGGGCTCAACCCCGGAACTGGCTTGGATACTGGAAATCTTGAGTATGGTAGAGGCGAGTGGAATTCCGGGTGTAGAGGTGAAATTCGCAGATATTCGGAGGAACACCAGTTGCGAAGGCGGCTCACTGGACCATTACTGACGCTGAGGTGCGAAAGCGTGGGGAGCAAACAGGATTAGAAACCCTGGTAGTCC
>otu10568 A10_606668
GTGAGGAATATTGGTCAATGGAGGAAACTCTGAACCAGCCAAGTCGCGTGAAGGAAGACGGTCCTATGGATTGAAACCTTCTTTAGTAGGTAAGTAAGGGTATGTACGAGTACCTATTAGAAAGTAACCTAAGAATAAGTATCGGCTAACTCCGTGCCAGCAGCCGCGGTAATACGGAGGATACGAGCGTTATCCGGATTTATTGGGTTTAAAGGGTGCGTAGGTGGTTTATTAAGTCAGTGGTGAAAAGCTGTGGCTCAACCATGGTATTGCCTTTGACACTGGTGAGCTTGAGGCTAGAAGATGTAGGTGGAATGCGTAGTGTAGCGGTGAAATGCATAGATATTACGCAGAACTCCGATTGCGAAGGCAGCTTACAGGGCTACTACTGACACTGAGGCACGAAAGCGTGGGTATCAAACAGGATTAGATACCCGGGTAGTCC
>otu10569 B01_555942
GTGGGGAATATTGGACAATGGGCGCAAGCCTGATCCAGCCATACCGCGTGGGTGAAGAAGGCCTTCGGGTTGTAAAGCCCTTTTGTTGTGAAAGAAATCTAGCTGGTTAATACCCGGTTGGGATGACGGTACCCAAAGAATAAGCACCGGCTAACTTCGTGCCAGCAGCCGCGGTAAGACGAAGGGTGCAAGCGTTACTGGGAATTACTGGGCGTAAAGCGTGCGTAGGTGGTCGTTTAAGTCGGTTGGGAAAGCCCCGGGCTCAACCTGGGAACTGCAGTGGATACTGGGCGACTAGAGTGTGGTAGGGGGTAGCGGAATTCCTGGTGTAGCAGTGAAATGCGTAGAGATCAGGAGGAACATCCATGGCGAAGGCAGGTACCTGGACCAACACTGACACTGAGGCACGAAAGCGTGGGGAGCAAACAGGATTAGATACCCTGGTAGTCC
>otu1057 B08_1251703
GTGGGGAATATTGGGCAATGGGCGAAAGCCTGACCCAGCAACGCCGCGTGAGGGAAGAAGGGTTTCGGCTCGTAAACCTCTGTCCTATGGGACGAAAAGATGACGGTACCATAGGAGGAAGCCCCGGCTAACTACGTGCCAGCAGCCGCGGTAATACGTAGGGGGCGAGCGTTGTCCGGAATGATTGGGCGTAAAGGGCGCGTAGGCGGCCTGTTAAGTCTGGCGTGAAAGTCCTGCTTTCAAGGTGGGAATTGCTTTGGATACTGACGGGCTTGAGTGCAGGAGAGGAAAGCGGAATTACCGGTGTAGCGGTGAAATGCGTAGGGCTCGGTAGGAACACCAGTGGCGAAGGCGGCTTTCTGGCCTGAACCTGACGCTGGGGCGCGAAAGCGTGGGGCGCAAACAGGATTAGAAACCCTTGTAGTCCA
>otu10570 A13_615915
GTGAGGAATAATGGACAATGGAGGCAACTCTGATCCTGCCAAGTCGCGTGAAGGAAGACTGCCCTATGGGTTTTAAACTTCTTTAGTAGGAGAGAAGCGGTAGGTACGTGTACCTTTATGAAAGTAAACTAAGAATAAGTATCGGCTAACTCCGTGCCAGCAGCCGCGGTTATACGGAGGATTCGCGCGTTATCCGGATTTATTGGGTTTAAAGGGTGCGTAGGTGGCATGATAAGTTAGGGGTGAAAAGCTGTGGATCAACCACAGACTTGCCTTCAAAACTGTTAAGCTTGAGTGTAGATGATGTGGGCGGAATATGTAGTGTAGCGGTGAAATGCTTAGATATTACGTGGAACTCCGATTGCGAAGGCAGCTAACAAAACTACAACTGACACTGATGCACGAAAGCGTGGGTATCAAACAGGATTAGATACCCGCGTAGTCC
>otu10571 B09_1368598
GTAGGGAATCTTCCGCAATGGGCGCAAGCCTGACGGAGCAACGCCGCGTGTGTGAAGAAGGCCTTTTGGTTGTAAAGCACTTTAAGTGGGGAGGAAAAGCTTGTGGTTAATACCCACAAGCCCTGACGTTACCCACAGAATAAGCACCGGCTAACTCTGTGCCAGCAGCCGCGGTAATACAGAGGGTGCAAGCGTTAATCGGAATTACTGGGCGTAAAGCGAGCGTAGGTGGTCATTTACGTCAGATGTGAAAGCCCCGGGCTTAACCTGGGAACTGCATCTGATACTGGGTGACTAGAGTAGGTGAGAGGGAAGTAGAATTCCAGGTGTCGCGGTGAAATGCGTAGAGATCTGGAGGAATACCGATGGCGAAGGCAGCTTCCTGGCATCATACTGACACTGAGGTTCGAAAGCGTGGGTAGCAAACAGGATTCGAAACCCGAGTAGCCC
>otu10572 B02_860995
GTGGGGAATATTGGACAATGGAGGAAACTCTGATCCAGCAATTCTGTGTGTGCGATGAAGGTCTTCGGATTGTAAAGCACTTTTAGTTGGGAAGAAGAAAGTGACGGTACCAACAGAAGAAGCGACGACTAAATACGTGCCAGCAGCCGCGGTAATACGTATGTCGCAAGCGTTATTCGGAATTATTGGGCTTAAAGGGCATCTAGGCGGCAAAACAAGTTGAAGGTGAAGACCTGTCGCTCAACAAAAAGCTTGCCTACAAAACTGTATTGCGAGAGTACTGGAAAGGTGGGTGGAAGTACACGAGTAGAGGTAAAATTCGTAGATAGGTGTAGGAACGCCGATGATGTAGATACCTCACTGGACAGAAACTGACGCTGAAGTGCGAAAGCTAGGGGAGCAAACAGGATTAGATACCCTTGTAGTCC
>otu10573 A05_996924
GTAGGGAATCTTCCGCAATGAGCGAAAGCCTGACGGAGCAATGCCGCGTGAATGAAGAAGGTCTTCGGATCGTAAAGTTCTGTTGGTAGAGAAGAACTGGTGTAAGAGTAACTGCTTAAACTTTGACGGTATCTAACCAGAAAGCCACGGCAAACTACGTGCCAGAACCCGCGGTAATACAAAGGTGGCAAGCGTTGTCCGGATTTATTGGGCATAAAGGGGACGCAGGCGGTTCTGTAAGCCAGAAGTGAAAGCCCACGGCTCAACCAAGGAAGGTCATTGGAAACTGAAGAACTTGAGTACAGAAGAGGAAAGCGGAATTCCATGTGTAGCGGTGAAATGCGTAGAGATATGGAGGAACACCAGTGGCGAAGGCGACTTTCTGGTCTGTTACTGACGCTGAGGCGCGAAAGCATGGGGAGCGAACAGGATTAGAAACCCGAGTAGTCC
>otu10574 B09_1109813
GTGGGGAATTTTGCACAATGGGGGGGACCATGATGCAGAAACGCCGCGTGAACGATGAAGGTATTCGGATTGTAAAGTTCTGTCCTTAGTGAAGATAATGACTGTAACTAAGAAGCAATCCCTGGCTAAATACGTGCCAGCAGCTGCGGTAATACGTATGGGGCAAGCGTTGTCCAGAATTATTGGGCGTAAAGGGTACGTAGGCGGTAATTTAAGTCTGAATTTAAAGGCTGTGGCTCAACCATAGTAAGGTTCAGATACTAGATTACTTGAGGAGATCAGGGTAAAGTGGAATTCCATGTGTAGCGGTGAAATGCGTATGTATATGGAGGAACACCTGTGGCGAAGGCGACTTTCTGGAATCTAACTGACGCTGAGGTACGAAGGCGTGGGGAGCAAACAGGATTAGAAACCCAAGTAGTCC
>otu10575 B01_851201
GTGGGGAATATTGGACAATGGGGGGAACCCTGATCCAGCCATGCCGCGTGTGTGAATAAGGCCTTATGGTTGTAAAGCACTTTAAGCGGGGAGGAGGCTACTGGGACTAATACTCTTTGATAGTGGACGTTACTCGCAGAATGAGCACCGGCTAACTCTGTGCCAGCAGCCGCGGTAATACAGGGGGTGCGAGCGTTATTCGGATTTACTGGGCGTAAAGCGTGAGTAGGCGGTTTTTTAAGTCGGATGTGAAATCCCAGAGCTTAACTTGGGAAATGCATTCGATACTGGGACGCTAGAATACAGGAGAGGATAGTGGAATTCCAGGTGTAGCGGTGAAATGCGTAGAGATCTGGAGGAATACCGATGGCGAAGGCGGCAATCTGGTCTAATACTGACGCTGAGGTACGAAAGCATGGGGAGCAAACAGGATTAGAAACCCTTGTAGTCC
>otu10576 B04_1074663
GTGGGGAATATTGGACAATGGACCAAAAGTCTGATCCAGCAATTCTGTGTGCACGATGAAGTTTTTCGGAATGTAAAGTGCTTTCAGTTGGGAAGAAGAAAGTGACGGTACCAACAGAAGAAGCGACGGCTAAATACGTGCCAGCAGCCGCGGTAATACGTATGTCGCAAGCGTTGTCCGTATTGATTGGGCGTAAAGCGCGTCTAGGCGGTATATTAAGTCTGTTGTTAAAAGGGGGGGCTCAACTCCGTATTGCGTTGGAAACTGGTAGACTAGAGTACTGGAGAGGTAAGCGGAACTAGAAGTGTAGAGGTGAAATTCGTAGATATTTGTAGGAATGCCGATGGGGAAGCCAGCTTACTGGACAGATACTGACGCTAAAGCGCGACAGCGTGGGTAGCAACCAGGAATAGCAACACGAGTAGTCC
>otu10577 B03_1348818
GTAGGGAATTTTCGGCAATGGGGGAAACCCTGACCGAGCAACGCCGCGTGAGTGAAGAAGGTCTTCGGATTGTAAAGCTCTGTTGTAAGGGAAGAAATGTACTGTGAGAAACAGTACGTGACGGTACCTTACCAGAAAGCTACGGCTAACTACGTGCCAGCAGCCGCGGTAATACGTAGGTAGCGAGCGTTATCCGGAATGATTGGGCGTAAAGGGTGCGTAGGCGGCCATTTAAGTGCATGGTAAAAGCGTGGGGCTCAACCCCATAAAGCCATGGATACTGGATGGCTGGAGTACTGGAGAGGGTAGTGGAATTCCATGTGTAGCGGTAAAATGCGTAGATATATGGAGGAACACCGGTGGCGAAGGCGGCTACCTGGACGGAGACTGACGCTGAGGCACGAAAGCGTGGGGAGCAAATAGGATTAGATACCCCTGTAGTCC
>otu10578 A02_134401
GTGGGGTATATTGGACAATGGACCAAAAGTCTGATTCAGCAATTCTGTGTGCACGATGAAGTTTTTCGGAATGTAAAGTGATTTCAGTTGGGAAGAAGAAAGTGACGGTACCAACAGAAGAAGCGACGGCTAAATACTTGCCAGCAGCCGCGGTAATACGTATGTCGCAAGCGTTATCCGGATTTATTGGGCGTAAAGCGCGTCTAGGCGGTCTATTAAGTCTTATGTTAAAATGCTGGGCTCAACTCCGTATTGCGTTGGAAACTGGAAGACTAGAGTACTGGAGAGGTAAGCCAAACTACAAGTGTAGATGTGAAATTCGTAGATATTTGTAGGAATGCCGATGGGTAAGCCAGCTTACTGGACAGATACTGACGCTAAAGCGCGAAAGCATGGGGAGCGAACAGGATTAGAAACCCCGGTAGTCC
>otu10579 B10_1473095
GTGGGGAATATTGGACAATGGAGGAAACTCTGATCCAGCAATTCTGTGTGTGCGATGATGGTCTTCGGATTGTAAAGCACTTTTAGTTGGGAAGAAGAAAGTGACGGTACCAACAGAAGAAGCGACGGCTAAATACGTGCCAGCAGCCGCGGTAATACGTATGTCGCAAGCGTTATTCGGAATTATTGGGCTTGAAGGGCATCTAGGCGGCAAAACAAGTTGACAGTGAAAACTTGTGGCTCAACCACAAGCTTACCTACAAAACTGTATTGCTAGCATACTAGGAGGGTGGGTGGAACTAAACGAGTAGAGGTGAAATTCGTAGATATGTATCGGAATGCCGATGATGAAAATAACTCACTGGACAGAAACTGACGCTGAAGTGCGAAAACTAGAGGAACAAACAGGATTAGATACCCTAGTAGTCC
>otu1058 B07_1154079
GTAGGGAATATTGCGCAATGGGGGAAACCCTGACGCAGCAACGCCGCGTGGAGGATGACACTTTTCGGAGCGTAAACTCCTGTTGTTGGGAAAGAATAAGGACGGTACCCAACGAATAAGCACCGGCTAACTCCGTGCGAGCAGCCGCGGGAATACGGAGGGGGCAAGCGTGACTCGGAATCACTGGGCGGAAAGGACGCGTAGGCGGATTAGCAAGTCTTTTGTGAAATCTAATGGCTTAACCATTAAACTGCTTCGGAAACTGATACTCTAGAGTGCGGGAGAGGTAGATGGAATTCTTGGTGTAGGGGTAAAATCCGCAGAGATCAGGAGGAATACTTATTGCGAAAGCGATCTACTGGAACTTAACTGACGCTAATGCGTGAAAGCGTGGGGAGCAAACAGGATTAGAAACCCCGGTAGTCC
>otu10580 A11_506706
GTAGGGAATCTTCCACAATGGGCGCAAGCCTGATGGAGCAATGCCGCGTGAATGATGAAGGTCTTCGGATCGTAAAGTTCTGTTGTCAGCGAAGAACAAGATCAAGAGTCACTGTTTGATCCTTGACGGTAGCTGACCAGAAAGTCACGGCTAACTACGTGCCAGCAGCCGCGGTAATACGTAGGTTACAAGCGTTGTCAGGAATTATTGGGCGTAAAGGGAGCGCAGGCGGTTGGTTCAGTCTGATGTTAAAGACAACGGCTTAACCGTGTAAGGTCATTGGAAACTAACCAACTTGAATGGAGAAGAGGAAAGCGGAATTCCATGTGGAGCGGTGAAATGCGTAGATATATGGAGGAATACAAGGGGCGAAGGCGGCTTTCTGGTCTGTGATTGACGATGAGACTCGAAAGCGTGGGTAGCGAACAGGATTAGAAACCCCTGTAGTTC
>otu10581 B08_1439960
GTGGGGAATATTGCACAATGGGCGCAAGCCTGATGCAGCCATGCCGCGTGTATGAAGAAGGCCCTAGAGTTGTAAAGTACTTTCAGTCGTGAGGAAGGCGTTGATGCTATAATCATCAACGATTGACGTTACCGACTGAAGCAGCACCGGCTAACTACGTGCCAGCAGCCGCCGTAATACGGAGGGTGCAAGCGTTAATCGGAATTACTGGGCGTAAAGCGCACGCAGGCGGTTGATTAAGTCAGATGTGAAATCCCCGGGCTTAACCTGGGAATGGCATCTGAAACTGGTAAGCTAGAGTCTTGTAGAGGGGGGTAGAATTCCATGTGTAGCGGTGAAATGCGTAGAGATGTGGAGGAATACCGGTGGCGAAGGCGGCCCCCTGGACAAAGACTGACGCTCAGGTGCGAAAGCGTGGGGAGCAAACAGGATTAGAAACCCTGGTAGTCC
>otu10582 A13_469817
TTAGGGAATCTTCCGCAATGAGCGAAATCCTGACGTAGCAATGCCGCGTGAATGAAGAAGGTCTTCGGATCGTAAAGTTCTGTTGTTAGAGAAGAACTGGTTTAAGAGTAACTGCTTAAACTTTGACGGTATCTAACCAGAAAGCCACGTCTAACTACTTGCCAGCAGCCGCGTTAATACGTAGTTGGCAAGCGTTGTCCGGATTTATTGGGCGTAAAGGGAGCGCAGGAGGTTCTTTAAGTCTGATGTGAAAGCCCAGGGCTCACCCGTGGAAGGTCATTGGAAACTGGAGAACTTGAGTACAGAAGAGGAAAGTGGAATTACATGTGTAGAGGTGATATGCGTAGAGATATGGAGGAACACCAGTGGCGAAGGCGACTTTCTGGTCTGTTACTGACGCTGAGGCTCGAAAGAATGGGGAGCGAACAGGATTAGAAACCCTAGTAGTCC
>otu10583 A01_792719
GTAGGGAATCTTCCGCAATGGGCGCAAGCCTGACGGTGCAATGCCGCGTGTGTGAAGAAGGTCTCCGGATCGTAAAGCACTGTTGTTAGAGAAGAACCACCAATAGAGTCACTGTTATGGGTCTGACGGGATCTAACCAGAAAGCCACGGCTAACTACGTGCCAGCAGCCGCGGTAATACGTAGGTGGCGAGCGTTGTCCGGATTTATTGGGCGTAAAGGGAGCGTAGGCGGTTACTTAAGTCTGGTGTGAAAGACCACGGCTCAACCGTGGATGGTCATTGGAAACTGGGTAACTAGAGGACAGAAGAGGAAAGTGGAATTCCATGTGTAGCGGTGAAATGCGTAGATATATGGAGGAACTCCAGTGGCGAAGGAGACTTTCTGGTCTGAAGCTGACGCTGAGGCTCGAAAGCGTGGGGAGCAAACAGGATTAGAAACCCTAGTAGTCC
>otu10584 B08_1310114
GTGGGGAATATTGGGCAATGGGCGAAAGCCTGACCCAGCAACGCCGCGTGAGGGAAGAAGGTTTTCGGATTGTAAACCTCTATCGTGGACGACGAACACAATGACGGTAGTCCACAAGGAAGCCCCGGCTAACTACGTGCCAGCAGCCGCGGTAATACGTAGGGGGCAAGCGTTGTCCGGAATGACTGGGCGTAAAGGGCGTGTAGGCGGCCGATTAAGTCTGAAGTGAAAGTCCTGCTTTCAAGGTGGGAATTGCTTTGGAGACTGGTTGGCTTGAGTGCGGAAGAGGTAAGTGGAATTCCCAGTGTAGCGGTGAAATGCGTAGAGATTGGGAGGAACACCAGTGGCGAAGGCGACTTACTGGGCCGTAACTGACGCTGAGGCGCGAAAGCGTGGGGAGCGAACAGGATTAGAAACCCTAGTAGTCC
>otu10585 A04_2201
GTGGGGAATATTGCACAATGGGGGAAACCCTGATGCAGCGACGCCGCGTGGGGGATGACGGCCTTCGGGTTGTAAACCTCTTTCAGTAGGGAAGAATTTGACTGTACCTGCAGAAGAAGCGCCGGCTAACTACGTGCCAGCAGCCGCGGTAATACGTAGGGCGCGAGCGTTGTCCGGAATTATTGGGCGTAAAGAGCTTGTAGGCGGTTTGTTGCGTCTGCTGTGAAAGCCCGGGGCTTAACTCCGGGTCTGCAGTGGGTACGGGCAGACTAGAGTGCGGTAGGGGTAACTGGAATTCCTGGTGTAGCGGTGGAATGCGCAGATATCAGGAGGAATACCGATGGCGAAGGCAGGTTACTGGGCCGTTACTGACGCTGAGAAGCGAAAGCATGGGGAGCGAACAGGATTAGAAACCCTAGTAGTCC
>otu10586 B10_1273051
GTGGGGAATATTGGACAATGGAGGAAACTCTGATCCAGCAATTCTGTGTGTGTGATGAAGGTTTTCGGATTGTAAAACACTTTTAGTTGGGAAGAAACAAATGACGGTACCAACAGAAGAAGCGACGGCTAAATACGTGCCAGCAGCCGCGGTAATACGTATGTCGCAAGCGTTATTCGGAATTATTGGGCTTAAAGGGCATCTAGGCGGCATGGCAAGTTGAAGGTAAAAACTGGTGGCTCAACAACAGGCTTGCCTACAAAATTGCTATGCTAGAGTACTGGAAAGGGGGGTGGAACTACACGAGTAGAGGTGAAATTCGTAGATATGTGTAGGAATGCCGATGATGAAGATACCTCACTGGACAGAAACTGCCGCTGAAGTGCAAAAGCTGGGGGAGCAAACAGGATTAGAACCCCGGGTAGTCC
>otu10587 B08_998771
GTGAGGAATATTGGACAATGGATGGAAATCTGATCCAGCCATGCCGCGTGAAGGTCACGGCCCTATGGGTCTTAAACTTCTTTTGTATGAGAGCAATAAGTGTTACGTGTAACACGATGAGAGTATCATACGAATAAGCATCGTCTAACTCCGTGCCAGCAACCGCGGTAATACGGAGGATGCAAGCGTTTTCCGGAGTTAGTGGGTTTAAAGGGTGCGTAGGCTGTTCGGTAAGTAAGTGGTGTAATGTTGCAGCTCAACTGCGAAGATGCCACTGATACGGCCGAGCTGGAATACGGTGGCCGTGGGAGGAATGTGTAATGTACCGGTGAAATGAATAGATATTACACAGAACACCGATTGCGAAGGCATCTCACGAAGCAGCGATTGACGCTGAGGCACGAAAGTGCGGGGATCAAACAGGATTAGAAACCCTTGTAGTCC
>otu10588 A09_859923
GTAGGGAATATTGCGCAATGGGGGAAACCCTGACGCAGCAACGCCGCGTGGAGGATGACACTTTTCGGAGCGTTAACTCCTTTTGATGGGAAAGAATAATGACGGAACCCAACGAATAAGCACCGGTTAACCCCGTGCCAGAAGCCGCGGTAATACGGAGGGTGCAACCGTAACTCGGAATCACTGGGCTTAAAGGACGCGTAGGCTGATTATCAAGTCTTTTGTGAAATCTAATGGCTTAACCATTAAACTGCTTAGGAAACTGCTAATCTAGAGTGAGGGAGAGGTAGATGGAATTCTTGGTGTAGGGGTAAAATCCGTAGAGATCAAGAGGAATACTTATTGCGAAAGCGATCTACTGGAACTTAACTGACGCTAATGCGGGAAAGCGTGGGGATCAAACAGGATTAGATACCCTGGTAGTCC
>otu10589 B04_1175310
GTGGGGAATATTGGACAATGGACCAAAGGCCGAATCCAGCAATCCTGTGGGCACGAGGAAGTTTTTCGGAAGGTAAAGTGCTTTCAGTGGGGAGGAAGAAAGTGACGGTACCAACAGAAGAAGCGACGGCTAAATACGTGCCAGCAGCCGCGGTAATACGTATGTCGCAAGCGTTATCCGGATTTATTGGGCGTAAAGCGGGTCTAGGCGGTCTATTAAGTCTGATGTTAAAATGCGGGGCTCAACTCCGTATTGCATTGGAAACTGGTAGACTAGAGTACTGGAGAGGTAAGCGGAACTACAAGTGTAGAGGTGAAATTCGTAGATATTTGTAGGAATGCCGATGGCGAAGGCAGCTTACTGGACAGATACTGACGCTAAGGCGCGAAAGCGTGGGTAGCAAACAGGATTAGAAACCCTGGTAGTCC
>otu1059 A10_559261
GTGGGGAATTTTGCACAATGGGCGGAAGCCTGATGTAGCGACGCCGCGTGGGGGATGAAGGCCTTCGGGTTGTAAACTCCTTTCGCTAGGGACGAAGCGTGTGTGACGGTACCTAGAAAAGAAGCACCGGCTAACTACGTGCCAGCAGCCGCGGTAATACGTAGGGTGCGAGCGTTGTCCGGAATTACTGGGCGTAAAGAGCTCGTAGGTGGGTTGTCGCGTCGACTGTGGAAGTCCAGGGCTGAACTTCGGGAGTGCAGGCGATACGGGCATCACTTGAGTGCTGTAGGGGTAACTGGAAGTCCTGGTGTAGCGGTGAAATGCGCACATATCAGGAGGAACTCCGATGGATAAGGCAGGTTACTGGGCAGTGACTGACGCTGAGGAGCGAAAGCATGGGTAGCGAACAGGATTAGATACCCGAGTAGTCC
>otu10590 B10_1602301
GTAGGGAATATTGCGCAATGTGGGAAACCCTGACGCAGCAACGCCGCGTGGAGGATGACACTTTTCGGAGCGTAAACTCCTTTTGTTGGGAAAGAATATTGACGGTACCCAAGGAATAAGCACCGGTTAACTCCGTGCCAGCAGCCCCGGTATAACGGAGGGTGCAAGCGTTACTCGGAATCACTGGGCGTAAAGGACACGTAGGCGGATTATCACGTCTTTTGTGAAATCTAACGGCGTAACCAATGAACTGCTTAGGAAACTGATAAGCTAGAGTGAGGGAGAGGTAGATGGAATTCGTGGTGTAGGGGTAAAATCTGCAGAGGTCAAGAGGAATACTTATTGCGAAAGCGATCTACTGGAACTGCACTGACGCTAATGCGTGAAAGCGTGGGGCGCAAACAGGATTAGAAACCCCAGTAGTCC
>otu10591 B03_1107810
GTGGGGAATATTGGACAATGGGGGAAACCCTGATCCAGCCATCCCGCGTGTGCGATGAAGGCCTTCGGGTTGTAAAGCACTTTTGGCAGGAAAGAAACGTCGCGGGTTAATACCCCGCTAAACTGACGGTACCTGCTGAATAAGCGCCGGCTAACTACGTGCCAGCAGCCGCGGGAATACGTAGGGTGCAAGCGTTAATCGGAATTACTGGGCGTAAAGCGTGCTAAGGCGGTTCGGAATGAAAGATGGGAAATCCCAGAGCTTAACTTTGGAATTGAATTTTTAACTACAGGGCTAGAGTGTGTTAGAGGGAAGTGGAATTCCGCGTGTAGCAGTGAAATGCGTAGATATGCGGAGGAACACCGATGGCGAAGGCAGCCTCCTGGGATAACACTGACGCTCATGCACGAAAGCGTGGGGAGCAAACAGGATTAGATACCCTAGTAGTCC
>otu10592 B09_1600498
GTGGGGAATATTGGACAATGGGCGAAAGCCTGATCCAGCCATGCCGCGTGTGTGAAGAAGGTCTTCGGATTGTAAAGCTCTTTTAGTTGGGAGGAAGGGAAGTAAGTGAATACCTTGCTGTTTTGACGTTACTTACCGAATAAGCACCGGCTAACTCTGTGCCAGCAGCCGCGGTAATACAGAGGTTGCAAGCGTTAATCGGAATTACTGGGCGTAAAGCGAGCGTAGGCGGTTTTGTAAGTTGGATGTGAAAGCCCTGGGCTCAACCTGGGAATTGCATCCAAAACTGCCAAGCTTGAGTACAGTAGAGGGTGGTGGAATTTCCTGTGTAGCGGTGAAATGCGTAGATATAGGAAAGAACACCAGTGGCGAAGGCGGCCACCTGGACTGATACTGACACTGAGGTGCGAAAGCGTGGGGAGCAAACAGGATTAGAAACCCTTGTAGTCC
>otu10593 B08_1449817
GTGGGGAATATTGGGCAATGGGGGAAACCCTGATCCAGCGACGCCGCGTGAAGGAAGAAGGCTTTCGGGTTGTAAACTTCTTTTAGCAGGGACGAAGGCCGTGACGGTACCTGCAGAAAAAGCAACGGCTAACTACGTGCCAGCAGCCGCGGTAATACGTAGGTTGCAAGCGTTGTCCGGAATTACTGGGTGTAAAGGGCGTGTAGGCGGAGATGCAAGTTGGGAGTGAAATCCCGGGGCTAAACCCAGGAACTGCTTTCAAAACTGTATGCCTTGAGTGTCGGAGAGGCAAGCGGAATTCCTAGTGTAGCGGTGAAATGCGTAGATATTAGGAGGAACACCAGTGGCGAAGGCGGCTTGCTGGACGATAACTGACGCTGAGGCGCGAAAGCGTGGGGAGCAAACAGGATTAGAAACCCTAGTAGTCC
>otu10594 A07_523178
GTAGGGAATATTGCGCAATGGGGGAAACCCTGACGCAGCAACGCCGCGTGGAGGATGACACTTTTCGGAGCGTAAACTCCTTTTGTTGGGAAAGAATAATGACGGTACCCAACGAATAAGCACCGGCTAACTCCGTGCCAGCAGCCGCGGTAATACGGAGGGTGCAAGCGTTACCCGGAATCACTGGGCGTAAAGGACGTGTAGGCGGATTATCAAGTCTTTTGTGAAATCTAATGGCTTAACCAATAAACTGCTTGGGAAACTGATTGTCTAGAGTGACGGAGAGGTAGATGGAATTCCTGGTGTAGGGGTAAAATCCGCAGAGATCAAGAGGAATACTTATGGCGAAAGCGACCTACTGGAACTTAACTGACGCTAAGGCGTGAAAGCGTGGGGAGCAAACAGGATTAGATACCCTTGTAGTCC
>otu10595 A02_452378
GTGGGGGATCTTGCACAATGGAGGCAACTCTGATGCAGCGACGCCGCGTGAGCGAAGAAGGGATTCGTTTCGTAAAGCTCTGTCCTATGGGAAGATAGTGACGGTACCATAGAAGAAAGCCCCGGCTAACTACGTGACAGCAGCCGCGGTAATACGTAGGGGGCGAGCGGTTTCCGGAATCATAGGGCGTAAAGGGTTCGTAGGCGGTAATACATGTCAGTTGTGACATCCTGAAGCTCAACCTCAGTAAGCAATTGTAACTGTATAACTTGAGGAATGGAGACGTAAGTCGACTACATAGTGTAGCGGTGAAATGAGTAGATATTAGGAGGAATAACAGTAGCGAAGGCGACTTACTGGCCATCACCTGACGCTGAGGAACGAAAGCGTGGGTAGCAAACAGGAATAGTAACCCTAGTAGTCC
>otu10596 B07_1283754
GTAGGGTATATTGCGAAATGGGGGAAACCCTGACGCAGCAACGCCGTGTGGAGGATGACACTTTTCGGAGCGTAAACTCCTTTTGTTGGGAAAGAATAATGACGGTACCCAACGAATAAGCACCGGCTAACTCCGTGCCAGCAGCCGCGGTAATACGGAGGGTGCAAGCGTTACTCGGAATCACTGGGCGTAAAGGACGCGTAGGCGGATTATCAAGTCTTTTGTGATATCTAATGGCTTAACCATTAAACTCCTTAGGAAACTGATAATCTAGAGTGAGGGTGGTTTAGATGGAATTCTTGGTGTAGGGGTAAAATCCGCAGAGATCAAGAGGAATACTTATTTCGAAAGCGATCTACTGGAACTTAACTGACGCCAATGCGTGAAAGCGTGGGGAGCAAACAGGATTATATACCCGTGTAGTCC
>otu10597 B08_1440336
GTGGGGAATCTTGCGCAATGGGCGAAAGCCTGACGCAGCAACGCCGCGTGGAGGATGAAGGCCCTTGGGTTGTAAACTCCTGTCGGTTGGGAAGAAATCTTACGGGGTTAATACCTCCGTAAGTTGACTGTACCAGCAAAGGAAGCCCCGGCTAACTCTGTGCCAGCAGCCGCGGTAATACAGAGGGGGCCAGCGTTATCCGGAATTATTGGGCGTAAAGGGCGCGTAGGCGGCCATGCGTGTCTTCCGTGACATCCCTCGGCTTAACTGAGGACGTGCGGAAGAAACTGCAAGGCTTGAGTCCGGGAGAGGGGGGTGGAATTCCCAGTGTAGCGGTGAAATGCGTAGATATTGGTAGGAACACCGGTGGCGAAGGCGGCCCCCTGGACCGGTACTGACGCTGATGCGCGAAAGCGTGGGTAGCAAACGGGATTAGAAACCCTAGTAGTCC
>otu10598 B01_205357
GTAGGGAATTTTGCGCAATGGGGGAAACCCTGACGCAGCAACGCCGCGTGAACGAGACGCCCTTCGGGGTGTAAAGTTTTGTCAGTGGGGACGAACAGATGACGGTACCCACAGAGGAAGCACCGGCTAACTCCGTGCCAGCAGCCGCGGTAATACGGAGGGTGCAAGCGTTGTCCGGAATCATTGGGCGTAAAGAGTTCGTAGGCGGTATGTAAAGTCAGGTGTTAAAGGCGCAGGCTCAACCTGTGTATGGCACTTGATACTTGCAAACTAGAATGCGGTAGAGGTAAAGGGAATTCCTGGTGTAGCGGTGAAATGCTTAGATATCAGGAGGAACATCGGTGGCGTAAGCGCTTTACTGGGCCGTAATTGACGCTGAGGAACGAAAGCCAGGGTAGCAAATGGGATTAGAAACCCTAGTAGTCC
>otu10599 B05_1277444
GTAGGGAATCTTCCGCAATGGGCGCAAGCCTGACGGAGCAATGCCGCGTGTGTGAAGAAGGTCTTCGGATCGTAAAGCACTGTTGTTAGAGAAGAAAAACCAATAGAGTAACTGTTATTGGTCTGACGGTATCTAACCAGAAAGCCACGGCTAACTACGTGCCAGCAGCCGCGGTAATACTAAGGTGGGGAGGGTTGTCCGGAATTATTGGGCGTAAAGGGAGCGCAGGCGGTGACTTAAGTATGCTGTGAAAGCCCACGGCTCAACCGTGGAAGGTCCTTGGATACTGAGTCTCTTGAGTACAGAAGAGGAAAGTGGAATTCCCTGTGTAGCGGTGAAATGCGTAGATATATGGAGGAACACCAGTGGCGAAGGCGACTTTCTGGTCTGAAACTGACGCTGAGGCTCGAAAGCGTGGGGAGCAAACAGGATTAGATACCCGAGTAGTCC
>otu106 B03_1396613
GTGGGGAATTTTGGACAATGGGGGAAACCATGATCCAGCCATCCCGCGTGTGCGATGAAGGCCTTCGGGTGGTAAAGCACTTTTGGCAGGAAAGAAACGTCGCGGGTTAATACCCCGCGAAACTGAGGGAACCTGCAGAATAAGCACCGGCTAACTACGTGCCAGCAGCCGCGGTAATACGTTGGGTGCAAGCGTTAATCGGAATTACTGGGCGTAAAGCGTTCGCAGGCGGTTCGGAAAGAAAGATGTGAAATACCAGCGCTTCACTTTGGACCTGCATTTTTAACTACCGGGCTAGCGTGTGTCAGAGGGAGGTGGAATTCCGCGTGTAGCAGTGAAATGCGTAGATATGCGGAGGAACACCGATGGCGAAGGCAGACTCCTGGGATAACACTAACGCTCATGCACGAAAGCGTGGGGAGCACACAGGATTAGAAACCCCTGTAGTCC
>otu1060 A12_133553
GTAGGGAATCTTCCGCAATGGGCGCAAGCCTGACGGAGCAATGCCGCGTGAATGAAGAAGGTCTTCGGGTTGTGAACCTCTTTCGCTCATGGTCAAGGCCTGGCTTTGGGTTGGGTTGAGGGTAGTGGGTAAAGAAGCGCCGGCTAACTACGTGCCAGCAGCCGCGGTAATACGTAGGGCGCGAGCGTTGTCCGGAATTATTGGGCGTAAAGGGCTTGTAGGCGGTTGATCGCGTCTGTCGTGAAATTTTCTGGCTTAACTGGGAACTTGCGGTGGGTACGGGTTGACTTGAGTGCGGTAGGGGAGACTGGAATTCCTGGTGTAGCGGTGGAATGCGCAGATATCAGGAGGAACACCGGTGGCGAAGGCGGGTCTCTGGGCCGTTACTGACGCTGAGGAGCGAAAGCGTGGGGAGCGAACAGGATTAGAAACCCCAGTAGTCC
>otu10600 B03_1541230
GTGGGGAATTTTGGACAATGGGGGCAACCCTGATCCAGCAATGCCGCGTGTGTGAAGAAGGCCTTCGGGTTGTAAAGCACTTTTGTCCGGAAAGAAATTGCCCTGACTAATACCTGGGGTAGATGACGGTACCGGAAGAATAAGCACCGGCTAACTACGTGCCAGCAGCCGCGGCAATACGAAGGGTGGGAGCGTGAATCGGAATTACTGGGCGTAAAGCGTGCGCAGGCGGTCTTGTAAGTCAGGCGTGAAATCCCCGGGCTCAACCTGGGAGCTGCGTTTGTAACTGCAAGGCTAGAGTGCGGGAGAGGGGAGTAGAATTCCAAGTGTAGCGGTGAAATGCGTAGAGATGTGGAGGAATACCGATGGCGAAGGCAGCCCTCTGGGACGTGACTGACGCTGATGCACGAAAGCGTGGGGAGCAAACAGGATTAGAAACCCGAGTAGTCC
>otu10601 B03_1349850
GTGAGGAATATTGGTCAATGGAGGCAACTCTGAACCAGCCAAGTCGCGTGAAGGAAGACGGTCCTAAGGATTGTAAACTTCTTTAGTAGGTGAGTAGAGATGGGCACGAGTGCTCATAGGCAAGTAACCTAAGAATAAGTATCGGCTAACTCCGTGCCAGCAGCCGCGGTAATACGGAGGATACGAGCGTTATCCGGAATTATTGGGTTTAAAGGGTGCGTAGGTGGTGATGTCGGTCTGGGGTGAACAGCTATAGCTTAACTAGAGTCTTGCCGATGAAACTGCGTTACTTGAGTGTCGATGCTGTAAGCGGAACGCGCAGTGTAGCGGTGGAATGCATAGATATTACGCAGAACTACGATTGCGAAGGCAGCTTACCAAATTACAACTGTCTCTGATGCACGAAAGCGTGGGTATCAAACAGGATTAGAAACCCCGGTAGTAC
>otu10602 A10_868791
GTGGGGAATATTGGACAATGGAGGAAACTCTGATCCAGCAATTCTGTGTGTGTGAAGAAGGTTGTCGGATTTTAAAACACTTTTAGTTGGGAAGAAACAAATGACGGTACCAACAGAAGAAGCGACGGCTAAATACGTGCCAGCAGCCGCGGTAGTACGTAAGTGGCAAGAGTTATTCGGAATTATTGGGCTTAAAGGGCATCTAGGCGGCAAATCAAGTTGAAGGTGAAGACCTGTGGCTCAACCACCGACTTGCCTACGAAACTGGTGTGCTAGAGTACTGGAAAGGTGGGTGGAACTACACGAGTAGAGGTGAAATTCGTAGATATGTGTAGGAATGCCGATGATGAAGATAACTCACTGGACAGAAACTGACGCTGAAGTGCGAAAGCTAGGGGAGCAAACCGGATTAGAAACCCTAGTAGTCC
>otu10603 A11_280857
GTGGGGAATATTGGGCAATGGGGGAAACCCTGACCCAGCAACGCCGCGTGAAGGAAGAAGGCCCTCGGGTTGTAAACTTCTTTTACCAGGGACGAATAAAATGACGGTACCTGGAGAAAAAGCAACGGCTAACTACGTGCCAGCAGCCGCGGTAATACGTAGGTTGCAAGCGTTGTCCGGATTTACTGGGGGTAAAGGGCGTGTAGGCGGAGATGCAAGTTTGGAGTGAAATCCCGGGGCTCAACCCTGGAACTCCATTCAAAACTGTATCACTTGAGTGTCGGAGAGGCAAGCGGAATTCCTAGTGTAGCGGTGAAATGCGTAGATATTAGGAGGAACACCAGTGGCGAAGGCGGCTTGCTGGACGATAACTGACGCTGAGGCGCGAAAGCGTGGGGAGCAAACAGGATTAGATACCCTAGTAGTCC
>otu10604 A09_339618
GTGGGGAATATTGGACAATGGGCGAAAGCCTGATCCAGCCATGCCGCGTGTGTGAAGAAGGTCTTCGGATTGTAAAGCACTTTAAGTTGGGAGGAAGGGCAGTAAGTTAATACCTTGCTGTTTGGACGTTACCGACAGAATAAGCACCGGCTAACGCTGTGCCAGCAGCCGCTGTAATACAGAGGGTGCAAGCGGTAATCGGAATTACTGGGCGTAAAGCGCGCGTAGGTGGTTTGGTAAGGTGGATGTGAAAGACCGGGGCTCAACCAGGGACATGCATCAAAAACTGCCAAGCTCGAGTACGGTAGAGGGTGGTGGAATTCCATGTGTAGCGGTGAAATGCGTAGATATAGGAAGGAACACCAGTGGCGAAGGCGACCACCTGGAATGATACTGACACTGAGGTGCGAAAGCGTGGGGAGCAAACAGGATTAGAAACCCTAGTAGTCC
>otu10605 A11_614446
GTGAGGAATATTGGTCAATGGAGGCAACTCTGAACCAGCCAAGTCGCGTGAAGGAAGACGGTCCTAAGGATTGTAAACTTCTTTAGTAGGTGAGTAGAGATGGGCACGAGTGCTCATAGGCAAGTAACCTAAGAATAAGTATCGGCTAACTCCGTGCCAGCAGCCGCGGTAATACGGAGGATACGAGCGTTATCCGGAATTATAGGGTTTAAAGGGTGCGTAGGTGGTGATGTACGTTGGTGGTGAGAGGCTATAGATTAACTGTAGTATTGCCGTTGAGACTGTATTACTGGAGTGTAGATGCTGTAGGCGGAACGCGTAGTGTAGCAGTGAAATGCATAGATATTACGCAGAACTCCGATTGCGAAGGCAGCTTACAAAATTACAACTGACGCTGATGCACGCAAGCGTGGGTATCAAACAGGATTAGAAACCCCTGTAGTCC
>otu10606 A12_89090
GTAGGGAATCTTCCGCAATGGGCGCAAGCCTGACGGAGCAATGCCGCGTGAATGAAGAAGGTCTTCGGATCGTAAACTTCTTTTGTTAGGGAAGAACGGGGATAAGAGTAACTGCTTATCCACTGACGGTATCTAACCAGAAAGCCACGGCTAACTACGTGCCAGCAGCCGCGGTAATACGTAGGTGGCAAGCGTTGTCCGGATTTATTGGGCGTAAAGGGTGCGCAGGCGGTTAGTTAAGTCTGATGTGAAAGCCCAGGGCTTAACCGTGGAAGGTCATTGGAAACTGGGTGACTTGAATACAGAAGAGGAAGGTGGAATTCCGTGTGTAGCGGTGAAATGCGTAGATATATGGAGGAACACCAGTGGCGAAGGCGACCTTCTGGTCTGTTACTGACGCTGAGGCTCGAAAGCGTGGGGAGCAAACAGGATTAGAAACCCGAGTAGTCC
>otu10607 A13_238119
GTGGGGAATTTTGCACAATGGGGGAAACCCTGATGCAGCGACGCCGCGTGAATGATGAAGATCTTCGGATCGTAAACTTCTGTCCTTAGTGAAGATAATGACAGTAACTAAGAAGCAAGCCCTGGCTAAATACGTGCCAGCAGCCGCGGTAAGACGTATGGGGCAAGCGTTGTCCGGAATTATTGGGCGTAAAGGGTACGTAGGCGGTTAAATAAGTTCTGATTTAAATCCCGTGGCCCAACCACGGTCCGGTCCGAAAACTGTATAACTTGAGTAGATCAGAGGAAAGTGGAATTCCCTGTGTAGCGGTGAAATGCGTAGATATAGGGAGGAACACCAGTGGCGAAGGCAACTTTCTGGAATCAAACTGACGCTGAGGTGCGAAAGCGAGGGGAGCAAACAGGATTAGAAACCCGAGTAGTCC
>otu10608 B07_1384485
GTAGGGAATATTGCGCAATGGGGGAAACCCTGACGCAGCAACGCCGCGTGGAGGATGACACTTTTCGGAGCGTAAACTCCTTTTGTCGGGAAAGAATAATGACGGTACCCAACGAATAAGCACCGGCTAACTCCGTGCCAGCAGCCGCGGTATAACGGAGGGATCAAGCGTTATCGGGAATCACTGGGCGTAAAGGACGCGTAGGCGGATTATCAAGTCTGTTGTGAAATCTAATGGCTTAACCATTAAACTGCTTAGGATACTGCTAAGCTAGAGTGAGAGAGAGGTAGATGGAATTCTTGGTGTAGGGGTAAAATCCGCAGAGATCAAGAGGAATACTTATTGCGAAAGCGATCTACTGGAACATAACTGACGCTAATGCGTGAAAGCGTGGGGAGCAAACAGGATTAGAAACCCTTGTAGTCC
>otu10609 A02_236877
GTGGGGAATATTGGACAATGGACCAAAAGTCTGATCCAGCAATTCTGTGTGCACGATGAAGTTTTTCGGAATGTAAAGTGCTTTCAGTTGGGAAGAAGAAAGTGACGGTACCAACAGAAGAAGCGACGGCTAAATACGTGCCAGCAGCCGTGGTAATACGTATGTCGCAAGCGTTATCCGGATTTATTGGGCGTAAAGCGCGTCTAGGCGGTCTATTAAGTCTGAGGGTAAAATGCGGGGCTCCACTCCGTATTGCGTTGGAAACTGGAAGGCTAGAGTAATGGAGAGGTAAGCGGAACTACAAGTGTAGAGGTGAAATTCGTAGATATTTGTAGGAATGCCGATGGGGAAGCCGACCTACTGGAAAGGTACTGACGCTAAAGCGCGAAAGCGTGGGTAGCAAACCGGATTAGAAACCCCAGTAGTCC
>otu1061 B07_1068592
GTCGAGAATCTTGGGCAATGCGCGAAAGCGTGACCCAGCAATGCCGCGTGTGTGACGAAGGTCTTCGGATTGTAAAACACTGTCTCCCGTGACGAAAGATGACGGTAGCGGGGAAGGAAGCCACGGCTAACTACGTGCCAGCAGCCGCGGTAATACGTAGGAGGCGAGCGTTGTTCGGATTTATTGGGCGTAAAGGGTCTGTAGGAGGTTTGCTAAGTGCGGGGTGAAATCCGGAAGGTCATCGCCCGAACGGCACTGCAGACTGGCAGAGTAGAGTCCCATAGAGGGAAGCCGAATACCAAGTGGAGCGGGGAAATGCGTAGATATTTGGTAGAACACCAAGAGCGAAGGCAGCTTACTGGGTGGTAACTGACTCTGAGAGACGAAAGCGTGGGGAGCAAACAGGATTAGAAACCCTAGTAGTCC
>otu10610 B01_883271
GTAGGGAATATTGGTCAATGGACGCAAGTCTCAACCAGCCATGCCGCGTGAGGGATGAAGGTCCTCGGGATTGTAAACTCCTTCTATAGGGGGCGAAAAAAGGGTTTTCTAACTCACTTGACAGTACCCTATGATTAAGCACCGGCTAACTCCGTGCCAGCAGCCGCGGTAATACGGAGGGTGCAAGCGTTATCCGGATTCACTGGGTTTAAAGGGTGCGTAGGCGGGTGGCTTAGTCAGAGGTGAAATGCTGGGGCTTAAGCTCAGAACTGCCTTTGATACTAGCTATCTTGAATATGGTAGAGGTAAGCGGAATATGTCATGTAGCGGTGAAATGCATAGATATTACATAGAACACCGATTGCGAAGGCAGCTTACTACGCCTATATTGACGCTGAGGCACGAAAGCGTGGGGATCAAACAGGATTAGAAACCCTAGTAGTCC
>otu10611 A09_963674
GTAAGGAATATTGGTCAATGGACGCAAGTCTGAACCAGCCATGCCGCGTGAAGGATGAAGGTCCTCTGGATTGTAAACTTCTTTTATAGGGGGCGAAAAAAGGGTTTTCTAACTCACTTGACAGTACCCTATGAATAAGCACCGGCTAACTCCGTGCCAGCAGCCGCGGTAATACGGAGGGTGCAAGCGTTATCCGGATTCACTGGGTTTAAAGGGTGCGTAGGCGGGTAGGTAAGTCAGAGGTGAAATCCTGTAGCTTAACTCCAGAACTGTCTTTGATACTATCTATCTTGAATATGGTTGAGTTAAGCGGAATATGTCATGTAGCGGTGAAATGCATATATATGACATAGAACCCCTAGTGCGATGTCAGCTTACTATGCTTATATTTACGCTGAGGCACGAAAGCGTGGGGATCAAACAGGAATAGATACCCTTGTAGTCC
>otu10612 A03_503647
GTGGGGAATATTGGACAATGGGGGCAACCCTGATCCAGCCATGCCGCGTGAGTGATGAAGGCCCTCGGGTTGTAAAGCTCTTTCACCGGTGAAGATAATGACGGTAACCGGAGAAGAAGCCCCGGCTAACTTCGTGCCAGCAGCCGCGGTAATACGAAGGGGGCTAGCGTTGTTCGGATTTACTGGGCGTAAAGCGCACGTAGGCGGACTGTTAAGTCAGGTGTGAAATCCCGGGGCTCAACCCCGGAACTGCATTTGGTACTGGAAGTCTGGAGTATGGTAGAGGTGACTGGAATTCCGGGTGTAGCGGTGAAATTCGTAGATATTAGGAGGAATACCAATGGCGAAGGCGGGTCACTGGACCATTACTGACGCTGAGGAGCGAAAGCGTGGGGAGCAAACAGGATTAGAAACCCCAGTAGTCC
>otu10613 A11_421239
GTGGGGAATATTGCACAATGGACGCAAGTCTGATGCAGCGACGCCGCGTGGGGGATGAAGGCTTTCGGGTTGTAAACTCCTTTCAGCACAGAAGAAGCGTGAGTGACGGTATGTGCAGAAGAAGCGCCGGCTAACTACGTGCCAGCAGCCGCGGTAATACGTAGGGCGCGAGCGTTGTCCGGAATTATTGGGCGTAAAGAGCTCGTAGGCGGTTTGTTGCGCCTGCTGGGAAAGTCCGGGGCTTAACTTCGGTATTGCAGTGGGTACGGGAGGAATAGAGTGTGGTAGGGGTAGCTGGAATTCCTGGTGTAGCGGTGGAATGCGCATATATCAGGAGGAACACCGATGGCGAAGGCAGGTTACTGGGCCATTACTGACGCTGAGGCGCGAAAGCATGGGTAGCGAACAGGATTAGATACCCGTGTAGTCC
>otu10614 B08_1480112
GTGGGGAATATTGCACAATGGGCGCAAGCCTGATGCAGCGACGCCGCGTGGGGGATGACGGCCTTCGGGTTGTAAACCTCTTTCGACAGGGACGAAGCTTTGGTGACGGTACCTGTATAAGAAGCACCGGCTAACTACGTGCCAGCAGCCGCGGTAATACGTAGGGTGCGAGCGTTGTCCGGAATTACTGGGCGTAAAGAGCTCGTAGGTGGTTTGTCGCGTCGTCTGTGAAATTCCGGGGCTTGACTTCGGGCGTGCAGGCGATACGGGCATAACTTGAGTGCTGTAGGGGAGACTGGAATTCCTGGTGTAGCGGTGGAATGCGCAGATATCAGGAGGAACACCGATGGCGAAGGCAGGTCTCTGGGCAGTAACTGACGCTGAGGAGCGAAAGCATGGGGAGCGAACAGGATTAGAAACCCTTGTAGTCC
>otu10615 A04_141338
GTAGGGAATCTTCCGCAATGGGCGCAAGCCTGACGGAGCAATGCCGCGTGTGTGACGAAGGTCTCCGGATCGTAAAGCACTGTTGTTAGAGAAGAACCACCAATAGAGTCCCTGTTATTGGTCTGACGGTATCTAACCAGAAAGCCACGGCTAACTACGTGCCAGCAGCAGCGGTAATAAGTAGGTGGCGAGCGTTGTCCGGATTTATTGGGCGTAAAGGGAGCGCAGGCGGTGACGTAAGTGTGATGTCAAAGCCCACGGCTCAACCGTGGAAGTTCATTGGAAACTGCCTCACTTGAGTACAGAAGAGGAAAGTGGAATTCCATGTGTAGCGGTGAAATGCGTAGATATATGGAGGAACACCAGTGGCGAAGGCGACGTTCTGGTCTTAAACTGACGCTGAGACTCGAAAGCGTGGGGAGCAAACAGGATTAGAAACCCCAGTAGTCC
>otu10616 B03_1228508
GTGGGGAATATTGGACAATGGGCGCAAGCCTGATCCAGCCATACCGCGTGGGTGAAGAAGGCCTTCGGGTTGTAAAGCCCTTTTGTTGGGAAAGAAATCCAGCCGGCTAATACCTGGTTGGGATGACGGTACCCAAAGAATAAGCACCGGCTAACTTCGTGCCAGCAGCCGCGGTAATACGAAGGGTGCAAGCGTTACTCGGAATTACTGGGCGTAAAGCGTGCAGAGGTGGTCGTTTACATCCGTTGTGAAAGCCCTTGGCTGCACCTGAGAAGTGCAGTGGATACTGGGCGACTAGAGTGTGGTAGGGGGTAGCGGAATTCCTGGTGAAGCAGTGAAATGCGTAGAGATCAGGAGGAACATCCATGGCGAAGGCAGCTACCTGGACCAACACTGAACCTGAGGCACGAAAGAGTGGGGAGCAAACAGGATTAGATACCCCAGTAGT
>otu10617 B08_1216229
GTGGGGAATCTTGCGCAATGGTCGAAAGCCTGACGCAGCGACGCCGCGTGCGGGAGGAAGCCCTTCGGGGTGTAAACCGCTGTTACTCGGGACGAACTTCCCGATTCATCGGGATTGACGGTACCGGGGGAGGAAGCACCGGCTAACTCTGTGCCAGCAGCGGCGGTAATACAGAGGGTGCGAGCGTGGTCCGGAATCACTGGGCGTAAAGGGCGCGTAGGCGGCATCTCAAGCGTGCGGTGAAAGCTCGGGGCTTAACTCCGAGTCTGCCGTGCGAACTGGGAGGCTTGAGTCTGGTAGAGGTCAATGGAATTCCGGGTGTAGCGGTGGAATGCGTAGAGATCCGGAAGAACACCGGTGGCGAAGGCGGTCGACTGGGCCAGAACTGACGCTGAGGCGCGACAGCGTGGGGAGCGAACAGGATTAGATACCCTAGTAGTCC
>otu10618 A11_209716
GTGGGGAATTTTGGACAATGGGCGAAAGCCTGATCCAGCAATGCCGCGTGCAGGATGAAGGCCTTCGGGTTGTAAACTGCTTTTGTACGGAACGAAAAGTCCCGGGATAACACCCCGGGACCATGACGGTACCGTAAGAATAAGCACCGGCTAACTACGTGCCAGCAGCCGCGGTAATACGTAGGGTGCAAGCGTTAATCGGAATTACTGGGCGTAAAGCGTGCGCAGGGGGTTATGTAAGACAGATGTGAAATCCCCGGGCTCAACCTGGGAACTGCATTTGTGACTGCATAGCTGGAGTACGGCAGAGGGGGACGGAATTCCGCGTGTAGCAGTGAAATGCGTAGATATGCGGAGGAACACCGATGGCGAAGGCAATCCCCTGGGCCTGTACTGACGCTCATGCACGAAAGCGTGGGGAGCAAACAGGATTAGAAACCCTAGTAGTCC
>otu10619 B01_649811
GTGAGGAATAATGGACAATGGAGGCAACTCTGATCCTGCCAAGTCGCGTGAAGGAAGGCTGCCCTATGGGTTGTAAACTGCTTTAGTAGGTGAGTAGAAGTAGGCACGAGTGCTTATTGGAAAGTAACCTAAGAATAAGTATCGGCCAACGCCGATCCAGCAGCCGCGGTAATACGGAGGATACGAGCGTTATCCGGATTTATTGGGTTTAAAGTGTGCGTAGGTGGCTAGTTAAGTTTGGGGTGAAAAGCAGTGGCTCAACCACGGTCTTGCCTAGAATACTGGTGAGCTTGAGTGTAGATGATGTAGACGGAATATCTAGTGTAGCGGTGAAATGCTTAGATATTACGTGGAACACCGATTGCGAAGGCAGCTTACAAAACTACAACTGACACTGATGCACGAAAGCGAGGGTATCTAACAGGATTAGAAACCCTTGTAGTCC
>otu1062 B03_1286721
GTGGTGAATTTTGGACAATGGGCGCAAGCCTGATCCAGCAATGCCGCGTGAGTGAAGAAGGCCTTCGGGTTGTAAAGCTCTTTTGTCAGGGAAGAAACGGCTCCGGCTAATATCCGGGGCTAATGACGGTACCTGAAGAATAAGCACCGGCTAACTACGTGCCAGCAGCCGCGGTAATACGTAGGGTGCAAGCGATAATCGGAATTACTGGGCGTAAAGCGTGCGCATGCGGTTTTGTACGTCTGTCGTGAAAGCCCCGGGCTCAGCCTGGGAATTGCGATAGAGACTGCAAGGCTTGGATCTGGCAGAGGGGGGTAGAATTCCACGTGTAGCAGTGAAATGCGTAGAGATGTGGAGGAACACCGATGGCGAAGGCAGCCCCCTGGGTCAAGATTGACGCTCATGCACGAAAGCGTGGGGAGCAAACAGGATTAGAAACCCGTGTAGTCC
>otu10620 B10_1076358
GTGGGGAATATTGGACAATGGAGGAAACTCTGATCCAGCAATGCTGTGTGTGTGATGAAGGATTTCGGATTGTAAAACACTTTTAGTCGGGGAGAAACAAATGACGGTACCAACAGAAGATGCGACGGCTAAATACGTGCCAGCAGCCGCGGTAATACGTATGTCGCAATAGTTATTCGGATTTATTGGGCTTAAAGGGCATCTAGGCGGCATGGCAAGTAGAAGGTGAAAGCTTGTGGCTCAACCACAAACTTGCCGAGAAAACTGGTTTGCTAGAGTACTGGAAAGGTGGGTGGAACTACAGGAGTAGCGGTGAAATTCGTAGATATGTGTAGGAATGCCGATGATGAAGATATCTCACTGGACAGAAACTGACGCTGAAGCCCGAAAGCTAGGGTAGCAAACAGGATTAGAAACCCTAGTAGTCC
>otu10621 B08_1325185
GTGGGGAATATTGCACAATGGGGGAAACCCTGATGCAGCGACGCCGCGTGAGTGAAGAAGTATTTCGGTATGTAAAGCTCTATCAGCAGGGAAGAAAATGACGGTACCTGACGAAGAAGCCCCGGCTAACTACGTGCCAGCAGCCGCGGTAATACGTAGGGGGCAAGCGTTATCCGGATTTACTGGGTGTAAAGGGAGCGTAGACGGCGATGCAAGTCAGCAGTGAAATCCACGGGCTTAACCTGGGCACTGCAGTGGAAACTGTATTGCTAGAGTGCTGGAGGGGCAAGTGGAATTCCTAGTGTAGCGGTGAAATGCGTAGATATTAGGAGGAACACCAGTGGCGAAGGCGGCTTGCTGGACAGTAACTGACGTTGAGGCTCGAAAGCGTGGGGAGCAAACAGGATTAGAAACCCTAGTAGTCC
>otu10622 B02_118890
GTGAGGAATATTGGTCAATGGGCGCGAGCCTGAACCAGCCAAGTCGCGTGAGGGAAGACGGTCCTATGGATTGTAAACCTCTTTTGTCGGGGAGCAAAAGACGCCACGCGTGGCGTTCCGAGAGTACCCGAAGAAAAAGCATCGGCTAACTCCGTGCCAGCAGCCGCGGTAATACGGAGGATGCGAGCGTTATCCGGATTTATTGGGTTTAAAGGGTGCGCAGGCGGAAGATCAAGTCAGCGGTAAAATTGAGAGGCTCAACCTCTTCGAGCCGTTGAAACTGGTTTTCTTGAGTGAGCGAGAAGTATGCGGAATGCGTGGTGTAGCGGTGAAATGCATAGATATCACGCAGAACTCCGATTGCGAAGGCAGCATACCGGCGCTCAACTGACGCTCATGCACGAAAGTGTGGGTATCGAACAGGATTAGAAACCCTAGTAGTCC
>otu10623 B07_1355859
GTGGGGAATATTGCACAATGGGCGCAAGCCTGATGCAGCGACGCCGCGTGTGGGATGACGGCCTTCGGGTTGTAAACCACTTTCAGCAGGGAAGAAGCTTTTTGTGACGGTACCTGCAGAAGAAGCGCCGGCTAACTACGTGCCAGCAGCCGCGGTAATACGTAGGGCGCGAGCGTTATCCGGAATTATTGGGCGTAAAGAGCTCGTAGGCGGTTTGTCACGTCTGCTGTGAAAGCCCGGGGCTTAACCCCGGGTGTGCAGTGGGTACGGGCAGACTGGAGTGCAGTAGGGGAGACTGGAATTCCTGGTGTAGCGGTGAAATGCGCAGATATCAGGAGGAACACCGATGGCGAAGGCAGGTCTCTGGGCTGTTACTGACGCTGAGGAGCGAAAGCATGGGGAGCGAACAGGATTAGAAACCCGAGTAGTCC
>otu10624 A08_602292
GTAGGGAATCTTCCACAATGGGCGCAAGCCTGATGGAGCAACGCCGCGTGTGTGAAGAAGGTCTTCGGATCGTAAAGCACTGTTATTAGCCAAGAACACCCTAGAGAGTCACTGTTCTAGGGATGACGGTAACTAACCAGAAAGCCACGGCTAACTACGTGCCAGCAGCCGCGGTAATACGTAGGTGGCAAGCGTTGTCCGGAATTATTGGGCGTAAAGGGAGCGCAGGCGGTGTCTTAAGTCTGATGTGAAAGCCCACGGCTTAACCGGGGACCGGCATTGGGAACTGGGACGCTTGAGTGCAGGAGAGGAAAGTGGAATTCCTAGTGTAGCGGTGAAATGCGTAGATATTAGGAGGAACACCAGTGGCGAAGGCGGCTTTCTGGTCTGACACTGACGCTGAGGCTCGAAAGCGTGGGGAGCAAACAGGATTAGATACCCCAGTAGTCC
>otu10625 B02_245684
GTGGGGAATATTGGACAATGGGCGCAAGCCTGACGCAGCAATGCCGCGTGGGTGAAGAAGGCCTTCGGGTTGTAAAGCCCTTTTGTTGGGAAAGAAATCCAGCCTGCTAATACCAGGTTGGAATGACGATACCCAAAGAATAAGCACCGGCTAACTGCGTGCCAGCAGCCGCGGTGATACTAAGGGTGCAAGCGTTACTCGGAATTACTGGGCGTAAAGCGTGCGTAGGCGGTTGGTTAAGTCCGTTGTGAAATCCCCGGGCTTAACCTGGGAACTGCAGTGGAGACTGGGCGTATAGAGTGTGGTAGAGGGAAGTGGAATTCCTGGTGTAGCAGTGAAATGCGTAGAGATCAGGAGGAACATCCATGGCGAAGGCGACTACCTGGACCAACACTGACACTGAGGCACGAAAGCGTGGGGAGCAAACAGGATTAGAAACCCTAGTAGTCC
>otu10626 B07_1478515
GTGGGGAATTGTTCACAATGGAGGACACTCTGATGCAGCGACGCCGCGTGAGCGATGAAGGGATTCGTTTCGTAAAGCTCTGTTCTATGGGAAGAAAATGACTGTACCATAGGAGCAAGCCCCGGCTAAATACGTGCCAGCAGCCGCGGTAATACCTATGGGGCGAGCGTTGTCCGGGATTATTGGGCGTCAAGGGTACGCAGGCTGTTTACCAAGTTGGATGTGAAATCTTGTAGCTCAACTACAAACGAGAATCCAATATCGGAAAACTTGATTAAGGGAGAGGTAAGTGGAATTCCTGGTGTAGCTGTGGAATGCTTAGATATCAAGAGGAATACCGGTGGCGAAGGCGACTTACTGGACTTAAACTGACGCTGCTGTACGAACGCGTGGGGAGCAAACAGGATTAGAAACCCGGGTAGTCC
>otu10627 A10_205857
GTGGGGAATATTGCACAATGGACGCAAGTCTGATGCAGCGACGCCGCGTGGGGGATGAAGGCTTTCGGGTCGTAAACTCCTTTTAGCACTGAACAAGGCTTTTGTTGAGGGTCGGTGTTGCATAAGCGCCGGCTAACTACGTGCCAGCAGCCGCGGTAATACGTAGGGCGCGAGCGGTGTGCGGAATTATTGGGCGTAATGAGCTCGTAGGCGGTTTGTCGCGTCTGCTGTGAAAGACCGGGGCTTGACTGCGGGGCTGCAGTTGGTACGGGCGGGTTAGAGTGATGTAGAGGTAATTGGACTGTCTGGTGTAGCGGTAGAATGCGCAGATATCAGGAGGAACACCGATGGCGAAGGCAGGTTACTGGTCCGTTACTGACGCTGAGGAGCGAAAGCATGGGGAGCGAACAGGATTAGAAACCCGTGTAGTCC
>otu10628 A03_282846
GTTAGGAATATTCGTCAATGGGGGAAACCCTGAACGAGCAATGCCGCGTGAAGGATGACGGTCCTATGGATTGTAAACTTCTGTTGTTAGGGAAGAACGACCTGTATAGGAAATGATACAGGAGTGACGGTACCTTTCAAGAAAGCTCCGGCTAACTACGTGCCAGCAGCCGCGGTAATACGTAGGGAGCAAGCGTTATCCGGATTTATTGGGTGTAAAGGGTACGTGGGCGTGCTTTAAGGTCTGTGGTCTAATCCCGGAGCTTAACTCCGGTCCGCCACAGAAACCGTTTGGCTTGAGTATGGTAGAGGCAAGTGGAATTTCTAGTGTAGCGGTTAAATGCGTAGATATTAGAAGGAACACCAGTGGCGAAGGCGACTTGCTGGGCCATTACTGACGCTGAGGTACGAAAGCGTGGGGAGCAAATAGGATTAGAAACCCTAGTAGTCC
>otu10629 B06_1077383
GTGAGGAATATTGGTCAATGGAGGAAACTCTGAACCAGCCAAGCCGCGTGAAGGAAGACGGTCCTCGGGATTGTAACCTTCTTTAGTAGGTGAGTAGGAGTAGGTACGTGTACCTGATAGAAAGTAACCTAAGAATAAGTAACGGCTAACTCCGTTACAGCAGCGGCGGTAATACGGAGGATACGAGCGGTATCTGGAGTTATTGGGTTTAAAGGGTGCGTAGGTGGCTTATCAAGTCAGGGGTGAAAATCTGTGGCTCAACCATAGTATTGCCTTTGATACTGTTGAGCTTGAGTGCAGATGAGGTAGGCGGAATGCCTAGTGTAGCGGTGAAATGCATAGATATTACGAAGAACTCCGATTGCGAAGGCAGCTTACTAAGCTACTACTGACACTGAGGCACGAAAGCGTGGGTATCAAACAGGATTAGAAACCCTGGTAGTCC
>otu1063 A04_419791
GTAGGGAATATTCCGCAATGGGCGCAAGCCTGACGGAGCGATGCCGCGTGTGTGAAGAAGGTCTCCGGATCGTAAAGCACTGTTGGTAGAGAAGAACGACCAATAGAGTAACTGTTATAGGTCTGACGGTATCTAACCAGAAAGCCACGGCTAACTACGTGCCAGCAGCCGCGGTAATACGTAGGTGGCGAGCGTTGTCCGGATTTATTGGGCGTAAAGGGAGCGCAGGCGGTTACTTAAGTCTGATGTGAAAGCACACGGCTCAACCGTGGAAGGTCATTGGAAACTGGGTCACTGGAGTACAGATGAGGGAGGTGGAATTCCATGTGTAGCGGTGAAATGCGTAGATATATGGAGGAACACCAGTGGCGAAGGCGACTTTCTGGACTGAAACTGACGCTGAGGCGCGAAAGCGTGGGGAGCAAACAGGATTAGAAACCCCTGTAGTCC
>otu10630 B09_1432974
GTGGGGAATATTGGACAATGGGCCACAAGCCTGATCCAGCAATTCTGTTTGCTCGATGAAGGTCTTCGGATTGTAAAGTGCTTTCAGATGGGAAGAAGAAAGTGACGGTACCAACAGAAGAAGCGACGGCTAAATACGTGCCAGCAACCGCGGTAATACGTATGTCGCACGCGTTATCCGGATTTATTGGGCGTAAAGCGCGTCTAGGCGGAAAAATAAGTCTGATGTAAAACTGCGGGGCTAAACGAAGAATTGCGTTGGAAACTGTTTGTCTAGAGTACTGGAGAGGTGGGCGGAACTACAAGTGTAGAGGTGAAATTCGTAGATATTTGTAGGAACGCCGATGGAGAAGGCAGCTCACTGGACAGATACTGACGCTAAAGCGCGAAAGCGTGGGGAGCAAACAGGATTAGAAACCCTGGTAGTCC
>otu10631 B08_1149943
GTCGAGAGGCTTCGGCAATGGGGGAAACCCTGACCGAGCGACGCCGCGTGGAGGATGAAGGCCTTTGGGTTGTAAACTCCTGTCATGTGGGAAGAAACGCTACCGTTCGAATAGGTCGGTAGTTTGACGGTACCACAAGAGGAAGCTCCGGCTAACTCCGTGCCAGCAGCCGCGGTAATACGGGGGGAGCAAACGTTGTTCGGAATCACTGGGCGTAAAGGGCGCGTAGGCGGCTTTATAAGTGAGGTGTTAAATCCTCGGGCTCAACCCGAGAACCGCACTTCATACTGTTAAGCTTGAGTGCAGCAGAGGAGACTGGAATTCCCGGTGTAGCGGTGAAATGCGTAGATATCGGGAGGAACACCAGTGGCGAAGGCGAGTCTCTGGGCTGTTACTGACGCTGAGGCGCGAAAGCCAGGGGAGCAAACGGGATTAGAAACCCTAGTAGTCC
>otu10632 B02_490417
GTAGGGAATATTGCGCAATGGGGGAAACCCTGACGCAGCAACGCCGCGTGGAGGATGACACCTTTCGGAGCGTAAACTCCTTTTGGTGGGAAAGAGTAAGGACGGTACCCAACGAATAAGCACCGGCTAACTCCGTGCCAGCAGCCGCGGTAATACGGAGGGTGCAAGCGTTACTCGGAATCACTGGGCGTAAAGGACGCGTAGGCGGATTATCAAGTCATTCGTGAAATCTCATGGCTTAACCATGAAACTGCTTGTGAAACTGCTAATCTAGAGTGTGGGAGAGGTAGATGGAATTCCTGGTGTAGGGGTAAAATCCGCAGAGATCCAGAGGAATACTTATGGCGAAGGCGGTCTACTGGAACATAACTGACGCTAATGCGTGAAAGCGTGGGGAGCAAACAGGATTAGAAACCCCTGTAGTCC
>otu10633 B03_1357206
GTAGGGAATATTGCGCAATGGGGGAAACCCTGACGCAGCAACGCCGCGTGGAGGATGACACTTTTCGGAGCGTAAACTCCTTTTGTTGGGAAAGAATAATGACGGTACCCAACGAATAAGCACCGGCTAACTCCGTGCCAGCAGCCGCGGTAATACGGAGGGTGCAAGCGTTACTCGGAATCACTGGGCGTAAAGGACGCGTAGGCAGATTATCAAGTCTTTTGTGAGATCTAATGGCTTAATCAATAAACTGCTTAGATAAGTGATAATCTAGAGTGAGGGGAAGGTAGATGGAATTCTTGGTGTAGGAGTAAACTCAGCAGGGATCAAGAGTAATACTGATTGCGAAAGAGATCTACTGGAACTTAACTGACGCTAATGCGTGAAAACTTGGCGAGCAAACAGGATTAGTAACCCATGTAGTCC
>otu10634 A10_624396
GTAGGGAATATTGCGCAATGGGCGCAAGCCTGATCCAGCCATGCCGCGTGAGTGATGAAGGCCCTAGGGTTGTAAAGCTCTTTCACCGGTGAAGATAATGACGGTAACCGTAGAAGAAGCCCCGGCTAACTTCGTGCCAGCAGCCGCGGTAATACGAAGGGGGCTCGCGTTGTTCGGATTTACTGGGCGTAAAGCGCACGTAGGCGGACTTTTAAGTCAGTGGTGAAAGCCCGGGGCTCAACCCCGGAACTGCCTTTGATACTGGAAGACTTGAGTATGGTAGAGGGTAGTGGAATTCCGAGTGTAGCGGTGAAATTCGTAGATATTCGGAGGAACACCAGTGGCGAAGGCGGCTCACTGGACCATTACTGACGCTGAGGTGCGAAAGCGTGGGGAGCAAACAGGATTAGAAACCCGTGTAGTCC
>otu10635 A10_871076
GTGGGGAATATTGGGCAATGGGCGAAAGCCTGACCCAGCAACGCCGCGTGAAGGAAGAAGGTCTTCGGATTGTAAACATCTGTCCTTTGGGACGAAAAAAGTGACGGTACCAAAGGAGGAAGCCCCGGCTAACTACGTGCCAGCAGCCGCGGTAATACGTAGGGGGCGAGCGTTGTCCGGAATTACTGGGCGTAAAGGGAGCGTAGGCGGTATTTTAAGTCAGATGTGAAATACCCGGGCTTAACCCGGGGGCTGCATTTGAAACTGGAGTACTTGAGTGCAGGAGAGGCAAGTGGAATTCCTAGTGTAGCGGTGAAATGCGTAGATATTAGGAGGAACACCAGTGGCGAAGGCGGCCTGCTGGGCTCTAACTGACGCTGAGGCTCGAAAGTGTGGGGAGCAAACAGGATTAGAAACCCTTGTAGTCC
>otu10636 A04_452596
GTAGGGAATCTTCCGCAATGGGCGCAAGCCTGACGGAGCAATGCCGCGTGTGTGAAGAAGGTCTCCGGATCGTAAAGCACTGTTGTTAGAGAAGAACCACCAATAGAGTCACTGTTATTGGTCTGACGGTATCTAACCAGAAAGCCACGGCTAACTACGTGCCAGCAGCCGCGGTAATACGTAGGTGGGGAGCGTTGTCCGGATTTATTGGGCGTAAAGGGAGCGCAGGCGGTGACTTAAGTCTGCTGCGAAAGCCCACGGCTCAACCGTGGTAGGTCATTGGCAACTGGGTCACTTGGGCACAGCAGAGGAAAGTGGAATTCCATGTGTAGCGGTGAAATGGGTAGATATAGGGAGGAACACCAGTAGCGAAGGCGACTTTCTGGTCTGAAACTGACGCTGAGGCTCGAAAGCGTGGGGAGCAAACAGAATTAGAAACCCTTGTAGCCC
>otu10637 A11_250265
GTCGAGAATCTTCCGCAATGGCCGAAAGGCTGACGGAGCGACGCCGCGTGTAGGAAGACGCCCTTTGGGGTGTAAACTACTTTTCTCAAAGACGAACAAATGACGGTACTTGAGGAATAAGGGGCTGCTAACTTCGTGCCAGCAGCAGCGGTAATACGAAGGCCCCGAGCGTTATCCGGAATGACTGGGCGTAAAGCGTCCGCAGGTTGTTTGAAAAGTATGTTGTTAAATCTCAGGGCTCAACCCTGAGGCCGCAACGTAAACTTTCAAACTAGAGGATGGGAGAGGTATCTGGAATTGTCGGTGTAGGAGTAAAATCCAATGATATCGACAGGAACACCAAATGCGAAGGCATGATACTGGAACATTCCTGACACTCATGGACGAAAGCGTGGGGAGCAAATGGGATTAGAAACCCTTGTAGTCC
>otu10638 B04_1566404
GTGGGGAATATTGGACAATGGAGGAAACTCTGATCCAGCAATTCCGTGTGTGTGAAGAAGGTTTTCGGATTGTAAAACACTTTTAGTTGGGAAGAAACAAATGACGGTACCAACAGAAGAAGCGACGGCTAAATACGTGCCAGCCGCCGCGGTAATACGTATGTCGAAAGCGTTATTCGGAATTATTGGGCTTAAAGAGCATCTAGGCGGCAAATCAAGTTGGAGGTGAAAACCTGTGGCTCAACCACAAGCCTGCCTACAAAACTGGTGTGCTAGAGTACTGGAGAGGTGGGTGGAACTACCCGAGTAGAGGTGAAATTCGTAGATATGTGTAGGAATGCCGGTGATGAAGGTAACTCACTGGACAGAAACTGACGCTGAAGTGCGAAAGCTTGGGGAGCAAACAGGATTAGAAACCCTAGTAGTCC
>otu10639 A11_516244
GTGGGGAATATTGGACAATGGAGGAAACTCTGATCCAGCAATTCTGTGTGAGTGATGAAGGTTTTCGGATTGTAAAACACTTTTAGTTGGGAAGAAACAAATGACGGTACCAACAGAAGAAGCGACGGCTAAATACGTGCCAGCCGCCGCGGTAAGACGGATGTCGCAAGAGTTATTCGGAATTATTGGGCTTAAAGGGCATCTAGGCAGCATAGCAAGTTGAAGGTGAAAACTTGTGGCTCAACCACAAGCTTGACTACAAAACTGCTGAGCTAGAGTACTGGAAAGGTGGGTGGAACTACACGAGTAGAGGTGAAATTCGTAGATATGTGTAAGAATGCCGATGATGAAGATAACTCACTGGACCGAAACTGACGCTGAAGTGCGAAAGCTAGGGGAGCAAACAGGATTAGAAACCCCAGTAGTCC
>otu1064 B08_1054715
GCAAGGAGTTTTCCGCAATGGGCGAAAGCCTGACGGAGCAACGCCGCGTGGGGGATGACGCCCTTCGGGGTGTAAACCCCTTTTCTTGGGGACGAAGCAGTGACGGTACCCGAGGAAGAAGGCCCGGCTAACTACGTGCCAGCAGCCGCGGTAATACGTAGGGGCCGAGCGTTGTCCGGAGTTACTGGGCGTAAAGCGCGCGCAGGCGGCTCGTCAAGCCTGACGTGAAAGCCCCCGGCTCAACCGGGGAGGGTCGTCGGGGACTGGCGAGCTTGAGGTCGGCAGGGGCTGGTGGAACTCCCGGTGTAGTGGTGAAATGCGTAGAGATCGGGAAGAACACCCGTGGCGAAGGCGGCCAGCTGGGCCGGACCTGACGCTGAGGCGCGAAGGCGTGGGGAGCGAACGGGATTAGAAACCCTTGTAGTCC
>otu10640 B01_892918
GTGGGGAATTTTGGACAATGGGCGCAAGCCTGACCCAGCAATGCCGCGTGCAGGAAGAAGGCCTTCGGGTTGTAAACTGCTTTTGTCAGGGAAGAACTCTTCTGGGTTAATACCTCGGGAGGATGACGGTACCTGAAGAATAAGCACCGGCTAACTACGTGCCAGCAGCCGCGGTAATACGTAGGGTGCGAGCGTTAATCGGAATTACTGGGCGTAAAGCGTGCGCAGGCGGCTTTGCAAGACAGATGTGAAAGCCCCGGGCTCAACCTGGGAACTGCATTTGTGACTGCAAGGCTAGAGTACGGCAGAGGGGGCTGGAATTCCGCGTGTAGCAGTGAAATGCGTAGATATGCGGAGGAACACCAGTGGCGAAGGCGGCTCACTGGACCATTACTGACGCTGAGGTGCGAAAGCGTGGGGAGCAAACAGGATTAGATACCCTTGTAGTCC
>otu10641 B07_1312116
GTGGGGAATATTGCACAATGGGCGAAAGCCTGATGCAGCAACGCCGCGTGAGGGACGACGGCCTTCGGGTTGTAAACCTCTTTCAGCGCCGACGAAGCCTTACTACATGTAGTGGGGTGACTGTAGGCGCAGAAGAAGCACCGGCTAACTACGTGCCAGCAGCCGCGGTAATACGTAGGGTGCGAGCGTTGTCCGGAATTGTTGGGCGTAAAGGGCTCGTAGGCGGCCTGTTGCGTCGGTTGTGAAAACCTGCAGCTTAACTGTGGGCGTGCAGCCGATACGGGCGGGCTAGAGGCAGGTAGGGGAGAGTGGAATTCCCGGTGTAGCGGTGAAATGCGCAGATATCGGGAGGAACACCGGTGGCGAAGGCGGTTCTCTGGGCCTGTACTGACGCTGAGGAGCGAAAGCGTGGGGAGCGAACAGGATTAGATACCCCAGTAGTCC
>otu10642 B06_1517609
GTGGGGAATATTGGACAATGGGCGCAAGCCTGATCCAGCCATGCCGCGTGAGTGATGAAGGCCTTAGGGTTGTAAAGCTCTTTTGTCCGGGACGATAATGACGGTACCGGCAGAATAAGCCCCGGCTAACTTCGTGCCAGCAGCCGCGGTAATACGAAGGGGGCTCACGTGGCGCGGAATCACTGGGCGTAAAGGGCGCGTAGGCGGCCTTGTAAGTTGGGGGTGAAAGCCCTTGGCTCAACCACGGAATTGCGTTCGATACTGCTTGGCTTGAGTGTGGGAGGGGGTGGTGGAACTGCGGGTGTAGAGGTGAAATTCGTAGATATTCGCAAGAACACCGGTGGCGAAGGCGGCCAACTAGACCATCACTGACGCTGAGACGCGAAAGCGTGGAGAGCAAACAGGATTAGAAACCCGAGTAGTCC
>otu10643 A07_717694
GTAGGGAATCTTCCACAATGGGCGCAAGCCTGATGGAGCAATGCCGCGTGAATGATGAAGGTCTTCGGATCGTAAAGTTCTTTTGGCGGGGAAGAACAAGATCAGTAGTAACTGTTTGAGCCTTGACGGTAGCTGTCCAGAAAGTCACGGCTAACTACGTGCCAGCAGCCGCGGTAATACTTAGGTGGCAAGCGTTGTCCGGAATTATTGGGCGTAAAGGGAGCGTAGGCGGTTGGTTAAGTCTGATGTGAAATCCCCGGGCTTAACCTTGGAAGGGCATTAGAAACTGGCTAACTTGAGTGCAGGAGAGGAAAGCGGAATTCCTGGTGTAGCGGTGAAATGCGTAGATATAAGGAGGAACACCAGTGGCGAAGGCGGCTTTCTGGACTGTGACTGACGCTGAGGCTCGAAAGCGTGGGTAGCGAACAGGATTAGATACCCCAGTAGTCC
>otu10644 A06_284027
GTGGGGAATATTGGACAATGGACCAAAGGTCTGATCCAGCAATTCTGTGTGCACGATGAAGTTTTTCGGAATGTAAAGTGCTTTCAGTTGGGAAGAAGAAAGTGACGGTAACAACAGGAGAAGCTACGGGTAAATACGTGCCAGCAGCCGCGGTAATACGTGTGACGCTAGCGGGATCCGGATTTCTTGGGCGTAAAGCGCGTATAGGCGGTGTATTAGTGCTGAGGGTAAAATGCGGGGCTCAACTCCGTATTGCGTTGGAAACTGGTAGACTAGAGTACGGGAGAGGTAAGCGGAACTACAAGTGTAGAGGTGAAATTCGTAGATATTTGTAGGAATGCCGATGGGGAAGCCAGCTTACTGGACAGATACTGACGCTAAAGCGCGAAAGCGTGGGTAGCAAACAGGATTAGAAACCCGAGTAGTCC
>otu10645 A08_797880
GTGGGGAATTTTGGACAATGGGGGCAACCCTGATCCAGCAATGCCGCGTGAGTGAAGAAGGCCTTCGGGTTGTAAAGCTCTTTTGTCCGGGAAGAAATCCTCTGGGATAACACCTTGGGGGGATGACGGTACTGGAAGAATAAGCACCGGCTAACTACGTGCCAGCAGCCGCGGTAATACGTAGGGTGCGAGCGTTAATCGGAATTACTGGGCGTAAAGCGTGCGCAGGCGGTTTTCCAAGACAGATGTGAAATCCCCGGGCTCAACCTGGGAATGGCATTTGTGACTGGAAGGCTAGAGTGTGTCAGAGGGGGGTAGAATTCCACGTGTAGCAGTGAAATGCGTAGAGATGTGGAGGAATACCGATGGCGAAGGCAGCCCCCTGGGATGACACTGACGCTCATGCACGAAAGCGTGGGGAGCAAACAGGATTAGAAACCCTAGTAGTCC
>otu10646 A05_465060
GTGGGGAATATTGGACAATGGGCGCAAGCCTGATCCAGCCATGCCGCGTGAGTGATGAAGGCCTTAGGGTTGTAAAGCTCTTTTGTCCGGGACGATAATGACGGTACCGGAAGAATAAGTCACTGCTAACTTCGTGCCAGCAGCCGCGGTAATACGAAGGGGGCTAGTGTTTCTCGGAATCAACGGGCGTAAAGGGCGCGTAGGCGGCCGATTAAGTCGGGGGTGAAAGCCTGTGGCTCAACCACAGAATTGCCTTCGATACTGGTTGGCTTGAGACCGGAGGAGGACGGTGGAACTGCAAGTGTAGAGGTGAAATTCGTAGATATTCGGAAGAACACCAGTGGCGAAGGCGGCTGTCTGGTCCGGTTCTGACGCTGAGGCGCGAAAGCGTGGGGAGCAAACAGGATTAGATACCCGAGTAGTCC
>otu10647 B02_785172
GTGGGGAATATTGGACAATGGACCCAAAGTCTGATCCAGCAATTCTGTGTGCACGATGAAGTTTTTCGGAATGTAAAGTGCTTTCAGTTGGGAAGAAGAAAGTTACGGTACCAACAGAAGAAGCGACGGCTAAATACGTGCCAGCAGCCGCGGTAATACGTATGTCGCAAGCGTTATCCGGATTTATTGGGCGTAAAGCGCGTCTAGGCGGTCTATTAAGTCTGATGTTAAAGTGCGGGGCTCAACTCAGTATTGCGTTGTAAACTGGTAGACTAGCGTACTGGAGAGGTAAGCGGGACTTCAAGTGTATAGGTGAAAATCGTAGATATTTGTAGGAAAGCCGATGGGGAATCCAGCTTACTGGACAGATACTGACGCTACAGCGCCAAAGCGTGGGTAGCAAACAGGATTAGAAACCCTAGTAGTCC
>otu10648 B04_1075897
GTGAGGAATAATGGACAATGGAGGCAACTCTGATCCTGCCAAGTCGCGTGAAGGAAGACTGCCCTATGGGTTGTAAACTTCTTTAGGAGGTGAGTAGAAGTAGGCACGTGTGCGTGTTGGAAAGTAACATAAGAATAAGTATCGGCAAACTCCGTGCCAGCAGCCGCGGCAATACGGAGGATAAGAGCGTAATCCGGAATTATTGGGTTTAAAGGGTGCGTAGGTGGCTAGTTAAGTCTGGGGTGAAATGCTGTGGCTCAACCACAGTATTGCCTTGAATACTGGATAGCTTGAGTGTAGATGATGTAGGCGGAATACGTAGTGTAGCGGTGAAATGCTTAGATATTACGTGGAACTCCGATTGCGAAGGCAGCTTACTAAACTACAACTGACACTGATGCACGAAAGCGTGGGTATCAAACAGGATTAGAAACCCCAGTAGTCC
>otu10649 B10_1348761
GTAGGGAATCTTCCGCAATGGGCGCAAGCCTGACGGAGCAATGCCGCGTGGGGGAAGAAGGTCTCCGGATTGTAAAGCACTGTTGTTAGAGAAGAACCACCAATAGGGTAACTGTTTTGGGTCTGACGGTATCTAACCAGAAAGCCACGGCTAACTACGTGCCAGCAGCCGCGGTAATACGGAGGGGGCGAGCGTTGTCCGGATTTATTGGGCGTAAAGGGAGCGCAGGCGGTCAGTTAAGTCAGATGTGAAAGCCCCCGGCTTAACCGTGGAAGGTCAATGGAAACTGGGTCGCTTGAGTACAGAAGAGGAAAGCGGAATTCCATGTGTAGCGGTGAAATGCGTAGATATCTGGAGGAACACCAGTGGCGAAGGCGGCTTTCTGGTCTGAAACTGACGCTGAGGCTCGAAAGCGTGGGGAGCAAACAGGATTAGAAACCCTAGTAGTCC
>otu1065 B10_1044257
GTAGGGAATCTTCCGCAATGGACGAAAGTCTGACGGAGCAACGCCGCGTGAGCGATGAAGGCCTTCGGGTCGTAAAGCTCTGTTGTCAGGGAAGAACAAGTACCGGAGTAACTGCCGGTACCTTGACGGTACCTGACCAGAAAGCCACGGCTAACTACGTGCCAGCAGCCGCGGTAATACGTAGGTGGCAAGCGTTGTCCGGAATTATTGGGCGTAAAGCGCGCGCAGGCGGTTCCTTAAGTCTGATGTGAAAGCCCCCGGCTCAACCGGGGAGGGTCATTGGAAACTGGGGAACTTGAGTGCAGAAGAGGAGAGCGGAATTCCACGTGTAGCGGTGAAATGCGTAGAGATGTGGAGGAACACCAGTGGCGAAGGCGGCTCTCTGGTCTGTAACTGACGCTGAGGCGCGAAAGCGTGGGGAGCGAACAGGATTAGAAACCCGAGTAGTCC
>otu10650 B07_1531506
GTGGGGAATATTGGGCAATGGAGGAAACTCTGATCCAGCAATGCTGTGTGTGCGATGAAGGTCTTCGGATTGTAAAGCACTTTTAGTTGGGAAGAAGAAAGTGACGGTACCAACAGAAGAAGCGACGGCTAAATACGTGCCAGCAGCCGCGGTAATACGTATGTCGCAAGCGTGAGTCGGAATTATTGGGCTTAAAGGGCATCTAGGCGGCAAAACAAGTGGGAGGTGAAAACTTGTGGCTTAACCACAGGCGTGCCTACAAAACTGTATTGCTAGAGTACTGGAAAGGTGGGTGGAACTACACGTGTAGAGGTGAAATTCGTAGATATGTGTAGGAATGCCGATGATGAAGATAACTCCCTGGACAGAAACTGACGCTGAAGTGCGAAAGCTAGGGGAGCAAACAGGATTAGATACCCTAGTAGTCC
>otu10651 A04_185707
GTGGGGAATCGTGCGCAATGGGCGAAAGCCTGACGCAGCCATGCCGCGTGAATGATGAAGGTCTTAGGATTGGAAAATTCTGGCACCGGGGACGATAATGACGGTACCCGGAGAAGAAGCCCCGGCTAACTTCGTGCCAGCAGCCGCGGTAATACGGAGGGGGCTAGCGGTGCTCGGGATTACTGGGCGTAAAGGGCGCGTAGGCGGACAGTTAAGTCGGGGGTGAAAGCCCGGGGCTCAACCTCGGAATTGCCTTAGATACTGGCTGTCTTGAGTACGGGAGAGGTGTGTGGCACTGCGAGTGTAGAGGTGAAATTCGTAGATATTCGGAAGAACACCAGTGGCGAAGGCGACACACAGGCCCGTTACTGACGCTGCGGCGCGAAAGCGTGGGGAGCAAACAGGATTCGATACCCTGGTAGTCC
>otu10652 B02_181684
GTAGGGAATATTCGACAATGGGCGCAAGCCTGATCGAGCCATACCGCGTGAATGATGAAGGCCTTCGGGTCGTAAAGTTCTTTTGTTGGGGAAGAAATCGATCCGGCGAAACCGCTTGTGTGTTGACAGTACCTAAAGAAAAAGCAACGGCTAACTACGTGCCAGCAGCCGCGGTAATACGTAGGTTGCAAGCGTTATTCGGAATTATTGGGCGTAAAGCGAGCGTAGGTGGTTGGTTCAGTCTGTTGTGAAAGCCCTGGGCTTAACCTGGGAAGGGCAGTGGAAACTGGGCAACTAGAATGTAGAAGAGGATAGCGGAATTCCTGGTGTAGCAGTGAAATGCGTAGAGATAAGGAGGAACATCCGTGGCGAAGGCAGCTACCTGGACTAACATTGACGCTGAGGCACGAAAGCGTGGGGAGCAAACAGGATTAGAAACCCGTGTAGTCC
>otu10653 A02_696658
GTGGGGAATATTGCACAATGGACGAAAGTTTGATGCAGCGACGCCGCGTGGAGGGTGTAGGCCTTCGGGTTGTGAACTCCTTTTTCTCGCGAAAAAGGCGCATCTTTGGGTGTGTTGATGGTAGTGGGGGAAGAAGCGCCGGCTAACTACGTGCCAGCAGCCGCGGTAATACGTAGGGCGCGAGCGTTGTCCGGATTTATTGGGCGTAAAGAGCTCGTAGGCGGTTCGTTGCGTCTTGCGGGAAAGCCAGCGGCTTAACTGTTGGTCTGCGGTGGGTACGGGCGGGCTTGAGTGCGGTAGGGGTGATAGGAATTCCTGGTGTAGCGGTGGAATGCGGAGATATCAGGAGGAACACCGATGGCTAAGGCAGGTCACTGGGCCGTTACTGACGCTGAGGAGCGAAAGCGTGGGGAGCGAACAGGATTAGAAACCCCAGTAGTCC
>otu10654 B08_1344394
GTGGGGAATATTGGGCAATGGGGGAAACCCTGACCCAGCAACGCCGCGTGAAGGAAGAAGGCCTTCGGGTTGTAAACTTCTTTTAGCAGAGACGAAGAACGTGACGGTACCTGCAGAAAAAGCAACGGCTAACTACGTGCCAGCAGCCGCGGTAATACGTAGGTTGCAAGCGTTGTCCGGATTTACTGGGTGTAAAGGGCGTGTAGGCGGAGATGCAAGTCAGGAGTGAAATCCCGGGGCTCAACCCCGGACATGCTTTTGAAACTGTATCCCTTGAGTGTCGGAGAGGAAAGCGGAATGCCGAGTGTAGCGGTGAAATGCGTAGATATTAGGAGCAACACCAGTGGCGAAGGCGGCTTGCTGCACGATAACTAAGGCTGAGGCGCGAAAGCGTGGGGAGCAAAGAGGATTAGAAACTCTTGTAGCCG
>otu10655 A12_817501
GTGGGGAATTTTGCACAATGGGGGAAACCCTGATGCAGCGACGCCGCGTGATTTAGAAGGCTTTCGGGTTGTAAAAATCTTTTCTATAGGAAGAAAATGACAGTACTATAGGAATAAGGACCGGCTAATTACGTGCCAGCAGCCGCGGTAATACGTTAGGTTCGAGCGTCGGCCGGAATCATTGGGCGTAAAGGGTACGTAGGCGGGTAGGCAAGTTAGAAGTAAAATCCTATAGCTCAACGATAGGTAGCTTTTAAAACTACGTATCTTGAGATATGGAGGGGAAAGTGGAATTCCAAGTGTAGCGGTGAAATGCGCAGAGATTAGGAGGAATACCAGTGGCGAAGGCGACTTTCTGGCCTTAATCTGACGCTGAGGTACGAAAGCGTGGGTAGCAAACAGGATTAGAAACCCTAGTAGTCC
>otu10656 B02_423619
GTGGGGAATATTGGACAATGGGGGAAAGCCTGATCCAGCCATACCGCGTGGGTGAAGAAGGCCTTCGGGTTGTAAAGCTCTGTTGTTGGGAAAGAAATCCAGCCGGCTAAAACATGGTTGGGATGATGGTAACCAAAGAATAAGCACCGGCTAACTACGTGCCAGCAGCCGCGGTAATACTACGGGTGTAAGTGTTACTCGGAATTACTGGGCGTAAAGCGGGCGTAGGTGGTCAGTCAAGTTAGATGTGAAAGCCATGGGCTCAACCTGGGAACTGCAGTTGATACTGGGTGACTTGAGTGATGTAGAGGATAGCGGAATTCCTAGTGTAGCAGTGAAATGCGTAGAGATCAGGAGGAACATCCATGGCGAAGGCAGCTACCTGGACCAACACTGACACTGAGGCACGAAAGCGTGGGGAGCAAACAGGATTAGAAACCCCTGTAGTCC
>otu10657 B03_1105843
GTAGGGAATTTTCGGCAATGGGGGAAACCTTGACCGAGCAACGCCGCGTGAACGATGAAGGTCTTATGGATTGTAAAGTTCTGTTACGAGGGAAGAATACCATGGATAGGAAATGATCTATGGCTGACGGTACCTCGCCAGAAAGCCACGGCTAACTACGTGCCAGCAGCCGCGGTAATACGTAGGTGGCAAGCGTTATCCGGAATCATTGGGCGTAAAGGGTGCGTAGGCGGCTTCTTAAGTTTGTAGTGAAATCGTAGGGCTCAACTCTATCTAGCTACAAAAACTGGGAGGCTGGAGTGCGGTAGAGGCTAGTGGAATTCCTAGTGTAGCGGTAAAATGCGTAGATATTAGGAGGAACACCGGTGGCGAAGGCGACTAGCTGGGCCGTAACTGACGCTGAGGCACGAAAGCGTGGGGAGCAAATAGGATTAGAAACCCCAGTAGTCC
>otu10658 B03_1220478
GTGGGGAATCTTGCGCAATGGGCGAAAGCCTGACGCAGCGACGCCGCGTGCGGGACGAAGGCCCTCGGGTTGTAAACCGCTTTCAGCAGGGACGAAGCGAAAGTGACGGTACCTGCAGAAGAAGGTCCGGCCAACTACGTGCCAGCAGCCGCGGTAATACGTAGGGACCGAGCGTTGTCCGGATTCATTGGGCGTAAAGAGCTCGTAGGCGGCCACTCAAGTCGAATGTGAAAACGCGGGGCTCAACTCCGAGCCTGCGTGCGATACTGGATGGCTAGAGTCTGGTAGGGGGATCTGGAATTCCTGGTGTAGCGGTGGAATGCGCAGATATCAGGAGGAACACCGGTGGCGAAGGCGGGATCCTGGGCCAGTACTGACGCTGATGAGCGAAAGCGTGGGGAGCGAACAGGATTAGAAACCCCAGTAGTCC
>otu10659 A12_606983
GTAGGGAATCTTCCGCAATGGGCGCAAGCCTGACGGAGCAATGCCGCGTGAGTGAAGAAGGTCTTCGGATCGTAAAGCTCTTTTGTCAGGGAAGAAACGGTAGTAGCGAATAACTATTACTAATGACGGTACCTGAAGAATAAGCACCGGCTAACTACGTGCCAGCAGCCGCGGTAATACGTAGGGTGCAAGCGTTAATCGGAATTACTGGGCGTAAAGCGTGCGCAGGCGGTTGTGTAAGTCAGATGTGAAATCCCCGGGCTCAACCTGGGAATTGCATTTGAGACTGCACGGCTAGAGTGTGTCAGAGGGGGGTAGAATTCCACGTGTAGCAGTGAAATGCGTAGATATGTGGAGGAATACCGATGGCGAAGGCAGCCCCCTGGGATAACACTGACGCTCATGCACGAAAGCGTGGGGAGCAAACAGGATTAGAAACCCTTGTAGTCC
>otu1066 B03_1069893
GTGGGGAATATTGCACAATGGGCGAAAGCCTGATGCAGCAACGCCGCGTGAGCGATGAAGGCCTTCGGGACGGAAAGCTCTGGCCTCAAGGAAGATAATGACGGGACTTGAGGAGGAAGCCCCGGCTAACTACGTGCCAGCAGCCGCGGCAGTACGTAGGGGGCTAGCGTTATCCGGAATGACTGGGCGTGAAGGGTGCGTAGGTGGTTTCATAAGTCAGGGGTAAAAGGCTACGGCTCATCCGTAGTAAGCCTTTGAAACTGGGAAACTTGAGTGCAGGAGAGGGGAGTGGAATTCCTAGTGTAGCGGTGAAATGCGTAGATATTAGGAGGAACACCAGTTGCGAAGGCGGCTCTATGGACTGTAACTGACACTGAGGCACGAAAGCGTGGGGAGCAAACAGGAATAGCAACCCTGGTAGTCC
>otu10660 B07_1283037
GTGGGGAATATTGGGCAATGGGCGAAAGCCTGACCCAGCGACGCCGCGTGAGGGAAGAAGATCTTCGGATTGTAAACCTTAGTCAACAGGGAAGAAGAAAGTGACGGTACCTGTGGAGGAAGCCACGGCTAACTACGTGCCAGCAGCCGCGGTAATACGTAGGTGGCGAGCGTTATCCGGATTTACTGGGTGTAAAGGGTGTGTAGGCGGGCGAGCAAGTCAGATGTGAAAACTATGGGCCTAACCCATAGCCTGCATTTGAAACTGTTTGTCTTGAGAGTGGGAGAGGTAAGTAGAATTCCCGGTGTAGCGGTGAAATGCGTAGATATCGGGAGGAATACCGGTGGCGAAGGCGACTTACTGGACCATTACTGACGCTGAGACACGAAAGCGTGGGGAGCAAACAGGATTAGAAACCCTGGTAGTCC
>otu10661 B02_507223
GTGGGGAATATTGGACAATGGGCGCAAGCCTGATCCAGCCATACCGCGTGGGTGAAGAAGGCCTTCGGGTTGTAAAGCCCTTTTGTTGGGAAAGAAATCCAGCCGGCTAATACCTGGTTGGGATGACGGTACCCAAAGAATAAGCACCGGCTAACTTCGTGCCAGCAGCCGCGGTAATACGAAGGGTGCAAGCGTTACTCGGAATTACTGGGCGTAAAGCGTGCGTAGGTGGTCGTTTAAGTCCGTTGTGAAAGCCATGGGCTCAACCTAGGAACTGCATTGGATACTGGGGGACTGGAGTGTGGTAGAGGGTAGCGGAATTCCTGGTGTAGAAGTAAAATGCGTAGAGATAAGGAAGAACAGCCGTGGCGAAGGCAGCTGCCTGGACCAACACTGACACTGAGGCACGAAAGCGTGGGGAGCAAACAGGATTAGAAACCCGTGTAGTCC
>otu10662 B07_1170639
GTGGGGAATTTTGCACAATGGGCGCAAGCCTGATGCAGCGACGCCGCGTGGGGGATGACGGCCTTCGGGTTGTAAAACTCTGTCCTTATCGAAGAGAGGTGGGTATGTGAATAATGTACTCATAGGACGGTAGATAAGGAGGAAGCCCCGGCTAACTACGTGCCAGCAGCCGCGGTAATACGTAGGGGGCGAGCGTTGTCCGGAATCACTGGGCGTAAAGGGCGCGTAGGCGGTTTAATAAGTCAGTGGTGAAAACTGAGGGCTCAACCCTCAGCCTGCCACTGATACTGTTAGACTTGAGTATGGAAGAGGAGAATGGAATTCCTAGTGTAGCGGTGAAATGCGTAGATATTAGGAGGAACACCAGTGGCGAAGGCGATTCTCTGGGCCAAGACTGACGCTGAGGCGCGAAAGCGTGGGGAGCAAACAGGATTAGAAACCCTAGTAGTCC
>otu10663 B10_1352908
GTGGGGAATATTGGACAATGGAGGAAACTCTGATCCAGCAATTCTGTGTGTGCGATGAAGGTATTCGGATTGTAAAGCACTTTTAGTTGGGAAGAAGAAAGTGACGGTACCAACTGAAGAAGCGACGGCTAAATACGTGCCAGCAGCCGCGGTAATACGTATGTCGCAAGCGGTAGTCGGCATTATTGGGCTTAAAGGGCATCTAGGCGGCAAAACAAGTTGAAGGTGAAAGCTTGCGGCTCAACCACAAGCGTGCCTACAGAACTGTAGTGGTAGAGTACTGGAAAGGTGGGTGGAACTACACGAGTAGAGGTGAAATTCGTAGATATGTGTAGGAATGCCGATGATGAAGATAACTCACTGGACAGAAACTGACGGTGAAGTGCGAAAGCTAGGGGAGCAAACAGGATTAGATACCCCAGTAGTCC
>otu10664 B07_1347978
GTGGGGAATATTGGACAATGGACCAAAAGTCTGATCCAGCAATTCTGTGTGCACGATGACGTTTTCCGGAATGTAAAGTGCTTTCAGTCGGGAAGAAGAATTTGACGGTACCGACAGAAGAAGCGACGGCTAAATACGTGCCAGAAGCCGCGGTAATACGTATGTCGCAAGCGTTATCCGGTTTTATTGGGGGTAAAGCGCGTCTAGTCGGCAAGGAATGTCTGTTGTGAAAATGCGTGTCTCAACTACGTATTGCGTTGGAGACTGCCTTACTAGAGTACTGGAGAGGTAGGCGGAACTACAAGTGTAGAGGTGAAATTCGTAGATATTTGTAGGAATGCCGATGGGGAAGCCAGCCTACTGGACAGCTACTGACGCTAAAGCGCGAAAGCGTGGGTAGCAAACAGGATTAGAAACCCGTGTAGTCC
>otu10665 B08_1076261
GTGGGGAATATTGGACAATGGGCGAAAGCCTGATCCAGCGACGCCGCGTGAGCGAAGAAGTATTTCGGTATGTAAAGCTCTATCAGCAGGGAAGAAAATGACGGTACCTGACTAAGAAGCCCCGGCTAACTACGTGCCAGCAGCCGCGGTAATACGTAGGGGGCAAGCGTTATCCGGATTTACTGGGTGTAAAGGGAGCGTAGGCGGCAAGGCAAGTCTGATGTGAAAACCCGGGGCTCAACCCCGGGATTGCATTGGAAACTGTCTAGCTAGAGTGTCGGAGGGGTAAGTGGAATTCCTAGTGTAGCGGTGAAATGCGTAGATATTAGGAGGAACACCAGTGGCGAAGGCGACTTACTGGACGATAACTGACGCTGAGGCTCGAAAGCGTGGGGAGCAAACAGGATTAGAAACCCTAGTAGTCC
>otu10666 A07_687779
GTAGGGAATCTTCCGCAATGGGCGCAAGCCTGACGGAGCAATGCCGCGTGAATGAAGAAGGTCTTCGGATCGTAAAATTCTGTTGTTAGAGAAGAACGGGGATAAGAGTAACTGTTTATCCTGTGACGGTATCTAACCAGAAAGCCACGGCTAACTACGTGCCAGCAGCCGCGGAAATACGTAGGTGGCAAGCGTTGTCCGGATTTATTGGGCGTAAAGGGAGCGCAGGCGGTGACGCAAGTCTGATGTGAAAACCCACGGCTCATCCGGGGAAGGTAATTGGAAACTGGGTAGCTTGAATACAGAAGAGGAAAGTGGAATTCCATGTGTAGCGGTGAAATGCGTAGATATAGGGAGGAACACGAGTGGCGAAGGCGATTTTCTGGTCTGTTATTGACGCTGAGGCTCGAAAGCGTGGGTAGCGAACAGGATTAGATACCCTTGTAGTCC
>otu10667 A13_384578
GTAAGGAATATTGCGCAATGGGGGAAACCCTGACGCAGCAATACCGCGTGGAGGATGACACTTTTCGGATCGTAAACTCCTTTTGTTAGGAAAGAATAATGACGGTACCTAACGAATAAGCACCGGCTAACTCCGTGCCAGCAGCCGCGGTAATACGGGGGGTGCATGCGTTACTCGGAATCACTGGGCGTAAAGGACGCGTAGGCGGATTGTCACGTCTTGTGTGAAATCTACTGGCTTAACCATTAAACTGCGAAGGATACTGGTAGTCTAGAGTAGTGGAGAGGTAGATGGAATTCTTGGCGTAGGGGTAAAATCCGTAGAGGTTAAGAGGAATACGTATGGCGAAGGCGATCTACTAGAACCTAACTGACGCTGAGGCGTGAAAGCGTGGGGAGCAAACAGGATTAGATACCCTAGTAGTCC
>otu10668 B07_1204963
GTCGAGAATCTTCGGCAATGGGCGCAAGCCTGACCGAGCGACGCCGCGTGGAGGATGAAGGCCTTCGGGTTGTAAACTCCTGTCGAGGGGGAGGAAGTCCGCCGCAAGGCGGATTGACCGATCCCTGGAGGAAGCACGGGCTAAGTTCGTGCCAGCAGCCGCGGTAAGACGAACCGTGCGAACGTTATTCGGAATCACTGGGCTTAAAGCGCGTGTAGGCGGATGGGAACGTCGGGGACTGAAAGCCCCCGGCTCAACCGGGGAAGTGGTGCCGAAACGACCGGTCTGGAGGGACGTAGGGGGACCTGGAACTTCCGGTGGAGCGGTGAAATGCGTTGAGATCGGAAGGAACGCCCGTGGCGAAAGCGAGGTCCTGGACGTCTGCTGACGCTGAGACGCGAAAGCTAGGGGAGCAAACGGGATTAGATACCCTTGTAGTCC
>otu10669 B04_1185930
GTGGGGAATCTTCCGCAATGGGCGCAAGCCTGACGGAGCCATGCCGCGTGAGTGAAGAAGGCCTTCGGGTTGTAAAACCCTGTCCTCATCCAAGAAAGCTGACTGTAGTAACTGACGGTTCTAGGACGGTAGATGAGGAGGAAGCACCGGCTAACTATGTGCCAGCAGCCGCGGTAATACATAGGGGGCAAGCGTTGTCCGGAATCACTGGGCGTAAAGGGCGCGCAGGCGGTTGGTTAAGTCAGGTGTGAAAGGGCAGGGCTCAACCCTGGAAGTGCATCTGATACTGGCAGACTTGAGTATGGAAGAGGTAAGTGGAATTCCTCGTGTAGCGGTGAAATGCGTAGATATTAGGAGGAACACCAGTGGCGAAGGCGACTTACTGGGCCAAAACTGACGCTGAGGCGCGAAAGCGTGGGGAGCAAACAGGATTAGAAACCCCAGTAGTCC
>otu1067 A06_944640
GTAGGGAATCTTCCGCAATGGGCGCAAGCCTGACGGAGCAATGCCGCGTGTGTGAAGAAGGTCTCCGGGTCGTAAAGCACTTTTGTTAGGGAAGAACCACCAATAGAGACCCTGTTATTGGTCTGACGGTATCTAACCAGAAAGCCACGGCTAACTACGTGCCAGCAGCCGCGGTAATACGTAGGTTGCGAGCGTTGTCCGGATTTATTGGGCGTAAAGGGTGCGCAGGCGGTGACTTAAGTCTGCTGTGAAAGCCCACGGCTCAACCGTGGAAGGGCCTTGGAAACTGGGTAACTGGAGTATAGCAGAGGAAAGTGGAATTCCGCGTGTAGCGGTGAAATGCGTAGAGATACGGAGGAACACCGATGGCGAAGGCAACTTTCTGGGCTGACACTGACGCTGAGGCTCGAAAGCGTGGGGAGCAAACAGGATTAGAAACCCTGGTAGTCC
>otu10670 B06_1255267
GTGGGGGATCTTGCACAATGGAGGCAACTCTGATGCAGCGACGCCGCGTGAACGATGAAGGGCTTCGGATTGTAAAGTTCTGTCCTAGAGGATGATAATGACAGTACTCGAGGAGGAAGCCCCGGCTAAATACGTGCCAGCAGCCGCGGTAATACGTATGGGGCGAGAGTTGTCCGGAAGCATTGGGCGTAAAGGGTACGTAGGCGGTTTATTAAGTCGAGTGTGAAAGGCTGGGGCTCAACCCCATACAGCATTCGAAACTGAAAAACTTGAGATGTGGAGAGGAAAGTGGAATTCCTAGTGTAGAGGTGACATGCGTAGATATTCGGAGGCATACCAGTCGCGAAGGCGACTTTCTGGACACAAACTGACGCTAAGGAGCGAAAGCGTGGGGAGCAAACAGGATTAGATACCCCAGTAGTCC
>otu10671 A10_947754
GTGGGGAATATTGGACAATGGAGGAAACTCTGATCCAGCAATTCTGTGTGTGTGATGAAGGTTTTCGGATTGTAAAACACTTTTAGTTGGGAAAGAATAATGACGGTACCCAACGAATAAGCACCGGCTAACTCCGTGCCAGCAGCCGCGGTAATACGTATGTCGCAAGCGTTATTCGGAATTATTGGGCTTAAAGGGCATCTAGGCGGCATAGCAAGTTGAAGGTGAAAACTTGTGGCTCAACCACAAGCTTGCCTACAAAACTGCTGTGCTAGAGTACTGGAAAGGTGGGTGGAACTACACGAGTAGAGGTGAAATTCGTAGATATGTGTAGGAATGCCGATGATGAAGATAACTCACTGGACAGAAACTGACGCTGAAGTGCGAAAGCTAGGGGAGCAAACAGGATTAGAAACCCGTGTAGTCC
>otu10672 B07_1423745
GTGGGGAATTTTGCACAATGGGCGCAAGCCTGATGCAGCGACGCCGCGTGGGGGATGACGGCCTTCGGGTTGTAAACTCCTTTCGGCACTGACGAAGCCATGTTTGTGGTGACGGTAGGTGTAGAAGGAACACCGGCTAACTACGTGCCATCAGCCGCGGTAATACGTAGGGTGCGAGCGTTGGCCGGAATTACTGGGCGTAAAGGGCTTGTAGGTGGTTGATTGAGTGGTTTGTGGAAGCCCGGTGCTTAACAGCGGGTGTGCAGGCGATACGGGTTGTCTTTAGTGCTGTAGGGGAAACTGGAATTCCTGGTGTAGCGGTGAAATGCGCAGATATCAGGAGGAACACCGATGGCGAAGGCAGGCTACTGGGAAGTGACTGACACTGAGGAGCGAAAGCGTGGGTAGCCAACAGGATTAGAAACCCCTGTAGTCC
>otu10673 A13_928433
GTGGGGGATCTTGCACAATGGAGGCAACTCTGATGCAGCGACGCCGCGTGAGCGAAGAAGGGATTCGTTTCGTAAAGCTCTGTCCTATGGGAAGATAGTGACGGTACCATAGAAGAAAGCCCCGGCTAACTACGTGCCAGCAGCCGCGGTAATACGTAGGGGGCGAGCGTTGTCCGGAATCATTGGGCGTAAAGGGTTCGTAGGCGGTAATACATGTCAGTTGTGAAATCCCGAGGCTCAACCTCAGTAAGCAATTGAAAATGTATAACTTGAGGAAAGGAGAGGTAAGTGGAAATCCTAGTGTAGCGGTGAAATGCGTAGGTATTAGGAGGAATACCAGTAGCGAAGGCGACTTACTGGGCATCACCCGACGCTGAGGAACCAAAGCGGGGGTAGCAAAACGGATTAGAAACCCCTGTAGTCC
>otu10674 B01_169315
GTGAGGAATATTGGTCAATGGGCGAGAGCCTGAACCAGCCAAGTCGCGTGAGGGACGACGGCCCTACGGGTTGTAAACCTCTTTTGCCGGGGGACAAACGGCGGCACGCGTGCCGTCCTGAGGGTACCCGGAGAAAAAGCATCGGCTAACTCCGTGCCAGCAGCCGCGGTAATACGGAGGATGCGAGCGTTATCCGGATTTATTGGGTTTAAAGGGTGCGTAGGCGGGATGCCAAGTCAGCGGTCAAATACGGGGGCTCAACCTGCGTCCGCCGTTGAAACTGGCGTTCTTGAGTGGGCGAGAAGTACGCGGAATGCGTGGTGTAGCGGTGAAATGCATAGATATCACGCAGAACCCCGATTGCGAAGGCAGCGTACCGGCGCCCAACTGACGCTGAAGCACGAAAGCGTGGGTATCGAACAGGATTAGAAACCCTAGTAGTCC
>otu10675 A01_186489
GTGGGGAATATTGGACAATGGACCAAAAGACTGATCCAGCAATTCTGTGTGCCCGATGAAGTTTTTCGGAATGTAAAGTGCTTTCAGTTGGGAAGAAGAAAGTGACGGTACCAACAGAAGAAGCGACGGCTAAATACGTGCCAGCAGCCGCGGTAATACGTATGTCGCAAGCGTTATCCGGATTTATTGGGCGTAAAGCGCGTCTAGGCGGTCTATTCAGTCTGATGTTAAAATGCGGGGCTCAACACCGTATTGCGTTAGAAACTGGTAGAATAGAGTACTGGAGAGTTAAACGGAACTCTAATCGTAGAGGTGAAATTCGTAGATATTTGTAGGAATGCCGATGGGGAAGCCAGGTTACTGGACAGATACTGACGCTAAAGCGCGAAAGCGTGGGTAGCAAACAGGATTAGAAACCCGTGTAGTCC
>otu10676 A11_307602
GTGGGGAATATTGGACAATGGAGGAAACTCTGATCCAGCAATTCTGTGTGTGTGAAGATGGTTTTCGGATTGTAAAACACTTTTAGTTGGGAAGAAACAAATGACGGTACCAACAGAAGAAGCGACGGCTAAATACGTGCCAGCAGCCGCGGTAATACGTATGTCGCAAGCGTTATTCGGAATTATTGGGCTTAAAGGGCATCTAGGCGGCAAATCAAGTTGAAGGTGAAGACTTGTTGCTCAACCACAAGCTTGCCTACAAAACTGGTGTGCTAGAATACTGGAAGAGTGGGTGGAACTACACGAGTAGCGGTGAAATTCGTAGATATGTGTAGGAATGCCGATGATGAAGATAACTCACTGGACAGAAACTGACGCTGAAGTGCGAAAGCTAGGGGAGCAAACAGGATTAGAAACCCCTGTAGTCC
>otu10677 A09_166639
GTGGGGAATTTTGCACAATGGGGGCAACCCTGATGCAGCGACGCCGCGTGATTTAGAAGGCCTTCGGGTTGTAAAAATCTTTTGTAGGGGAAGAAAATGAAAGTACCATACGAATAAGGACCGGCTAATTTAGTGCCAGCAGCCGCGGTAATACGTAAGGTCCGAGCGGTGTCCGGAATCATTGGGCGTAAAGGGTACGTAGGCGGATAAGCAAGTTAGAAGTGAAATCCTATGGCTCAACTATAGTTAGCTTTTAAAACTGCTCATCTTGAGGTATGGAGAGGTAAGTGGAATTCCTAGTGTAGCGGTGAAATGCGCAGATATTAGGAGGAATACCGGTGGCGAAGGCGACTTACTGGCCAGAAACTGACGCTGAGGTACGAAAGCGTGGGTAGCAAACAGGATTAGAAACCCTAGTAGTCC
>otu10678 B06_1564006
GCCGCGGTAATACGTAGGGTGCGAGCGTTAATCGGAATTACTGGGCGTAAAGCGTGCGTAGGCGGTTGCATAAGCTTGATGTGAAAGCCCCGGGCTTAACCTGGGAATGGCATTGAGGACTGTGTGGCTTGAGTGCGGCAGAGGGAGGTGGAATTCCACGTGTAGCAGTGAAATGCGTAGAGATGTGGAGGAACACCGATGGCGAAGGCAGCCTCCTGGGCCGACACTGACGCTGAGGGCACGAAAGCGTGGGGAGCGAACAGGATTAGAAACCCTGGTAGTCC
>otu10679 A02_684204
GTAGGGAATCTTCCGCAATGGGCGCAAGCCTGACGGAGCAATGCCGCGTGTGTGAAGAAGGTCTCCGGATCGTAAAGCACTGTTGTTAGAGAAGAACCACCAATAGAGTCACTGTTATTGGTCTGACGGTATCTAACCAGAAAGCCACGGCTAACTACGTGCCAGCAGCCGCGGTAATACGTAGGTGGCGAGCGTTGTCCGGATTTATTGGGCGTAAAGGGAGCGCAGGCGGTGACTTAAGTCTGATGTGAAAGCCCACGGCTCAACCGTGGAAGGTCATTGGAAACTGGGTCACTTGAGTACAGAAGAGGAAAGCGGAATTCCATGTGTAGCGGTGAAATGCGTAGATATATGGAGGAACACCGATGGCGAAGGCAGGTTACTGGGCCGTTACTGACGCTGAGGAGCGAAAGCATGGGGAGCGAACAGGATTAGAAACCCCTGTAGTCC
>otu1068 A09_309417
GTGGGGAATATTGGACAATGGGCGAAAGCCTGATCCTGCCATGCCGCGTGTGTGAAGAAGGTCTTCGGATTTTAAAGCACTTTACGTTGGGAGGAAGGGCAGTAAGTTAATACCTTGCTGTTTTGACGTTACCGACAGAATAAGCACCGGCTAACTCTTTGCCAGCAGCCGCGGTAATACAGAGGGTGCAAGCGTTAATCGGAATTACTGGGCGTAAAGCGCGCGTAGGTGGTTTCGGAAGTCGGATGTGAAAGCCGCGGGCTCAACCTGGGAACTGCACACAAAACTGCCAAGCTAGAGTACGGTAGAGGGTAGTGGAATTTCCGGTGTAGCGGTGAAATGCGTAGATATCGGAAGGAACACCAGTGGCGAAGGCGACCACCTGGACTGATACTGACACTGAGGTGCGAAAGCCAGGGGAGCAAACAGGATTAGAAACCCCAGTAGTCC
>otu10680 A13_924898
GTGGGGAATATTGGACAATGGAGGAAACTCTGATCCAGCAATTCTGTGTGTGCGAAGAAGGTCTTCGGGTTGTAAACTGCTTTTGTCAGGGAAGAAATCTTCTGGGCTAATACCCCGGGAGGATGACGGTACCTGAAGAATAAGCACCGGCTAACTACGTGCCAGCAGCCGCGGTAATACGTAGGGTGCGAGCGTTAATCGGAATTACTGGGCGTAAAGCGTGCGCAGGCGGTTATGTAAGACAGATGTGAAATCCCCGGGCTCAACCTGGGAACTGCATTTGTGACTGCATGACTGGAGTGCGGCAGAGGGGGATGGAATTCCGCGTGTAGCAGTGAAATGCGTAGATATGCGGAGGAACACCGATGGCGAAGGCAATCCCCTGGGCCTGCACTGACGCTCATGCACGAAAGCGTGGGGAGCAAACAGGATTAGAAACCCGAGTAGTCC
>otu10681 B08_1370529
GTAGGGAATATTGCGCAATGGAGGAAACTCTGACGCAGCGACGCCGCGTGGGTGATGAAGGCCTTCGGGTCGTAAAGCCCTGTCGGAAGGGAAGAAAAACGGTATGGCTAACATCCATGCCGCTTGACGGTACCTTTAAAGGAAGCACCGGCTAACTACGTGCCAGCAGCCGCGGTAATACGTATGGTGCAAGCGTTGTTCGGAATCATTGGGCGTAAAGCGCGTGTAGGTGGCTAGGTAAGTCAGGTGTGAAATCCCTGGGCTCAACCGAGGAAGTGCACTTGAAACTCCCTAGCTAGAGGACGGTAGAGGAAGGTGGAATTCCTAGTGTAGAGGTGAAATTCGTAGATATTAGGAGGAATACCGGTGGCGAAGGCGGCCTTCTGGGCCGGTCCTGACACTGAGACGCGAAAGCGTGGGTAGCAAACAGGATTAGAAACCCTAGTAGTCC
>otu10682 B04_1302272
GTGGGGAATATTGGACAATGGAGGAAACTCTGATCCAGCAATTCTGTGTGTGCGAAGAAGGTCTTCGGATTGTAAAGCACTGTTAGTTGGGAAGAAGAAAGTGACGGTACCAACAGAAGAAGCGACGGCTAAATACGTGCCAGCAGCCGCGGTAATACGTATGTCGCAAGCGTTATTCGGAATTATTGGGCTTAAAGGGCATCTAGGCGGCAAAACAAGTTGAGGGTGAAAACTGGTTGCCCAACCACAAGCTTGCCTACAAAACTGTATTGCTAGGGTACGAGAAAGATGGGTGGAACTACACGAGTAGAGGTGAAATTCGTAGATATGTGTAGGAATGCCGTTGATGAAGATAACTAAATGGACAGAAACTGACGCTGAAGTGCGAAAGCTAGGGGAGAAAACAGGATTAGAAACCCTGTAGTCC
>otu10683 A13_55736
GTAAGGAATATTGCGCAATGGGGGAAACCCTGACGCAGCAATACCGCGTGGAGGATGACACTTTTCGGAGCGTAAACTCCTTTTGTTAGGAAAGAAGAATTACGGTACCTAACGAATAAGCACCGGCCAACTCCTAGCCAGCAGCCGCGGTAATACGGGGGGTGCAAGCGTTACTCGGAATCACTGGGCGTAAAGGACGCGTAGGGGGATTATCAAGTCTTGTGAGAAATCTAATGGCTTAACCATTAAGCTGCACAGGAAACTGGTAGTCTAGAGTAAGGGAGGGGTAGATGGAATTCTTAGCGTAGGGGTAAAATCCGTAGAGGTTAAGAGGAATACTTATTGCGAAGGCGATCTACTAGAACCTAACTGACGCTGAGGCGTGAAAGCGTGGGGAGCAAACAGGATTAGATACCCTAGTAGTCC
>otu10684 A02_449892
GTAAGGAATATTGCGCAATGGGGGAAACCCTGACGCAGCAACGCCGCGTGGAGGATGACACTTTTCGGAGCGTAAACTCCTTTTGTTAGGGAAGAATAATGACGGTACTTAACGAATAAGCACGGGCTAACTTCGTGCCAGCAGCCGGGGTAATACGGGGGGTGCAAGCTTTACTCGGAATCACTGGGCGTAAAGGACGCGTAGGCGGATTATCAAGTCTTGTGTAAAATCTAATGGCTTAACCATTAAACTGCACAGGAAACTGGTAGTCTGGAGTAGGGGAGAGGTAGATGGAATTCTTGGTGTAGGGGTAAAATCCGTAGAGATCAAGAGGAATACCAATTGCGAAGGCGATCTACTAGAACCTAACTGACGCTGATGCGTGAAAGCGTGGGTAGCAAACAGGATTAGAAACCCTAGTAGTCC
>otu10685 B10_1297976
GTGGGGTATATTGGACAATGTAGGAAACTCTGATCCAGCAATTCTGTGTGTGCGAAGAAGGTCTTCGGATTGTAAAGCACTTTTAGTTGGGAAGAAGAAAGTGACGGTACCAACAGAAGAAGCGACGGCTAAATACGTGCCAGCAGCCGCGGTAATACGTATGTCGCAAGCGTTATTCGGAATTATTGGGCTTAAAGGGCATCTAGGCGGCAAAACAAGTTGAAGGTGAAAACATGTCTCTCAATCACAAGCTTGCCTACCAAACTGTATTGCTAGACAACTGGAAAGGTGGGTGGAACTACACGAGTAGAGGGGAAATTCGTAGATATGTGTAGGAATGCCGAGGATGAAGATAACTCACTGGACAGAAGCTGACGCTGAAGTGCGAAAGCTAGGGGCGCAAACAGGATTAGAAACCCTAGTAGTCC
>otu10686 B10_1162297
GTGGGGAATATTGCGCAATGGGGGAAACCCTGACGCAGCAACGCCGCGTGGAGGATGACACTTTTCGGAGCGTAAACTCCTTTTGTTGGGGAAGAATAATTACGGTACCCAACGAATAAGCCCCGGCTAACTCCGTGCCAGCAGCCGCGGGAATACGGAGGGTGCAAGCGTTACTCGGAATCACTGGGCGTAAAGGACGCGTAGGCGGATTATCAAGTCTTGTGTGAAATCTCATGGCTTAACCAGTAAACTGCTTGGGAAACTGGTAGTCTAGAGTGAGGGAGAGGTAGATGGAATTCTTGGTGTAGGGGTAAAATCCGTAGAGATCAAGAGGAATACCTATGGCGAAGGCGATCTACTGGACCTTAACTGACGCTGAGGCGTGAAAGCGTGGGGAGCAAACAGGATTAGAAACCCTAGTAGTCC
>otu10687 B01_604149
GTGGGGAATCTTGCACAATGGACGAAAGTCTGATGCAGCAATTTCGCGTGAAGGATGAAGCATTACGGTGTGTAAACTTCTTTTGTGGAGGAAGACGAATGACGGTACTTCAAGAATAAGAGACGGCTAACTACGTGCCAGCAGCCGCGGTAATACGTAGGTCTCAAGCGTTATCCGGATTTACTGGGCGTAAAGTGTCCGTAGTCTGAATTGTAAGTCTGTTTTGAAATCCCACGACTTAATCGTGGAAAGGGATGGGATACTGCAAATCTGGAAGTAACTGGGGGTTAGTGGAACTTCAGGTGGAGCGGTGAAATGCGTTGATATCGGAAGGAACGCCGAAAGCGAAAGCAGCTAACTACAGAATACTTGACGATGAGGGACGACAGTTTGGGTAGCAAACAGGATTAGATACCCCTGTAGTCC
>otu10688 A11_696412
GAGGGGAATATTGGACAATGGGGGGAACCCTGATCCAGCCATGCTGCGTGTGTGAAGACGGCCTTATGGTTGTAAAGCACTCTAAGCGAGGAGGAGGCTCTTTTGGTTAATACCCAAGATGAGTGGACGTTACTCGCAGAATAAGCCCCGGCTAACTCTGTGCCAGCAGCCGCGGTAGTACAGAGGGTGCGAGCGATAATCGGATTTACTGGGCGTAAAGCGTGCGTAGGCGGCTTTTAAAGTCGGATGTGGAGTCCCCGAGCTTAACTTGGGAATTGGATTCGATACTGGGAAGCTAGAGTATGGGAGAGGATGGTAGAATTCCAGGTGTAGCGGTGAAATGCGTAGAGATCTGTAGTAGTACCGAAGGCGGATGCAGCCATCTGGCCTAATACTGACGCTAAGGTACGAAAGCATGGGGAGCAAACATGATTAGATAACCCATTAGTCC
>otu10689 B05_1112815
GTAGGGAATATTGGGCAATGGAGGGAACTCTGACCCAGCAACGCCGCGTGAAGGAAGAAGGTTTTCGAATTGTAAACTTCTATCCGTGGTGAAGAAAAGGACGGTAGCCAAGAAGGAAGCCCCGGCTAAGTACGTGCCAGCAGCCGCGGTAAGACGTAGTGGGCAAGCGCTGTCCGGAATGATTGGGCGTAAAGGGCTCGTAGGTGGCTAATCAAGTCTGGAGTGAAAGTCCTGCGTTTAAGGTGGGAATTGCTTTTGAAACTGAATAGCTTGAGTATAGGAGAGGTGAGTGGAATTCCTAGTGTAGCGGTGAAATGCGTAGAGATTAGGAGGAACACCAGTGGCGAAGGCAACTAACTGGACTAAAACTGACACTGAGGAGCGAAAGTGTGGGTAGCAAACAGGATTAGATACCCGGGTAGTCC
>otu1069 B09_1071702
GTGGGGAATTTTGCACAATGGGGGGGACCCTGATGCAGCGACGCCGCGTGAACGATGAAGGTCTTCGGATTGTAAAGTTCTGTCCTTAGTGAAGATAATGACTGTAACTAAGAAGCAAGCCCTGGCTAAATACGTGCCAGCAGCCGCGGTAATACGTATGGGGCAAGCGTTGTCCGGAATTATTGGGCGTAAAGGGTACGTAGGCGGTAATTTAAGTCTGAATTTAAAGGCTTTGGCTCAACCATAGTAAGGTTCAGATACTGGATTACTTGAGTAGATGTGGGGAAAGTCGAATTCCAGGTGTAGCGGTGAAATGCGTAGATATATGGAGGAACACCTGTAGCGAAGGCGACTTTCTGGAATCTAACTGACGCTGAGGTACGAAGGCTTGGGGAGCAAACATGATTAGATACCATTGTAGTCC
>otu10690 A06_147412
GTAGGGAATCTTCCGCAATGGGCGCAAGCCTGACGGAGCAATGCCGCGTGTGTGAAGAAGGTCTCCGGATCGTAAAGCACTGTTGTTAGAGAAGAAGCAAGAATAGAGTCAATGTTATTGGTCTGACGGTATCTAACTAGAAAGCCACGGCTAACTACGTGCCAGCAGACGGGGTAATACGTAGGTGGCGAGCGTTGTCCGGATTTATTGGGCGTAAAGGGAGCGCAGGCGGTGACTTAAGTCTAATGTGAAAACCCACGGCTCAACCATAGAATGTCATTCGAAACTGTGTCACTTGAGTACAGAAAAGGAAAGTGGAATTCCATGTGTAGCGGTGAAATTCGTAGATATATGTAGGAACACCAATGACGAAGACAACTTTCTGGTCTGAAACTGACGCTGAAGCTCGAAAGCTTGGGGAGCAAACAGGATTAGAAACCCGTGTAGTCC
>otu10691 A08_264680
GTGGGGAATATTGCACAATGGGCGCAAGCCTGATGCAGCCATGCCGCGTGTATGAAGAAGGCCTTCGGGTTGTAAAGTACTTTCAGCGGGGAGGAAGGGAGTAAAGTTAATACCTTTGCTCATTGACGTTACCCGCAGAAGAAGCACCGGCTAACTCCGTGCCAGCAGCCGCGGTAATACGGAGGGTGCAAGCGTTAATCGGAATTACTGGGCGTAAAGCGCACGCAGGCGGTTTGTTAAGTCAGATGTGAAATCCCCGGGCTCAACCTGGGAACTGCATCTGATACTGGCAAGCTTGAGTCTCGTAGAGGGGGGTAGAATTCCAGGTGTAGCGGTGAAATGCGTAGAGATCTGGAGGAATACCGGTGGCGAAAGCGATCTACTGGAACTTAACTGACGCTAATGCGTGAAAGCGTGGGGAGCAAACAGGATTAGAAACCCCAGTAGTCC
>otu10692 A13_640478
GTGGGGAATATTGGACAATGGAGGAAACTCTGATCCAGCAATTCTGTGTGTGTGATGAAGGTCTTCGGATTGTAAAGCACTTTTAGTTGGGAAGAAGAAAGTGACGGTACAAACAGAAGAAGCGACGGCTAAATACGTGCCAGCAGCCGCGGTAATACGTATGCCGCAAGCGTTCTTCGGAATTATTGGGCTTAAAGGGCATCTAGGCGGCAAAACAAGTTGAAGGTGAAAACTTGTGGCTCAACCACAAGATTGCATACAAAACTGTATGGCTAGAGTGCTGGAGAGGTGGGTGGAACTACACGAGTAGAGGTGAAATTCGTAGATATGTGTAGGAACGCCGATGATGAAGATAGCTCACTGGACAGAAACTGACGCTGAGGTGCGAAAGCTTGGGGAGCAAACAGGATTAGAAACCCCTGTAGTCC
>otu10693 B04_1391579
GAGGGGAATATTGGACAATGGAGGAAACTCTGATCCAGCAATTCTGTGTGTGCGAAGAAGGTCTTCGGCTTGTAATGCACTTTTAGTTGGGAAGACGAAAGTGACGGTACCAACAGTAGAAGTGACGGCTAAATACGTGCCAGCAGCCGCGGTAATACGTATGTCGCAAGGGTTATTCGGAATTATTGGGCTTAAAGGGCATCTAGGCGGCAAAACAAGTTGAAGGTGAAAACGTGGGGCTCAACCACAAGCTAGACTACAGAGCTGTATTGCTAGAGTACTGGAAAGGTAGGTGGAACGACACGAGTAGAGGTGAAATACGTAGATATGTGTAGGAGTGTGGATGATCATGATAACTCGCAGGACAGAAACTAACGCTGAAGTGCGAAAGGTAGGGGAGCAAACTGGATTAGATACCCTTGTAGTCG
>otu10694 A10_668569
GTGGGGGATCTTGCACAATGGAGGCAACTCTGATGCAGCGACGCCGCGTGAGCGATGAAGGGATTCGTCTCGTAAAGCTCTGTCCTATGGGAAGATAGTGACGGTACCATAGAAAAAAGCCCCGGCTAACTACGTGCCAGCAGCCGCGGTAATACGTGTGGGGCGAGCGTTGTCCGGAATCATTGGGCGTAAAGGGTTCGTAGGCGGTTATATATGTCAGTTGTAAAAGCCTTAGGCTGAAACACAGTAAGCAAATGAAACTGTATAACTTGAATCATGGAGAGGTAAGTGGAATTCCTAGTGTAGCGGTGAAATGCGTAGATATGAGGAGGAACACCAGTAGCGAAGGCGGCTTCCTGGCCATGATCTGACGCTGAGGACCGAAAGCGTGGGTAGCAAACAGGATTAGAAACCCGAGTAGTCC
>otu10695 B08_1000373
GTAGGGAATCTTCGGCAATGGGGGGAACCCTGACCGAGCAACGCCGCGTGAGTGAAGAAGGTTTTCGGATCGTAAAGCTCTGTTGTCAGCCAAGAACGGGTGTGAGAGTGGAAAGCTCACACTGTGACGGTAACTGACCAGAAAGGGACGGCTAACTACGTGCCAGCAGCCGCGGTAATACGTAGGTCCCGAGCGTTGTCCGGATTTATTGGGCGTAAAGCGAGCGCAGGCGGTTAGATAAGTCTGAAGTAAAAGGCTGTGGCTTAACCATAGTATGCTTTGGAAACTGTTTAACTTGAGTGCAGAAGGGGAGAGTGGAATTCCATGTGTAGCGGTGAAATGCGTAGATATATGGAGGAACACCGGTGGCGAAAGCGGCTCTCTGGTCTGTAACTGACGCTGAGGCTCGAAAGCGTGGGTAGCGAACAGGATTAGAAACCCTAGTAGTCC
>otu10696 A10_139799
GTGGGGAATATTGGACAATGGAGGAAACTCTGAACCAGCCATTCTGTGTGTGCGATGAAGGTCTTCGGATTTTAAAGCACTTTTAGTTGGGAAGAAGAAAGTGACGGTACCAACAGAAGAAGCGACGGCTAAATACGTGCCAGCAGCCGCTGTAATACGTATGTCGCAAGCGTTCTTCGGAATTATTGGGCTTAAAGGGCATCTAGGCGGCAAAACAAGTTGAAGGTGAAAAATTGTGGCTCAACCACAAGCTTGCCTATAAAACTGTATTGCTAGAGTATAGGAAATGTAGGTGGAACGACTCGAGTAGAGGTGAAATTCGTAGATATGTGTAGGAATGCCGATTACGAAGATAACTCACTAGACAGAAACTGACGCTGAAGTGCGAAAGCTAGGGGAGCAAACAGGATTAGAAACCCCAGTAGTCC
>otu10697 A10_614330
GTGGGGGATCTTGCACAATGGAGGCAACTCTGATGCAGCGACGCCGCGTGAGCGAAGAAGGGATTCGTTTCGTAAAGCTCTGTCCTATGGGAAGAAAGTGCCGGTACCATAGAAGAAAGCCCCGTCTAACTACGTGCCAACAGCCGCGGTAATACGTAGGGGGCGAGATCTGTCCGGAATCATGGGGCGTAAAGGGTTCGTAGGCGGTAATACATGTCAGTTGTGAACTCCTGAGGCTCAACCTCAGTAAGCCATTGAGACTGTAAAACTTGAAGAAAGGAGAGGGGAGTGGAATTCCTAGTGTAGCGGTGCAATGCGTAGATATTATGAGGAATACCAGTAGCGAAGGAAACTTACTGGGCATCACCTGACGCTGAGGAACGAAAGCGTGGGTAGCAAACAGGATTAGAAACCCTAGTAGTCC
>otu10698 B09_1287844
GTGGGGAATATTGCACAATGGGCGAAAGCCTGATGCAGCAACGCCGCGTGTGCGATGAAGGACTTCGGGTCGTAAAGCTCTGTCCTCAAGGAAGATAATGACGGTACTTGAGGAGGAAGCCCCGGCTAACTACGTTCCAGCAGCCGAGGTAATACGTAGGGGGCTAGCGTTATCCGGAATTACTGGGCGTAAAGGGTGCGTAGGTGGTTTCTTAAGTCAAAGGTGAAAGGCTGCGGCTCAACCGTAGTAAGCCTTGGAAACTGTGAAACTTGAGTGCAGGAGATGAGAGTGGAATTCCTAGTGTAGCGGTGAAATGCGTAGAGAGGAGGAGGAACACCAGTTGCGAAGGCGGCTCTCTGGACTGTAACTGACACTGAGGCACGAAAGCGTGGGGAGCAAACAGGATTAGAAACCCCAGTAGTCC
>otu10699 A01_20358
GTGGGGAATATTGGACAATGGAGGAAACTCTGATCCAGCAATTCTGTGTGTGCGAAGAAGGTCTTCGGATTGTAAAGCACTTTTATTTGGGAAGAAGAAAGTGACGGTACCAACAGAAGAAGCGACGGCTAAATACGTGCCAGCAGCCGCGGTAATACGTATGTCGCAAGCGGTATGCGGAATTATTGGGCTTGAAGGGCATCTAGGCGGCAAAACAAGTTGAAGGTGAAAACGTGATGCCCAGCCACCAGCTTGCCGATAAAGCTGTATTGCTAGAGTACTGGAAAGGTGGGTGGAACTACACGAGTAGAGGTGAAATGCGTAGATATGTGTAGGAAGGCCGATGATGAAGATAACTCCCTGGACAGACCCTGACGCTGCAGTGCGAAAGCTAGGGGAGCAAACAGGATTAGAAACCCTTGTAGTCC
>otu107 A05_648200
GTAGGGAATCTTCCACAATGGGCGCAAGCCTGATGGAGCAATGCCGCGTGAATGATGAAGGTCTTCGGATCGTAAAGTTCTGTTGTTAGCGATGAAAAAGGTTAAGAGTAACTGCTTGACTGAGGACAGTAGCTAACCAGAAAGTCACGGCTAACTACGTGCCAGCAGCCGCGGTTATACGCAGGTGACAAGCGTTATCCGGAATTATTGGGAGTAAAGAGAACGCAGGCGGTTGTTTCCGTCTGATTTTAAAGCCCAAGGCTTAACCGTGGAAGGTCATTGGAAACTGACTAACTTGAATGCAGTAGAGGAAAGCGGAATTCCATGTGTAGCGGTGAAATGCGTAGATATATGGAGGAACACCAGTGGCGAAGGCAGCTTTCTGGTCTGTAATTGACGCTGAGGCTCGAAAGCGTGGGGAGCAAACAGGATTAGATACCCCTGTAGTCC
>otu1070 B07_1349265
GTATGGAATATTGCGCAATGGGGGAAACCCTGTCACAGCATCGCCGCGTGGAGGATGACACTTTTCGGAGCGTACACTCCTTTTGTTGGGAAAGAATAATGACGGTACCCAACGAATAAGCACCGGCTAACTCCGTGCCAGCAGCCGCGGTAATACGGAGGGTGCAAGCGTTACTCGGAATCACTGGGCGTAAAGGACGCGTAGGCGGATTATCAAGTCTTGTGTGCAATCTAATGGCATAACCATTAAACTGCTTAGGAAACTGATAATCTAGAGTGAGGGAGAGGTAGATGGAATTCTTGGTGTAGAGGTAAAATCCGCAGAGATAAAGAGGAATACTTATTGCGAAAGCGATCTACTGGAACTTAACCGACGCTAATGCGTGAAAGCGTGGGGAGCAAACAGGATTAGAATCCCGAGTAGTCC
>otu10700 B09_1398700
GTGAGGGATATTGGTCAATGGAGGAAACTCTGAACCAGCCAAGTCGCGTGAAGGAAGACGGTCCTATGGATTGTAAACTTCTTTAGTAGGTGAGGAGGGGGAGGTACGTGTACCTAGTAGAAAGTAACATAAGAATAAGTATCGGCTAACTCCGTGCCAGCAGCCGCGGTAATACGGAGGATACGAGCGGTAACCGGATTTATTGGGTGTAAAGGGTGCGTAGGTGGCTGAGTAAGCCAGGGGTGAAAGGCTGTGGCTCAACCATGGTGTTGCCTTTGGTACTGGTGAGCTTGAGTGTAGGTGATGTAGGCGGAATGCCTAGTGTAGCGGTGAAATGCGTAGATATTACGCAGAACACCGATTGCGAAGGCAGCTTTCAGAGCTACAACTGACACTGAGGCACGAAAGCGTGGGTATCAAACAGGATTAGAAACCCCAGTAGTCC
>otu10701 B06_1190419
GTGGGGGATCTTGCACAATGGAGGCAACTCTGATGCAGCGACGCCGCGTGAGCGAAGAAGGGATTCGTTTCGTATAGCTCTGTCCTATGGGAAGATAGTGACGGTACCATAGAAGAAAGCCCCGGCTAACTACTTGCTAGCAGCCGCGGTAATACGCAGGGGGCGAGCGTTGTCCGGAATCATTGGGCGTAAAGGGTTTGTAGGCGGTTATGTATGTCAGTTGTAAAATCCTGTGGCTAAACCACAGTAAGGAATTAGAACTGTATAACTTTAGACATGGAGAGGTAAGTGGAATTCCTAGTGTAGCGGTGAAATGCGTTGATATTAGGAGGAACACCAGTAGCGAAGGCGGCTTACTGGCCATGATCCGTCGCTGAGGAACTAAAGCGTGGGTAGCAAACAGGATTAGAAACCCTTGTAGTCC
>otu10702 B10_1117309
GTAGGGAATATTGCGCAATGGGGGAAACCCTGACGCAGCAACGCCGCGTGGGGGATGACACTTTTCGGAGCGTAAACTCCTTTTGTTGGGAAAGAATAATGACGGTACCCAACGAATAAGCACCGGCTAACTCCGTGCCAGCAGCCGCGGTAATACGGAGGGTGCAAGCGTTACCCGGAATCACTGGGCGTAAAGGACGCGTAGGCGGCTTATCAAGTCTTTGGTGAAATCTAAAGGCTTAACCATTAAACTGCTTGGGAAACTGCTAAGCTAGAGTGAGGGAGAGGTAGGTGGAATTCTCGGTGTAGGGGTGAAATCCGCAGAGATCAAGAGGAATACGTATTGCGAAGGCGATCTACTGGAACTTAACTGACGCTAATGCGTGAAAGCGTGGGGAGCAAACAGGATTAGAAACCCTAGTAGTCC
>otu10703 B01_263575
GTAGGGAATCTTCCGCAATGGGCGCAAGCCTGACGGAGCAATGCCGCGTGAATGAAGAAGGTCTTCGGATCGTAAAATTCTTTTGTTAGGGAAGAACGGGGATAAGAGTAACTGTTTAACCTGTGACGGTATCTAACCAAAAAGCCACGGCAAACTACGTGCCGGCAGCCGCGGTAATACTTAGGTGGCAAGCGTTGCCCGGATTTATTGGGCGTAAAGGGAGCGTAGGCGGTGCCTTAAGTTTGATGTGAAAGCCCAAGGCTCAACCGTGGAAGGGCATTGGAAACTGGGGTACTAGAATACAGAAGAGGAGAGTGGAATTCCCTGTGTAGCGGTGAAATGCGTAGATATATGGAGGAACACCAGTGGCGAAGGCGACTTTCTGGTCTGTTACTGACGCTGAGGCTCGAAAGCATGGGTAGCGAACAGGATTAGATACCCCTGTAGTCC
>otu10704 B06_1475059
GTGGGGGATCTTGCACAATGGAGGCAACTCTGATGCAGCGACGCCGCGTGAACGATGAAGGTCTTCGTATCGTAAAGCTCTGTCCTATGGGAAGATAGTGACAGTACCATAGAAGAAAGCCCCGGCTAAATACGTGCCAGCAGCCGCGGTAATACATATGGGGCGAGCGTTGTCCGGAATCATTGGGCGTAAAGGGTTCGTAGGCGGTTTTATAAGTCAGTTGTGAAAGCCTGTGGCTCAACCACATAAAGCATTCGAAACTGATAAACTTGAGATGTGGAGAGGAAAGTGGAATTCCTAGTGTAGCGGTGAAATGCGTAGATATTAGGAGGAACACCAGTAGCGAAGGCGACTTACTGGACATAATCTGACGCTGAGGAACGAAAGCGTGGGTAGCAAACAGGATTAGATACCCTTGTAGTCC
>otu10705 B01_962777
GTGGGGAATTTTGGACAATGGGGGAAACCCTGCTACAGCCATCCAGCGTGTGCGATGAAGGCCTTCGGGTTGTAAAGCACTATTGGCAGGAAAGAAACGTCGCGGGTTAATACCCCGCGAAACTAACGTTACCTGCAGAATAAGCACCGGCTAACTACGTTCCAGCAGCCGCGGTAATACGTAGGGTGCAAGCGTTAATCGGAATTACTGGGCGTAAAGCGTGCTCAGGAGGTTCGGAAATAAAGATGTGAAATACCAGAGCTTAACTTTGGAACTACATTTTTAACTACCGCGCTAGAGTTTGTCAGAGGGAGGTGGAATTCCGCGTGTAGCAGTGAAATTCGTAGATATGCGGAGGAACACCGATTGCGAAGGCAGCCTCCTGTGATAACACTGACGCTCATGCACGAAAGCGTGGTGAGCAAACAGGATTAGATGCCCCAGTAGTCC
>otu10706 A03_832141
GTGGGGAATTTTGGACAATGTGCGCAACCCTGATCCAGCCATGCCGCGTGAGTGATTAAGGCCTTAGGGTTTTAAAGCCCTTTTCTCCGGGACGATAATGACGGTACTGGTAGAATAAGCCCCGGCTACCTTCTTGCCAGCAGCCGCGGTAATACGAAGTGGGCTAGCGTTTCTCGGAATCACTGGGCGTAAAGGGCGCGTAGGCGGCGTTTTAAGTCGGGTGTGAAAGCGTGTGGCTCAGCCACGGAATGGCCTTCGATACTGGGTGGCTTGAGTATGGTAGAGGTAGGTGGAACTGCGAGTGTAGAGGTGAAATGCGTAGATATTCGCAAGAACACCGGTGGCGAAGGCGGCCAACTGGACAATCACTGACGCTGAGGCGCGAAGGCGAGGGGAGCAAACAGGATTAGATACCCATGTAGTCC
>otu10707 B01_8853
GTGGGGAATCTTCCGCAATGGACGAAAGTCTGACGGAGCAACGCCGCGTGAGTGAAGACGGCCTTCGGGTTGTAAAGCTCTGTTATTCGGGAAGAAAGAGCCGCTTGTAAATAATGAGCGGAAGTGACGGTACCGAAAGAGAAAGCCACGGCTAACTACGTGCCAGCAGCCGCGGTAATACGTAGGTGGCAAGCGTTGTCCGGAATTATTGGGCGTAAAGAGCGCGTAGGCGGCCTGTTAAGTCCATCTTAAAAGTGCGGGGCTTAACCCCGTGAGGGGATGGAAACTGACAGGCTGGAGTATCGGAGAGGAAAGTAGAATTCCTAGTGTAGCGGTGGAATGCGTAGAGATTAGGAAGAATACCGGTGGCGAAGGCGACTTTCTGGACGAAAACTGACGCTGAGGCGCGAAAGCGTGGGGAGCAAACAGGATTAGAAACCCTAGTAGTCC
>otu10708 A08_997696
GTGGGGAATATTGGACAATGGAGGAAACTCTGATCCAGCAATTCTGTGTGTGCGAAGAAGGTCTTCGGATTGTAACGCACTTTTAGTTGGGAAGAAGAAAGTGACGGTACCAACAGAAGAAGCGACGGCTAAATACGTGCCAGCAGCCGCGGTAATACGTATGTCGCAAGCGTTATTCGGAATTATTGGGCTTAAAGTGCATCTAGGCGGCAAAACAAGTTGAAGGTGAAAACCTATTGCTCAACCTCATGCTTGCCTACAAAACTGTATTGCTAGAGTACTGGAAAGGTGGGTGGAACTACACGAGTAGAGGTGAAATTCGTAGATATGTGTAGGAATTCCGATGATGAAGATAACTCACTGGACAGAAACTGACGCTGAAGTGCAAAAGCTAGGGGAGCTAACAGGATTATATACCCTGGTAGTCC
>otu10709 B08_1275004
GTGGGGAATATTGCGCAATGGGGGAAACCCTGACGCAGCAACGCCGCGTGAAGGAAGAAGGCCTTCGGGTTGTAAACTTTTGTCCTATGGGAAGAAACAAATGACGGTACCACAGGAGGAAGCCACGGCCAACTACGTGCCAGCAGCCGCGGTAATACGGAGGTGGCAAGCGTTGTCCGGATTTACTGGGTGTAAAGGGCGCGTAGGCGGGTATTTAAGTCAGATGTGAAATACAGAGGCTCAACCTCGAAACTGCATTTGAAACTGGAAATCTAGAGTGCGGGAGAGGTAAGTGGAATTCCTGGTGTAGCGGTGAAATGCGTAGATATTAGGAGGAACACCAGTGGCGAAGGCGACTTACTGGACCGTAACTGACGCTGAGGCGCGAAAGCGTGGGTAGCAAACAGGATTAGAAACCCCTGTAGTCC
>otu1071 B03_1547307
GTGGGGAATTTTGGACAATGGGCGCAAGCCTGATCCAGCTATTCCGCGTGTGGGAGGACGGCCTTCGGGTTGTAAACCACTTTTGTAGAGAACGAAATGTCTATTGATAATACCTATAGACGATGACGGTACTATAAGAATATGCACCGGCTACCTACGTGCCAGCCGCTGCGGGAATACGTACGGTGCGAGCGTTAATCGGAATTACTGGGCGTAAAGGGTGCGCAGGCGGTTTGGCAAGATGGATGTGAAAGCCCCGGGCTTAACCTGGGAACGCCAGAGATGACTGCAACACTAGAGTGCGTTAGAGGGGGGTGGAATTCAAAGTGTAGCAGTGAAATGCGTAGATATCAGGAAGAACACCGATGGCGAAGGCAGCCCCCTGGGATGCAACTGACGCTCATACACGAAAGCGTGGGGAGCAAACAGGATTAGAAACCCGAGTAGTCC
>otu10710 A12_117689
GTGGGGTATCTTGCACAATGGAGGAAACTCTGATGCAGCGACGCCGCGTGAACGAAGAAGGTCTTCGGATTGTAAAGTTCTGTCCTTGGGGATGATAATGACAGTACCCAAGGAGTAAGCCCCGGCTAAATACGTGCCAGCAGCCGCGGTAATACGTATGGGGCGAGCGTTGTCCGGAATCATTGGGCGTAAAGGGTTCGTAGTCGGTTTATTAAGTCGAATGTGAAAGTTTGGGGCTCAACCCCATAAAGCATTCGAAACTGATAGACTTGAGATGTGGAGAGGAAAGTGGAATTCCTAGTGTAGCGGTGACATGCGTAGATATTAGGAGGAATACCAGTAGCGAAGGCGACTTTCTGGACACAAACTGACGCTAAGGAACGAAAGCGTGGGGAGCAAACAGGATTAGAAACCCTGGTAGTCC
>otu10711 A01_778520
GTGAGGAATATTGGTCAATGGAGGCAACTCTGAACCAGCCAAGTCGCGTGAAGGAAGACGGTCCTAAGGATTGTAAACTTCTTTAGTCGGGGAGTAGAGATGGGCACGAGTGCCCATAGGCAAGTAACCTAAGAATAAGTATCGGCTAACCCCGTTCCAGCAGCCGCGTTAATACGGAGGATACGAGCGTTATCCGGAATTATTGGGTTTAAAGGGTGCGTAGGTGGGGATGTAAGTCGGTGGTGAAAAGCTATAGCTTAACTATAGTCTAGCCGTTGGAACTGCATTACTTGAGTGTAGATGCGGTAGGCGGAACGCGTGGTGTAGCGGTGAAATGCATATATATCACGCAGAACTCCGATTGCGAAGGCAGCTTACAAAATTACAACTGACACTGATGCACGAAGGCGTGGGTATCAAACAGGATTAGAAACCCGAGTAGTCC
>otu10712 A08_491848
GTCGGGAATCTTGCACAATGGAGGAAACTCTGATGCAGTGACACCGCGTATAGGAAGAAGGTCTTCGGATTGTAAGACCTTGTCGTGAGAGAAGAAAATGACTATCTCAGGAGGAAGACCTGGCTAAATATGTGCCAGCAGCCGCGGTAATACATATGTGGCGAGCGGTATCCGGATTCATTGGGTGTAAAGGGTGCGTAGGCGGGACGGCAAGTTGGGTGTGAAAACCCTGGGCTTAACCGGGGAATTGCAGCTAAAACTACTGTTCTTGAGTGTTGGAGAGGAAAGCGGAATTCCTAGTGTAGCGGTGAAATGGGTAGATATTAGGAGGAACAACAGTGGCGAAGGCGGGTTTCTGGACATTAACTGACGCTGAGGCACGAAAGCGTGGGGAGCGAACAGGATTAGAAACCCTAGTAGTCC
>otu10713 A06_478017
GTGGGGAATATTGCACAATGGGGGAAACCCTGATGCAGCGACGCCGCGTGAAGGAAGAAGGCCTTCGGGTTGTAAACTTCTGTCGTTAGGGACGATAATGACGGTACCTAACAAGAAAGCCACGTCTAACTACGTGCCAGCAGCCGCGGTAAAACGTAGGTAGCAAGCGTTGTCCGGAATTACTGGGTGTAAAGGGAGCGCAGGCGGGTCGGCAAGTTGGAAGTGAAAACTATGGGCTCAACCCATAGCCGGCTTTCAAAACTGTCGGTCTTGAGTACTGCAGAGGTAGGCGGAATTCCCGGTGTAGCGGTGGAATGAGTAGATATCGGGAGGAACACCAGTGGCGAAGGCGGCATACTGGGCAGCAACTGACGCTGAGGCTCGAAAGCATGGGTAGCAAACAGGATTAGATACCCGGGTAGTCC
>otu10714 B06_1445462
GTGGGGAATATTGCACAATGGGGGAAACCCTGATGCAGCGACGCCGCGTGAGCGAAGAAGGATTTCGGTATGTAAAGCTCTATCAGCAGGGAAGCAAATGACGGTACCTGAATAAGAAGCACAGGCTAAATACGTGCCAGCAGCCGCGGTAATACGGATGGAGCAAGCGTTATCCGGATTTACTGGGTGTAAAGGGAGCGTAGACGGATGGGCAAGTCTGATGTGAAAGCCCGGGGCTCAACCCCGGGACTGCACTGGAAACTGTTCCTCTAGAGTGCTGGAGAGGGAAGTGGAATTCCTGGTGTAGCGGTGAAATGCGTAGATATTAGGAGGAACACCAGTGGCGAAGGCGGCTTACTGGACAGTAACTGACGTTGAGGCTCGAAAGCGTGGGGAGCAAACAGGATTAGATACCCCTGTAGTCC
>otu10715 B09_1214479
GAGGGGAATTTTGCACGTTGTGGGGTACCCTGATGCAGCGACGCCGCGTGAACGATGTAGGTCTTCGGATTGTAAATTTCTGTCCTTAGTGAAGATAATGACTGTAACTAAGAAGCAAGCCCTGGCTAAATACGTGCCAGCAGCCGCGGTAATACGTATGGGGCAAGCGTTGACCGGAATTAGTGGGCGTAAAGGGTACGTAGGCGGTAATTTAAGTCTGAATTTAAAGGCTGTGGCTAATCCATACTAAGGTTCAGATAGTGGATAACTTGAGTAGATGAGGAGAAAGTGGAATTCCATGTGTCGCGGTGAAATGCGTAGATATATGGAGGAACACCTGTGGCGAAGGCGACTTTCTGGAATCTAACTGACGCTGAGGTACGAAGGCGTGGGGAGCAAACAGAATTAGAAACCCGTGTAGTCC
>otu10716 A12_961188
GTAAGGAATCTTGCGCAATGGGGGAAACCCTGACGCAGCAATACCGCGTGGAGGATGACACTTTTCGGAGCGTAAACTCCTTTTGTTAGGAAAGAATAATGACGGTACCTAAAGAATAAGCACCGGCTAACTCCGTGCCAGCAGCCGCGGTAATACGGGGGGTGCAAGCGTTACTCGGAATCACTGGGCGTAAAGGACGCGTAGGCGGATTATCAAGTCTGGTGTAAAATCTAATGGCTTAACCATTAAACTTCACAGGAAACTGCTAGACTAGAGTAGGGGAGAGGTAAATGGAATTCTTAGCGTAGGGGTAAAATCCGTAGAGGTTAAGAGGAATACTTATTGCGAAGGCGACCTTCTAGTACTTAACTGACGCTGAGGCGTGAAAGCGTGGGTAGCAAACAGGATTAGATACCCCAGTAGTCC
>otu10717 B03_1371135
GTGGGGAATCTTGCGCAATGCGCGAAAGCGTGACGCAGCAACGCCGCGTGGGGGAAGACGGCCTTCGGGTTGTAAACCCCTTTCAGTTGGGACGAAGCTTCAACGGTGAATAGCCGGCTGGAGTGACGGTACCTTCAGAAGAAGCCCCGGCTAACTCCGTGCCAGCAGCCGCGGTAATACGGAGGGTGCGAGCGTTGTCCGGAATCACTGGGCGTAAAGGGCGCGTAGGCGGCCTGGTAAGTAGGGGGTGAAATCCTGCGGCTCAACCCTGGAATGCCAGTGGAAACTGTCGGGCTGGAGTCCGGAAGAGGCGAGTGGAATTCCTGGTGTAGCGGTAAAATGCGCAGATATCAGGAGGAACACCAATGGCGAAGGCAGCTCGCTGGGACGGTACTGACGCTGAGACGCGAAAGCGTGGGGAGCAAACAGGATTAGAAACCCTTGTAGTCC
>otu10718 A05_18461
GTAGGGAATCTTCCGCAATGAGCGAAAGCCTGACGGAGCAATGCCGCGTGAATGAAGAAGGTCTTCGGATCGTAAAGTTCTGTTGTTAGAGAAGAACTTGTTTAAGAGTAACTGCTTAAACTTTGACGGTATCTAACCAGAAAGCCACAGCTAACTACGTGCCAGCAGACGCGGTAATACGTAGGTGGCAAGCGTTGTCCGGATTTATTGGTCGTAAAGGGAGCACAGGCGGTTGTTTAAGTCTAATGTGATAGCCCAAGGCTCCACCGTGGAAGGTCATTGGACACTGGAGAACTTGAGTACAGAAGAGGAAAGTGGAATTCCATGGGTAGCGGTGAAATGCGTAGAGATATGGAGGAACACCAGTGGCGAAGGCGACTTTCTGGTCTGTTACTGACGCTGAGGCTCGAAAGCATGGGGAGCGAACAGGATTAGAAACCCCTGTAGTCC
>otu10719 B03_1117963
GTGAGGAATATTGGTCAATGGGCGCTAGCCTGAACCAGCCAAGTAGCGTGAAGGATGACTGCCCTATGGGCTGTAAACTTCTTTTATTTGGGAATAAAGTGCAGTATGTATACTGCTTTGCATGTACCTTATGAATAAGGATCGGCTAACTCAGTGCTAGCAGCCGCGGTAATACGGAGGATTCGAGCGTTATCCGGATGTATTGGGTTTAAAGGGAGCGTAGGTGTGTTGTTAAGTCAGTTGTGACAGTTTGCGGCTCAACCGTAAAATTGCAGTTGATACTGGCATCAGTGAGTACTGTAGAGGTAGGCGGAATTCGTGGTGTAGCGGTGAAATGCTTAGATATCACGAAGAACTCCGATTGCGAAGGCAGCCTGCTGGACTGTAACTGACGCTGAGGCTCGAAAGTGTGGGTATCAAACAGGATTAGATACCCTAGTAGTCC
>otu1072 A07_736154
GTGGGGGATTTAACACAATGGGCGCAAGCCTGATGCAGCGACGCCGCGTGGGGGATGACGGCCTTCGGGTTGTAAACTCCTTTCGTCACTGACGAAGCCATTTTTTGTGGTGACGGTAGGTGTAGAAGAAGCACCGACTAACTACGTGCCAGCAGCAGTGGTAATACGTAGGGTGCGAGCGTTGTCCGGAATTACTGGGCGTAAAAGGCTTGTAGGGTGTTGATTGCGTCGTTTGTGGAAGCCCGGTGCTTAACGTGGGGTGTGCAGGCGATACGGGTTGGCTTGAGTTCTGTAGGGGTAACTGGAATTCCTGGTGTAGCGGTGAAATGCGCAGATAGTAGGAGGAACACCGATGGCGAAGGCAGGTTACTGGGCAGTGACTGACACTGAGGAGCGAAAGCGTGGGTAGCCAACAGGATTAGAAACCCCAGTAGTCC
>otu10720 A07_755704
GTGGGGAATATTGCACAATGGGCGCAAGCTTGATGCAGCGACGCCGCGTGGAGGGTGTAGGCCTTCGGGTTGTTAACTCCTTTTTCTCGTGAAAAAGGCACATTTTCGGGTGTGTTGATGGTAGCGGGGGAAGAAGCGCCGGCTAACTACGTGCCAGCAGCCGCGGTAATACGTAGGGCGCAAGCGTTGTCCGGATTTATTGGGCGTAAAGAGCTCGTAGGTGGTTCGGCGCGTCTGCCGTGGAATCCAGCAGGTTTACTGTTGGCCTGCGGGGGGTCAGGGCGGGCTTGAGTGCGGTAGGGGTAACTGGCAATCCTGGTGTAGCGGTGGAAAGCGCAGATATCAGGAGGAACACCGATGGCGAAGGCAGGTTACTGGGCCGTTACTGACGCTGAGGAGCGAAAGCGTGGGGAGCGAACAGGATTAGAAAACCTTGTAGTCC
>otu10721 B05_1115297
GAGGGGAATTTTGGACAATGGGCGCAAGCCTGATCCAGCCATGCCGCGTGTATGAAGAAGGCCTTAGGGTTGTAAAGTACTTTTGTACGGGAAGAAAAGGTTTGTGCTAATACCACAGACTGATGACGGTACCGTAAGAATAAGCACCGGCTAACTACGTGCCAGCAGCCGCGGTAATACGTAGGGTGCGAGCGTTAATCGGAATTACTGGGCGTAAAGCGAGCACAGACGGTTTATTAAGCAGGATGTGAAATACCTGTGCTCAACCTAGGAACTGCGTTCTGAACTGGTTGATTAGAGTATGTCAGAGGGGGATAGAATTCCACTTGTAGCAGTGAAAGGCGTAGAGATGTGGAGGAATACCGATGGCGAAGGCAGACCCATGGGATAATACTGACGTTCATGCTCGAAAGCGTGGGTAGCAAACAGGATTAGATACCCGGGTAGTCC
>otu10722 A12_724176
GTGGGGAATATTGGACAATGGAGGAAACTCTGATCCAGCAATTCTGTGTGTGCGATGAAGGTCTTCGGATTGTAAAGCACTTTTAGTTGGGAAGAAGAAAGTGACGGTACCAACAGAAGAAGCGACGGCTAAATACGTGCCAGCAGCCGCTGTAATACGTATGTCGCAAGCGTTATTCGGAATTATTGGGCTTAAAGGGCATCTAGGCGGCAAAACAAGTTGAAGGTGAGAACTTTTGGTGTGACCAAAAGCTTGCCTACAAAACTGTATTGCTAGAGGACTGGGAAGGTGGTTGGAACTACACGAGTAGAGGTGAAAGTCGTAGATATGTGTAGGAATGCCGATGATGAAGATAACTCACTGGACAGAAACTGACGCTGAAGTGCGAAAGCTAGGGGAGCAAACAGGATTAGAAACCCTAGTAGTCC
>otu10723 B09_1015272
GTGGGGAATATTGGACAATGGACCAAAAGTCTGATCCAGCAATTCTGTGTGCACGATGAAGTTTTTCGGAATGTAAAGTGCTTTCAGTTGGGAAGAAGAAAGTGACAGTACCAACAGAAGAAGCGACGGCTAAATACGTGCCAGCAGCCGCGGTAATACGTATGTCGCAAGCGTTATCCGGAGTTATTGGGCGTAAAGCGCGTCTAGGCGGTCTATTAAGTCTGTTGTTAAAATGCGGGGCTCGACTCCGTATTGCGTTGGAAACTGGTAGCCTAGAGTACTGGGTAGGTAAGCGGAACTACAAGTGTAGAGGAGAAATTCGTAGATATTTGTATGAATGGCGACGGGGAAGCCAGCTTACTGGACAGATACTGACGCTAAAGCGCGAAAGCGTGGGTAGCAAACAGGATTAGATACCCTGGTAGTCC
>otu10724 A01_254494
GTGGGGAATCTTGCGCAATGCGCGAAAGCGTGACGCAGCAACGCCGCGTGAGGGAAGACGGCCTTCGGGTTGTAAACCTCTTTCAGTTGGGACGAAGGGCCGTCGGTGAATAGCCGGCTGGTCTGACGGTACCTTTAGAAGAAGCCCCGGCTAACTACGTGCCAGCAGCCGCGGTAATACGTAGGGGGCAAGCGTTGTCCGGAATCATTGGGCGTAAAGCGCGTGTAGGCGGCTTGGTAAGTCCGTTCTGAAAGCCCGGGGCTCAACCCCGGGAGGCGGATGGATACTGTCAAGCTCGAGTCCGGAAGAGGCGAGTGGAATTCCAGGTGTAGCGGTGAAATGCGCAGATATCTGGAGGAACACCAATGGCGAAGGCAGCTCGCTGGGACGGTACTGACGCTGAGACGCGAAAGCGTGGGGAGCAAACAGGATTAGAAACCCGAGTAGTCC
>otu10725 B10_1520776
GTAGGGAATATTGCGCAATGGGGGAAACCCTGACGCAGCAACGCCGCGTGGAGGATGACACTTTTCGGAGCGTAAACCCCTTTTGTTGGGGAAGAATAATGACGGTACCCAACGAATAAGCACCGGCTAACTCCGTGCAAGCAGCCGCGGTAATACGGAGGGTGCAAGCGTTACTCGGAATTACTGGGCGTAAAGGGCGCGTAGGCGGATTATCAAGTCTTTTGTGAAATCTAATGGCTTAACCATTGTACTGCATAGGAAACTGTTATTCTTGAGTGAAGGAGAGGTAGATGGAATTCTTTGTGTAGCGGTAAAATGCGTAGATATAAGGAGGAACACTAGTGGCGAAAGCGGCCTACTGGACCATAACTGACGCTAATGCGCGAAAGCGTGGGGAGCAAACAGGATTAGAAACCCTAGTAGTCC
>otu10726 A04_302805
GTGGGGAATTTTGGACAATGGGGGAAACCCTGATCCAGCCATCCCGCGTGTGCGATGAAGGCCTTCGGGTTGTAAAGCACTTTTGGCAGGAAAGAAACGTCGCGGGTTAATACCCCGCGAAACTGACGTTACCTGCAGAATAAGCACCGGCTAACTACGTGCCAGCAGCCGCGGTAATACGTAGGGTGCAAGCGTTAATCGGAATTACTGGGCGTAAAGCGTGCGCAGGCGGTTCGGAAAGAAAGATGTGAAATCCGAGAGCGGAACTTTGGAACGGCATTAGGAACTACCGGGGTAGAGTGAGTCAGAGGGAGGTGGAATGCCGGGTGTAGCAGTGAAATGCGTAGATATGGAGAGGAACACAGATGGCGAAGGCAGCCTCCTGGGAAAACACTGACGCTCATGCACGAAAGCGTGGGGAGCAAACAGGATTAGAAACCCCTGTAGTCG
>otu10727 B07_1514528
GTAGGGAATATTGCGCAAGGGGGGAAACCCTGACGCAGCAACGCCGCGTGGAGGATGACACTTTTCGCAGCGTAAACTCCTTTTGTTGGGAAAGAATAATGACGGTACCCAACGAATAAGCACCGGCTAACTCCGTGCCAGCAGCCGCGGTAATACGGAGGGTGCAAGCGTTACTCGGAATCACTGGGCGTAAAGGACGCGTTGGCGGATTATGAAGTCTTTTGTGAAATCTAATGGCTTAACTATTAAACTGCTTAGTAAGCTGTTACTCTAGAGTGAGGGCGAGGTAGATGGAATTCTGGGTGTAGGGGTAACATCTGCAGCGGTCAAGAGGAAGACTTATTGCCAAAGCGATCTACTTGAACTTGACTGACGCTAATGCGTTAAAGCGTGGGGAGGAACCAAGATTAGAAACCCTAGGAGTCA
>otu10728 B01_540948
GTGGGGAATCTTGGACAATGGAGGAAACTCTGATCCAGCAATTCTGTGTGTGTGAAGAAGGTTTTCGGATTGTAAAACACTTTTAGTTGGGAAGAAACAAATGACGGTACCAACAGAAGAAGCGACGGCTAAATACGTGCCAGCTGCCGCGGTAATACGTATGTCGCAAGCGTTATTCGGAATTATTGGGCTTAAAGGGCGTCTAGGCGGCAAATCAAGTTGGAGGTGAAAACTTGTGGCTTAACCACAAACGGTCATACAAAACTGGTTTGCTAGAGTACAGGAAAGGTGGGTGGAACTACACGAGTAGAGGTGAAATTCGTAGATATGTGTAGGAATGCCGATGATGAAGACAACTCACTGGACAGAAACTGACGCTGAAGTGCGAAAGCTAGGGGAGCAAACAGGATTAGAAACCCTTGTAGTCC
>otu10729 B08_1385955
GTGGGGAATATTGGACAATGGGCGCAAGCCTGATCCAGCCATGCCGCGTGAGTGAAGAAGGCCTTCGGGTTGTAAAGCTCTTTTGTTGGGAAAGAAAAGCTTTCGGTTAATAACCGGGAGTTCTGACGGTACCCAAAGAATAAGCACCGGCTAACTTCGTGCCAGCAGCCGCGGTAATACGAAGGGTGCAAGCGTTACTCGGAATTACTGGGCGTAAAGCGCGCGTAGGTGGGGGTTTAAGTAGGAGGTGAAAGCCCGGGGCTCAACCTGGGAATGGCATTGGAAACTGGAGCACTGGAGTGCGGGAGAGGATGGCGGAATGCCCGGTGTAGCAGTGAAATGCGTAGAGATCGGGAGGAACATCCGTGGCGAAGGCGGCCCTCTGGACCAGCACTGACACTGAGGCACGAAAGCGTGGGGAGCAAACAGGATTAGAAACCCCAGTAGTCC
>otu1073 B08_1291362
GTGGGGAATATTGCGCAATGGGGGCAACCCTGACGCAGCAACGCCGCGTTAAGGATGAAGGCTTTCGGGTTGTAAACTTCTGTCGGGAGGGAAGATAATGACGGTACCACCGGAGAAAGTCACGGCTAACTACGTGCCAGCAGCCGCGGTAATACGTAGGTGGCGAGCGTTGTCCGGAATTACTGGGTGTAAAGGGCGCGTAGACGGGTTTTTAAGCAAGATGTGAAATACCGGGGCTCAACGCCGGGGCTGCATTTTGAACTGAAGATCTTGAGTGCAGGAGAGGGAAGCGGAATTCCTAGTGTAGCGGTGAAATGCGTAGATATTAGGAGGAACACCAGTGGCGAAGGCGGCTTTCTGGACTGTAACTGACGTTGAGGCGCGAAAGCGTGGGTAGCAAACAGGATTAGAAACCCCAGTAGTCC
>otu10730 A04_203545
GTGGGGGATATTGCACAATGGGGGAAACCCTGATGCAGCGACGCCGCGTGGACGAAGAAGTATCTCGGTATGTAAAGTCCTATCAGCAGGGAAGAAGAAATGACGGTACCTGACTAAGAAGCCCCGGCTAACTACGTGCCAGCAGCCGCGGTAATACGTAGGGGGCAAGCGTTATCCGGATTTACTGGGTGTAAAGGGAGCGCAGGCGGCAGCCCAAGTCTGATGTGAAAGCCCGGGGCCCACCCCCGGGACTGCATTGGAAACTGGGCAGCTTGAGTGCCGGAGGGGTAAGCGGAATTCCTAGTGTAGCGGTGAAATGCGTAGATATTAGGAGGAACACCAGTGGCGAAGGCGGCTTACTGGACGGCAACTGACGCTGAGGCTCGAAAGCGTGGGGAGCAAACAGGATTAGAAACCCGAGTAGTCC
>otu10731 B09_1277723
GTGGGGAATATTGCGCAATGGGGGCAACCCTGACGCAGCAACGCCGCGTGCAGGAAGAAGGTCTTCGGATTGTAAACTGTTGTCGCAAGGGAAGAAGACAGTGACGGTACCTTGTGAGAAAGTCACGGCTAACTACGTGCCAGCAGCCGCGGTAATACGTAGGTGACAAGCGTTGTACGGATTTACTGGGTGTAAAGGGCGCGTAGGCGGACTGTCAAGTCAGTCGTGAAATACAGGGGCTTAACCCCGGGGCAACGATTGAAACTGACAGCCTTGGGTATCGGTGAGGAAGGCGAAATTCCTAGACTAGCGGTGAAATGCGTAAATATTAGGACGAACACCAGTGGCGAAGGCGGCTTTCTGGACGACAACTGACGCTGAGGCGCGAAAGTGTGGGGAGCAAACAGGATTAGATACCCTAGTAGTCC
>otu10732 A04_840758
GTGGGGAATATTGCACAATGGGCGCAAGCCTGATGCAGCCATGCCGCGTGTATGAAGAAGGCCTTCGGGTTGTAAAGTACTTTCAGCGGGGAGGAAGGGAGTAAAGTTAATACCTTTGCTCATTGACGTTACCCGCAGAAGAAGCACCGGCTCACTCCGTGCCAGCAGCCGCGGTAATACGGGGGGTGCAAGCGTTAATCGGAATTACTGGGCGTAAAGCGCACGCAGGCGGTTTGTTAAGTCGTATGTGAAAGCCGCGGGCTCAACCTGGGAACTGCATCTGATACTGCCAAGCTTGAGTCTCGTAGAGGGGAGTAGAATTCCAGGTGTAGCAGTGAAATGCGTAGAGATCGGGAGGAATACCCGTGGCGAAGGCGGCCCCCTGGACGATGACTGACGCTCAGGTGCGAAAGCGTGGGGAGCAAACAGGATTAGATACCCCAGTAGTCC
>otu10733 A08_36006
GTAGGGAATATTGGGCAATGGGGGAAACTCTGACGCAGCAACGCCGCGTGGAGGATGACACTTTTCGGAGCGTAAACTCCTTTTGTGGGGAAAGAATAATGACGGTACCCAACGAATAAGCACCGGCTAACTCCGTGCCAGCAGCCGCGGTAATACGGAGGGTGCAAGCGTTACTCGGAATCACTGGGCGTAAAGGACGCGTAGGCGGAGTATCAAGTCTTATGTGAAAAATCATGGCTTAACCATTAGACTGCTTAGGAAACTGATAATCTAGAGTGAGGGAGAGGTAGGTGGAATTCCTGGTGTAGGGGTAAAATCCGCAGAGATCAAGAGGAATACTTATTGCGAAAGCGATCTACTGGAACTTCCCTGACGCTAATGCGTGAAAGCGTGGGGAGCAAACAGGATTAGAAACCCGAGTAGTCC
>otu10734 B01_202468
GTGGGGAATATTGGACAATGGGTGCAAGCCTGATCCATCCATGCCGCGTGAGTGATGAAGGCCCTAGGGTTGTAAATCTCTTTCACCGGTGAAGATAATGACGGTAACCGGAGAAGAAGCCCCGGCTAACTTCGGGCCAGCAGCCGCTGTAATACGAAGGGGGCTAGCGTTGTTCGGGTTTACTGGGCGTAAAGCGCACGTAGGCGGACTTATAAGTCAGGGGTGTAATCCCGGGGCTCAGCCCCGGAACTGCCTTTGATACTGGGAGTCTTGAGTATGGTAGAGGTGAGTGGAATTCCTAGTGTAGAGGTGAAATTCGTAGATATTCGGAGGAACACCAGTGGCGAAGGCGGCTCACTGGAACATTACTGACGCTGAGATGCGAAAGCGTGGAGAGCAAACAGGATTAGAACCCCTAGTAGTCC
>otu10735 B09_1193073
GTGGGGAATATTGCACAATGGGCGCAAGCCTGATGCAGCGACGCCGCGTGCGGGATGACGGCCTTCGGGTTGTAAACCGCTTTTGATCGGGAGCAAGCCTTTGGGTGAGTGTACCTTTCGAATAAGCACCGGCTAACTACGTGCCCGCAGCCGCGGAAATACGTAGGGTGCAAGCGTTATCCGGAATTATTGCGCGTAAAGGGCTCGTGGGCGGTTCGTCGCGTCCGTGGTGAAAGTCCAGCGCTTAGCGGTGGATCGGCGCCGGGTACTGGCTGACTTGAGTGCGGTAGGGGAGACTGGAATTCCCGGTGTAACGGTGGAATGTGTAGATATCGGGAAGAACACCAATGGCGAAGGCAGGTCTCTGGGCCGTTACTGACGCTGAGGAGCGAAAGCGTGGGGAGCGAACAGGATTAGAAACCCGAGTAGTCC
>otu10736 B03_1028918
GTGAGGAATCTTCCGCAATGGGCGAAAGCCTGACGGAGCGACACCGCGTGTGGGATGAAGTCTTTCGGGATGTAAACCACTGTTGGAGGGGAAGACTGCGACGGTACCCTCCGAGAAAGCCCCGGCTAACTACGTGCCAGCAGCCGCGGTAATACGTAGGGGGCGAGCGTTATCCAGAATTACTGGGCGTAAAGCGCGTGTAGGCGGCTGGTTAGGTGTGATGTGAAATCCTCGGGCTCAACCCGAGAACTGCATTGCAAACCGGCCTGGCTAGAGTGCAGGAGAGGGAAGCGGAATTCCAGGTGTAGCGGTGAAATGCGTAGATATCAGGAGGAACACCGGCGGCGAAGGCGGCCCTCTGGATCGTTGCTGACGCTGAGACGCGAAAGCGTGGGGAGCAAACAGGATTAGAAACCCTAGTAGTCC
>otu10737 A10_737232
GTCGGGAATATTGCGCAATGGGGGAAACCCTGACGCAGCAATACCGCGTGGAGGATGACACTTTTCTGAGCGTAAACTCCTTTTGTTAGGAAAGAATAATGACGGTACATAACGAATAAGCACCGGCTAACTCCGTGCCAGAAGCCGCGGTAATACGGGGGGTGCAAGCGTTACTCGGAATCACTGGGCGTAAAGGACGCGTAGGCGGATGATCAAGTCTTGTGTGAAATCGAATGGCTTAACCATTAAACTGCACAGGAAACTGGTAGTCTAGAGTAGGGGAGAGGTAGATGGAATTCTTAGCGTAGGGGTAAAATCCGGAGAGGTTAAGAGGAATACTTATTGCGAAGGCGAGCTACTAGGACTTCACTGACGCTGCGGCGTGAAAGCGTGGGTAGCAAACAGGATTAGATACCCTAGTAGTGG
>otu10738 B09_1257946
GTGGGGAATATTGCACAATGGGCGCAAGCATGATGCAGCGACGCCGCGTGAGGGATGACGGCCTTCGGGTTGTAAACCTCTTTCGCTAGGGACGAAGCTTTGTGTGACGGTACCTAGAGAAGAAGCACCGGCTAACTACGTGCCAGCAGCCGCGGTAATAAGTAGGGTGCGGGCGTTGTCCGGATTTACTGGGCGTAAAGAGCTCGTAGGTGGTTTGTCGCGTCGTCTGTTAAATTCCGGTGCTTAACTCCGGGCGTGCAGGCGATACGGACATAACTTGGGTGCTATAGGATGAACTGGAATTCCTGTGGTAGCGGTGGAATGCGCAGATTTCAGGAGGAACACCGATGGCGAAGGCAGGTCTCTGGGCAGTTACTGACACTGAGGAGCGAAAGCATGGGTAGCGAACATGATTAGAAACCCTTGTAGTCC
>otu10739 A13_330774
GTGAGGAATATTGGTCAATGGAGGAAACTCTGAACCAGCCAAGTCGCGTGAAGGAAGACGGTCCTATGGATTGTAAACTTCTGTCGTAGGTGAGTAAGGGTAGGTACGAGTACCTATTAGAAAGTAACCTAAGAATAAGTATCGGCTAACTCCGTGCCAGCAGCGGCGGTAATACGGAGGATACGAGCGTTATCCGGATTTATTGGGTTTAAAGGGTGCGTAGGTTGCTTGTTAAGTCAGGGGTGAAAAGCTGTGGCTCAACCATAGTCTTGCCTATGATACTGCGGGGCTTGAGGGTAGAGGATGTAGGCGGAATGCTTAGTGTAGCAGTGAAATGCGTAGATATTACGAGGAACGCCGATTGCGAAGGCAGGTTACAAAGCAACTACTGACACTGAGGCACGAAGGCGTGGGTATCAAACAGGATTAGAAACCCTTGTAGTCC
>otu1074 B08_1174547
GTGGGGAATTGTTCGCAATGGGCGCAAGCCTGACGACGCAATGCCGAGTGGAGGATGAAGGTCTTCGGATTGTAAACTCCTGTTGCCCGGGACGAATTGCTTCGACCTAACACGTCGAAGTTTGACGGTACCGGGTGAGGAAGCCCCGGCTAACTCTGTGCCAGCAGCCGCGGTAATACAGAGGGGGCGAGCGTTGTTCGGAATTACTGGGCGTAAAGGGCGCGTAGGCGGCCTGCTAAGTCGAACGTGAAATCCCCGGGCTCAACCCGGGAACTGCGTCCGAGACTGGCAGGCTCGAATCCGGGAGAGGGATGCGGAATTCCAGGTGTAGCGGTGAAATGCGTAGATATCTGGAGGAACACCGGTGGCGAAGGCGGCATCCTGGACCGGTATTGACGCTGAGGCGCGAAAGCCAGGGGAGCAAACGGGATTAGAAACCCTAGTAGTCC
>otu10740 B01_862971
GTAGGGAATCTTCCGCAATGGGCGCAAGCCTGACGGAGCAATGCCGCGTGAAGGATGAAGGTCCTCTGGATTGTAAACTTCTTTTATAGGGGGCGAAAAAAGGTCTTTCTAGATCACTTGACAGTACCCTATGAATAAGCACCGGCTAACTCCGTGCCAGCAGCCGCGGTAATACGGAGGGTGCAAGCGTTATCCGGATTCACTGGGTTTAAAGGGTGCGTAGGCGGGTAGGTAAGTCATAGGTGAAATCCTGGAGCTTAACTCCAGAACTGCCTTTGATACTATCTATCTTGAATATGGTGGAGGTAAGCGGAATATGTCATGTAGCGGTGAAATGCATAGATATGACATAGAACACCTATTGCGAAGGCAGCTTACTACGCCTATATTGACGCTGAGGCACGAAAGCGTGGGGATCAAACAGGATTAGAAACCCGTGTAGTCC
>otu10741 A11_580253
GTGGGGAATCTTGCGCAATGGGCGAAAGCCTGACGCAGCCATGCCGCGTGAATGATGAAGGTCTTAGGATTGTAAAATTCTTTCACCGGGGACGATAATGACGGTACCCGGAGAAGAAGCCCCGGCTAACTTCGTGCCAGCAGCCGCGGTAATACGAAGGGGGCTAGCGTTGCTCGGAATTACTGGGCGTAAAGGGCGCGTAGGCGGACAGTTTAGTCAGAGGTGAAGGCCCAGGGCTGACCCTTGGAATTGCCTTTGATACTGGCTGTCTGGAGTACGGGAGAGGTGAGTGGAACTCCGGGTGTAGAGGTGAAATTCGTAGATATTCGGAAGAACACCAGTGGCGAAGGCGACTCACTGGCCCGTTACTGACGCTGAGGCGCGAAAGCGTGGGGAGCAAACAGGATTAGATACCCGGGTAGTCC
>otu10742 A11_147210
GTGGGGAATATTGGACAATGGGCGCAAGCCTGACGGAGCAACGCCGCGTGTGTGAAGAAGGTCTTCGGATCGTAAAGCACTGTTATCAGAGAAGAATCACCATTAATTAACTACTAATGGTCTGACGGTAACTGATCAGTAAGCTACGGCTAACTACGTGCCAGCAGCCGCGGTAATACGTAGGTGGCAAGCGTTATCCGGATTTATTGGGCGTAAAGGGAGCGCAGGCGGTCGATTAAGTCTGATGTGAAAGCCCACGGCTCAACCGAGGAAGTGCATTGGAAACTGGGTGACTTGAGTACAGAAGAGGAAAGCGGAATTCCATGTGTAGCGGTGAAATGCGTAGATAGATGGAGGAACACCAGTGGCGAAGGAGGCTTTCTGGTCTGAAACTGACGCTGAGGCTCGAAAGCGTGGGGAGCAAACAGGATTAGATACCCGAGTAGTCC
>otu10743 A11_13157
GTGGGGAATATTGGACAATGGGGGCAACCCTGATCCAGCGCCGCCGCGTGAGTGAAGAAGTATTTCGGTATGTAAAGCTCTATTAGCAAGGAAGAAAATGACGGTACTTGACTAAGAAGCCCCGGCTAACTACGTGCCAGCAGCCGCGGTAATACGTAGGGGGCAAGCGTTATCCGGATTTACTGGGTGTAAAGGGAGCGTAGACGGTTTTGCAAGTCTGAAGTGAAAGCCCGGGGCCCAACTCCGGGACTGCTTTGGAAACTGTAGAACTAGAGTGCAGGAGAGGTAAGTGGAATTCCTAGTGTAGCGGTGAAATGCGTAGATATTAGGAGGAACACCAGTGGCGAAGGCGGCTTACTGGACTGTAACTGACGTTGAGGCTCGAAAGCGTGGGGATCAAACAGGATTAGAAACCCTAGTAGTCC
>otu10744 A03_340326
GTCGGGAATCTTGCACAATGGGCGAAAGCCTGATGCAGCAACACCGTGTGAGCGACGAAGGCCCTAGGGTCGTAAAGCTCTGTTGTTAGGGACGAAGGGCGAAGGGTTAATAGCCCTTAGCCTGACGGTACCTTTCGAGGAAGCCCCGGCTAACTACGTGCCAGCAGCCGCGGTAATACGTAGGGGGCGAGCGTTGTCCGGAATTATTGGGCGTAAAGAGCGTGTAGGCGGCTTGGTAAGTCTGCTGTGAAACCTTGGGGCTCAACCCCAAGCGTGCAGTGGATACTGTCAAGCTAGAGGATGGTAGAGGCCAGTGGAATTCCCAGTGTAGCGGTGAAATGCGCAGATATTGGGAGGAACACCAGTAGCGAAGGCGGCTGGCTGGGCCATTCCTGACGCTGAGACGCGAAAGCTAGGGGAGCGAACAGGATTAGAAACCCTAGTAGTCC
>otu10745 B03_1432913
GTGGGGAATATTGGACAATGGGCGAAAGCCTGATCCAGCAATGCCGCGTGAGGGATGAAGGCCTTAGGGTTGTAAACCTCTTTTACCCGGGATGATAATGACAGTACCGGGAGAATAAGCTCCGGCTAACTCCGTGCCAGCAGCCGCGGTAATACGGAGGGAGCTAGCGTTATTCGGAATTACTGGGCGTAAAGCGCACGTAGGCGGCTTGGTAAGTAAGAGGTGAAAGCCTTGTGCTCAACACCAGAACTGCCTTTTAGACTGCATCGCTTGAATACAGGAGAGGTGAGTGGAATTCCGGGTGTAGAGGTGAAATGCGTAGATATCCGGAAGAACACCAGTGGCGAAGGCGGCTCACTGGACTGGTATTGACGCTGAGGTGCGAAAGCGTGGGGAGCAAACAGGATTAGAAACCCTAGTAGTCC
>otu10746 A10_416684
GTGAGGAATATTGGTCAATGGAGGCAAGTCTGAACCAGCAAAGTCGCGTGAAGGAAGACGGTTCTAAGGATTGTAAATTTCTTTAGCAGGTGAGTAGAGATGGGCACGAGTGCTCATAGGCAAGTAACCTAAGAATAAGTACCGGCTAACTCCGTGCCAGCAGGCGCGGTAATACGGAGGATACGAGCGTTATCCGGAAGTGTTGGGTTTAAAGGGTGCGTAGGTGGTGCTTTAAGTCGGTGGTGAAAAGCTATTGCTTAACTATGGTCTTACCGCTGAGACTGTAGTACTTGAGTGTCGTGCCGGTAAGCGGAACTCGTAGTGTAGCGGTGAAATGCATATATATTACGCAGAACTCCGATTGCGAAGGCAGCTTACAAAATTACAACTGACACTGATGCACGAAAGCGTGGGTATCAAACAGGATTAGAACCCCGAGTAGTCC
>otu10747 A11_232922
GTGGGGAATATTGCACAATGGGCGCAAGCCTGATGCAGCAACGCCGCGTGAGTGACGACGGCCTTCGGGTTGTAAACCTCTTTTAGCAGGGAAGAAGCGAAAGTGACGGTACCTGCAGAAAAAGCACCGGCTAACTACGTGCCAGCAGCCGCGGTAATACGTAGGGTGCAAGCGTTGTCCGTAATTATTGGGCGTAAAGAGCTCGTAGGCGGTCTGTCACGGCTGCGGGGAAAACCCGAGGCTCAACCTCGGGACTGCAGTGGGTACGGGCAGACTAGAGTGCGGTAGGGGAGATTGGAATTCCTGGTGTAGCGGTGGAATGCGCAGATATCAGGAGGAACACCGATGGCGAAGGCAGATCTCTGGGCCGTAACTGACGCTGAGGAGCGAAAGCATGGGGAGCAAACAGGCTTAGAAACCCTAGTAGTCC
>otu10748 A04_621975
GTGGGGAATATTGGACAATGGGCGCAAGCCTGATCCAGCCATGCCGCGTGAGTGATGACGGCCTTAGGGTTGTAAAGCTCTTTTGTCCGGGACGAAAATGACGGTACCGGAAGAATAAGCCCCTGCTAACATCTTGCCAGCAGCCGCGGTAATACGAAGTGGGATAGCGTTGCGCGGAATCACTGGGCGGAAAGGGCGCGTAGGCGGCTTGCCAAGTCGGGTGTGAAAGCCCGGGGCTCAACCACGGAAGGGCCTTCGAAACTGGCAGGCTTGAGAACGGAAGAGGACAGCGGAACTGCGTGTGTAGAGGTGAAATTCGTAGATATTCGCAAGAACACCAGTGGCGAAGGCGGCTGTCTGGTCCGATTCTGACGCTGAGGCGCGAAAGCGTGGGGAGCAAACAGGATTAGAAACCCCTGTAGTCC
>otu10749 B05_1462979
GTGAGGAATATTTGTAAATGGAGGAGACTCTGAACCAGCAAAGTCGCGTGAAGGAAGATGGTTCTAAGAATTGTAAACTTCTTTAGTGGGAGAGTAAAAGTAGCCACGTGTGGTTATTTGAAAGTATCCCAAGAATAAGTATCGGCTAACTCCGTGCCAGCAGCCGCGGTAATACGGAGGATACGAGCGTTATCCGGAATTATTGGGTTTAAAGGGTGCGTAGGTTGCGTTATAATGCAGTGGTGTAACCTCGGTGCTCAACATCGAGCTTGCCGTAGAAACTGTATTGCTAGAGTGCAGATGATGTTGGCGGAATGCGCAGTGTAGCGGTGAAATGCATAGATATTTCGAAGAACTCCGATTGCGAAGGCAGCTCACAAAATTGCTAATGACACTGATGCACGAAAGCGTGGGTATCAAACAGGATTAGAAACCCTAGTAGTCC
>otu1075 B03_1436749
GTGGGGAATATTGGACAATAGACCAAAAGTCTGATCCAGCACTTCTGTGTGCACGATGAAGTTCTTCGGATTGTAAAGTGCTTTCAGTTGGGAAGAAGAATGTGACGGGACCAACAGAAGAAGCGACGGCTACCTACGTGCCAGCAGCCGCGGTAATACGTATGTCGCAAGCGTTATCCGGATTTATTGGGCGTAAAGCGCGTCTAGGCGGAAAAATAAGTCTGATGTGAAGCTGCGGGGCTCAACGCCGTATTGCGTTGGAAACTGTTTTTCTAGAGTACTGGAGAGGTGGGCGGAACTACAAGTGTAGAGGTGAAATTCGTAGATATTTGTAGGAATGCCGATGGAGAAGTCAGCTCACTGGACAGATACTGACGCTGAAGCGCGAAAGCGTGGGGAGCGAACAGGATTAGAAACCCGAGTAGTCC
>otu10750 A03_46397
GTGGGGGATCTTGCACAATGGAGGCAACTCTGATGCAGCGACGCCGCGTGAGCGATGAAGGGATTCGTCTCGTAAAGCTCTGGCCTATGGGAAGATAGTGACGGTACCATAGAAGAAAGCCCCGGCTAACTACGTGCCAGCAGCCGCGGTAATACGTAGGGGGCGAGCGTTGTCCGGAATCATTGGGCGTAAAGGGTTCGTAGGCGGTTATATATGTCAGTTGTGAAAGCCTGTGGCTCAACCACACTAAGCAATTGAAACTGTATAACTTGAGACATAGAGAGGTAAGTGGAATTCCTAGCGTAGCGGTGAACTGCGTAGACAATAGGAGGAACCCCAGTAGCGGAGGCGGCTTACTGGCAATGATCTGACGCTGAGGAACGAAAGCGTGGGTAGCAAACAGGATAAGCAACCCCAGTAGTCC
>otu10751 A04_233619
GTGGGGAATTTTGCACAATGGGCGCAAGCCTGATGCAGCGACGCCGCGTGGGGGATGACGGCCTTCGGGTTGTAAACTCCTTTCGGCACTGACGAAGCCATGTTTGTGGTGACGGTAGGTGTAGAAGAAGCACCGGCTAACTACGTGCCAGCAGCCGCGGTAATACGTAGGGTGCGAGCGTTGTCCGGAATTACTAGGCGTAAAGGGCTTGTAGGTGGTTGATTGCGTAATTTGTGGAAGCTCGGTGCTTAACGTCGGGTGCGCAGGCGATACGGGTTGACTTGAGTTCTGTAGGGGTACATGGAATGCCTGGCGTAGCGGTGAAATGCGCAGATAACAGGAGGAACACCGATGGCCAAGGAAGTTTACTGGGCAGTGACTGACACTGAGGAGCGAAAGCGTGGGTAGCCAACAGGATTAGAATCCCGAGTAGTCC
>otu10752 B02_30511
GAGGGGAATATTGGACAATGGGCGCAAGCATGATCCAGCAATGCCGCGTGAGTGATGAAGGCCCTAGGGTTGTAAAGCTCTTTCACCGGTGAAGATAATGACGGTAACAGGAGAAGAAGCCCAGGCTAACTTCGTGCCAGCAGCCGCGGTAATACGAAGGGGGCTAGCGTTGTTCGGATTTACTGGGCGTAAAGCGCACGTAGGCGGACTTTTAAGTCAGGGGTGGAAGCCCGGGGCTCACCCCCGGAGCTGCCTTTGATACTGGAAGTCTTGAGTATGGTCGAGGTGATTGGAATTCCGAGTGTAGAGGTGAAATTCGTAGATATTCGTAGGAACACCAGTGGCGAAGGCGGCGCACTGGACCATTACTGACGCTGAGGTGCGAAAGCGTGGGGAGCAAACAGGATTAGAAACCCCAGTAGTCC
>otu10753 B03_1263733
GTGAGGAATATTGGTCAATGGGCGAGAGCCTGAACCAGCCAAATCGCGTGAAGGATGAAGGTATTATGTATTGTAAACTTCTTTTACAGGGGAATAAAGTGCGGGACGTGTCCCGTTTTGTATGTACCCTGAGAATAAGCATCGGCTAACTCCGTGCCAGCAGCCGCGGTAATACGGAGGATGCGAGCGTTATCCGGATTTATTGGGTTTAAAGGGTGCGTAGGCGGAGCATCCAGTCAGCGGTGAAAGTTCGTGGCTCCACCATGAAATTGCCGTTGAAACTGTTGTTCTTGAGTGTAGATGAGGTAGGCGGAATTCGTAGTGTAGCGGTGAAATGCTTAGATATTCCTCAGAACTCCAATTGCGTAGGCAGCTTACTAGGCCACAACTGACGCTGAGGCACGCAGCTGTGGGTATCAAACCGGCTTAGAAACCCGTGTAGTCC
>otu10754 B09_1285037
GTGGGGAATATTGGACAATGGGCCACAAGCCTAATCCAGCAATTCTGTGTGCTCGATGAAGGTCTTCGGATTGTAAAGTGCTTTCAGTTGGGAAGAAGAAAGTGAAGGTACCAACAGAAGAAGCGACGGCTAAATACGTGCCAGCAGCCGCGGTAATACGTATGTCGCATGCGTTATCCGGATTTATTGGGCGTAAAGCGCGTCTAGGCGGAAAAATAAGTCTGATGTTATACTGAGGGGCTAAACTCCATATTGCGTTGGAAACTGTTTTTCTTGAGTACTTGAGATGTTGGCGGAACTACTAGTGTAGAGGTGAAATTCGTAGATATTTGTAGGAATGCCGATGGAGAAGTCAGCTCACTGGACAGATACTGACGCTAAAACTCGAAAGCGTGGGGAGCAAACAGGATTAGATACCCTGGTAGTCC
>otu10755 B03_1132347
GTGAGGAATATTGGTCAATGGGCGCTAGCCTGAACCAGCCAAGTAGCGTGAAGGATGACTGCCCTATGGGTTGTAAACTTCTTTTATATGGGAATAAAGTGCAGTATGTATACTGCTTTGCATGTACCTTATGAATAAGGATCGGCTAACTCCGTGCCAGCAGCCGCGGTAATACGGAGGATTCGAGCGTTATCCGGATTTATTGGGTTTAAAGGGAGCGTAGGCGGGTTGTTAAGTCAGTTGTGAAAGTTTGCGGCTCAACCGTAAAATTGCAGTTGATACTGGCATCCTTGAGTACAGTAGAGGTAGGCGGAATTCGTGGTGTAGCGGTGAAATGCTTAGATATCACGAAGAACTCCGATTGCGAAGGCAGCCTGCTGGACTGTAACTGACGCTGATGCTCGAAAGTGTGGGTATCAAACAGGATTAGAAACCCGAGTAGTCC
>otu10756 A05_424242
GTGGGGAATATTGCACAATGGACGGAAGCCTGATGCAGCGACGCCGCGTGGGGGATGAAGGCTTTCGGGTTGTAAACTCCTTTCAGTACAGAAGAAGCCTTTGCGACGGTATGTGCTGAAGAAGCACCGGCTAACTACGTCCCAGCAGCCGCGGTGATACGTAGGATGCGAGCGTTGTCCGGAATTATTGGGCGTAAAGGGCGTGTAGGCGGTGTGTTACGCCTGCTGTGAAAGCCTGGGGCTTAACCTTGGGATTGCAGTGGGTACGGCGTGACTAGAGTGTAGTAGGGGTAATTGGAATTCCTGGTGTAGCGGTGGAATGCGCAGATATCAGGAGGAACACCGATGGCGAAGGCAGGTTACTGGACCACCACTGACGCTGAGGCGCGAAAGCGTGGGTAGCGAACAGGATTAGAAACCCCAGTAGTCC
>otu10757 A12_546019
GTGGGGAATATTGGACAATGGAGGAAACTCTGAGCCAGCAATTCTGTGTGTGTGATGAAGGTCTTCGGATTGTAAAGCACTTTTAGTTGGGAAGAAGAAAGTGACGGTACCAACAGAAGAAGCGACGGCTAAATACGTGCCAGCAGCCGCGGTAATACGTATGTCGCAAGCGTTATTCGGAATTATTGGGCTTAAAGGGCATCTAGGCGGCAAAACAAGTTGAAGGTGAAAACTTGTGGCTTAAACACAAGCTTGCCTACAAGACTGAATTGGTAGAGTAATGGAAAGGTGGGTGGAACTAAACGAGTAGAGGTGAAATTCGTTGATAGGTGTAGGAATGCCGATGATGAAGATAACTCACTGGACAGAAACTGACGCTGAAGTGCGAAAGCTAGGGGAGCAAACAGGATTAGATACCCTAGTAGCCC
>otu10758 A02_856601
GTAAGGAATATTGCGCAATGGGGGAAACCCTGACGCAGCAACGCCGCGTGGAGGATGACACTTTTCGGAGCGTAAACTCCTTTTGTTAGGGAAGAATAATGACGGTACCTAACGAATAAGCACCGGCTAACTCCGTGCCAGCAGCCGCGGTAATACGGGGGGTGCAAGCGTTACTCGGAATCACTGGGCGTAAAGGACGCGTAGGCGGATTATCAAGTCTTTTGTGAAATCTAGTGGCTGAACCACTAATCTGCTTAGGAAACGGATAGTATAGAGTAGGGGAGAGGTAGATGGAATTCTTAGCGTAGGGGTAAAATCCGTAGAGGTTAAGAGGAATACTTAGTGCGAAGGCGATCTACTAGAACTTAACTGACGCTGATGCGTGAAAGCGTGGGTAGCAAACAGGATTAGAAACCCTTGTAGTCC
>otu10759 A01_326542
GTGGGGAATATTGGACAATGTACCAAAAGTCTGATCCAGCAATTCTGTGTGCACGATGAAGTTTTTCGGAATGTAAAGTGCTTTCAGTTGGGAAGAAGAAAGTGACGGTACCAACAGAAGAAGCGACGGCTAAATACGTGCCAGCAGCCGCGGTAATACGTATGTCGCAAGCGTTATCCGGATTTATTGGGCGTAAAGCGCGTCTAGGCGGTCTATTAAGTCTTATGTTAAAATGCGGGGCTCAACTCCGTATTGCGTTGGAAGCTAGTAAACTAGAGTTCTTGAGGAGTAAGCGGAACTACAAGTATAGAGGTGAAATTCGGAGATATTTGTAGGAATGCCTATGGGGAAGCCAGCTTACTGGACAGATACTGGCGCTAAAGCGCGAAAGCGTGGGTAGCAAACAGGATTAGAAACCCTGTTAGTCC
>otu1076 A06_367084
GTGGGGAATATTGGACAATGGAGGAAACTCTGATCCAGCAATTCTGTGTGTGTGATGAAGGTTTTCGGATTGTAAAACACTTTTAGTTGGGAAGAAACAAATGACGGTACCAACAGAAGAAGCGACGGCTAAATACGCGCCAGCAGCCGCGGTAATACGTATGTCGCAAGCGTTTTTCAGAATTATTGGGCTTAAAGGGCATCTAGGCGGCATAGCAAGTTGAAGGTGAAATCTGGCGGCTCAACCACAAGCTTACCTAGAAAACTGCTGGGCTAGAGTACAGTAAAGGTGGGTGGAACTACACGAGTATAGGTGCAATTCGTAGATATGTGTAGGAATGCCGTTGATGAAGATAACTCACTGGACAGAAACCGACGCTGAAGTGCGAAAGCTAGGGGAGCAAACAGGATTAGAAACCCTAGGAGTCC
>otu10760 A11_672117
GTGGGGAATCTTCCACAATGGGCGCAAGCCTGATGGAGCCATGCCGCGTGAATGATGAAGGCCTTCGGATCGTAAAGTTCTGTTGTTGGGGATGAAAAACGTCAAGCGTAACTGCTTGACTGTTGACAGTAGCTAACCAAAAAGTAACGGCTAACTTCGTGCCAGCAGCCGCGGTAATACGAAGGGGACAAGCGTTATTCGGAATTATTGGGCGTAAAGGGAGCGTAGGTGGTCGGTTCAGTCTGATGTGAAAGCCCACGGCTTAACCTTGGAAGGTCATTGGATACTGACTAACTTGAATGCAGAAGAGGATAGCGGAATTCCAGGTGTAGCGGTGAAATGCGTAGATATATGGAGGAACACCAATGGCGAAGGCAGCTTCCTGGACCGATAGTGACACTGAGGCTCGAAAGCGTGGGGAGCAAACAGGATTAGAAACCCGTGTAGTCC
>otu10761 A06_563877
GTGGGGAATATTGGACAATGGAGGAAACTCTGATCCAGCAATTCTGTGTGTGTGAAGAAGGTTTTCGGATTGTAAAACACTTTTAGTTGGGAAGAAACAAATGACGGTACCAACAGAAGAAGCGACGGCTAAATACGTGCCAGCAGCCGCGGTAATACGTATGTCGCAAGCGTTATTCGGAATTATTGGGCTTAAAAGGCATCTAGGCGGCAAATCAAGTTGAAGGTGAAAACGTGTGGCTCAACCACAAGCGTGCCTACAAAACTAGTGTGCTAGAGTACTGGAAAGGTGGGTGGAACTACACGAGTAGAGGTGAAATTCGTAGATATGTTTAGGAATGTCGCTGATGAAGATAACTCACTGGACAGACACTGACGCTGAAGTGCGAAAGCTAGGGGAGCAAACAGGATTAGAAACCCCGGTAGTCC
>otu10762 B02_566882
GTGAGGAATATTTCACAATGAGCGAAAGCTTGATGGAGCAATGCCGCGTGCAGGATGAAGGCCCTCGGGTTGTAAACTGCTTTTATAAGAGAAGATTATGACGGTAACTTATGAATAAGGGACGGCTAACTACGTGCCAGCAGCCGCGGTCATACGTAGGTCCCGAGCGTTATCCGGAGTGACTGGGCGTAAAGAGTTGCGTAGGCGGTTAAGAAAGCGAGTGATGAAAACTATCGGCTCAACCGATAGCCTGTTGTTCGAACTTCTTAACTCGAGAGTATCAGAGGTTGCTGGAATTTCTAGTGTAGCAGTGAAATGCGTAGATATTAGAAAGAACACCGATGGCGTAGGCAGGCAACTGGGATATTTCTGACGCTAAGGCACGAAAGCGTGGGGAGCGAACCGGATTAGATACCCGAGTAGTCC
>otu10763 A10_692085
GTGGGGAATATTGGACAATGGAGGAAACTCTGAACCAGCGATTCTGTGTGTGTGATGAAGGTTTTCGGATTGTAAAACACTTTTAGTTGGGAAGAAACAAATGACGGTACCAACAGAAGAAGCTACGGCTAAATACGTTCCAGCAGCCGCGGTAATACGTATGTCGCAAGCGGTAATCGGAATTATTGGGCTTAAAGGGCATCTAGGCGGCAGAGCAAGTTGAAGGTGAAAACTTGTGGCTCAACCACAAGCTTGCCTTTGAAACTGCAGTGCTAGAGTACTGGAAAGGTGGGTGGAACTACACGAGTAGAGGTGAAATTCGTAGATATTTGTAGGAATGCCGATGATGAAGATAACTCACTGGACAGATACTGACGCTGAAGTGCGAAAGCTAGGGGAGCAAACAGGATTAGAAACCCTGGTAGTCC
>otu10764 A11_192926
GTGGGGAATATTGGACAATGGGGGAAACCCTGATCCAGCCATGCCGCGTGAGTGATGAAGGCCTTAGGGTTGTAAAGCTCTTTCACCTCGGAAGATAATGACGGTAGTCGGAGAAGAAGCACCGGCTAACTTCGTGCCAGCAGCCGCGGTAATACGAAGGGGGCTAGCGTTGTTCGGAATTACTGGGCGTAAAGCGCACGTAGGCGGATATTTAAGTCAGGGGTGAAATCCCGGGGCTCAACCCCGAAACTGCCTTTGAAACTGGGTATCTTGAGTATGGAAGAGGTGAGTGGAATTGCGAGTGTAGAGGTGAAATTCGTAGATATCCGCAGGAACACCAGTGGCGAAGGCAGCTTACTGGTCCGTTACTGACGCTGAGGTGCGAAAGCGTGGGGAGCAAACAGGATTAGAAACCCCAGTAGTCC
>otu10765 A11_363381
GTAGGGAATCTTCCGCAATGGGCGCAAGCCTGACGGAGCAACGCCGCGTGTGTGAAGAAGGTCTTCGGATCGTAAAGCACTTTTATCAGGGAAGAATCACCATTAATTAACTACTAATGGTCTGACGGTAACTGATCAGAAAGCCACGGCTAACTACGTGCCAGCAGCCGCGGTAATACGTAGGTGGCAAGCGTTATCCGGATTTATTGGGCGGAAAGGGAGCGTAGGCGGGAGATTAAGTCTGATGTGAAAGCCCACGGCTCAACCGTGGGGCTGCATTGGAAACTGGTTGACTTGAGTACAGAAGAGGAAAGCGGAATTCCTAGTGTAGCGGTGAAATGCGTAGATATTTGGAGGAACACCAGTGGCGAAGGCGGCTTTCTGGTCTGAAACTGACGCTGAGGCGCGAAAGCGTGGGGAGCAAACAGGATTAGAAACCCCTGTAGTCC
>otu10766 A02_282521
GTGGGGAATATTGCGCAATGGGCGGAAGCCTGACGCAGCGACGCCGCGTGAGGGATGAAGGCCTTCGGGTTGTAAACCTCTTTCAGCAGGGACGAAGCGAGAGTGACGGTACCTGCAGAAGAAGCACCGGCCAACTACGTGCCAGCAGCCGCGGTAATACGTAGGGTGCAAGCGTTGTCCGGAATTATTGGGCGTAAAGAGCTCGTAGGCGGTCTGTCGCGTCGGCTGTGACAACTCGGGGCTCAACTCCGAGCCTGCAGTCGATACGGGCAGACTTGAGTGCTGTAGGGGAGACTGGAATTCCTGGTGTAGCGGTGAAATGCGCAGATATCAGGAGGAACACCGGTGGCGAAGGCGGGTCTCTGGGCAGTAACTGACGCTGAGGAGCGAAGGCCAGGGGAGCAAACGGGATTAGAAACCCCTGTGTCC
>otu10767 A13_241892
GTAAGGAATATTGCGCAATGGGGGAAACCCTGACGCAGCAATACCGCTTGGAGGATGACACTTTTCGGAGCGTAAACTCCTTTTGTTAGGAAAGAATAATTACGGTACCTAACGAATAAGCACCGGCTAACTCCGTGCCAGCAGCCGCGGTAATACGGTGGGTGCAAGCGTTACTCGGAATCACTGGCCGTCAAGGACGCGTAGGCGGATTATCAAGTCTTGTGTTAAATCTACTTGCTTAACCATTAAACTGCACAGGAAACGGATAGTATAAAGTAGGAGAGAGTTAGATGGAATTCTTAGCGTAGGGGTAAAATCCGTAGAGGTTAAGAGGAATACTTATTGCGAAGGCGATCTACTAGAACCTACCTGCCGCTGAGGCGTGAAAGCGTGGGGAGCAAACAGGATAAGAAACCCCAGGAGTCC
>otu10768 B02_169964
GTGGGGAATCTTGCACAATGGGCGCAAGCCTGATGCAGCAACGCCGCGTGAGTGATGACGGCCTTCGGGTTGTAAACCTCTTTTAGTAGGGAAGAAGCGATAGTGACGGTACATGCCGAAACAGCACCGGCTAACTACGTGCCAGCAGCCGCGGCAATACGTAGGGTGCCAGCGTTGTCCGGAATTATTGGGCGTAAAGAGCTCGTAGGCGGTCTGACGCGTCTGATGTGAAAACCCGAGGCTCAACCTCGGGCGTGCAGTGGGTACTGGCAGACTAGAGTGCGGAAGGGGAGAGTGGAATTCCTGGTGTAGCGGTGGAATGCGCAGATATCAGGAGGAACACCGATGGCGAAGGCAGCTCTCTGGGCCGTAACTGACGCTGAGGAGCGAAAGCGTGGGGAGCGAACAGGATTAGAAACCCTGGTAGTCC
>otu10769 B03_1613407
GTGGGGAATATTGCGCAATGGGCGAAAGCCTGACGCAGCGACGCCGCGTGAGGGATGAAGGCCTTCGGGTTGTAAACCTCTTTCAGCAGGGAAGAAGCGCAAGTGACGGTACCTGCAGAAGAAGCACCGGCTAACTACGTGCCAGCAGCCGCGGTAATACGTAGGGCGCGAGCGTTGTCCGGATTTATTGGGCGTAAAGAGCTCGTAGGCGGCTTGTCGCGTCGGCTGTGAAAACCCGCGGGTCCACTGTGGGCGGGCAGCTGATACGGGCAGGCTTTGAGTGCGGTAGGGGAGACTGGAATTCCTGGTGTAGCGGTGAAATGCGCAGATATCAGGAGGAACACCGGTGGCGAAGGCGGGTCTCTGGGCCGATACTGACGCTGAGGAGCGAAAGCGTGGGGAGCGAACAGGATTAGATACCCCTGTAGTCC
>otu1077 B10_1501975
GTGGGGAATTTTGGACAATGGGGGAAACCCTGATCCAGCCATGCCGCGTGCGGGAAGAAGGCCTTCGGGTTGTAAACCGCTTTTAGCCGGGAAGAAAAGGCGGCCCCTAACACGGGTCGTTTTTGACGGTACCGGCGGAATAAGCACCGGCTAACTACGTGCCAGCAGCCGCGGTAATACGTAGGGTGCGAGCGTTAATCGGAATTACTGGGCGTAAAGCGTGCGCAGGCGGTTCGACAAGTCCGATGTGAAAGCCCCGGGCTCAACCTGGGAACTGCATTGGAAACTGGCGAGCTTGAGTGTGGCAGAGGGGGGTGGAATTCCGCGTGTAGCAGTGAAATGCGTAGAGATGCGGAGGAACACCGATGGCGAAGGCAGCCCCCTGGGCTAACACTGACGCTCAGGCACGAAAGCGTGGGGAGCAAACAGGATTAGAAACCCTGGTAGTCC
>otu10770 B02_197756
GTAGGGAATATTGCGCAATGGGGGAAACCCTGACGCAGCAACGCCGCGTGGAGGATGACACTTTTCGGAGCGTAAACTCCTTTTGTTGGGAAAGAATAATGACGGTACCCAACGAATAAGCACCGGCTAACTCCGTGCCAGAAGCCGCGGTAAGACGGAGGGTGCAAGCGTTACCCGGAATCACTGGGCGTAAAGGACGCGTAGGCGGATTAGCAAGTCTTTTGTGAAATCTAATGGCTTAACCGTTAAACTGCTTGTGAAACTGACACGTTAGAGTGAGGGAGAAGTAGATGGCATTCTAGAAGTAGGGGTAAAATCCGCAGAGATCAAGAGGAATACTTATTGCGAAAGCGAGCTACTGGAACTTAACTGACGCTACTGCGTGAAAGCGAGGGGAGCAAACAGGATTAGAAACCATAGTAGTCC
>otu10771 B10_1466585
GTGGGGAATATTGGACAATGGAGGAAACTCTGATCCAGCAATTCTGTGTGTGTGATGAAGGTTTTCGGATTGTAAAACACTTTTAGTTGGGAAGAAACAAATGACGGTACCAACAGAAGAAGCGACGGATAAATACGTGCCAGCAGCCGCGGTAACACGGATGTCGCAAGCGTTATTCGGAATTATTGGGCTTAAAGGGCAGCGAGGCGGAATGGCAAGTTGAAGGTGAAAACTTGTGGCTCAACCACAAGCTTGCCTACCAAACTGCAAAGCTAGAGTACAGGAAAGGTAGGTGGAACTACAGGAGTAGAGGTGAAATTCGTAGATATGAGTAGGAATACCGATGATGAAGATAACTCACTGGACAGAAACTGACGCTGAAGCGCGAAAGCTAGGGGAGCAAACAGGATTAGAAACCCCAGTAGTCC
>otu10772 A11_778159
GTGGGGAATATTGGACAATGGGCGAAAGCCTGATCCAGCAACGCCGCGTGAGGGATGACGGCCTTCGGGTTGTAAACCTCTTTCAGCAGGGACGAAGCGGAAGTGACGGTACCTGCAGAAGAAGGACCGGACAACTACGGGAAAGCAGCCGCGGTAATACGTAGGGTGCGAGCGTTGTACGGAATTATTGGGCGTAAAGGGCTCGTAGGCGGTTTGTCGCGTCGGGAGTGAAAACTCAGGGCTCAACCCTGAGCGTGCCTCCGATACGGGCAGACTAGAGGTATTCAGGGGAGAGCGGAATTCCTGGTGTAGCGGTGGAATGCGTAGATATCAGGAGGAACACCGGTGGCGAAGGCGGTTCTCTGGTAATAACCTGACGCTGAGGAGCGAAAGCATGGGTAGCGAACAGGATTAGAAACCCCTGTAGTCC
>otu10773 B05_1197327
GTAGGGAATATTGGGCAATGGAGGGAACTCTGACCCAGCAACGCCGCGTGAAGGAAGAAGGTTTTCGAATTGTAAACTTCTATCCTTGGTGAAGAAAAGGACGGTAGCCAACAAGGAAGCCCCGGCTAACTACGTGCCAGCAGCCGCGGTAATACGTAGGGGGCAAGCGTTGTCCGGAATGATTGGGCGTAAAGGGCTCGTAGGTGGCTAATCAAGTCTGGAGTGCAAGTCCTGCTTTTAAGGTGGGTATTGCTTTGGAAACTGATAAGCTTGAGTATAGGAGAGGTTAGTGGAACTCCTAGTGTAGCGGTGAAATGCGTAGATATTAGGAGGAACACCAGTGGCGAAGGCGACTTACTGGACTAAAACTGACACTGAGGAGCGAAAGTGTGGGTAGCAAACAGGATTAGAAACCCCAGTAGTCC
>otu10774 B09_1201823
GTGGGGAATATTGGACAATGGGCGCAAGCCTGATCCAGCCATGCCGCGTGAGTGATGACGGCTCTAGGGTTGTAAAGCTCTTTCACCGGTGAAGATAATGACGGTAACCGGAGAAGAAGCCCCGGCTAACTTCGTGCCAGCAGCCGCGGTAATACGAAGGGGGCTAGCGTTGTTCGGATTTACTGGGCGTAAAGCGCACGTAGGCGGTCTTTTAAGTCAGGGGTGAAATCCCGGGGTTCTACCCCGGAACTGCCTTTGATACTGGAAGTCTTGAGTATGGTAGAGGTGAGTGGATCTCCGAGTGTAAAGGTGAAATGCGTTGATATTCGGAGGAACACCAGTGGCGAAGGCGGCTAACTGGACCATTACTGACGCGGAGGTGCGAAAGCGTGGGGAGCAAACAGGATAAGATACCCCAGTAGTCC
>otu10775 B09_1253509
GTGGGGAATATTGGACAATGGGGGAAACCCTGATCCAGCGACGCCGCGTGTGTGAAGAAGGCCTGCGGGTTGTAAAGCACTTTTAGTGGGGATGAAAAGTTCAGGGCTAATACCCCTGGATCTTGACCTAACCCACAGAAAAAGCACCGGCTAACTCTGTGCCAGCAGCCGCGGTAATACTGAGGGTGCAAGCGTTAATCGGTATTACTGGGCGTAAAGCGTGCGTAGGCGGTTAGATAAGTAGGGTGTGCAAACCCCGGGCTCAACCTGGGAATTGCATTCGAGACTGCGTAGCTAGGGTGCGGAAGAGGGAAGCGGAATTTCCGGTGTAGCGGTGAAATGCGTAGATATCGGAAGGAACACCAGTGGCGAAAGCGGCTTCCTGGTCCAGCACCGACGTTCAGGCACGAAAGCGTGGGGAGCAAACAGGATTAGAAACCCGAGTAGTCC
>otu10776 A12_950929
GTGGGGAATATTGGACAATGGAGGAAACTCTGATCCAGCAATTCTGCGTGTGTGATGAAGGTCTTCGGATTGTAAAGCACTTTTAGTTGGGAAGAAGAAAGTGACGGTACCAACAGAAGAAGCGACGGCTAAATACGTGCCAGCAGCCGCGGTAATACGTATGTCGCAAGCGTTATTCGGAATTATTGGGCTTAAAGGGCATGTAGGCGGCAAAACAAGTTGAATGTGAAAACCTGTGGCTTAACCACAGGCTTGCCTACAAAACTGTATTGCTAGAGTACTGGAGAGGTGGGTGGAACTACACGTGTAGAGGTGAAATTCGTAGATATGTGTAGGAATGCCGATGGTGAAGATAACTCACTGGCCAGAAACTGACGCTGAAGTGCGAAAGCGTGGGGAGCAAACAGGATTAGAAACCCTAGTAGTCC
>otu10777 A08_611337
GTAGGGAATCTTCCGCAAGGGGCGCAAGCCTGACGGAGCAATGCCGCGTGAATGAAGAAGGTCTTCGGATCGTAAAATTCTGTTGTTAGAGAATAACGGGGATAAGAGTAACTGTTTATCCTGTGACGGTATCTAACCAGAAAGCCACGGCTAACTACGTGCCAGCAGCCGCGGTAATACGTAGGTGGCAAGCGTTGTCCGGATTTATTGGGCGTAAAGGGAGCCCAGGCGGTGACTTAAGTCTGATGGGGAAGCCCACGGCTCAACCGTGGAAGGTCATTGGAAACTGGGTCACTTGCATACAGCAGAGGAAAGTGGAATTCCATGTGTAGCGGTGAAATGCGTAGATATATGGAGGAACACCAGTGGCGAAGGCGACTTTCTTGGCTGTTATTGACGCTGAGGCTCGAAAGCATGCGTAGCGAACAGGATTAATCACCCTTGTAGTCC
>otu10778 B09_1390518
GTGGGGAATATTGCACAATGGACGCAAGTCTGATGCAGCGACGCCGCGTGGGGGATGAAGGCTTTCGGGTTGTAAACTCCTTTCAGTACAGAAGAAGCATTTTTTGTGACGGTATGTGCAGAAGAAGCGCCGGCTAACTACGTGCCAGCAGCCGCAGTATTAAGTCGTGCGCGAGCGTTGTCCGGAATTATTGGGCGTAAAGAGCGCGTAGGCGGTTTGTTGCGACTGCTGTGAAAGACCGGGGCTGAACTTCGGGGTTGCAGTGGGTACGGGCAGACTAGAGTGTGGTAGGGGTAATTGGAATTCCTGGTGTAGCGGTGGAATGCGCAGATATCAGGAGGAACACCGCTGGCGAAGGCAGGTTACTGGGCCATTACTGACGCTGAGGAGAGAAAGCGTGGGTAGCGAACAGGATTAGATACCCGGGTAGTCC
>otu10779 A08_335000
GTGGGGAATATTGGACAATGGACCAAAAGTCTGATCCAGCAATTCTGTGTGCACGATGAAGTTTTTCGGAATGTAAAGTGCTTTCAGTTGGGAAGAAGAAAGTGACGGTACCAACAGAAGAAGCGACGGCTAAATACGTGCCAGCAGCCGCGGTAATACGTAAGTCGCAAGCGTTATCCGGATTTATTGGGCGTAAAGCGCGTCTAGGCGGTCTATTAAGTCTGTGGTAAAAATGCGAGACTAAACACCGTATTGCGTTGGAAACTGGAAGACTAGAGTACAGGAGAGGTAAGCGGAACTGCAAGTGTAGAGGTGAAATTCGTAGATATTTGTAGGAATGCCGATGGGGAAGCCGGCTTACTGGACAGATACTGACGCTAAAGCGCGAAAGCGTGGGTAGCAAACAGGATTAGAAACCCCAGTAGTCC
>otu1078 A08_596552
GTAGGGAATCTTCCGCAATGGGCGCAAGCCTGACGGAGCAATGCCGCGTGAATGAAGAAGGTCTTCGGATCGTAAAATGCTGTTGTTAGAGAAGAACGGGGATAAGAGTAACTGTTTATCCTGTGACGGTATCTAACCAGAAAGCCACGGCTAACAACGTGCCAGCAGCCGCGGTAATACGTAGGTGTCAAGCGTTGTCCGGATTTATTGGGCGTAAATGGGGCGGAGGCGGTGACTTAAGTATGGTGTGAAAGACCAAGGCTCAACCGTGGAAGGTCATTGGAAACTGGGTCACTTAAATACAGAAGAGGAAAGTGGAATTCCAAGTGTAGCGGTGAAATGCGTAGATATATGGAGGAACACCAGTGGCGAAGGCGACTTTCTGGTCTGTTATTGACGCTGAGACTCGAAAGCATGGGTAGCGAACAGGATTAGAAACCCTGGTAGTCC
>otu10780 B01_948548
GTGGGGGATCTTGCACAATGGAGGCAACGCTGATGCAGCGACGCCGCGTGAGCGAAGAAGGGATTCGTTTCGTAAAGCTCTGTCCTATGGGAAGATAGTGACGGTACCATAGAAGAAAGCCCCGGCTAACTACGTGCCAGCAGCCGCGGTAATACGTAGGGGGCGAGCGTTGTCCGGAATCATTGGGCGTATAGGGTTCGTAGGCGGTAATACATGTCAGTTGTGAAATCCTGAGGCTCAACCTCAGTAAGCGATTGAAACTGTATAACTTGAGGACTGGAGAGGTAAGTGGAATTCCTAGTGTCGCGGAGAAATGCGTAGATATTAGGAGGAATACCAGTAGCGAAGAAGCCTTACTGGCCATCACCTGACGCTGAGGAACGAAGGAGTGGCTAGCAACCAGGATTAGACACCAGAGTAGTCA
>otu10781 A02_203963
GTAGGGAATCTTCCGCAATGAGCGAAAGCCTGACGGAGCAATGCCGCGTGAATGAAGAAGGTCTTCGGATCGTAAAGTTCTGTTGTTAGAGAAGAACTGGTTTAAGAGTAACTGCTTAAACTTTGACGGTATCTAACCAGAAAGCCACGGCTAACTACGTGCCAGCAGCCGCGGTAATACGTAGGTGGCAAGCGTTGTCCGGATTTATTGGGCGTAAAGGGAGCGCAAGTGGTTCTTTAAGTCTGGTGTGAAAGCCCACTGCTCAACCGTGGAAGGTCATTAGAAACTAGAGAACTTGAAGACAGAAGAGTAAAGTGGCATTCCATGTGTAGCGGTGAAATGCGTAGAGTTATGGCGGAACACCAGTGGCGAAGGCGACTTTCTGGTCTGTTACTGACTCTGAGGCTCGAAAGCATGGGGAGCGAACAGGATTAGAAACCCTTGTAGTCC
>otu10782 A11_682526
GTGAGGAATATTGGTCAATGGAGGCAACTTTGAACCAGCTAAGTCGCGTGAAGGAAGACGGTCCTCAGGATTGTAAACTTCTTTAGTAGGTGAGTAGAGATGGGCACGAGTGCTCATAGGCAAGTAACCTAAGAATAAGTATCGGCTAACTCCGTGCCAGCAGCCACGGTAATACGGAGGATACGAGCGTTATCCGGAATTATTGGGTTTAAAGGGTGCTTAGGTGGTGATGTAAGTCGGTTGTGAAAAGCTATAGCTTAACTCTAGTCTTGCCGTTGAAACTGCATTTCTAGAGTGTAGATGATGTAGGCGGAACTCGTAGTGTAGCGGTGAAATGCATAGATATAACGCAGAACTCCGATTGCGAAAGCCTCTTACAAAAATCCAACTGACACTGATGCACGAAAGCGTGGGTATCAAACAGGATTAGAAACCATAGTAGTCC
>otu10783 A03_625297
GTGGGGAATATTGGACAATGGGCGCAAGCCTGATCCAGCCATACCGCGTGGGTGAAGAAGGCCTTCGGGTTGTAAAGCCCTTTTGTTGGGAAAGAAATCCAGCTGGTTAATACCCGGTTGGGATGACGGTACCCAAAGAATAAGCCCCGGCTAACTTCGTGCCAGCAGCCGCGGTAATACGAAGGGTGCAAGCGTTACTCGGAATTACTGGGCGTAAAGCGTGCGCAGGCGGTAGTTGAAGCACGTTGTGAAAGCCCTGGGCTCAACCTGGGAGCTACAGTGGAAACTGGGCGACTAGAGTGTGGTAGAGAGTAGCGGAATTCCTGGTGAAGCAGTGAAATGCGTCGAGATCAGGAGGAACATCCATGGCGAAGGCAGCTACCTGGACCAACACTGACACTGAGGCACGAATGCGTGGGGAGCAAACAGGATTAGAAACCCTTGTAGTCC
>otu10784 A10_460807
GTGAGGAATAATGGACAATGGAGGCAACTCTGATCCTGCCAAGTCGCGTGAAGGAAGACTGCCCTATGGGTTGTAAACTTCTTTAGTAGGTGAGTAGAAGTAGGCACGCGTGCTTATTGGAAAGTAACCTAAGAATAAGTATCGGCTAACTCCGTGCCAGCAGCCGCGGTAATACGGAGGCTACGAGCGTTATCCGGATTTATTGGGTTTAAAGGGTGCGTAGGTGTCTAGTTAAGTGTGGGGGAAGAAGCTGTGGCTCAACCCCAGTATTGCCTTGAATACTGGTTAGATTGAGTGTAGTAGATGTAACCGCAATTTGTAGTGTAGCAGTGGAATGCTTAGATATTACGAGGAACTCCGATTGCGAAGGCAGCTTACAAAACTACAACGGACACTGATGCACGAAAGCGTGGGTATCAATCAGGATTAGAAACCCTAGTAGTCC
>otu10785 A11_155888
[truncated: 10,502,033 more chars]
