# Supplementary material for: The effects of genital myiasis on the diversity of the vaginal microbiota in female Bactrian camels
Source: BMC Vet Res. 2022 Mar 5;18:87. doi: 10.1186/s12917-022-03189-5 (PMC8897907; doi:10.1186/s12917-022-03189-5)
Supplement: Supplementary file 5 — Additional file 5. [file 12917_2022_3189_MOESM5_ESM.zip › MPL201709200_16s_yy/B01_OTU/summary.txt]

Sample	Phylum	Class	Order	Family	Genus	Species	Unclassified
A01	350	350	345	320	183	28	2
A02	233	232	231	209	135	13	2
A03	513	511	502	437	241	34	3
A04	417	415	409	364	210	38	2
A05	210	210	207	191	127	23	1
A06	400	399	390	357	197	29	2
A07	396	395	392	338	198	31	0
A08	617	617	610	513	216	25	1
A09	323	322	318	279	179	33	0
A10	575	574	566	498	222	30	1
A11	606	604	597	518	247	33	2
A12	655	655	643	547	259	43	1
A13	294	292	290	264	182	28	2
B01	487	485	480	426	225	40	2
B02	367	367	360	310	185	32	1
B03	699	698	688	584	280	52	3
B04	429	428	421	387	218	37	1
B05	379	378	374	333	202	30	3
B06	235	235	229	207	135	24	0
B07	780	779	768	650	329	55	3
B08	985	984	948	726	292	45	1
B09	848	848	816	641	284	52	1
B10	376	376	374	344	204	32	0
