# Supplementary material for: The effects of genital myiasis on the diversity of the vaginal microbiota in female Bactrian camels
Source: BMC Vet Res. 2022 Mar 5;18:87. doi: 10.1186/s12917-022-03189-5 (PMC8897907; doi:10.1186/s12917-022-03189-5)
Supplement: Supplementary file 5 — Additional file 5. [file 12917_2022_3189_MOESM5_ESM.zip › MPL201709200_16s_yy/C07_picrust/metagenome_at_level2.xls]

# Constructed from biom file
#OTU ID	B08	B09	A12	A08	A10	B07	A02	A07	B05	B01	B02	A09	A03	A01	A04	A05	A06	A13	A11	B03	B04	B06	B10	KEGG_Pathways
Amino Acid Metabolism	4504676.0	3989261.0	3370317.0	1366825.0	1268939.0	1537243.0	524525.0	1521013.0	2364520.0	3383318.0	5371747.0	3518719.0	5128127.0	1318270.0	4528128.0	653591.0	2153445.0	1212371.0	3830052.0	7719772.0	5229878.0	1646291.0	1117739.0	Metabolism; Amino Acid Metabolism
Biosynthesis of Other Secondary Metabolites	379242.0	337849.0	267043.0	104965.0	99650.0	128337.0	45675.0	116879.0	192404.0	273831.0	471180.0	255580.0	422912.0	108148.0	377702.0	53904.0	181460.0	93304.0	304204.0	651131.0	444113.0	126159.0	94801.0	Metabolism; Biosynthesis of Other Secondary Metabolites
Cancers	59186.0	53020.0	47985.0	21012.0	17086.0	20126.0	7423.0	24916.0	34615.0	54691.0	86432.0	52213.0	83471.0	21996.0	75360.0	10695.0	32509.0	18059.0	59318.0	118177.0	81032.0	28904.0	16972.0	Human Diseases; Cancers
Carbohydrate Metabolism	4363359.0	4168013.0	3166840.0	1315047.0	1225156.0	1549199.0	584126.0	1452120.0	2244051.0	3220404.0	5041977.0	3142895.0	4766152.0	1403291.0	4237868.0	631377.0	2115165.0	1162135.0	3605447.0	7324357.0	4981573.0	1629679.0	1093996.0	Metabolism; Carbohydrate Metabolism
Cardiovascular Diseases	6788.0	4562.0	6495.0	2684.0	1209.0	1355.0	423.0	2538.0	5910.0	8817.0	16301.0	8595.0	15770.0	2315.0	14600.0	1223.0	5027.0	1137.0	8544.0	19152.0	14172.0	3599.0	1848.0	Human Diseases; Cardiovascular Diseases
Cell Communication	126.0	6.0	11.0	3.0	0.0	0.0	0.0	0.0	0.0	0.0	61.0	0.0	0.0	0.0	15.0	0.0	0.0	0.0	0.0	1.0	0.0	9.0	0.0	Cellular Processes; Cell Communication
Cell Growth and Death	248317.0	224074.0	175824.0	75552.0	68877.0	86401.0	33056.0	94595.0	130397.0	193491.0	300945.0	173630.0	293004.0	83156.0	263566.0	39913.0	117456.0	71823.0	218189.0	413337.0	288592.0	109779.0	61642.0	Cellular Processes; Cell Growth and Death
Cell Motility	1390425.0	765686.0	910192.0	323774.0	305556.0	370439.0	68613.0	337349.0	653818.0	909357.0	1505588.0	1001397.0	1384332.0	241883.0	1148666.0	147999.0	516828.0	221342.0	1064691.0	2396013.0	1375401.0	368236.0	284109.0	Cellular Processes; Cell Motility
Cellular Processes and Signaling	1779431.0	1497511.0	1258569.0	530243.0	500217.0	611110.0	210823.0	591560.0	853426.0	1308119.0	1977686.0	1257607.0	1885624.0	534205.0	1615693.0	239823.0	779830.0	484399.0	1436852.0	2923290.0	1942265.0	662048.0	430191.0	Unclassified; Cellular Processes and Signaling
Circulatory System	16866.0	12554.0	16621.0	6783.0	6844.0	6257.0	2456.0	7782.0	12137.0	17630.0	31726.0	20123.0	28944.0	4894.0	25217.0	2828.0	10432.0	7483.0	21353.0	40096.0	29608.0	6959.0	5789.0	Organismal Systems; Circulatory System
Digestive System	19181.0	15864.0	16672.0	6964.0	4592.0	5450.0	1404.0	7305.0	10683.0	17062.0	28279.0	16731.0	27443.0	7674.0	25179.0	2629.0	9779.0	5102.0	18542.0	36721.0	25726.0	11865.0	4404.0	Organismal Systems; Digestive System
Endocrine System	144178.0	128339.0	108564.0	40378.0	40630.0	47805.0	16890.0	49473.0	74009.0	100023.0	151827.0	103930.0	148582.0	41699.0	123193.0	19774.0	69341.0	36458.0	118875.0	233128.0	151782.0	54594.0	43168.0	Organismal Systems; Endocrine System
Energy Metabolism	2448818.0	2213227.0	1722058.0	740607.0	749517.0	930723.0	361634.0	885038.0	1247746.0	1777606.0	2688803.0	1675377.0	2588436.0	772274.0	2247630.0	351252.0	1131531.0	762626.0	2005021.0	3937993.0	2701440.0	913727.0	623911.0	Metabolism; Energy Metabolism
Environmental Adaptation	66221.0	57058.0	43295.0	18415.0	19048.0	24604.0	8764.0	23210.0	31305.0	45430.0	69657.0	41307.0	63256.0	19685.0	54568.0	8300.0	27994.0	18482.0	50917.0	106159.0	70320.0	24003.0	16158.0	Organismal Systems; Environmental Adaptation
Enzyme Families	879852.0	812126.0	590264.0	255916.0	253317.0	320579.0	122261.0	310307.0	415707.0	610700.0	910507.0	556099.0	853342.0	281552.0	740938.0	119828.0	375711.0	254826.0	679167.0	1359968.0	909675.0	340747.0	207851.0	Metabolism; Enzyme Families
Excretory System	12549.0	10421.0	10853.0	4149.0	4093.0	3701.0	1598.0	4399.0	6992.0	8817.0	12949.0	10470.0	13690.0	4694.0	12161.0	2472.0	6579.0	2902.0	10304.0	19328.0	13486.0	3889.0	3535.0	Organismal Systems; Excretory System
Folding, Sorting and Degradation	1045539.0	969906.0	726557.0	316618.0	330156.0	402233.0	154035.0	392877.0	502583.0	738162.0	1091614.0	681700.0	1026216.0	353309.0	884897.0	150648.0	451814.0	339410.0	842224.0	1603783.0	1097032.0	416907.0	266103.0	Genetic Information Processing; Folding, Sorting and Degradation
Genetic Information Processing	1173610.0	1080894.0	841616.0	369439.0	361170.0	439693.0	172586.0	438055.0	591114.0	862144.0	1245223.0	775066.0	1213282.0	408144.0	1082366.0	165466.0	522772.0	361124.0	947498.0	1823503.0	1261988.0	469015.0	287860.0	Unclassified; Genetic Information Processing
Glycan Biosynthesis and Metabolism	890725.0	714014.0	572170.0	258531.0	249255.0	334235.0	124905.0	314356.0	409021.0	622785.0	936090.0	545034.0	848501.0	317621.0	715998.0	103022.0	381385.0	279190.0	674742.0	1332583.0	923253.0	375210.0	223547.0	Metabolism; Glycan Biosynthesis and Metabolism
Immune System	27978.0	27801.0	16547.0	8274.0	9103.0	11866.0	4580.0	11914.0	11390.0	18825.0	24749.0	15393.0	23756.0	10175.0	21205.0	3933.0	11480.0	10623.0	21280.0	40522.0	26666.0	12323.0	7362.0	Organismal Systems; Immune System
Immune System Diseases	17533.0	19745.0	13419.0	5551.0	7134.0	7822.0	3752.0	8107.0	8777.0	11628.0	15507.0	11675.0	13553.0	6726.0	10888.0	3491.0	8161.0	6796.0	15304.0	23466.0	17392.0	7455.0	5932.0	Human Diseases; Immune System Diseases
Infectious Diseases	191503.0	159415.0	139867.0	60069.0	52859.0	61855.0	23016.0	66404.0	98306.0	149751.0	227072.0	150201.0	217984.0	57587.0	188727.0	26284.0	88596.0	49423.0	160991.0	326784.0	217899.0	79545.0	44539.0	Human Diseases; Infectious Diseases
Lipid Metabolism	1539092.0	1255296.0	1154142.0	457164.0	427575.0	505247.0	169997.0	505172.0	817138.0	1199902.0	1912423.0	1261154.0	1844876.0	462582.0	1605168.0	222333.0	774392.0	396701.0	1344673.0	2740515.0	1848847.0	565162.0	386009.0	Metabolism; Lipid Metabolism
Membrane Transport	5971234.0	5677414.0	4717766.0	2001843.0	1694354.0	1974857.0	756260.0	2159730.0	3482424.0	4815076.0	7577023.0	5307874.0	7668882.0	2085099.0	7076655.0	897618.0	3098838.0	1539174.0	5439070.0	11025109.0	7423545.0	2349356.0	1447351.0	Environmental Information Processing; Membrane Transport
Metabolic Diseases	35701.0	35997.0	24801.0	10789.0	11655.0	14048.0	5454.0	13267.0	15662.0	23648.0	33247.0	19662.0	31017.0	12747.0	27167.0	5455.0	15142.0	11297.0	27354.0	51119.0	34027.0	13327.0	8363.0	Human Diseases; Metabolic Diseases
Metabolism	1100345.0	967236.0	789940.0	336674.0	327670.0	401606.0	154022.0	397013.0	532002.0	813842.0	1190909.0	752607.0	1145541.0	363195.0	997742.0	160446.0	510586.0	329287.0	910060.0	1775398.0	1192582.0	436404.0	273690.0	Unclassified; Metabolism
Metabolism of Cofactors and Vitamins	1870558.0	1717945.0	1332640.0	567123.0	545215.0	698716.0	256755.0	693779.0	921467.0	1347336.0	2008268.0	1247119.0	1914196.0	639135.0	1674673.0	262569.0	830718.0	559067.0	1529193.0	2920529.0	2015943.0	798464.0	468103.0	Metabolism; Metabolism of Cofactors and Vitamins
Metabolism of Other Amino Acids	808157.0	703412.0	637255.0	259006.0	228279.0	267108.0	96015.0	285481.0	447115.0	661414.0	1039120.0	686766.0	1005683.0	260917.0	880776.0	125950.0	419087.0	219537.0	731247.0	1492476.0	1005165.0	327933.0	208975.0	Metabolism; Metabolism of Other Amino Acids
Metabolism of Terpenoids and Polyketides	853340.0	739104.0	643973.0	258017.0	248106.0	289829.0	101936.0	303800.0	450844.0	654931.0	1002868.0	683792.0	979870.0	281023.0	843887.0	130397.0	424806.0	239107.0	750817.0	1460960.0	981983.0	343996.0	220401.0	Metabolism; Metabolism of Terpenoids and Polyketides
Nervous System	37407.0	38615.0	31409.0	11256.0	12511.0	13489.0	4592.0	12425.0	18607.0	25041.0	42005.0	28132.0	39879.0	11879.0	37212.0	5503.0	16641.0	9224.0	34298.0	60424.0	41921.0	11688.0	9506.0	Organismal Systems; Nervous System
Neurodegenerative Diseases	137373.0	103533.0	125595.0	53116.0	46864.0	46096.0	17308.0	57689.0	92879.0	138019.0	232199.0	147721.0	222233.0	42379.0	198844.0	23295.0	80854.0	49822.0	154285.0	301241.0	215369.0	58904.0	41118.0	Human Diseases; Neurodegenerative Diseases
Nucleotide Metabolism	1539071.0	1550054.0	1038491.0	464170.0	490855.0	614981.0	249038.0	611080.0	711938.0	1050333.0	1494242.0	913634.0	1408253.0	571874.0	1227565.0	232134.0	655877.0	510911.0	1210665.0	2229047.0	1547671.0	659334.0	385291.0	Metabolism; Nucleotide Metabolism
Poorly Characterized	2280415.0	1996900.0	1670773.0	696734.0	676644.0	807773.0	294164.0	800320.0	1145319.0	1700103.0	2594493.0	1677333.0	2498490.0	736612.0	2184737.0	327159.0	1057023.0	667128.0	1943079.0	3757509.0	2560705.0	876943.0	567055.0	Unclassified; Poorly Characterized
Replication and Repair	3385334.0	3276272.0	2224489.0	984757.0	1022629.0	1289115.0	493034.0	1263268.0	1550146.0	2299220.0	3331783.0	2046313.0	3120129.0	1197322.0	2710156.0	490734.0	1406244.0	1038325.0	2609037.0	4943271.0	3347112.0	1389856.0	804846.0	Genetic Information Processing; Replication and Repair
Sensory System	42.0	2.0	2.0	1.0	0.0	0.0	0.0	0.0	0.0	0.0	20.0	0.0	0.0	0.0	5.0	0.0	0.0	0.0	0.0	0.0	0.0	3.0	0.0	Organismal Systems; Sensory System
Signal Transduction	962872.0	664997.0	697319.0	265308.0	260676.0	300803.0	99491.0	280807.0	476703.0	681720.0	1073896.0	710559.0	1018297.0	239482.0	860063.0	123668.0	432919.0	217909.0	794220.0	1625266.0	1052647.0	295596.0	235082.0	Environmental Information Processing; Signal Transduction
Signaling Molecules and Interaction	77009.0	74145.0	53865.0	23376.0	23447.0	28115.0	14244.0	32059.0	43585.0	60009.0	97540.0	53935.0	87260.0	30576.0	72850.0	13047.0	42451.0	23038.0	65215.0	130214.0	98852.0	35521.0	20716.0	Environmental Information Processing; Signaling Molecules and Interaction
Transcription	1125398.0	1046507.0	758159.0	322424.0	293524.0	372750.0	120514.0	357405.0	517197.0	782857.0	1188390.0	752904.0	1145117.0	333470.0	1017305.0	144456.0	467715.0	265651.0	856829.0	1787008.0	1143221.0	399696.0	237491.0	Genetic Information Processing; Transcription
Translation	2114362.0	2156435.0	1338510.0	613882.0	666397.0	850831.0	339200.0	830354.0	943902.0	1397495.0	1936087.0	1197682.0	1822063.0	788986.0	1561295.0	305063.0	856742.0	696891.0	1589842.0	2956321.0	2007244.0	898543.0	512777.0	Genetic Information Processing; Translation
Transport and Catabolism	130794.0	104929.0	99785.0	38615.0	34782.0	41222.0	12433.0	44735.0	71970.0	102553.0	171899.0	105754.0	158562.0	34521.0	136406.0	19145.0	64521.0	32656.0	113297.0	236767.0	153427.0	52630.0	35742.0	Cellular Processes; Transport and Catabolism
Xenobiotics Biodegradation and Metabolism	1380437.0	1074360.0	1152293.0	441445.0	362387.0	396003.0	132046.0	467726.0	845956.0	1223395.0	1956359.0	1393107.0	1965672.0	418857.0	1704848.0	238133.0	833304.0	330901.0	1355170.0	2766758.0	1882052.0	563922.0	371688.0	Metabolism; Xenobiotics Biodegradation and Metabolism
