# Supplementary material for: The effects of genital myiasis on the diversity of the vaginal microbiota in female Bactrian camels
Source: BMC Vet Res. 2022 Mar 5;18:87. doi: 10.1186/s12917-022-03189-5 (PMC8897907; doi:10.1186/s12917-022-03189-5)
Supplement: Supplementary file 5 — Additional file 5. [file 12917_2022_3189_MOESM5_ESM.zip › MPL201709200_16s_yy/C07_picrust/metagenome_at_level3.xls]

# Constructed from biom file
#OTU ID	B08	B09	A12	A08	A10	B07	A02	A07	B05	B01	B02	A09	A03	A01	A04	A05	A06	A13	A11	B03	B04	B06	B10	KEGG_Pathways
1,1,1-Trichloro-2,2-bis(4-chlorophenyl)ethane (DDT) degradation	1137.0	768.0	1392.0	961.0	1198.0	1002.0	631.0	1215.0	1424.0	1888.0	3131.0	2174.0	2795.0	634.0	2268.0	132.0	1415.0	2526.0	1958.0	3889.0	2901.0	624.0	634.0	Metabolism; Xenobiotics Biodegradation and Metabolism; 1,1,1-Trichloro-2,2-bis(4-chlorophenyl)ethane (DDT) degradation
ABC transporters	1774580.0	1625923.0	1471339.0	622968.0	513236.0	572342.0	224450.0	666148.0	1098398.0	1494273.0	2368791.0	1735321.0	2444018.0	637477.0	2269537.0	276964.0	984401.0	465339.0	1696680.0	3432915.0	2312327.0	704487.0	433601.0	Environmental Information Processing; Membrane Transport; ABC transporters
Adherens junction	42.0	2.0	2.0	1.0	0.0	0.0	0.0	0.0	0.0	0.0	20.0	0.0	0.0	0.0	5.0	0.0	0.0	0.0	0.0	0.0	0.0	3.0	0.0	Cellular Processes; Cell Communication; Adherens junction
Adipocytokine signaling pathway	31404.0	27850.0	24195.0	8303.0	8380.0	9998.0	3442.0	10797.0	15956.0	19375.0	29237.0	20837.0	28565.0	8738.0	23408.0	4335.0	14134.0	6857.0	24534.0	45913.0	29437.0	12252.0	10123.0	Organismal Systems; Endocrine System; Adipocytokine signaling pathway
African trypanosomiasis	6692.0	5258.0	7276.0	2197.0	2608.0	1738.0	593.0	2640.0	3282.0	4819.0	9485.0	6793.0	8101.0	1320.0	7889.0	1199.0	3087.0	1696.0	7544.0	11970.0	8944.0	2313.0	1575.0	Human Diseases; Infectious Diseases; African trypanosomiasis
Alanine, aspartate and glutamate metabolism	404369.0	396692.0	289657.0	121547.0	119115.0	152494.0	56511.0	141846.0	201384.0	285236.0	439514.0	276075.0	414008.0	128583.0	368332.0	58494.0	182581.0	118148.0	327300.0	642419.0	443507.0	152132.0	99533.0	Metabolism; Amino Acid Metabolism; Alanine, aspartate and glutamate metabolism
Aldosterone-regulated sodium reabsorption	3.0	6.0	0.0	2.0	0.0	3.0	2.0	0.0	2.0	10.0	0.0	24.0	5.0	1.0	0.0	0.0	0.0	0.0	0.0	0.0	0.0	0.0	0.0	Organismal Systems; Excretory System; Aldosterone-regulated sodium reabsorption
Alzheimer's disease	40866.0	36143.0	36396.0	14822.0	14629.0	15408.0	5573.0	17317.0	24976.0	37108.0	60219.0	39061.0	57613.0	13492.0	51088.0	6945.0	21946.0	14748.0	44180.0	81001.0	57699.0	17636.0	12110.0	Human Diseases; Neurodegenerative Diseases; Alzheimer's disease
Amino acid metabolism	91337.0	78544.0	61535.0	27142.0	26179.0	34539.0	13643.0	33602.0	42090.0	65311.0	92635.0	54513.0	87749.0	34603.0	78462.0	12437.0	41883.0	27086.0	71236.0	133419.0	97371.0	39471.0	20726.0	Unclassified; Metabolism; Amino acid metabolism
Amino acid related enzymes	570359.0	568242.0	379263.0	168787.0	170790.0	219641.0	82324.0	209481.0	266806.0	391217.0	566591.0	355672.0	535042.0	192933.0	464242.0	79349.0	240158.0	177324.0	439436.0	852640.0	572868.0	226904.0	137512.0	Metabolism; Amino Acid Metabolism; Amino acid related enzymes
Amino sugar and nucleotide sugar metabolism	460594.0	488257.0	282368.0	126768.0	127471.0	175732.0	68274.0	153431.0	201049.0	292766.0	441441.0	239769.0	404552.0	164758.0	358325.0	61216.0	186542.0	127523.0	325177.0	664577.0	436131.0	172951.0	107124.0	Metabolism; Carbohydrate Metabolism; Amino sugar and nucleotide sugar metabolism
Aminoacyl-tRNA biosynthesis	454898.0	474190.0	295515.0	136930.0	146527.0	184542.0	76698.0	184176.0	213292.0	309192.0	431254.0	269363.0	414054.0	175452.0	360542.0	69191.0	193176.0	155863.0	351477.0	655675.0	443837.0	192587.0	111761.0	Genetic Information Processing; Translation; Aminoacyl-tRNA biosynthesis
Aminobenzoate degradation	156073.0	104043.0	135961.0	49873.0	38281.0	37536.0	10422.0	51436.0	95778.0	141724.0	227785.0	168894.0	230107.0	46053.0	195783.0	25650.0	97236.0	33101.0	156348.0	330752.0	215814.0	62413.0	41333.0	Metabolism; Xenobiotics Biodegradation and Metabolism; Aminobenzoate degradation
Amoebiasis	7227.0	6738.0	4549.0	2027.0	1419.0	1913.0	391.0	2792.0	4077.0	6250.0	11579.0	6243.0	10049.0	1868.0	8783.0	1116.0	3479.0	1717.0	5565.0	14208.0	9771.0	2734.0	1332.0	Human Diseases; Infectious Diseases; Amoebiasis
Amyotrophic lateral sclerosis (ALS)	21540.0	15814.0	20927.0	8999.0	6587.0	6014.0	2155.0	8520.0	15852.0	23663.0	39791.0	26511.0	39271.0	6587.0	36289.0	4346.0	14074.0	7039.0	24674.0	51448.0	36227.0	9098.0	6014.0	Human Diseases; Neurodegenerative Diseases; Amyotrophic lateral sclerosis (ALS)
Antigen processing and presentation	11847.0	11807.0	6367.0	3361.0	3792.0	5473.0	1799.0	4599.0	3967.0	7216.0	8262.0	5202.0	7475.0	4411.0	6067.0	1255.0	3995.0	4689.0	8137.0	15155.0	9390.0	4926.0	3088.0	Organismal Systems; Immune System; Antigen processing and presentation
Apoptosis	6715.0	5316.0	6037.0	2498.0	1136.0	1280.0	382.0	2362.0	5451.0	8269.0	13624.0	8196.0	14623.0	2175.0	13521.0	1433.0	4640.0	1331.0	8108.0	16607.0	11891.0	3240.0	1805.0	Cellular Processes; Cell Growth and Death; Apoptosis
Arachidonic acid metabolism	28068.0	16408.0	21866.0	8001.0	7585.0	8068.0	2274.0	9278.0	14887.0	23502.0	38949.0	27072.0	35083.0	9655.0	27921.0	5054.0	14206.0	7225.0	26500.0	53042.0	35783.0	12048.0	7159.0	Metabolism; Lipid Metabolism; Arachidonic acid metabolism
Arginine and proline metabolism	538742.0	473455.0	406787.0	162863.0	150936.0	179443.0	57187.0	177202.0	283861.0	407093.0	661809.0	434065.0	637739.0	145572.0	578778.0	73879.0	254224.0	139986.0	469806.0	942515.0	633618.0	190939.0	128547.0	Metabolism; Amino Acid Metabolism; Arginine and proline metabolism
Arrhythmogenic right ventricular cardiomyopathy (ARVC)	42.0	2.0	2.0	1.0	0.0	0.0	0.0	0.0	0.0	0.0	20.0	0.0	0.0	0.0	5.0	0.0	0.0	0.0	0.0	0.0	0.0	3.0	0.0	Human Diseases; Cardiovascular Diseases; Arrhythmogenic right ventricular cardiomyopathy (ARVC)
Ascorbate and aldarate metabolism	70718.0	71306.0	63637.0	25951.0	16932.0	19687.0	6292.0	24763.0	43396.0	68487.0	113241.0	68426.0	108319.0	28991.0	100173.0	14171.0	42059.0	15956.0	69457.0	150804.0	102928.0	34930.0	15950.0	Metabolism; Carbohydrate Metabolism; Ascorbate and aldarate metabolism
Atrazine degradation	26004.0	16011.0	23025.0	8157.0	8103.0	7029.0	2058.0	8840.0	14315.0	20705.0	34075.0	25705.0	37584.0	6058.0	35313.0	6751.0	14064.0	7259.0	28531.0	48251.0	31668.0	9252.0	6681.0	Metabolism; Xenobiotics Biodegradation and Metabolism; Atrazine degradation
Bacterial chemotaxis	273870.0	148138.0	180245.0	60709.0	61806.0	72594.0	11042.0	66589.0	129945.0	175108.0	290055.0	194594.0	268811.0	45274.0	225562.0	27449.0	99855.0	42983.0	215087.0	479234.0	259226.0	68389.0	52953.0	Cellular Processes; Cell Motility; Bacterial chemotaxis
Bacterial invasion of epithelial cells	1005.0	653.0	517.0	387.0	444.0	137.0	388.0	692.0	211.0	636.0	151.0	187.0	384.0	149.0	364.0	171.0	334.0	322.0	346.0	452.0	288.0	352.0	71.0	Human Diseases; Infectious Diseases; Bacterial invasion of epithelial cells
Bacterial motility proteins	700414.0	361650.0	459619.0	159213.0	154867.0	183694.0	32867.0	163575.0	325336.0	453507.0	759802.0	510191.0	689272.0	113035.0	554331.0	76414.0	257818.0	107301.0	534950.0	1206740.0	696990.0	177645.0	147006.0	Cellular Processes; Cell Motility; Bacterial motility proteins
Bacterial secretion system	348055.0	274542.0	273311.0	114377.0	108681.0	123239.0	49713.0	131375.0	197222.0	280289.0	437265.0	286847.0	425485.0	112671.0	374943.0	46077.0	174208.0	107437.0	321246.0	608852.0	438233.0	140831.0	93902.0	Environmental Information Processing; Membrane Transport; Bacterial secretion system
Bacterial toxins	39952.0	45593.0	26300.0	12282.0	12704.0	15570.0	7690.0	18223.0	22739.0	30496.0	47680.0	23829.0	42854.0	17256.0	36187.0	6675.0	20981.0	12152.0	32199.0	63083.0	47693.0	18696.0	9795.0	Environmental Information Processing; Signaling Molecules and Interaction; Bacterial toxins
Basal transcription factors	1120.0	430.0	1732.0	511.0	426.0	359.0	16.0	378.0	322.0	535.0	1133.0	739.0	506.0	226.0	862.0	374.0	401.0	97.0	814.0	1273.0	926.0	290.0	406.0	Genetic Information Processing; Transcription; Basal transcription factors
Base excision repair	189050.0	182735.0	136169.0	57021.0	58055.0	68083.0	25544.0	71612.0	89831.0	132472.0	207219.0	126549.0	184973.0	63653.0	162520.0	31365.0	82510.0	57035.0	154254.0	293054.0	199203.0	75316.0	45322.0	Genetic Information Processing; Replication and Repair; Base excision repair
Benzoate degradation	220450.0	166597.0	189128.0	70454.0	54508.0	56833.0	15400.0	71509.0	135523.0	199433.0	305167.0	248299.0	320918.0	69377.0	272560.0	39286.0	132521.0	47071.0	222023.0	450790.0	291849.0	85163.0	58189.0	Metabolism; Xenobiotics Biodegradation and Metabolism; Benzoate degradation
Betalain biosynthesis	584.0	161.0	266.0	79.0	32.0	134.0	13.0	63.0	162.0	270.0	455.0	206.0	637.0	42.0	335.0	34.0	119.0	35.0	248.0	1068.0	403.0	117.0	104.0	Metabolism; Biosynthesis of Other Secondary Metabolites; Betalain biosynthesis
Bile secretion	448.0	185.0	289.0	97.0	52.0	184.0	22.0	96.0	216.0	265.0	522.0	226.0	549.0	81.0	371.0	24.0	163.0	50.0	418.0	605.0	524.0	146.0	104.0	Organismal Systems; Digestive System; Bile secretion
Biosynthesis and biodegradation of secondary metabolites	31711.0	25967.0	26506.0	10904.0	8547.0	9309.0	2785.0	9223.0	16469.0	24920.0	35814.0	26408.0	36443.0	6821.0	32810.0	4348.0	14799.0	8513.0	27165.0	56693.0	34593.0	9499.0	6931.0	Unclassified; Metabolism; Biosynthesis and biodegradation of secondary metabolites
Biosynthesis of 12-, 14- and 16-membered macrolides	30.0	12.0	22.0	1.0	3.0	13.0	0.0	5.0	15.0	43.0	0.0	9.0	72.0	5.0	22.0	1.0	7.0	1.0	6.0	151.0	38.0	3.0	5.0	Metabolism; Metabolism of Terpenoids and Polyketides; Biosynthesis of 12-, 14- and 16-membered macrolides
Biosynthesis of ansamycins	34229.0	39489.0	23067.0	10345.0	8957.0	14356.0	5763.0	11542.0	18383.0	25195.0	36955.0	21691.0	37060.0	14242.0	34293.0	4191.0	16970.0	9831.0	26467.0	57227.0	38739.0	13748.0	8326.0	Metabolism; Metabolism of Terpenoids and Polyketides; Biosynthesis of ansamycins
Biosynthesis of siderophore group nonribosomal peptides	15212.0	11779.0	11796.0	5633.0	3500.0	3246.0	1360.0	4600.0	8887.0	13425.0	19083.0	14771.0	18340.0	5078.0	15811.0	3126.0	7662.0	2934.0	12462.0	29139.0	17908.0	6297.0	3524.0	Metabolism; Metabolism of Terpenoids and Polyketides; Biosynthesis of siderophore group nonribosomal peptides
Biosynthesis of type II polyketide backbone	34.0	9.0	34.0	0.0	0.0	12.0	3.0	11.0	27.0	80.0	8.0	15.0	73.0	9.0	24.0	4.0	15.0	0.0	41.0	269.0	31.0	9.0	5.0	Metabolism; Metabolism of Terpenoids and Polyketides; Biosynthesis of type II polyketide backbone
Biosynthesis of type II polyketide products	153.0	44.0	80.0	15.0	12.0	30.0	1.0	17.0	26.0	50.0	82.0	36.0	139.0	13.0	129.0	4.0	28.0	12.0	67.0	255.0	120.0	35.0	41.0	Metabolism; Metabolism of Terpenoids and Polyketides; Biosynthesis of type II polyketide products
Biosynthesis of unsaturated fatty acids	108357.0	76676.0	85327.0	32040.0	27859.0	29602.0	7943.0	32463.0	59145.0	88309.0	148347.0	102497.0	142697.0	26056.0	121625.0	16868.0	55140.0	24553.0	98400.0	205663.0	137417.0	37844.0	26225.0	Metabolism; Lipid Metabolism; Biosynthesis of unsaturated fatty acids
Biosynthesis of vancomycin group antibiotics	23856.0	20110.0	15600.0	6670.0	5737.0	8127.0	3172.0	7602.0	12122.0	16552.0	28346.0	14375.0	26263.0	6690.0	23394.0	2893.0	10788.0	6262.0	18009.0	39717.0	27873.0	8681.0	5766.0	Metabolism; Metabolism of Terpenoids and Polyketides; Biosynthesis of vancomycin group antibiotics
Biotin metabolism	67217.0	57062.0	46427.0	20738.0	19238.0	26026.0	9414.0	24279.0	29906.0	48215.0	65885.0	40356.0	64218.0	26552.0	55297.0	7668.0	28283.0	22885.0	52096.0	100857.0	70747.0	30531.0	16057.0	Metabolism; Metabolism of Cofactors and Vitamins; Biotin metabolism
Bisphenol degradation	46464.0	39288.0	41133.0	15312.0	14835.0	15492.0	5509.0	17790.0	29960.0	43799.0	69740.0	47017.0	71965.0	14712.0	65954.0	7529.0	33233.0	15019.0	49365.0	99703.0	68724.0	19706.0	13622.0	Metabolism; Xenobiotics Biodegradation and Metabolism; Bisphenol degradation
Bladder cancer	2596.0	2143.0	1709.0	687.0	749.0	675.0	459.0	1143.0	1331.0	1780.0	4368.0	1837.0	2814.0	470.0	2446.0	658.0	1311.0	575.0	2021.0	5242.0	3839.0	1062.0	999.0	Human Diseases; Cancers; Bladder cancer
Butanoate metabolism	431586.0	344423.0	347464.0	136184.0	124060.0	143162.0	51454.0	146996.0	251895.0	352288.0	549561.0	397923.0	537394.0	136789.0	465774.0	64697.0	241484.0	112463.0	400485.0	798955.0	550044.0	166881.0	115407.0	Metabolism; Carbohydrate Metabolism; Butanoate metabolism
Butirosin and neomycin biosynthesis	20957.0	21815.0	11879.0	4941.0	4693.0	7310.0	2533.0	6169.0	8444.0	12398.0	22736.0	9464.0	18043.0	7025.0	15893.0	2511.0	7876.0	3858.0	13607.0	31456.0	20173.0	8297.0	4612.0	Metabolism; Biosynthesis of Other Secondary Metabolites; Butirosin and neomycin biosynthesis
C5-Branched dibasic acid metabolism	136450.0	111077.0	96024.0	40192.0	36468.0	46451.0	17255.0	40898.0	70676.0	95367.0	151508.0	102798.0	143564.0	30475.0	122739.0	16216.0	62553.0	35025.0	106533.0	224519.0	149934.0	37420.0	35675.0	Metabolism; Carbohydrate Metabolism; C5-Branched dibasic acid metabolism
CAM ligands	0.0	0.0	5.0	0.0	0.0	0.0	0.0	0.0	0.0	0.0	1.0	0.0	0.0	0.0	0.0	0.0	0.0	0.0	0.0	1.0	0.0	0.0	0.0	Environmental Information Processing; Signaling Molecules and Interaction; CAM ligands
Caffeine metabolism	632.0	1010.0	580.0	195.0	118.0	193.0	20.0	149.0	349.0	499.0	900.0	507.0	850.0	84.0	841.0	329.0	500.0	116.0	631.0	1728.0	1036.0	284.0	135.0	Metabolism; Biosynthesis of Other Secondary Metabolites; Caffeine metabolism
Calcium signaling pathway	46.0	5.0	12.0	8.0	6.0	43.0	1.0	10.0	30.0	23.0	52.0	37.0	100.0	5.0	40.0	6.0	22.0	4.0	36.0	24.0	44.0	18.0	10.0	Environmental Information Processing; Signal Transduction; Calcium signaling pathway
Caprolactam degradation	85280.0	58048.0	82127.0	28690.0	22532.0	19299.0	3443.0	27438.0	57549.0	85853.0	136218.0	113065.0	139158.0	23092.0	117079.0	16474.0	56514.0	17360.0	94948.0	199411.0	124472.0	33948.0	23967.0	Metabolism; Xenobiotics Biodegradation and Metabolism; Caprolactam degradation
Carbohydrate digestion and absorption	2209.0	2509.0	3197.0	1249.0	1342.0	940.0	456.0	681.0	393.0	1280.0	483.0	1359.0	926.0	1716.0	777.0	347.0	647.0	645.0	2475.0	3416.0	1121.0	1193.0	683.0	Organismal Systems; Digestive System; Carbohydrate digestion and absorption
Carbohydrate metabolism	44387.0	48757.0	30426.0	12040.0	11427.0	15650.0	5275.0	11821.0	22114.0	29947.0	46610.0	25988.0	42547.0	10484.0	36845.0	6498.0	19151.0	9284.0	33309.0	74966.0	42787.0	12408.0	11196.0	Unclassified; Metabolism; Carbohydrate metabolism
Carbon fixation in photosynthetic organisms	230919.0	233554.0	154582.0	70086.0	66460.0	89709.0	35387.0	86970.0	115081.0	169322.0	245379.0	144079.0	239980.0	86489.0	214921.0	32739.0	104809.0	71902.0	181664.0	359224.0	247335.0	98816.0	56268.0	Metabolism; Energy Metabolism; Carbon fixation in photosynthetic organisms
Carbon fixation pathways in prokaryotes	457968.0	389268.0	322454.0	138460.0	143446.0	180659.0	72184.0	169350.0	233007.0	328989.0	490924.0	310772.0	469249.0	145920.0	401690.0	62270.0	216429.0	149063.0	379743.0	713877.0	511694.0	181121.0	120092.0	Metabolism; Energy Metabolism; Carbon fixation pathways in prokaryotes
Cardiac muscle contraction	16866.0	12554.0	16621.0	6783.0	6844.0	6257.0	2456.0	7782.0	12137.0	17630.0	31726.0	20123.0	28944.0	4894.0	25217.0	2828.0	10432.0	7483.0	21353.0	40096.0	29608.0	6959.0	5789.0	Organismal Systems; Circulatory System; Cardiac muscle contraction
Carotenoid biosynthesis	11855.0	6938.0	9506.0	3492.0	2330.0	2820.0	1166.0	3513.0	6747.0	10221.0	18088.0	8764.0	18085.0	2884.0	15801.0	2598.0	7198.0	2673.0	11066.0	22454.0	15714.0	3906.0	3002.0	Metabolism; Metabolism of Terpenoids and Polyketides; Carotenoid biosynthesis
Cell cycle	0.0	0.0	0.0	0.0	0.0	0.0	0.0	0.0	0.0	0.0	1.0	0.0	0.0	0.0	0.0	0.0	0.0	0.0	0.0	0.0	0.0	0.0	0.0	Cellular Processes; Cell Growth and Death; Cell cycle
Cell cycle - Caulobacter	225535.0	208276.0	156119.0	68232.0	64560.0	81724.0	31551.0	86624.0	114771.0	170626.0	257573.0	151121.0	252149.0	77255.0	226924.0	34129.0	103091.0	67440.0	192601.0	362035.0	251940.0	99549.0	55629.0	Cellular Processes; Cell Growth and Death; Cell cycle - Caulobacter
Cell cycle - yeast	0.0	0.0	0.0	0.0	0.0	0.0	0.0	0.0	0.0	0.0	0.0	0.0	0.0	0.0	0.0	0.0	0.0	0.0	0.0	0.0	0.0	0.0	0.0	Cellular Processes; Cell Growth and Death; Cell cycle - yeast
Cell division	34295.0	31040.0	23160.0	10162.0	7403.0	10100.0	3065.0	12840.0	17726.0	28604.0	42184.0	26117.0	40718.0	10281.0	35351.0	4721.0	15188.0	7971.0	28335.0	58472.0	39049.0	17815.0	8155.0	Unclassified; Cellular Processes and Signaling; Cell division
Cell motility and secretion	114418.0	77545.0	77962.0	32156.0	31757.0	38378.0	13883.0	37294.0	54737.0	80941.0	126585.0	82677.0	121115.0	33715.0	102105.0	14123.0	50174.0	32664.0	94500.0	179981.0	127683.0	42182.0	29523.0	Unclassified; Cellular Processes and Signaling; Cell motility and secretion
Cellular antigens	28266.0	18512.0	19830.0	7730.0	6993.0	7641.0	2743.0	10378.0	15327.0	23529.0	40164.0	25475.0	35264.0	8301.0	28220.0	4665.0	14596.0	7510.0	25015.0	53678.0	37112.0	13817.0	7322.0	Environmental Information Processing; Signaling Molecules and Interaction; Cellular antigens
Chagas disease (American trypanosomiasis)	6464.0	5633.0	6353.0	2199.0	2051.0	1529.0	632.0	2528.0	3785.0	5410.0	11951.0	6063.0	9482.0	1539.0	8705.0	1245.0	3440.0	1224.0	6534.0	14044.0	10855.0	2592.0	1462.0	Human Diseases; Infectious Diseases; Chagas disease (American trypanosomiasis)
Chaperones and folding catalysts	430823.0	386379.0	298129.0	129328.0	129364.0	156898.0	56097.0	156985.0	208992.0	316963.0	480213.0	297809.0	448005.0	139927.0	383520.0	60200.0	186697.0	132631.0	351201.0	692722.0	466889.0	173890.0	106726.0	Genetic Information Processing; Folding, Sorting and Degradation; Chaperones and folding catalysts
Chloroalkane and chloroalkene degradation	128073.0	110538.0	107823.0	42370.0	37182.0	44209.0	17883.0	43950.0	81459.0	111620.0	189857.0	120332.0	185289.0	39475.0	169840.0	18411.0	80482.0	34181.0	127075.0	251013.0	190645.0	51495.0	35155.0	Metabolism; Xenobiotics Biodegradation and Metabolism; Chloroalkane and chloroalkene degradation
Chlorocyclohexane and chlorobenzene degradation	36677.0	26826.0	32353.0	12650.0	8775.0	8381.0	2828.0	12386.0	26120.0	38257.0	66134.0	43361.0	64267.0	10479.0	54975.0	8284.0	26877.0	9336.0	39451.0	88643.0	61038.0	15899.0	10165.0	Metabolism; Xenobiotics Biodegradation and Metabolism; Chlorocyclohexane and chlorobenzene degradation
Cholinergic synapse	0.0	0.0	0.0	0.0	0.0	0.0	0.0	0.0	0.0	0.0	0.0	0.0	0.0	0.0	0.0	0.0	0.0	0.0	0.0	0.0	0.0	0.0	0.0	Organismal Systems; Nervous System; Cholinergic synapse
Chromosome	617954.0	564192.0	399447.0	173919.0	170106.0	220241.0	79400.0	209821.0	289267.0	428205.0	635643.0	396293.0	603568.0	197184.0	517230.0	80777.0	260475.0	168124.0	469664.0	950740.0	634356.0	237080.0	142845.0	Genetic Information Processing; Replication and Repair; Chromosome
Chronic myeloid leukemia	0.0	12.0	0.0	0.0	0.0	4.0	1.0	0.0	4.0	0.0	0.0	0.0	16.0	0.0	15.0	0.0	0.0	0.0	10.0	5.0	0.0	6.0	0.0	Human Diseases; Cancers; Chronic myeloid leukemia
Circadian rhythm - plant	2023.0	1489.0	1061.0	399.0	241.0	330.0	63.0	417.0	811.0	1375.0	3122.0	1049.0	2163.0	304.0	2020.0	456.0	760.0	449.0	1375.0	3078.0	2042.0	516.0	293.0	Organismal Systems; Environmental Adaptation; Circadian rhythm - plant
Citrate cycle (TCA cycle)	326942.0	267493.0	244963.0	102940.0	103538.0	127151.0	57737.0	121711.0	185603.0	242082.0	388223.0	240998.0	358962.0	102362.0	317335.0	46246.0	175019.0	102788.0	280749.0	537865.0	409345.0	127760.0	93167.0	Metabolism; Carbohydrate Metabolism; Citrate cycle (TCA cycle)
Clavulanic acid biosynthesis	54.0	10.0	94.0	10.0	14.0	17.0	0.0	20.0	1.0	0.0	25.0	54.0	14.0	0.0	8.0	22.0	2.0	14.0	125.0	3.0	8.0	0.0	14.0	Metabolism; Biosynthesis of Other Secondary Metabolites; Clavulanic acid biosynthesis
Colorectal cancer	5588.0	3883.0	5866.0	2419.0	1060.0	1124.0	373.0	2270.0	5168.0	7715.0	13247.0	7784.0	13831.0	2038.0	13188.0	1101.0	4428.0	1032.0	7789.0	15915.0	11532.0	3123.0	1587.0	Human Diseases; Cancers; Colorectal cancer
Complement and coagulation cascades	0.0	0.0	0.0	0.0	0.0	0.0	0.0	0.0	0.0	0.0	0.0	0.0	0.0	0.0	0.0	0.0	0.0	0.0	0.0	0.0	0.0	0.0	0.0	Organismal Systems; Immune System; Complement and coagulation cascades
Cyanoamino acid metabolism	98835.0	90983.0	69226.0	28108.0	24357.0	32590.0	9040.0	29882.0	46906.0	73951.0	118024.0	72969.0	110870.0	26475.0	97283.0	15454.0	44345.0	23526.0	78296.0	182874.0	108038.0	34493.0	22190.0	Metabolism; Metabolism of Other Amino Acids; Cyanoamino acid metabolism
Cysteine and methionine metabolism	362331.0	341627.0	241309.0	100921.0	102321.0	134764.0	49207.0	113079.0	168474.0	235738.0	369527.0	216207.0	338332.0	104550.0	295264.0	46856.0	154863.0	94203.0	265224.0	552494.0	380090.0	114339.0	85233.0	Metabolism; Amino Acid Metabolism; Cysteine and methionine metabolism
Cytochrome P450	87.0	28.0	85.0	19.0	29.0	22.0	0.0	23.0	49.0	106.0	161.0	58.0	96.0	7.0	112.0	5.0	163.0	22.0	56.0	385.0	157.0	67.0	14.0	Metabolism; Enzyme Families; Cytochrome P450
Cytokine receptors	0.0	0.0	0.0	0.0	0.0	0.0	0.0	0.0	0.0	0.0	0.0	0.0	0.0	0.0	0.0	0.0	0.0	0.0	0.0	0.0	0.0	0.0	0.0	Environmental Information Processing; Signaling Molecules and Interaction; Cytokine receptors
Cytokine-cytokine receptor interaction	0.0	0.0	0.0	0.0	0.0	0.0	0.0	0.0	0.0	0.0	0.0	0.0	0.0	0.0	0.0	0.0	0.0	0.0	0.0	0.0	0.0	0.0	0.0	Environmental Information Processing; Signaling Molecules and Interaction; Cytokine-cytokine receptor interaction
Cytoskeleton proteins	117424.0	118387.0	72488.0	32142.0	31816.0	44214.0	15422.0	40242.0	52973.0	79295.0	113016.0	67931.0	112035.0	35121.0	98483.0	15552.0	47388.0	31833.0	87664.0	177593.0	114161.0	45028.0	25343.0	Cellular Processes; Cell Motility; Cytoskeleton proteins
Cytosolic DNA-sensing pathway	0.0	0.0	0.0	0.0	0.0	0.0	0.0	0.0	0.0	0.0	1.0	0.0	0.0	0.0	0.0	0.0	0.0	0.0	0.0	0.0	0.0	0.0	0.0	Organismal Systems; Immune System; Cytosolic DNA-sensing pathway
D-Alanine metabolism	44226.0	40788.0	29449.0	14126.0	13174.0	17193.0	7117.0	17375.0	21967.0	32700.0	47696.0	29730.0	46266.0	17034.0	41239.0	6425.0	19339.0	14498.0	35039.0	68933.0	46223.0	19564.0	11089.0	Metabolism; Metabolism of Other Amino Acids; D-Alanine metabolism
D-Arginine and D-ornithine metabolism	6834.0	4269.0	6682.0	3185.0	2008.0	1985.0	973.0	3287.0	6101.0	8454.0	14930.0	8828.0	15550.0	2592.0	15077.0	962.0	5098.0	2808.0	8163.0	18501.0	13285.0	3461.0	2019.0	Metabolism; Metabolism of Other Amino Acids; D-Arginine and D-ornithine metabolism
D-Glutamine and D-glutamate metabolism	56550.0	57788.0	38727.0	17222.0	18004.0	22631.0	9359.0	22232.0	26599.0	39215.0	52944.0	33350.0	52537.0	22557.0	46807.0	8376.0	24908.0	18253.0	44158.0	79909.0	56372.0	24373.0	14168.0	Metabolism; Metabolism of Other Amino Acids; D-Glutamine and D-glutamate metabolism
DNA repair and recombination proteins	1101483.0	1076741.0	738258.0	323140.0	337934.0	420538.0	163194.0	412411.0	508331.0	746740.0	1092419.0	667857.0	1015632.0	393428.0	881151.0	162438.0	463618.0	339104.0	856232.0	1608913.0	1101162.0	447949.0	267442.0	Genetic Information Processing; Replication and Repair; DNA repair and recombination proteins
DNA replication	244040.0	244788.0	159351.0	72526.0	77446.0	96574.0	38505.0	96783.0	111148.0	166502.0	233250.0	143879.0	221407.0	91913.0	194279.0	36808.0	101296.0	80933.0	188997.0	346865.0	236376.0	105856.0	59116.0	Genetic Information Processing; Replication and Repair; DNA replication
DNA replication proteins	434159.0	424385.0	267747.0	122840.0	127115.0	167939.0	62828.0	159870.0	190383.0	287808.0	398692.0	245960.0	379473.0	154100.0	330416.0	60672.0	171175.0	132074.0	320827.0	605365.0	403083.0	181958.0	99415.0	Genetic Information Processing; Replication and Repair; DNA replication proteins
Dilated cardiomyopathy (DCM)	42.0	2.0	2.0	1.0	0.0	0.0	0.0	0.0	0.0	0.0	20.0	0.0	0.0	0.0	5.0	0.0	0.0	0.0	0.0	0.0	0.0	3.0	0.0	Human Diseases; Cardiovascular Diseases; Dilated cardiomyopathy (DCM)
Dioxin degradation	29228.0	27019.0	18712.0	8486.0	5969.0	8590.0	3076.0	8963.0	13612.0	22622.0	29563.0	19195.0	31778.0	8413.0	27954.0	2289.0	15399.0	7041.0	22643.0	46602.0	30526.0	13418.0	6328.0	Metabolism; Xenobiotics Biodegradation and Metabolism; Dioxin degradation
Drug metabolism - cytochrome P450	81285.0	56238.0	77241.0	27921.0	20425.0	19713.0	5406.0	27534.0	59638.0	84926.0	149707.0	100057.0	146901.0	22731.0	129136.0	14988.0	53260.0	16600.0	92821.0	192739.0	136059.0	34490.0	23889.0	Metabolism; Xenobiotics Biodegradation and Metabolism; Drug metabolism - cytochrome P450
Drug metabolism - other enzymes	106251.0	109284.0	65770.0	30599.0	32767.0	43492.0	18712.0	44009.0	45111.0	69159.0	99198.0	56516.0	87826.0	40292.0	77089.0	17685.0	44547.0	33603.0	78828.0	146337.0	101760.0	51607.0	27186.0	Metabolism; Xenobiotics Biodegradation and Metabolism; Drug metabolism - other enzymes
ECM-receptor interaction	0.0	0.0	5.0	0.0	0.0	0.0	0.0	0.0	0.0	0.0	1.0	0.0	0.0	0.0	0.0	0.0	0.0	0.0	0.0	1.0	0.0	0.0	0.0	Environmental Information Processing; Signaling Molecules and Interaction; ECM-receptor interaction
Electron transfer carriers	13590.0	12258.0	10899.0	6011.0	6537.0	5710.0	3745.0	8068.0	9024.0	10600.0	12265.0	8943.0	13489.0	5793.0	13327.0	2296.0	6817.0	7411.0	11418.0	21160.0	13551.0	5137.0	3773.0	Unclassified; Cellular Processes and Signaling; Electron transfer carriers
Endocrine and other factor-regulated calcium reabsorption	2.0	0.0	0.0	0.0	0.0	0.0	2.0	0.0	0.0	0.0	0.0	0.0	0.0	0.0	0.0	0.0	0.0	0.0	0.0	0.0	0.0	0.0	0.0	Organismal Systems; Excretory System; Endocrine and other factor-regulated calcium reabsorption
Endocytosis	154.0	1230.0	88.0	23.0	20.0	93.0	3.0	27.0	79.0	186.0	236.0	39.0	216.0	20.0	83.0	273.0	80.0	13.0	119.0	288.0	159.0	49.0	48.0	Cellular Processes; Transport and Catabolism; Endocytosis
Energy metabolism	378480.0	334346.0	257159.0	107744.0	113213.0	144807.0	53440.0	139838.0	163964.0	260349.0	359016.0	245547.0	347477.0	128884.0	292951.0	54908.0	162621.0	114480.0	308045.0	561757.0	378584.0	165582.0	95664.0	Unclassified; Metabolism; Energy metabolism
Epithelial cell signaling in Helicobacter pylori infection	26240.0	26126.0	15555.0	7599.0	7829.0	11033.0	3957.0	9705.0	10409.0	17118.0	18273.0	13939.0	21302.0	10492.0	19226.0	3961.0	9725.0	8255.0	20042.0	34325.0	20987.0	12126.0	5606.0	Human Diseases; Infectious Diseases; Epithelial cell signaling in Helicobacter pylori infection
ErbB signaling pathway	0.0	0.0	0.0	0.0	0.0	0.0	0.0	0.0	0.0	0.0	0.0	0.0	0.0	0.0	0.0	0.0	0.0	0.0	0.0	0.0	0.0	0.0	0.0	Environmental Information Processing; Signal Transduction; ErbB signaling pathway
Ether lipid metabolism	7015.0	6256.0	6437.0	2369.0	2046.0	2106.0	1016.0	2358.0	6406.0	7458.0	13994.0	8883.0	12494.0	2198.0	10593.0	998.0	5509.0	1582.0	7344.0	16923.0	13128.0	2743.0	2153.0	Metabolism; Lipid Metabolism; Ether lipid metabolism
Ethylbenzene degradation	34267.0	23212.0	29723.0	11314.0	8388.0	9078.0	2767.0	10414.0	21668.0	30271.0	50364.0	36693.0	51403.0	11773.0	45019.0	5426.0	21072.0	6308.0	32033.0	70573.0	49482.0	12334.0	8507.0	Metabolism; Xenobiotics Biodegradation and Metabolism; Ethylbenzene degradation
Fat digestion and absorption	0.0	0.0	0.0	0.0	0.0	0.0	0.0	0.0	0.0	0.0	0.0	0.0	0.0	0.0	0.0	0.0	0.0	0.0	0.0	0.0	0.0	0.0	0.0	Organismal Systems; Digestive System; Fat digestion and absorption
Fatty acid biosynthesis	233200.0	182645.0	152793.0	64597.0	60709.0	78290.0	25712.0	70291.0	111480.0	166797.0	268078.0	166902.0	255968.0	67494.0	222667.0	28222.0	103442.0	62907.0	182621.0	380038.0	260415.0	75162.0	52439.0	Metabolism; Lipid Metabolism; Fatty acid biosynthesis
Fatty acid elongation in mitochondria	284.0	30.0	44.0	31.0	18.0	81.0	0.0	15.0	9.0	28.0	21.0	13.0	31.0	0.0	28.0	2.0	7.0	2.0	25.0	168.0	6.0	3.0	7.0	Metabolism; Lipid Metabolism; Fatty acid elongation in mitochondria
Fatty acid metabolism	271696.0	205924.0	245696.0	87369.0	77930.0	78742.0	23444.0	91402.0	168136.0	242825.0	389071.0	290722.0	390317.0	83647.0	336518.0	45597.0	164448.0	63165.0	282807.0	556810.0	375288.0	108954.0	78893.0	Metabolism; Lipid Metabolism; Fatty acid metabolism
Fc epsilon RI signaling pathway	0.0	0.0	0.0	0.0	0.0	0.0	0.0	0.0	0.0	0.0	0.0	0.0	0.0	0.0	0.0	0.0	0.0	0.0	0.0	0.0	0.0	0.0	0.0	Organismal Systems; Immune System; Fc epsilon RI signaling pathway
Fc gamma R-mediated phagocytosis	154.0	1230.0	88.0	23.0	20.0	93.0	3.0	27.0	79.0	186.0	236.0	39.0	216.0	20.0	83.0	273.0	80.0	13.0	119.0	288.0	159.0	49.0	48.0	Organismal Systems; Immune System; Fc gamma R-mediated phagocytosis
Flagellar assembly	298675.0	137509.0	197838.0	71709.0	57067.0	69937.0	9282.0	66943.0	145564.0	201447.0	342695.0	228681.0	314214.0	48453.0	270285.0	28584.0	111767.0	39225.0	226990.0	532446.0	305024.0	77171.0	58807.0	Cellular Processes; Cell Motility; Flagellar assembly
Flavone and flavonol biosynthesis	1104.0	1420.0	765.0	406.0	220.0	367.0	42.0	265.0	521.0	1314.0	1994.0	384.0	1620.0	289.0	1559.0	85.0	512.0	112.0	603.0	3597.0	1223.0	342.0	172.0	Metabolism; Biosynthesis of Other Secondary Metabolites; Flavone and flavonol biosynthesis
Flavonoid biosynthesis	5178.0	4087.0	2738.0	1172.0	1164.0	1738.0	917.0	1169.0	2391.0	3251.0	6566.0	1980.0	5380.0	2909.0	4381.0	819.0	2712.0	1272.0	3671.0	7290.0	5921.0	1456.0	1291.0	Metabolism; Biosynthesis of Other Secondary Metabolites; Flavonoid biosynthesis
Fluorobenzoate degradation	18622.0	11019.0	15234.0	6417.0	3306.0	3100.0	763.0	5617.0	13830.0	21136.0	32653.0	24811.0	34033.0	4712.0	26955.0	6227.0	14285.0	3494.0	18410.0	46650.0	28797.0	7953.0	4928.0	Metabolism; Xenobiotics Biodegradation and Metabolism; Fluorobenzoate degradation
Focal adhesion	42.0	2.0	7.0	1.0	0.0	0.0	0.0	0.0	0.0	0.0	21.0	0.0	0.0	0.0	5.0	0.0	0.0	0.0	0.0	1.0	0.0	3.0	0.0	Cellular Processes; Cell Communication; Focal adhesion
Folate biosynthesis	186560.0	171235.0	135165.0	56972.0	58156.0	70918.0	28163.0	70716.0	91786.0	133749.0	203066.0	124109.0	188241.0	66398.0	160872.0	27445.0	83998.0	60521.0	155368.0	284532.0	205909.0	80100.0	50235.0	Metabolism; Metabolism of Cofactors and Vitamins; Folate biosynthesis
Fructose and mannose metabolism	280022.0	327920.0	193743.0	88182.0	81510.0	114020.0	44407.0	96621.0	129919.0	196714.0	286385.0	163244.0	272249.0	100933.0	253203.0	37469.0	123899.0	82334.0	215604.0	432854.0	294409.0	115010.0	68103.0	Metabolism; Carbohydrate Metabolism; Fructose and mannose metabolism
Function unknown	704712.0	599852.0	544700.0	221734.0	212886.0	238033.0	86430.0	240817.0	369057.0	542569.0	848364.0	563712.0	812109.0	225145.0	707994.0	104559.0	336839.0	198446.0	621415.0	1212573.0	826605.0	252749.0	184860.0	Unclassified; Poorly Characterized; Function unknown
G protein-coupled receptors	22.0	13.0	43.0	9.0	1.0	9.0	0.0	0.0	11.0	14.0	5.0	13.0	70.0	2.0	12.0	2.0	0.0	6.0	18.0	203.0	1.0	3.0	0.0	Environmental Information Processing; Signaling Molecules and Interaction; G protein-coupled receptors
GTP-binding proteins	0.0	0.0	0.0	0.0	0.0	0.0	0.0	0.0	0.0	0.0	0.0	0.0	0.0	0.0	0.0	0.0	0.0	0.0	0.0	0.0	0.0	0.0	0.0	Environmental Information Processing; Signaling Molecules and Interaction; GTP-binding proteins
Galactose metabolism	186905.0	236213.0	108222.0	48168.0	40295.0	63421.0	18716.0	47844.0	71271.0	114569.0	170998.0	84622.0	153755.0	53782.0	142034.0	22378.0	63321.0	36403.0	117647.0	263771.0	154751.0	60033.0	36152.0	Metabolism; Carbohydrate Metabolism; Galactose metabolism
Gastric acid secretion	2.0	0.0	0.0	0.0	0.0	0.0	2.0	0.0	0.0	0.0	0.0	0.0	0.0	0.0	0.0	0.0	0.0	0.0	0.0	0.0	0.0	0.0	0.0	Organismal Systems; Digestive System; Gastric acid secretion
General function prediction only	1575703.0	1397048.0	1126073.0	475000.0	463758.0	569740.0	207734.0	559503.0	776262.0	1157534.0	1746129.0	1113621.0	1686381.0	511467.0	1476743.0	222600.0	720184.0	468682.0	1321664.0	2544936.0	1734100.0	624194.0	382195.0	Unclassified; Poorly Characterized; General function prediction only
Geraniol degradation	124554.0	81189.0	119543.0	39836.0	34872.0	29495.0	4768.0	39821.0	79680.0	119202.0	189745.0	160201.0	194206.0	31110.0	161796.0	21337.0	77416.0	25319.0	139717.0	276907.0	174673.0	48794.0	36455.0	Metabolism; Metabolism of Terpenoids and Polyketides; Geraniol degradation
Germination	12211.0	9508.0	1739.0	970.0	1358.0	2899.0	146.0	1183.0	580.0	1851.0	651.0	268.0	1131.0	237.0	1116.0	46.0	374.0	412.0	1727.0	7461.0	969.0	163.0	52.0	Unclassified; Cellular Processes and Signaling; Germination
Glioma	0.0	0.0	0.0	0.0	0.0	0.0	0.0	0.0	0.0	0.0	0.0	0.0	0.0	0.0	0.0	0.0	0.0	0.0	0.0	0.0	0.0	0.0	0.0	Human Diseases; Cancers; Glioma
Glutamatergic synapse	37407.0	38615.0	31409.0	11256.0	12511.0	13489.0	4592.0	12425.0	18607.0	25041.0	42005.0	28132.0	39879.0	11879.0	37212.0	5503.0	16641.0	9224.0	34298.0	60424.0	41921.0	11688.0	9506.0	Organismal Systems; Nervous System; Glutamatergic synapse
Glutathione metabolism	176316.0	136845.0	151188.0	57431.0	48467.0	52098.0	17775.0	61004.0	106269.0	156703.0	260664.0	171265.0	247166.0	53520.0	213226.0	31728.0	96874.0	43818.0	175701.0	352228.0	246233.0	72186.0	48728.0	Metabolism; Metabolism of Other Amino Acids; Glutathione metabolism
Glycan bindng proteins	1.0	0.0	0.0	0.0	0.0	0.0	0.0	0.0	0.0	0.0	0.0	0.0	0.0	0.0	0.0	0.0	0.0	0.0	0.0	0.0	0.0	0.0	0.0	Environmental Information Processing; Signaling Molecules and Interaction; Glycan bindng proteins
Glycan biosynthesis and metabolism	30411.0	18533.0	21025.0	9433.0	7604.0	8850.0	3190.0	9556.0	14537.0	22658.0	34947.0	23584.0	32971.0	7630.0	27572.0	2727.0	12452.0	8721.0	24598.0	50517.0	33807.0	11621.0	7034.0	Unclassified; Metabolism; Glycan biosynthesis and metabolism
Glycerolipid metabolism	160107.0	157264.0	120574.0	51495.0	51722.0	65219.0	29401.0	58147.0	85774.0	118954.0	184937.0	112723.0	176829.0	57839.0	161486.0	24048.0	84383.0	48374.0	137722.0	266813.0	196532.0	60117.0	42857.0	Metabolism; Lipid Metabolism; Glycerolipid metabolism
Glycerophospholipid metabolism	241903.0	215911.0	166951.0	72155.0	74687.0	90559.0	36398.0	88608.0	121126.0	173365.0	257453.0	165728.0	248850.0	84742.0	216311.0	34399.0	109967.0	72950.0	196084.0	382969.0	260766.0	90537.0	60798.0	Metabolism; Lipid Metabolism; Glycerophospholipid metabolism
Glycine, serine and threonine metabolism	392133.0	342317.0	302754.0	123887.0	114585.0	137756.0	48078.0	140657.0	210748.0	298825.0	475566.0	314544.0	452770.0	113172.0	403672.0	62478.0	190688.0	113072.0	344245.0	677388.0	465798.0	157039.0	100960.0	Metabolism; Amino Acid Metabolism; Glycine, serine and threonine metabolism
Glycolysis / Gluconeogenesis	444269.0	444670.0	311244.0	129781.0	125628.0	163554.0	63713.0	148675.0	221733.0	311135.0	481974.0	290224.0	451636.0	150499.0	403810.0	66498.0	207614.0	115343.0	348766.0	701960.0	487653.0	167904.0	110685.0	Metabolism; Carbohydrate Metabolism; Glycolysis / Gluconeogenesis
Glycosaminoglycan biosynthesis - chondroitin sulfate	0.0	0.0	0.0	0.0	0.0	0.0	0.0	0.0	0.0	0.0	0.0	0.0	0.0	0.0	0.0	0.0	0.0	0.0	0.0	0.0	0.0	0.0	0.0	Metabolism; Glycan Biosynthesis and Metabolism; Glycosaminoglycan biosynthesis - chondroitin sulfate
Glycosaminoglycan degradation	12591.0	7496.0	5340.0	2773.0	2104.0	4331.0	872.0	3606.0	5395.0	9405.0	17723.0	4239.0	12972.0	3545.0	11082.0	887.0	4735.0	2681.0	7478.0	20523.0	12244.0	5723.0	2228.0	Metabolism; Glycan Biosynthesis and Metabolism; Glycosaminoglycan degradation
Glycosphingolipid biosynthesis - ganglio series	8604.0	4954.0	3382.0	1669.0	1404.0	2904.0	695.0	2921.0	4049.0	6283.0	12911.0	3185.0	8951.0	2607.0	7463.0	690.0	3346.0	2192.0	5131.0	12889.0	8907.0	4798.0	1807.0	Metabolism; Glycan Biosynthesis and Metabolism; Glycosphingolipid biosynthesis - ganglio series
Glycosphingolipid biosynthesis - globo series	21930.0	19606.0	7821.0	4055.0	2869.0	7096.0	1091.0	5327.0	7679.0	13194.0	23775.0	6188.0	16984.0	4460.0	14681.0	1477.0	6055.0	3978.0	11100.0	30783.0	16581.0	9084.0	3863.0	Metabolism; Glycan Biosynthesis and Metabolism; Glycosphingolipid biosynthesis - globo series
Glycosphingolipid biosynthesis - lacto and neolacto series	69.0	48.0	2.0	0.0	4.0	2.0	0.0	0.0	7.0	6.0	12.0	2.0	3.0	0.0	9.0	1.0	2.0	2.0	2.0	20.0	2.0	7.0	0.0	Metabolism; Glycan Biosynthesis and Metabolism; Glycosphingolipid biosynthesis - lacto and neolacto series
Glycosylphosphatidylinositol(GPI)-anchor biosynthesis	0.0	0.0	0.0	0.0	0.0	0.0	0.0	0.0	0.0	0.0	0.0	0.0	0.0	0.0	0.0	0.0	0.0	0.0	0.0	0.0	0.0	0.0	0.0	Metabolism; Glycan Biosynthesis and Metabolism; Glycosylphosphatidylinositol(GPI)-anchor biosynthesis
Glycosyltransferases	149330.0	115113.0	106188.0	44819.0	39422.0	49907.0	17462.0	48216.0	66808.0	104569.0	159127.0	93513.0	147320.0	49550.0	125743.0	19110.0	65687.0	39347.0	111778.0	232932.0	157001.0	57652.0	34187.0	Metabolism; Glycan Biosynthesis and Metabolism; Glycosyltransferases
Glyoxylate and dicarboxylate metabolism	322335.0	254931.0	269003.0	105992.0	93039.0	101636.0	36524.0	113049.0	185937.0	270429.0	428702.0	300446.0	423054.0	92862.0	375351.0	52847.0	172969.0	90768.0	313567.0	618108.0	411388.0	124373.0	85951.0	Metabolism; Carbohydrate Metabolism; Glyoxylate and dicarboxylate metabolism
GnRH signaling pathway	154.0	1230.0	88.0	23.0	20.0	93.0	3.0	27.0	79.0	186.0	236.0	39.0	216.0	20.0	83.0	273.0	80.0	13.0	119.0	288.0	159.0	49.0	48.0	Organismal Systems; Endocrine System; GnRH signaling pathway
Hedgehog signaling pathway	0.0	0.0	0.0	0.0	0.0	0.0	0.0	0.0	0.0	0.0	0.0	0.0	0.0	0.0	0.0	0.0	0.0	0.0	0.0	0.0	0.0	0.0	0.0	Environmental Information Processing; Signal Transduction; Hedgehog signaling pathway
Hematopoietic cell lineage	22.0	6.0	57.0	14.0	28.0	12.0	0.0	14.0	33.0	57.0	112.0	51.0	48.0	6.0	92.0	2.0	152.0	21.0	39.0	234.0	128.0	54.0	7.0	Organismal Systems; Immune System; Hematopoietic cell lineage
Hepatitis C	0.0	0.0	0.0	0.0	0.0	0.0	0.0	0.0	0.0	0.0	1.0	0.0	0.0	0.0	0.0	0.0	0.0	0.0	0.0	0.0	0.0	0.0	0.0	Human Diseases; Infectious Diseases; Hepatitis C
Histidine metabolism	252557.0	228864.0	177891.0	73814.0	66668.0	85542.0	28278.0	83360.0	124533.0	178324.0	282336.0	173346.0	268082.0	74533.0	238111.0	36109.0	110718.0	66376.0	197748.0	404983.0	272863.0	90888.0	56947.0	Metabolism; Amino Acid Metabolism; Histidine metabolism
Homologous recombination	337648.0	340923.0	215095.0	97401.0	104409.0	132343.0	51646.0	130898.0	148960.0	222534.0	310084.0	190137.0	293142.0	127119.0	253193.0	49435.0	135280.0	107408.0	252223.0	469681.0	316888.0	145043.0	79258.0	Genetic Information Processing; Replication and Repair; Homologous recombination
Huntington's disease	46281.0	31097.0	40452.0	17618.0	15512.0	15238.0	5940.0	19477.0	30980.0	45760.0	77749.0	47849.0	73547.0	13678.0	65069.0	7166.0	26546.0	17172.0	50243.0	99503.0	71309.0	19936.0	13860.0	Human Diseases; Neurodegenerative Diseases; Huntington's disease
Hypertrophic cardiomyopathy (HCM)	1074.0	673.0	623.0	262.0	149.0	231.0	50.0	268.0	742.0	1102.0	2994.0	811.0	1939.0	277.0	1397.0	122.0	599.0	105.0	755.0	3237.0	2640.0	467.0	261.0	Human Diseases; Cardiovascular Diseases; Hypertrophic cardiomyopathy (HCM)
Indole alkaloid biosynthesis	539.0	150.0	290.0	79.0	56.0	120.0	11.0	65.0	165.0	248.0	525.0	239.0	537.0	36.0	372.0	29.0	226.0	46.0	249.0	953.0	472.0	151.0	97.0	Metabolism; Biosynthesis of Other Secondary Metabolites; Indole alkaloid biosynthesis
Influenza A	5643.0	3894.0	5873.0	2424.0	1061.0	1129.0	373.0	2274.0	5177.0	7745.0	13268.0	7787.0	13868.0	2043.0	13219.0	1102.0	4441.0	1033.0	7807.0	15983.0	11564.0	3129.0	1590.0	Human Diseases; Infectious Diseases; Influenza A
Inorganic ion transport and metabolism	146651.0	112549.0	124544.0	48997.0	40081.0	41319.0	12940.0	48605.0	88210.0	128330.0	216947.0	138715.0	204509.0	38999.0	182635.0	20979.0	76326.0	36519.0	139125.0	291396.0	198067.0	56073.0	39201.0	Unclassified; Cellular Processes and Signaling; Inorganic ion transport and metabolism
Inositol phosphate metabolism	75927.0	63710.0	68014.0	25531.0	25793.0	25700.0	12653.0	31478.0	49652.0	66723.0	118869.0	75330.0	110302.0	23872.0	99869.0	16374.0	48438.0	21735.0	79110.0	153773.0	114985.0	32262.0	25724.0	Metabolism; Carbohydrate Metabolism; Inositol phosphate metabolism
Insulin signaling pathway	26711.0	26673.0	16441.0	7336.0	8434.0	10224.0	4402.0	9097.0	10987.0	14826.0	19526.0	13346.0	19833.0	7595.0	16415.0	3333.0	9969.0	8381.0	18207.0	33327.0	21142.0	8542.0	7126.0	Organismal Systems; Endocrine System; Insulin signaling pathway
Ion channels	8755.0	10018.0	7677.0	3351.0	3748.0	4890.0	3811.0	3454.0	5499.0	5940.0	9689.0	4615.0	9035.0	5012.0	8405.0	1704.0	6861.0	3369.0	7965.0	13180.0	14014.0	3002.0	3596.0	Environmental Information Processing; Signaling Molecules and Interaction; Ion channels
Isoflavonoid biosynthesis	514.0	91.0	33.0	23.0	11.0	22.0	2.0	12.0	24.0	40.0	56.0	25.0	102.0	12.0	53.0	6.0	46.0	5.0	42.0	219.0	89.0	35.0	6.0	Metabolism; Biosynthesis of Other Secondary Metabolites; Isoflavonoid biosynthesis
Isoquinoline alkaloid biosynthesis	25436.0	22714.0	18522.0	7788.0	7756.0	9958.0	3877.0	8743.0	14521.0	21186.0	35479.0	19347.0	32135.0	9250.0	29521.0	3991.0	14164.0	8093.0	22059.0	45812.0	34148.0	8595.0	6377.0	Metabolism; Biosynthesis of Other Secondary Metabolites; Isoquinoline alkaloid biosynthesis
Leishmaniasis	4.0	0.0	14.0	0.0	0.0	1.0	1.0	0.0	0.0	1.0	14.0	0.0	0.0	4.0	0.0	0.0	0.0	0.0	0.0	0.0	0.0	0.0	9.0	Human Diseases; Infectious Diseases; Leishmaniasis
Leukocyte transendothelial migration	42.0	2.0	2.0	1.0	0.0	0.0	0.0	0.0	0.0	0.0	20.0	0.0	0.0	0.0	5.0	0.0	0.0	0.0	0.0	0.0	0.0	3.0	0.0	Organismal Systems; Immune System; Leukocyte transendothelial migration
Limonene and pinene degradation	133377.0	98804.0	125716.0	44258.0	35716.0	32899.0	7350.0	43475.0	87112.0	127691.0	205734.0	158307.0	212579.0	40583.0	184572.0	23784.0	86877.0	26675.0	143001.0	295041.0	193789.0	53079.0	35835.0	Metabolism; Metabolism of Terpenoids and Polyketides; Limonene and pinene degradation
Linoleic acid metabolism	31684.0	27012.0	28385.0	11821.0	9821.0	11427.0	4264.0	12510.0	22313.0	32063.0	54154.0	32903.0	53447.0	10660.0	50312.0	4616.0	22763.0	10352.0	33119.0	71019.0	51941.0	13983.0	8614.0	Metabolism; Lipid Metabolism; Linoleic acid metabolism
Lipid biosynthesis proteins	321235.0	250603.0	229229.0	89915.0	84501.0	101634.0	30970.0	100462.0	157923.0	235979.0	378040.0	244172.0	361023.0	87642.0	311408.0	42908.0	147699.0	79944.0	264817.0	547125.0	360897.0	113968.0	75744.0	Metabolism; Lipid Metabolism; Lipid biosynthesis proteins
Lipid metabolism	52831.0	46851.0	32767.0	13980.0	13797.0	18084.0	5579.0	16307.0	21799.0	36722.0	50342.0	33342.0	50751.0	15130.0	43373.0	7190.0	21681.0	12854.0	37957.0	82769.0	48927.0	17947.0	10304.0	Unclassified; Metabolism; Lipid metabolism
Lipoic acid metabolism	24880.0	19666.0	19605.0	8006.0	6572.0	7335.0	3166.0	10079.0	14733.0	19954.0	32286.0	20979.0	30819.0	7924.0	27656.0	4700.0	12518.0	6404.0	21510.0	43359.0	30417.0	13844.0	7222.0	Metabolism; Metabolism of Cofactors and Vitamins; Lipoic acid metabolism
Lipopolysaccharide biosynthesis	143218.0	80052.0	101170.0	43659.0	42971.0	55979.0	22921.0	50436.0	70128.0	103436.0	158257.0	103444.0	145922.0	58591.0	119670.0	13779.0	68001.0	51028.0	120323.0	214930.0	168789.0	60770.0	42602.0	Metabolism; Glycan Biosynthesis and Metabolism; Lipopolysaccharide biosynthesis
Lipopolysaccharide biosynthesis proteins	193928.0	116115.0	132785.0	60564.0	55551.0	71889.0	29086.0	66842.0	96012.0	142983.0	215533.0	143137.0	198188.0	71839.0	163391.0	18783.0	89979.0	65974.0	156377.0	298952.0	221910.0	79695.0	54646.0	Metabolism; Glycan Biosynthesis and Metabolism; Lipopolysaccharide biosynthesis proteins
Long-term depression	0.0	0.0	0.0	0.0	0.0	0.0	0.0	0.0	0.0	0.0	0.0	0.0	0.0	0.0	0.0	0.0	0.0	0.0	0.0	0.0	0.0	0.0	0.0	Organismal Systems; Nervous System; Long-term depression
Long-term potentiation	0.0	0.0	0.0	0.0	0.0	0.0	0.0	0.0	0.0	0.0	0.0	0.0	0.0	0.0	0.0	0.0	0.0	0.0	0.0	0.0	0.0	0.0	0.0	Organismal Systems; Nervous System; Long-term potentiation
Lysine biosynthesis	284316.0	277645.0	183635.0	80072.0	78018.0	105955.0	34610.0	90378.0	127975.0	187178.0	284946.0	172454.0	265510.0	70438.0	233258.0	31881.0	113046.0	79888.0	208992.0	425313.0	280623.0	90443.0	66248.0	Metabolism; Amino Acid Metabolism; Lysine biosynthesis
Lysine degradation	184083.0	134831.0	170381.0	63645.0	53267.0	51298.0	14497.0	68808.0	118502.0	174515.0	280427.0	207122.0	283171.0	59284.0	250625.0	33243.0	111023.0	47819.0	196805.0	392791.0	262152.0	79887.0	50415.0	Metabolism; Amino Acid Metabolism; Lysine degradation
Lysosome	23021.0	18004.0	12490.0	5924.0	4168.0	8018.0	1727.0	8656.0	11344.0	18991.0	36218.0	10173.0	27119.0	6784.0	24654.0	1858.0	9685.0	5489.0	15941.0	41657.0	25335.0	13457.0	5025.0	Cellular Processes; Transport and Catabolism; Lysosome
MAPK signaling pathway	0.0	0.0	0.0	0.0	0.0	0.0	0.0	0.0	0.0	0.0	0.0	0.0	0.0	0.0	0.0	0.0	0.0	0.0	0.0	0.0	0.0	0.0	0.0	Environmental Information Processing; Signal Transduction; MAPK signaling pathway
MAPK signaling pathway - yeast	21823.0	18791.0	13297.0	5526.0	4677.0	6604.0	1959.0	6839.0	8652.0	15244.0	20963.0	13818.0	21023.0	7431.0	18028.0	2148.0	8571.0	5166.0	17387.0	30165.0	20492.0	10425.0	4876.0	Environmental Information Processing; Signal Transduction; MAPK signaling pathway - yeast
Measles	0.0	0.0	0.0	0.0	0.0	0.0	0.0	0.0	0.0	0.0	1.0	0.0	0.0	0.0	0.0	0.0	0.0	0.0	0.0	0.0	0.0	0.0	0.0	Human Diseases; Infectious Diseases; Measles
Meiosis - yeast	10441.0	6583.0	7793.0	2401.0	2121.0	2268.0	748.0	3332.0	4993.0	6867.0	16472.0	6524.0	12396.0	1685.0	9905.0	3245.0	5285.0	1751.0	9678.0	18764.0	13201.0	3864.0	2608.0	Cellular Processes; Cell Growth and Death; Meiosis - yeast
Melanogenesis	37.0	14.0	46.0	13.0	3.0	14.0	2.0	8.0	23.0	48.0	19.0	19.0	142.0	8.0	41.0	6.0	24.0	7.0	34.0	303.0	57.0	14.0	14.0	Organismal Systems; Endocrine System; Melanogenesis
Membrane and intracellular structural molecules	308008.0	206253.0	226531.0	94659.0	82039.0	97554.0	32057.0	102981.0	161294.0	248689.0	403975.0	247995.0	374055.0	89707.0	316101.0	38520.0	144047.0	86599.0	269426.0	548492.0	382770.0	125969.0	79687.0	Unclassified; Cellular Processes and Signaling; Membrane and intracellular structural molecules
Metabolism of cofactors and vitamins	78823.0	63406.0	64979.0	26261.0	27443.0	29354.0	12579.0	30742.0	46663.0	63277.0	101302.0	66282.0	96162.0	24978.0	83497.0	12349.0	42839.0	26350.0	74487.0	142238.0	101994.0	28505.0	23308.0	Unclassified; Metabolism; Metabolism of cofactors and vitamins
Metabolism of xenobiotics by cytochrome P450	77604.0	53362.0	72842.0	26555.0	19210.0	18751.0	5206.0	26063.0	56755.0	80630.0	140865.0	95479.0	139125.0	21636.0	121340.0	14092.0	50294.0	15233.0	87872.0	183128.0	128848.0	32588.0	22840.0	Metabolism; Xenobiotics Biodegradation and Metabolism; Metabolism of xenobiotics by cytochrome P450
Methane metabolism	456752.0	445277.0	299857.0	133329.0	136050.0	178979.0	67707.0	166020.0	207991.0	310868.0	422536.0	275652.0	414893.0	144010.0	357169.0	75214.0	190664.0	141764.0	350864.0	673246.0	435518.0	182415.0	106375.0	Metabolism; Energy Metabolism; Methane metabolism
Mineral absorption	12164.0	9491.0	11376.0	4405.0	2616.0	2692.0	593.0	4005.0	8484.0	11645.0	21840.0	13674.0	22001.0	4095.0	20825.0	1977.0	7495.0	2484.0	12141.0	26664.0	19406.0	5054.0	2657.0	Organismal Systems; Digestive System; Mineral absorption
Mismatch repair	297458.0	284888.0	192209.0	88072.0	94800.0	119878.0	47700.0	116543.0	133249.0	200192.0	280304.0	170361.0	263060.0	112269.0	229232.0	43008.0	121539.0	99383.0	229294.0	420445.0	286605.0	127098.0	70834.0	Genetic Information Processing; Replication and Repair; Mismatch repair
N-Glycan biosynthesis	9627.0	6605.0	6579.0	3382.0	3857.0	5284.0	2255.0	4416.0	4889.0	6394.0	10440.0	3631.0	8074.0	2683.0	6745.0	870.0	3947.0	5489.0	8197.0	13094.0	10675.0	4397.0	3180.0	Metabolism; Glycan Biosynthesis and Metabolism; N-Glycan biosynthesis
NOD-like receptor signaling pathway	12106.0	12234.0	6376.0	3367.0	4223.0	5543.0	2184.0	5253.0	4124.0	7254.0	8339.0	5342.0	7648.0	4443.0	6112.0	1417.0	4283.0	4995.0	8453.0	15265.0	9588.0	5170.0	3143.0	Organismal Systems; Immune System; NOD-like receptor signaling pathway
Naphthalene degradation	107823.0	90523.0	91242.0	34211.0	28685.0	33658.0	11728.0	35214.0	68724.0	95332.0	154504.0	108586.0	157093.0	34619.0	135810.0	16685.0	69452.0	24375.0	106489.0	213214.0	155508.0	44419.0	30900.0	Metabolism; Xenobiotics Biodegradation and Metabolism; Naphthalene degradation
Neuroactive ligand-receptor interaction	13.0	9.0	5.0	4.0	1.0	5.0	0.0	4.0	9.0	30.0	0.0	3.0	37.0	5.0	26.0	1.0	13.0	1.0	18.0	68.0	32.0	3.0	3.0	Environmental Information Processing; Signaling Molecules and Interaction; Neuroactive ligand-receptor interaction
Neurotrophin signaling pathway	0.0	0.0	0.0	0.0	0.0	0.0	0.0	0.0	0.0	0.0	0.0	0.0	0.0	0.0	0.0	0.0	0.0	0.0	0.0	0.0	0.0	0.0	0.0	Organismal Systems; Nervous System; Neurotrophin signaling pathway
Nicotinate and nicotinamide metabolism	182801.0	184340.0	128388.0	55656.0	53681.0	67960.0	26134.0	73685.0	95338.0	136950.0	200378.0	123622.0	187799.0	60252.0	163856.0	29314.0	85503.0	55277.0	151044.0	286865.0	201413.0	88092.0	47067.0	Metabolism; Metabolism of Cofactors and Vitamins; Nicotinate and nicotinamide metabolism
Nitrogen metabolism	349868.0	297437.0	274867.0	116617.0	114139.0	133374.0	53612.0	126617.0	190076.0	266419.0	406776.0	273231.0	400186.0	111908.0	358262.0	47011.0	174358.0	115216.0	312645.0	596015.0	419060.0	128279.0	96491.0	Metabolism; Energy Metabolism; Nitrogen metabolism
Nitrotoluene degradation	39265.0	30720.0	24262.0	9622.0	9380.0	14490.0	6094.0	9047.0	19715.0	22520.0	29725.0	19725.0	30501.0	7632.0	23177.0	3600.0	16755.0	8841.0	26417.0	53009.0	33994.0	8818.0	9052.0	Metabolism; Xenobiotics Biodegradation and Metabolism; Nitrotoluene degradation
Non-homologous end-joining	19967.0	9890.0	18876.0	6488.0	5589.0	5079.0	1407.0	7136.0	12631.0	18457.0	36159.0	20895.0	32457.0	4859.0	30802.0	3472.0	11522.0	5003.0	23731.0	41792.0	31169.0	7773.0	5100.0	Genetic Information Processing; Replication and Repair; Non-homologous end-joining
Notch signaling pathway	0.0	12.0	0.0	0.0	0.0	4.0	1.0	0.0	4.0	0.0	0.0	0.0	16.0	0.0	15.0	0.0	0.0	0.0	10.0	5.0	0.0	6.0	0.0	Environmental Information Processing; Signal Transduction; Notch signaling pathway
Novobiocin biosynthesis	62707.0	52835.0	47190.0	19993.0	17967.0	22029.0	8169.0	20376.0	34551.0	47350.0	78824.0	47538.0	74157.0	17641.0	68166.0	8220.0	30399.0	17826.0	51540.0	108030.0	76736.0	18545.0	15478.0	Metabolism; Biosynthesis of Other Secondary Metabolites; Novobiocin biosynthesis
Nucleotide excision repair	143575.0	147730.0	97337.0	43350.0	47175.0	58440.0	22810.0	58194.0	66346.0	96310.0	138013.0	84382.0	126417.0	52797.0	111333.0	22759.0	58829.0	49261.0	113815.0	206416.0	138270.0	61783.0	35514.0	Genetic Information Processing; Replication and Repair; Nucleotide excision repair
Nucleotide metabolism	20312.0	14810.0	13311.0	6937.0	4369.0	5973.0	2081.0	6965.0	7231.0	13958.0	12304.0	8174.0	14606.0	6204.0	14006.0	1974.0	6498.0	4724.0	12410.0	25197.0	13596.0	9837.0	3558.0	Unclassified; Metabolism; Nucleotide metabolism
Olfactory transduction	0.0	0.0	0.0	0.0	0.0	0.0	0.0	0.0	0.0	0.0	0.0	0.0	0.0	0.0	0.0	0.0	0.0	0.0	0.0	0.0	0.0	0.0	0.0	Organismal Systems; Sensory System; Olfactory transduction
One carbon pool by folate	225665.0	215222.0	150996.0	66160.0	68550.0	87751.0	31358.0	85643.0	102672.0	152579.0	220227.0	136022.0	206790.0	78019.0	178653.0	33339.0	90708.0	69545.0	174306.0	330864.0	221840.0	96421.0	54038.0	Metabolism; Metabolism of Cofactors and Vitamins; One carbon pool by folate
Oocyte meiosis	0.0	0.0	0.0	0.0	0.0	0.0	0.0	0.0	0.0	0.0	0.0	0.0	0.0	0.0	0.0	0.0	0.0	0.0	0.0	0.0	0.0	0.0	0.0	Cellular Processes; Cell Growth and Death; Oocyte meiosis
Other glycan degradation	46600.0	53423.0	21881.0	10996.0	8605.0	18129.0	4468.0	16692.0	19275.0	36010.0	60356.0	16246.0	45951.0	13478.0	41636.0	4042.0	17614.0	10631.0	29218.0	78756.0	43362.0	25587.0	10521.0	Metabolism; Glycan Biosynthesis and Metabolism; Other glycan degradation
Other ion-coupled transporters	486891.0	473452.0	396496.0	163399.0	168563.0	191216.0	76829.0	184848.0	249777.0	367770.0	532144.0	361375.0	519629.0	174725.0	451724.0	82150.0	238410.0	153020.0	426777.0	803270.0	560012.0	189977.0	135663.0	Unclassified; Cellular Processes and Signaling; Other ion-coupled transporters
Other transporters	110471.0	94220.0	77918.0	34247.0	33169.0	40178.0	14441.0	39371.0	54799.0	84736.0	131963.0	78344.0	123511.0	38407.0	106226.0	15908.0	48744.0	32215.0	91697.0	187789.0	126897.0	44334.0	26187.0	Unclassified; Cellular Processes and Signaling; Other transporters
Other types of O-glycan biosynthesis	0.0	0.0	0.0	0.0	0.0	0.0	0.0	0.0	0.0	0.0	0.0	0.0	0.0	0.0	0.0	0.0	0.0	0.0	0.0	0.0	0.0	0.0	0.0	Metabolism; Glycan Biosynthesis and Metabolism; Other types of O-glycan biosynthesis
Others	414688.0	381293.0	308661.0	134269.0	127052.0	150082.0	61402.0	152866.0	213525.0	324121.0	495390.0	289361.0	471935.0	144716.0	418886.0	65096.0	205485.0	126676.0	349651.0	706932.0	478339.0	154539.0	103449.0	Unclassified; Metabolism; Others
Oxidative phosphorylation	574234.0	470635.0	404411.0	172424.0	171651.0	199291.0	77923.0	210474.0	306871.0	439639.0	702900.0	420503.0	659437.0	169264.0	570531.0	83081.0	269960.0	176645.0	481088.0	968310.0	666636.0	216122.0	146029.0	Metabolism; Energy Metabolism; Oxidative phosphorylation
PPAR signaling pathway	72449.0	59887.0	60273.0	20946.0	19719.0	21676.0	7184.0	24473.0	42042.0	56818.0	91079.0	63089.0	90045.0	20594.0	75196.0	10376.0	40220.0	16058.0	66593.0	134102.0	88504.0	28133.0	22410.0	Organismal Systems; Endocrine System; PPAR signaling pathway
Pancreatic cancer	0.0	0.0	0.0	0.0	0.0	0.0	0.0	0.0	0.0	0.0	0.0	0.0	0.0	0.0	0.0	0.0	0.0	0.0	0.0	0.0	0.0	0.0	0.0	Human Diseases; Cancers; Pancreatic cancer
Pancreatic secretion	15.0	9.0	5.0	4.0	1.0	5.0	2.0	4.0	9.0	30.0	0.0	3.0	37.0	5.0	26.0	1.0	13.0	1.0	18.0	68.0	32.0	3.0	3.0	Organismal Systems; Digestive System; Pancreatic secretion
Pantothenate and CoA biosynthesis	259820.0	242552.0	174874.0	77845.0	73302.0	95850.0	36138.0	89387.0	129276.0	179892.0	271525.0	174377.0	258318.0	78915.0	224612.0	32026.0	113380.0	75541.0	200610.0	404071.0	270893.0	95335.0	63072.0	Metabolism; Metabolism of Cofactors and Vitamins; Pantothenate and CoA biosynthesis
Parkinson's disease	22509.0	16449.0	22497.0	9203.0	7904.0	7383.0	2828.0	10060.0	17310.0	25382.0	45017.0	27915.0	42775.0	6932.0	38430.0	3930.0	14869.0	8515.0	29151.0	56063.0	41160.0	10085.0	7379.0	Human Diseases; Neurodegenerative Diseases; Parkinson's disease
Pathogenic Escherichia coli infection	107.0	517.0	1172.0	876.0	5.0	15.0	0.0	20.0	65.0	1390.0	35.0	10.0	220.0	85.0	635.0	0.0	10.0	25.0	0.0	505.0	10.0	203.0	0.0	Human Diseases; Infectious Diseases; Pathogenic Escherichia coli infection
Pathways in cancer	25441.0	23493.0	20204.0	8952.0	7638.0	9134.0	3295.0	10751.0	14057.0	22592.0	34403.0	21295.0	33410.0	9744.0	29863.0	4468.0	13383.0	8224.0	24754.0	48483.0	32829.0	12351.0	7193.0	Human Diseases; Cancers; Pathways in cancer
Penicillin and cephalosporin biosynthesis	22009.0	17261.0	15294.0	5333.0	4443.0	5121.0	1420.0	5410.0	13157.0	16825.0	33056.0	18474.0	27829.0	4463.0	23610.0	2748.0	11239.0	4198.0	17860.0	41530.0	28378.0	6606.0	5571.0	Metabolism; Biosynthesis of Other Secondary Metabolites; Penicillin and cephalosporin biosynthesis
Pentose and glucuronate interconversions	175586.0	180236.0	128334.0	55076.0	44139.0	58973.0	21458.0	55312.0	97528.0	140302.0	238079.0	129654.0	217351.0	53666.0	202622.0	25269.0	90177.0	44334.0	146754.0	332665.0	220837.0	64016.0	41471.0	Metabolism; Carbohydrate Metabolism; Pentose and glucuronate interconversions
Pentose phosphate pathway	314975.0	323435.0	218272.0	93226.0	86196.0	115403.0	44479.0	107962.0	155952.0	225906.0	357286.0	198646.0	328719.0	107573.0	298019.0	44503.0	145914.0	87128.0	248903.0	505425.0	350255.0	122710.0	74119.0	Metabolism; Carbohydrate Metabolism; Pentose phosphate pathway
Peptidases	704022.0	682243.0	466654.0	208308.0	207312.0	270161.0	105494.0	260468.0	333610.0	491331.0	726085.0	434282.0	678479.0	241619.0	591986.0	96365.0	302284.0	218699.0	544955.0	1076313.0	732794.0	291783.0	167154.0	Metabolism; Enzyme Families; Peptidases
Peptidoglycan biosynthesis	304407.0	310523.0	186245.0	85622.0	90567.0	116916.0	44903.0	114305.0	134238.0	199803.0	277876.0	171312.0	263973.0	110440.0	225484.0	43376.0	121701.0	94874.0	223597.0	429068.0	282844.0	127429.0	69866.0	Metabolism; Glycan Biosynthesis and Metabolism; Peptidoglycan biosynthesis
Peroxisome	107577.0	85693.0	87205.0	32667.0	30594.0	33111.0	10703.0	36052.0	60547.0	83376.0	135425.0	95542.0	131227.0	27717.0	111664.0	17014.0	54756.0	27154.0	97237.0	194822.0	127933.0	39121.0	30669.0	Cellular Processes; Transport and Catabolism; Peroxisome
Pertussis	24459.0	13393.0	17280.0	8372.0	4083.0	4261.0	850.0	6698.0	14752.0	23677.0	33778.0	30279.0	33677.0	5947.0	26660.0	2648.0	12903.0	4318.0	19247.0	51282.0	29593.0	10066.0	5215.0	Human Diseases; Infectious Diseases; Pertussis
Phagosome	42.0	2.0	2.0	1.0	0.0	0.0	0.0	0.0	0.0	0.0	20.0	0.0	0.0	0.0	5.0	0.0	0.0	0.0	0.0	0.0	0.0	3.0	0.0	Cellular Processes; Transport and Catabolism; Phagosome
Phenylalanine metabolism	152668.0	104644.0	129236.0	49945.0	39535.0	41916.0	13413.0	50236.0	95315.0	134559.0	229160.0	157939.0	220910.0	42845.0	195420.0	23760.0	87684.0	36989.0	148216.0	311415.0	211536.0	54148.0	38060.0	Metabolism; Amino Acid Metabolism; Phenylalanine metabolism
Phenylalanine, tyrosine and tryptophan biosynthesis	314534.0	286306.0	212649.0	88601.0	85130.0	113560.0	40621.0	96663.0	147628.0	208196.0	329310.0	199106.0	304540.0	81773.0	265329.0	38386.0	130727.0	83305.0	231723.0	487502.0	327009.0	98678.0	75811.0	Metabolism; Amino Acid Metabolism; Phenylalanine, tyrosine and tryptophan biosynthesis
Phenylpropanoid biosynthesis	38409.0	42587.0	20649.0	7774.0	6824.0	12405.0	1836.0	6801.0	12695.0	24302.0	40340.0	16989.0	33409.0	7241.0	29172.0	4995.0	12276.0	5082.0	24512.0	67136.0	33176.0	8453.0	7493.0	Metabolism; Biosynthesis of Other Secondary Metabolites; Phenylpropanoid biosynthesis
Phosphatidylinositol signaling system	45899.0	40601.0	35135.0	14555.0	14258.0	16414.0	6731.0	17514.0	24598.0	35463.0	56417.0	35118.0	54450.0	16473.0	48408.0	7144.0	23082.0	13676.0	40310.0	78014.0	55817.0	18472.0	11908.0	Environmental Information Processing; Signal Transduction; Phosphatidylinositol signaling system
Phosphonate and phosphinate metabolism	27294.0	21051.0	22299.0	8628.0	6717.0	8241.0	3136.0	7578.0	15881.0	22102.0	38488.0	23477.0	36678.0	7702.0	32681.0	3036.0	15419.0	5173.0	24424.0	52066.0	37776.0	8493.0	6639.0	Metabolism; Metabolism of Other Amino Acids; Phosphonate and phosphinate metabolism
Phosphotransferase system (PTS)	120559.0	222493.0	73952.0	37110.0	32624.0	50563.0	22939.0	29220.0	40726.0	69207.0	82079.0	51534.0	83477.0	70680.0	79312.0	15439.0	46464.0	24233.0	74882.0	152849.0	103003.0	44793.0	24576.0	Environmental Information Processing; Membrane Transport; Phosphotransferase system (PTS)
Photosynthesis	118638.0	129630.0	79925.0	33857.0	38407.0	49961.0	18136.0	41149.0	60862.0	80410.0	125207.0	75152.0	121886.0	39850.0	103946.0	14953.0	53094.0	35508.0	90815.0	193342.0	126611.0	33026.0	30845.0	Metabolism; Energy Metabolism; Photosynthesis
Photosynthesis - antenna proteins	778.0	85.0	200.0	140.0	153.0	642.0	36.0	174.0	506.0	388.0	888.0	671.0	1801.0	85.0	680.0	102.0	372.0	68.0	612.0	408.0	745.0	310.0	170.0	Metabolism; Energy Metabolism; Photosynthesis - antenna proteins
Photosynthesis proteins	126525.0	135185.0	86296.0	36220.0	40058.0	52103.0	18461.0	43436.0	65313.0	86966.0	135523.0	83206.0	134332.0	41580.0	114012.0	17765.0	57162.0	36738.0	99004.0	207886.0	135785.0	35825.0	33133.0	Metabolism; Energy Metabolism; Photosynthesis proteins
Phototransduction	0.0	0.0	0.0	0.0	0.0	0.0	0.0	0.0	0.0	0.0	0.0	0.0	0.0	0.0	0.0	0.0	0.0	0.0	0.0	0.0	0.0	0.0	0.0	Organismal Systems; Sensory System; Phototransduction
Phototransduction - fly	42.0	2.0	2.0	1.0	0.0	0.0	0.0	0.0	0.0	0.0	20.0	0.0	0.0	0.0	5.0	0.0	0.0	0.0	0.0	0.0	0.0	3.0	0.0	Organismal Systems; Sensory System; Phototransduction - fly
Plant-pathogen interaction	64198.0	55569.0	42234.0	18016.0	18807.0	24274.0	8701.0	22793.0	30494.0	44055.0	66535.0	40258.0	61093.0	19381.0	52548.0	7844.0	27234.0	18033.0	49542.0	103081.0	68278.0	23487.0	15865.0	Organismal Systems; Environmental Adaptation; Plant-pathogen interaction
Polycyclic aromatic hydrocarbon degradation	55848.0	48774.0	45205.0	17861.0	15108.0	16789.0	6034.0	22241.0	32797.0	46888.0	71533.0	49851.0	73865.0	20102.0	68378.0	12050.0	34491.0	15246.0	53707.0	105148.0	69407.0	25581.0	14450.0	Metabolism; Xenobiotics Biodegradation and Metabolism; Polycyclic aromatic hydrocarbon degradation
Polyketide sugar unit biosynthesis	73027.0	63324.0	49178.0	19645.0	18514.0	26272.0	10471.0	24279.0	37082.0	49806.0	84045.0	44448.0	76429.0	21218.0	68106.0	9116.0	33842.0	19725.0	57904.0	114763.0	83456.0	29094.0	18701.0	Metabolism; Metabolism of Terpenoids and Polyketides; Polyketide sugar unit biosynthesis
Pores ion channels	225488.0	152264.0	169917.0	72119.0	60826.0	72094.0	24687.0	79535.0	123170.0	194979.0	311266.0	191025.0	291563.0	72887.0	243238.0	31118.0	113451.0	68408.0	204513.0	422157.0	293064.0	100743.0	60687.0	Unclassified; Cellular Processes and Signaling; Pores ion channels
Porphyrin and chlorophyll metabolism	385057.0	350925.0	292120.0	117518.0	111225.0	153536.0	52445.0	146187.0	196604.0	286732.0	426024.0	257420.0	417480.0	139770.0	370955.0	51336.0	180887.0	111801.0	334915.0	620713.0	437142.0	169508.0	98768.0	Metabolism; Metabolism of Cofactors and Vitamins; Porphyrin and chlorophyll metabolism
Prenyltransferases	132037.0	124588.0	88946.0	39507.0	42041.0	52042.0	20827.0	54431.0	60445.0	87589.0	125223.0	75280.0	116006.0	49766.0	100704.0	19760.0	54342.0	45682.0	103769.0	183210.0	125575.0	61332.0	33862.0	Metabolism; Metabolism of Terpenoids and Polyketides; Prenyltransferases
Primary bile acid biosynthesis	8059.0	9891.0	6038.0	2205.0	1645.0	2298.0	367.0	2012.0	4335.0	6937.0	10035.0	6834.0	11596.0	1960.0	10734.0	851.0	4158.0	1141.0	7374.0	17196.0	9467.0	2550.0	1670.0	Metabolism; Lipid Metabolism; Primary bile acid biosynthesis
Primary immunodeficiency	17267.0	19701.0	13334.0	5514.0	7110.0	7639.0	3751.0	8086.0	8753.0	11583.0	15468.0	11626.0	13461.0	6723.0	10842.0	3488.0	8128.0	6783.0	15211.0	23213.0	17331.0	7445.0	5881.0	Human Diseases; Immune System Diseases; Primary immunodeficiency
Prion diseases	6177.0	4030.0	5323.0	2474.0	2232.0	2053.0	812.0	2315.0	3761.0	6106.0	9423.0	6385.0	9027.0	1690.0	7968.0	908.0	3419.0	2348.0	6037.0	13226.0	8974.0	2149.0	1755.0	Human Diseases; Neurodegenerative Diseases; Prion diseases
Progesterone-mediated oocyte maturation	11847.0	11807.0	6367.0	3361.0	3792.0	5473.0	1799.0	4599.0	3967.0	7216.0	8262.0	5202.0	7475.0	4411.0	6067.0	1255.0	3995.0	4689.0	8137.0	15155.0	9390.0	4926.0	3088.0	Organismal Systems; Endocrine System; Progesterone-mediated oocyte maturation
Propanoate metabolism	373826.0	300044.0	310365.0	118360.0	107846.0	116960.0	39929.0	124712.0	218585.0	315317.0	497667.0	356472.0	491841.0	112736.0	425385.0	58392.0	208030.0	95191.0	357388.0	717380.0	483225.0	139166.0	100026.0	Metabolism; Carbohydrate Metabolism; Propanoate metabolism
Prostate cancer	11967.0	11815.0	6369.0	3363.0	3793.0	5532.0	1800.0	4600.0	3969.0	7228.0	8273.0	5204.0	7481.0	4411.0	6067.0	1255.0	3999.0	4693.0	8137.0	15209.0	9393.0	4943.0	3088.0	Human Diseases; Cancers; Prostate cancer
Proteasome	13537.0	17088.0	9932.0	4264.0	5446.0	6406.0	2609.0	6595.0	7093.0	8057.0	9308.0	6402.0	8952.0	4903.0	7499.0	2884.0	5470.0	5533.0	10356.0	17762.0	11260.0	5830.0	4655.0	Genetic Information Processing; Folding, Sorting and Degradation; Proteasome
Protein digestion and absorption	4341.0	3670.0	1805.0	1209.0	581.0	1629.0	327.0	2519.0	1581.0	3842.0	5434.0	1469.0	3930.0	1777.0	3180.0	280.0	1461.0	1922.0	3490.0	5968.0	4643.0	5469.0	957.0	Organismal Systems; Digestive System; Protein digestion and absorption
Protein export	233292.0	225219.0	157094.0	70000.0	74864.0	93489.0	37941.0	92235.0	111247.0	156146.0	225512.0	138585.0	211126.0	81751.0	184193.0	34431.0	97683.0	77560.0	180591.0	335607.0	231935.0	95252.0	58169.0	Genetic Information Processing; Folding, Sorting and Degradation; Protein export
Protein folding and associated processing	326626.0	289633.0	250281.0	105004.0	110325.0	124275.0	51983.0	130291.0	177842.0	244054.0	363131.0	233482.0	354310.0	109546.0	310413.0	51931.0	154002.0	111462.0	290633.0	523991.0	368094.0	135913.0	91672.0	Unclassified; Genetic Information Processing; Protein folding and associated processing
Protein kinases	175743.0	129855.0	123525.0	47589.0	45976.0	50396.0	16767.0	49816.0	82048.0	119263.0	184261.0	121759.0	174767.0	39926.0	148840.0	23458.0	73264.0	36105.0	134156.0	283270.0	176724.0	48897.0	40683.0	Metabolism; Enzyme Families; Protein kinases
Protein processing in endoplasmic reticulum	29814.0	22801.0	19685.0	9426.0	9175.0	12145.0	4476.0	10737.0	16341.0	23762.0	38069.0	20580.0	34929.0	9598.0	31219.0	4235.0	14621.0	11091.0	24148.0	52146.0	36082.0	11402.0	7614.0	Genetic Information Processing; Folding, Sorting and Degradation; Protein processing in endoplasmic reticulum
Proximal tubule bicarbonate reclamation	12440.0	10361.0	10757.0	4117.0	4085.0	3673.0	1590.0	4379.0	6938.0	8723.0	12789.0	10369.0	13568.0	4679.0	12009.0	2464.0	6525.0	2890.0	10219.0	19086.0	13337.0	3829.0	3508.0	Organismal Systems; Excretory System; Proximal tubule bicarbonate reclamation
Purine metabolism	886454.0	878960.0	624841.0	272547.0	285196.0	348913.0	140302.0	349002.0	426403.0	619529.0	897684.0	556270.0	848844.0	321558.0	741121.0	137300.0	388988.0	291604.0	720125.0	1326047.0	922406.0	372000.0	227789.0	Metabolism; Nucleotide Metabolism; Purine metabolism
Pyrimidine metabolism	652617.0	671094.0	413650.0	191623.0	205659.0	266068.0	108736.0	262078.0	285535.0	430804.0	596558.0	357364.0	559409.0	250316.0	486444.0	94834.0	266889.0	219307.0	490540.0	903000.0	625265.0	287334.0	157502.0	Metabolism; Nucleotide Metabolism; Pyrimidine metabolism
Pyruvate metabolism	490824.0	436481.0	359668.0	148145.0	143277.0	176833.0	65875.0	164446.0	253526.0	364728.0	562870.0	369314.0	544214.0	161989.0	479494.0	70056.0	241388.0	135168.0	412886.0	817836.0	568987.0	178125.0	123664.0	Metabolism; Carbohydrate Metabolism; Pyruvate metabolism
RIG-I-like receptor signaling pathway	3807.0	2522.0	3657.0	1508.0	1040.0	745.0	594.0	2021.0	3187.0	4112.0	7779.0	4759.0	8369.0	1295.0	8846.0	986.0	2970.0	905.0	4532.0	9580.0	7401.0	2121.0	1076.0	Organismal Systems; Immune System; RIG-I-like receptor signaling pathway
RNA degradation	186575.0	180727.0	124675.0	55446.0	56829.0	72251.0	27013.0	72136.0	87792.0	130661.0	192676.0	116912.0	179243.0	66486.0	154855.0	26693.0	79423.0	60181.0	148478.0	283364.0	193568.0	81687.0	46539.0	Genetic Information Processing; Folding, Sorting and Degradation; RNA degradation
RNA polymerase	61561.0	64911.0	39424.0	18339.0	20784.0	26206.0	11317.0	24690.0	28351.0	39710.0	55327.0	33988.0	52299.0	25544.0	44820.0	8909.0	26157.0	21349.0	46822.0	83257.0	59792.0	25238.0	15773.0	Genetic Information Processing; Transcription; RNA polymerase
RNA transport	42842.0	40490.0	20773.0	10181.0	13519.0	19646.0	7139.0	12501.0	13075.0	22557.0	24079.0	17077.0	22489.0	11713.0	16560.0	3838.0	14064.0	14300.0	26141.0	47212.0	30814.0	12967.0	8731.0	Genetic Information Processing; Translation; RNA transport
Regulation of actin cytoskeleton	42.0	2.0	2.0	1.0	0.0	0.0	0.0	0.0	0.0	0.0	20.0	0.0	0.0	0.0	5.0	0.0	0.0	0.0	0.0	0.0	0.0	3.0	0.0	Cellular Processes; Cell Motility; Regulation of actin cytoskeleton
Renal cell carcinoma	8002.0	7791.0	7957.0	3172.0	2786.0	2532.0	1121.0	3882.0	4918.0	7660.0	12880.0	8309.0	12088.0	3291.0	10593.0	2112.0	4960.0	2503.0	8818.0	17408.0	11907.0	4296.0	2509.0	Human Diseases; Cancers; Renal cell carcinoma
Renin-angiotensin system	1576.0	878.0	1154.0	396.0	282.0	327.0	58.0	472.0	955.0	1554.0	3468.0	1398.0	2306.0	333.0	1983.0	196.0	919.0	453.0	1251.0	4040.0	3093.0	678.0	359.0	Organismal Systems; Endocrine System; Renin-angiotensin system
Replication, recombination and repair proteins	387908.0	345463.0	295238.0	134833.0	105759.0	132572.0	48947.0	141998.0	214766.0	318422.0	465848.0	281382.0	465465.0	132984.0	439681.0	50060.0	182472.0	108588.0	315622.0	658116.0	457975.0	161481.0	87799.0	Unclassified; Genetic Information Processing; Replication, recombination and repair proteins
Restriction enzyme	54382.0	51178.0	32890.0	11698.0	19654.0	24330.0	10476.0	15456.0	19154.0	24193.0	33261.0	24722.0	28902.0	20244.0	21363.0	6543.0	19633.0	14341.0	35230.0	57692.0	42819.0	11639.0	13653.0	Unclassified; Genetic Information Processing; Restriction enzyme
Retinol metabolism	32652.0	25028.0	30813.0	10834.0	9517.0	9332.0	3094.0	10863.0	23216.0	31112.0	55850.0	36950.0	54247.0	8939.0	47990.0	5298.0	21030.0	7339.0	35840.0	72500.0	52786.0	12779.0	10338.0	Metabolism; Metabolism of Cofactors and Vitamins; Retinol metabolism
Rheumatoid arthritis	0.0	0.0	0.0	0.0	0.0	0.0	0.0	0.0	0.0	0.0	0.0	0.0	0.0	0.0	0.0	0.0	0.0	0.0	0.0	0.0	0.0	0.0	0.0	Human Diseases; Immune System Diseases; Rheumatoid arthritis
Riboflavin metabolism	115928.0	97382.0	82541.0	35308.0	31709.0	40467.0	13082.0	41090.0	53581.0	85261.0	129195.0	78004.0	120436.0	40420.0	105205.0	16427.0	49409.0	32588.0	94565.0	182807.0	125748.0	50340.0	26709.0	Metabolism; Metabolism of Cofactors and Vitamins; Riboflavin metabolism
Ribosome	844659.0	883229.0	528828.0	249898.0	275040.0	351334.0	143698.0	350594.0	377901.0	558697.0	759627.0	460765.0	715552.0	327726.0	616409.0	124121.0	340754.0	297051.0	635264.0	1157672.0	791525.0	377817.0	207259.0	Genetic Information Processing; Translation; Ribosome
Ribosome Biogenesis	552431.0	539617.0	355231.0	153724.0	163792.0	208169.0	78248.0	196945.0	243468.0	362492.0	519732.0	326834.0	483701.0	195551.0	409317.0	77147.0	222131.0	158489.0	413895.0	790047.0	534352.0	219029.0	132918.0	Genetic Information Processing; Translation; Ribosome Biogenesis
Ribosome biogenesis in eukaryotes	22860.0	23019.0	16336.0	6532.0	7659.0	8417.0	3224.0	8835.0	10784.0	14836.0	22824.0	15194.0	19697.0	7345.0	16070.0	3533.0	9157.0	6917.0	18118.0	33259.0	22915.0	9024.0	6312.0	Genetic Information Processing; Translation; Ribosome biogenesis in eukaryotes
Salivary secretion	2.0	0.0	0.0	0.0	0.0	0.0	2.0	0.0	0.0	0.0	0.0	0.0	0.0	0.0	0.0	0.0	0.0	0.0	0.0	0.0	0.0	0.0	0.0	Organismal Systems; Digestive System; Salivary secretion
Secondary bile acid biosynthesis	5833.0	8779.0	3498.0	1640.0	738.0	1634.0	292.0	1345.0	3104.0	4766.0	7376.0	4350.0	8285.0	1620.0	8430.0	405.0	2834.0	652.0	4199.0	12460.0	6634.0	1807.0	714.0	Metabolism; Lipid Metabolism; Secondary bile acid biosynthesis
Secretion system	748911.0	550210.0	534068.0	215611.0	212039.0	243843.0	86750.0	242427.0	381138.0	547742.0	846880.0	568182.0	815861.0	203565.0	683281.0	98722.0	332251.0	191238.0	626114.0	1257074.0	843783.0	257408.0	185320.0	Environmental Information Processing; Membrane Transport; Secretion system
Selenocompound metabolism	158908.0	154022.0	114119.0	49783.0	49038.0	60662.0	24985.0	58703.0	77565.0	113582.0	172111.0	98649.0	160529.0	55123.0	142074.0	21974.0	73548.0	50538.0	128679.0	252140.0	176898.0	62294.0	40677.0	Metabolism; Metabolism of Other Amino Acids; Selenocompound metabolism
Sesquiterpenoid biosynthesis	25.0	22.0	10.0	8.0	2.0	14.0	1.0	14.0	19.0	83.0	3.0	6.0	95.0	11.0	68.0	2.0	29.0	2.0	48.0	202.0	81.0	13.0	9.0	Metabolism; Metabolism of Terpenoids and Polyketides; Sesquiterpenoid biosynthesis
Shigellosis	68.0	208.0	470.0	351.0	2.0	14.0	0.0	8.0	26.0	556.0	28.0	4.0	88.0	35.0	257.0	0.0	4.0	10.0	0.0	259.0	4.0	83.0	0.0	Human Diseases; Infectious Diseases; Shigellosis
Signal transduction mechanisms	197993.0	182339.0	124080.0	52719.0	52534.0	65706.0	22571.0	62244.0	81462.0	129708.0	181467.0	114148.0	171926.0	59099.0	142818.0	26653.0	76184.0	48851.0	142335.0	292408.0	180068.0	70962.0	42597.0	Unclassified; Cellular Processes and Signaling; Signal transduction mechanisms
Small cell lung cancer	5592.0	3883.0	5880.0	2419.0	1060.0	1125.0	374.0	2270.0	5168.0	7716.0	13261.0	7784.0	13831.0	2042.0	13188.0	1101.0	4428.0	1032.0	7789.0	15915.0	11532.0	3123.0	1596.0	Human Diseases; Cancers; Small cell lung cancer
Sphingolipid metabolism	39193.0	41223.0	15877.0	7993.0	5501.0	12963.0	1975.0	9489.0	13211.0	24509.0	37450.0	11337.0	30907.0	6382.0	27365.0	3137.0	11045.0	5476.0	19980.0	57807.0	25902.0	14059.0	6606.0	Metabolism; Lipid Metabolism; Sphingolipid metabolism
Spliceosome	0.0	0.0	0.0	0.0	0.0	2.0	0.0	0.0	0.0	4.0	0.0	0.0	0.0	0.0	0.0	0.0	0.0	0.0	0.0	0.0	0.0	0.0	0.0	Genetic Information Processing; Transcription; Spliceosome
Sporulation	129415.0	146083.0	25323.0	14804.0	15950.0	45956.0	6459.0	14591.0	12647.0	31911.0	18239.0	8000.0	23978.0	10355.0	21052.0	3309.0	10115.0	10329.0	26999.0	110704.0	20135.0	8693.0	4666.0	Unclassified; Cellular Processes and Signaling; Sporulation
Staphylococcus aureus infection	7666.0	8238.0	5479.0	3099.0	2260.0	2730.0	2657.0	2606.0	4948.0	7070.0	10346.0	8131.0	11270.0	3935.0	9312.0	1858.0	5135.0	1897.0	6650.0	14320.0	10630.0	5249.0	1698.0	Human Diseases; Infectious Diseases; Staphylococcus aureus infection
Starch and sucrose metabolism	272400.0	317817.0	165519.0	70551.0	68964.0	100516.0	35360.0	74222.0	107329.0	163591.0	255173.0	125029.0	220240.0	82004.0	193735.0	35045.0	105758.0	59976.0	182421.0	403865.0	246701.0	86138.0	60778.0	Metabolism; Carbohydrate Metabolism; Starch and sucrose metabolism
Steroid biosynthesis	3134.0	958.0	1134.0	345.0	263.0	556.0	41.0	377.0	679.0	1331.0	1814.0	713.0	2403.0	157.0	1437.0	314.0	1009.0	194.0	1256.0	3435.0	1393.0	521.0	463.0	Metabolism; Lipid Metabolism; Steroid biosynthesis
Steroid hormone biosynthesis	7244.0	3272.0	4556.0	1914.0	1065.0	1753.0	196.0	1593.0	3479.0	6160.0	10049.0	4669.0	9158.0	1215.0	8006.0	939.0	3871.0	816.0	5095.0	14460.0	7943.0	2215.0	1305.0	Metabolism; Lipid Metabolism; Steroid hormone biosynthesis
Stilbenoid, diarylheptanoid and gingerol biosynthesis	5874.0	3709.0	4550.0	1443.0	1624.0	2009.0	973.0	1669.0	3503.0	4699.0	7676.0	3020.0	7541.0	3143.0	6421.0	1195.0	4748.0	1426.0	5728.0	11921.0	8495.0	2424.0	1656.0	Metabolism; Biosynthesis of Other Secondary Metabolites; Stilbenoid, diarylheptanoid and gingerol biosynthesis
Streptomycin biosynthesis	125857.0	110481.0	89516.0	34461.0	32700.0	42764.0	17172.0	41996.0	63916.0	86771.0	150726.0	80492.0	136569.0	36153.0	122911.0	18082.0	59259.0	30341.0	101837.0	204053.0	144699.0	48473.0	32765.0	Metabolism; Biosynthesis of Other Secondary Metabolites; Streptomycin biosynthesis
Styrene degradation	36226.0	23918.0	32312.0	11723.0	8588.0	8641.0	2332.0	11172.0	23988.0	34348.0	59201.0	44118.0	57711.0	11673.0	48521.0	7882.0	22825.0	6994.0	37808.0	81548.0	54184.0	13982.0	9331.0	Metabolism; Xenobiotics Biodegradation and Metabolism; Styrene degradation
Sulfur metabolism	133136.0	112156.0	99466.0	39474.0	39153.0	46005.0	18188.0	40848.0	68039.0	94605.0	158670.0	92111.0	146672.0	33168.0	126419.0	18117.0	64683.0	35722.0	108586.0	225685.0	158056.0	37813.0	34508.0	Metabolism; Energy Metabolism; Sulfur metabolism
Sulfur relay system	145965.0	130741.0	111503.0	46220.0	51600.0	58820.0	24856.0	51574.0	67917.0	100171.0	142514.0	98655.0	140308.0	49637.0	120474.0	20942.0	66102.0	49511.0	123077.0	216511.0	153399.0	47730.0	40246.0	Genetic Information Processing; Folding, Sorting and Degradation; Sulfur relay system
Synthesis and degradation of ketone bodies	58775.0	43525.0	55094.0	19140.0	17809.0	16977.0	4758.0	20823.0	38100.0	55941.0	93227.0	68583.0	89438.0	18724.0	76432.0	11805.0	37539.0	13969.0	65306.0	128646.0	88237.0	24467.0	17030.0	Metabolism; Lipid Metabolism; Synthesis and degradation of ketone bodies
Systemic lupus erythematosus	266.0	44.0	85.0	37.0	24.0	183.0	1.0	21.0	24.0	45.0	39.0	49.0	92.0	3.0	46.0	3.0	33.0	13.0	93.0	253.0	61.0	10.0	51.0	Human Diseases; Immune System Diseases; Systemic lupus erythematosus
TGF-beta signaling pathway	0.0	0.0	0.0	0.0	0.0	0.0	0.0	0.0	0.0	0.0	0.0	0.0	0.0	0.0	0.0	0.0	0.0	0.0	0.0	0.0	0.0	0.0	0.0	Environmental Information Processing; Signal Transduction; TGF-beta signaling pathway
Taurine and hypotaurine metabolism	58895.0	53772.0	44232.0	19274.0	17049.0	20512.0	8117.0	22122.0	33364.0	48008.0	73192.0	47957.0	71841.0	22512.0	63176.0	9208.0	31582.0	17498.0	50881.0	105173.0	71788.0	25458.0	14527.0	Metabolism; Metabolism of Other Amino Acids; Taurine and hypotaurine metabolism
Terpenoid backbone biosynthesis	225335.0	223176.0	151066.0	66131.0	72202.0	88942.0	34486.0	88539.0	103684.0	151103.0	214632.0	136830.0	202676.0	83607.0	174197.0	34621.0	95454.0	73281.0	177282.0	324080.0	219099.0	94614.0	55654.0	Metabolism; Metabolism of Terpenoids and Polyketides; Terpenoid backbone biosynthesis
Tetracycline biosynthesis	63096.0	52466.0	39356.0	17478.0	18987.0	24471.0	9779.0	18467.0	29498.0	42844.0	66719.0	40504.0	64535.0	20229.0	53386.0	6614.0	27802.0	20479.0	48325.0	95651.0	70098.0	15193.0	15180.0	Metabolism; Metabolism of Terpenoids and Polyketides; Tetracycline biosynthesis
Thiamine metabolism	178926.0	187062.0	112342.0	51910.0	53976.0	70850.0	28959.0	65719.0	72727.0	115459.0	154527.0	95416.0	151455.0	67635.0	132911.0	25575.0	69754.0	55966.0	132448.0	245426.0	161457.0	74671.0	38433.0	Metabolism; Metabolism of Cofactors and Vitamins; Thiamine metabolism
Tight junction	42.0	2.0	2.0	1.0	0.0	0.0	0.0	0.0	0.0	0.0	20.0	0.0	0.0	0.0	5.0	0.0	0.0	0.0	0.0	0.0	0.0	3.0	0.0	Cellular Processes; Cell Communication; Tight junction
Toluene degradation	74773.0	57332.0	57240.0	24154.0	21913.0	23708.0	9811.0	28193.0	42612.0	61001.0	95753.0	63511.0	91243.0	20280.0	78036.0	12682.0	41126.0	23655.0	67192.0	133859.0	93238.0	31757.0	21021.0	Metabolism; Xenobiotics Biodegradation and Metabolism; Toluene degradation
Toxoplasmosis	5592.0	3883.0	5866.0	2419.0	1060.0	1124.0	373.0	2270.0	5168.0	7715.0	13247.0	7784.0	13831.0	2038.0	13188.0	1101.0	4428.0	1032.0	7789.0	15915.0	11532.0	3123.0	1587.0	Human Diseases; Infectious Diseases; Toxoplasmosis
Transcription factors	690703.0	669252.0	495102.0	208386.0	181587.0	221451.0	71143.0	215231.0	335428.0	506970.0	771475.0	510199.0	758996.0	203083.0	684124.0	92581.0	303700.0	153828.0	551643.0	1167889.0	743717.0	238127.0	147342.0	Genetic Information Processing; Transcription; Transcription factors
Transcription machinery	372014.0	311914.0	221901.0	95188.0	90727.0	124732.0	38038.0	117106.0	153096.0	235638.0	360455.0	207978.0	333316.0	104617.0	287499.0	42592.0	137457.0	90377.0	257550.0	534589.0	338786.0	136041.0	73970.0	Genetic Information Processing; Transcription; Transcription machinery
Transcription related proteins	3456.0	2911.0	4474.0	2242.0	2429.0	2471.0	1443.0	1973.0	2805.0	3769.0	4521.0	3414.0	5119.0	1749.0	5085.0	250.0	2898.0	2747.0	4808.0	6788.0	6206.0	1485.0	1854.0	Unclassified; Genetic Information Processing; Transcription related proteins
Translation factors	196564.0	195884.0	121820.0	56617.0	59857.0	78696.0	30193.0	77301.0	85374.0	129707.0	178514.0	108443.0	166529.0	71191.0	142396.0	27231.0	77460.0	64271.0	144933.0	272367.0	183794.0	87116.0	45770.0	Genetic Information Processing; Translation; Translation factors
Translation proteins	358603.0	346438.0	232304.0	103626.0	111042.0	141003.0	53785.0	134430.0	160157.0	244285.0	341011.0	211474.0	324386.0	127366.0	275164.0	49601.0	146944.0	114585.0	272407.0	517826.0	349478.0	145492.0	84402.0	Unclassified; Genetic Information Processing; Translation proteins
Transporters	2979129.0	3004246.0	2365096.0	1011777.0	827774.0	984870.0	372408.0	1090560.0	1764940.0	2423565.0	3842008.0	2665990.0	3900041.0	1060706.0	3669582.0	460416.0	1561514.0	750927.0	2720148.0	5573419.0	3726199.0	1201837.0	709952.0	Environmental Information Processing; Membrane Transport; Transporters
Tropane, piperidine and pyridine alkaloid biosynthesis	55323.0	45130.0	44796.0	17709.0	19081.0	20730.0	7479.0	20382.0	30130.0	43121.0	69817.0	45932.0	65148.0	16809.0	58350.0	9103.0	29551.0	17992.0	49846.0	99255.0	69739.0	17909.0	15738.0	Metabolism; Biosynthesis of Other Secondary Metabolites; Tropane, piperidine and pyridine alkaloid biosynthesis
Tryptophan metabolism	216886.0	157985.0	197079.0	71364.0	57448.0	55121.0	13887.0	73256.0	136264.0	201416.0	334555.0	243126.0	327779.0	63130.0	286425.0	41091.0	128673.0	49398.0	226243.0	464513.0	307141.0	87721.0	57398.0	Metabolism; Amino Acid Metabolism; Tryptophan metabolism
Tuberculosis	63832.0	60227.0	42150.0	18286.0	18707.0	23637.0	9296.0	23004.0	30542.0	44091.0	68801.0	38211.0	64387.0	20049.0	55939.0	9179.0	27613.0	18803.0	49555.0	96798.0	67247.0	24529.0	14690.0	Human Diseases; Infectious Diseases; Tuberculosis
Two-component system	895100.0	605576.0	648861.0	245219.0	241735.0	277733.0	90797.0	256444.0	443415.0	630989.0	996449.0	661586.0	942692.0	215569.0	793557.0	114370.0	401244.0	199063.0	736467.0	1517053.0	976294.0	266669.0	218279.0	Environmental Information Processing; Signal Transduction; Two-component system
Type I diabetes mellitus	19259.0	19507.0	13141.0	5906.0	5834.0	7313.0	2783.0	7308.0	8226.0	12889.0	17744.0	10051.0	16529.0	6683.0	14715.0	3034.0	7727.0	5937.0	14244.0	26346.0	18011.0	7991.0	4323.0	Human Diseases; Metabolic Diseases; Type I diabetes mellitus
Type II diabetes mellitus	16442.0	16490.0	11660.0	4883.0	5821.0	6735.0	2671.0	5959.0	7436.0	10759.0	15503.0	9611.0	14488.0	6064.0	12452.0	2421.0	7415.0	5360.0	13110.0	24773.0	16016.0	5336.0	4040.0	Human Diseases; Metabolic Diseases; Type II diabetes mellitus
Tyrosine metabolism	190381.0	163903.0	152510.0	60106.0	52634.0	61533.0	22991.0	64690.0	114036.0	154567.0	253683.0	167019.0	247142.0	61698.0	217853.0	31990.0	106164.0	47269.0	172454.0	348130.0	249868.0	71508.0	50225.0	Metabolism; Amino Acid Metabolism; Tyrosine metabolism
Ubiquinone and other terpenoid-quinone biosynthesis	127092.0	92435.0	99592.0	40028.0	36010.0	38246.0	13498.0	45574.0	70245.0	97924.0	158800.0	102350.0	149118.0	38024.0	129838.0	17899.0	58806.0	36004.0	109266.0	218885.0	147816.0	51317.0	34989.0	Metabolism; Metabolism of Cofactors and Vitamins; Ubiquinone and other terpenoid-quinone biosynthesis
Ubiquitin system	5533.0	6951.0	5539.0	1934.0	2878.0	2224.0	1043.0	2615.0	3201.0	2402.0	3322.0	2757.0	3653.0	1007.0	3137.0	1263.0	1818.0	2903.0	4373.0	5671.0	3899.0	1116.0	2154.0	Genetic Information Processing; Folding, Sorting and Degradation; Ubiquitin system
VEGF signaling pathway	4.0	0.0	14.0	0.0	0.0	1.0	1.0	0.0	0.0	1.0	14.0	0.0	0.0	4.0	0.0	0.0	0.0	0.0	0.0	0.0	0.0	0.0	9.0	Environmental Information Processing; Signal Transduction; VEGF signaling pathway
Valine, leucine and isoleucine biosynthesis	319428.0	278252.0	225276.0	93756.0	86661.0	110154.0	37592.0	98336.0	160656.0	223824.0	362820.0	231415.0	339600.0	80448.0	298182.0	40657.0	142932.0	83345.0	250867.0	524305.0	351548.0	95617.0	78418.0	Metabolism; Amino Acid Metabolism; Valine, leucine and isoleucine biosynthesis
Valine, leucine and isoleucine degradation	321889.0	234498.0	301890.0	107517.0	91831.0	88066.0	25329.0	113021.0	208338.0	302630.0	501503.0	370629.0	493502.0	99311.0	432637.0	55418.0	199964.0	75249.0	350993.0	693364.0	471257.0	136048.0	92432.0	Metabolism; Amino Acid Metabolism; Valine, leucine and isoleucine degradation
Various types of N-glycan biosynthesis	421.0	79.0	777.0	992.0	1901.0	1798.0	1152.0	1595.0	541.0	702.0	80.0	137.0	163.0	428.0	94.0	7.0	318.0	2994.0	1541.0	636.0	938.0	68.0	647.0	Metabolism; Glycan Biosynthesis and Metabolism; Various types of N-glycan biosynthesis
Vascular smooth muscle contraction	0.0	0.0	0.0	0.0	0.0	0.0	0.0	0.0	0.0	0.0	0.0	0.0	0.0	0.0	0.0	0.0	0.0	0.0	0.0	0.0	0.0	0.0	0.0	Organismal Systems; Circulatory System; Vascular smooth muscle contraction
Vasopressin-regulated water reabsorption	104.0	54.0	96.0	30.0	8.0	25.0	4.0	20.0	52.0	84.0	160.0	77.0	117.0	14.0	152.0	8.0	54.0	12.0	85.0	242.0	149.0	60.0	27.0	Organismal Systems; Excretory System; Vasopressin-regulated water reabsorption
Vibrio cholerae infection	166.0	114.0	103.0	26.0	21.0	21.0	4.0	32.0	83.0	133.0	224.0	71.0	296.0	24.0	182.0	8.0	101.0	12.0	94.0	451.0	149.0	49.0	80.0	Human Diseases; Infectious Diseases; Vibrio cholerae infection
Vibrio cholerae pathogenic cycle	36338.0	24533.0	27210.0	9807.0	11309.0	12573.0	3501.0	11135.0	15781.0	23140.0	35890.0	24699.0	31029.0	8059.0	24368.0	2696.0	13896.0	9079.0	29818.0	56272.0	36325.0	12997.0	9624.0	Human Diseases; Infectious Diseases; Vibrio cholerae pathogenic cycle
Viral myocarditis	5630.0	3885.0	5868.0	2420.0	1060.0	1124.0	373.0	2270.0	5168.0	7715.0	13267.0	7784.0	13831.0	2038.0	13193.0	1101.0	4428.0	1032.0	7789.0	15915.0	11532.0	3126.0	1587.0	Human Diseases; Cardiovascular Diseases; Viral myocarditis
Vitamin B6 metabolism	83960.0	75036.0	59777.0	26148.0	23279.0	30445.0	11304.0	30557.0	41383.0	59509.0	90505.0	57514.0	85275.0	26287.0	76828.0	11542.0	36442.0	25196.0	67225.0	129650.0	89775.0	35526.0	21175.0	Metabolism; Metabolism of Cofactors and Vitamins; Vitamin B6 metabolism
Wnt signaling pathway	0.0	12.0	0.0	0.0	0.0	4.0	1.0	0.0	4.0	0.0	0.0	0.0	16.0	0.0	15.0	0.0	0.0	0.0	10.0	5.0	0.0	6.0	0.0	Environmental Information Processing; Signal Transduction; Wnt signaling pathway
Xylene degradation	19087.0	20840.0	9568.0	4115.0	3234.0	6212.0	1943.0	4695.0	5378.0	11283.0	11186.0	5718.0	12110.0	5114.0	9661.0	2010.0	7456.0	3658.0	11251.0	21499.0	13138.0	8475.0	3510.0	Metabolism; Xenobiotics Biodegradation and Metabolism; Xylene degradation
Zeatin biosynthesis	16520.0	17154.0	10053.0	4998.0	5233.0	7090.0	2789.0	7484.0	7117.0	11047.0	14205.0	8555.0	13312.0	5578.0	11584.0	2346.0	6376.0	6231.0	12653.0	21894.0	14789.0	9198.0	4036.0	Metabolism; Metabolism of Terpenoids and Polyketides; Zeatin biosynthesis
alpha-Linolenic acid metabolism	13305.0	8919.0	10643.0	4134.0	3676.0	3338.0	946.0	3999.0	7031.0	10978.0	19428.0	13053.0	16350.0	2591.0	13895.0	2170.0	6372.0	3399.0	12024.0	25941.0	17098.0	4184.0	3332.0	Metabolism; Lipid Metabolism; alpha-Linolenic acid metabolism
beta-Alanine metabolism	180299.0	143894.0	161333.0	61249.0	49465.0	51196.0	15513.0	63298.0	112463.0	166699.0	261071.0	200541.0	264246.0	53402.0	229213.0	28787.0	107974.0	43425.0	185906.0	380652.0	248552.0	77611.0	48938.0	Metabolism; Metabolism of Other Amino Acids; beta-Alanine metabolism
beta-Lactam resistance	14065.0	14388.0	9881.0	3559.0	2947.0	3420.0	1211.0	3590.0	7874.0	11557.0	22005.0	10929.0	18941.0	3051.0	16109.0	1735.0	7831.0	2888.0	11646.0	27080.0	19417.0	4472.0	3292.0	Metabolism; Biosynthesis of Other Secondary Metabolites; beta-Lactam resistance
mRNA surveillance pathway	108.0	6.0	7.0	0.0	3.0	27.0	0.0	2.0	8.0	14.0	57.0	6.0	41.0	8.0	1.0	2.0	0.0	0.0	14.0	89.0	7.0	3.0	26.0	Genetic Information Processing; Translation; mRNA surveillance pathway
mTOR signaling pathway	0.0	0.0	0.0	0.0	0.0	0.0	0.0	0.0	0.0	0.0	1.0	0.0	0.0	0.0	0.0	0.0	0.0	0.0	0.0	0.0	0.0	0.0	0.0	Environmental Information Processing; Signal Transduction; mTOR signaling pathway
p53 signaling pathway	5626.0	3899.0	5875.0	2421.0	1060.0	1129.0	375.0	2277.0	5182.0	7729.0	13275.0	7789.0	13836.0	2041.0	13216.0	1106.0	4440.0	1301.0	7802.0	15931.0	11560.0	3126.0	1600.0	Cellular Processes; Cell Growth and Death; p53 signaling pathway
