# Supplementary material for: The effects of genital myiasis on the diversity of the vaginal microbiota in female Bactrian camels
Source: BMC Vet Res. 2022 Mar 5;18:87. doi: 10.1186/s12917-022-03189-5 (PMC8897907; doi:10.1186/s12917-022-03189-5)
Supplement: Supplementary file 5 — Additional file 5. [file 12917_2022_3189_MOESM5_ESM.zip › MPL201709200_16s_yy/C07_picrust/predicted_metagenomes_cog.txt]

# Constructed from biom file
#OTU ID	B08	B09	A12	A08	A10	B07	A02	A07	B05	B01	B02	A09	A03	A01	A04	A05	A06	A13	A11	B03	B04	B06	B10	COG_Description
COG0393	6026.0	6847.0	3677.0	1483.0	1416.0	2553.0	788.0	1079.0	1857.0	3029.0	3432.0	1692.0	3845.0	1245.0	3040.0	707.0	2017.0	731.0	2825.0	6154.0	4070.0	803.0	1427.0	Uncharacterized conserved protein
COG4055	0.0	0.0	0.0	0.0	0.0	0.0	0.0	0.0	0.0	0.0	0.0	0.0	0.0	0.0	0.0	0.0	0.0	0.0	0.0	0.0	0.0	0.0	0.0	Methyl coenzyme M reductase, subunit D
COG2043	359.0	154.0	107.0	30.0	21.0	108.0	10.0	28.0	127.0	97.0	179.0	48.0	210.0	16.0	123.0	8.0	60.0	67.0	106.0	445.0	106.0	127.0	45.0	Uncharacterized protein conserved in archaea
COG3010	2527.0	7352.0	829.0	531.0	702.0	1502.0	738.0	918.0	444.0	1171.0	676.0	419.0	1112.0	2453.0	710.0	509.0	504.0	507.0	887.0	3646.0	1010.0	1276.0	835.0	Putative N-acetylmannosamine-6-phosphate epimerase
COG3011	2102.0	1205.0	2364.0	595.0	886.0	724.0	99.0	694.0	1209.0	2112.0	3893.0	2122.0	3623.0	444.0	2746.0	370.0	1190.0	773.0	3221.0	4508.0	3190.0	745.0	668.0	Uncharacterized protein conserved in bacteria
COG3012	6925.0	8384.0	5482.0	1867.0	2362.0	2377.0	1200.0	2239.0	2963.0	3849.0	6524.0	4992.0	5083.0	1376.0	3918.0	1056.0	3130.0	1535.0	5176.0	9736.0	7369.0	1631.0	2298.0	Uncharacterized protein conserved in bacteria
COG3013	771.0	693.0	343.0	199.0	31.0	35.0	1.0	30.0	43.0	305.0	57.0	78.0	101.0	18.0	140.0	31.0	10.0	19.0	145.0	397.0	26.0	70.0	19.0	Uncharacterized conserved protein
COG3014	811.0	141.0	323.0	76.0	63.0	80.0	3.0	131.0	40.0	43.0	78.0	287.0	81.0	6.0	92.0	5.0	69.0	96.0	463.0	257.0	66.0	36.0	78.0	Uncharacterized protein conserved in bacteria
COG3015	2423.0	2343.0	981.0	839.0	250.0	807.0	137.0	1247.0	848.0	2104.0	1470.0	2010.0	1677.0	912.0	1305.0	98.0	688.0	808.0	1501.0	2658.0	1283.0	2655.0	418.0	Uncharacterized lipoprotein NlpE involved in copper resistance
COG3016	1786.0	416.0	1312.0	178.0	615.0	436.0	14.0	247.0	288.0	458.0	630.0	1100.0	774.0	67.0	485.0	33.0	308.0	279.0	1466.0	1589.0	829.0	204.0	425.0	Uncharacterized iron-regulated protein
COG3017	3680.0	2755.0	2680.0	931.0	905.0	849.0	80.0	757.0	1803.0	2926.0	4771.0	3858.0	4167.0	722.0	2766.0	524.0	1549.0	500.0	2848.0	6968.0	4411.0	1060.0	1005.0	Outer membrane lipoprotein involved in outer membrane biogenesis
COG3018	53.0	15.0	21.0	7.0	6.0	97.0	1.0	2.0	28.0	5.0	56.0	12.0	86.0	9.0	11.0	7.0	66.0	2.0	28.0	115.0	132.0	22.0	26.0	Uncharacterized protein conserved in bacteria
COG3019	6402.0	4955.0	7500.0	3001.0	2984.0	2363.0	914.0	3209.0	5450.0	7644.0	12549.0	10125.0	13457.0	2256.0	12304.0	1381.0	4647.0	2819.0	9376.0	17682.0	11698.0	2949.0	2433.0	Predicted metal-binding protein
COG0390	2790.0	3681.0	1327.0	735.0	760.0	1371.0	1075.0	574.0	905.0	1050.0	963.0	354.0	938.0	1001.0	852.0	335.0	1588.0	697.0	1216.0	1761.0	2286.0	923.0	876.0	ABC-type uncharacterized transport system, permease component
COG4718	1507.0	370.0	654.0	415.0	44.0	49.0	12.0	66.0	100.0	733.0	280.0	116.0	481.0	73.0	572.0	232.0	174.0	37.0	284.0	1194.0	136.0	168.0	32.0	Phage-related protein
COG4719	196.0	91.0	51.0	44.0	42.0	47.0	2.0	31.0	107.0	261.0	170.0	81.0	526.0	29.0	189.0	275.0	102.0	10.0	145.0	317.0	155.0	46.0	115.0	Uncharacterized protein conserved in bacteria
COG4716	5590.0	8294.0	3518.0	1785.0	1356.0	1828.0	404.0	2356.0	3161.0	4967.0	7339.0	4185.0	8226.0	2273.0	8452.0	713.0	2837.0	1285.0	4261.0	11312.0	6712.0	2278.0	733.0	Myosin-crossreactive antigen
COG4717	3133.0	6419.0	855.0	765.0	852.0	1633.0	559.0	973.0	471.0	1607.0	422.0	225.0	804.0	1746.0	475.0	649.0	659.0	988.0	1372.0	3165.0	927.0	1567.0	153.0	Uncharacterized conserved protein
COG4714	249.0	25.0	53.0	38.0	28.0	87.0	0.0	18.0	9.0	9.0	17.0	22.0	45.0	1.0	23.0	7.0	7.0	4.0	41.0	132.0	6.0	3.0	9.0	Uncharacterized membrane-anchored protein conserved in bacteria
COG4715	247.0	193.0	143.0	43.0	15.0	123.0	10.0	30.0	94.0	260.0	221.0	121.0	338.0	1221.0	175.0	12.0	67.0	20.0	123.0	399.0	273.0	68.0	37.0	Uncharacterized conserved protein
COG4712	140.0	470.0	265.0	207.0	16.0	54.0	2.0	15.0	50.0	406.0	50.0	63.0	141.0	23.0	151.0	3.0	25.0	8.0	50.0	421.0	41.0	78.0	13.0	Uncharacterized protein conserved in bacteria
COG4713	1031.0	3647.0	139.0	83.0	62.0	351.0	11.0	34.0	40.0	151.0	133.0	20.0	141.0	113.0	138.0	20.0	22.0	18.0	157.0	769.0	83.0	17.0	34.0	Predicted membrane protein
COG4710	148.0	790.0	123.0	25.0	33.0	26.0	2.0	64.0	58.0	46.0	115.0	159.0	104.0	35.0	68.0	22.0	42.0	48.0	268.0	169.0	99.0	42.0	38.0	Predicted DNA-binding protein with an HTH domain
COG4711	250.0	56.0	55.0	44.0	16.0	90.0	8.0	18.0	40.0	51.0	94.0	48.0	135.0	22.0	99.0	8.0	43.0	4.0	94.0	235.0	71.0	15.0	21.0	Predicted membrane protein
COG1874	8451.0	12183.0	3064.0	1401.0	937.0	2896.0	195.0	1228.0	2347.0	5306.0	9376.0	2462.0	6746.0	1020.0	6410.0	1042.0	2072.0	1056.0	3614.0	18100.0	6574.0	1533.0	1390.0	Beta-galactosidase
COG1875	5856.0	5840.0	5830.0	2147.0	2435.0	3359.0	1640.0	2814.0	4138.0	4067.0	6803.0	4634.0	4886.0	3395.0	3873.0	677.0	3833.0	2674.0	6071.0	9193.0	9347.0	3601.0	2714.0	Predicted ATPase related to phosphate starvation-inducible protein PhoH
COG1876	8536.0	9428.0	2331.0	1401.0	1484.0	2979.0	594.0	1857.0	1308.0	2985.0	3903.0	1462.0	3335.0	2103.0	2715.0	1001.0	1453.0	1170.0	3078.0	8358.0	3835.0	1950.0	426.0	D-alanyl-D-alanine carboxypeptidase
COG1877	3811.0	3123.0	4658.0	1822.0	920.0	775.0	200.0	1426.0	2933.0	4535.0	8528.0	4383.0	7389.0	1234.0	7046.0	981.0	2518.0	546.0	4209.0	10553.0	7662.0	1824.0	915.0	Trehalose-6-phosphatase
COG1871	6834.0	2971.0	2838.0	1164.0	658.0	1400.0	154.0	1080.0	2221.0	3774.0	6312.0	3395.0	5214.0	817.0	3824.0	339.0	1933.0	500.0	3566.0	11052.0	5400.0	1370.0	928.0	Chemotaxis protein: stimulates methylation of MCP proteins
COG1872	4465.0	1652.0	2489.0	925.0	500.0	896.0	109.0	887.0	1496.0	3096.0	4543.0	1762.0	4139.0	664.0	3765.0	495.0	1370.0	437.0	3024.0	6104.0	3445.0	1157.0	817.0	Uncharacterized conserved protein
COG1873	4194.0	4539.0	933.0	447.0	644.0	1469.0	125.0	645.0	480.0	1136.0	789.0	398.0	1101.0	145.0	868.0	244.0	343.0	258.0	1184.0	3878.0	688.0	194.0	129.0	Uncharacterized conserved protein
COG1675	299.0	230.0	313.0	116.0	80.0	52.0	22.0	142.0	353.0	598.0	1477.0	286.0	1048.0	148.0	978.0	55.0	338.0	67.0	400.0	998.0	887.0	190.0	89.0	Transcription initiation factor IIE, alpha subunit
COG2382	9266.0	6569.0	3928.0	1796.0	1363.0	2240.0	581.0	1972.0	2948.0	5482.0	11076.0	3071.0	8129.0	1111.0	7104.0	667.0	3066.0	2260.0	3908.0	13506.0	8026.0	2032.0	2383.0	Enterochelin esterase and related enzymes
COG0078	18588.0	19415.0	12898.0	5676.0	5804.0	7106.0	2365.0	5778.0	8436.0	11808.0	17843.0	11542.0	17223.0	5440.0	15652.0	2214.0	7395.0	5380.0	14978.0	27406.0	18129.0	5427.0	3862.0	Ornithine carbamoyltransferase
COG1878	11131.0	6525.0	6582.0	2680.0	2264.0	3280.0	1100.0	2671.0	4974.0	6766.0	9907.0	7453.0	11275.0	2166.0	9523.0	1364.0	5159.0	1828.0	7694.0	17108.0	10462.0	2513.0	2002.0	Predicted metal-dependent hydrolase
COG1879	53312.0	52296.0	44909.0	18390.0	10754.0	15264.0	4594.0	16796.0	34432.0	48333.0	82492.0	50538.0	86043.0	16773.0	86064.0	6909.0	29687.0	9135.0	52160.0	113477.0	77119.0	21117.0	10941.0	ABC-type sugar transport system, periplasmic component
COG0391	5252.0	3590.0	3541.0	1504.0	2286.0	2576.0	1650.0	2693.0	2296.0	2123.0	1535.0	1029.0	1879.0	2733.0	1578.0	1219.0	2307.0	1890.0	2799.0	3933.0	3450.0	1832.0	1555.0	Uncharacterized conserved protein
COG2384	4849.0	6995.0	1114.0	914.0	1275.0	2175.0	619.0	1427.0	474.0	1907.0	554.0	274.0	971.0	1830.0	717.0	649.0	719.0	1083.0	1685.0	3984.0	863.0	1534.0	127.0	Predicted SAM-dependent methyltransferase
COG0723	8837.0	6107.0	8263.0	3066.0	2867.0	2785.0	882.0	3313.0	5157.0	7785.0	13998.0	8218.0	12648.0	2123.0	10968.0	1501.0	4604.0	3033.0	8895.0	18394.0	12530.0	3138.0	2479.0	Rieske Fe-S protein
COG0722	9884.0	11045.0	6060.0	2230.0	1919.0	2376.0	183.0	1665.0	3509.0	6327.0	8123.0	7671.0	8399.0	1369.0	6042.0	974.0	3095.0	1127.0	6336.0	17026.0	7484.0	2063.0	1893.0	3-deoxy-D-arabino-heptulosonate 7-phosphate (DAHP) synthase
COG0721	12502.0	12939.0	8751.0	3865.0	4822.0	5275.0	2547.0	5325.0	6296.0	8316.0	11541.0	7796.0	11686.0	5177.0	10281.0	2177.0	5780.0	4787.0	10370.0	16843.0	12329.0	4333.0	3493.0	Asp-tRNAAsn/Glu-tRNAGln amidotransferase C subunit
COG0720	13757.0	7751.0	7353.0	3381.0	3180.0	4555.0	1722.0	4150.0	5717.0	8781.0	14092.0	7555.0	12837.0	4394.0	10594.0	1509.0	5236.0	4384.0	9232.0	17885.0	13526.0	5256.0	3257.0	6-pyruvoyl-tetrahydropterin synthase
COG0727	7242.0	4397.0	5734.0	1994.0	2813.0	2774.0	783.0	2488.0	3697.0	5225.0	10209.0	6719.0	8014.0	1318.0	5734.0	478.0	3142.0	2724.0	7230.0	15629.0	9534.0	2120.0	2172.0	Predicted Fe-S-cluster oxidoreductase
COG0726	50761.0	41146.0	28875.0	13082.0	10879.0	16292.0	4225.0	15752.0	22036.0	34918.0	52736.0	30127.0	51630.0	12885.0	45526.0	6613.0	19326.0	12424.0	34236.0	78645.0	47874.0	18209.0	9273.0	Predicted xylanase/chitin deacetylase
COG0725	16100.0	14257.0	11777.0	5278.0	5638.0	6454.0	3036.0	6604.0	8281.0	11468.0	15890.0	11140.0	16330.0	5693.0	13346.0	2784.0	7238.0	6364.0	13690.0	25555.0	16808.0	5107.0	4564.0	ABC-type molybdate transport system, periplasmic component
COG0724	6264.0	2424.0	2926.0	1255.0	679.0	1953.0	233.0	2130.0	2304.0	4478.0	6673.0	2480.0	6510.0	1325.0	5163.0	323.0	2198.0	1300.0	4046.0	8013.0	4897.0	3766.0	1282.0	RNA-binding proteins (RRM domain)
COG0729	6430.0	4571.0	5493.0	2065.0	1446.0	1416.0	269.0	1813.0	4228.0	6784.0	11690.0	6988.0	10938.0	1705.0	9328.0	1050.0	3684.0	1335.0	6609.0	14515.0	10287.0	2610.0	1683.0	Outer membrane protein
COG0728	13485.0	13680.0	11032.0	4779.0	6224.0	6512.0	3137.0	7133.0	8709.0	10674.0	15308.0	11183.0	14692.0	5870.0	12326.0	2842.0	7014.0	5904.0	13154.0	23376.0	16415.0	5900.0	4422.0	Uncharacterized membrane protein, putative virulence factor
COG4430	5467.0	4329.0	3522.0	1378.0	884.0	1040.0	223.0	1498.0	3336.0	5516.0	13121.0	3530.0	9113.0	1287.0	8340.0	1104.0	3232.0	1487.0	4378.0	11766.0	9380.0	2065.0	1033.0	Uncharacterized protein conserved in bacteria
COG4168	782.0	180.0	248.0	186.0	4.0	16.0	1.0	9.0	31.0	302.0	29.0	17.0	101.0	141.0	138.0	4.0	9.0	5.0	17.0	404.0	16.0	72.0	5.0	ABC-type antimicrobial peptide transport system, permease component
COG1599	0.0	0.0	0.0	0.0	0.0	0.0	0.0	0.0	0.0	0.0	1.0	0.0	0.0	0.0	0.0	0.0	0.0	0.0	0.0	0.0	0.0	0.0	0.0	Single-stranded DNA-binding replication protein A (RPA), large (70 kD) subunit and related ssDNA-binding proteins
COG4056	0.0	0.0	0.0	0.0	0.0	0.0	0.0	0.0	0.0	0.0	0.0	0.0	0.0	0.0	0.0	0.0	0.0	0.0	0.0	0.0	0.0	0.0	0.0	Methyl coenzyme M reductase, subunit C
COG3708	3930.0	3090.0	1836.0	1318.0	2406.0	3058.0	1440.0	2324.0	1299.0	1698.0	1322.0	489.0	1245.0	985.0	1069.0	397.0	1687.0	2778.0	2538.0	3623.0	3423.0	711.0	940.0	Uncharacterized protein conserved in bacteria
COG3709	2450.0	1418.0	3230.0	1072.0	868.0	629.0	117.0	898.0	1791.0	2805.0	4438.0	3411.0	4715.0	671.0	4724.0	260.0	1489.0	622.0	3520.0	5709.0	4232.0	1266.0	753.0	Uncharacterized component of phosphonate metabolism
COG3704	4261.0	3124.0	4638.0	2005.0	828.0	878.0	295.0	1790.0	4417.0	5997.0	11770.0	6891.0	11186.0	1770.0	10829.0	558.0	3645.0	814.0	5605.0	13835.0	10536.0	2669.0	1040.0	Type IV secretory pathway, VirB6 components
COG3705	9039.0	9558.0	5545.0	2096.0	1931.0	3085.0	936.0	1906.0	3843.0	5566.0	7922.0	6188.0	8632.0	1550.0	7578.0	893.0	3677.0	1391.0	6794.0	12955.0	8260.0	1877.0	1923.0	ATP phosphoribosyltransferase involved in histidine biosynthesis
COG3706	44090.0	21396.0	36274.0	9857.0	13924.0	13547.0	2738.0	11901.0	21603.0	30535.0	55211.0	39124.0	50012.0	7300.0	38209.0	6027.0	19763.0	8544.0	43273.0	81336.0	52919.0	12342.0	12424.0	Response regulator containing a CheY-like receiver domain and a GGDEF domain
COG3707	10002.0	9178.0	6126.0	1752.0	2859.0	3013.0	653.0	2852.0	3723.0	4768.0	6589.0	6544.0	6785.0	1011.0	5843.0	4006.0	3077.0	1697.0	7712.0	12643.0	6198.0	2083.0	2433.0	Response regulator with putative antiterminator output domain
COG3700	1021.0	712.0	480.0	360.0	4.0	66.0	1.0	14.0	42.0	580.0	32.0	19.0	129.0	234.0	263.0	4.0	10.0	10.0	15.0	491.0	63.0	112.0	4.0	Acid phosphatase (class B)
COG3701	2941.0	2105.0	3057.0	1263.0	961.0	1240.0	867.0	1270.0	2888.0	3497.0	6901.0	2957.0	6502.0	1259.0	6333.0	477.0	2872.0	958.0	3907.0	7073.0	6956.0	1440.0	1161.0	Type IV secretory pathway, TrbF components
COG3702	3537.0	2571.0	4113.0	1801.0	682.0	639.0	248.0	1612.0	3829.0	5263.0	9301.0	6194.0	9879.0	1537.0	9860.0	399.0	3152.0	702.0	5058.0	11239.0	8289.0	2197.0	869.0	Type IV secretory pathway, VirB3 components
COG3703	4704.0	3216.0	5320.0	2377.0	872.0	792.0	299.0	2002.0	4714.0	6459.0	10799.0	8422.0	11632.0	1838.0	11045.0	783.0	3922.0	932.0	6227.0	14058.0	9701.0	2648.0	1233.0	Uncharacterized protein involved in cation transport
COG1673	0.0	0.0	0.0	0.0	0.0	0.0	0.0	0.0	0.0	0.0	0.0	0.0	0.0	0.0	0.0	0.0	0.0	0.0	0.0	0.0	0.0	0.0	0.0	Uncharacterized protein conserved in archaea
COG3085	782.0	185.0	248.0	186.0	4.0	17.0	1.0	9.0	33.0	302.0	29.0	17.0	104.0	141.0	138.0	4.0	12.0	5.0	17.0	403.0	16.0	72.0	5.0	Uncharacterized protein conserved in bacteria
COG4051	0.0	0.0	0.0	0.0	0.0	0.0	0.0	0.0	0.0	0.0	0.0	0.0	0.0	0.0	0.0	0.0	0.0	0.0	0.0	0.0	0.0	0.0	0.0	Uncharacterized protein conserved in archaea
COG5399	0.0	0.0	0.0	0.0	0.0	0.0	0.0	0.0	0.0	0.0	0.0	0.0	0.0	0.0	0.0	0.0	0.0	0.0	0.0	0.0	0.0	0.0	0.0	Uncharacterized protein conserved in archaea
COG5398	499.0	256.0	1555.0	478.0	382.0	172.0	13.0	348.0	286.0	267.0	1130.0	684.0	559.0	195.0	744.0	67.0	328.0	79.0	683.0	943.0	810.0	223.0	104.0	Heme oxygenase
COG5395	637.0	499.0	699.0	229.0	134.0	120.0	35.0	298.0	471.0	842.0	1273.0	498.0	1260.0	185.0	1145.0	50.0	467.0	127.0	892.0	1903.0	1190.0	376.0	198.0	Predicted membrane protein
COG5394	4188.0	1995.0	2548.0	973.0	523.0	690.0	141.0	1012.0	2174.0	3457.0	6362.0	3559.0	5367.0	789.0	3985.0	565.0	1943.0	494.0	3357.0	8280.0	5462.0	1362.0	957.0	Uncharacterized protein conserved in bacteria
COG5397	1620.0	1067.0	1897.0	752.0	315.0	286.0	115.0	733.0	1597.0	2156.0	4063.0	2391.0	4287.0	652.0	4371.0	421.0	1311.0	326.0	2406.0	4588.0	3551.0	956.0	370.0	Uncharacterized conserved protein
COG5391	0.0	0.0	0.0	0.0	0.0	0.0	0.0	0.0	0.0	0.0	0.0	0.0	0.0	0.0	0.0	0.0	0.0	0.0	0.0	0.0	0.0	0.0	0.0	Phox homology (PX) domain protein
COG5393	2007.0	767.0	1859.0	619.0	698.0	422.0	40.0	440.0	905.0	1438.0	1705.0	2701.0	1839.0	323.0	1427.0	130.0	789.0	372.0	1961.0	3530.0	1682.0	463.0	574.0	Predicted membrane protein
COG3468	12229.0	8683.0	14074.0	7011.0	2022.0	1878.0	782.0	4895.0	12513.0	17841.0	28719.0	21011.0	31548.0	5220.0	31955.0	1321.0	10141.0	2178.0	14209.0	36566.0	26082.0	7100.0	2669.0	Type V secretory pathway, adhesin AidA
COG0381	12298.0	7647.0	6921.0	3241.0	3889.0	5315.0	1896.0	3762.0	5328.0	6133.0	7746.0	5248.0	6982.0	2185.0	5863.0	1744.0	3717.0	3534.0	6901.0	13391.0	7951.0	2795.0	2846.0	UDP-N-acetylglucosamine 2-epimerase
COG0380	4747.0	3590.0	6240.0	2118.0	1612.0	1181.0	235.0	1826.0	3613.0	5576.0	10721.0	5815.0	9174.0	1474.0	8623.0	1084.0	3239.0	1174.0	5986.0	12959.0	9462.0	2271.0	1430.0	Trehalose-6-phosphate synthase
COG0383	3800.0	7777.0	1900.0	1018.0	1276.0	2974.0	1456.0	1477.0	1449.0	2320.0	3690.0	1094.0	2637.0	2438.0	2805.0	820.0	1790.0	1036.0	2092.0	9468.0	3753.0	1777.0	1053.0	Alpha-mannosidase
COG0382	15650.0	9027.0	11565.0	4697.0	3569.0	4147.0	1096.0	4606.0	8200.0	12492.0	23297.0	12045.0	21032.0	3428.0	18955.0	2018.0	7182.0	4068.0	12586.0	29257.0	19231.0	4831.0	3170.0	4-hydroxybenzoate polyprenyltransferase and related prenyltransferases
COG0385	13084.0	14376.0	12383.0	4635.0	3310.0	3794.0	621.0	4630.0	8954.0	11480.0	18580.0	12563.0	19144.0	4554.0	17735.0	1880.0	6566.0	3092.0	12565.0	25239.0	17507.0	6895.0	3411.0	Predicted Na+-dependent transporter
COG0384	11968.0	7993.0	11904.0	4361.0	4034.0	3899.0	1285.0	4944.0	8192.0	11482.0	19927.0	13762.0	18676.0	4701.0	16511.0	2054.0	7639.0	3648.0	12801.0	26711.0	19936.0	4830.0	3278.0	Predicted epimerase, PhzC/PhzF homolog
COG0439	12955.0	7685.0	8336.0	3344.0	3910.0	3659.0	1321.0	3806.0	5394.0	8500.0	13800.0	9122.0	13297.0	3199.0	11242.0	1405.0	5117.0	3427.0	10452.0	19857.0	13223.0	4083.0	2893.0	Biotin carboxylase
COG0438	166686.0	130686.0	114596.0	49715.0	45954.0	62868.0	22224.0	57908.0	82955.0	120561.0	195054.0	110565.0	179871.0	45037.0	157824.0	23690.0	75437.0	53406.0	135236.0	271745.0	181650.0	67565.0	43866.0	Glycosyltransferase
COG0389	30741.0	30481.0	24118.0	9771.0	9544.0	10833.0	4083.0	10343.0	16235.0	24388.0	39814.0	21826.0	36899.0	8840.0	34052.0	5067.0	15326.0	8791.0	27620.0	52835.0	37213.0	10200.0	7716.0	Nucleotidyltransferase/DNA polymerase involved in DNA repair
COG0436	65252.0	61696.0	43023.0	17577.0	15586.0	20208.0	5648.0	19076.0	30968.0	44986.0	70683.0	45782.0	70034.0	14521.0	63587.0	9069.0	26579.0	14581.0	48156.0	103293.0	66202.0	20227.0	13385.0	Aspartate/tyrosine/aromatic aminotransferase
COG0435	3214.0	2433.0	4773.0	1641.0	1347.0	1298.0	144.0	1799.0	1867.0	3271.0	4567.0	3673.0	5139.0	938.0	5074.0	982.0	1750.0	1029.0	4320.0	6818.0	4539.0	1544.0	1082.0	Predicted glutathione S-transferase
COG4386	1205.0	438.0	390.0	199.0	149.0	383.0	10.0	111.0	325.0	287.0	365.0	680.0	481.0	63.0	300.0	14.0	138.0	38.0	334.0	915.0	358.0	107.0	53.0	Mu-like prophage tail sheath protein gpL
COG0433	14268.0	13954.0	11686.0	5409.0	4762.0	5237.0	2228.0	8034.0	9048.0	15139.0	21950.0	13232.0	22442.0	5903.0	20596.0	3468.0	8092.0	5793.0	15493.0	30397.0	20563.0	9606.0	4091.0	Predicted ATPase
COG0432	8055.0	4287.0	3660.0	1215.0	1645.0	2681.0	828.0	1009.0	1918.0	3073.0	4057.0	2127.0	3768.0	817.0	2971.0	415.0	2284.0	1350.0	4057.0	7008.0	4509.0	1098.0	1382.0	Uncharacterized conserved protein
COG0431	23619.0	20231.0	22816.0	8579.0	7399.0	6312.0	2601.0	9655.0	16067.0	23466.0	41949.0	27405.0	39953.0	9057.0	35300.0	5733.0	15321.0	5714.0	26270.0	53988.0	38132.0	11101.0	6784.0	Predicted flavoprotein
COG4382	58.0	24.0	32.0	21.0	19.0	9.0	2.0	8.0	80.0	18.0	2.0	286.0	76.0	255.0	31.0	12.0	9.0	1.0	16.0	53.0	33.0	7.0	14.0	Mu-like prophage protein gp16
COG4866	4662.0	4599.0	1363.0	927.0	854.0	2718.0	863.0	1372.0	866.0	1606.0	680.0	101.0	700.0	2184.0	470.0	41.0	1112.0	1310.0	2039.0	2102.0	2145.0	2462.0	832.0	Uncharacterized conserved protein
COG4549	1946.0	1219.0	2189.0	888.0	388.0	367.0	128.0	824.0	1829.0	2355.0	5071.0	2856.0	4747.0	706.0	4934.0	975.0	1656.0	364.0	2598.0	5638.0	4307.0	1144.0	463.0	Uncharacterized protein conserved in bacteria
COG4548	4170.0	5995.0	3493.0	1272.0	1702.0	1480.0	374.0	2119.0	2003.0	3744.0	4737.0	3457.0	5164.0	1242.0	4826.0	566.0	1825.0	1468.0	4455.0	6804.0	4596.0	1823.0	1181.0	Nitric oxide reductase activation protein
COG4547	3248.0	1966.0	2571.0	1038.0	467.0	861.0	169.0	983.0	2218.0	3433.0	5682.0	2906.0	5876.0	947.0	5866.0	485.0	1977.0	539.0	3198.0	8748.0	4881.0	1554.0	639.0	Cobalamin biosynthesis protein CobT (nicotinate-mononucleotide:5, 6-dimethylbenzimidazole phosphoribosyltransferase)
COG4545	586.0	2734.0	401.0	502.0	474.0	815.0	441.0	864.0	159.0	855.0	198.0	137.0	291.0	1599.0	136.0	496.0	487.0	729.0	879.0	641.0	460.0	1178.0	42.0	Glutaredoxin-related protein
COG4544	6084.0	3622.0	6492.0	2202.0	1561.0	1326.0	319.0	2294.0	4681.0	7063.0	13659.0	7337.0	12610.0	1863.0	11818.0	861.0	4082.0	1225.0	8172.0	15593.0	11860.0	2910.0	1659.0	Uncharacterized conserved protein
COG4542	1494.0	1907.0	1658.0	769.0	342.0	342.0	168.0	675.0	1524.0	2127.0	3617.0	2194.0	3876.0	962.0	4153.0	215.0	1547.0	344.0	1967.0	4382.0	3398.0	967.0	340.0	Protein involved in propanediol utilization, and related proteins (includes coumermycin biosynthetic protein), possible kinase
COG4541	2710.0	1969.0	3334.0	1404.0	542.0	514.0	208.0	1287.0	3021.0	4025.0	7564.0	4505.0	8141.0	1212.0	8217.0	378.0	2448.0	552.0	4052.0	8654.0	6851.0	1774.0	660.0	Predicted membrane protein
COG4540	4243.0	3086.0	4963.0	2528.0	2457.0	3025.0	2191.0	2575.0	4427.0	4921.0	8077.0	4364.0	8423.0	3278.0	8560.0	383.0	4510.0	3034.0	5699.0	9746.0	10509.0	1894.0	2031.0	Phage P2 baseplate assembly protein gpV
COG2721	8407.0	6512.0	6975.0	3061.0	2152.0	3464.0	1982.0	2629.0	5454.0	7161.0	11747.0	6151.0	11383.0	2350.0	10090.0	844.0	5630.0	2751.0	7580.0	17017.0	12217.0	3335.0	2337.0	Altronate dehydratase
COG3639	8348.0	6953.0	10508.0	3450.0	4297.0	3083.0	1028.0	3698.0	6040.0	8931.0	13594.0	13177.0	14202.0	4156.0	13283.0	1543.0	6026.0	2800.0	12391.0	21899.0	13159.0	4646.0	2851.0	ABC-type phosphate/phosphonate transport system, permease component
COG2723	17350.0	24776.0	7566.0	3118.0	2537.0	4666.0	729.0	2374.0	3940.0	7808.0	11266.0	5711.0	10516.0	2943.0	10311.0	2280.0	3555.0	2557.0	8530.0	20703.0	9056.0	3544.0	1873.0	Beta-glucosidase/6-phospho-beta-glucosidase/beta-galactosidase
COG1529	26385.0	21858.0	18463.0	6692.0	7105.0	9035.0	4032.0	7662.0	12313.0	17437.0	27534.0	17401.0	26515.0	6285.0	20633.0	4520.0	13673.0	6899.0	23194.0	40850.0	28511.0	7397.0	6305.0	Aerobic-type carbon monoxide dehydrogenase, large subunit CoxL/CutL homologs
COG1522	63935.0	45283.0	56784.0	22654.0	13311.0	14605.0	3046.0	21226.0	45762.0	66336.0	111037.0	81817.0	113420.0	18082.0	104701.0	10762.0	39409.0	11517.0	68630.0	147286.0	99785.0	28712.0	15505.0	Transcriptional regulators
COG3631	6324.0	3461.0	5857.0	2010.0	1556.0	1853.0	367.0	2930.0	3839.0	6192.0	11017.0	5961.0	10044.0	1962.0	8942.0	1169.0	3544.0	1907.0	8139.0	12951.0	10271.0	4622.0	1778.0	Ketosteroid isomerase-related protein
COG1520	11965.0	7414.0	5403.0	2135.0	1479.0	3381.0	216.0	1758.0	3505.0	6272.0	9764.0	5477.0	9398.0	1189.0	7294.0	1066.0	3172.0	951.0	5970.0	15544.0	8573.0	2166.0	1761.0	FOG: WD40-like repeat
COG1521	12612.0	16511.0	6304.0	3339.0	4209.0	6194.0	2286.0	4809.0	4299.0	7857.0	8901.0	5375.0	8369.0	5094.0	6084.0	1472.0	4208.0	5107.0	8915.0	15761.0	10391.0	5678.0	2691.0	Putative transcriptional regulator, homolog of Bvg accessory factor
COG1526	7973.0	5750.0	8516.0	3495.0	3796.0	3493.0	1926.0	4444.0	5240.0	7537.0	12213.0	7656.0	11150.0	2515.0	9862.0	1843.0	5111.0	3781.0	9032.0	16221.0	12812.0	3590.0	2838.0	Uncharacterized protein required for formate dehydrogenase activity
COG1527	4941.0	8011.0	1286.0	1290.0	1720.0	2493.0	1077.0	2202.0	543.0	2464.0	496.0	287.0	886.0	2478.0	637.0	1219.0	851.0	1845.0	2199.0	2539.0	1145.0	2567.0	229.0	Archaeal/vacuolar-type H+-ATPase subunit C
COG3636	2248.0	1453.0	1687.0	734.0	368.0	451.0	117.0	661.0	2578.0	2408.0	5289.0	2927.0	4215.0	662.0	2954.0	824.0	1686.0	315.0	2095.0	6830.0	4492.0	1074.0	598.0	Predicted transcriptional regulator
COG1525	15376.0	9855.0	15431.0	6494.0	3949.0	4527.0	1985.0	6722.0	12986.0	17729.0	29875.0	19319.0	32563.0	5724.0	32358.0	2694.0	11163.0	3787.0	17857.0	37492.0	29013.0	8394.0	4013.0	Micrococcal nuclease (thermonuclease) homologs
COG1250	35176.0	25472.0	28345.0	11228.0	8639.0	9251.0	2702.0	11673.0	20399.0	31151.0	49417.0	35584.0	49365.0	11641.0	43587.0	5543.0	19285.0	7833.0	33559.0	68588.0	45695.0	15094.0	8126.0	3-hydroxyacyl-CoA dehydrogenase
COG2878	9701.0	10023.0	4864.0	2466.0	2671.0	4355.0	1487.0	3608.0	3094.0	5866.0	6258.0	4424.0	5729.0	4164.0	3985.0	1158.0	3079.0	2835.0	6387.0	12469.0	7525.0	5014.0	2052.0	Predicted NADH:ubiquinone oxidoreductase, subunit RnfB
COG1252	13354.0	7197.0	10579.0	3421.0	3485.0	3318.0	807.0	3875.0	7760.0	9401.0	16645.0	10781.0	15444.0	2804.0	13531.0	2000.0	6765.0	2710.0	10940.0	23123.0	15050.0	4209.0	4173.0	NADH dehydrogenase, FAD-containing subunit
COG1253	27256.0	30443.0	18124.0	8066.0	8612.0	10508.0	4399.0	12266.0	12909.0	17907.0	26675.0	13160.0	23975.0	10894.0	22136.0	5891.0	10900.0	9579.0	20438.0	38040.0	25578.0	13706.0	6840.0	Hemolysins and related proteins containing CBS domains
COG1706	6742.0	3204.0	5457.0	1970.0	1361.0	1348.0	249.0	1808.0	3779.0	5790.0	10223.0	6652.0	9696.0	1421.0	8442.0	912.0	3370.0	996.0	6365.0	14025.0	9306.0	2356.0	1616.0	Flagellar basal-body P-ring protein
COG1476	50717.0	64989.0	18908.0	9559.0	9008.0	18324.0	3098.0	10743.0	11772.0	22245.0	26136.0	13497.0	26502.0	11377.0	24162.0	3911.0	9613.0	7368.0	22166.0	60800.0	24284.0	11398.0	4018.0	Predicted transcriptional regulators
COG1256	9933.0	4978.0	6081.0	2267.0	1565.0	2372.0	279.0	1970.0	4759.0	6401.0	10656.0	6801.0	10200.0	1504.0	8962.0	958.0	3541.0	1074.0	6935.0	18194.0	9537.0	2428.0	1714.0	Flagellar hook-associated protein
COG1705	9001.0	8012.0	3825.0	1779.0	2253.0	2717.0	777.0	3330.0	2479.0	5257.0	6790.0	4336.0	5586.0	3707.0	4079.0	1075.0	2813.0	2336.0	5356.0	9726.0	6366.0	5089.0	1503.0	Muramidase (flagellum-specific)
COG2871	2994.0	2510.0	1988.0	751.0	1212.0	1925.0	847.0	1499.0	902.0	1571.0	1056.0	1059.0	854.0	1139.0	577.0	324.0	1283.0	1419.0	2765.0	1983.0	2547.0	2535.0	1126.0	Na+-transporting NADH:ubiquinone oxidoreductase, subunit NqrF
COG2870	9469.0	3855.0	6019.0	2252.0	2297.0	3471.0	1624.0	2266.0	4536.0	5678.0	9297.0	6398.0	8360.0	4286.0	6746.0	1017.0	4739.0	2652.0	6856.0	12507.0	10450.0	2040.0	2730.0	ADP-heptose synthase, bifunctional sugar kinase/adenylyltransferase
COG2873	19193.0	21687.0	10813.0	4639.0	4849.0	7051.0	2475.0	4704.0	8309.0	10295.0	17041.0	10420.0	15092.0	3552.0	13471.0	2102.0	7690.0	4682.0	11566.0	27677.0	17827.0	3877.0	3653.0	O-acetylhomoserine sulfhydrylase
COG2872	3768.0	4992.0	3391.0	1461.0	1030.0	1841.0	896.0	1297.0	3100.0	3750.0	6020.0	4204.0	6401.0	1291.0	5870.0	365.0	2992.0	966.0	3882.0	9846.0	6918.0	1412.0	1191.0	Predicted metal-dependent hydrolases related to alanyl-tRNA synthetase HxxxH domain
COG2875	6624.0	8058.0	4312.0	2009.0	1758.0	3469.0	1074.0	3487.0	3021.0	4879.0	5857.0	3260.0	6385.0	3011.0	5917.0	765.0	3056.0	2368.0	5587.0	10661.0	6891.0	4164.0	1511.0	Precorrin-4 methylase
COG2874	400.0	297.0	441.0	168.0	106.0	74.0	28.0	189.0	414.0	738.0	1710.0	394.0	1286.0	177.0	1254.0	226.0	454.0	88.0	587.0	1411.0	1073.0	242.0	113.0	Predicted ATPases involved in biogenesis of archaeal flagella
COG2877	9392.0	5737.0	6841.0	3195.0	3014.0	3885.0	1657.0	4025.0	5170.0	7686.0	12082.0	7237.0	11313.0	4021.0	9521.0	1089.0	4808.0	4067.0	8855.0	15702.0	12484.0	4892.0	2943.0	3-deoxy-D-manno-octulosonic acid (KDO) 8-phosphate synthase
COG2876	10325.0	10742.0	3152.0	1696.0	2049.0	4630.0	2001.0	2521.0	2288.0	3355.0	3653.0	885.0	3339.0	3768.0	2506.0	415.0	2772.0	2650.0	3870.0	6338.0	5842.0	3664.0	1662.0	3-deoxy-D-arabino-heptulosonate 7-phosphate (DAHP) synthase
COG1092	17368.0	14109.0	9280.0	3367.0	4048.0	6240.0	1229.0	4064.0	4862.0	8429.0	12027.0	7774.0	11154.0	4128.0	9660.0	637.0	4848.0	3554.0	11242.0	21668.0	12335.0	5046.0	2969.0	Predicted SAM-dependent methyltransferases
COG1093	0.0	0.0	0.0	0.0	0.0	0.0	0.0	0.0	0.0	0.0	1.0	0.0	0.0	0.0	0.0	0.0	0.0	0.0	0.0	0.0	0.0	0.0	0.0	Translation initiation factor 2, alpha subunit (eIF-2alpha)
COG0659	16677.0	10032.0	13505.0	4432.0	5302.0	5623.0	1597.0	5541.0	7788.0	12290.0	18262.0	14740.0	17620.0	3512.0	13582.0	2451.0	7883.0	4727.0	15956.0	30005.0	17862.0	6795.0	4721.0	Sulfate permease and related transporters (MFS superfamily)
COG0658	7224.0	7684.0	6017.0	2875.0	3343.0	4136.0	2047.0	4708.0	3939.0	5758.0	8094.0	4015.0	8349.0	3785.0	7638.0	1336.0	4051.0	4076.0	7460.0	10862.0	9226.0	4227.0	2754.0	Predicted membrane metal-binding protein
COG1096	5.0	55.0	0.0	0.0	0.0	9.0	0.0	0.0	1.0	0.0	1.0	0.0	4.0	0.0	0.0	0.0	0.0	0.0	4.0	6.0	0.0	0.0	0.0	Predicted RNA-binding protein (consists of S1 domain and a Zn-ribbon domain)
COG1097	0.0	0.0	0.0	0.0	0.0	0.0	0.0	0.0	0.0	0.0	1.0	0.0	0.0	0.0	0.0	0.0	0.0	0.0	0.0	0.0	0.0	0.0	0.0	RNA-binding protein Rrp4 and related proteins (contain S1 domain and KH domain)
COG1094	0.0	0.0	0.0	0.0	0.0	0.0	0.0	0.0	0.0	0.0	1.0	0.0	0.0	0.0	0.0	0.0	0.0	0.0	0.0	0.0	0.0	0.0	0.0	Predicted RNA-binding protein (contains KH domains)
COG1095	0.0	0.0	0.0	0.0	0.0	0.0	0.0	0.0	0.0	0.0	1.0	0.0	0.0	0.0	0.0	0.0	0.0	0.0	0.0	0.0	0.0	0.0	0.0	DNA-directed RNA polymerase, subunit E'
COG0653	17109.0	17506.0	11422.0	5158.0	5519.0	7018.0	2719.0	6860.0	7208.0	10876.0	14528.0	8845.0	13936.0	6350.0	12075.0	2512.0	6603.0	5705.0	12557.0	23088.0	15663.0	7208.0	3986.0	Preprotein translocase subunit SecA (ATPase, RNA helicase)
COG0652	28987.0	26547.0	18893.0	7975.0	7888.0	10157.0	3776.0	9505.0	12724.0	19578.0	29805.0	15811.0	27280.0	9789.0	23841.0	3551.0	11928.0	8200.0	21599.0	41758.0	29470.0	10513.0	6616.0	Peptidyl-prolyl cis-trans isomerase (rotamase) - cyclophilin family
COG0651	12908.0	7947.0	10756.0	3916.0	4578.0	4462.0	1289.0	4573.0	5194.0	7968.0	12706.0	9237.0	11620.0	2182.0	9994.0	1580.0	4477.0	3434.0	10121.0	20049.0	12893.0	3192.0	3071.0	Formate hydrogenlyase subunit 3/Multisubunit Na+/H+ antiporter, MnhD subunit
COG0650	2824.0	2248.0	1071.0	847.0	1069.0	1406.0	590.0	892.0	535.0	1115.0	468.0	218.0	573.0	284.0	481.0	49.0	233.0	1599.0	1216.0	1845.0	766.0	331.0	514.0	Formate hydrogenlyase subunit 4
COG0657	42911.0	39326.0	29588.0	11542.0	9601.0	13152.0	3363.0	12572.0	19618.0	32698.0	54271.0	29397.0	49258.0	8975.0	44394.0	7660.0	20025.0	8851.0	33720.0	80529.0	47561.0	13706.0	9100.0	Esterase/lipase
COG0656	22352.0	23385.0	16740.0	7350.0	6341.0	6785.0	2822.0	7296.0	11509.0	16158.0	24997.0	17287.0	24837.0	6073.0	23351.0	3914.0	10618.0	5534.0	18152.0	37659.0	24542.0	6722.0	6403.0	Aldo/keto reductases, related to diketogulonate reductase
COG0655	31238.0	24703.0	14906.0	6277.0	6613.0	11150.0	3602.0	6536.0	11362.0	15836.0	23012.0	14843.0	22052.0	4495.0	18628.0	2831.0	11251.0	5757.0	17228.0	39466.0	25888.0	6012.0	5330.0	Multimeric flavodoxin WrbA
COG0654	39392.0	24961.0	34997.0	13124.0	8046.0	7986.0	1669.0	12235.0	27258.0	39465.0	69486.0	47193.0	68846.0	10132.0	61485.0	8717.0	25107.0	6926.0	40755.0	94155.0	63654.0	16352.0	9900.0	2-polyprenyl-6-methoxyphenol hydroxylase and related FAD-dependent oxidoreductases
COG4099	3068.0	1465.0	784.0	418.0	259.0	1006.0	57.0	320.0	702.0	1159.0	2763.0	822.0	1765.0	351.0	1262.0	115.0	539.0	167.0	992.0	5127.0	2396.0	501.0	193.0	Predicted peptidase
COG4098	743.0	677.0	127.0	96.0	193.0	121.0	53.0	91.0	110.0	265.0	141.0	103.0	176.0	436.0	167.0	69.0	406.0	117.0	285.0	398.0	208.0	132.0	59.0	Superfamily II DNA/RNA helicase required for DNA uptake (late competence protein)
COG3965	1649.0	2254.0	1647.0	687.0	287.0	404.0	96.0	625.0	1418.0	1954.0	3472.0	2170.0	3935.0	598.0	4009.0	164.0	1217.0	277.0	2063.0	4108.0	3173.0	826.0	312.0	Predicted Co/Zn/Cd cation transporters
COG4091	4178.0	4259.0	4603.0	2272.0	1160.0	1246.0	755.0	2466.0	3983.0	5742.0	9030.0	6491.0	10067.0	2666.0	9679.0	1108.0	3367.0	1565.0	5741.0	11673.0	8565.0	3555.0	963.0	Predicted homoserine dehydrogenase
COG4090	0.0	0.0	0.0	0.0	0.0	0.0	0.0	0.0	0.0	0.0	0.0	0.0	0.0	0.0	0.0	0.0	0.0	0.0	0.0	0.0	0.0	0.0	0.0	Uncharacterized protein conserved in archaea
COG4093	1775.0	1227.0	2001.0	833.0	334.0	346.0	136.0	795.0	1755.0	2372.0	4513.0	2511.0	4748.0	721.0	4720.0	441.0	1476.0	336.0	2489.0	5208.0	3995.0	1076.0	459.0	Uncharacterized protein conserved in bacteria
COG4092	2.0	0.0	0.0	0.0	0.0	2.0	0.0	2.0	1.0	4.0	84.0	0.0	7.0	0.0	1.0	1.0	5.0	0.0	0.0	0.0	0.0	2.0	0.0	Predicted glycosyltransferase involved in capsule biosynthesis
COG4095	1313.0	949.0	1382.0	499.0	664.0	913.0	747.0	647.0	1089.0	1003.0	2379.0	725.0	1770.0	552.0	1512.0	84.0	1436.0	659.0	1759.0	1971.0	2974.0	332.0	708.0	Uncharacterized conserved protein
COG4094	1222.0	551.0	1004.0	281.0	181.0	223.0	45.0	407.0	531.0	991.0	1433.0	777.0	1619.0	219.0	1283.0	352.0	510.0	205.0	1406.0	1878.0	1154.0	418.0	363.0	Predicted membrane protein
COG4097	3387.0	1548.0	3307.0	1153.0	961.0	771.0	138.0	1055.0	2277.0	2929.0	5178.0	4764.0	5557.0	896.0	5330.0	252.0	2018.0	614.0	3712.0	7394.0	4886.0	1239.0	870.0	Predicted ferric reductase
COG4096	4269.0	7070.0	4238.0	1422.0	2260.0	1892.0	1260.0	1871.0	1913.0	2842.0	4418.0	2134.0	3832.0	2283.0	3268.0	384.0	2370.0	1438.0	4262.0	4843.0	4734.0	1115.0	1436.0	Type I site-specific restriction-modification system, R (restriction) subunit and related helicases
COG3524	1543.0	835.0	1121.0	520.0	233.0	216.0	70.0	461.0	1032.0	1583.0	2476.0	2133.0	2700.0	410.0	2138.0	550.0	1009.0	241.0	1502.0	3561.0	1968.0	613.0	369.0	Capsule polysaccharide export protein
COG3525	11663.0	8083.0	4785.0	2345.0	1816.0	4204.0	1093.0	3555.0	5216.0	8658.0	17650.0	4160.0	12545.0	3263.0	10778.0	1117.0	4483.0	2536.0	6641.0	18677.0	11718.0	6025.0	2411.0	N-acetyl-beta-hexosaminidase
COG1414	51886.0	40183.0	49963.0	20844.0	13087.0	12222.0	4879.0	19434.0	42262.0	56065.0	88863.0	78003.0	93479.0	16517.0	81809.0	12967.0	39767.0	11302.0	56025.0	130568.0	85574.0	22001.0	15045.0	Transcriptional regulator
COG3527	881.0	829.0	1359.0	404.0	321.0	161.0	6.0	287.0	54.0	114.0	191.0	237.0	173.0	158.0	336.0	47.0	102.0	37.0	465.0	526.0	306.0	66.0	345.0	Alpha-acetolactate decarboxylase
COG3520	2803.0	938.0	2291.0	607.0	839.0	597.0	56.0	696.0	1180.0	1591.0	2207.0	3511.0	2474.0	353.0	1756.0	163.0	1048.0	581.0	2906.0	4246.0	2332.0	679.0	679.0	Uncharacterized protein conserved in bacteria
COG3521	1330.0	339.0	1277.0	192.0	619.0	437.0	20.0	246.0	347.0	490.0	791.0	1200.0	777.0	68.0	549.0	86.0	364.0	337.0	1523.0	1942.0	1025.0	323.0	410.0	Uncharacterized protein conserved in bacteria
COG3522	3484.0	1048.0	2324.0	617.0	850.0	618.0	58.0	716.0	1189.0	1610.0	2351.0	3544.0	2584.0	353.0	1820.0	168.0	1077.0	582.0	2931.0	4388.0	2338.0	714.0	693.0	Uncharacterized protein conserved in bacteria
COG3523	2956.0	1032.0	2416.0	672.0	879.0	576.0	69.0	767.0	1322.0	1858.0	2507.0	3940.0	2759.0	389.0	2033.0	197.0	1123.0	552.0	3080.0	4618.0	2596.0	683.0	708.0	Uncharacterized protein conserved in bacteria
COG0426	12987.0	17497.0	5659.0	3151.0	4802.0	8275.0	3149.0	5274.0	3506.0	6264.0	3702.0	2071.0	4331.0	7844.0	3162.0	1042.0	4407.0	4869.0	7405.0	12142.0	8561.0	5424.0	2681.0	Uncharacterized flavoproteins
COG3528	610.0	236.0	1304.0	289.0	576.0	374.0	7.0	178.0	141.0	495.0	230.0	924.0	335.0	36.0	262.0	13.0	118.0	514.0	1173.0	882.0	472.0	124.0	407.0	Uncharacterized protein conserved in bacteria
COG3529	1079.0	1416.0	1260.0	295.0	597.0	411.0	3.0	201.0	179.0	521.0	207.0	1258.0	380.0	42.0	261.0	8.0	130.0	249.0	1237.0	930.0	400.0	106.0	299.0	Predicted nucleic-acid-binding protein containing a Zn-ribbon domain
COG1418	15540.0	21576.0	6286.0	3955.0	4782.0	6962.0	2830.0	6016.0	5220.0	9242.0	10115.0	5315.0	10450.0	6264.0	9448.0	1736.0	5435.0	5706.0	8810.0	18653.0	10655.0	6332.0	2293.0	Predicted HD superfamily hydrolase
COG1419	4710.0	2290.0	3036.0	910.0	1003.0	1336.0	106.0	920.0	1856.0	2863.0	4916.0	3879.0	4163.0	626.0	2885.0	265.0	1661.0	617.0	3366.0	10082.0	4816.0	1061.0	1129.0	Flagellar GTP-binding protein
COG5630	0.0	0.0	0.0	0.0	0.0	0.0	0.0	0.0	0.0	0.0	0.0	0.0	8.0	0.0	0.0	0.0	0.0	0.0	0.0	0.0	0.0	0.0	0.0	Acetylglutamate synthase
COG3963	3151.0	2533.0	3085.0	1253.0	567.0	739.0	190.0	1129.0	2821.0	4083.0	8659.0	3611.0	7477.0	1090.0	6971.0	599.0	2365.0	831.0	3687.0	9538.0	7372.0	1834.0	1012.0	Phospholipid N-methyltransferase
COG5138	0.0	0.0	0.0	0.0	0.0	0.0	0.0	0.0	0.0	0.0	0.0	0.0	0.0	0.0	0.0	0.0	0.0	0.0	0.0	0.0	0.0	0.0	0.0	Uncharacterized conserved protein
COG5575	0.0	0.0	0.0	0.0	0.0	0.0	0.0	0.0	0.0	0.0	0.0	0.0	0.0	0.0	0.0	0.0	0.0	0.0	0.0	0.0	0.0	0.0	0.0	Origin recognition complex, subunit 2
COG5574	0.0	1.0	0.0	0.0	0.0	1.0	0.0	0.0	0.0	0.0	0.0	0.0	3.0	0.0	0.0	0.0	0.0	0.0	0.0	0.0	0.0	0.0	0.0	RING-finger-containing E3 ubiquitin ligase
COG5577	1911.0	785.0	296.0	179.0	114.0	569.0	26.0	67.0	94.0	142.0	52.0	42.0	120.0	32.0	92.0	8.0	37.0	19.0	278.0	757.0	72.0	13.0	12.0	Spore coat protein
COG5571	65.0	133.0	271.0	194.0	9.0	13.0	1.0	19.0	43.0	341.0	42.0	36.0	112.0	24.0	165.0	23.0	43.0	10.0	34.0	452.0	47.0	89.0	11.0	Autotransporter protein or domain, integral membrane beta-barrel involved in protein secretion
COG4659	7760.0	7700.0	3129.0	1755.0	2308.0	4115.0	1405.0	2854.0	1299.0	3284.0	1499.0	1280.0	1704.0	3659.0	1312.0	633.0	1567.0	2490.0	4278.0	5923.0	3319.0	4015.0	1360.0	Predicted NADH:ubiquinone oxidoreductase, subunit RnfG
COG1678	6989.0	4738.0	7026.0	2451.0	1761.0	1519.0	263.0	2179.0	4239.0	6596.0	11594.0	7335.0	10897.0	1830.0	9372.0	1079.0	3779.0	1364.0	7149.0	14743.0	10219.0	2583.0	1797.0	Putative transcriptional regulator
COG5572	1344.0	833.0	1215.0	404.0	244.0	296.0	71.0	463.0	948.0	1442.0	3499.0	1181.0	2376.0	331.0	1516.0	203.0	772.0	244.0	1466.0	3901.0	3148.0	678.0	355.0	Predicted integral membrane protein
COG1676	20.0	2.0	24.0	4.0	4.0	128.0	1.0	0.0	34.0	204.0	14.0	0.0	32.0	3.0	23.0	0.0	5.0	0.0	8.0	35.0	4.0	49.0	0.0	tRNA splicing endonuclease
COG1677	9616.0	4456.0	6211.0	2332.0	1583.0	2167.0	282.0	2029.0	4931.0	6667.0	11650.0	7213.0	10465.0	1572.0	9228.0	984.0	3647.0	1096.0	7226.0	17661.0	10053.0	2563.0	1748.0	Flagellar hook-basal body protein
COG1674	23015.0	25907.0	14383.0	6292.0	5891.0	8073.0	2213.0	7711.0	10456.0	14345.0	20064.0	12113.0	19360.0	5861.0	17756.0	3549.0	7948.0	5708.0	15525.0	31969.0	18651.0	8751.0	5508.0	DNA segregation ATPase FtsK/SpoIIIE and related proteins
COG4658	7994.0	9315.0	3673.0	1988.0	2825.0	4802.0	2103.0	3104.0	1875.0	3291.0	1820.0	1289.0	1798.0	4024.0	1367.0	635.0	2518.0	2940.0	4894.0	4970.0	4974.0	3963.0	1834.0	Predicted NADH:ubiquinone oxidoreductase, subunit RnfD
COG1672	2924.0	4438.0	1100.0	687.0	356.0	1408.0	451.0	1441.0	546.0	2107.0	1922.0	674.0	1526.0	966.0	1292.0	340.0	571.0	1009.0	1853.0	2188.0	1513.0	3276.0	455.0	Predicted ATPase (AAA+ superfamily)
COG5578	3755.0	8158.0	709.0	419.0	415.0	1253.0	113.0	190.0	291.0	1129.0	392.0	167.0	640.0	572.0	698.0	386.0	498.0	158.0	793.0	5565.0	399.0	161.0	78.0	Predicted integral membrane protein
COG1670	64495.0	54868.0	43876.0	18037.0	15906.0	19991.0	6117.0	21437.0	30984.0	45859.0	72374.0	42948.0	69643.0	20311.0	62614.0	10471.0	27237.0	14406.0	50053.0	107741.0	68659.0	24034.0	12596.0	Acetyltransferases, including N-acetylases of ribosomal proteins
COG1671	6500.0	8396.0	5026.0	2044.0	1944.0	2589.0	1013.0	1706.0	3777.0	5301.0	7392.0	5849.0	8116.0	1815.0	7374.0	1017.0	3563.0	1391.0	6076.0	12334.0	8167.0	1848.0	1692.0	Uncharacterized protein conserved in bacteria
COG1008	11573.0	6010.0	7447.0	3043.0	3123.0	3319.0	1299.0	3858.0	6466.0	8690.0	14836.0	8384.0	14342.0	2178.0	11791.0	1553.0	5160.0	3619.0	9188.0	20070.0	12851.0	3518.0	3141.0	NADH:ubiquinone oxidoreductase subunit 4 (chain M)
COG5375	2189.0	1504.0	2333.0	946.0	400.0	432.0	154.0	885.0	1985.0	2932.0	5231.0	2743.0	5441.0	819.0	5419.0	466.0	1684.0	391.0	3025.0	6050.0	4550.0	1228.0	574.0	Uncharacterized protein conserved in bacteria
COG4166	20236.0	22455.0	17884.0	7651.0	5967.0	7034.0	2843.0	6932.0	13369.0	16990.0	25729.0	17232.0	27873.0	9211.0	28051.0	3600.0	12006.0	4645.0	19011.0	36117.0	26877.0	7914.0	4694.0	ABC-type oligopeptide transport system, periplasmic component
COG5373	15398.0	10607.0	9705.0	3341.0	2950.0	4309.0	464.0	3794.0	5801.0	10010.0	17879.0	7879.0	15067.0	2790.0	12288.0	3709.0	6231.0	3147.0	10969.0	24662.0	15367.0	4369.0	3733.0	Predicted membrane protein
COG4160	4584.0	3618.0	6283.0	2077.0	1782.0	1339.0	229.0	1848.0	3363.0	4960.0	8227.0	7150.0	8792.0	1420.0	8899.0	728.0	2714.0	1182.0	7237.0	10428.0	8061.0	2087.0	1373.0	ABC-type arginine/histidine transport system, permease component
COG5371	2.0	0.0	0.0	0.0	0.0	0.0	0.0	0.0	2.0	0.0	0.0	0.0	0.0	0.0	1.0	0.0	0.0	0.0	7.0	0.0	0.0	3.0	2.0	Golgi nucleoside diphosphatase
COG1389	18.0	8.0	8.0	4.0	1.0	1.0	0.0	2.0	18.0	22.0	12.0	3.0	30.0	5.0	14.0	1.0	10.0	1.0	30.0	46.0	26.0	3.0	2.0	DNA topoisomerase VI, subunit B
COG1386	14580.0	16164.0	10647.0	4340.0	4301.0	5347.0	2119.0	5350.0	8177.0	11149.0	17906.0	10692.0	17120.0	5775.0	15323.0	2447.0	7324.0	3593.0	12141.0	25017.0	17751.0	5540.0	3635.0	Predicted transcriptional regulator containing the HTH domain
COG1387	12645.0	14848.0	4490.0	2700.0	3703.0	6851.0	2596.0	3600.0	3042.0	4839.0	4580.0	1440.0	3880.0	2912.0	3706.0	905.0	3307.0	3969.0	4977.0	12461.0	6817.0	1909.0	1783.0	Histidinol phosphatase and related hydrolases of the PHP family
COG1384	2072.0	1424.0	2255.0	946.0	370.0	497.0	153.0	852.0	1947.0	2934.0	5096.0	2643.0	5418.0	786.0	5512.0	464.0	1702.0	363.0	2775.0	6468.0	4498.0	1200.0	561.0	Lysyl-tRNA synthetase (class I)
COG1385	16004.0	15291.0	10769.0	4644.0	5545.0	6843.0	2616.0	6708.0	7186.0	10642.0	14374.0	9818.0	13736.0	5409.0	11671.0	2585.0	6492.0	5698.0	12719.0	21051.0	15095.0	6815.0	4280.0	Uncharacterized protein conserved in bacteria
COG1382	0.0	0.0	0.0	0.0	0.0	0.0	0.0	0.0	0.0	0.0	1.0	0.0	0.0	0.0	0.0	0.0	0.0	0.0	0.0	0.0	0.0	0.0	0.0	Prefoldin, chaperonin cofactor
COG1383	0.0	0.0	0.0	0.0	0.0	0.0	0.0	0.0	0.0	0.0	1.0	0.0	0.0	0.0	0.0	0.0	0.0	0.0	0.0	0.0	0.0	0.0	0.0	Ribosomal protein S17E
COG1380	11324.0	11070.0	8279.0	3669.0	4368.0	5729.0	2669.0	3998.0	5245.0	7411.0	9806.0	6925.0	10963.0	6176.0	9890.0	1377.0	5332.0	4193.0	9858.0	16380.0	12469.0	3390.0	3078.0	Putative effector of murein hydrolase LrgA
COG1381	15628.0	16727.0	9470.0	4205.0	4186.0	5585.0	2110.0	5736.0	6693.0	9883.0	14052.0	8467.0	13130.0	5934.0	11385.0	2312.0	6139.0	4071.0	11095.0	20260.0	14172.0	6919.0	3550.0	Recombinational DNA repair protein (RecF pathway)
COG4367	17.0	509.0	8.0	9.0	1.0	68.0	1.0	5.0	6.0	11.0	9.0	2.0	29.0	4.0	11.0	6.0	15.0	1.0	11.0	35.0	4.0	4.0	293.0	Uncharacterized protein conserved in bacteria
COG4365	1102.0	499.0	393.0	143.0	96.0	89.0	30.0	185.0	396.0	713.0	1663.0	359.0	1300.0	179.0	1111.0	68.0	400.0	345.0	474.0	1228.0	1041.0	213.0	129.0	Uncharacterized protein conserved in bacteria
COG2388	9248.0	9315.0	9172.0	3926.0	3209.0	4145.0	1572.0	4742.0	5483.0	9028.0	14277.0	8651.0	12541.0	5919.0	11497.0	2120.0	5727.0	4083.0	10806.0	17232.0	14334.0	6397.0	2671.0	Predicted acetyltransferase
COG1138	6634.0	4559.0	5576.0	2127.0	1372.0	1459.0	270.0	1760.0	3948.0	6401.0	11344.0	6586.0	10190.0	1798.0	9051.0	1021.0	3423.0	1298.0	6207.0	13749.0	9710.0	2669.0	1531.0	Cytochrome c biogenesis factor
COG5638	0.0	0.0	0.0	0.0	0.0	0.0	0.0	0.0	0.0	0.0	0.0	0.0	0.0	0.0	0.0	0.0	0.0	0.0	0.0	0.0	0.0	0.0	0.0	Uncharacterized conserved protein
COG2747	3647.0	1816.0	3047.0	1105.0	884.0	833.0	84.0	812.0	1576.0	2837.0	4428.0	3719.0	3523.0	576.0	2698.0	237.0	1364.0	580.0	3022.0	8041.0	4132.0	939.0	879.0	Negative regulator of flagellin synthesis (anti-sigma28 factor)
COG1899	1628.0	740.0	845.0	323.0	200.0	375.0	64.0	357.0	777.0	1610.0	2698.0	692.0	2267.0	303.0	1874.0	105.0	702.0	690.0	1212.0	2549.0	1806.0	524.0	301.0	Deoxyhypusine synthase
COG3850	3098.0	2334.0	2325.0	871.0	721.0	595.0	46.0	495.0	1089.0	2199.0	2102.0	2827.0	2688.0	496.0	1925.0	406.0	998.0	400.0	2137.0	4293.0	2040.0	675.0	865.0	Signal transduction histidine kinase, nitrate/nitrite-specific
COG2045	1623.0	972.0	943.0	559.0	274.0	783.0	159.0	1298.0	731.0	1658.0	2108.0	689.0	1905.0	2015.0	1697.0	406.0	705.0	1138.0	1661.0	2395.0	1811.0	2659.0	534.0	Phosphosulfolactate phosphohydrolase and related enzymes
COG0549	5453.0	8054.0	4149.0	2010.0	1826.0	2178.0	608.0	2128.0	2736.0	4295.0	4053.0	3267.0	4931.0	2460.0	4984.0	727.0	1925.0	1535.0	4470.0	8959.0	4210.0	2432.0	1026.0	Carbamate kinase
COG2922	2551.0	1310.0	1743.0	814.0	304.0	447.0	72.0	632.0	1481.0	2356.0	4267.0	2736.0	3209.0	531.0	2305.0	234.0	1219.0	316.0	1774.0	5736.0	3699.0	920.0	595.0	Uncharacterized protein conserved in bacteria
COG2383	11.0	5.0	10.0	7.0	1.0	6.0	0.0	5.0	6.0	14.0	18.0	27.0	34.0	4.0	9.0	1.0	12.0	2.0	9.0	31.0	22.0	4.0	4.0	Uncharacterized conserved protein
COG5418	65.0	1690.0	29.0	6.0	341.0	53.0	48.0	415.0	85.0	15.0	39.0	8.0	70.0	9.0	100.0	2.0	78.0	140.0	63.0	154.0	72.0	1.0	12.0	Predicted secreted protein
COG5419	1691.0	1218.0	1971.0	833.0	305.0	310.0	125.0	736.0	1795.0	2522.0	4636.0	2413.0	4948.0	690.0	4676.0	362.0	1470.0	318.0	2326.0	5427.0	4159.0	1090.0	464.0	Uncharacterized conserved protein
COG5412	6157.0	10096.0	1300.0	997.0	1123.0	2444.0	487.0	1423.0	2161.0	1700.0	1171.0	518.0	1063.0	1272.0	654.0	494.0	507.0	911.0	1625.0	4491.0	1065.0	1413.0	514.0	Phage-related protein
COG5413	138.0	19.0	18.0	9.0	10.0	41.0	2.0	12.0	38.0	27.0	68.0	45.0	151.0	128.0	42.0	7.0	25.0	4.0	43.0	44.0	56.0	26.0	11.0	Uncharacterized integral membrane protein
COG5410	2577.0	876.0	453.0	275.0	176.0	492.0	24.0	144.0	361.0	456.0	467.0	730.0	521.0	87.0	495.0	79.0	203.0	401.0	522.0	1570.0	555.0	228.0	103.0	Uncharacterized protein conserved in bacteria
COG5411	0.0	0.0	0.0	0.0	0.0	0.0	0.0	0.0	0.0	0.0	0.0	0.0	0.0	0.0	0.0	0.0	0.0	0.0	0.0	0.0	0.0	0.0	0.0	Phosphatidylinositol 5-phosphate phosphatase
COG5416	2338.0	1974.0	2546.0	855.0	888.0	339.0	91.0	1145.0	1184.0	1650.0	2412.0	2381.0	2440.0	526.0	2078.0	435.0	1278.0	463.0	1872.0	4295.0	2322.0	622.0	581.0	Uncharacterized integral membrane protein
COG5417	88.0	7.0	12.0	7.0	3.0	15.0	2.0	5.0	3.0	11.0	12.0	3.0	43.0	3.0	8.0	2.0	11.0	1.0	14.0	30.0	20.0	5.0	2.0	Uncharacterized small protein
COG5414	33.0	170.0	10.0	9.0	3.0	9.0	0.0	3.0	2.0	10.0	4.0	0.0	4.0	9.0	1.0	0.0	1.0	4.0	5.0	84.0	25.0	2.0	0.0	TATA-binding protein-associated factor
COG5415	102.0	6.0	0.0	1.0	0.0	5.0	0.0	0.0	0.0	9.0	0.0	2.0	5.0	0.0	0.0	0.0	4.0	1.0	0.0	22.0	2.0	0.0	0.0	Predicted integral membrane metal-binding protein
COG1751	444.0	47.0	46.0	35.0	20.0	49.0	0.0	6.0	2.0	50.0	3.0	2.0	24.0	2.0	32.0	2.0	10.0	2.0	43.0	129.0	25.0	4.0	0.0	Uncharacterized conserved protein
COG2380	65.0	7.0	24.0	9.0	2.0	15.0	1.0	7.0	23.0	30.0	38.0	34.0	40.0	7.0	16.0	2.0	12.0	2.0	10.0	85.0	20.0	8.0	6.0	Uncharacterized protein conserved in bacteria
COG5135	46.0	5.0	12.0	8.0	8.0	38.0	2.0	10.0	30.0	23.0	52.0	40.0	99.0	5.0	40.0	6.0	22.0	4.0	36.0	24.0	44.0	18.0	10.0	Uncharacterized conserved protein
COG3378	6345.0	6313.0	3106.0	1297.0	961.0	1771.0	187.0	955.0	2406.0	3137.0	5642.0	1382.0	4658.0	1191.0	4255.0	507.0	1925.0	517.0	2674.0	8322.0	4121.0	1254.0	795.0	Predicted ATPase
COG3452	110.0	65.0	92.0	48.0	29.0	31.0	10.0	34.0	103.0	138.0	263.0	138.0	249.0	22.0	204.0	11.0	69.0	19.0	154.0	303.0	306.0	75.0	26.0	Predicted periplasmic ligand-binding sensor domain
COG1590	0.0	0.0	0.0	0.0	0.0	0.0	0.0	0.0	0.0	0.0	0.0	0.0	0.0	0.0	0.0	0.0	0.0	0.0	0.0	0.0	0.0	0.0	0.0	Uncharacterized conserved protein
COG4059	0.0	0.0	0.0	0.0	0.0	0.0	0.0	0.0	0.0	0.0	0.0	0.0	0.0	0.0	0.0	0.0	0.0	0.0	0.0	0.0	0.0	0.0	0.0	Tetrahydromethanopterin S-methyltransferase, subunit E
COG2386	5864.0	4222.0	5263.0	1923.0	1324.0	1286.0	253.0	1741.0	3897.0	5907.0	11150.0	6524.0	9955.0	1614.0	8781.0	1015.0	3356.0	1253.0	6092.0	13427.0	9603.0	2431.0	1441.0	ABC-type transport system involved in cytochrome c biogenesis, permease component
COG2385	7730.0	8763.0	2061.0	1106.0	1869.0	3579.0	957.0	2085.0	1432.0	2279.0	1696.0	618.0	1912.0	2188.0	1634.0	438.0	1629.0	1487.0	2376.0	6170.0	3120.0	891.0	768.0	Sporulation protein and related proteins
COG2879	2598.0	1277.0	2108.0	1335.0	1280.0	1147.0	648.0	1269.0	1386.0	2718.0	3739.0	1611.0	3162.0	627.0	2508.0	705.0	1116.0	1712.0	2464.0	5399.0	3702.0	801.0	799.0	Uncharacterized small protein
COG3380	1070.0	432.0	1572.0	262.0	673.0	463.0	21.0	359.0	429.0	657.0	1018.0	1322.0	1210.0	130.0	949.0	61.0	471.0	316.0	1703.0	2169.0	1087.0	282.0	544.0	Predicted NAD/FAD-dependent oxidoreductase
COG3833	2042.0	5844.0	765.0	525.0	828.0	756.0	491.0	837.0	1180.0	1122.0	490.0	381.0	854.0	1157.0	880.0	527.0	547.0	541.0	1159.0	4008.0	825.0	713.0	462.0	ABC-type maltose transport systems, permease component
COG3830	5280.0	8579.0	3043.0	1765.0	2751.0	3549.0	1553.0	2532.0	2074.0	1986.0	1031.0	424.0	1116.0	3096.0	877.0	401.0	1607.0	2998.0	3126.0	4560.0	3285.0	1022.0	1013.0	ACT domain-containing protein
COG3383	11817.0	9192.0	9901.0	4567.0	6196.0	6556.0	3870.0	6322.0	5976.0	8300.0	11705.0	6933.0	10552.0	2983.0	8461.0	2668.0	6090.0	7606.0	11355.0	17856.0	14222.0	3615.0	4564.0	Uncharacterized anaerobic dehydrogenase
COG3384	9632.0	6468.0	6980.0	2432.0	2129.0	2493.0	922.0	2486.0	4757.0	6876.0	11636.0	8223.0	10273.0	2179.0	7223.0	1150.0	4732.0	2029.0	8112.0	16598.0	11927.0	2488.0	2633.0	Uncharacterized conserved protein
COG3837	3179.0	1626.0	2382.0	1035.0	498.0	837.0	159.0	915.0	2013.0	3125.0	5127.0	2740.0	5509.0	1938.0	5373.0	302.0	1772.0	417.0	2907.0	6917.0	4765.0	1307.0	715.0	Uncharacterized conserved protein, contains double-stranded beta-helix domain
COG3386	19181.0	11220.0	16180.0	6061.0	3571.0	3660.0	887.0	6165.0	13287.0	19947.0	38199.0	20491.0	35002.0	5220.0	31324.0	3710.0	12218.0	4152.0	20039.0	45819.0	31521.0	8104.0	4604.0	Gluconolactonase
COG3387	6699.0	3990.0	4434.0	1586.0	1014.0	1449.0	223.0	1597.0	3241.0	5227.0	10110.0	5109.0	8319.0	1180.0	6905.0	1511.0	3271.0	1049.0	5605.0	13186.0	8248.0	2002.0	1572.0	Glucoamylase and related glycosyl hydrolases
COG3388	0.0	0.0	0.0	0.0	0.0	0.0	0.0	0.0	0.0	0.0	0.0	0.0	0.0	0.0	0.0	0.0	0.0	0.0	0.0	0.0	0.0	0.0	0.0	Uncharacterized protein conserved in archaea
COG3389	2.0	0.0	1.0	0.0	2.0	1.0	0.0	1.0	0.0	4.0	0.0	1.0	2.0	1.0	2.0	0.0	2.0	0.0	1.0	7.0	13.0	1.0	0.0	Uncharacterized protein conserved in archaea
COG3838	5131.0	3887.0	6115.0	2580.0	1414.0	1696.0	1059.0	2415.0	5624.0	7158.0	13095.0	7049.0	13705.0	2363.0	13929.0	796.0	5005.0	1444.0	7530.0	14890.0	13040.0	3085.0	1738.0	Type IV secretory pathway, VirB2 components (pilins)
COG3839	46097.0	40787.0	48174.0	19836.0	13905.0	14082.0	5668.0	20076.0	36868.0	48598.0	85421.0	56921.0	88512.0	20495.0	87273.0	6447.0	32848.0	12505.0	58891.0	107770.0	82380.0	23117.0	11747.0	ABC-type sugar transport systems, ATPase components
COG4074	0.0	0.0	0.0	0.0	0.0	0.0	0.0	0.0	0.0	0.0	0.0	0.0	0.0	0.0	0.0	0.0	0.0	0.0	0.0	0.0	0.0	0.0	0.0	H2-forming N5,N10-methylenetetrahydromethanopterin dehydrogenase
COG2166	7273.0	4073.0	5197.0	2249.0	1416.0	1876.0	335.0	2509.0	3348.0	5926.0	10451.0	5261.0	8645.0	2012.0	8341.0	1014.0	2977.0	1818.0	6308.0	12392.0	8982.0	4504.0	1447.0	SufE protein probably involved in Fe-S center assembly
COG5597	5.0	5.0	6.0	2.0	3.0	6.0	1.0	2.0	7.0	6.0	47.0	6.0	22.0	4.0	16.0	11.0	7.0	1.0	4.0	15.0	22.0	9.0	2.0	Alpha-N-acetylglucosamine transferase
COG5643	0.0	0.0	0.0	0.0	0.0	0.0	0.0	0.0	0.0	0.0	0.0	0.0	10.0	0.0	0.0	0.0	0.0	0.0	0.0	0.0	0.0	0.0	0.0	Protein containing a metal-binding domain shared with formylmethanofuran dehydrogenase subunit E
COG5129	0.0	0.0	0.0	4.0	0.0	0.0	0.0	0.0	0.0	0.0	0.0	0.0	0.0	0.0	0.0	0.0	0.0	0.0	0.0	0.0	0.0	0.0	0.0	Nuclear protein with HMG-like acidic region
COG1206	7248.0	5213.0	3568.0	1572.0	1107.0	2269.0	908.0	1349.0	2917.0	3646.0	6112.0	3032.0	6522.0	2524.0	6128.0	509.0	2852.0	1011.0	4236.0	8869.0	6944.0	1483.0	1240.0	NAD(FAD)-utilizing enzyme possibly involved in translation
COG4885	0.0	0.0	0.0	0.0	0.0	0.0	0.0	0.0	0.0	0.0	0.0	0.0	0.0	0.0	0.0	0.0	0.0	0.0	0.0	0.0	0.0	0.0	0.0	Uncharacterized protein conserved in archaea
COG2164	45.0	6.0	4.0	0.0	3.0	26.0	1.0	1.0	17.0	35.0	35.0	10.0	50.0	5.0	0.0	0.0	0.0	0.0	12.0	48.0	7.0	3.0	12.0	Uncharacterized conserved protein
COG1205	3770.0	2460.0	3731.0	942.0	1571.0	1301.0	468.0	1506.0	1458.0	2081.0	4573.0	2482.0	3397.0	633.0	2521.0	710.0	1431.0	856.0	3130.0	6186.0	4381.0	1104.0	1596.0	Distinct helicase family with a unique C-terminal domain including a metal-binding cysteine cluster
COG2881	241.0	19.0	88.0	16.0	4.0	69.0	0.0	3.0	26.0	4.0	38.0	13.0	124.0	3.0	18.0	5.0	0.0	4.0	19.0	367.0	18.0	16.0	16.0	Uncharacterized protein conserved in archaea
COG3050	778.0	174.0	244.0	186.0	3.0	16.0	1.0	8.0	27.0	300.0	15.0	14.0	82.0	140.0	136.0	4.0	8.0	5.0	14.0	391.0	8.0	71.0	4.0	DNA polymerase III, psi subunit
COG2019	200.0	18.0	7.0	36.0	7.0	8.0	0.0	10.0	1.0	10.0	19.0	6.0	37.0	1.0	49.0	3.0	8.0	0.0	13.0	16.0	5.0	2.0	3.0	Archaeal adenylate kinase
COG5594	0.0	0.0	0.0	0.0	0.0	1.0	0.0	0.0	0.0	0.0	0.0	0.0	0.0	0.0	0.0	0.0	0.0	0.0	0.0	0.0	0.0	0.0	0.0	Uncharacterized integral membrane protein
COG4050	0.0	0.0	0.0	0.0	0.0	0.0	0.0	0.0	0.0	0.0	0.0	0.0	0.0	0.0	0.0	0.0	0.0	0.0	0.0	0.0	0.0	0.0	0.0	Uncharacterized protein conserved in archaea
COG2013	5837.0	6054.0	3729.0	1311.0	2073.0	3099.0	930.0	2184.0	2390.0	3703.0	6013.0	2613.0	4625.0	1077.0	3630.0	771.0	2651.0	1891.0	4209.0	11060.0	6820.0	1502.0	1518.0	Uncharacterized conserved protein
COG2884	13763.0	12945.0	8613.0	3799.0	3832.0	5016.0	1997.0	5365.0	6296.0	8913.0	13365.0	7726.0	11728.0	3869.0	10676.0	1975.0	5653.0	3692.0	9732.0	19942.0	13243.0	6343.0	3074.0	Predicted ATPase involved in cell division
COG2011	12658.0	16579.0	10491.0	5160.0	6177.0	6529.0	3240.0	6619.0	8040.0	10215.0	14861.0	10252.0	14909.0	6632.0	13124.0	2017.0	7284.0	6299.0	12367.0	22759.0	16458.0	5112.0	3900.0	ABC-type metal ion transport system, permease component
COG2010	27703.0	15897.0	24815.0	8296.0	6585.0	6073.0	1119.0	8178.0	17564.0	25619.0	51651.0	28872.0	46242.0	6712.0	40069.0	4214.0	15436.0	5778.0	27965.0	60451.0	43866.0	10738.0	7334.0	Cytochrome c, mono- and diheme variants
COG2017	19246.0	25182.0	10701.0	4927.0	3821.0	6865.0	1818.0	5175.0	7495.0	12455.0	19027.0	7622.0	16437.0	6432.0	15297.0	2511.0	7419.0	4119.0	12407.0	28057.0	16748.0	6852.0	3325.0	Galactose mutarotase and related enzymes
COG2016	0.0	0.0	0.0	0.0	0.0	0.0	0.0	0.0	0.0	0.0	1.0	0.0	0.0	0.0	0.0	0.0	0.0	0.0	0.0	0.0	0.0	0.0	0.0	Predicted RNA-binding protein (contains PUA domain)
COG5070	0.0	0.0	1.0	0.0	0.0	0.0	0.0	0.0	0.0	0.0	0.0	0.0	0.0	0.0	0.0	0.0	0.0	0.0	0.0	0.0	0.0	0.0	0.0	Nucleotide-sugar transporter
COG1202	66.0	34.0	86.0	31.0	18.0	15.0	7.0	32.0	32.0	77.0	131.0	43.0	188.0	20.0	156.0	220.0	82.0	12.0	131.0	263.0	66.0	20.0	13.0	Superfamily II helicase, archaea-specific
COG1441	795.0	181.0	248.0	187.0	3.0	16.0	1.0	9.0	33.0	302.0	29.0	17.0	104.0	141.0	138.0	4.0	12.0	5.0	17.0	415.0	19.0	73.0	4.0	O-succinylbenzoate synthase
COG0334	19674.0	18520.0	13928.0	6104.0	6694.0	7982.0	3573.0	7915.0	10193.0	14243.0	20041.0	13857.0	19933.0	7314.0	17449.0	2729.0	9714.0	7290.0	16485.0	30096.0	21958.0	8270.0	5319.0	Glutamate dehydrogenase/leucine dehydrogenase
COG2886	216.0	151.0	24.0	14.0	9.0	96.0	3.0	15.0	66.0	55.0	53.0	48.0	176.0	23.0	54.0	6.0	26.0	10.0	55.0	159.0	94.0	22.0	14.0	Uncharacterized small protein
COG0335	15878.0	16711.0	9887.0	4688.0	5123.0	6634.0	2686.0	6528.0	7052.0	10435.0	14143.0	8541.0	13317.0	6120.0	11491.0	2317.0	6322.0	5570.0	11857.0	21750.0	14781.0	6915.0	3890.0	Ribosomal protein L19
COG2887	1958.0	1141.0	1772.0	517.0	835.0	570.0	407.0	973.0	1192.0	528.0	560.0	514.0	618.0	415.0	625.0	221.0	737.0	480.0	950.0	1630.0	1055.0	525.0	1037.0	RecB family exonuclease
COG0440	15120.0	14425.0	9850.0	4248.0	4115.0	6200.0	2315.0	3824.0	6968.0	9317.0	13362.0	7832.0	12651.0	2894.0	11611.0	1442.0	6189.0	4004.0	10367.0	21378.0	13805.0	3020.0	3782.0	Acetolactate synthase, small (regulatory) subunit
COG5497	145.0	95.0	153.0	80.0	29.0	50.0	17.0	58.0	185.0	216.0	490.0	274.0	462.0	52.0	335.0	32.0	133.0	31.0	257.0	460.0	545.0	131.0	47.0	Predicted secreted protein
COG4943	1099.0	830.0	1519.0	798.0	209.0	176.0	42.0	435.0	903.0	1685.0	1765.0	2159.0	1998.0	327.0	1516.0	97.0	729.0	265.0	1565.0	3360.0	1569.0	519.0	325.0	Predicted signal transduction protein containing sensor and EAL domains
COG4942	14751.0	15362.0	8407.0	4189.0	4031.0	6225.0	1907.0	5555.0	6369.0	10559.0	15164.0	9419.0	13447.0	4893.0	11900.0	1465.0	5825.0	5033.0	11020.0	22971.0	15286.0	5937.0	3130.0	Membrane-bound metallopeptidase
COG4941	6066.0	3271.0	4929.0	1476.0	1355.0	1357.0	194.0	1691.0	3159.0	4606.0	9543.0	5669.0	7612.0	1110.0	6371.0	568.0	2989.0	1039.0	5773.0	11512.0	8212.0	1953.0	1360.0	Predicted RNA polymerase sigma factor containing a TPR repeat domain
COG0337	16204.0	17554.0	9975.0	4437.0	4642.0	6329.0	2512.0	5962.0	7227.0	10307.0	15595.0	8773.0	14369.0	5516.0	12401.0	1992.0	6219.0	5085.0	11501.0	23037.0	15403.0	6540.0	3933.0	3-dehydroquinate synthetase
COG4947	1704.0	1062.0	744.0	291.0	194.0	512.0	37.0	279.0	553.0	833.0	1953.0	574.0	1521.0	224.0	1334.0	77.0	478.0	130.0	984.0	2081.0	1316.0	293.0	171.0	Uncharacterized protein conserved in bacteria
COG4946	778.0	158.0	111.0	33.0	18.0	58.0	10.0	67.0	34.0	60.0	183.0	115.0	216.0	28.0	302.0	283.0	42.0	21.0	148.0	263.0	168.0	49.0	50.0	Uncharacterized protein related to the periplasmic component of the Tol biopolymer transport system
COG4945	39.0	19.0	33.0	23.0	17.0	10.0	1.0	10.0	93.0	29.0	30.0	308.0	58.0	13.0	26.0	3.0	18.0	2.0	33.0	44.0	46.0	9.0	7.0	Membrane-anchored protein predicted to be involved in regulation of amylopullulanase
COG4944	2238.0	1413.0	2444.0	956.0	409.0	387.0	143.0	997.0	1936.0	2706.0	5035.0	2906.0	5266.0	793.0	5166.0	471.0	1627.0	451.0	3150.0	5951.0	4416.0	1187.0	632.0	Uncharacterized protein conserved in bacteria
COG1740	3688.0	1157.0	1824.0	1146.0	1134.0	1382.0	618.0	1153.0	1896.0	2103.0	1833.0	564.0	1918.0	471.0	1534.0	121.0	905.0	1819.0	1711.0	4190.0	1976.0	918.0	822.0	Ni,Fe-hydrogenase I small subunit
COG0446	19975.0	19200.0	13996.0	5907.0	6428.0	8899.0	4356.0	7674.0	11775.0	13757.0	20015.0	12999.0	19489.0	9277.0	17907.0	3620.0	11831.0	5807.0	16308.0	28587.0	23745.0	8532.0	5238.0	Uncharacterized NAD(FAD)-dependent dehydrogenases
COG4949	2449.0	1414.0	2420.0	916.0	389.0	389.0	129.0	981.0	1901.0	2667.0	4759.0	2765.0	4979.0	743.0	4875.0	241.0	1576.0	442.0	2939.0	5877.0	4208.0	1205.0	602.0	Uncharacterized membrane-anchored protein conserved in bacteria
COG4948	34475.0	23568.0	29704.0	11643.0	7213.0	7467.0	1909.0	11308.0	22853.0	33016.0	61337.0	35730.0	56109.0	8687.0	52112.0	6658.0	19758.0	10181.0	33376.0	76715.0	51578.0	13500.0	7632.0	L-alanine-DL-glutamate epimerase and related enzymes of enolase superfamily
COG5071	0.0	0.0	0.0	0.0	0.0	0.0	0.0	0.0	0.0	0.0	0.0	0.0	0.0	0.0	0.0	0.0	0.0	0.0	0.0	0.0	0.0	0.0	0.0	26S proteasome regulatory complex component
COG0447	2789.0	1933.0	2364.0	843.0	940.0	757.0	417.0	1153.0	1472.0	849.0	1674.0	1085.0	1225.0	475.0	1255.0	600.0	917.0	757.0	1480.0	2958.0	1562.0	686.0	903.0	Dihydroxynaphthoic acid synthase
COG0444	47565.0	49621.0	38761.0	17291.0	13450.0	17164.0	8341.0	18148.0	30874.0	40728.0	65712.0	42841.0	69060.0	20533.0	67508.0	7175.0	29478.0	11703.0	43688.0	93621.0	70235.0	19445.0	11497.0	ABC-type dipeptide/oligopeptide/nickel transport system, ATPase component
COG5360	2236.0	1506.0	2344.0	963.0	410.0	466.0	158.0	921.0	2055.0	3023.0	5352.0	2776.0	5620.0	834.0	5483.0	475.0	1743.0	394.0	3112.0	6570.0	4682.0	1268.0	608.0	Uncharacterized protein conserved in bacteria
COG0445	15221.0	13721.0	8859.0	4601.0	4815.0	7156.0	3018.0	5796.0	6442.0	10599.0	13386.0	7749.0	12936.0	7429.0	10956.0	1761.0	6638.0	5829.0	11381.0	20573.0	16302.0	6639.0	3662.0	NAD/FAD-utilizing enzyme apparently involved in cell division
COG5131	0.0	0.0	0.0	0.0	0.0	0.0	0.0	0.0	0.0	0.0	0.0	0.0	0.0	0.0	0.0	0.0	0.0	0.0	0.0	0.0	0.0	0.0	0.0	Ubiquitin-like protein
COG2127	8681.0	6210.0	8119.0	3232.0	3281.0	2886.0	1263.0	3902.0	6029.0	7466.0	13437.0	8437.0	12453.0	2114.0	10742.0	1637.0	4707.0	3355.0	9060.0	17498.0	12307.0	3252.0	2959.0	Uncharacterized conserved protein
COG2126	0.0	0.0	0.0	0.0	0.0	0.0	0.0	0.0	0.0	0.0	0.0	0.0	0.0	0.0	0.0	0.0	0.0	0.0	0.0	0.0	0.0	0.0	0.0	Ribosomal protein L37E
COG2125	0.0	0.0	0.0	0.0	0.0	0.0	0.0	0.0	0.0	0.0	1.0	0.0	0.0	0.0	0.0	0.0	0.0	0.0	0.0	0.0	0.0	0.0	0.0	Ribosomal protein S6E (S10)
COG2124	14253.0	6829.0	10946.0	3352.0	2587.0	3410.0	514.0	3838.0	7962.0	12487.0	20018.0	11273.0	19886.0	2720.0	17027.0	2622.0	8522.0	2119.0	13562.0	31694.0	18709.0	5224.0	2973.0	Cytochrome P450
COG2123	0.0	0.0	0.0	0.0	0.0	0.0	0.0	0.0	0.0	0.0	3.0	0.0	0.0	1.0	0.0	0.0	1.0	0.0	0.0	0.0	0.0	0.0	0.0	RNase PH-related exoribonuclease
COG2122	1083.0	612.0	971.0	371.0	556.0	904.0	719.0	441.0	823.0	399.0	807.0	434.0	575.0	393.0	470.0	20.0	1051.0	638.0	1242.0	882.0	2081.0	189.0	597.0	Uncharacterized conserved protein
COG2121	3893.0	2072.0	3108.0	1675.0	1812.0	2263.0	1436.0	1931.0	2803.0	3206.0	5305.0	2671.0	5532.0	2467.0	5261.0	444.0	2756.0	2309.0	3858.0	7028.0	6521.0	1207.0	1421.0	Uncharacterized protein conserved in bacteria
COG2120	13362.0	8687.0	12195.0	4060.0	2881.0	2977.0	479.0	3795.0	7337.0	10450.0	21966.0	11956.0	19217.0	3061.0	17965.0	2181.0	6817.0	2278.0	11699.0	25108.0	18170.0	4416.0	3046.0	Uncharacterized proteins, LmbE homologs
COG2129	2964.0	2511.0	1136.0	397.0	274.0	645.0	63.0	379.0	852.0	1492.0	2536.0	791.0	2539.0	275.0	1952.0	348.0	927.0	496.0	1162.0	3746.0	1789.0	613.0	266.0	Predicted phosphoesterases, related to the Icc protein
COG2128	19161.0	11890.0	18124.0	6430.0	5055.0	4553.0	1822.0	6803.0	13094.0	18510.0	33730.0	21842.0	31672.0	4984.0	26592.0	2955.0	12863.0	4222.0	20592.0	43448.0	30554.0	7492.0	5497.0	Uncharacterized conserved protein
COG3471	2543.0	985.0	2223.0	608.0	824.0	530.0	49.0	695.0	1183.0	1914.0	2311.0	3408.0	2792.0	505.0	1825.0	389.0	1081.0	502.0	2743.0	3975.0	2168.0	583.0	857.0	Predicted periplasmic/secreted protein
COG5130	0.0	0.0	0.0	0.0	0.0	0.0	0.0	0.0	0.0	0.0	0.0	0.0	0.0	0.0	0.0	0.0	0.0	0.0	0.0	0.0	0.0	0.0	0.0	Prenylated rab acceptor 1 and related proteins
COG0809	16781.0	14856.0	9089.0	4748.0	4629.0	7058.0	2454.0	6778.0	6685.0	12113.0	16188.0	8384.0	15072.0	6834.0	12777.0	1913.0	6580.0	6283.0	12431.0	23224.0	15814.0	9284.0	3569.0	S-adenosylmethionine:tRNA-ribosyltransferase-isomerase (queuine synthetase)
COG3457	1492.0	1244.0	1121.0	619.0	1126.0	1300.0	850.0	761.0	908.0	899.0	746.0	215.0	707.0	584.0	655.0	155.0	1140.0	779.0	1071.0	1299.0	2168.0	371.0	550.0	Predicted amino acid racemase
COG5073	0.0	1.0	0.0	0.0	0.0	0.0	0.0	0.0	0.0	0.0	0.0	0.0	0.0	1.0	0.0	0.0	0.0	0.0	0.0	0.0	0.0	0.0	0.0	Vacuolar import and degradation protein
COG1498	0.0	0.0	0.0	0.0	0.0	0.0	0.0	0.0	0.0	0.0	1.0	0.0	0.0	0.0	0.0	0.0	0.0	0.0	0.0	0.0	0.0	0.0	0.0	Protein implicated in ribosomal biogenesis, Nop56p homolog
COG1491	0.0	0.0	0.0	0.0	0.0	0.0	0.0	0.0	0.0	0.0	1.0	0.0	0.0	0.0	0.0	0.0	0.0	0.0	0.0	0.0	0.0	0.0	0.0	Predicted RNA-binding protein
COG4690	3756.0	9447.0	909.0	861.0	1573.0	2026.0	1104.0	2957.0	1401.0	2280.0	513.0	374.0	806.0	1593.0	537.0	1014.0	1070.0	2025.0	2189.0	3263.0	1067.0	3959.0	479.0	Dipeptidase
COG4064	0.0	0.0	0.0	0.0	0.0	0.0	0.0	0.0	0.0	0.0	0.0	0.0	0.0	0.0	0.0	0.0	0.0	0.0	0.0	0.0	0.0	0.0	0.0	Tetrahydromethanopterin S-methyltransferase, subunit G
COG5133	80.0	48.0	6.0	5.0	3.0	55.0	0.0	1.0	28.0	0.0	0.0	0.0	1.0	18.0	0.0	0.0	2.0	6.0	14.0	63.0	29.0	0.0	2.0	Uncharacterized conserved protein
COG2461	2629.0	3462.0	662.0	659.0	889.0	963.0	293.0	1601.0	426.0	1338.0	621.0	206.0	771.0	1864.0	648.0	326.0	779.0	1128.0	1903.0	1654.0	798.0	2781.0	352.0	Uncharacterized conserved protein
COG4696	906.0	481.0	179.0	64.0	473.0	139.0	392.0	729.0	1015.0	110.0	225.0	257.0	243.0	130.0	301.0	187.0	381.0	384.0	512.0	415.0	386.0	376.0	112.0	Uncharacterized protein conserved in bacteria
COG4891	629.0	107.0	122.0	46.0	25.0	51.0	3.0	14.0	44.0	77.0	180.0	33.0	88.0	25.0	94.0	3.0	17.0	11.0	84.0	150.0	57.0	24.0	10.0	Uncharacterized conserved protein
COG4890	2719.0	2175.0	3074.0	1472.0	533.0	558.0	175.0	1113.0	2967.0	4343.0	8010.0	4674.0	7472.0	1162.0	6529.0	534.0	2523.0	493.0	3341.0	10161.0	7062.0	1702.0	717.0	Predicted outer membrane lipoprotein
COG4893	1206.0	926.0	1529.0	656.0	231.0	215.0	95.0	579.0	1408.0	1842.0	3455.0	2037.0	3821.0	579.0	3947.0	150.0	1178.0	233.0	1666.0	4149.0	3124.0	813.0	305.0	Uncharacterized protein conserved in bacteria
COG4892	1303.0	667.0	184.0	101.0	73.0	343.0	5.0	40.0	51.0	114.0	31.0	21.0	67.0	29.0	70.0	6.0	26.0	281.0	156.0	481.0	89.0	18.0	7.0	Predicted heme/steroid binding protein
COG2268	5302.0	2187.0	2900.0	1330.0	1857.0	2198.0	640.0	1394.0	1096.0	2289.0	2207.0	2134.0	2733.0	523.0	2421.0	385.0	1144.0	1938.0	3495.0	5285.0	2433.0	654.0	1290.0	Uncharacterized protein conserved in bacteria
COG2269	2666.0	2182.0	1190.0	563.0	248.0	498.0	62.0	386.0	1079.0	1753.0	3446.0	1435.0	2596.0	483.0	1814.0	654.0	897.0	182.0	1292.0	4270.0	3012.0	737.0	361.0	Truncated, possibly inactive, lysyl-tRNA synthetase (class II)
COG5074	0.0	0.0	0.0	0.0	0.0	0.0	0.0	0.0	0.0	0.0	0.0	0.0	8.0	0.0	0.0	0.0	0.0	0.0	0.0	0.0	0.0	0.0	0.0	t-SNARE complex subunit, syntaxin
COG4340	678.0	267.0	640.0	140.0	114.0	83.0	16.0	226.0	224.0	483.0	527.0	425.0	564.0	82.0	478.0	96.0	217.0	133.0	706.0	930.0	413.0	190.0	172.0	Uncharacterized protein conserved in bacteria
COG2264	14771.0	11632.0	8021.0	4030.0	4164.0	6230.0	2219.0	5466.0	5880.0	10027.0	13000.0	7744.0	12617.0	5118.0	10566.0	1769.0	5598.0	5010.0	10413.0	19932.0	13531.0	6324.0	3121.0	Ribosomal protein L11 methylase
COG2265	24605.0	28062.0	13494.0	6917.0	8435.0	10780.0	4335.0	9794.0	9139.0	14615.0	15759.0	10603.0	15862.0	8675.0	13734.0	3775.0	8005.0	9145.0	16442.0	30591.0	17601.0	9347.0	6079.0	SAM-dependent methyltransferases related to tRNA (uracil-5-)-methyltransferase
COG2266	27.0	12.0	18.0	9.0	8.0	7.0	1.0	7.0	13.0	32.0	41.0	9.0	45.0	10.0	26.0	4.0	15.0	2.0	29.0	48.0	36.0	16.0	10.0	GTP:adenosylcobinamide-phosphate guanylyltransferase
COG2267	32055.0	27749.0	26566.0	10315.0	10433.0	11101.0	4055.0	12747.0	18013.0	25723.0	41746.0	25775.0	39521.0	10197.0	34684.0	5608.0	16724.0	9632.0	31817.0	56985.0	39430.0	13575.0	10035.0	Lysophospholipase
COG1499	17.0	13.0	6.0	0.0	0.0	11.0	0.0	0.0	0.0	0.0	0.0	0.0	0.0	0.0	0.0	0.0	0.0	0.0	16.0	51.0	0.0	0.0	0.0	NMD protein affecting ribosome stability and mRNA decay
COG2261	7830.0	7407.0	6098.0	2676.0	2041.0	2154.0	698.0	3015.0	4410.0	6720.0	10040.0	5394.0	8886.0	3088.0	7326.0	2369.0	3837.0	1733.0	6478.0	13965.0	9037.0	3531.0	1417.0	Predicted membrane protein
COG2262	15275.0	16673.0	9446.0	4141.0	4184.0	5889.0	2149.0	5729.0	6802.0	10262.0	14114.0	8480.0	13202.0	5927.0	11377.0	2313.0	6149.0	4085.0	11055.0	21459.0	14264.0	7032.0	3602.0	GTPases
COG2263	228.0	341.0	55.0	24.0	11.0	188.0	5.0	32.0	114.0	98.0	262.0	54.0	229.0	133.0	175.0	9.0	78.0	86.0	88.0	409.0	133.0	193.0	30.0	Predicted RNA methylase
COG1680	50224.0	31648.0	33203.0	12765.0	9626.0	11450.0	2666.0	13765.0	24937.0	37823.0	67367.0	34947.0	63418.0	10765.0	58354.0	6267.0	22510.0	8762.0	37523.0	91707.0	58150.0	16221.0	9358.0	Beta-lactamase class C and other penicillin binding proteins
COG5132	0.0	0.0	0.0	0.0	0.0	0.0	0.0	0.0	0.0	0.0	0.0	0.0	0.0	0.0	0.0	0.0	0.0	0.0	0.0	0.0	0.0	0.0	0.0	Cell cycle control protein, G10 family
COG4537	1721.0	810.0	266.0	270.0	258.0	259.0	56.0	117.0	122.0	312.0	146.0	106.0	259.0	510.0	258.0	70.0	407.0	136.0	431.0	1374.0	314.0	160.0	61.0	Competence protein ComGC
COG4344	8.0	0.0	4.0	0.0	0.0	0.0	0.0	0.0	0.0	0.0	0.0	0.0	0.0	0.0	0.0	0.0	0.0	0.0	0.0	0.0	0.0	0.0	0.0	Uncharacterized protein conserved in archaea
COG4698	554.0	176.0	26.0	12.0	90.0	23.0	1.0	9.0	10.0	31.0	33.0	12.0	19.0	100.0	26.0	8.0	13.0	13.0	43.0	158.0	107.0	15.0	34.0	Uncharacterized protein conserved in bacteria
COG4347	100.0	109.0	17.0	9.0	6.0	7.0	2.0	9.0	15.0	27.0	20.0	12.0	70.0	16.0	33.0	3.0	19.0	4.0	20.0	65.0	70.0	9.0	4.0	Predicted membrane protein
COG4346	34.0	12.0	33.0	2.0	4.0	24.0	1.0	16.0	7.0	14.0	63.0	9.0	42.0	4.0	18.0	2.0	10.0	1.0	9.0	78.0	31.0	21.0	18.0	Predicted membrane-bound dolichyl-phosphate-mannose-protein mannosyltransferase
COG1002	1955.0	2569.0	1516.0	357.0	712.0	668.0	53.0	383.0	1418.0	1081.0	2037.0	1379.0	1841.0	269.0	1476.0	386.0	673.0	922.0	1824.0	2570.0	1596.0	426.0	1128.0	Type II restriction enzyme, methylase subunits
COG2117	0.0	0.0	0.0	0.0	0.0	0.0	0.0	0.0	0.0	0.0	0.0	0.0	0.0	0.0	0.0	0.0	0.0	0.0	0.0	0.0	0.0	0.0	0.0	Predicted subunit of tRNA(5-methylaminomethyl-2-thiouridylate) methyltransferase, contains the PP-loop ATPase domain
COG4060	0.0	0.0	0.0	0.0	0.0	0.0	0.0	0.0	0.0	0.0	0.0	0.0	0.0	0.0	0.0	0.0	0.0	0.0	0.0	0.0	0.0	0.0	0.0	Tetrahydromethanopterin S-methyltransferase, subunit D
COG3029	855.0	239.0	370.0	216.0	12.0	103.0	4.0	44.0	70.0	396.0	140.0	51.0	241.0	155.0	255.0	11.0	63.0	17.0	104.0	639.0	156.0	143.0	68.0	Fumarate reductase subunit C
COG3028	4067.0	2788.0	2961.0	994.0	946.0	937.0	82.0	881.0	1836.0	2926.0	4771.0	4085.0	4171.0	723.0	2772.0	524.0	1547.0	640.0	3231.0	7075.0	4417.0	1134.0	1070.0	Uncharacterized protein conserved in bacteria
COG3025	3533.0	1375.0	2698.0	926.0	904.0	641.0	75.0	774.0	1497.0	2662.0	3227.0	3572.0	3666.0	644.0	2865.0	852.0	1378.0	501.0	3055.0	5532.0	2879.0	877.0	922.0	Uncharacterized conserved protein
COG3024	5423.0	3428.0	4257.0	1418.0	1119.0	972.0	175.0	1378.0	2496.0	4249.0	6293.0	4466.0	6900.0	1055.0	6116.0	826.0	2193.0	782.0	5128.0	8482.0	5490.0	1609.0	1342.0	Uncharacterized protein conserved in bacteria
COG3027	8599.0	5145.0	5767.0	2314.0	1760.0	1927.0	394.0	1932.0	3939.0	6218.0	10279.0	6960.0	9782.0	2111.0	8296.0	787.0	3644.0	1528.0	7132.0	14123.0	9202.0	2477.0	1616.0	Uncharacterized protein conserved in bacteria
COG3026	2660.0	915.0	2017.0	649.0	716.0	451.0	41.0	466.0	895.0	1665.0	1783.0	2757.0	2045.0	441.0	1480.0	131.0	829.0	387.0	2065.0	3477.0	1785.0	517.0	658.0	Negative regulator of sigma E activity
COG3021	4060.0	2480.0	2927.0	1327.0	990.0	901.0	540.0	1769.0	2495.0	3554.0	6182.0	3689.0	6229.0	1024.0	6032.0	1165.0	2333.0	1028.0	3604.0	7458.0	5338.0	1716.0	1052.0	Uncharacterized protein conserved in bacteria
COG4062	0.0	0.0	0.0	0.0	0.0	0.0	0.0	0.0	0.0	0.0	0.0	0.0	0.0	0.0	0.0	0.0	0.0	0.0	0.0	0.0	0.0	0.0	0.0	Tetrahydromethanopterin S-methyltransferase, subunit B
COG3023	11203.0	7421.0	9281.0	3732.0	2927.0	3892.0	1195.0	3882.0	7380.0	10270.0	16557.0	10829.0	15078.0	3447.0	12494.0	1299.0	6144.0	2752.0	10803.0	22681.0	16451.0	5988.0	3517.0	Negative regulator of beta-lactamase expression
COG3022	8089.0	12589.0	6312.0	3144.0	3895.0	4660.0	2364.0	4848.0	3071.0	5717.0	5332.0	4849.0	5277.0	4990.0	4123.0	1536.0	3731.0	4458.0	7865.0	9477.0	7182.0	4982.0	2973.0	Uncharacterized protein conserved in bacteria
COG4768	1023.0	1845.0	147.0	97.0	202.0	291.0	55.0	96.0	132.0	267.0	155.0	109.0	236.0	833.0	187.0	75.0	410.0	118.0	293.0	397.0	332.0	136.0	65.0	Uncharacterized protein containing a divergent version of the methyl-accepting chemotaxis-like domain
COG3560	2979.0	2411.0	2301.0	1310.0	758.0	902.0	200.0	1584.0	2452.0	3758.0	4937.0	4411.0	5945.0	1552.0	5215.0	745.0	2259.0	905.0	2944.0	6636.0	4734.0	1600.0	652.0	Predicted oxidoreductase related to nitroreductase
COG4763	1487.0	1126.0	2023.0	943.0	267.0	270.0	110.0	667.0	1536.0	2340.0	3910.0	2243.0	4263.0	663.0	4549.0	571.0	1373.0	279.0	2011.0	5020.0	3408.0	999.0	337.0	Predicted membrane protein
COG4762	582.0	282.0	1677.0	508.0	416.0	142.0	12.0	395.0	240.0	290.0	1157.0	704.0	374.0	196.0	916.0	329.0	329.0	92.0	753.0	1083.0	916.0	197.0	117.0	Uncharacterized protein conserved in bacteria
COG4760	2272.0	3494.0	2630.0	907.0	1068.0	745.0	460.0	1405.0	2290.0	1939.0	5088.0	2122.0	3297.0	642.0	2762.0	973.0	1528.0	580.0	2118.0	5113.0	4311.0	1025.0	1103.0	Predicted membrane protein
COG4767	5712.0	11137.0	3683.0	1484.0	1204.0	2183.0	98.0	1418.0	1367.0	2009.0	2399.0	1216.0	1364.0	707.0	1859.0	595.0	497.0	880.0	2131.0	5748.0	1724.0	781.0	580.0	Glycopeptide antibiotics resistance protein
COG4766	417.0	466.0	575.0	264.0	450.0	171.0	58.0	488.0	265.0	377.0	315.0	494.0	296.0	79.0	369.0	52.0	287.0	270.0	399.0	619.0	325.0	323.0	53.0	Ethanolamine utilization protein
COG4765	2060.0	1422.0	2282.0	935.0	391.0	424.0	152.0	881.0	1945.0	2870.0	5085.0	2715.0	5350.0	796.0	5357.0	463.0	1674.0	385.0	2982.0	5953.0	4507.0	1206.0	565.0	Uncharacterized protein conserved in bacteria
COG4764	1870.0	1353.0	2149.0	992.0	376.0	424.0	133.0	851.0	2152.0	2719.0	4935.0	3913.0	5306.0	851.0	5063.0	242.0	1769.0	381.0	2628.0	6133.0	4486.0	1136.0	490.0	Uncharacterized protein conserved in bacteria
COG1841	15206.0	16654.0	9404.0	4132.0	4164.0	5639.0	2120.0	5699.0	6741.0	10105.0	13984.0	8407.0	13008.0	5931.0	11271.0	2302.0	6111.0	4075.0	10984.0	21072.0	14156.0	6994.0	3523.0	Ribosomal protein L30/L7E
COG1840	25380.0	18025.0	21106.0	8419.0	7331.0	8307.0	3940.0	8730.0	15907.0	20128.0	32576.0	26810.0	34413.0	8981.0	31485.0	3495.0	16206.0	5823.0	25013.0	46681.0	34295.0	8700.0	6607.0	ABC-type Fe3+ transport system, periplasmic component
COG1843	10021.0	4743.0	6603.0	2475.0	1664.0	2458.0	310.0	2188.0	5368.0	7508.0	13225.0	7565.0	11644.0	1717.0	10371.0	1042.0	4095.0	1180.0	7685.0	18877.0	11089.0	2846.0	1859.0	Flagellar hook capping protein
COG1842	4899.0	3406.0	5590.0	1716.0	1946.0	1272.0	494.0	1811.0	1228.0	2595.0	2995.0	2543.0	3330.0	700.0	3328.0	820.0	1624.0	836.0	4041.0	5956.0	3339.0	1153.0	1395.0	Phage shock protein A (IM30), suppresses sigma54-dependent transcription
COG1845	17121.0	9751.0	15578.0	5665.0	3753.0	3342.0	731.0	5289.0	11451.0	17150.0	31979.0	19107.0	29642.0	4448.0	26154.0	2599.0	10130.0	3448.0	17397.0	38719.0	27185.0	6758.0	4200.0	Heme/copper-type cytochrome/quinol oxidase, subunit 3
COG1844	0.0	0.0	0.0	0.0	0.0	0.0	0.0	0.0	0.0	0.0	0.0	0.0	0.0	0.0	0.0	0.0	0.0	0.0	0.0	0.0	0.0	0.0	0.0	Uncharacterized protein conserved in archaea
COG1847	7261.0	9708.0	2713.0	1856.0	3272.0	4384.0	2320.0	3371.0	2667.0	2814.0	2301.0	1186.0	2130.0	3696.0	1712.0	1210.0	2531.0	3544.0	3982.0	6416.0	4235.0	2107.0	1833.0	Predicted RNA-binding protein
COG1846	119503.0	104975.0	91536.0	37474.0	28656.0	37028.0	13891.0	39391.0	68855.0	94912.0	160210.0	102721.0	155867.0	35544.0	143756.0	17981.0	65093.0	24955.0	106153.0	229095.0	155674.0	44789.0	27408.0	Transcriptional regulators
COG2390	13293.0	11345.0	14642.0	6290.0	4346.0	3992.0	2411.0	6892.0	11707.0	15003.0	27234.0	16331.0	28730.0	5971.0	29879.0	2488.0	10972.0	3383.0	15871.0	33037.0	26364.0	7188.0	4494.0	Transcriptional regulator, contains sigma factor-related N-terminal domain
COG2391	8056.0	4980.0	7833.0	2516.0	2220.0	1827.0	309.0	2599.0	4979.0	7881.0	14570.0	9236.0	13188.0	2119.0	11291.0	1698.0	4574.0	1827.0	9476.0	17606.0	12059.0	2929.0	2208.0	Predicted transporter component
COG4919	0.0	0.0	0.0	0.0	0.0	0.0	0.0	0.0	0.0	0.0	0.0	0.0	0.0	0.0	0.0	0.0	0.0	0.0	0.0	0.0	0.0	0.0	0.0	Ribosomal protein S30
COG0730	41749.0	32839.0	32616.0	12689.0	13170.0	15623.0	6880.0	13796.0	23503.0	31034.0	50894.0	31480.0	50254.0	10940.0	43702.0	6397.0	21936.0	12849.0	38167.0	70042.0	52658.0	11801.0	12107.0	Predicted permeases
COG0731	2612.0	2258.0	1188.0	870.0	1544.0	2277.0	1304.0	1155.0	1113.0	1115.0	916.0	207.0	757.0	1791.0	433.0	25.0	1246.0	2096.0	1698.0	1792.0	2656.0	261.0	1105.0	Fe-S oxidoreductases
COG0732	20452.0	22608.0	10765.0	3706.0	6325.0	8842.0	2870.0	4631.0	4446.0	7868.0	8885.0	6739.0	8194.0	9863.0	5965.0	2241.0	5258.0	4519.0	11464.0	20024.0	11661.0	4024.0	3854.0	Restriction endonuclease S subunits
COG0733	13028.0	20351.0	7979.0	4562.0	9072.0	10853.0	4920.0	7688.0	5602.0	6360.0	4318.0	4551.0	4963.0	7121.0	3777.0	1637.0	4455.0	10097.0	11504.0	13782.0	10172.0	3216.0	4586.0	Na+-dependent transporters of the SNF family
COG0735	35152.0	34373.0	21384.0	10291.0	11490.0	15116.0	5681.0	13220.0	15536.0	23339.0	32016.0	19750.0	31622.0	10869.0	27301.0	4741.0	13976.0	12882.0	26333.0	52758.0	33507.0	12823.0	7811.0	Fe2+/Zn2+ uptake regulation proteins
COG0736	10347.0	10617.0	7277.0	3259.0	3183.0	3834.0	1643.0	3502.0	4671.0	6452.0	9650.0	6059.0	9632.0	3902.0	8980.0	1118.0	4893.0	3136.0	7578.0	14756.0	10498.0	2498.0	3200.0	Phosphopantetheinyl transferase (holo-ACP synthase)
COG0737	18277.0	15665.0	7362.0	3536.0	4688.0	6067.0	2816.0	6090.0	4417.0	8584.0	9106.0	4849.0	8943.0	5178.0	7066.0	2250.0	5803.0	4655.0	9345.0	18434.0	10516.0	6936.0	2869.0	5'-nucleotidase/2',3'-cyclic phosphodiesterase and related esterases
COG0738	18870.0	17885.0	10351.0	4661.0	2854.0	5073.0	1087.0	5318.0	9396.0	15468.0	29937.0	9575.0	22822.0	3899.0	20456.0	2184.0	7965.0	3846.0	12558.0	35549.0	22638.0	7778.0	3058.0	Fucose permease
COG0739	54652.0	35077.0	37191.0	15947.0	17988.0	22016.0	8355.0	19373.0	26560.0	34394.0	55795.0	34121.0	51837.0	12204.0	44259.0	6266.0	23274.0	18814.0	42258.0	84240.0	58020.0	15930.0	13963.0	Membrane proteins related to metalloendopeptidases
COG3792	26.0	13.0	2.0	6.0	4.0	5.0	0.0	8.0	16.0	34.0	135.0	17.0	46.0	4.0	15.0	2.0	4.0	2.0	28.0	29.0	14.0	6.0	11.0	Uncharacterized protein conserved in bacteria
COG4420	4541.0	3413.0	2567.0	941.0	1031.0	885.0	540.0	1602.0	2870.0	3408.0	7048.0	2693.0	5586.0	973.0	4929.0	1267.0	2299.0	781.0	3725.0	6976.0	5121.0	1486.0	1310.0	Predicted membrane protein
COG4421	1099.0	704.0	1069.0	370.0	211.0	274.0	73.0	406.0	716.0	1467.0	2360.0	768.0	2387.0	338.0	1974.0	866.0	898.0	446.0	1386.0	3409.0	1551.0	566.0	262.0	Capsular polysaccharide biosynthesis protein
COG4422	3716.0	1992.0	1404.0	566.0	387.0	1052.0	80.0	490.0	824.0	1667.0	3065.0	894.0	2548.0	301.0	2111.0	422.0	834.0	225.0	1858.0	4195.0	1987.0	569.0	361.0	Bacteriophage protein gp37
COG2083	0.0	0.0	0.0	0.0	0.0	0.0	0.0	0.0	0.0	0.0	0.0	0.0	0.0	0.0	0.0	0.0	0.0	0.0	0.0	0.0	0.0	0.0	0.0	Uncharacterized protein conserved in archaea
COG4424	109.0	79.0	189.0	65.0	44.0	42.0	12.0	45.0	142.0	174.0	405.0	207.0	372.0	29.0	314.0	64.0	207.0	42.0	200.0	692.0	449.0	128.0	34.0	Uncharacterized protein conserved in bacteria
COG4425	1474.0	1058.0	3017.0	1071.0	588.0	321.0	98.0	863.0	1529.0	1949.0	3785.0	2380.0	3906.0	739.0	4263.0	184.0	1473.0	322.0	2254.0	4693.0	3786.0	956.0	612.0	Predicted membrane protein
COG4427	795.0	467.0	954.0	260.0	213.0	212.0	32.0	280.0	426.0	976.0	1428.0	661.0	1198.0	177.0	1418.0	102.0	544.0	176.0	1366.0	1818.0	1237.0	363.0	188.0	Uncharacterized protein conserved in bacteria
COG0478	1540.0	1394.0	1476.0	737.0	705.0	1008.0	764.0	649.0	1842.0	1670.0	3960.0	2360.0	2798.0	925.0	1920.0	160.0	1929.0	652.0	1716.0	4717.0	4947.0	607.0	755.0	RIO-like serine/threonine protein kinase fused to N-terminal HTH domain
COG1859	903.0	374.0	528.0	315.0	72.0	284.0	8.0	107.0	157.0	571.0	400.0	190.0	521.0	85.0	542.0	19.0	175.0	311.0	287.0	1408.0	311.0	126.0	64.0	RNA:NAD 2'-phosphotransferase
COG3739	2651.0	1722.0	2624.0	1187.0	508.0	467.0	152.0	1125.0	2551.0	3420.0	5751.0	4511.0	6448.0	1004.0	6318.0	749.0	2104.0	463.0	3278.0	7435.0	5101.0	1346.0	723.0	Uncharacterized integral membrane protein
COG3562	584.0	292.0	381.0	165.0	105.0	102.0	33.0	176.0	264.0	542.0	771.0	361.0	875.0	236.0	826.0	294.0	258.0	120.0	702.0	1078.0	726.0	223.0	160.0	Capsule polysaccharide export protein
COG3363	2661.0	3715.0	371.0	252.0	188.0	873.0	40.0	85.0	112.0	578.0	284.0	62.0	397.0	30.0	365.0	8.0	101.0	42.0	415.0	2588.0	76.0	88.0	19.0	Archaeal IMP cyclohydrolase
COG3731	2274.0	1764.0	1667.0	758.0	360.0	349.0	145.0	603.0	1452.0	1939.0	3648.0	2141.0	3946.0	692.0	4077.0	173.0	1183.0	252.0	1878.0	4462.0	3384.0	864.0	343.0	Phosphotransferase system sorbitol-specific component IIA
COG4910	783.0	1128.0	1373.0	691.0	999.0	1543.0	1408.0	555.0	1258.0	772.0	895.0	131.0	444.0	732.0	520.0	7.0	1871.0	950.0	1317.0	791.0	3450.0	84.0	948.0	Propanediol dehydratase, small subunit
COG3733	624.0	253.0	522.0	193.0	157.0	123.0	16.0	199.0	391.0	533.0	1405.0	955.0	649.0	105.0	919.0	85.0	505.0	98.0	508.0	1606.0	990.0	317.0	114.0	Cu2+-containing amine oxidase
COG3638	5281.0	3303.0	6859.0	2031.0	2652.0	1963.0	386.0	1982.0	3328.0	5287.0	7426.0	7814.0	8035.0	2100.0	7450.0	745.0	3509.0	1713.0	8045.0	12384.0	7373.0	2241.0	1948.0	ABC-type phosphate/phosphonate transport system, ATPase component
COG3735	5860.0	3777.0	4189.0	1765.0	889.0	1243.0	329.0	1594.0	3846.0	6383.0	11870.0	4293.0	10236.0	1841.0	9298.0	687.0	3212.0	856.0	4884.0	12869.0	9699.0	2610.0	1186.0	Uncharacterized protein conserved in bacteria
COG3734	3245.0	2213.0	3525.0	1424.0	645.0	690.0	198.0	1304.0	2836.0	4331.0	8698.0	3872.0	7382.0	1138.0	6798.0	553.0	2390.0	915.0	4242.0	9509.0	7391.0	1779.0	776.0	2-keto-3-deoxy-galactonokinase
COG3737	4454.0	2541.0	3727.0	1510.0	668.0	729.0	207.0	1422.0	3320.0	4754.0	9111.0	5315.0	8228.0	1261.0	7151.0	683.0	2844.0	677.0	4567.0	11145.0	7899.0	2011.0	1132.0	Uncharacterized conserved protein
COG3736	4163.0	2730.0	4257.0	1837.0	726.0	760.0	252.0	1660.0	3916.0	5518.0	9493.0	6271.0	10066.0	1552.0	9880.0	470.0	3275.0	733.0	5251.0	11626.0	8494.0	2271.0	993.0	Type IV secretory pathway, component VirB8
COG0803	16659.0	20016.0	10948.0	5854.0	7899.0	8274.0	4928.0	10441.0	7440.0	9808.0	9928.0	7067.0	10917.0	11538.0	9282.0	3913.0	7084.0	7868.0	12979.0	17691.0	13513.0	9831.0	4789.0	ABC-type metal ion transport system, periplasmic component/surface adhesin
COG3790	919.0	249.0	305.0	227.0	49.0	47.0	3.0	60.0	171.0	558.0	84.0	354.0	523.0	169.0	306.0	10.0	95.0	18.0	158.0	544.0	111.0	100.0	151.0	Predicted membrane protein
COG5079	0.0	0.0	0.0	0.0	0.0	0.0	0.0	0.0	0.0	0.0	0.0	0.0	0.0	0.0	0.0	0.0	0.0	0.0	0.0	0.0	0.0	0.0	0.0	Nuclear protein export factor
COG1939	5313.0	6630.0	1402.0	900.0	1511.0	2850.0	947.0	1563.0	1046.0	1947.0	916.0	258.0	1094.0	2589.0	847.0	416.0	1551.0	1347.0	1817.0	3940.0	2541.0	712.0	671.0	Uncharacterized protein conserved in bacteria
COG5388	2089.0	1393.0	2210.0	882.0	357.0	448.0	147.0	879.0	1941.0	2657.0	4873.0	2605.0	5086.0	776.0	4981.0	454.0	1596.0	373.0	2626.0	5689.0	4273.0	1260.0	546.0	Uncharacterized protein conserved in bacteria
COG5389	2129.0	1463.0	2306.0	957.0	417.0	443.0	152.0	884.0	2077.0	2955.0	5128.0	3012.0	5530.0	809.0	5443.0	465.0	1680.0	440.0	3031.0	6058.0	4554.0	1291.0	570.0	Uncharacterized protein conserved in bacteria
COG1447	4090.0	8172.0	961.0	746.0	672.0	1230.0	480.0	345.0	295.0	1086.0	415.0	272.0	669.0	1752.0	567.0	354.0	598.0	404.0	1212.0	3204.0	641.0	1198.0	137.0	Phosphotransferase system cellobiose-specific component IIA
COG5383	1909.0	1539.0	2341.0	1064.0	403.0	431.0	133.0	784.0	2060.0	2950.0	6049.0	2810.0	5284.0	810.0	5014.0	259.0	1815.0	352.0	2335.0	7369.0	5546.0	1291.0	483.0	Uncharacterized protein conserved in bacteria
COG5380	633.0	206.0	1091.0	147.0	605.0	329.0	6.0	227.0	296.0	530.0	368.0	1285.0	792.0	59.0	363.0	304.0	249.0	252.0	1336.0	958.0	589.0	124.0	438.0	Lipase chaperone
COG5381	159.0	65.0	99.0	40.0	23.0	59.0	4.0	47.0	85.0	168.0	288.0	128.0	240.0	23.0	234.0	14.0	79.0	15.0	118.0	307.0	252.0	123.0	36.0	Uncharacterized protein conserved in bacteria
COG5386	67.0	322.0	27.0	23.0	30.0	61.0	38.0	14.0	14.0	52.0	31.0	11.0	95.0	54.0	36.0	3.0	63.0	27.0	30.0	109.0	86.0	141.0	6.0	Cell surface protein
COG5387	2032.0	1401.0	2215.0	907.0	386.0	411.0	150.0	859.0	1909.0	2811.0	4986.0	2655.0	5308.0	788.0	5228.0	460.0	1628.0	373.0	2923.0	5801.0	4379.0	1178.0	551.0	Chaperone required for the assembly of the mitochondrial F1-ATPase
COG5384	0.0	0.0	0.0	0.0	0.0	0.0	0.0	0.0	0.0	0.0	0.0	0.0	0.0	0.0	0.0	0.0	0.0	0.0	0.0	0.0	0.0	0.0	0.0	U3 small nucleolar ribonucleoprotein component
COG5385	2043.0	1423.0	2253.0	931.0	391.0	420.0	149.0	872.0	1929.0	2855.0	5076.0	2714.0	5351.0	796.0	5331.0	462.0	1653.0	379.0	2974.0	5921.0	4483.0	1197.0	560.0	Uncharacterized protein conserved in bacteria
COG4052	0.0	0.0	0.0	0.0	0.0	0.0	0.0	0.0	0.0	0.0	0.0	0.0	0.0	0.0	0.0	0.0	0.0	0.0	0.0	0.0	0.0	0.0	0.0	Uncharacterized protein related to methyl coenzyme M reductase subunit C
COG4398	1665.0	439.0	667.0	196.0	111.0	236.0	17.0	274.0	284.0	643.0	725.0	470.0	842.0	85.0	562.0	39.0	289.0	142.0	838.0	1349.0	544.0	233.0	347.0	Uncharacterized protein conserved in bacteria
COG4399	1740.0	1353.0	1972.0	563.0	1568.0	1616.0	802.0	1125.0	1456.0	1516.0	2210.0	1903.0	2348.0	1814.0	1695.0	344.0	1669.0	1022.0	2450.0	2441.0	3625.0	447.0	1143.0	Uncharacterized protein conserved in bacteria
COG0428	14435.0	12420.0	9219.0	4040.0	4689.0	6232.0	2953.0	4512.0	6159.0	8285.0	10188.0	8137.0	10363.0	4672.0	8277.0	1525.0	7417.0	4182.0	9934.0	19273.0	13151.0	3576.0	3168.0	Predicted divalent heavy-metal cations transporter
COG0429	5036.0	2993.0	3142.0	1085.0	990.0	1198.0	119.0	973.0	2006.0	3177.0	5115.0	4294.0	4677.0	1795.0	3062.0	546.0	1677.0	1089.0	3500.0	7660.0	5528.0	1187.0	1224.0	Predicted hydrolase of the alpha/beta-hydrolase fold
COG0398	7817.0	8889.0	5921.0	2709.0	3304.0	4452.0	2058.0	3875.0	2248.0	4772.0	3515.0	2392.0	4182.0	4503.0	3335.0	1823.0	3170.0	3258.0	5479.0	8687.0	5639.0	3971.0	1587.0	Uncharacterized conserved protein
COG0399	28736.0	20589.0	15108.0	7865.0	7422.0	11176.0	4012.0	10133.0	11925.0	19273.0	28214.0	13221.0	25312.0	6840.0	20883.0	3222.0	10093.0	10588.0	19095.0	39650.0	25620.0	12514.0	6465.0	Predicted pyridoxal phosphate-dependent enzyme apparently involved in regulation of cell wall biogenesis
COG0424	19932.0	18085.0	15253.0	6946.0	7201.0	8337.0	3455.0	8981.0	10901.0	16192.0	23806.0	15299.0	22555.0	6565.0	19465.0	2978.0	9253.0	7937.0	18505.0	34372.0	23754.0	8899.0	5751.0	Nucleotide-binding protein implicated in inhibition of septum formation
COG0397	6224.0	4960.0	6819.0	2007.0	2136.0	1911.0	210.0	1905.0	3154.0	5218.0	8941.0	6543.0	7876.0	1660.0	6363.0	1708.0	3002.0	1423.0	6855.0	12306.0	8173.0	1943.0	1801.0	Uncharacterized conserved protein
COG0394	30514.0	29466.0	21886.0	9052.0	7914.0	9153.0	2498.0	11325.0	15076.0	22539.0	35226.0	22352.0	36009.0	6902.0	33077.0	5446.0	13074.0	7048.0	24102.0	51935.0	32462.0	11571.0	6297.0	Protein-tyrosine-phosphatase
COG0395	77093.0	108060.0	48347.0	20185.0	13731.0	27880.0	4353.0	20206.0	37888.0	53054.0	88996.0	53501.0	82459.0	16222.0	87838.0	12721.0	30409.0	10285.0	58855.0	151925.0	75301.0	22119.0	16936.0	ABC-type sugar transport system, permease component
COG0420	13462.0	17782.0	8110.0	3836.0	4461.0	6106.0	2475.0	4904.0	5587.0	8300.0	8106.0	6614.0	9942.0	6271.0	8647.0	2824.0	5495.0	4002.0	8936.0	17505.0	10388.0	5249.0	2754.0	DNA repair exonuclease
COG0421	13900.0	11870.0	11623.0	3794.0	4570.0	4480.0	1503.0	4384.0	6468.0	9323.0	15134.0	11657.0	14282.0	2529.0	12317.0	2034.0	6307.0	2741.0	12524.0	24200.0	15295.0	3694.0	3979.0	Spermidine synthase
COG0422	11549.0	13216.0	7485.0	3420.0	3889.0	5163.0	2046.0	4419.0	4304.0	7403.0	9449.0	5772.0	8695.0	4641.0	6778.0	1498.0	4234.0	4336.0	8808.0	15575.0	10552.0	5227.0	2739.0	Thiamine biosynthesis protein ThiC
COG0423	7141.0	8080.0	3171.0	1540.0	1710.0	2578.0	918.0	2847.0	1953.0	2962.0	3145.0	1358.0	2616.0	1182.0	2521.0	893.0	1321.0	1722.0	3126.0	6317.0	2490.0	3581.0	1185.0	Glycyl-tRNA synthetase (class II)
COG3605	3595.0	1785.0	3620.0	1255.0	1011.0	852.0	160.0	1108.0	2235.0	3542.0	5436.0	4042.0	6093.0	868.0	5797.0	480.0	1863.0	689.0	4324.0	7234.0	4993.0	1433.0	981.0	Signal transduction protein containing GAF and PtsI domains
COG3604	6104.0	1936.0	4541.0	1339.0	1508.0	1387.0	110.0	997.0	1768.0	3702.0	4887.0	3320.0	4634.0	537.0	4209.0	907.0	1721.0	929.0	4436.0	9046.0	4152.0	1570.0	1227.0	Transcriptional regulator containing GAF, AAA-type ATPase, and DNA binding domains
COG3607	5564.0	2879.0	5434.0	1877.0	1482.0	1335.0	260.0	1951.0	3732.0	5459.0	9421.0	6741.0	9557.0	1423.0	8809.0	889.0	3289.0	1128.0	6853.0	12154.0	8738.0	2146.0	1532.0	Predicted lactoylglutathione lyase
COG4558	3244.0	2191.0	3938.0	1634.0	1152.0	555.0	533.0	1793.0	2569.0	3370.0	5655.0	4442.0	6204.0	1084.0	5681.0	456.0	2364.0	759.0	3517.0	7687.0	5259.0	1604.0	948.0	ABC-type hemin transport system, periplasmic component
COG4559	2521.0	1256.0	2953.0	997.0	835.0	585.0	106.0	816.0	1624.0	2360.0	3987.0	3248.0	4347.0	650.0	4320.0	220.0	1317.0	529.0	3262.0	5224.0	3894.0	1001.0	685.0	ABC-type hemin transport system, ATPase component
COG3603	451.0	341.0	301.0	96.0	72.0	198.0	34.0	95.0	142.0	252.0	401.0	247.0	446.0	75.0	338.0	21.0	117.0	65.0	458.0	1043.0	464.0	96.0	46.0	Uncharacterized conserved protein
COG3602	528.0	227.0	1277.0	184.0	595.0	378.0	21.0	250.0	1032.0	409.0	723.0	1168.0	658.0	74.0	598.0	309.0	278.0	286.0	1430.0	1091.0	904.0	228.0	387.0	Uncharacterized protein conserved in bacteria
COG4555	797.0	571.0	614.0	233.0	148.0	373.0	35.0	236.0	618.0	1007.0	2529.0	742.0	1420.0	219.0	920.0	112.0	514.0	98.0	580.0	2903.0	2348.0	444.0	165.0	ABC-type Na+ transport system, ATPase component
COG3609	3597.0	2186.0	4768.0	1207.0	1719.0	1272.0	176.0	1485.0	2627.0	4081.0	9095.0	4823.0	6938.0	923.0	5306.0	987.0	2419.0	1030.0	6316.0	10218.0	7766.0	1836.0	1356.0	Predicted transcriptional regulators containing the CopG/Arc/MetJ DNA-binding domain
COG3608	10954.0	9116.0	9417.0	3926.0	2523.0	3162.0	1219.0	3489.0	8240.0	10563.0	18982.0	13901.0	18900.0	3431.0	17455.0	984.0	7253.0	2644.0	11157.0	25177.0	18737.0	4287.0	2762.0	Predicted deacylase
COG4552	4112.0	6404.0	1247.0	758.0	773.0	1943.0	243.0	1696.0	752.0	2180.0	1731.0	1015.0	1489.0	2149.0	1386.0	429.0	644.0	1099.0	1984.0	4929.0	1602.0	2806.0	521.0	Predicted acetyltransferase involved in intracellular survival and related acetyltransferases
COG4553	3962.0	2160.0	2964.0	1107.0	581.0	642.0	161.0	1130.0	2382.0	3931.0	6944.0	3793.0	6064.0	876.0	4546.0	1068.0	2256.0	556.0	3864.0	9250.0	5922.0	1521.0	1018.0	Poly-beta-hydroxyalkanoate depolymerase
COG3366	421.0	78.0	102.0	54.0	23.0	136.0	6.0	44.0	158.0	100.0	215.0	42.0	175.0	27.0	125.0	10.0	56.0	119.0	102.0	656.0	141.0	205.0	33.0	Uncharacterized protein conserved in archaea
COG2738	5151.0	8189.0	1363.0	1012.0	1319.0	2309.0	645.0	1559.0	844.0	2526.0	2092.0	595.0	2169.0	1914.0	1784.0	720.0	1084.0	1423.0	1893.0	5525.0	1752.0	1773.0	262.0	Predicted Zn-dependent protease
COG2739	5070.0	7088.0	1595.0	1141.0	1749.0	2941.0	1325.0	1704.0	1049.0	2000.0	884.0	274.0	1070.0	3337.0	782.0	649.0	1619.0	1572.0	2248.0	2943.0	2652.0	1532.0	682.0	Uncharacterized protein conserved in bacteria
COG2732	1381.0	1039.0	515.0	346.0	164.0	282.0	62.0	179.0	257.0	707.0	429.0	234.0	523.0	665.0	490.0	395.0	545.0	139.0	469.0	1260.0	571.0	294.0	138.0	Barstar, RNAse (barnase) inhibitor
COG2733	2225.0	1713.0	3225.0	1310.0	712.0	522.0	96.0	896.0	1877.0	2956.0	5098.0	3416.0	4367.0	771.0	3667.0	539.0	1692.0	356.0	2536.0	6824.0	4862.0	1051.0	618.0	Predicted membrane protein
COG1490	11889.0	14142.0	6402.0	2809.0	3601.0	5017.0	1924.0	4525.0	3929.0	5859.0	6658.0	3593.0	6036.0	4833.0	4351.0	1496.0	3747.0	3542.0	7138.0	11651.0	8067.0	5381.0	2651.0	D-Tyr-tRNAtyr deacylase
COG2731	4171.0	6350.0	2132.0	1409.0	722.0	2269.0	733.0	401.0	866.0	2197.0	688.0	119.0	805.0	1970.0	1066.0	30.0	1142.0	889.0	1009.0	3141.0	2045.0	395.0	646.0	Beta-galactosidase, beta subunit
COG5016	6861.0	6499.0	4284.0	1808.0	3826.0	4991.0	2175.0	3196.0	1885.0	2200.0	1541.0	2168.0	1495.0	3180.0	1087.0	82.0	2426.0	3878.0	5796.0	5453.0	5310.0	2496.0	2304.0	Pyruvate/oxaloacetate carboxyltransferase
COG0532	15725.0	16858.0	9978.0	4689.0	5156.0	6610.0	2704.0	6551.0	7115.0	10560.0	14308.0	8602.0	13522.0	6177.0	11613.0	2324.0	6392.0	5599.0	11931.0	22101.0	14827.0	7079.0	3909.0	Translation initiation factor 2 (IF-2: GTPase)
COG3365	0.0	0.0	0.0	0.0	0.0	0.0	0.0	0.0	0.0	0.0	0.0	0.0	0.0	0.0	0.0	0.0	0.0	0.0	0.0	0.0	0.0	0.0	0.0	Uncharacterized protein conserved in archaea
COG1269	7133.0	9095.0	1799.0	1755.0	1915.0	3567.0	1207.0	3222.0	732.0	3872.0	875.0	376.0	1422.0	3530.0	977.0	1417.0	1035.0	2646.0	3252.0	4932.0	1861.0	5282.0	822.0	Archaeal/vacuolar-type H+-ATPase subunit I
COG1268	10516.0	12297.0	6847.0	3026.0	2204.0	3320.0	591.0	3295.0	4546.0	7276.0	10544.0	7302.0	10997.0	2827.0	10938.0	1446.0	4083.0	1804.0	7008.0	17299.0	9745.0	3072.0	1849.0	Uncharacterized conserved protein
COG0537	24869.0	24877.0	17853.0	8161.0	9128.0	10628.0	4187.0	10407.0	12940.0	17806.0	26025.0	16597.0	24530.0	8717.0	21071.0	3804.0	11048.0	9819.0	20653.0	40256.0	26512.0	9935.0	7053.0	Diadenosine tetraphosphate (Ap4A) hydrolase and other HIT family hydrolases
COG1962	89.0	49.0	8.0	6.0	3.0	56.0	0.0	1.0	69.0	3.0	0.0	1.0	21.0	18.0	0.0	0.0	2.0	60.0	15.0	63.0	29.0	77.0	2.0	Tetrahydromethanopterin S-methyltransferase, subunit H
COG1264	3195.0	6098.0	886.0	389.0	755.0	1265.0	442.0	844.0	556.0	983.0	869.0	376.0	1221.0	990.0	772.0	465.0	660.0	479.0	933.0	3661.0	1267.0	706.0	1319.0	Phosphotransferase system IIB components
COG1267	6641.0	4431.0	4365.0	2111.0	2894.0	3445.0	1834.0	2862.0	2934.0	4629.0	4958.0	4103.0	5037.0	3351.0	3805.0	1162.0	3204.0	3376.0	5271.0	7520.0	6295.0	2302.0	2081.0	Phosphatidylglycerophosphatase A and related proteins
COG1266	7274.0	7699.0	1991.0	1026.0	995.0	2533.0	178.0	1803.0	2412.0	3516.0	6075.0	1794.0	4234.0	1349.0	3740.0	779.0	1455.0	1152.0	2341.0	10268.0	4737.0	1392.0	487.0	Predicted metal-dependent membrane protease
COG1261	6597.0	4411.0	5401.0	1958.0	1335.0	1358.0	246.0	1764.0	3781.0	5776.0	10064.0	6569.0	9627.0	1430.0	8400.0	915.0	3362.0	988.0	6275.0	14021.0	9246.0	2339.0	1593.0	Flagellar basal body P-ring biosynthesis protein
COG1260	2244.0	2701.0	2434.0	704.0	963.0	507.0	454.0	1245.0	1021.0	1568.0	2969.0	1148.0	2849.0	496.0	2319.0	993.0	1262.0	522.0	2026.0	3819.0	2344.0	793.0	381.0	Myo-inositol-1-phosphate synthase
COG1263	16483.0	33375.0	9707.0	5272.0	5734.0	8953.0	4729.0	4660.0	5126.0	7806.0	4601.0	1809.0	5264.0	10831.0	4560.0	1702.0	6437.0	4366.0	8641.0	14829.0	11495.0	4690.0	4634.0	Phosphotransferase system IIC components, glucose/maltose/N-acetylglucosamine-specific
COG1262	21773.0	9258.0	11196.0	3907.0	3233.0	4516.0	640.0	4959.0	7757.0	13293.0	23451.0	11823.0	20962.0	3390.0	17237.0	1936.0	7444.0	3961.0	13720.0	30880.0	19117.0	7494.0	4461.0	Uncharacterized conserved protein
COG4086	1502.0	5009.0	535.0	599.0	1029.0	1233.0	625.0	1372.0	393.0	1380.0	380.0	268.0	562.0	2108.0	544.0	562.0	955.0	1038.0	1267.0	2595.0	958.0	1429.0	105.0	Predicted secreted protein
COG0649	11171.0	5973.0	7266.0	2994.0	3103.0	3157.0	1292.0	3772.0	6297.0	8630.0	14575.0	8241.0	13757.0	2147.0	11481.0	1362.0	5016.0	3599.0	9127.0	18731.0	12718.0	3410.0	3063.0	NADH:ubiquinone oxidoreductase 49 kD subunit 7
COG4084	0.0	0.0	0.0	0.0	0.0	0.0	0.0	0.0	0.0	0.0	0.0	0.0	0.0	0.0	0.0	0.0	0.0	0.0	0.0	0.0	0.0	0.0	0.0	Uncharacterized protein conserved in archaea
COG5015	4507.0	4579.0	641.0	424.0	329.0	1454.0	102.0	201.0	237.0	1085.0	393.0	176.0	639.0	415.0	576.0	78.0	478.0	160.0	807.0	4261.0	244.0	219.0	50.0	Uncharacterized conserved protein
COG1937	14854.0	18362.0	12106.0	4998.0	4590.0	5170.0	2204.0	6039.0	7799.0	11692.0	18727.0	11121.0	18821.0	5393.0	17902.0	3430.0	7601.0	3503.0	13047.0	27464.0	18829.0	5823.0	3715.0	Uncharacterized protein conserved in bacteria
COG1069	3106.0	2226.0	3170.0	1504.0	870.0	671.0	533.0	1596.0	2984.0	3638.0	5837.0	2967.0	5971.0	910.0	5881.0	779.0	2020.0	1016.0	3319.0	6820.0	4869.0	1584.0	894.0	Ribulose kinase
COG4081	0.0	0.0	0.0	0.0	0.0	0.0	0.0	0.0	0.0	0.0	0.0	0.0	0.0	0.0	0.0	0.0	0.0	0.0	0.0	0.0	0.0	0.0	0.0	Uncharacterized protein conserved in archaea
COG1067	5052.0	2785.0	1922.0	619.0	1119.0	1514.0	88.0	766.0	710.0	1435.0	833.0	1486.0	1410.0	280.0	854.0	308.0	467.0	504.0	1900.0	3333.0	895.0	404.0	668.0	Predicted ATP-dependent protease
COG1066	16273.0	17746.0	9895.0	4710.0	5161.0	6862.0	2723.0	6501.0	7093.0	10611.0	14108.0	8509.0	13302.0	6158.0	11494.0	2309.0	6348.0	5647.0	11940.0	21778.0	14775.0	7135.0	3868.0	Predicted ATP-dependent serine protease
COG0642	267120.0	229169.0	167237.0	65629.0	67779.0	93701.0	26370.0	77158.0	110806.0	177662.0	272678.0	157341.0	252381.0	56188.0	211081.0	32288.0	102328.0	67387.0	201864.0	420098.0	254527.0	82765.0	56753.0	Signal transduction histidine kinase
COG1064	14753.0	9720.0	14151.0	5463.0	4440.0	4095.0	1144.0	5053.0	10014.0	13985.0	25424.0	15554.0	22927.0	3747.0	20539.0	3292.0	8751.0	4012.0	15274.0	32715.0	22512.0	5637.0	4846.0	Zn-dependent alcohol dehydrogenases
COG1063	41115.0	42204.0	28438.0	11381.0	8937.0	11456.0	3108.0	11360.0	17381.0	28621.0	43280.0	25775.0	41695.0	8081.0	39584.0	7264.0	16208.0	7537.0	30568.0	62248.0	39000.0	11688.0	7661.0	Threonine dehydrogenase and related Zn-dependent dehydrogenases
COG0645	2217.0	802.0	2167.0	498.0	841.0	705.0	49.0	585.0	909.0	1438.0	3504.0	2063.0	2414.0	335.0	2286.0	209.0	872.0	444.0	2622.0	3807.0	2541.0	583.0	612.0	Predicted kinase
COG1061	14996.0	16203.0	11338.0	4397.0	5595.0	7146.0	2753.0	5131.0	5098.0	6537.0	9017.0	5648.0	6953.0	3182.0	6415.0	1979.0	4791.0	5034.0	10378.0	16327.0	11977.0	4558.0	4452.0	DNA or RNA helicases of superfamily II
COG1060	14211.0	10420.0	5839.0	4177.0	5731.0	8339.0	4036.0	6104.0	4230.0	7183.0	7199.0	2103.0	6351.0	6383.0	5368.0	941.0	4575.0	8109.0	8512.0	13308.0	10012.0	5042.0	2977.0	Thiamine biosynthesis enzyme ThiH and related uncharacterized enzymes
COG3205	2039.0	894.0	2161.0	482.0	820.0	524.0	62.0	674.0	922.0	1797.0	2829.0	2079.0	2733.0	323.0	2029.0	160.0	882.0	478.0	2671.0	3080.0	2235.0	547.0	811.0	Predicted membrane protein
COG4070	0.0	0.0	0.0	0.0	0.0	0.0	0.0	0.0	0.0	0.0	0.0	0.0	0.0	0.0	0.0	0.0	0.0	0.0	0.0	0.0	0.0	0.0	0.0	Predicted peptidyl-prolyl cis-trans isomerase (rotamase), cyclophilin family
COG1559	15762.0	14902.0	9844.0	4583.0	5037.0	6232.0	2674.0	6550.0	7051.0	10208.0	14110.0	8605.0	13205.0	5542.0	11392.0	2371.0	6548.0	5531.0	11547.0	22665.0	14650.0	6741.0	3906.0	Predicted periplasmic solute-binding protein
COG1963	3338.0	2380.0	1238.0	656.0	1233.0	2025.0	829.0	895.0	987.0	896.0	896.0	294.0	934.0	926.0	792.0	83.0	1592.0	767.0	1428.0	2516.0	2227.0	217.0	603.0	Uncharacterized protein conserved in bacteria
COG0531	36636.0	33219.0	23844.0	9385.0	8862.0	11485.0	4099.0	8798.0	15727.0	22912.0	41980.0	20717.0	31185.0	6635.0	27546.0	6963.0	16374.0	8012.0	24147.0	56385.0	41403.0	9649.0	7570.0	Amino acid transporters
COG1463	17530.0	7010.0	12455.0	4318.0	4343.0	5087.0	1113.0	5632.0	8013.0	12581.0	22191.0	12091.0	18821.0	3463.0	15933.0	1600.0	8943.0	5162.0	14960.0	30396.0	19458.0	7553.0	4107.0	ABC-type transport system involved in resistance to organic solvents, periplasmic component
COG1462	3514.0	2165.0	2830.0	1526.0	1826.0	2134.0	1386.0	1738.0	2289.0	3300.0	5359.0	1564.0	4321.0	1125.0	3126.0	366.0	2484.0	2248.0	3413.0	7050.0	6565.0	1105.0	1523.0	Uncharacterized protein involved in formation of curli polymers
COG3513	1497.0	2011.0	2140.0	733.0	890.0	1160.0	740.0	647.0	1025.0	888.0	2138.0	506.0	1369.0	767.0	1293.0	84.0	1494.0	691.0	1383.0	1808.0	3392.0	291.0	608.0	Uncharacterized protein conserved in bacteria
COG2451	0.0	0.0	0.0	0.0	0.0	0.0	0.0	0.0	0.0	0.0	0.0	0.0	0.0	0.0	0.0	0.0	0.0	0.0	0.0	0.0	0.0	0.0	0.0	Ribosomal protein L35AE/L33A
COG3515	3446.0	994.0	2294.0	616.0	839.0	531.0	56.0	699.0	1185.0	1610.0	2217.0	3516.0	2483.0	351.0	1762.0	161.0	1007.0	581.0	2913.0	4482.0	2237.0	692.0	666.0	Uncharacterized protein conserved in bacteria
COG1466	15975.0	17159.0	9866.0	4679.0	5143.0	6650.0	2694.0	6524.0	7034.0	10344.0	14122.0	8540.0	13270.0	6349.0	11429.0	2316.0	6333.0	5583.0	11853.0	20614.0	14817.0	7045.0	3890.0	DNA polymerase III, delta subunit
COG3517	3015.0	987.0	2382.0	611.0	864.0	638.0	62.0	750.0	1216.0	1656.0	2312.0	3585.0	2522.0	356.0	1810.0	163.0	1060.0	612.0	3164.0	4490.0	2350.0	716.0	701.0	Uncharacterized protein conserved in bacteria
COG3516	2510.0	925.0	2041.0	554.0	804.0	570.0	60.0	583.0	1151.0	1630.0	2244.0	3291.0	2475.0	351.0	1782.0	161.0	1053.0	442.0	2537.0	4356.0	2333.0	625.0	617.0	Uncharacterized protein conserved in bacteria
COG3519	3511.0	1002.0	2292.0	612.0	838.0	600.0	56.0	699.0	1181.0	1593.0	2227.0	3514.0	2479.0	351.0	1762.0	161.0	1048.0	581.0	2913.0	4439.0	2329.0	706.0	677.0	Uncharacterized protein conserved in bacteria
COG3518	2782.0	1037.0	2519.0	777.0	837.0	527.0	56.0	699.0	1188.0	1869.0	2210.0	3508.0	2515.0	366.0	1879.0	158.0	1002.0	585.0	2900.0	4344.0	2236.0	708.0	667.0	Uncharacterized protein conserved in bacteria
COG1469	3113.0	1459.0	1696.0	729.0	378.0	765.0	90.0	628.0	1772.0	2704.0	4992.0	2707.0	3994.0	592.0	2626.0	282.0	1490.0	335.0	1898.0	6967.0	4305.0	1126.0	752.0	Uncharacterized conserved protein
COG1468	4331.0	6349.0	1473.0	1595.0	1893.0	3181.0	1254.0	4046.0	786.0	3085.0	724.0	300.0	1176.0	3714.0	664.0	662.0	495.0	3649.0	3088.0	2525.0	1433.0	5857.0	1066.0	RecB family exonuclease
COG1007	10994.0	5843.0	7181.0	2942.0	3073.0	3124.0	1283.0	3735.0	6156.0	8314.0	14164.0	8098.0	13446.0	2106.0	11248.0	1515.0	4922.0	3572.0	8865.0	18543.0	12275.0	3322.0	3033.0	NADH:ubiquinone oxidoreductase subunit 2 (chain N)
COG4485	6075.0	8084.0	1501.0	841.0	807.0	2193.0	189.0	635.0	1107.0	3021.0	3838.0	863.0	3273.0	1339.0	3154.0	262.0	1581.0	686.0	2068.0	8157.0	2408.0	712.0	402.0	Predicted membrane protein
COG1554	5554.0	5772.0	2759.0	1210.0	799.0	1717.0	145.0	895.0	2083.0	4007.0	8558.0	2271.0	5570.0	885.0	5272.0	851.0	2192.0	731.0	2904.0	9636.0	6099.0	1409.0	622.0	Trehalose and maltose hydrolases (possible phosphorylases)
COG5505	1310.0	1445.0	740.0	375.0	655.0	575.0	463.0	727.0	726.0	1009.0	2497.0	745.0	1467.0	330.0	1040.0	478.0	557.0	422.0	710.0	2982.0	2369.0	1015.0	224.0	Predicted integral membrane protein
COG1001	6365.0	7772.0	3636.0	1614.0	1449.0	2269.0	913.0	1679.0	2998.0	3932.0	6441.0	2984.0	6312.0	1497.0	6194.0	517.0	2942.0	1408.0	4063.0	9761.0	6761.0	1375.0	1016.0	Adenine deaminase
COG5034	0.0	0.0	0.0	0.0	0.0	0.0	0.0	0.0	0.0	0.0	0.0	0.0	0.0	0.0	0.0	0.0	0.0	0.0	0.0	0.0	0.0	0.0	0.0	Chromatin remodeling protein, contains PhD zinc finger
COG1552	4.0	0.0	1.0	3.0	2.0	4.0	0.0	1.0	0.0	0.0	0.0	0.0	14.0	0.0	2.0	0.0	0.0	0.0	1.0	0.0	0.0	0.0	0.0	Ribosomal protein L40E
COG5562	34.0	136.0	246.0	189.0	2.0	13.0	1.0	7.0	25.0	292.0	19.0	10.0	79.0	20.0	152.0	3.0	21.0	7.0	3.0	136.0	29.0	46.0	7.0	Phage envelope protein
COG5563	151.0	123.0	181.0	32.0	59.0	37.0	11.0	65.0	128.0	137.0	155.0	122.0	251.0	23.0	192.0	10.0	102.0	43.0	309.0	419.0	212.0	47.0	61.0	Predicted integral membrane proteins containing uncharacterized repeats
COG1609	97585.0	134120.0	61584.0	27254.0	20252.0	31922.0	9845.0	25853.0	44749.0	67991.0	114761.0	57251.0	100821.0	25411.0	99889.0	17363.0	41047.0	16713.0	69114.0	174357.0	104542.0	28628.0	23825.0	Transcriptional regulators
COG1297	6013.0	5970.0	3842.0	1757.0	990.0	1699.0	285.0	2086.0	3112.0	4395.0	7206.0	3351.0	5643.0	1695.0	4261.0	574.0	2097.0	1111.0	4046.0	9099.0	5756.0	3490.0	1290.0	Predicted membrane protein
COG5566	2073.0	810.0	383.0	204.0	127.0	510.0	12.0	73.0	109.0	384.0	253.0	77.0	426.0	161.0	361.0	10.0	123.0	29.0	310.0	2274.0	174.0	40.0	43.0	Uncharacterized conserved protein
COG1003	10298.0	6729.0	7938.0	3181.0	2538.0	3109.0	794.0	3837.0	4777.0	8035.0	12622.0	7412.0	11701.0	2879.0	10610.0	2026.0	4635.0	2442.0	8475.0	17582.0	11389.0	5813.0	2380.0	Glycine cleavage system protein P (pyridoxal-binding), C-terminal domain
COG5564	1083.0	750.0	786.0	438.0	171.0	282.0	48.0	312.0	947.0	1175.0	1877.0	1974.0	1878.0	338.0	1599.0	142.0	879.0	227.0	968.0	2962.0	1752.0	565.0	215.0	Predicted TIM-barrel enzyme, possibly a dioxygenase
COG5565	61.0	141.0	290.0	205.0	10.0	16.0	1.0	22.0	48.0	355.0	118.0	68.0	104.0	26.0	284.0	9.0	37.0	15.0	63.0	260.0	124.0	87.0	14.0	Bacteriophage terminase large (ATPase) subunit and inactivated derivatives
COG1603	0.0	0.0	0.0	0.0	0.0	0.0	0.0	0.0	0.0	0.0	0.0	0.0	0.0	0.0	0.0	0.0	0.0	0.0	0.0	0.0	0.0	0.0	0.0	RNase P/RNase MRP subunit p30
COG1602	0.0	0.0	0.0	0.0	0.0	0.0	0.0	0.0	0.0	0.0	1.0	0.0	0.0	0.0	0.0	0.0	0.0	0.0	0.0	0.0	0.0	0.0	0.0	Uncharacterized conserved protein
COG5568	1636.0	1114.0	1891.0	785.0	314.0	323.0	128.0	730.0	1630.0	2155.0	4205.0	2445.0	4424.0	679.0	4505.0	410.0	1377.0	316.0	2392.0	4773.0	3746.0	973.0	409.0	Uncharacterized small protein
COG1600	12552.0	5639.0	6771.0	2803.0	2690.0	3701.0	1224.0	3657.0	4765.0	7762.0	11762.0	5867.0	10860.0	2811.0	9316.0	1140.0	4737.0	2703.0	8487.0	15967.0	11519.0	5010.0	2598.0	Uncharacterized Fe-S protein
COG1607	14819.0	10485.0	12108.0	4564.0	5088.0	4781.0	1868.0	5103.0	7818.0	11209.0	19299.0	12642.0	17648.0	3939.0	14448.0	2123.0	7565.0	4827.0	13815.0	25982.0	18939.0	4190.0	3852.0	Acyl-CoA hydrolase
COG1606	5004.0	5142.0	1277.0	1006.0	1416.0	2271.0	724.0	1020.0	659.0	1166.0	639.0	324.0	1024.0	713.0	616.0	67.0	426.0	1811.0	1918.0	4057.0	1057.0	444.0	758.0	ATP-utilizing enzymes of the PP-loop superfamily
COG1605	8660.0	7912.0	6864.0	2359.0	1908.0	2284.0	340.0	2148.0	4823.0	6313.0	10894.0	7208.0	10540.0	2176.0	9881.0	1383.0	3799.0	1152.0	7150.0	14488.0	9553.0	2516.0	2314.0	Chorismate mutase
COG1604	1012.0	538.0	304.0	334.0	96.0	505.0	114.0	1010.0	119.0	755.0	97.0	48.0	220.0	618.0	122.0	34.0	60.0	697.0	839.0	424.0	186.0	2293.0	269.0	Uncharacterized protein predicted to be involved in DNA repair (RAMP superfamily)
COG4172	4817.0	3074.0	6150.0	2334.0	1429.0	1333.0	307.0	2130.0	4516.0	6362.0	10601.0	8456.0	11787.0	2861.0	10798.0	1094.0	3756.0	1202.0	7497.0	13462.0	10350.0	2659.0	1652.0	ABC-type uncharacterized transport system, duplicated ATPase component
COG4226	1733.0	1255.0	2177.0	1100.0	317.0	440.0	108.0	662.0	1577.0	2600.0	3887.0	2218.0	4216.0	646.0	4634.0	382.0	1444.0	355.0	1956.0	5685.0	3500.0	1175.0	359.0	Uncharacterized protein encoded in hypervariable junctions of pilus gene clusters
COG4171	783.0	180.0	248.0	186.0	4.0	16.0	1.0	9.0	33.0	302.0	31.0	17.0	104.0	141.0	138.0	4.0	12.0	5.0	17.0	404.0	16.0	72.0	5.0	ABC-type antimicrobial peptide transport system, permease component
COG4176	5825.0	3109.0	5788.0	2197.0	1402.0	1298.0	279.0	1905.0	4163.0	5532.0	10219.0	7904.0	10345.0	1766.0	10242.0	574.0	3393.0	1071.0	6853.0	13238.0	9310.0	2494.0	1301.0	ABC-type proline/glycine betaine transport system, permease component
COG4177	40548.0	26995.0	34994.0	13418.0	8730.0	9022.0	2464.0	12790.0	27094.0	36540.0	58670.0	52077.0	64042.0	11957.0	55112.0	5579.0	24022.0	7596.0	41748.0	87229.0	54097.0	15042.0	10078.0	ABC-type branched-chain amino acid transport system, permease component
COG5362	215.0	77.0	74.0	35.0	16.0	74.0	1.0	20.0	34.0	72.0	104.0	66.0	58.0	10.0	131.0	4.0	66.0	10.0	66.0	253.0	133.0	33.0	10.0	Phage-related terminase
COG4175	5774.0	3062.0	5717.0	2135.0	1384.0	1262.0	272.0	1871.0	4018.0	5412.0	9428.0	7577.0	10251.0	1727.0	10064.0	551.0	3309.0	1056.0	6748.0	12870.0	8946.0	2422.0	1290.0	ABC-type proline/glycine betaine transport system, ATPase component
COG4178	6814.0	4652.0	6529.0	3238.0	1940.0	1891.0	938.0	3079.0	5735.0	7681.0	13422.0	8663.0	14365.0	2504.0	14138.0	1065.0	4871.0	2497.0	7801.0	16934.0	12163.0	3194.0	1651.0	ABC-type uncharacterized transport system, permease and ATPase components
COG5368	2399.0	1516.0	1909.0	733.0	479.0	615.0	134.0	797.0	1822.0	2915.0	7132.0	2018.0	4961.0	688.0	4061.0	309.0	1617.0	382.0	2612.0	6476.0	5582.0	1169.0	573.0	Uncharacterized protein conserved in bacteria
COG2139	0.0	0.0	0.0	0.0	0.0	0.0	0.0	0.0	0.0	0.0	1.0	0.0	0.0	0.0	0.0	0.0	0.0	0.0	0.0	0.0	0.0	0.0	0.0	Ribosomal protein L21E
COG2866	4931.0	2364.0	1963.0	726.0	470.0	1007.0	105.0	676.0	1311.0	2276.0	4082.0	1577.0	3277.0	471.0	2358.0	573.0	1074.0	611.0	2395.0	7384.0	3743.0	888.0	583.0	Predicted carboxypeptidase
COG2867	5749.0	2983.0	5235.0	1890.0	1323.0	1224.0	232.0	1729.0	3644.0	5575.0	9907.0	6523.0	9171.0	1490.0	8136.0	982.0	3263.0	982.0	6127.0	13081.0	8956.0	2282.0	1537.0	Oligoketide cyclase/lipid transport protein
COG2864	5354.0	2322.0	4729.0	2134.0	1982.0	1754.0	735.0	2105.0	2942.0	4415.0	6054.0	5387.0	6712.0	1362.0	6144.0	551.0	2484.0	2312.0	5300.0	9471.0	5974.0	1671.0	1504.0	Cytochrome b subunit of formate dehydrogenase
COG4377	432.0	1311.0	174.0	193.0	168.0	456.0	38.0	638.0	38.0	552.0	39.0	8.0	67.0	298.0	31.0	198.0	58.0	458.0	249.0	352.0	328.0	479.0	276.0	Predicted membrane protein
COG2862	5071.0	2230.0	4738.0	2043.0	2051.0	1682.0	743.0	2198.0	2979.0	4359.0	6372.0	5596.0	6967.0	1372.0	6252.0	841.0	2516.0	2313.0	5715.0	9274.0	6188.0	1677.0	1550.0	Predicted membrane protein
COG2863	14887.0	7951.0	11336.0	4490.0	4654.0	4578.0	1557.0	5284.0	8190.0	12090.0	21981.0	14532.0	18211.0	3009.0	12546.0	1551.0	7233.0	5199.0	13993.0	31074.0	20579.0	4906.0	4709.0	Cytochrome c553
COG4372	587.0	518.0	499.0	285.0	95.0	174.0	43.0	97.0	258.0	885.0	634.0	266.0	857.0	79.0	524.0	31.0	259.0	349.0	384.0	1050.0	741.0	218.0	126.0	Uncharacterized protein conserved in bacteria with the myosin-like domain
COG2861	3862.0	2065.0	4165.0	1849.0	2343.0	2330.0	1423.0	2024.0	2741.0	3161.0	5065.0	3563.0	5171.0	1430.0	5134.0	435.0	2697.0	2600.0	5058.0	6783.0	6552.0	1304.0	1557.0	Uncharacterized protein conserved in bacteria
COG4389	1951.0	2271.0	1260.0	583.0	300.0	301.0	69.0	559.0	1503.0	2350.0	3602.0	2508.0	3658.0	649.0	2731.0	486.0	1344.0	234.0	1548.0	4588.0	2681.0	752.0	521.0	Site-specific recombinase
COG5105	0.0	0.0	0.0	0.0	0.0	0.0	0.0	0.0	0.0	0.0	0.0	0.0	0.0	0.0	0.0	0.0	0.0	0.0	0.0	0.0	0.0	0.0	0.0	Mitotic inducer, protein phosphatase
COG4378	1162.0	616.0	920.0	845.0	1073.0	954.0	613.0	1062.0	1022.0	1191.0	1483.0	1783.0	1552.0	498.0	1220.0	73.0	815.0	1612.0	1486.0	2677.0	1761.0	331.0	519.0	Uncharacterized protein conserved in bacteria
COG4379	603.0	185.0	186.0	75.0	83.0	181.0	4.0	25.0	96.0	58.0	59.0	322.0	108.0	22.0	62.0	3.0	34.0	14.0	124.0	242.0	93.0	18.0	17.0	Mu-like prophage tail protein gpP
COG2868	4832.0	7107.0	1554.0	1143.0	1747.0	2934.0	1331.0	1708.0	1075.0	2199.0	903.0	271.0	1103.0	3333.0	873.0	649.0	1627.0	1577.0	2206.0	4064.0	2660.0	1533.0	675.0	Predicted ribosomal protein
COG2869	2638.0	2274.0	1707.0	684.0	1171.0	1875.0	818.0	1396.0	771.0	1029.0	604.0	965.0	435.0	1101.0	331.0	305.0	1133.0	1394.0	2536.0	1347.0	2226.0	2369.0	1017.0	Na+-transporting NADH:ubiquinone oxidoreductase, subunit NqrC
COG1759	0.0	0.0	0.0	0.0	0.0	0.0	0.0	0.0	0.0	0.0	2.0	0.0	0.0	0.0	0.0	0.0	0.0	0.0	0.0	0.0	0.0	0.0	0.0	ATP-utilizing enzymes of ATP-grasp superfamily (probably carboligases)
COG0387	2185.0	2612.0	2124.0	968.0	420.0	496.0	99.0	750.0	1847.0	3097.0	5415.0	3116.0	4638.0	659.0	3735.0	289.0	1735.0	382.0	2447.0	6394.0	4056.0	1185.0	555.0	Ca2+/H+ antiporter
COG3800	4430.0	3718.0	5865.0	2224.0	1167.0	888.0	286.0	1979.0	3886.0	5636.0	10490.0	5758.0	10295.0	1680.0	10955.0	893.0	3498.0	799.0	6175.0	12263.0	9324.0	2435.0	1133.0	Predicted transcriptional regulator
COG0068	4632.0	2917.0	1629.0	1051.0	1223.0	1883.0	615.0	1088.0	1683.0	1916.0	1469.0	480.0	1635.0	372.0	1234.0	85.0	774.0	1694.0	1742.0	4098.0	1556.0	651.0	733.0	Hydrogenase maturation factor
COG0386	11409.0	6940.0	8744.0	3203.0	3788.0	3972.0	872.0	4639.0	4822.0	8897.0	14440.0	9148.0	12144.0	4494.0	9142.0	2094.0	4631.0	3646.0	10998.0	19488.0	12923.0	6359.0	2942.0	Glutathione peroxidase
COG1035	1561.0	3668.0	792.0	702.0	1128.0	1589.0	626.0	934.0	507.0	1162.0	717.0	333.0	894.0	281.0	604.0	34.0	466.0	1583.0	1400.0	1797.0	909.0	287.0	424.0	Coenzyme F420-reducing hydrogenase, beta subunit
COG1117	17649.0	19801.0	9998.0	4194.0	4303.0	5776.0	2340.0	5065.0	7117.0	10044.0	14715.0	8912.0	14215.0	4373.0	12134.0	2774.0	6446.0	3573.0	11221.0	23094.0	14606.0	5566.0	3165.0	ABC-type phosphate transport system, ATPase component
COG1116	44259.0	35513.0	34143.0	14293.0	10272.0	13259.0	3659.0	15423.0	26427.0	38019.0	60302.0	45480.0	63676.0	13872.0	57064.0	8604.0	24301.0	10643.0	42137.0	89107.0	56341.0	18776.0	9979.0	ABC-type nitrate/sulfonate/bicarbonate transport system, ATPase component
COG1115	17469.0	27629.0	11599.0	5525.0	8845.0	11078.0	5322.0	7317.0	6784.0	8537.0	5340.0	5592.0	6904.0	11120.0	5459.0	3486.0	6689.0	7782.0	12141.0	17484.0	12454.0	5504.0	5988.0	Na+/alanine symporter
COG1114	5195.0	11142.0	4730.0	2756.0	5130.0	4952.0	3310.0	5634.0	2856.0	4111.0	1266.0	2108.0	2388.0	6200.0	1340.0	2187.0	2894.0	5301.0	5861.0	4872.0	5076.0	3960.0	2309.0	Branched-chain amino acid permeases
COG1113	14722.0	20258.0	14423.0	5916.0	4753.0	2978.0	1572.0	6027.0	8916.0	13953.0	20772.0	15970.0	21071.0	3891.0	18494.0	4006.0	8989.0	2733.0	12412.0	29587.0	19986.0	5633.0	4323.0	Gamma-aminobutyrate permease and related permeases
COG1112	8490.0	4963.0	3619.0	1323.0	1738.0	2450.0	521.0	1699.0	2194.0	3432.0	5565.0	4237.0	4827.0	721.0	4447.0	796.0	2245.0	1582.0	4321.0	11117.0	4467.0	1539.0	1331.0	Superfamily I DNA and RNA helicases and helicase subunits
COG1111	4.0	19.0	2.0	2.0	2.0	6.0	1.0	1.0	2.0	13.0	3.0	3.0	6.0	1.0	22.0	0.0	20.0	1.0	7.0	29.0	32.0	2.0	2.0	ERCC4-like helicases
COG0388	35413.0	25666.0	26126.0	10743.0	11255.0	13465.0	4790.0	12630.0	16353.0	25203.0	40140.0	25551.0	36872.0	8906.0	32646.0	5746.0	15919.0	12388.0	31157.0	57067.0	39922.0	14186.0	8632.0	Predicted amidohydrolase
COG4387	373.0	131.0	168.0	87.0	46.0	174.0	8.0	72.0	239.0	242.0	318.0	348.0	375.0	296.0	246.0	32.0	106.0	79.0	135.0	623.0	282.0	188.0	48.0	Mu-like prophage protein gp36
COG1119	5052.0	4409.0	3519.0	1382.0	1614.0	1737.0	1171.0	1685.0	2899.0	2307.0	5760.0	1954.0	3521.0	1139.0	3188.0	734.0	2615.0	1399.0	2777.0	6543.0	6180.0	1255.0	1518.0	ABC-type molybdenum transport system, ATPase component/photorepair protein PhrA
COG1118	8049.0	8614.0	6469.0	2946.0	3029.0	3333.0	1577.0	2807.0	4277.0	6218.0	8120.0	6420.0	8954.0	2557.0	7778.0	1216.0	4224.0	3421.0	7958.0	13762.0	9263.0	2464.0	2255.0	ABC-type sulfate/molybdate transport systems, ATPase component
COG1287	1732.0	727.0	1409.0	1229.0	2060.0	2078.0	1213.0	1796.0	1035.0	1718.0	1341.0	551.0	1695.0	643.0	1405.0	61.0	749.0	3165.0	2418.0	3965.0	2078.0	633.0	867.0	Uncharacterized membrane protein, required for N-linked glycosylation
COG1286	10159.0	6410.0	7027.0	3299.0	3216.0	3823.0	1716.0	4112.0	5398.0	8036.0	12498.0	7459.0	11608.0	3397.0	10038.0	1167.0	5343.0	4195.0	9280.0	16253.0	12977.0	5125.0	2916.0	Uncharacterized membrane protein, required for colicin V production
COG1285	13482.0	9131.0	8645.0	3838.0	4191.0	4374.0	2072.0	5117.0	6904.0	9573.0	16320.0	9634.0	15780.0	4981.0	14055.0	2404.0	6429.0	3191.0	10615.0	23264.0	15957.0	4907.0	2806.0	Uncharacterized membrane protein
COG1284	18166.0	27459.0	7647.0	4109.0	4711.0	8451.0	2699.0	5773.0	4259.0	9667.0	7396.0	4738.0	8773.0	7976.0	7755.0	2397.0	5586.0	5102.0	10677.0	19874.0	9403.0	7762.0	2133.0	Uncharacterized conserved protein
COG1283	12343.0	13613.0	7759.0	3195.0	4015.0	6037.0	2216.0	3533.0	4675.0	7081.0	8151.0	6792.0	8940.0	4385.0	7793.0	1229.0	4848.0	3442.0	9329.0	18365.0	11120.0	3317.0	2560.0	Na+/phosphate symporter
COG1282	7563.0	5557.0	6111.0	2404.0	2004.0	1835.0	756.0	3580.0	5947.0	7092.0	11604.0	7679.0	10753.0	2263.0	8940.0	1609.0	4182.0	2097.0	8112.0	14767.0	10285.0	5076.0	2141.0	NAD/NADP transhydrogenase beta subunit
COG1281	12574.0	10925.0	6978.0	3040.0	2953.0	4344.0	1499.0	3515.0	4973.0	8086.0	11176.0	7270.0	11126.0	4132.0	9319.0	1658.0	4982.0	2420.0	8267.0	18118.0	11798.0	3645.0	2388.0	Disulfide bond chaperones of the HSP33 family
COG1280	39097.0	23952.0	40229.0	15001.0	13097.0	11318.0	3472.0	15686.0	27139.0	38520.0	59902.0	53307.0	64184.0	11056.0	56596.0	6195.0	23491.0	11467.0	47596.0	81058.0	57755.0	16681.0	11597.0	Putative threonine efflux protein
COG0069	16852.0	14320.0	12093.0	4051.0	4075.0	5356.0	1154.0	3880.0	7826.0	11386.0	19687.0	13728.0	17799.0	2871.0	14811.0	2276.0	7602.0	3142.0	14128.0	29558.0	18840.0	4631.0	3848.0	Glutamate synthase domain 2
COG4381	208.0	41.0	97.0	35.0	41.0	82.0	2.0	16.0	91.0	50.0	42.0	317.0	90.0	12.0	49.0	3.0	27.0	11.0	85.0	212.0	83.0	16.0	16.0	Mu-like prophage protein gp46
COG1289	15039.0	10191.0	12399.0	5329.0	3501.0	3895.0	1229.0	4009.0	10035.0	14615.0	25022.0	17495.0	23050.0	3956.0	19397.0	2500.0	9022.0	2856.0	13408.0	34753.0	23724.0	5446.0	3668.0	Predicted membrane protein
COG4380	596.0	633.0	1092.0	777.0	1485.0	1624.0	1283.0	1106.0	973.0	604.0	743.0	205.0	647.0	592.0	381.0	14.0	1235.0	1994.0	1622.0	1156.0	2440.0	89.0	888.0	Uncharacterized protein conserved in bacteria
COG4228	208.0	103.0	94.0	35.0	41.0	80.0	2.0	16.0	91.0	50.0	42.0	317.0	87.0	12.0	49.0	3.0	27.0	11.0	83.0	212.0	83.0	16.0	16.0	Mu-like prophage DNA circulation protein
COG0027	5206.0	3180.0	4127.0	1422.0	1270.0	1287.0	101.0	1007.0	2671.0	3030.0	5021.0	4088.0	4522.0	880.0	3133.0	290.0	1821.0	555.0	3311.0	8142.0	4879.0	1143.0	1623.0	Formate-dependent phosphoribosylglycinamide formyltransferase (GAR transformylase)
COG5266	5148.0	2712.0	5525.0	2626.0	3149.0	3074.0	1386.0	3334.0	4010.0	5428.0	9241.0	6382.0	9175.0	4060.0	7588.0	792.0	3324.0	4168.0	7197.0	12982.0	9779.0	2135.0	2186.0	ABC-type Co2+ transport system, periplasmic component
COG1416	4110.0	2556.0	2034.0	704.0	950.0	816.0	581.0	1336.0	1720.0	3199.0	5475.0	1492.0	4951.0	932.0	3982.0	1098.0	1951.0	1078.0	2830.0	5929.0	4032.0	1511.0	1234.0	Uncharacterized conserved protein
COG1244	503.0	999.0	67.0	48.0	46.0	90.0	8.0	21.0	34.0	123.0	36.0	3.0	35.0	8.0	20.0	2.0	24.0	7.0	58.0	164.0	27.0	3.0	13.0	Predicted Fe-S oxidoreductase
COG5377	2753.0	1919.0	2502.0	813.0	1342.0	1793.0	755.0	773.0	1745.0	1812.0	4262.0	2175.0	3173.0	726.0	1847.0	431.0	1871.0	846.0	2965.0	5396.0	5055.0	628.0	1211.0	Phage-related protein, predicted endonuclease
COG2008	13557.0	13768.0	8944.0	4075.0	3748.0	5597.0	2403.0	5152.0	6550.0	10160.0	14728.0	9272.0	13762.0	5706.0	11990.0	1977.0	6648.0	4215.0	11486.0	21744.0	15879.0	6658.0	3188.0	Threonine aldolase
COG2009	7006.0	5306.0	5707.0	2084.0	1465.0	1417.0	248.0	1939.0	4067.0	6154.0	11143.0	7425.0	10033.0	1508.0	9017.0	1343.0	3714.0	1069.0	6641.0	14424.0	9930.0	2525.0	1767.0	Succinate dehydrogenase/fumarate reductase, cytochrome b subunit
COG1782	142.0	54.0	61.0	7.0	3.0	33.0	0.0	18.0	14.0	27.0	101.0	52.0	110.0	14.0	58.0	4.0	24.0	270.0	31.0	119.0	29.0	23.0	31.0	Predicted metal-dependent RNase, consists of a metallo-beta-lactamase domain and an RNA-binding KH domain
COG1888	1.0	1.0	0.0	2.0	0.0	2.0	0.0	0.0	1.0	10.0	0.0	0.0	14.0	0.0	4.0	0.0	0.0	0.0	0.0	0.0	4.0	0.0	1.0	Uncharacterized protein conserved in archaea
COG5179	0.0	0.0	0.0	0.0	0.0	0.0	0.0	0.0	0.0	0.0	0.0	0.0	0.0	0.0	0.0	0.0	0.0	0.0	0.0	0.0	0.0	0.0	0.0	Transcription initiation factor TFIID, subunit TAF1
COG2001	11487.0	13054.0	6916.0	2774.0	3242.0	3476.0	1167.0	3737.0	4366.0	6466.0	9630.0	5831.0	8188.0	3078.0	6571.0	1620.0	3733.0	2607.0	7469.0	15910.0	8671.0	3711.0	2292.0	Uncharacterized protein conserved in bacteria
COG2002	12488.0	8754.0	3535.0	1679.0	1765.0	4063.0	940.0	1551.0	2275.0	3585.0	5267.0	1952.0	4137.0	1420.0	3205.0	258.0	2529.0	1119.0	4145.0	10440.0	6024.0	1104.0	1254.0	Regulators of stationary/sporulation gene expression
COG2003	18627.0	14077.0	9964.0	4861.0	3829.0	5976.0	1848.0	5525.0	7644.0	13472.0	18143.0	11685.0	17676.0	6524.0	14982.0	1994.0	7392.0	4336.0	12596.0	28706.0	17276.0	7646.0	3461.0	DNA repair proteins
COG2004	0.0	0.0	0.0	0.0	0.0	0.0	0.0	0.0	0.0	0.0	0.0	0.0	0.0	0.0	0.0	0.0	0.0	0.0	0.0	0.0	0.0	0.0	0.0	Ribosomal protein S24E
COG2005	6161.0	4156.0	4828.0	2587.0	3241.0	3055.0	1662.0	2944.0	2969.0	4798.0	5073.0	5889.0	5588.0	1714.0	4172.0	772.0	2587.0	4268.0	6418.0	9294.0	5678.0	2016.0	2038.0	N-terminal domain of molybdenum-binding protein
COG2006	4076.0	4386.0	687.0	323.0	206.0	1000.0	77.0	188.0	359.0	774.0	680.0	256.0	837.0	82.0	761.0	34.0	278.0	108.0	648.0	2872.0	547.0	256.0	159.0	Uncharacterized conserved protein
COG2007	0.0	0.0	0.0	0.0	0.0	0.0	0.0	0.0	0.0	0.0	1.0	0.0	0.0	0.0	0.0	0.0	0.0	0.0	0.0	0.0	0.0	0.0	0.0	Ribosomal protein S8E
COG2450	0.0	0.0	0.0	0.0	0.0	0.0	0.0	0.0	0.0	0.0	1.0	0.0	0.0	0.0	0.0	0.0	0.0	0.0	0.0	0.0	0.0	0.0	0.0	Uncharacterized conserved protein
COG4883	1.0	0.0	0.0	0.0	0.0	0.0	0.0	0.0	0.0	0.0	0.0	0.0	0.0	0.0	0.0	0.0	0.0	0.0	0.0	0.0	0.0	0.0	0.0	Uncharacterized protein conserved in archaea
COG4950	953.0	381.0	550.0	258.0	68.0	61.0	11.0	115.0	227.0	579.0	517.0	257.0	622.0	87.0	673.0	83.0	265.0	73.0	449.0	1245.0	549.0	167.0	90.0	Uncharacterized protein conserved in bacteria
COG5220	0.0	0.0	0.0	1.0	0.0	0.0	0.0	0.0	0.0	0.0	0.0	0.0	1.0	0.0	0.0	0.0	0.0	0.0	0.0	0.0	0.0	2.0	17.0	Cdk activating kinase (CAK)/RNA polymerase II transcription initiation/nucleotide excision repair factor TFIIH, subunit TFB3
COG4952	2288.0	1448.0	2507.0	977.0	461.0	585.0	144.0	947.0	2097.0	2960.0	5962.0	2851.0	5845.0	833.0	5730.0	540.0	1859.0	690.0	2831.0	6591.0	5027.0	1294.0	1383.0	Predicted sugar isomerase
COG4953	5008.0	2556.0	3861.0	2105.0	1548.0	1709.0	778.0	2080.0	3598.0	4879.0	8739.0	5057.0	8091.0	1466.0	7095.0	694.0	2940.0	2118.0	4559.0	11874.0	8158.0	2082.0	1289.0	Membrane carboxypeptidase/penicillin-binding protein PbpC
COG4954	1612.0	1045.0	1828.0	749.0	308.0	362.0	108.0	740.0	1582.0	2121.0	3898.0	2336.0	4068.0	616.0	4436.0	182.0	1289.0	361.0	2200.0	4673.0	3512.0	1006.0	355.0	Uncharacterized protein conserved in bacteria
COG4955	152.0	151.0	44.0	21.0	93.0	22.0	2.0	13.0	12.0	47.0	39.0	15.0	64.0	30.0	50.0	10.0	27.0	15.0	62.0	173.0	87.0	17.0	35.0	Uncharacterized protein conserved in bacteria
COG4956	1455.0	2425.0	660.0	623.0	1060.0	1175.0	606.0	1378.0	477.0	1316.0	595.0	301.0	894.0	1761.0	536.0	663.0	724.0	1307.0	1218.0	1608.0	929.0	1543.0	202.0	Integral membrane protein (PIN domain superfamily)
COG4957	5065.0	2964.0	4898.0	1937.0	834.0	1035.0	346.0	1796.0	3834.0	6164.0	10738.0	5123.0	11377.0	1600.0	10693.0	2227.0	3931.0	899.0	6581.0	14110.0	8728.0	2712.0	1160.0	Predicted transcriptional regulator
COG4959	3213.0	2264.0	2976.0	1280.0	946.0	1520.0	864.0	1178.0	2727.0	3504.0	5799.0	2755.0	6085.0	1160.0	5965.0	431.0	2696.0	920.0	3724.0	8573.0	6449.0	1388.0	1194.0	Type IV secretory pathway, protease TraF
COG1688	292.0	441.0	34.0	1.0	3.0	87.0	3.0	1.0	15.0	8.0	52.0	8.0	100.0	205.0	10.0	2.0	9.0	1.0	12.0	109.0	62.0	18.0	38.0	Uncharacterized protein predicted to be involved in DNA repair (RAMP superfamily)
COG4150	2220.0	1892.0	2775.0	956.0	790.0	546.0	104.0	774.0	1514.0	2184.0	3679.0	3105.0	3999.0	610.0	4195.0	166.0	1233.0	499.0	3025.0	4842.0	3614.0	931.0	588.0	ABC-type sulfate transport system, periplasmic component
COG3288	13537.0	11631.0	11483.0	4597.0	3507.0	3689.0	1139.0	6349.0	10368.0	14258.0	23403.0	14658.0	21952.0	4437.0	18414.0	2911.0	8084.0	3749.0	15073.0	29638.0	20901.0	9910.0	3948.0	NAD/NADP transhydrogenase alpha subunit
COG3281	1660.0	1437.0	1582.0	310.0	1108.0	640.0	403.0	993.0	492.0	405.0	1366.0	1675.0	921.0	148.0	971.0	432.0	740.0	641.0	2077.0	2163.0	1323.0	511.0	719.0	Uncharacterized protein, probably involved in trehalose biosynthesis
COG3280	2524.0	2382.0	2790.0	818.0	1374.0	716.0	478.0	1490.0	1819.0	2445.0	4959.0	3982.0	4161.0	640.0	3547.0	886.0	1982.0	1145.0	3600.0	6391.0	3886.0	1183.0	800.0	Maltooligosyl trehalose synthase
COG3283	1324.0	668.0	1306.0	286.0	592.0	392.0	1.0	173.0	75.0	360.0	194.0	995.0	284.0	349.0	208.0	10.0	98.0	253.0	1246.0	966.0	428.0	118.0	303.0	Transcriptional regulator of aromatic amino acids metabolism
COG3285	6595.0	3611.0	6693.0	2202.0	1704.0	1515.0	312.0	2354.0	4894.0	7101.0	15169.0	8183.0	12424.0	1860.0	11399.0	1627.0	4427.0	1304.0	8225.0	16300.0	12312.0	2842.0	1720.0	Predicted eukaryotic-type DNA primase
COG3284	8111.0	3652.0	6518.0	2132.0	1649.0	1356.0	244.0	2081.0	4076.0	7194.0	9694.0	7261.0	10257.0	1436.0	9255.0	1648.0	4269.0	1194.0	7172.0	14209.0	9083.0	2935.0	1939.0	Transcriptional activator of acetoin/glycerol metabolism
COG3287	1833.0	468.0	1437.0	306.0	638.0	583.0	49.0	356.0	520.0	785.0	1293.0	1299.0	1263.0	145.0	1001.0	292.0	428.0	302.0	1693.0	3623.0	1200.0	315.0	435.0	Uncharacterized conserved protein
COG3286	0.0	0.0	0.0	0.0	0.0	0.0	0.0	0.0	0.0	0.0	0.0	0.0	0.0	0.0	0.0	0.0	0.0	0.0	0.0	0.0	0.0	0.0	0.0	Uncharacterized protein conserved in archaea
COG2134	717.0	615.0	762.0	397.0	114.0	187.0	33.0	189.0	635.0	1086.0	2532.0	740.0	1448.0	229.0	948.0	107.0	483.0	93.0	562.0	3047.0	2312.0	440.0	178.0	CDP-diacylglycerol pyrophosphatase
COG2135	13123.0	12152.0	14123.0	5188.0	3393.0	3000.0	638.0	4657.0	9718.0	14495.0	23858.0	16906.0	25603.0	3851.0	24236.0	2216.0	8527.0	2610.0	15806.0	31503.0	21612.0	5633.0	3641.0	Uncharacterized conserved protein
COG2136	0.0	0.0	0.0	0.0	0.0	0.0	0.0	0.0	0.0	0.0	0.0	0.0	0.0	0.0	0.0	0.0	0.0	0.0	0.0	0.0	0.0	0.0	0.0	Predicted exosome subunit/U3 small nucleolar ribonucleoprotein (snoRNP) component, contains IMP4 domain
COG2137	12574.0	15364.0	7489.0	3278.0	3841.0	5100.0	1984.0	4954.0	4840.0	7491.0	8916.0	5761.0	8341.0	5218.0	6545.0	2073.0	4659.0	3711.0	8765.0	15572.0	9964.0	5701.0	3033.0	Uncharacterized protein conserved in bacteria
COG2130	4846.0	3385.0	4862.0	1506.0	1329.0	1137.0	212.0	1563.0	3110.0	4830.0	8652.0	5067.0	8313.0	1161.0	7402.0	1244.0	3177.0	934.0	5654.0	11788.0	8371.0	2158.0	1453.0	Putative NADP-dependent oxidoreductases
COG2131	7935.0	9487.0	2164.0	1573.0	1785.0	3712.0	1407.0	2723.0	1301.0	3064.0	1393.0	409.0	1815.0	3651.0	1235.0	652.0	1541.0	2260.0	3222.0	5848.0	3185.0	3989.0	1011.0	Deoxycytidylate deaminase
COG2132	18611.0	10593.0	18527.0	6356.0	5022.0	4826.0	1425.0	5719.0	11472.0	16936.0	30217.0	18042.0	29561.0	4824.0	26775.0	2419.0	10587.0	3520.0	18743.0	38575.0	28634.0	6869.0	5859.0	Putative multicopper oxidases
COG2133	21223.0	10391.0	16880.0	5844.0	4724.0	5366.0	845.0	5963.0	12689.0	20821.0	42537.0	17153.0	35357.0	4789.0	30870.0	3183.0	11782.0	7089.0	20395.0	44255.0	31762.0	7527.0	4969.0	Glucose/sorbosone dehydrogenases
COG5607	2363.0	2022.0	4205.0	1429.0	2544.0	2189.0	1329.0	1798.0	1695.0	1704.0	3187.0	2063.0	2738.0	945.0	2113.0	431.0	2121.0	2432.0	4172.0	3903.0	4483.0	582.0	1420.0	Uncharacterized conserved protein
COG5606	881.0	480.0	1613.0	392.0	631.0	378.0	26.0	347.0	411.0	887.0	1164.0	1235.0	1257.0	145.0	958.0	268.0	475.0	297.0	1653.0	2486.0	1108.0	368.0	503.0	Uncharacterized conserved small protein
COG5605	504.0	360.0	499.0	179.0	108.0	91.0	29.0	197.0	486.0	857.0	1888.0	443.0	1431.0	182.0	1252.0	147.0	490.0	366.0	611.0	1553.0	1247.0	294.0	158.0	Predicted small integral membrane protein
COG5604	0.0	0.0	0.0	0.0	0.0	0.0	0.0	0.0	0.0	0.0	0.0	0.0	0.0	0.0	0.0	0.0	0.0	0.0	0.0	0.0	0.0	0.0	0.0	Uncharacterized conserved protein
COG2138	3598.0	2266.0	2903.0	825.0	638.0	735.0	50.0	807.0	770.0	1502.0	1831.0	1137.0	2233.0	376.0	1789.0	514.0	929.0	306.0	2055.0	4145.0	1884.0	673.0	561.0	Uncharacterized conserved protein
COG1528	5819.0	5653.0	3571.0	2077.0	1903.0	3012.0	1295.0	2842.0	1145.0	2610.0	1200.0	586.0	1443.0	2597.0	1315.0	826.0	1627.0	2341.0	3121.0	4014.0	3008.0	3797.0	868.0	Ferritin-like protein
COG0538	10402.0	8782.0	5824.0	2303.0	1617.0	2563.0	276.0	1882.0	4932.0	6971.0	10678.0	6861.0	10624.0	1519.0	9448.0	1022.0	3726.0	1322.0	6672.0	16570.0	8789.0	2557.0	1673.0	Isocitrate dehydrogenases
COG3635	1771.0	1881.0	320.0	168.0	115.0	789.0	16.0	70.0	160.0	589.0	249.0	80.0	416.0	40.0	255.0	9.0	65.0	22.0	207.0	1364.0	144.0	113.0	91.0	Predicted phosphoglycerate mutase, AP superfamily
COG5062	0.0	1.0	0.0	0.0	0.0	1.0	0.0	1.0	0.0	7.0	0.0	0.0	0.0	0.0	5.0	0.0	0.0	0.0	0.0	22.0	5.0	2.0	1.0	Uncharacterized membrane protein
COG1372	142.0	46.0	8.0	1.0	2.0	2.0	6.0	0.0	12.0	2.0	40.0	3.0	4.0	1.0	7.0	3.0	1.0	59.0	11.0	2.0	312.0	6.0	2.0	Intein/homing endonuclease
COG3630	968.0	1482.0	1506.0	366.0	1051.0	1172.0	706.0	430.0	660.0	238.0	497.0	926.0	270.0	494.0	309.0	5.0	1011.0	703.0	1728.0	1045.0	1983.0	25.0	730.0	Na+-transporting methylmalonyl-CoA/oxaloacetate decarboxylase, gamma subunit
COG4068	0.0	0.0	0.0	0.0	0.0	0.0	0.0	0.0	0.0	0.0	0.0	0.0	0.0	0.0	0.0	0.0	0.0	0.0	0.0	0.0	0.0	0.0	0.0	Uncharacterized protein containing a Zn-ribbon
COG1523	11000.0	17994.0	8836.0	3318.0	3863.0	4697.0	2174.0	3881.0	6079.0	6946.0	11382.0	6556.0	9319.0	4732.0	7718.0	2701.0	5360.0	2730.0	8796.0	18801.0	11214.0	3678.0	3811.0	Type II secretory pathway, pullulanase PulA and related glycosidases
COG5061	0.0	0.0	0.0	0.0	0.0	0.0	0.0	2.0	0.0	0.0	0.0	0.0	0.0	0.0	0.0	0.0	0.0	0.0	0.0	0.0	0.0	0.0	0.0	Oxidoreductin, endoplasmic reticulum membrane-associated protein involved in disulfide bond formation
COG2358	12467.0	8963.0	13126.0	5295.0	6047.0	6652.0	3315.0	6200.0	10086.0	11693.0	18749.0	15492.0	19944.0	4396.0	18519.0	2098.0	9841.0	5902.0	15442.0	27744.0	21849.0	5257.0	4566.0	TRAP-type uncharacterized transport system, periplasmic component
COG1800	0.0	0.0	0.0	0.0	0.0	0.0	0.0	0.0	0.0	0.0	0.0	0.0	0.0	0.0	0.0	0.0	0.0	0.0	0.0	0.0	0.0	0.0	0.0	Predicted transglutaminase-like proteases
COG2259	18970.0	10819.0	17844.0	6677.0	5376.0	4758.0	1289.0	6303.0	11061.0	16550.0	30396.0	18155.0	28047.0	5039.0	24142.0	4171.0	10517.0	4850.0	18173.0	37552.0	26670.0	6459.0	4424.0	Predicted membrane protein
COG2258	10435.0	13244.0	9537.0	4083.0	4080.0	4280.0	1773.0	4679.0	6097.0	8798.0	13863.0	8740.0	13806.0	3673.0	12554.0	1971.0	5739.0	4701.0	10346.0	20761.0	14870.0	3870.0	2601.0	Uncharacterized protein conserved in bacteria
COG3355	90.0	120.0	29.0	2.0	2.0	65.0	2.0	1.0	13.0	1.0	68.0	2.0	54.0	1.0	46.0	2.0	10.0	12.0	10.0	88.0	17.0	71.0	16.0	Predicted transcriptional regulator
COG3633	2008.0	4652.0	2325.0	1086.0	2077.0	2266.0	1331.0	1311.0	1203.0	1333.0	933.0	1452.0	1177.0	852.0	762.0	298.0	1417.0	2230.0	2857.0	2213.0	2882.0	211.0	1245.0	Na+/serine symporter
COG3353	0.0	0.0	0.0	0.0	0.0	0.0	0.0	0.0	0.0	0.0	0.0	0.0	0.0	0.0	0.0	0.0	0.0	0.0	0.0	0.0	0.0	0.0	0.0	Putative archaeal flagellar protein F
COG3352	0.0	0.0	0.0	0.0	0.0	0.0	0.0	0.0	0.0	0.0	0.0	0.0	0.0	0.0	0.0	0.0	0.0	0.0	0.0	0.0	0.0	0.0	0.0	Putative archaeal flagellar protein C
COG4888	0.0	0.0	0.0	0.0	0.0	0.0	0.0	0.0	0.0	0.0	0.0	0.0	0.0	0.0	0.0	0.0	0.0	0.0	0.0	0.0	0.0	0.0	0.0	Uncharacterized Zn ribbon-containing protein
COG3350	2078.0	1973.0	2804.0	816.0	819.0	604.0	114.0	813.0	1620.0	2203.0	4055.0	3147.0	4432.0	645.0	4548.0	416.0	1379.0	511.0	3238.0	5114.0	3830.0	941.0	758.0	Uncharacterized conserved protein
COG4886	7228.0	3960.0	3207.0	2149.0	1119.0	2663.0	874.0	2286.0	1206.0	4460.0	2817.0	988.0	3058.0	1225.0	2955.0	985.0	1232.0	1841.0	2885.0	5491.0	2292.0	3840.0	637.0	Leucine-rich repeat (LRR) protein
COG3634	6012.0	5630.0	3151.0	1365.0	1836.0	1951.0	725.0	2517.0	1855.0	4048.0	4400.0	3177.0	4705.0	2403.0	2959.0	1102.0	1891.0	1850.0	4804.0	6886.0	4810.0	3966.0	1463.0	Alkyl hydroperoxide reductase, large subunit
COG2200	40466.0	32639.0	34222.0	12432.0	15902.0	19499.0	7756.0	11652.0	20241.0	28451.0	43270.0	31216.0	37796.0	8347.0	29587.0	3439.0	20818.0	12586.0	38174.0	78439.0	52196.0	9762.0	12663.0	FOG: EAL domain
COG2252	13715.0	19303.0	10865.0	5203.0	6304.0	7618.0	3695.0	6946.0	6932.0	9613.0	11601.0	8352.0	11308.0	7353.0	9699.0	2726.0	6604.0	5997.0	11853.0	19026.0	14863.0	7289.0	4032.0	Permeases
COG2255	15979.0	16766.0	9959.0	4721.0	5164.0	6688.0	2706.0	6557.0	7076.0	10524.0	14265.0	8583.0	13508.0	6175.0	11633.0	2484.0	6417.0	5632.0	11994.0	22038.0	15019.0	7065.0	3902.0	Holliday junction resolvasome, helicase subunit
COG1579	4694.0	4660.0	3356.0	1833.0	2115.0	2364.0	1133.0	3136.0	2252.0	2729.0	3459.0	1564.0	2534.0	1358.0	2757.0	661.0	1509.0	3070.0	3563.0	4844.0	3341.0	3228.0	1345.0	Zn-ribbon protein, possibly nucleic acid-binding
COG2257	3936.0	1702.0	2119.0	707.0	1183.0	1222.0	107.0	986.0	1269.0	1717.0	2942.0	3144.0	2438.0	411.0	1912.0	167.0	1063.0	566.0	2517.0	6166.0	2424.0	539.0	717.0	Uncharacterized homolog of the cytoplasmic domain of flagellar protein FhlB
COG2256	16116.0	18724.0	10001.0	4737.0	5169.0	6913.0	2714.0	6552.0	7085.0	10583.0	14271.0	8560.0	13418.0	6183.0	11604.0	2435.0	6370.0	5632.0	11943.0	22400.0	15003.0	7069.0	4471.0	ATPase related to the helicase subunit of the Holliday junction resolvase
COG4069	0.0	0.0	0.0	0.0	0.0	0.0	0.0	0.0	0.0	0.0	0.0	0.0	0.0	0.0	0.0	0.0	0.0	0.0	0.0	0.0	0.0	0.0	0.0	Uncharacterized protein conserved in archaea
COG1524	10304.0	9099.0	4991.0	2197.0	1673.0	2843.0	774.0	3431.0	4797.0	7266.0	14432.0	4506.0	10517.0	2100.0	9150.0	1223.0	3861.0	2646.0	7085.0	15825.0	10659.0	4922.0	2270.0	Uncharacterized proteins of the AP superfamily
COG3637	17902.0	11870.0	17799.0	7744.0	2592.0	2998.0	1002.0	6206.0	14173.0	21184.0	36005.0	20307.0	38607.0	5807.0	39338.0	3565.0	12075.0	2745.0	20053.0	43603.0	31669.0	8981.0	3886.0	Opacity protein and related surface antigens
COG3379	394.0	161.0	85.0	24.0	18.0	73.0	8.0	32.0	97.0	68.0	126.0	46.0	182.0	4.0	184.0	6.0	45.0	59.0	102.0	336.0	72.0	125.0	17.0	Uncharacterized conserved protein
COG1702	15532.0	16648.0	9503.0	4254.0	3779.0	5050.0	1442.0	5610.0	6455.0	10723.0	14503.0	8736.0	13775.0	4539.0	12005.0	2555.0	5519.0	3649.0	10938.0	22549.0	13012.0	7241.0	3090.0	Phosphate starvation-inducible protein PhoH, predicted ATPase
COG1251	16532.0	12490.0	12680.0	4234.0	5173.0	5832.0	1982.0	4460.0	7656.0	11441.0	16542.0	13140.0	15856.0	3678.0	12585.0	4366.0	8290.0	4052.0	15261.0	25697.0	17778.0	4501.0	4504.0	NAD(P)H-nitrite reductase
COG1809	816.0	545.0	872.0	266.0	192.0	209.0	46.0	330.0	759.0	1209.0	3025.0	698.0	2215.0	319.0	1993.0	158.0	689.0	443.0	1078.0	2274.0	1835.0	388.0	214.0	Uncharacterized conserved protein
COG1370	0.0	0.0	0.0	0.0	0.0	0.0	0.0	0.0	0.0	0.0	1.0	0.0	0.0	0.0	0.0	0.0	0.0	0.0	0.0	0.0	0.0	0.0	0.0	Prefoldin, molecular chaperone implicated in de novo protein folding, alpha subunit
COG1700	201.0	65.0	16.0	10.0	8.0	92.0	4.0	4.0	92.0	10.0	66.0	4.0	52.0	19.0	70.0	2.0	18.0	74.0	37.0	92.0	64.0	140.0	2.0	Uncharacterized conserved protein
COG1808	1749.0	3220.0	537.0	439.0	217.0	964.0	124.0	1083.0	312.0	1223.0	536.0	279.0	872.0	718.0	783.0	351.0	383.0	1026.0	1270.0	1486.0	702.0	2452.0	439.0	Predicted membrane protein
COG3038	8282.0	5381.0	8759.0	2761.0	2789.0	2262.0	316.0	2542.0	5032.0	7918.0	13922.0	10384.0	12703.0	1813.0	10475.0	1623.0	4513.0	1695.0	10354.0	18950.0	13253.0	3138.0	2664.0	Cytochrome B561
COG3039	15968.0	11767.0	9134.0	6166.0	3813.0	8342.0	1823.0	17181.0	3210.0	16125.0	9966.0	5595.0	7745.0	10620.0	5682.0	894.0	3333.0	12226.0	19540.0	14053.0	10113.0	38582.0	5716.0	Transposase and inactivated derivatives, IS5 family
COG5067	151.0	41.0	150.0	46.0	42.0	31.0	1.0	62.0	17.0	33.0	113.0	97.0	29.0	8.0	212.0	15.0	28.0	21.0	160.0	68.0	87.0	24.0	24.0	Protein kinase essential for the initiation of DNA replication
COG1254	8813.0	9661.0	5038.0	2161.0	1737.0	2760.0	947.0	1581.0	3224.0	4927.0	8055.0	3820.0	6882.0	2455.0	5558.0	919.0	3281.0	1159.0	4833.0	12789.0	8150.0	1930.0	1444.0	Acylphosphatases
COG3030	3754.0	2862.0	4872.0	1909.0	2173.0	1758.0	693.0	1939.0	2144.0	3216.0	4472.0	3885.0	5099.0	1163.0	4820.0	529.0	1776.0	2093.0	4675.0	6262.0	4836.0	1202.0	1274.0	Protein affecting phage T7 exclusion by the F plasmid
COG3031	798.0	492.0	620.0	347.0	128.0	143.0	32.0	182.0	447.0	1216.0	892.0	594.0	1337.0	147.0	1100.0	44.0	357.0	120.0	757.0	1694.0	797.0	402.0	265.0	Type II secretory pathway, component PulC
COG3036	1011.0	109.0	994.0	96.0	563.0	311.0	1.0	158.0	55.0	56.0	199.0	950.0	146.0	129.0	72.0	6.0	80.0	237.0	1159.0	703.0	339.0	52.0	273.0	Uncharacterized protein conserved in bacteria
COG3037	2527.0	7212.0	2012.0	1061.0	824.0	1299.0	679.0	1214.0	233.0	1294.0	293.0	360.0	623.0	3123.0	481.0	1055.0	496.0	686.0	986.0	2559.0	837.0	2324.0	155.0	Uncharacterized protein conserved in bacteria
COG3034	6252.0	2788.0	5516.0	2292.0	2596.0	2763.0	1466.0	2591.0	3667.0	4699.0	7946.0	4772.0	8058.0	1627.0	7425.0	1457.0	3695.0	3135.0	6873.0	10578.0	8514.0	1843.0	2082.0	Uncharacterized protein conserved in bacteria
COG1255	0.0	0.0	0.0	0.0	0.0	0.0	0.0	0.0	0.0	0.0	0.0	0.0	0.0	0.0	0.0	0.0	0.0	0.0	0.0	0.0	0.0	0.0	0.0	Uncharacterized protein conserved in archaea
COG4778	2451.0	1413.0	3202.0	1067.0	858.0	626.0	120.0	894.0	1789.0	2821.0	4404.0	3386.0	4700.0	669.0	4709.0	256.0	1472.0	614.0	3476.0	5654.0	4195.0	1259.0	773.0	ABC-type phosphonate transport system, ATPase component
COG4779	3530.0	2363.0	5357.0	2153.0	973.0	785.0	237.0	1699.0	3256.0	4450.0	8845.0	5311.0	8282.0	1459.0	9259.0	766.0	2775.0	636.0	4636.0	10172.0	7738.0	2004.0	1339.0	ABC-type enterobactin transport system, permease component
COG1704	14438.0	13512.0	8633.0	4729.0	5586.0	6778.0	2949.0	7139.0	6510.0	10757.0	14275.0	8729.0	13570.0	7203.0	11316.0	2311.0	6472.0	7292.0	12501.0	21330.0	15617.0	7383.0	3819.0	Uncharacterized conserved protein
COG4770	27549.0	23435.0	21186.0	7856.0	8258.0	10544.0	3655.0	8895.0	13246.0	19189.0	28964.0	20004.0	28764.0	10926.0	24417.0	3813.0	13203.0	8256.0	23807.0	43922.0	30895.0	8963.0	7991.0	Acetyl/propionyl-CoA carboxylase, alpha subunit
COG4771	43758.0	22379.0	25615.0	12646.0	9057.0	13131.0	3762.0	16531.0	23363.0	40208.0	77941.0	27153.0	59052.0	13449.0	48318.0	4119.0	20078.0	16550.0	34238.0	83855.0	64278.0	25519.0	9744.0	Outer membrane receptor for ferrienterochelin and colicins
COG4772	2992.0	1482.0	2968.0	892.0	948.0	819.0	95.0	884.0	1565.0	2824.0	5318.0	2586.0	4367.0	580.0	3097.0	424.0	1492.0	1186.0	3325.0	6510.0	4782.0	977.0	1126.0	Outer membrane receptor for Fe3+-dicitrate
COG4773	15075.0	10551.0	14881.0	6401.0	5560.0	4930.0	1782.0	6442.0	12106.0	17827.0	29430.0	21193.0	28842.0	4834.0	23593.0	2796.0	11034.0	6072.0	17883.0	41727.0	26848.0	6420.0	4842.0	Outer membrane receptor for ferric coprogen and ferric-rhodotorulic acid
COG4774	11204.0	6223.0	10436.0	4039.0	3804.0	3337.0	970.0	4160.0	7347.0	12062.0	18317.0	13401.0	18352.0	2703.0	13553.0	3490.0	7167.0	3424.0	12889.0	26821.0	16387.0	3967.0	3830.0	Outer membrane receptor for monomeric catechols
COG4775	19232.0	9070.0	9912.0	4726.0	3931.0	6026.0	1978.0	6234.0	8297.0	13915.0	24048.0	9808.0	20215.0	5814.0	17698.0	1585.0	7844.0	7506.0	13222.0	26351.0	20092.0	9013.0	4100.0	Outer membrane protein/protective antigen OMA87
COG4776	783.0	180.0	248.0	186.0	4.0	17.0	1.0	9.0	32.0	302.0	29.0	17.0	104.0	142.0	138.0	4.0	9.0	5.0	18.0	403.0	20.0	72.0	5.0	Exoribonuclease II
COG1258	0.0	0.0	0.0	0.0	0.0	0.0	0.0	0.0	0.0	0.0	1.0	0.0	0.0	0.0	0.0	0.0	0.0	0.0	0.0	0.0	0.0	0.0	0.0	Predicted pseudouridylate synthase
COG5066	178.0	12.0	0.0	24.0	7.0	2.0	0.0	7.0	0.0	7.0	8.0	0.0	8.0	0.0	43.0	0.0	0.0	0.0	11.0	2.0	0.0	0.0	0.0	VAMP-associated protein involved in inositol metabolism
COG1858	7590.0	3042.0	4545.0	1859.0	2133.0	2365.0	782.0	2159.0	3195.0	5515.0	9981.0	3627.0	8038.0	1303.0	6257.0	943.0	2840.0	2845.0	5773.0	12659.0	8349.0	2159.0	1986.0	Cytochrome c peroxidase
COG1259	2475.0	2764.0	2136.0	633.0	494.0	595.0	51.0	520.0	747.0	1107.0	2274.0	800.0	2116.0	376.0	1858.0	420.0	727.0	438.0	1192.0	3292.0	1812.0	454.0	300.0	Uncharacterized conserved protein
COG1856	8.0	5.0	9.0	0.0	5.0	12.0	0.0	2.0	0.0	0.0	0.0	0.0	10.0	0.0	0.0	0.0	0.0	0.0	10.0	2.0	3.0	0.0	2.0	Uncharacterized homolog of biotin synthetase
COG1857	435.0	591.0	65.0	11.0	14.0	179.0	13.0	25.0	49.0	129.0	80.0	14.0	181.0	1368.0	35.0	3.0	18.0	7.0	30.0	177.0	123.0	29.0	135.0	Uncharacterized protein predicted to be involved in DNA repair
COG1854	5326.0	8668.0	3626.0	2448.0	3595.0	4135.0	2454.0	3941.0	2430.0	2606.0	1173.0	728.0	1302.0	2244.0	1212.0	308.0	2160.0	4670.0	4453.0	4283.0	3542.0	2849.0	2148.0	LuxS protein involved in autoinducer AI2 synthesis
COG1855	20.0	9.0	5.0	4.0	2.0	64.0	0.0	8.0	0.0	34.0	47.0	0.0	5.0	0.0	63.0	0.0	0.0	2.0	3.0	260.0	3.0	0.0	1.0	ATPase (PilT family)
COG3930	1033.0	524.0	1525.0	281.0	689.0	488.0	33.0	365.0	637.0	792.0	2576.0	1696.0	1400.0	215.0	854.0	107.0	527.0	346.0	1858.0	3032.0	2554.0	387.0	421.0	Uncharacterized protein conserved in bacteria
COG1853	30108.0	25753.0	20021.0	8046.0	5868.0	8920.0	1763.0	8289.0	14777.0	22822.0	34471.0	24863.0	35963.0	7322.0	32107.0	4335.0	14326.0	5265.0	24451.0	55016.0	32475.0	10749.0	6023.0	Conserved protein/domain typically associated with flavoprotein oxygenases, DIM6/NTAB family
COG1850	4177.0	2447.0	3730.0	1527.0	554.0	637.0	234.0	1375.0	3317.0	4704.0	8210.0	4558.0	8977.0	1281.0	8793.0	475.0	2694.0	566.0	4025.0	10019.0	7567.0	2139.0	1035.0	Ribulose 1,5-bisphosphate carboxylase, large subunit
COG1851	23.0	2.0	10.0	1.0	1.0	19.0	0.0	1.0	0.0	0.0	0.0	0.0	8.0	0.0	1.0	0.0	0.0	0.0	6.0	0.0	0.0	0.0	0.0	Uncharacterized conserved protein
COG1709	764.0	812.0	528.0	207.0	149.0	171.0	34.0	205.0	618.0	812.0	1848.0	767.0	1567.0	407.0	1344.0	338.0	507.0	151.0	670.0	1653.0	1365.0	344.0	156.0	Predicted transcriptional regulator
COG0709	8222.0	9465.0	7299.0	3401.0	3734.0	3917.0	2077.0	4349.0	4132.0	6434.0	8003.0	5911.0	8271.0	4019.0	7537.0	728.0	4181.0	4042.0	8299.0	12963.0	9032.0	5047.0	2417.0	Selenophosphate synthase
COG0708	21419.0	22527.0	17019.0	6807.0	7355.0	7998.0	3266.0	8594.0	12476.0	16541.0	27487.0	16506.0	24893.0	7404.0	21727.0	3607.0	10831.0	6475.0	19254.0	37598.0	26526.0	7822.0	6210.0	Exonuclease III
COG0259	8742.0	5741.0	7165.0	2884.0	2225.0	2886.0	1091.0	3419.0	5151.0	7717.0	13216.0	8004.0	11724.0	2749.0	10503.0	1610.0	5107.0	2611.0	8933.0	16105.0	12742.0	5074.0	2558.0	Pyridoxamine-phosphate oxidase
COG0258	6820.0	4257.0	6383.0	2102.0	1669.0	1925.0	256.0	1788.0	3398.0	5574.0	10704.0	5098.0	9251.0	1562.0	8718.0	990.0	3135.0	972.0	5733.0	12981.0	8980.0	2456.0	1400.0	5'-3' exonuclease (including N-terminal domain of PolI)
COG0705	21063.0	18332.0	13763.0	5816.0	5695.0	7085.0	1888.0	7334.0	9317.0	14843.0	26086.0	11623.0	20966.0	5749.0	17431.0	3007.0	7859.0	6325.0	15553.0	33365.0	22845.0	10288.0	4632.0	Uncharacterized membrane protein (homolog of Drosophila rhomboid)
COG0256	15887.0	16789.0	9887.0	4689.0	5147.0	6671.0	2700.0	6529.0	7054.0	10451.0	14144.0	8541.0	13321.0	6155.0	11491.0	2317.0	6344.0	5587.0	11861.0	21777.0	14801.0	7044.0	3892.0	Ribosomal protein L18
COG0255	14416.0	16134.0	9275.0	3872.0	4068.0	5251.0	2010.0	4726.0	6709.0	9437.0	13823.0	8427.0	13037.0	5323.0	11205.0	2279.0	6081.0	3381.0	10252.0	21267.0	14093.0	4683.0	3294.0	Ribosomal protein L29
COG0254	16411.0	17395.0	10317.0	4948.0	5660.0	6813.0	3089.0	7268.0	7433.0	11150.0	14482.0	9101.0	14165.0	6380.0	11989.0	2495.0	6894.0	5941.0	12429.0	22851.0	15308.0	7461.0	4068.0	Ribosomal protein L31
COG0701	10081.0	7386.0	4637.0	2356.0	4302.0	5582.0	2838.0	4164.0	2650.0	3104.0	2562.0	1829.0	2680.0	1533.0	2271.0	784.0	3278.0	3899.0	5268.0	7305.0	5782.0	1739.0	2530.0	Predicted permeases
COG0252	12552.0	11672.0	11348.0	5081.0	5420.0	6200.0	2668.0	6214.0	5989.0	9722.0	12332.0	8640.0	12539.0	5166.0	10730.0	1630.0	6055.0	6187.0	11714.0	20014.0	13839.0	5873.0	4072.0	L-asparaginase/archaeal Glu-tRNAGln amidotransferase subunit D
COG0251	55031.0	40178.0	45795.0	19570.0	14416.0	16601.0	6441.0	20155.0	35952.0	50472.0	84668.0	57469.0	85210.0	17826.0	77765.0	7767.0	32643.0	14616.0	53787.0	114054.0	80438.0	23456.0	13801.0	Putative translation initiation inhibitor, yjgF family
COG0702	22135.0	13039.0	16843.0	6607.0	5042.0	4834.0	1666.0	6921.0	11453.0	17930.0	32088.0	17875.0	28093.0	4546.0	25326.0	4206.0	10797.0	5635.0	19341.0	39852.0	27785.0	7434.0	5131.0	Predicted nucleoside-diphosphate-sugar epimerases
COG3726	1026.0	212.0	1228.0	270.0	564.0	315.0	1.0	162.0	68.0	335.0	120.0	950.0	195.0	145.0	191.0	6.0	80.0	242.0	1161.0	827.0	337.0	93.0	274.0	Uncharacterized membrane protein affecting hemolysin expression
COG3727	3042.0	3765.0	1767.0	693.0	337.0	643.0	72.0	530.0	736.0	1740.0	2095.0	1039.0	2214.0	269.0	1807.0	611.0	855.0	347.0	2024.0	3463.0	1695.0	673.0	704.0	DNA G:T-mismatch repair endonuclease
COG3724	971.0	613.0	1735.0	484.0	709.0	448.0	38.0	391.0	549.0	1349.0	1284.0	1627.0	1570.0	207.0	1349.0	51.0	495.0	336.0	2027.0	2215.0	1358.0	374.0	549.0	Succinylarginine dihydrolase
COG3725	933.0	608.0	1695.0	458.0	672.0	484.0	32.0	338.0	632.0	1055.0	2535.0	1606.0	1439.0	220.0	990.0	108.0	531.0	322.0	1623.0	3299.0	2558.0	490.0	423.0	Membrane protein required for beta-lactamase induction
COG3722	72.0	238.0	485.0	364.0	4.0	12.0	1.0	12.0	44.0	581.0	30.0	18.0	144.0	157.0	268.0	5.0	12.0	9.0	16.0	456.0	15.0	111.0	5.0	Transcriptional regulator
COG3723	2169.0	1421.0	1596.0	1165.0	1599.0	1787.0	1319.0	1352.0	1800.0	1534.0	2557.0	2177.0	2225.0	981.0	1602.0	95.0	1857.0	2104.0	2265.0	3532.0	3754.0	403.0	1092.0	Recombinational DNA repair protein (RecE pathway)
COG3720	2928.0	1700.0	2486.0	1250.0	380.0	453.0	145.0	868.0	2330.0	3271.0	5398.0	3964.0	5826.0	896.0	5473.0	273.0	1904.0	385.0	2621.0	7209.0	4855.0	1271.0	580.0	Putative heme degradation protein
COG3721	264.0	206.0	712.0	679.0	976.0	870.0	577.0	854.0	366.0	564.0	177.0	181.0	281.0	370.0	245.0	10.0	234.0	1593.0	1048.0	503.0	603.0	149.0	380.0	Putative heme iron utilization protein
COG4416	60.0	80.0	88.0	23.0	19.0	15.0	4.0	25.0	105.0	103.0	151.0	58.0	207.0	22.0	158.0	6.0	94.0	65.0	78.0	348.0	141.0	109.0	28.0	Mu-like prophage protein Com
COG3728	2187.0	1540.0	1207.0	764.0	728.0	1288.0	748.0	1033.0	886.0	1284.0	958.0	340.0	1113.0	776.0	857.0	227.0	1269.0	1278.0	1281.0	1805.0	2758.0	609.0	735.0	Phage terminase, small subunit
COG4412	1268.0	285.0	387.0	111.0	87.0	312.0	10.0	71.0	109.0	265.0	153.0	200.0	394.0	53.0	163.0	59.0	85.0	48.0	421.0	980.0	273.0	69.0	67.0	Uncharacterized protein conserved in bacteria
COG1319	12479.0	13549.0	9970.0	3556.0	3584.0	4814.0	2199.0	3554.0	6041.0	9118.0	14550.0	7852.0	13389.0	3519.0	10608.0	2644.0	6987.0	3172.0	12043.0	21880.0	15027.0	4117.0	3065.0	Aerobic-type carbon monoxide dehydrogenase, middle subunit CoxM/CutM homologs
COG2389	62.0	13.0	26.0	18.0	10.0	44.0	3.0	18.0	43.0	43.0	86.0	67.0	169.0	10.0	58.0	8.0	42.0	6.0	54.0	67.0	71.0	27.0	14.0	Uncharacterized metal-binding protein
COG1318	34.0	2.0	3.0	0.0	0.0	8.0	0.0	0.0	0.0	0.0	0.0	0.0	0.0	0.0	4.0	2.0	0.0	0.0	4.0	0.0	14.0	0.0	0.0	Predicted transcriptional regulators
COG2998	2184.0	1404.0	1933.0	1198.0	1986.0	1923.0	1393.0	1860.0	1959.0	1929.0	2462.0	2082.0	2603.0	954.0	1944.0	322.0	2113.0	2335.0	2558.0	4289.0	3966.0	737.0	1142.0	ABC-type tungstate transport system, permease component
COG1090	5428.0	3225.0	4286.0	1511.0	1809.0	1570.0	557.0	2621.0	1564.0	2883.0	4067.0	2963.0	3642.0	1332.0	3357.0	1246.0	1741.0	1870.0	4306.0	5832.0	3747.0	3461.0	1141.0	Predicted nucleoside-diphosphate sugar epimerase
COG5064	0.0	0.0	0.0	0.0	0.0	0.0	0.0	1.0	0.0	0.0	0.0	0.0	0.0	0.0	0.0	0.0	0.0	0.0	0.0	0.0	0.0	0.0	0.0	Karyopherin (importin) alpha
COG5301	2351.0	1301.0	1923.0	876.0	307.0	524.0	115.0	618.0	1501.0	2240.0	3667.0	2095.0	3956.0	644.0	4185.0	205.0	1298.0	353.0	1780.0	4980.0	3450.0	1096.0	349.0	Phage-related tail fibre protein
COG5440	5.0	0.0	0.0	0.0	0.0	0.0	0.0	0.0	41.0	0.0	0.0	1.0	0.0	0.0	0.0	0.0	0.0	54.0	0.0	0.0	0.0	77.0	0.0	Uncharacterized conserved protein
COG5306	21.0	12.0	40.0	6.0	18.0	12.0	0.0	6.0	7.0	16.0	31.0	29.0	39.0	2.0	10.0	1.0	17.0	8.0	59.0	69.0	35.0	9.0	10.0	Uncharacterized conserved protein
COG5307	0.0	0.0	0.0	0.0	0.0	0.0	0.0	0.0	0.0	0.0	0.0	0.0	0.0	0.0	0.0	0.0	0.0	0.0	0.0	0.0	0.0	0.0	0.0	SEC7 domain proteins
COG5304	264.0	50.0	976.0	78.0	533.0	287.0	2.0	146.0	71.0	60.0	168.0	896.0	128.0	23.0	106.0	2.0	68.0	233.0	1090.0	425.0	334.0	30.0	267.0	Uncharacterized protein conserved in bacteria
COG5445	31.0	115.0	281.0	182.0	17.0	13.0	1.0	10.0	17.0	296.0	23.0	29.0	56.0	17.0	136.0	3.0	8.0	12.0	52.0	124.0	13.0	42.0	10.0	Predicted secreted protein
COG5305	1387.0	585.0	557.0	104.0	84.0	417.0	22.0	103.0	196.0	337.0	577.0	222.0	881.0	48.0	469.0	48.0	239.0	324.0	296.0	2025.0	313.0	212.0	182.0	Predicted membrane protein
COG0419	16625.0	18549.0	9223.0	4014.0	4379.0	6781.0	2612.0	4530.0	6069.0	8287.0	9092.0	6916.0	10714.0	5096.0	9356.0	2546.0	5738.0	4162.0	9663.0	19735.0	12132.0	3891.0	3587.0	ATPase involved in DNA repair
COG0418	3767.0	2436.0	2608.0	828.0	875.0	764.0	54.0	764.0	1287.0	2293.0	2562.0	3554.0	3028.0	430.0	2128.0	457.0	1174.0	537.0	3029.0	4676.0	2352.0	765.0	953.0	Dihydroorotase
COG0411	39787.0	26696.0	34239.0	13726.0	8229.0	8711.0	2499.0	12824.0	28902.0	37261.0	60407.0	54122.0	65020.0	12377.0	56208.0	5150.0	24874.0	7493.0	40652.0	89403.0	55457.0	15251.0	9843.0	ABC-type branched-chain amino acid transport systems, ATPase component
COG0410	44863.0	28792.0	38045.0	14814.0	9350.0	9795.0	2609.0	14047.0	30766.0	40228.0	64558.0	58524.0	69868.0	12940.0	59685.0	6172.0	26824.0	8261.0	45332.0	96838.0	59201.0	16537.0	10998.0	ABC-type branched-chain amino acid transport systems, ATPase component
COG0413	13457.0	8842.0	9340.0	4068.0	4083.0	5190.0	2105.0	5240.0	6854.0	9188.0	14322.0	8641.0	12948.0	3314.0	11220.0	1789.0	5776.0	4593.0	10828.0	20034.0	14733.0	5640.0	3713.0	Ketopantoate hydroxymethyltransferase
COG0412	20381.0	12171.0	16824.0	6087.0	4572.0	4893.0	1382.0	5654.0	11786.0	18868.0	32114.0	17150.0	29308.0	4478.0	24373.0	2788.0	11431.0	4367.0	18635.0	40322.0	27995.0	7028.0	5253.0	Dienelactone hydrolase and related enzymes
COG0415	9368.0	5265.0	9292.0	3036.0	2949.0	2868.0	991.0	2864.0	5371.0	7535.0	13581.0	9001.0	12244.0	2191.0	10715.0	1613.0	5187.0	1876.0	9357.0	17635.0	13248.0	3038.0	2727.0	Deoxyribodipyrimidine photolyase
COG0414	13269.0	10691.0	10455.0	4331.0	4332.0	5198.0	2143.0	5443.0	6768.0	9195.0	14133.0	8634.0	12928.0	4017.0	11288.0	1699.0	5740.0	4583.0	11036.0	20094.0	14557.0	5903.0	3712.0	Panthothenate synthetase
COG0417	2100.0	752.0	2199.0	1000.0	1696.0	1361.0	613.0	1213.0	970.0	1941.0	2090.0	1733.0	2198.0	458.0	1696.0	611.0	832.0	1847.0	2744.0	3014.0	2014.0	454.0	875.0	DNA polymerase elongation subunit (family B)
COG0416	13674.0	13064.0	7419.0	3714.0	4489.0	5884.0	2533.0	4768.0	4902.0	8260.0	9108.0	6531.0	10153.0	5562.0	8785.0	1608.0	5172.0	4691.0	9377.0	16966.0	10540.0	4465.0	2577.0	Fatty acid/phospholipid biosynthesis enzyme
COG4569	1031.0	479.0	1074.0	246.0	252.0	199.0	19.0	275.0	486.0	1061.0	1394.0	668.0	1552.0	123.0	1064.0	112.0	907.0	187.0	1204.0	2593.0	1369.0	453.0	292.0	Acetaldehyde dehydrogenase (acetylating)
COG3613	1614.0	2349.0	1677.0	793.0	892.0	1158.0	812.0	766.0	1723.0	1736.0	2890.0	2154.0	2648.0	1261.0	2099.0	559.0	2278.0	789.0	2360.0	4073.0	3587.0	618.0	812.0	Nucleoside 2-deoxyribosyltransferase
COG3610	5208.0	8666.0	3487.0	2101.0	3004.0	3946.0	1923.0	2758.0	1449.0	2813.0	1172.0	591.0	1448.0	4695.0	1153.0	950.0	2042.0	3184.0	3408.0	4946.0	3753.0	1733.0	1171.0	Uncharacterized conserved protein
COG5309	1617.0	749.0	819.0	272.0	190.0	289.0	47.0	252.0	760.0	1092.0	2886.0	853.0	1737.0	233.0	1128.0	120.0	640.0	143.0	886.0	3156.0	2592.0	528.0	306.0	Exo-beta-1,3-glucanase
COG3616	6817.0	3638.0	6802.0	2807.0	2511.0	2137.0	856.0	3001.0	5070.0	7038.0	11493.0	9845.0	11903.0	2017.0	10152.0	748.0	4535.0	2756.0	8694.0	15892.0	10488.0	2634.0	2033.0	Predicted amino acid aldolase or racemase
COG3617	4060.0	7736.0	2104.0	1716.0	2636.0	2919.0	1566.0	3107.0	1967.0	2948.0	3095.0	2867.0	3042.0	1800.0	2328.0	1017.0	1748.0	3223.0	3442.0	6285.0	3539.0	2575.0	1347.0	Prophage antirepressor
COG3614	84.0	57.0	87.0	44.0	16.0	34.0	10.0	30.0	103.0	134.0	266.0	138.0	252.0	22.0	198.0	25.0	70.0	286.0	152.0	290.0	305.0	67.0	27.0	Predicted periplasmic ligand-binding sensor domain
COG3615	1133.0	336.0	343.0	251.0	44.0	71.0	7.0	60.0	176.0	694.0	260.0	147.0	759.0	233.0	613.0	282.0	131.0	21.0	310.0	903.0	251.0	157.0	144.0	Uncharacterized protein/domain, possibly involved in tellurite resistance
COG1315	3956.0	1796.0	1567.0	853.0	672.0	1250.0	90.0	925.0	1039.0	1666.0	1808.0	2027.0	2020.0	366.0	1735.0	77.0	825.0	387.0	1547.0	5602.0	1641.0	407.0	334.0	Predicted polymerase, most proteins contain PALM domain, HD hydrolase domain and Zn-ribbon domain
COG3618	8287.0	6044.0	7113.0	2858.0	1414.0	1435.0	369.0	2916.0	6021.0	8677.0	14521.0	11007.0	14914.0	2209.0	13149.0	1474.0	5544.0	1750.0	9376.0	19252.0	12441.0	3357.0	2101.0	Predicted metal-dependent hydrolase of the TIM-barrel fold
COG3619	10274.0	12341.0	6797.0	2936.0	2102.0	3559.0	1165.0	3203.0	5484.0	8467.0	13310.0	7054.0	13306.0	2780.0	12229.0	2259.0	5383.0	2103.0	8354.0	20044.0	13124.0	3469.0	2052.0	Predicted membrane protein
COG4565	4279.0	2969.0	3635.0	1372.0	1861.0	2424.0	1463.0	1117.0	1964.0	1700.0	3149.0	2027.0	1979.0	1055.0	2346.0	1016.0	2552.0	1643.0	3752.0	4115.0	5481.0	569.0	1454.0	Response regulator of citrate/malate metabolism
COG4564	3459.0	1677.0	3461.0	995.0	939.0	710.0	144.0	1047.0	2099.0	3136.0	5096.0	3496.0	5537.0	754.0	5079.0	547.0	1795.0	931.0	3862.0	6947.0	4619.0	1444.0	908.0	Signal transduction histidine kinase
COG4567	5177.0	3046.0	4974.0	1785.0	1311.0	1216.0	261.0	1725.0	3892.0	5700.0	10675.0	6497.0	9810.0	1454.0	8406.0	740.0	3353.0	926.0	6104.0	13698.0	9545.0	2325.0	1540.0	Response regulator consisting of a CheY-like receiver domain and a Fis-type HTH domain
COG0159	13080.0	11263.0	9064.0	3725.0	3540.0	4845.0	1592.0	3559.0	5734.0	8557.0	13822.0	8255.0	12673.0	2712.0	10985.0	1489.0	5373.0	3528.0	9623.0	20310.0	13649.0	3092.0	3373.0	Tryptophan synthase alpha chain
COG4009	0.0	0.0	0.0	0.0	0.0	0.0	0.0	0.0	0.0	0.0	0.0	0.0	0.0	0.0	0.0	0.0	0.0	0.0	0.0	0.0	0.0	0.0	0.0	Uncharacterized protein conserved in archaea
COG0099	15882.0	16795.0	9902.0	4690.0	5148.0	6667.0	2702.0	6530.0	7063.0	10486.0	14132.0	8539.0	13336.0	6161.0	11500.0	2319.0	6344.0	5589.0	11858.0	21645.0	14824.0	7020.0	3893.0	Ribosomal protein S13
COG0098	15593.0	16695.0	9873.0	4655.0	5137.0	6608.0	2694.0	6521.0	7038.0	10347.0	14136.0	8541.0	13256.0	6151.0	11399.0	2317.0	6341.0	5582.0	11850.0	20601.0	14790.0	7044.0	3892.0	Ribosomal protein S5
COG0095	6285.0	7326.0	4308.0	2055.0	1926.0	2495.0	1335.0	2053.0	3534.0	4510.0	6408.0	4547.0	7238.0	3109.0	6890.0	1295.0	4002.0	1472.0	4474.0	10818.0	7632.0	2714.0	1649.0	Lipoate-protein ligase A
COG0094	15676.0	16661.0	9861.0	4679.0	5142.0	6563.0	2693.0	6517.0	7027.0	10302.0	14069.0	8524.0	13245.0	6151.0	11401.0	2317.0	6332.0	5570.0	11839.0	20574.0	14777.0	6986.0	3892.0	Ribosomal protein L5
COG0097	15786.0	16783.0	9884.0	4688.0	5146.0	6666.0	2700.0	6529.0	7054.0	10443.0	14144.0	8539.0	13316.0	6155.0	11491.0	2317.0	6340.0	5587.0	11861.0	21755.0	14799.0	7044.0	3892.0	Ribosomal protein L6P/L9E
COG0096	15887.0	16789.0	9884.0	4689.0	5147.0	6672.0	2700.0	6530.0	7057.0	10451.0	14144.0	8541.0	13321.0	6155.0	11491.0	2317.0	6344.0	5587.0	11861.0	21776.0	14801.0	7044.0	3892.0	Ribosomal protein S8
COG0091	15830.0	16749.0	9887.0	4689.0	5147.0	6671.0	2701.0	6529.0	7054.0	10452.0	14134.0	8541.0	13322.0	6155.0	11490.0	2317.0	6344.0	5587.0	11861.0	21778.0	14801.0	7044.0	3892.0	Ribosomal protein L22
COG0090	15887.0	16790.0	9887.0	4689.0	5147.0	6671.0	2700.0	6529.0	7054.0	10451.0	14144.0	8541.0	13321.0	6155.0	11491.0	2317.0	6344.0	5587.0	11861.0	21777.0	14801.0	7044.0	3892.0	Ribosomal protein L2
COG0093	15673.0	16705.0	9848.0	4659.0	5140.0	6586.0	2700.0	6518.0	7045.0	10447.0	14144.0	8534.0	13276.0	6154.0	11472.0	2315.0	6338.0	5585.0	11839.0	21655.0	14796.0	7044.0	3886.0	Ribosomal protein L14
COG0092	15908.0	16798.0	9889.0	4694.0	5148.0	6735.0	2701.0	6537.0	7055.0	10485.0	14190.0	8541.0	13327.0	6155.0	11554.0	2317.0	6344.0	5589.0	11864.0	22037.0	14804.0	7044.0	3893.0	Ribosomal protein S3
COG5283	3984.0	2819.0	4846.0	2641.0	1949.0	2389.0	1480.0	2294.0	3820.0	5329.0	7695.0	4287.0	8338.0	3029.0	8729.0	376.0	3558.0	2534.0	4999.0	9984.0	8719.0	1928.0	1449.0	Phage-related tail protein
COG0674	20957.0	17958.0	7972.0	5400.0	7369.0	12549.0	5883.0	8838.0	6722.0	8866.0	6650.0	1760.0	6485.0	8611.0	5181.0	923.0	7011.0	9383.0	11394.0	16062.0	13934.0	9597.0	4745.0	Pyruvate:ferredoxin oxidoreductase and related 2-oxoacid:ferredoxin oxidoreductases, alpha subunit
COG1278	36472.0	31080.0	31934.0	12405.0	12421.0	13296.0	5747.0	12611.0	21458.0	29932.0	49166.0	33420.0	45897.0	12908.0	39903.0	7372.0	20469.0	10875.0	35523.0	68886.0	49948.0	12898.0	10538.0	Cold shock proteins
COG1279	5806.0	4838.0	6687.0	2648.0	2932.0	2820.0	1435.0	2710.0	3592.0	4528.0	6453.0	5988.0	7064.0	3003.0	6442.0	711.0	3553.0	2914.0	6756.0	9306.0	8123.0	1649.0	2125.0	Lysine efflux permease
COG0671	14522.0	14242.0	9642.0	4264.0	3094.0	4026.0	985.0	4838.0	5004.0	10768.0	15768.0	5706.0	13366.0	4154.0	11809.0	3051.0	5150.0	4974.0	9811.0	22220.0	12650.0	6908.0	2155.0	Membrane-associated phospholipid phosphatase
COG0670	9367.0	8066.0	7344.0	3646.0	3028.0	3871.0	1672.0	3923.0	4720.0	7880.0	9366.0	6461.0	9984.0	3960.0	9067.0	803.0	4392.0	4022.0	8724.0	14630.0	10575.0	4823.0	2752.0	Integral membrane protein, interacts with FtsH
COG5285	5381.0	2707.0	4590.0	1551.0	1338.0	1119.0	224.0	1646.0	3714.0	5664.0	10669.0	6472.0	9317.0	1372.0	8024.0	563.0	3537.0	1518.0	5662.0	11870.0	8293.0	2058.0	1422.0	Protein involved in biosynthesis of mitomycin antibiotics/polyketide fumonisin
COG0672	5713.0	4755.0	5169.0	2394.0	2315.0	2336.0	1184.0	2408.0	4428.0	5399.0	9380.0	6383.0	8436.0	2774.0	7422.0	1102.0	3157.0	2552.0	6025.0	12380.0	8958.0	2620.0	2345.0	High-affinity Fe2+/Pb2+ permease
COG1272	10684.0	13542.0	7875.0	3577.0	3795.0	4692.0	2385.0	4447.0	6798.0	8146.0	13633.0	7370.0	11633.0	4636.0	9708.0	1762.0	6478.0	3137.0	8818.0	19013.0	15370.0	3500.0	3221.0	Predicted membrane protein, hemolysin III homolog
COG1273	6128.0	3565.0	6486.0	2354.0	1596.0	1365.0	326.0	2293.0	4891.0	6716.0	13059.0	8704.0	12607.0	1893.0	12260.0	932.0	4279.0	1218.0	8250.0	15096.0	11301.0	2839.0	1559.0	Uncharacterized conserved protein
COG1270	9295.0	8745.0	6057.0	2245.0	2451.0	3912.0	1137.0	3364.0	3635.0	6091.0	7312.0	4765.0	7939.0	3490.0	6901.0	735.0	3923.0	2453.0	7736.0	13172.0	8169.0	4316.0	2273.0	Cobalamin biosynthesis protein CobD/CbiB
COG1271	13644.0	8330.0	10478.0	4666.0	3848.0	4119.0	1492.0	5601.0	8387.0	11668.0	18826.0	12966.0	17695.0	3743.0	14326.0	2450.0	6639.0	4441.0	12032.0	26619.0	17082.0	6690.0	3789.0	Cytochrome bd-type quinol oxidase, subunit 1
COG0679	20403.0	23881.0	15286.0	5368.0	6552.0	9071.0	3005.0	5888.0	8685.0	12431.0	16615.0	15216.0	16769.0	6590.0	13868.0	2561.0	8872.0	4755.0	16674.0	28890.0	20464.0	4984.0	5730.0	Predicted permeases
COG0678	5575.0	4433.0	4643.0	1969.0	888.0	1036.0	268.0	1827.0	4328.0	6241.0	11315.0	7462.0	10693.0	1746.0	9010.0	1073.0	3714.0	872.0	5966.0	14074.0	9970.0	2490.0	1400.0	Peroxiredoxin
COG1274	3582.0	3670.0	2997.0	1093.0	1132.0	771.0	460.0	1541.0	2351.0	2060.0	3329.0	3236.0	3309.0	625.0	2659.0	1008.0	1707.0	629.0	2594.0	5244.0	2943.0	1030.0	1282.0	Phosphoenolpyruvate carboxykinase (GTP)
COG1275	2649.0	3465.0	3969.0	1323.0	1721.0	1099.0	521.0	1723.0	1926.0	2771.0	3805.0	3975.0	4074.0	1295.0	3200.0	865.0	2244.0	1004.0	3777.0	5792.0	3748.0	1301.0	916.0	Tellurite resistance protein and related permeases
COG0077	14542.0	13667.0	9329.0	3912.0	3646.0	5224.0	1630.0	3642.0	5841.0	8775.0	14035.0	8357.0	12899.0	2625.0	11218.0	1776.0	5380.0	3554.0	9912.0	21227.0	13822.0	3131.0	3386.0	Prephenate dehydratase
COG0076	6348.0	5274.0	3337.0	1173.0	1075.0	1529.0	139.0	823.0	1590.0	3196.0	3500.0	3063.0	3600.0	925.0	3128.0	1192.0	1582.0	605.0	3279.0	6666.0	3239.0	1136.0	963.0	Glutamate decarboxylase and related PLP-dependent proteins
COG0075	9048.0	7153.0	5238.0	1729.0	1978.0	3254.0	998.0	1761.0	3436.0	5091.0	7373.0	5169.0	7341.0	1538.0	5749.0	1243.0	3454.0	1787.0	6066.0	12752.0	7473.0	1910.0	1962.0	Serine-pyruvate aminotransferase/archaeal aspartate aminotransferase
COG0074	10713.0	6993.0	7633.0	2901.0	2463.0	2224.0	752.0	3437.0	6146.0	8696.0	14019.0	8486.0	13163.0	2036.0	11526.0	1908.0	4872.0	2162.0	8579.0	18680.0	12214.0	3735.0	2862.0	Succinyl-CoA synthetase, alpha subunit
COG0073	8277.0	10717.0	5176.0	2151.0	2143.0	2937.0	757.0	2734.0	3477.0	6503.0	9778.0	5200.0	9141.0	3311.0	8063.0	1290.0	3279.0	2020.0	6033.0	14379.0	9094.0	3593.0	1325.0	EMAP domain
COG1079	16952.0	14470.0	10162.0	4374.0	3685.0	5311.0	2133.0	5389.0	7054.0	10296.0	16087.0	9679.0	17006.0	4554.0	16279.0	2552.0	7223.0	3270.0	12582.0	24129.0	16260.0	5548.0	3065.0	Uncharacterized ABC-type transport system, permease component
COG0071	32027.0	24780.0	25284.0	10272.0	6447.0	8941.0	2918.0	9101.0	21049.0	28870.0	51904.0	28712.0	50962.0	8621.0	48829.0	5063.0	18365.0	6198.0	29574.0	66580.0	46778.0	11671.0	6935.0	Molecular chaperone (small heat shock protein)
COG0070	995.0	351.0	501.0	185.0	124.0	223.0	21.0	162.0	264.0	391.0	734.0	417.0	772.0	84.0	673.0	192.0	401.0	93.0	672.0	1373.0	636.0	200.0	122.0	Glutamate synthase domain 3
COG1074	15637.0	16042.0	8490.0	4617.0	5258.0	7342.0	2860.0	6282.0	6676.0	9977.0	11923.0	7699.0	11902.0	6001.0	10253.0	1912.0	5755.0	6770.0	11692.0	20782.0	13991.0	6396.0	3694.0	ATP-dependent exoDNAse (exonuclease V) beta subunit (contains helicase and exonuclease domains)
COG1075	8363.0	6516.0	7807.0	2298.0	2557.0	2914.0	846.0	2176.0	3381.0	4837.0	7818.0	5342.0	7272.0	1361.0	5344.0	2144.0	3644.0	1374.0	6529.0	11574.0	8812.0	1898.0	2476.0	Predicted acetyltransferases and hydrolases with the alpha/beta hydrolase fold
COG1076	6642.0	4018.0	6082.0	2014.0	1801.0	1416.0	199.0	1820.0	3442.0	5627.0	8631.0	7200.0	8946.0	1527.0	8032.0	927.0	3073.0	1420.0	6752.0	11802.0	7527.0	2107.0	1790.0	DnaJ-domain-containing proteins 1
COG1077	17206.0	18081.0	8035.0	4396.0	5060.0	8492.0	3294.0	5531.0	5323.0	9584.0	10106.0	5801.0	9705.0	7839.0	7259.0	1582.0	6067.0	6018.0	10786.0	20024.0	12703.0	6673.0	3443.0	Actin-like ATPase involved in cell morphogenesis
COG1070	28533.0	33094.0	18522.0	7900.0	5749.0	9190.0	3067.0	7371.0	16838.0	21170.0	34958.0	18406.0	33347.0	7723.0	32077.0	3030.0	13046.0	4842.0	20049.0	49301.0	32284.0	8470.0	6827.0	Sugar (pentulose and hexulose) kinases
COG1071	14492.0	9079.0	11974.0	4533.0	3281.0	3906.0	1417.0	4384.0	9312.0	12950.0	24551.0	13998.0	22643.0	4594.0	21697.0	2780.0	9058.0	2922.0	14563.0	29178.0	22525.0	5384.0	3515.0	Pyruvate/2-oxoglutarate dehydrogenase complex, dehydrogenase (E1) component, eukaryotic type, alpha subunit
COG1072	5495.0	4419.0	6185.0	2502.0	1645.0	1181.0	684.0	2531.0	5352.0	5351.0	9317.0	5754.0	9499.0	2188.0	9960.0	1504.0	3900.0	1164.0	5904.0	11632.0	8684.0	2616.0	2226.0	Panthothenate kinase
COG1073	8491.0	8309.0	4274.0	1950.0	1754.0	2867.0	302.0	1737.0	1893.0	4404.0	5617.0	3192.0	4600.0	2235.0	3727.0	659.0	2197.0	1702.0	4713.0	9207.0	5296.0	2101.0	914.0	Hydrolases of the alpha/beta superfamily
COG5068	0.0	0.0	0.0	0.0	0.0	0.0	0.0	0.0	0.0	0.0	0.0	0.0	0.0	0.0	0.0	0.0	0.0	0.0	0.0	0.0	0.0	0.0	0.0	Regulator of arginine metabolism and related MADS box-containing transcription factors
COG1470	878.0	468.0	573.0	215.0	146.0	237.0	30.0	239.0	462.0	863.0	1743.0	470.0	1506.0	188.0	1366.0	84.0	424.0	101.0	679.0	1839.0	1158.0	270.0	160.0	Predicted membrane protein
COG1471	0.0	0.0	0.0	0.0	0.0	0.0	0.0	0.0	0.0	0.0	1.0	0.0	0.0	0.0	0.0	0.0	0.0	0.0	0.0	0.0	0.0	0.0	0.0	Ribosomal protein S4E
COG1472	36470.0	40457.0	16615.0	7155.0	4753.0	11748.0	1085.0	6254.0	10718.0	22136.0	33870.0	13933.0	28908.0	5152.0	24478.0	3569.0	9644.0	4508.0	18885.0	64862.0	27559.0	9284.0	6068.0	Beta-glucosidase-related glycosidases
COG1473	35436.0	38662.0	27848.0	12559.0	10752.0	14173.0	6668.0	12735.0	21480.0	28017.0	44099.0	27283.0	44714.0	16998.0	41127.0	4676.0	21324.0	10326.0	31758.0	62692.0	48096.0	13198.0	8165.0	Metal-dependent amidase/aminoacylase/carboxypeptidase
COG1474	382.0	270.0	411.0	149.0	79.0	246.0	23.0	145.0	384.0	632.0	755.0	467.0	840.0	113.0	614.0	194.0	323.0	44.0	436.0	1605.0	545.0	219.0	394.0	Cdc6-related protein, AAA superfamily ATPase
COG1475	45226.0	42441.0	28637.0	12785.0	8984.0	12731.0	3118.0	13292.0	21216.0	32997.0	49752.0	30635.0	52873.0	10419.0	50942.0	5472.0	17661.0	8232.0	33241.0	75025.0	45414.0	16056.0	7518.0	Predicted transcriptional regulators
COG3508	3467.0	1892.0	3249.0	1016.0	1073.0	841.0	152.0	1047.0	2321.0	3539.0	7242.0	4303.0	5675.0	835.0	4320.0	589.0	2192.0	664.0	4044.0	8669.0	6103.0	1347.0	931.0	Homogentisate 1,2-dioxygenase
COG1477	19021.0	17920.0	9224.0	4291.0	4636.0	6706.0	2212.0	6147.0	7062.0	11030.0	15546.0	8283.0	14116.0	5971.0	12426.0	2379.0	6533.0	4358.0	11710.0	24720.0	15025.0	7342.0	3379.0	Membrane-associated lipoprotein involved in thiamine biosynthesis
COG3506	1691.0	592.0	436.0	168.0	135.0	385.0	20.0	152.0	180.0	414.0	516.0	357.0	534.0	53.0	556.0	37.0	151.0	86.0	633.0	2063.0	521.0	158.0	382.0	Uncharacterized conserved protein
COG3507	22494.0	18579.0	8828.0	3981.0	2623.0	6697.0	559.0	3373.0	7524.0	15520.0	27934.0	6899.0	21368.0	2941.0	18527.0	1148.0	7164.0	2909.0	10932.0	39955.0	19835.0	4905.0	2488.0	Beta-xylosidase
COG3504	8350.0	5617.0	8031.0	3516.0	1817.0	2218.0	1168.0	3210.0	7849.0	10246.0	19055.0	11311.0	18627.0	3162.0	17495.0	1065.0	6941.0	1801.0	9763.0	22860.0	18196.0	4265.0	2504.0	Type IV secretory pathway, VirB9 components
COG3505	30735.0	28235.0	14881.0	7793.0	6166.0	11106.0	3183.0	8953.0	12793.0	19860.0	30921.0	14980.0	29344.0	8110.0	27116.0	3871.0	10613.0	6284.0	19260.0	46108.0	28502.0	11820.0	4332.0	Type IV secretory pathway, VirD4 components
COG3502	2326.0	1600.0	2614.0	1028.0	488.0	483.0	171.0	985.0	2254.0	3357.0	6407.0	2997.0	6274.0	927.0	6228.0	513.0	2073.0	456.0	3354.0	6931.0	5359.0	1383.0	637.0	Uncharacterized protein conserved in bacteria
COG3503	5777.0	6654.0	4123.0	1794.0	1117.0	1241.0	681.0	1713.0	3179.0	5085.0	9567.0	4393.0	8452.0	2341.0	8203.0	1486.0	2802.0	1293.0	5230.0	10786.0	7378.0	2831.0	936.0	Predicted membrane protein
COG3500	6133.0	3933.0	5691.0	2920.0	2589.0	3483.0	2208.0	2725.0	4645.0	5698.0	8671.0	4613.0	8921.0	3352.0	9123.0	415.0	4686.0	3128.0	6212.0	11143.0	11100.0	2095.0	2162.0	Phage protein D
COG3501	11078.0	3613.0	6545.0	1863.0	2575.0	2312.0	291.0	2834.0	3192.0	6512.0	7283.0	7345.0	7755.0	1555.0	5940.0	959.0	2962.0	2085.0	8324.0	13240.0	6478.0	4237.0	2465.0	Uncharacterized protein conserved in bacteria
COG2929	5357.0	3804.0	5160.0	1851.0	1193.0	1109.0	255.0	1679.0	3255.0	4976.0	8343.0	5721.0	9447.0	1482.0	9219.0	1160.0	2916.0	889.0	5793.0	11725.0	7327.0	2002.0	1217.0	Uncharacterized protein conserved in bacteria
COG2928	5609.0	2954.0	3725.0	1581.0	1174.0	1599.0	878.0	1533.0	3696.0	4703.0	8958.0	5481.0	7439.0	1437.0	5538.0	668.0	3649.0	1376.0	4593.0	11061.0	8770.0	1725.0	1778.0	Uncharacterized conserved protein
COG2927	5964.0	3048.0	5216.0	1920.0	1333.0	1229.0	233.0	1756.0	3746.0	5808.0	9873.0	6803.0	9544.0	1520.0	8159.0	987.0	3218.0	968.0	6212.0	12954.0	8926.0	2270.0	1635.0	DNA polymerase III, chi subunit
COG2926	831.0	188.0	258.0	191.0	6.0	111.0	10.0	30.0	40.0	364.0	35.0	18.0	168.0	1306.0	141.0	5.0	27.0	41.0	28.0	403.0	196.0	79.0	101.0	Uncharacterized protein conserved in bacteria
COG2925	2700.0	1361.0	2784.0	837.0	1255.0	1317.0	751.0	821.0	1414.0	1609.0	3320.0	2005.0	2184.0	752.0	1547.0	181.0	1705.0	903.0	2898.0	4493.0	4616.0	661.0	1085.0	Exonuclease I
COG2924	4638.0	2858.0	2960.0	982.0	942.0	811.0	83.0	897.0	1813.0	2951.0	4930.0	4091.0	4275.0	722.0	2805.0	515.0	1542.0	584.0	3249.0	7003.0	4413.0	1056.0	1098.0	Fe-S cluster protector protein
COG2923	1587.0	337.0	1304.0	288.0	581.0	360.0	3.0	174.0	90.0	506.0	269.0	998.0	340.0	149.0	254.0	9.0	118.0	258.0	1271.0	897.0	407.0	113.0	433.0	Uncharacterized protein involved in the oxidation of intracellular sulfur
COG3575	2043.0	1140.0	1807.0	751.0	317.0	324.0	124.0	704.0	1595.0	2135.0	4038.0	2347.0	4361.0	728.0	4310.0	197.0	1298.0	306.0	2338.0	4654.0	3727.0	940.0	367.0	Uncharacterized protein conserved in bacteria
COG2921	4070.0	2831.0	2935.0	990.0	939.0	900.0	82.0	869.0	1806.0	2859.0	4785.0	4072.0	4154.0	723.0	2771.0	526.0	1551.0	587.0	3244.0	7026.0	4412.0	1050.0	1079.0	Uncharacterized conserved protein
COG2920	4107.0	2131.0	1839.0	448.0	728.0	737.0	18.0	330.0	487.0	1486.0	1042.0	1591.0	1479.0	236.0	773.0	322.0	409.0	403.0	1965.0	1954.0	947.0	391.0	1285.0	Dissimilatory sulfite reductase (desulfoviridin), gamma subunit
COG1618	1009.0	1691.0	178.0	106.0	69.0	334.0	6.0	34.0	71.0	40.0	76.0	34.0	133.0	206.0	104.0	6.0	65.0	13.0	151.0	450.0	112.0	25.0	6.0	Predicted nucleotide kinase
COG1619	7352.0	5327.0	3782.0	1992.0	1905.0	2177.0	1007.0	3170.0	3388.0	5712.0	8558.0	5577.0	7729.0	2073.0	6198.0	1349.0	3455.0	2206.0	4720.0	14206.0	7595.0	2901.0	1084.0	Uncharacterized proteins, homologs of microcin C7 resistance protein MccF
COG0058	15014.0	19870.0	7541.0	3635.0	4358.0	6612.0	2972.0	4918.0	4308.0	6717.0	6092.0	3166.0	6288.0	5887.0	5359.0	1720.0	4561.0	3908.0	8675.0	14219.0	8856.0	6011.0	3118.0	Glucan phosphorylase
COG5599	5.0	5.0	3.0	2.0	1.0	7.0	0.0	0.0	4.0	2.0	17.0	3.0	19.0	1.0	2.0	0.0	1.0	0.0	3.0	58.0	11.0	2.0	1.0	Protein tyrosine phosphatase
COG5598	957.0	371.0	556.0	257.0	95.0	322.0	78.0	167.0	710.0	799.0	1448.0	712.0	1389.0	141.0	990.0	116.0	362.0	313.0	795.0	1801.0	1653.0	692.0	210.0	Trimethylamine:corrinoid methyltransferase
COG1610	10349.0	10782.0	6838.0	3309.0	3011.0	4042.0	1125.0	4869.0	4825.0	8522.0	11829.0	6581.0	11314.0	2828.0	9734.0	1474.0	4139.0	4079.0	8027.0	17758.0	10912.0	5407.0	2204.0	Uncharacterized conserved protein
COG1611	17018.0	13482.0	14797.0	5447.0	5224.0	4953.0	1880.0	5981.0	9660.0	13476.0	22308.0	15189.0	21839.0	3897.0	18263.0	2835.0	7864.0	5131.0	15741.0	30643.0	20864.0	6043.0	4704.0	Predicted Rossmann fold nucleotide-binding protein
COG1612	7199.0	4303.0	7070.0	2361.0	1798.0	1479.0	278.0	2283.0	4267.0	6211.0	12504.0	7540.0	10884.0	1760.0	9816.0	1166.0	3837.0	1403.0	7401.0	14918.0	10778.0	2598.0	1777.0	Uncharacterized protein required for cytochrome oxidase assembly
COG1613	7052.0	5989.0	5290.0	1867.0	1403.0	1381.0	198.0	1820.0	3509.0	5670.0	7732.0	6818.0	9188.0	1233.0	7469.0	1241.0	3066.0	1020.0	6361.0	12579.0	6867.0	2068.0	1654.0	ABC-type sulfate transport system, periplasmic component
COG5593	55.0	864.0	9.0	11.0	12.0	84.0	3.0	12.0	19.0	96.0	82.0	20.0	151.0	6.0	169.0	2.0	4.0	6.0	42.0	374.0	73.0	5.0	9.0	Nucleic-acid-binding protein possibly involved in ribosomal biogenesis
COG1615	1252.0	2914.0	1930.0	556.0	882.0	507.0	414.0	1076.0	1330.0	588.0	1403.0	968.0	821.0	275.0	954.0	615.0	839.0	450.0	1267.0	1750.0	1335.0	537.0	825.0	Uncharacterized conserved protein
COG5591	1159.0	322.0	1289.0	159.0	602.0	364.0	10.0	238.0	208.0	532.0	603.0	1067.0	647.0	45.0	346.0	54.0	228.0	279.0	1473.0	1051.0	685.0	180.0	533.0	Uncharacterized conserved protein
COG4968	8427.0	5421.0	4557.0	1600.0	2329.0	3384.0	1580.0	1605.0	3356.0	4092.0	6261.0	3353.0	5632.0	1423.0	3364.0	888.0	3598.0	1895.0	5495.0	9369.0	8150.0	1573.0	2435.0	Tfp pilus assembly protein PilE
COG5351	1738.0	357.0	552.0	143.0	108.0	136.0	24.0	294.0	211.0	680.0	668.0	618.0	504.0	59.0	549.0	29.0	205.0	148.0	919.0	1644.0	505.0	137.0	195.0	Uncharacterized protein conserved in bacteria
COG5350	2731.0	1908.0	3322.0	1408.0	512.0	493.0	212.0	1274.0	2952.0	3868.0	7463.0	4378.0	8070.0	1215.0	8298.0	765.0	2507.0	530.0	3910.0	8634.0	6639.0	1750.0	674.0	Predicted protein tyrosine phosphatase
COG5353	250.0	577.0	111.0	83.0	189.0	102.0	53.0	81.0	105.0	216.0	124.0	88.0	126.0	479.0	127.0	67.0	384.0	110.0	256.0	267.0	217.0	129.0	56.0	Uncharacterized protein conserved in bacteria
COG5352	2882.0	2224.0	3265.0	1361.0	984.0	1269.0	902.0	1341.0	2920.0	3637.0	6618.0	3142.0	6672.0	1295.0	6374.0	727.0	2965.0	931.0	4329.0	7585.0	7078.0	1460.0	1187.0	Uncharacterized protein conserved in bacteria
COG5354	0.0	0.0	0.0	0.0	0.0	1.0	0.0	0.0	0.0	0.0	0.0	0.0	0.0	0.0	0.0	0.0	0.0	0.0	0.0	0.0	0.0	0.0	0.0	Uncharacterized protein, contains Trp-Asp (WD) repeat
COG4189	1956.0	3242.0	877.0	395.0	247.0	624.0	67.0	349.0	543.0	930.0	2040.0	953.0	1526.0	231.0	1516.0	314.0	530.0	149.0	1365.0	3197.0	1486.0	340.0	223.0	Predicted transcriptional regulator
COG4188	3884.0	1943.0	1970.0	638.0	425.0	995.0	85.0	791.0	1328.0	2182.0	3508.0	1526.0	3525.0	636.0	2631.0	393.0	1127.0	721.0	2690.0	6388.0	2802.0	879.0	457.0	Predicted dienelactone hydrolase
COG4187	1883.0	1168.0	1574.0	710.0	701.0	440.0	229.0	996.0	1486.0	2115.0	3418.0	2004.0	3788.0	652.0	3997.0	284.0	1211.0	505.0	1758.0	4433.0	3213.0	1041.0	296.0	Arginine degradation protein (predicted deacylase)
COG4186	1680.0	3719.0	1204.0	832.0	1138.0	1441.0	631.0	1086.0	797.0	1113.0	1626.0	935.0	1698.0	459.0	1366.0	950.0	939.0	1632.0	1810.0	2949.0	1741.0	488.0	530.0	Predicted phosphoesterase or phosphohydrolase
COG4185	2611.0	1456.0	1419.0	948.0	1222.0	1332.0	647.0	1246.0	1213.0	1567.0	3249.0	1458.0	2202.0	525.0	1384.0	138.0	975.0	1759.0	2142.0	4497.0	3531.0	573.0	679.0	Uncharacterized protein conserved in bacteria
COG4801	32.0	12.0	28.0	6.0	6.0	1.0	1.0	9.0	19.0	39.0	29.0	22.0	30.0	5.0	30.0	18.0	26.0	4.0	16.0	71.0	18.0	19.0	6.0	Predicted acyltransferase
COG5110	10.0	78.0	0.0	2.0	23.0	37.0	15.0	1.0	2.0	17.0	0.0	0.0	4.0	35.0	0.0	1.0	22.0	17.0	4.0	27.0	20.0	129.0	2.0	26S proteasome regulatory complex component
COG3526	2709.0	1703.0	3631.0	1249.0	1059.0	718.0	165.0	1204.0	2646.0	3500.0	6811.0	5278.0	6754.0	1041.0	6403.0	522.0	2416.0	986.0	4338.0	8182.0	5938.0	1446.0	889.0	Uncharacterized protein conserved in bacteria
COG4181	5738.0	2860.0	5052.0	1837.0	1272.0	1122.0	214.0	1648.0	3551.0	5403.0	9276.0	6626.0	8915.0	1328.0	7764.0	698.0	3030.0	1202.0	5876.0	12344.0	8457.0	2130.0	1516.0	Predicted ABC-type transport system involved in lysophospholipase L1 biosynthesis, ATPase component
COG2813	7729.0	7751.0	6357.0	2217.0	3003.0	2177.0	1055.0	3184.0	4563.0	5579.0	10928.0	7121.0	9092.0	3169.0	8509.0	1960.0	3979.0	1871.0	7635.0	13123.0	9939.0	2763.0	2307.0	16S RNA G1207 methylase RsmC
COG2812	31296.0	33532.0	19446.0	9260.0	10225.0	13195.0	5392.0	12991.0	13890.0	20438.0	27264.0	16586.0	26237.0	12157.0	22604.0	4584.0	12471.0	11121.0	23362.0	42450.0	28982.0	13851.0	7664.0	DNA polymerase III, gamma/tau subunits
COG4343	0.0	0.0	0.0	2.0	0.0	4.0	0.0	0.0	2.0	10.0	0.0	24.0	5.0	1.0	0.0	0.0	0.0	0.0	0.0	0.0	0.0	0.0	0.0	Uncharacterized protein conserved in archaea
COG1415	549.0	371.0	456.0	178.0	105.0	117.0	34.0	191.0	512.0	819.0	1946.0	469.0	1443.0	188.0	1309.0	74.0	464.0	95.0	616.0	1441.0	1301.0	297.0	139.0	Uncharacterized conserved protein
COG4345	0.0	0.0	0.0	0.0	0.0	0.0	0.0	0.0	0.0	0.0	0.0	0.0	0.0	0.0	0.0	0.0	0.0	0.0	0.0	0.0	0.0	0.0	0.0	Uncharacterized protein conserved in archaea
COG2816	10475.0	11820.0	8218.0	3161.0	2901.0	3497.0	1359.0	3153.0	4997.0	7278.0	11749.0	7853.0	10919.0	2177.0	9710.0	1550.0	5099.0	1927.0	8511.0	18456.0	11915.0	2994.0	2864.0	NTP pyrophosphohydrolases containing a Zn-finger, probably nucleic-acid-binding
COG2815	4225.0	5995.0	1878.0	1169.0	1518.0	2070.0	1639.0	2392.0	1558.0	2322.0	3344.0	1120.0	2557.0	3367.0	1859.0	581.0	2110.0	2163.0	3190.0	3857.0	4181.0	3836.0	1114.0	Uncharacterized protein conserved in bacteria
COG2814	230123.0	176469.0	197136.0	77944.0	56611.0	53263.0	17862.0	77130.0	147427.0	209662.0	352702.0	240368.0	347403.0	56519.0	309991.0	44085.0	132136.0	49816.0	217381.0	485324.0	323441.0	86204.0	59654.0	Arabinose efflux permease
COG1412	0.0	0.0	0.0	0.0	0.0	0.0	0.0	2.0	0.0	0.0	1.0	0.0	0.0	0.0	0.0	0.0	0.0	1.0	0.0	0.0	0.0	0.0	0.0	Uncharacterized proteins of PilT N-term./Vapc superfamily
COG2819	7507.0	6977.0	3873.0	2119.0	1819.0	2251.0	824.0	2194.0	3777.0	5181.0	9829.0	5418.0	8741.0	1733.0	7557.0	521.0	3025.0	3168.0	4865.0	12434.0	8689.0	1907.0	1228.0	Predicted hydrolase of the alpha/beta superfamily
COG2818	10012.0	8866.0	9315.0	3480.0	3894.0	3464.0	1596.0	3654.0	6038.0	7961.0	14102.0	10589.0	12689.0	3338.0	11013.0	1860.0	6157.0	2945.0	10608.0	19045.0	14265.0	3526.0	2769.0	3-methyladenine DNA glycosylase
COG4848	107.0	122.0	22.0	10.0	7.0	14.0	4.0	10.0	25.0	32.0	25.0	16.0	90.0	43.0	56.0	5.0	25.0	5.0	45.0	79.0	85.0	19.0	5.0	Uncharacterized protein conserved in bacteria
COG1413	8511.0	2756.0	2288.0	859.0	939.0	1698.0	215.0	1340.0	2389.0	3816.0	7063.0	2247.0	6681.0	741.0	5468.0	512.0	2109.0	525.0	2900.0	8376.0	4851.0	1511.0	786.0	FOG: HEAT repeat
COG4276	1144.0	1171.0	507.0	178.0	128.0	206.0	32.0	208.0	430.0	730.0	1770.0	396.0	1344.0	170.0	1253.0	346.0	528.0	635.0	542.0	1600.0	1134.0	285.0	160.0	Uncharacterized conserved protein
COG1410	15581.0	12487.0	7813.0	3284.0	2984.0	5139.0	1182.0	3618.0	5618.0	9185.0	13276.0	7780.0	12817.0	2206.0	10929.0	1637.0	5261.0	2589.0	9150.0	21282.0	12991.0	3477.0	2455.0	Methionine synthase I, cobalamin-binding domain
COG4735	775.0	180.0	253.0	188.0	10.0	119.0	2.0	15.0	48.0	317.0	61.0	43.0	154.0	22.0	177.0	7.0	67.0	9.0	38.0	230.0	163.0	62.0	22.0	Uncharacterized protein conserved in bacteria
COG1411	756.0	271.0	350.0	113.0	59.0	79.0	21.0	114.0	193.0	501.0	602.0	270.0	687.0	67.0	466.0	240.0	213.0	50.0	439.0	745.0	502.0	188.0	180.0	Uncharacterized protein related to proFAR isomerase (HisA)
COG1104	23709.0	28549.0	13119.0	6118.0	6751.0	9350.0	3624.0	7246.0	8329.0	14107.0	18800.0	10035.0	17894.0	8300.0	15853.0	3404.0	8788.0	6680.0	15420.0	29824.0	19209.0	6875.0	4733.0	Cysteine sulfinate desulfinase/cysteine desulfurase and related enzymes
COG1105	9476.0	19893.0	5872.0	2904.0	3423.0	4489.0	1843.0	3351.0	3067.0	4830.0	5089.0	3150.0	4372.0	4446.0	3961.0	2076.0	2757.0	3042.0	6100.0	10268.0	6155.0	3692.0	1779.0	Fructose-1-phosphate kinase and related fructose-6-phosphate kinase (PfkB)
COG1106	3641.0	5499.0	731.0	368.0	718.0	1454.0	436.0	888.0	1172.0	1197.0	930.0	417.0	1117.0	230.0	817.0	191.0	635.0	469.0	1037.0	4995.0	1000.0	416.0	509.0	Predicted ATPases
COG1107	147.0	146.0	336.0	208.0	18.0	27.0	5.0	37.0	47.0	408.0	155.0	52.0	255.0	40.0	308.0	170.0	105.0	17.0	141.0	614.0	75.0	97.0	31.0	Archaea-specific RecJ-like exonuclease, contains DnaJ-type Zn finger domain
COG1100	393.0	91.0	143.0	56.0	40.0	229.0	9.0	59.0	168.0	424.0	344.0	171.0	469.0	32.0	319.0	24.0	113.0	22.0	186.0	433.0	316.0	204.0	95.0	GTPase SAR1 and related small G proteins
COG1101	7194.0	11445.0	3707.0	2013.0	1769.0	3145.0	1120.0	2053.0	4021.0	4837.0	6122.0	4169.0	6479.0	2353.0	6138.0	967.0	3548.0	1774.0	4920.0	11991.0	7100.0	1936.0	1263.0	ABC-type uncharacterized transport system, ATPase component
COG1102	8672.0	16738.0	1601.0	1217.0	1577.0	4355.0	786.0	1117.0	768.0	3802.0	1485.0	328.0	1853.0	590.0	1828.0	176.0	491.0	1831.0	2298.0	14435.0	1028.0	475.0	426.0	Cytidylate kinase
COG3442	2912.0	8517.0	1908.0	825.0	1235.0	969.0	544.0	1105.0	1391.0	1086.0	1171.0	810.0	1071.0	1532.0	782.0	588.0	1122.0	659.0	1780.0	2377.0	1387.0	852.0	811.0	Predicted glutamine amidotransferase
COG4065	0.0	0.0	0.0	0.0	0.0	0.0	0.0	0.0	0.0	0.0	0.0	0.0	0.0	0.0	0.0	0.0	0.0	0.0	0.0	0.0	0.0	0.0	0.0	Uncharacterized protein conserved in archaea
COG4810	1752.0	4270.0	891.0	706.0	604.0	1033.0	69.0	1108.0	264.0	1519.0	296.0	52.0	448.0	715.0	596.0	204.0	166.0	642.0	600.0	1865.0	339.0	835.0	16.0	Ethanolamine utilization protein
COG3299	4318.0	3391.0	1589.0	827.0	1174.0	1978.0	805.0	1002.0	1646.0	1365.0	1938.0	2104.0	1955.0	900.0	1506.0	72.0	1670.0	891.0	1746.0	3929.0	3085.0	679.0	773.0	Uncharacterized homolog of phage Mu protein gp47
COG1108	21218.0	21563.0	17980.0	8366.0	10206.0	9740.0	5301.0	12332.0	10874.0	14834.0	18038.0	13970.0	19466.0	12310.0	18293.0	4699.0	10158.0	9150.0	19832.0	28558.0	20871.0	11954.0	6265.0	ABC-type Mn2+/Zn2+ transport systems, permease components
COG1109	37302.0	40845.0	23320.0	10941.0	11283.0	15245.0	5526.0	14007.0	15276.0	24302.0	33793.0	20688.0	31178.0	13191.0	26307.0	5700.0	14436.0	11587.0	26439.0	54069.0	34493.0	15140.0	8732.0	Phosphomannomutase
COG1294	12693.0	8172.0	10215.0	4610.0	3818.0	3871.0	1485.0	5572.0	8197.0	11402.0	18689.0	12813.0	17238.0	3704.0	14188.0	2281.0	6604.0	4361.0	11907.0	25460.0	16986.0	6529.0	3773.0	Cytochrome bd-type quinol oxidase, subunit 2
COG1295	20346.0	17301.0	15193.0	6457.0	6232.0	7186.0	2919.0	8234.0	10219.0	15743.0	24430.0	13489.0	21763.0	7504.0	18554.0	3851.0	9653.0	7179.0	17064.0	33634.0	23275.0	9017.0	4853.0	Predicted membrane protein
COG1296	13858.0	12625.0	12484.0	5163.0	5675.0	5257.0	2652.0	5874.0	9102.0	11264.0	16160.0	14110.0	18305.0	4213.0	17034.0	2094.0	7918.0	4770.0	14411.0	25410.0	17393.0	5061.0	3771.0	Predicted branched-chain amino acid permease (azaleucine resistance)
COG3440	3328.0	3170.0	1545.0	670.0	286.0	586.0	84.0	499.0	1257.0	2457.0	4607.0	1283.0	3351.0	462.0	2546.0	208.0	1114.0	760.0	1446.0	5168.0	3855.0	929.0	431.0	Predicted restriction endonuclease
COG1290	7785.0	5837.0	7936.0	2950.0	2806.0	2662.0	869.0	3192.0	4925.0	7170.0	13225.0	8030.0	11958.0	2048.0	10457.0	1495.0	4275.0	2709.0	8617.0	17118.0	12027.0	2878.0	2243.0	Cytochrome b subunit of the bc complex
COG1291	12592.0	5720.0	8986.0	2916.0	3192.0	3250.0	377.0	3052.0	6027.0	8047.0	13869.0	10885.0	12823.0	1901.0	11051.0	1080.0	4662.0	1905.0	10567.0	21868.0	12305.0	3090.0	2681.0	Flagellar motor component
COG1292	7318.0	9103.0	10864.0	3168.0	4567.0	3378.0	1233.0	3046.0	3605.0	4540.0	4887.0	9701.0	6003.0	2116.0	5320.0	1724.0	3593.0	2612.0	8696.0	10242.0	7884.0	1811.0	2503.0	Choline-glycine betaine transporter
COG1293	6826.0	8992.0	2824.0	2115.0	3354.0	5223.0	2643.0	3469.0	2215.0	3334.0	1717.0	551.0	1901.0	4214.0	1403.0	879.0	2970.0	4302.0	3989.0	5894.0	5388.0	2149.0	1578.0	Predicted RNA-binding protein homologous to eukaryotic snRNP
COG3447	265.0	275.0	446.0	264.0	42.0	45.0	10.0	87.0	197.0	640.0	540.0	164.0	498.0	74.0	470.0	66.0	171.0	38.0	291.0	1163.0	428.0	203.0	94.0	Predicted integral membrane sensor domain
COG1298	9469.0	4646.0	6385.0	2441.0	1889.0	2220.0	319.0	2401.0	4908.0	6800.0	10909.0	6893.0	10431.0	1564.0	9263.0	962.0	3639.0	1233.0	7154.0	17529.0	9763.0	2527.0	1769.0	Flagellar biosynthesis pathway, component FlhA
COG1299	7508.0	13659.0	6163.0	2930.0	2823.0	4420.0	1917.0	2125.0	2091.0	3965.0	2899.0	2385.0	2883.0	3100.0	2865.0	1064.0	2817.0	2101.0	4971.0	8088.0	5931.0	2115.0	1632.0	Phosphotransferase system, fructose-specific IIC component
COG1971	9270.0	12569.0	3353.0	2169.0	2964.0	5234.0	2178.0	2843.0	2610.0	3419.0	4008.0	1152.0	2956.0	3503.0	2236.0	617.0	2917.0	3292.0	3896.0	10447.0	7201.0	1318.0	1667.0	Predicted membrane protein
COG3862	3146.0	5857.0	1628.0	877.0	1690.0	2897.0	1597.0	1088.0	1430.0	1285.0	1075.0	135.0	1026.0	2676.0	736.0	17.0	2059.0	1325.0	2138.0	4775.0	3882.0	407.0	1069.0	Uncharacterized protein with conserved CXXC pairs
COG3445	780.0	179.0	248.0	186.0	4.0	16.0	1.0	9.0	31.0	302.0	29.0	18.0	103.0	141.0	138.0	4.0	9.0	5.0	17.0	396.0	16.0	72.0	5.0	Acid-induced glycyl radical enzyme
COG4066	15.0	0.0	72.0	22.0	3.0	25.0	2.0	0.0	0.0	6.0	0.0	0.0	0.0	0.0	0.0	0.0	0.0	0.0	0.0	52.0	13.0	0.0	272.0	Uncharacterized protein conserved in archaea
COG3444	6796.0	23471.0	2234.0	1950.0	1389.0	2948.0	944.0	1201.0	484.0	3001.0	643.0	372.0	1440.0	5447.0	1247.0	841.0	872.0	1248.0	2566.0	5786.0	1507.0	3235.0	200.0	Phosphotransferase system, mannose/fructose/N-acetylgalactosamine-specific component IIB
COG3623	1647.0	1786.0	553.0	404.0	33.0	286.0	3.0	32.0	61.0	735.0	48.0	32.0	263.0	963.0	333.0	10.0	25.0	14.0	102.0	1062.0	180.0	370.0	17.0	Putative L-xylulose-5-phosphate 3-epimerase
COG4739	326.0	27.0	36.0	20.0	22.0	176.0	3.0	7.0	6.0	86.0	86.0	12.0	74.0	12.0	30.0	0.0	21.0	6.0	34.0	248.0	37.0	21.0	18.0	Uncharacterized protein containing a ferredoxin domain
COG2035	3221.0	2685.0	3138.0	972.0	1993.0	2109.0	823.0	1250.0	923.0	1025.0	980.0	1242.0	830.0	2261.0	1110.0	104.0	1546.0	1070.0	2560.0	3812.0	2893.0	205.0	965.0	Predicted membrane protein
COG2034	0.0	0.0	0.0	0.0	0.0	0.0	0.0	0.0	0.0	0.0	0.0	0.0	0.0	0.0	0.0	0.0	0.0	0.0	0.0	0.0	0.0	0.0	0.0	Predicted membrane protein
COG2037	756.0	275.0	350.0	113.0	59.0	79.0	21.0	114.0	193.0	501.0	602.0	270.0	700.0	67.0	466.0	240.0	213.0	50.0	439.0	745.0	502.0	195.0	180.0	Formylmethanofuran:tetrahydromethanopterin formyltransferase
COG2036	20.0	2.0	24.0	4.0	4.0	128.0	1.0	0.0	34.0	204.0	14.0	0.0	32.0	3.0	23.0	0.0	5.0	0.0	8.0	35.0	4.0	49.0	0.0	Histones H3 and H4
COG2031	2956.0	3342.0	4005.0	1637.0	1957.0	2342.0	1533.0	1404.0	3376.0	3314.0	6089.0	5470.0	4944.0	2689.0	3700.0	448.0	3816.0	1607.0	4358.0	8424.0	8771.0	1197.0	1813.0	Short chain fatty acids transporter
COG2030	23420.0	18176.0	23168.0	8595.0	7651.0	6874.0	3053.0	9222.0	18200.0	24366.0	41561.0	31173.0	41501.0	7611.0	37146.0	5052.0	18739.0	6260.0	28517.0	57266.0	40222.0	10373.0	7648.0	Acyl dehydratase
COG2033	4314.0	6320.0	1522.0	1005.0	1466.0	2838.0	1175.0	1587.0	1009.0	1619.0	707.0	180.0	833.0	2700.0	588.0	451.0	1262.0	1440.0	1885.0	3091.0	2468.0	1425.0	624.0	Desulfoferrodoxin
COG2032	6170.0	4026.0	5225.0	2454.0	2206.0	2040.0	811.0	2300.0	3721.0	6073.0	9324.0	6318.0	8906.0	1687.0	7875.0	906.0	3281.0	2325.0	5985.0	12844.0	8837.0	2098.0	1749.0	Cu/Zn superoxide dismutase
COG2039	1739.0	5928.0	1540.0	817.0	1835.0	1560.0	1621.0	1777.0	1341.0	1270.0	1440.0	744.0	1738.0	1893.0	1382.0	821.0	2215.0	1364.0	2421.0	3717.0	3160.0	1447.0	1370.0	Pyrrolidone-carboxylate peptidase (N-terminal pyroglutamyl peptidase)
COG2038	9556.0	9003.0	7395.0	2754.0	2336.0	4095.0	1068.0	3051.0	3675.0	6590.0	7320.0	5045.0	8313.0	3342.0	7242.0	936.0	3593.0	2201.0	7755.0	13129.0	8478.0	4475.0	2231.0	NaMN:DMB phosphoribosyltransferase
COG1408	14414.0	16334.0	5924.0	3271.0	3683.0	5464.0	1861.0	4513.0	4285.0	6647.0	7711.0	4621.0	7610.0	3266.0	6306.0	1974.0	3495.0	4226.0	7219.0	14312.0	6892.0	5301.0	2337.0	Predicted phosphohydrolases
COG1542	34.0	2.0	3.0	0.0	0.0	0.0	0.0	0.0	0.0	0.0	0.0	0.0	0.0	0.0	4.0	2.0	0.0	0.0	3.0	0.0	14.0	0.0	0.0	Uncharacterized conserved protein
COG0079	32694.0	30650.0	25065.0	10435.0	9910.0	12874.0	4223.0	12600.0	16004.0	23909.0	35638.0	23511.0	34299.0	9286.0	31069.0	4549.0	13874.0	10367.0	27763.0	55219.0	35789.0	13739.0	8204.0	Histidinol-phosphate/aromatic aminotransferase and cobyric acid decarboxylase
COG3296	2130.0	2725.0	2192.0	582.0	1253.0	809.0	457.0	1262.0	2145.0	1635.0	4927.0	2566.0	3068.0	474.0	2447.0	690.0	1335.0	769.0	2740.0	5506.0	4197.0	973.0	652.0	Uncharacterized protein conserved in bacteria
COG3297	1433.0	754.0	2197.0	573.0	784.0	507.0	43.0	561.0	633.0	1598.0	1364.0	1928.0	1906.0	223.0	1552.0	383.0	644.0	433.0	2536.0	2682.0	1526.0	516.0	702.0	Type II secretory pathway, component PulL
COG3294	674.0	1587.0	92.0	71.0	38.0	204.0	5.0	36.0	62.0	181.0	93.0	40.0	138.0	39.0	128.0	6.0	66.0	12.0	114.0	310.0	80.0	17.0	30.0	Uncharacterized conserved protein
COG3295	2141.0	1011.0	1290.0	592.0	299.0	390.0	70.0	581.0	1172.0	1884.0	2554.0	2309.0	2832.0	438.0	2106.0	115.0	1003.0	279.0	1836.0	4124.0	2154.0	578.0	467.0	Uncharacterized protein conserved in bacteria
COG4969	4598.0	3400.0	3557.0	1165.0	1464.0	1774.0	790.0	1146.0	2436.0	3256.0	6695.0	3177.0	4800.0	1043.0	2892.0	843.0	2460.0	1080.0	3891.0	8182.0	7571.0	1270.0	1662.0	Tfp pilus assembly protein, major pilin PilA
COG3293	32606.0	20918.0	33274.0	12928.0	6397.0	7139.0	1901.0	11702.0	27211.0	39623.0	73857.0	38796.0	73213.0	10643.0	71711.0	7505.0	23958.0	6252.0	39291.0	89415.0	64648.0	17645.0	7894.0	Transposase and inactivated derivatives
COG3290	14246.0	20398.0	5173.0	2574.0	3397.0	6868.0	1919.0	2975.0	2376.0	4737.0	3731.0	1975.0	2923.0	1407.0	3862.0	1421.0	2810.0	2239.0	5092.0	16940.0	5535.0	1517.0	1749.0	Signal transduction histidine kinase regulating citrate/malate metabolism
COG3291	4918.0	2632.0	2409.0	1139.0	614.0	1310.0	247.0	1864.0	2121.0	4463.0	8169.0	1615.0	6120.0	1427.0	5554.0	348.0	1994.0	2161.0	3256.0	6711.0	5197.0	3591.0	996.0	FOG: PKD repeat
COG4965	11118.0	17533.0	7270.0	2886.0	2457.0	3755.0	1393.0	3652.0	7079.0	6979.0	10651.0	8045.0	11389.0	3589.0	10135.0	2913.0	4507.0	1668.0	8023.0	17937.0	9872.0	4003.0	2472.0	Flp pilus assembly protein TadB
COG4964	6004.0	3937.0	5809.0	2541.0	1033.0	1097.0	378.0	2256.0	5513.0	7646.0	13364.0	8986.0	14249.0	2250.0	13053.0	1107.0	4751.0	1011.0	7401.0	17059.0	11766.0	3105.0	1557.0	Flp pilus assembly protein, secretin CpaC
COG4967	5273.0	3745.0	3908.0	1206.0	1510.0	1777.0	798.0	1229.0	2380.0	3721.0	5553.0	2952.0	4972.0	901.0	3188.0	581.0	2567.0	1085.0	4332.0	8078.0	6319.0	1289.0	1817.0	Tfp pilus assembly protein PilV
COG4966	4123.0	2734.0	2745.0	636.0	945.0	970.0	73.0	812.0	1454.0	2601.0	4341.0	2673.0	3770.0	429.0	2138.0	546.0	1288.0	551.0	3193.0	6170.0	4023.0	965.0	1105.0	Tfp pilus assembly protein PilW
COG4961	13068.0	8603.0	11900.0	4789.0	2145.0	2881.0	752.0	4481.0	10022.0	15141.0	25792.0	14407.0	27330.0	4040.0	25596.0	3266.0	8622.0	2018.0	15613.0	33189.0	22995.0	6189.0	2958.0	Flp pilus assembly protein TadG
COG4960	4400.0	4205.0	3239.0	1402.0	631.0	1122.0	211.0	1220.0	2912.0	4411.0	6908.0	4662.0	7587.0	1257.0	6884.0	572.0	2473.0	550.0	4090.0	11629.0	6161.0	1602.0	845.0	Flp pilus assembly protein, protease CpaA
COG4963	4376.0	2891.0	3623.0	1483.0	685.0	990.0	218.0	1313.0	3138.0	4474.0	7610.0	4933.0	8114.0	1298.0	7322.0	1187.0	2791.0	609.0	4521.0	10143.0	6833.0	1824.0	961.0	Flp pilus assembly protein, ATPase CpaE
COG4962	17028.0	17507.0	11997.0	4836.0	3666.0	4997.0	2046.0	5375.0	10518.0	12324.0	20472.0	12935.0	21388.0	4472.0	19992.0	2955.0	8519.0	2774.0	13759.0	29455.0	19843.0	5527.0	3968.0	Flp pilus assembly protein, ATPase CpaF
COG3541	1678.0	1754.0	540.0	256.0	156.0	767.0	22.0	204.0	366.0	815.0	813.0	311.0	1156.0	113.0	863.0	36.0	354.0	350.0	599.0	2332.0	729.0	275.0	195.0	Predicted nucleotidyltransferase
COG1646	865.0	426.0	334.0	136.0	92.0	86.0	25.0	152.0	374.0	633.0	1524.0	317.0	1118.0	164.0	1041.0	60.0	373.0	340.0	427.0	1156.0	963.0	221.0	102.0	Predicted phosphate-binding enzymes, TIM-barrel fold
COG5618	2415.0	1765.0	2984.0	1325.0	447.0	445.0	194.0	1144.0	2807.0	3637.0	6963.0	4143.0	7514.0	1155.0	7821.0	324.0	2259.0	464.0	3344.0	8089.0	6336.0	1667.0	588.0	Predicted periplasmic lipoprotein
COG4007	0.0	0.0	0.0	0.0	0.0	0.0	0.0	0.0	0.0	0.0	0.0	0.0	0.0	0.0	0.0	0.0	0.0	0.0	0.0	0.0	0.0	0.0	0.0	Predicted dehydrogenase related to H2-forming N5,N10-methylenetetrahydromethanopterin dehydrogenase
COG5619	18.0	475.0	2.0	2.0	2.0	17.0	2.0	0.0	7.0	59.0	22.0	4.0	17.0	0.0	29.0	0.0	1.0	1.0	42.0	89.0	5.0	1.0	0.0	Uncharacterized conserved protein
COG2101	0.0	0.0	0.0	0.0	0.0	0.0	0.0	0.0	0.0	0.0	4.0	0.0	0.0	0.0	0.0	0.0	0.0	0.0	0.0	0.0	0.0	0.0	0.0	TATA-box binding protein (TBP), component of TFIID and TFIIIB
COG2100	1.0	0.0	0.0	0.0	2.0	3.0	2.0	0.0	0.0	0.0	0.0	0.0	0.0	1.0	20.0	0.0	9.0	0.0	0.0	5.0	6.0	0.0	0.0	Predicted Fe-S oxidoreductase
COG2103	4639.0	5312.0	2971.0	1357.0	597.0	978.0	183.0	1059.0	2540.0	3905.0	8069.0	3325.0	7225.0	1881.0	7056.0	602.0	2267.0	792.0	3248.0	9167.0	6387.0	1848.0	697.0	Predicted sugar phosphate isomerase
COG2102	1233.0	690.0	519.0	212.0	174.0	365.0	52.0	242.0	647.0	1337.0	1826.0	704.0	2032.0	219.0	1425.0	359.0	554.0	364.0	689.0	1593.0	1158.0	345.0	340.0	Predicted ATPases of PP-loop superfamily
COG2105	2765.0	1910.0	1090.0	507.0	191.0	571.0	71.0	380.0	901.0	1887.0	2491.0	941.0	2455.0	392.0	2047.0	115.0	804.0	153.0	936.0	3677.0	1765.0	593.0	394.0	Uncharacterized conserved protein
COG2104	12026.0	12188.0	8659.0	3906.0	3672.0	4979.0	2082.0	4485.0	5387.0	8764.0	12235.0	7622.0	11777.0	4929.0	9999.0	1633.0	5006.0	4368.0	9947.0	18056.0	12752.0	5914.0	3012.0	Sulfur transfer protein involved in thiamine biosynthesis
COG2107	2142.0	568.0	804.0	674.0	1097.0	1165.0	622.0	985.0	683.0	1076.0	1778.0	442.0	1419.0	425.0	1156.0	74.0	614.0	1589.0	1277.0	1962.0	1536.0	391.0	478.0	Predicted periplasmic solute-binding protein
COG1776	4645.0	2229.0	1705.0	502.0	1234.0	1698.0	76.0	759.0	419.0	914.0	695.0	1061.0	849.0	146.0	826.0	37.0	280.0	989.0	1844.0	5603.0	759.0	152.0	376.0	Chemotaxis protein CheC, inhibitor of MCP methylation
COG2109	10158.0	7659.0	5522.0	1997.0	1888.0	3437.0	914.0	1717.0	3160.0	4980.0	6796.0	4393.0	7383.0	2462.0	6489.0	590.0	3301.0	1403.0	6182.0	11422.0	7564.0	1870.0	1821.0	ATP:corrinoid adenosyltransferase
COG5615	1233.0	494.0	1525.0	392.0	682.0	420.0	33.0	397.0	752.0	989.0	1463.0	2639.0	1587.0	273.0	1136.0	69.0	672.0	342.0	1790.0	2585.0	1484.0	382.0	529.0	Predicted integral membrane protein
COG5616	2652.0	1095.0	1650.0	496.0	365.0	388.0	128.0	655.0	1176.0	1582.0	4154.0	1625.0	3477.0	334.0	2843.0	927.0	1122.0	352.0	2656.0	3560.0	3028.0	904.0	481.0	Predicted integral membrane protein
COG5617	1034.0	663.0	221.0	52.0	26.0	151.0	11.0	96.0	113.0	212.0	567.0	94.0	573.0	64.0	369.0	27.0	99.0	20.0	186.0	1088.0	197.0	131.0	138.0	Predicted integral membrane protein
COG5610	850.0	263.0	183.0	75.0	68.0	154.0	6.0	38.0	38.0	229.0	258.0	89.0	339.0	30.0	248.0	170.0	129.0	27.0	298.0	464.0	113.0	57.0	24.0	Predicted hydrolase (HAD superfamily)
COG5611	1005.0	1511.0	225.0	91.0	47.0	123.0	20.0	103.0	225.0	481.0	704.0	182.0	694.0	66.0	372.0	43.0	159.0	35.0	325.0	1141.0	483.0	148.0	113.0	Predicted nucleic-acid-binding protein, contains PIN domain
COG5612	444.0	343.0	458.0	159.0	109.0	99.0	33.0	202.0	346.0	581.0	955.0	417.0	935.0	127.0	750.0	36.0	315.0	100.0	760.0	1255.0	911.0	213.0	149.0	Predicted integral membrane protein
COG5613	26.0	110.0	237.0	175.0	2.0	6.0	0.0	4.0	58.0	280.0	18.0	6.0	63.0	17.0	128.0	2.0	3.0	59.0	4.0	106.0	10.0	118.0	2.0	Uncharacterized conserved protein
COG5614	1889.0	1345.0	471.0	183.0	159.0	264.0	33.0	181.0	219.0	428.0	511.0	360.0	748.0	116.0	569.0	289.0	252.0	110.0	858.0	1099.0	356.0	274.0	193.0	Bacteriophage head-tail adaptor
COG2108	327.0	449.0	538.0	243.0	492.0	750.0	704.0	266.0	597.0	145.0	381.0	30.0	169.0	349.0	134.0	1.0	913.0	467.0	623.0	286.0	1671.0	5.0	468.0	Uncharacterized conserved protein related to pyruvate formate-lyase activating enzyme
COG4330	640.0	983.0	556.0	262.0	501.0	869.0	705.0	283.0	639.0	198.0	460.0	81.0	360.0	562.0	205.0	11.0	954.0	474.0	677.0	348.0	1787.0	32.0	488.0	Predicted membrane protein
COG4370	56.0	10.0	19.0	12.0	12.0	40.0	3.0	15.0	34.0	28.0	70.0	43.0	137.0	8.0	49.0	7.0	33.0	6.0	44.0	55.0	64.0	22.0	14.0	Uncharacterized protein conserved in bacteria
COG5570	1952.0	1357.0	2196.0	911.0	379.0	385.0	145.0	853.0	1873.0	2742.0	4906.0	2651.0	5124.0	771.0	5009.0	455.0	1615.0	373.0	2865.0	5767.0	4337.0	1164.0	538.0	Uncharacterized small protein
COG5573	374.0	136.0	117.0	48.0	29.0	28.0	14.0	60.0	72.0	165.0	335.0	137.0	374.0	42.0	259.0	19.0	100.0	6.0	149.0	393.0	256.0	105.0	98.0	Predicted nucleic-acid-binding protein, contains PIN domain
COG5101	0.0	0.0	0.0	0.0	0.0	0.0	0.0	0.0	0.0	0.0	0.0	0.0	0.0	0.0	0.0	0.0	0.0	0.0	0.0	0.0	0.0	0.0	0.0	Importin beta-related nuclear transport receptor
COG1679	2087.0	1455.0	2145.0	1015.0	387.0	396.0	132.0	851.0	2139.0	2757.0	4882.0	3895.0	5277.0	848.0	5048.0	218.0	1746.0	380.0	2637.0	6252.0	4430.0	1129.0	470.0	Uncharacterized conserved protein
COG5102	0.0	0.0	0.0	0.0	0.0	0.0	0.0	0.0	0.0	0.0	0.0	0.0	0.0	0.0	0.0	0.0	0.0	0.0	0.0	0.0	0.0	0.0	0.0	Membrane protein involved in ER to Golgi transport
COG2246	11828.0	12951.0	8232.0	3343.0	2541.0	3727.0	1145.0	4130.0	6018.0	7728.0	13571.0	6080.0	11251.0	3142.0	10493.0	1973.0	4586.0	2434.0	8309.0	18044.0	11445.0	5805.0	2334.0	Predicted membrane protein
COG2247	1955.0	910.0	1707.0	1284.0	1499.0	6002.0	2098.0	3058.0	8240.0	4019.0	484.0	494.0	763.0	522.0	558.0	1834.0	815.0	1683.0	1507.0	2761.0	579.0	3716.0	524.0	Putative cell wall-binding domain
COG2244	44322.0	46521.0	23224.0	11157.0	9954.0	16523.0	5580.0	13956.0	17463.0	28429.0	40824.0	20257.0	38704.0	10559.0	35194.0	4193.0	16295.0	12832.0	30290.0	59268.0	39294.0	19124.0	9703.0	Membrane protein involved in the export of O-antigen and teichoic acid
COG5103	0.0	0.0	0.0	0.0	0.0	0.0	0.0	0.0	0.0	0.0	0.0	0.0	0.0	0.0	0.0	0.0	0.0	0.0	0.0	0.0	0.0	0.0	0.0	Cell division control protein, negative regulator of transcription
COG2242	6187.0	6673.0	4029.0	1797.0	1604.0	3196.0	1063.0	2831.0	3043.0	4659.0	5781.0	3177.0	6502.0	2979.0	6023.0	558.0	3069.0	1962.0	5252.0	10386.0	6708.0	4022.0	1502.0	Precorrin-6B methylase 2
COG2243	6591.0	7917.0	6839.0	2374.0	2537.0	3334.0	1090.0	3363.0	3398.0	5145.0	7087.0	4778.0	7570.0	3247.0	6869.0	828.0	3552.0	2308.0	7536.0	10964.0	8136.0	4255.0	2008.0	Precorrin-2 methylase
COG2240	8756.0	11434.0	7359.0	3905.0	2762.0	3609.0	1332.0	3625.0	4612.0	7523.0	10404.0	7047.0	11024.0	4655.0	10726.0	1244.0	4074.0	3140.0	7674.0	15311.0	9786.0	3837.0	1558.0	Pyridoxal/pyridoxine/pyridoxamine kinase
COG2241	2465.0	3197.0	2728.0	1095.0	1245.0	1594.0	915.0	1485.0	2342.0	2703.0	4613.0	2535.0	4883.0	2203.0	4812.0	378.0	2539.0	1012.0	3233.0	6001.0	5745.0	1230.0	967.0	Precorrin-6B methylase 1
COG5104	0.0	0.0	0.0	0.0	0.0	0.0	0.0	0.0	0.0	0.0	0.0	0.0	0.0	0.0	0.0	0.0	0.0	0.0	0.0	0.0	0.0	0.0	0.0	Splicing factor
COG2248	0.0	0.0	0.0	0.0	0.0	0.0	0.0	0.0	0.0	0.0	0.0	0.0	0.0	0.0	0.0	0.0	0.0	0.0	0.0	0.0	0.0	0.0	0.0	Predicted hydrolase (metallo-beta-lactamase superfamily)
COG2249	7633.0	5898.0	7149.0	4104.0	6352.0	5565.0	3049.0	6403.0	3782.0	6799.0	6686.0	5623.0	6937.0	3177.0	5637.0	1418.0	4000.0	8201.0	10313.0	10250.0	7836.0	4306.0	3899.0	Putative NADPH-quinone reductase (modulator of drug activity B)
COG3344	25870.0	21496.0	16870.0	7654.0	5081.0	7453.0	1463.0	8111.0	12783.0	20070.0	30988.0	19428.0	33220.0	7272.0	33326.0	2171.0	10549.0	4328.0	19306.0	44084.0	27940.0	10490.0	3666.0	Retron-type reverse transcriptase
COG3345	14327.0	16320.0	4857.0	2322.0	2036.0	3953.0	754.0	2534.0	4899.0	8264.0	15558.0	3872.0	11668.0	1740.0	10396.0	1090.0	4032.0	1578.0	6486.0	22345.0	10535.0	2772.0	2119.0	Alpha-galactosidase
COG3346	8479.0	6438.0	9688.0	3500.0	2252.0	1801.0	422.0	3237.0	6542.0	9335.0	17745.0	11962.0	16263.0	2660.0	15206.0	2212.0	5809.0	1581.0	10610.0	21956.0	15634.0	3940.0	2335.0	Uncharacterized conserved protein
COG3347	4976.0	3684.0	5611.0	2368.0	918.0	1035.0	344.0	2104.0	4960.0	6604.0	13513.0	7326.0	13251.0	1971.0	13645.0	900.0	4166.0	1168.0	6422.0	14806.0	11644.0	2969.0	1408.0	Uncharacterized conserved protein
COG3340	2657.0	3593.0	1532.0	1418.0	2056.0	2175.0	1176.0	1797.0	1625.0	1361.0	1495.0	709.0	995.0	708.0	1118.0	80.0	793.0	3108.0	2155.0	2928.0	2198.0	394.0	836.0	Peptidase E
COG3342	1451.0	500.0	1673.0	265.0	680.0	468.0	30.0	335.0	393.0	476.0	964.0	1440.0	1013.0	104.0	963.0	145.0	492.0	343.0	1767.0	2116.0	1148.0	311.0	424.0	Uncharacterized conserved protein
COG1918	17267.0	20261.0	5900.0	3380.0	3658.0	7513.0	2446.0	4406.0	4236.0	7989.0	8953.0	3040.0	7777.0	3873.0	6033.0	1301.0	4338.0	3889.0	7837.0	17671.0	10018.0	5699.0	2573.0	Fe2+ transport system protein A
COG1917	25500.0	18861.0	16906.0	7223.0	7781.0	10664.0	4791.0	8864.0	12851.0	16655.0	27137.0	14984.0	26201.0	7157.0	22212.0	3339.0	12340.0	9069.0	19966.0	43061.0	28319.0	7374.0	6685.0	Uncharacterized conserved protein, contains double-stranded beta-helix domain
COG5579	1062.0	585.0	1787.0	374.0	718.0	445.0	50.0	447.0	721.0	1284.0	2583.0	1627.0	2056.0	286.0	1932.0	600.0	806.0	648.0	2222.0	2744.0	1947.0	468.0	499.0	Uncharacterized conserved protein
COG1915	917.0	1192.0	381.0	389.0	526.0	424.0	209.0	167.0	211.0	396.0	231.0	188.0	387.0	1157.0	202.0	93.0	543.0	438.0	1197.0	364.0	471.0	239.0	65.0	Uncharacterized conserved protein
COG1914	12213.0	12920.0	10784.0	3823.0	3133.0	3332.0	1176.0	3260.0	7078.0	8883.0	17009.0	8720.0	15015.0	3367.0	14531.0	2638.0	5981.0	2510.0	9902.0	20439.0	16429.0	3667.0	2986.0	Mn2+ and Fe2+ transporters of the NRAMP family
COG1913	763.0	202.0	112.0	48.0	65.0	56.0	9.0	60.0	235.0	249.0	222.0	613.0	348.0	37.0	203.0	274.0	70.0	7.0	139.0	266.0	117.0	37.0	60.0	Predicted Zn-dependent proteases
COG3349	2518.0	897.0	1022.0	468.0	211.0	349.0	61.0	438.0	1132.0	1672.0	2339.0	2162.0	2721.0	375.0	2057.0	376.0	1029.0	193.0	1237.0	3835.0	1912.0	592.0	457.0	Uncharacterized conserved protein
COG1911	178.0	12.0	0.0	24.0	7.0	2.0	0.0	7.0	0.0	7.0	9.0	0.0	0.0	0.0	43.0	0.0	0.0	0.0	11.0	2.0	0.0	0.0	0.0	Ribosomal protein L30E
COG1910	3739.0	2222.0	2895.0	1124.0	1367.0	996.0	181.0	1887.0	1890.0	3235.0	3916.0	4679.0	4357.0	723.0	3262.0	958.0	1870.0	1090.0	3529.0	7078.0	3535.0	1288.0	901.0	Periplasmic molybdate-binding protein/domain
COG5108	17.0	1.0	0.0	0.0	2.0	3.0	0.0	0.0	42.0	1.0	10.0	2.0	3.0	0.0	13.0	0.0	4.0	54.0	2.0	3.0	12.0	78.0	1.0	Mitochondrial DNA-directed RNA polymerase
COG3949	2937.0	7452.0	3278.0	1356.0	1952.0	1840.0	930.0	2412.0	548.0	1329.0	466.0	584.0	981.0	1715.0	816.0	783.0	668.0	1298.0	1943.0	2763.0	1579.0	1494.0	453.0	Uncharacterized membrane protein
COG3233	753.0	370.0	1526.0	456.0	381.0	184.0	14.0	303.0	207.0	517.0	700.0	361.0	593.0	182.0	603.0	22.0	360.0	83.0	766.0	1368.0	696.0	213.0	95.0	Predicted deacetylase
COG4332	1412.0	1066.0	1872.0	879.0	267.0	341.0	102.0	644.0	1484.0	2276.0	3700.0	2219.0	3978.0	616.0	4219.0	160.0	1216.0	278.0	1999.0	4770.0	3378.0	921.0	316.0	Uncharacterized protein conserved in bacteria
COG5109	0.0	0.0	0.0	0.0	0.0	0.0	0.0	0.0	0.0	0.0	0.0	0.0	0.0	0.0	0.0	0.0	0.0	0.0	0.0	0.0	0.0	0.0	0.0	Uncharacterized conserved protein, contains RING Zn-finger
COG3625	2451.0	1413.0	3202.0	1067.0	858.0	627.0	120.0	894.0	1789.0	2822.0	4404.0	3386.0	4700.0	670.0	4709.0	256.0	1472.0	614.0	3476.0	5654.0	4195.0	1259.0	773.0	Uncharacterized enzyme of phosphonate metabolism
COG1568	53.0	6.0	13.0	2.0	4.0	12.0	0.0	1.0	8.0	8.0	8.0	3.0	23.0	4.0	23.0	2.0	9.0	3.0	20.0	13.0	39.0	1.0	3.0	Predicted methyltransferases
COG5014	0.0	0.0	0.0	0.0	0.0	0.0	0.0	0.0	0.0	0.0	0.0	0.0	0.0	0.0	0.0	0.0	0.0	0.0	0.0	0.0	0.0	0.0	0.0	Predicted Fe-S oxidoreductase
COG2147	0.0	0.0	0.0	0.0	0.0	0.0	0.0	0.0	0.0	0.0	1.0	0.0	0.0	0.0	0.0	0.0	0.0	0.0	0.0	0.0	0.0	0.0	0.0	Ribosomal protein L19E
COG3343	788.0	679.0	136.0	105.0	197.0	148.0	57.0	98.0	112.0	309.0	168.0	105.0	185.0	513.0	173.0	69.0	407.0	117.0	287.0	475.0	253.0	133.0	62.0	DNA-directed RNA polymerase, delta subunit
COG4745	893.0	159.0	145.0	68.0	37.0	139.0	4.0	19.0	31.0	53.0	57.0	9.0	139.0	4.0	69.0	8.0	9.0	5.0	86.0	317.0	60.0	27.0	53.0	Predicted membrane-bound mannosyltransferase
COG4744	1258.0	623.0	302.0	376.0	126.0	650.0	117.0	1034.0	166.0	900.0	329.0	68.0	323.0	650.0	226.0	42.0	132.0	708.0	948.0	791.0	346.0	2357.0	330.0	Uncharacterized conserved protein
COG4747	3709.0	2869.0	445.0	320.0	212.0	1213.0	23.0	115.0	194.0	585.0	384.0	92.0	509.0	65.0	410.0	14.0	115.0	105.0	463.0	2281.0	181.0	228.0	74.0	ACT domain-containing protein
COG5374	0.0	0.0	0.0	0.0	0.0	0.0	0.0	0.0	0.0	0.0	0.0	0.0	0.0	0.0	0.0	0.0	0.0	0.0	0.0	0.0	0.0	0.0	0.0	Uncharacterized conserved protein
COG4741	195.0	88.0	54.0	46.0	49.0	36.0	2.0	56.0	175.0	330.0	123.0	342.0	485.0	36.0	221.0	275.0	127.0	12.0	144.0	196.0	140.0	49.0	113.0	Predicted secreted endonuclease distantly related to archaeal Holliday junction resolvase
COG5056	1.0	0.0	0.0	0.0	0.0	0.0	0.0	0.0	0.0	0.0	0.0	0.0	0.0	0.0	0.0	0.0	0.0	0.0	0.0	0.0	0.0	0.0	0.0	Acyl-CoA cholesterol acyltransferase
COG4743	0.0	0.0	0.0	0.0	0.0	0.0	0.0	0.0	0.0	0.0	0.0	0.0	0.0	0.0	0.0	0.0	0.0	0.0	0.0	0.0	0.0	0.0	0.0	Predicted membrane protein
COG4742	34.0	820.0	4.0	2.0	1.0	7.0	3.0	1.0	14.0	15.0	4.0	8.0	17.0	4.0	7.0	1.0	34.0	0.0	7.0	60.0	4.0	0.0	0.0	Predicted transcriptional regulator
COG4161	782.0	180.0	248.0	186.0	4.0	16.0	1.0	9.0	31.0	302.0	29.0	17.0	101.0	141.0	138.0	4.0	9.0	5.0	17.0	403.0	16.0	72.0	4.0	ABC-type arginine transport system, ATPase component
COG4749	0.0	0.0	0.0	0.0	0.0	0.0	0.0	0.0	0.0	0.0	0.0	0.0	0.0	0.0	0.0	0.0	0.0	0.0	0.0	0.0	0.0	0.0	0.0	Uncharacterized protein conserved in archaea
COG4748	611.0	1271.0	430.0	166.0	132.0	149.0	29.0	197.0	405.0	740.0	1629.0	402.0	1335.0	167.0	1060.0	68.0	372.0	626.0	580.0	1444.0	1044.0	234.0	144.0	Uncharacterized conserved protein
COG4987	4433.0	4221.0	4570.0	1871.0	1290.0	1066.0	574.0	2045.0	3739.0	4140.0	7088.0	4926.0	7049.0	1462.0	6865.0	1199.0	2842.0	858.0	4276.0	9445.0	6185.0	1877.0	1938.0	ABC-type transport system involved in cytochrome bd biosynthesis, fused ATPase and permease components
COG4986	976.0	687.0	263.0	90.0	54.0	183.0	13.0	62.0	142.0	248.0	448.0	185.0	568.0	36.0	225.0	55.0	121.0	35.0	367.0	593.0	270.0	98.0	145.0	ABC-type anion transport system, duplicated permease component
COG4985	253.0	44.0	987.0	84.0	562.0	302.0	0.0	155.0	46.0	35.0	114.0	938.0	124.0	4.0	60.0	3.0	72.0	237.0	1150.0	458.0	333.0	24.0	271.0	ABC-type phosphate transport system, auxiliary component
COG4984	296.0	190.0	194.0	61.0	62.0	45.0	8.0	74.0	214.0	366.0	338.0	376.0	551.0	47.0	270.0	13.0	188.0	31.0	224.0	628.0	326.0	86.0	81.0	Predicted membrane protein
COG4983	210.0	501.0	175.0	114.0	121.0	113.0	56.0	95.0	148.0	281.0	190.0	147.0	186.0	390.0	215.0	66.0	417.0	139.0	288.0	317.0	398.0	155.0	42.0	Uncharacterized conserved protein
COG4982	1613.0	2358.0	2605.0	852.0	610.0	522.0	75.0	684.0	1204.0	1817.0	4627.0	1657.0	2668.0	513.0	2327.0	1228.0	1345.0	267.0	1901.0	5164.0	3842.0	844.0	921.0	3-oxoacyl-[acyl-carrier protein] reductase
COG4981	21.0	4.0	129.0	37.0	31.0	94.0	2.0	12.0	30.0	47.0	101.0	51.0	46.0	3.0	87.0	2.0	148.0	20.0	41.0	265.0	140.0	53.0	589.0	Enoyl reductase domain of yeast-type FAS1
COG4980	1981.0	1683.0	678.0	344.0	578.0	598.0	135.0	366.0	671.0	1164.0	1956.0	548.0	1643.0	1293.0	1346.0	200.0	1178.0	580.0	1045.0	1769.0	1422.0	486.0	306.0	Gas vesicle protein
COG4880	758.0	529.0	160.0	59.0	53.0	288.0	12.0	53.0	97.0	596.0	147.0	53.0	270.0	34.0	154.0	7.0	58.0	34.0	204.0	1576.0	98.0	94.0	21.0	Secreted protein containing C-terminal beta-propeller domain distantly related to WD-40 repeats
COG4989	2511.0	4032.0	1026.0	552.0	278.0	799.0	76.0	293.0	450.0	1491.0	1034.0	502.0	1125.0	628.0	1133.0	415.0	735.0	485.0	1305.0	2541.0	898.0	455.0	462.0	Predicted oxidoreductase
COG4988	7721.0	14921.0	6002.0	2938.0	3588.0	3506.0	2453.0	4422.0	6680.0	6384.0	8071.0	5692.0	8383.0	4743.0	7684.0	1964.0	4988.0	3081.0	7160.0	11830.0	9530.0	3596.0	2466.0	ABC-type transport system involved in cytochrome bd biosynthesis, ATPase and permease components
COG4334	158.0	32.0	46.0	8.0	4.0	14.0	1.0	4.0	8.0	30.0	46.0	4.0	69.0	10.0	28.0	5.0	13.0	2.0	30.0	172.0	49.0	23.0	21.0	Uncharacterized protein conserved in bacteria
COG1829	0.0	0.0	0.0	0.0	0.0	0.0	0.0	0.0	0.0	0.0	1.0	0.0	0.0	0.0	0.0	0.0	0.0	0.0	0.0	0.0	0.0	0.0	0.0	Predicted archaeal kinase (sugar kinase superfamily)
COG1828	4344.0	3067.0	5002.0	2135.0	1860.0	1888.0	781.0	2288.0	3880.0	4533.0	8232.0	3985.0	7596.0	1461.0	7557.0	941.0	2759.0	2096.0	5152.0	9676.0	7347.0	1802.0	1773.0	Phosphoribosylformylglycinamidine (FGAM) synthase, PurS component
COG5277	42.0	2.0	2.0	1.0	0.0	0.0	0.0	0.0	0.0	0.0	20.0	0.0	0.0	0.0	5.0	0.0	0.0	0.0	0.0	0.0	0.0	3.0	0.0	Actin and related proteins
COG1823	1478.0	1370.0	1019.0	582.0	767.0	1042.0	781.0	417.0	910.0	1017.0	627.0	504.0	899.0	1052.0	617.0	349.0	1493.0	604.0	1111.0	1140.0	2002.0	259.0	645.0	Predicted Na+/dicarboxylate symporter
COG1822	0.0	0.0	0.0	0.0	0.0	0.0	0.0	0.0	0.0	0.0	0.0	0.0	0.0	0.0	0.0	0.0	0.0	0.0	0.0	0.0	0.0	0.0	0.0	Predicted archaeal membrane protein
COG1821	649.0	203.0	201.0	54.0	32.0	52.0	6.0	60.0	80.0	342.0	267.0	92.0	300.0	20.0	199.0	12.0	87.0	27.0	203.0	322.0	209.0	114.0	150.0	Predicted ATP-utilizing enzyme (ATP-grasp superfamily)
COG1820	9728.0	13939.0	5341.0	2599.0	1928.0	3543.0	766.0	2994.0	5518.0	7326.0	12151.0	4852.0	10464.0	3863.0	9478.0	1529.0	3914.0	1747.0	6339.0	17801.0	10271.0	3394.0	1834.0	N-acetylglucosamine-6-phosphate deacetylase
COG1827	2570.0	5210.0	505.0	367.0	855.0	1292.0	250.0	551.0	314.0	1109.0	336.0	92.0	538.0	1534.0	456.0	158.0	245.0	507.0	942.0	2801.0	599.0	260.0	452.0	Predicted small molecule binding protein (contains 3H domain)
COG1826	20454.0	16137.0	16998.0	6869.0	7036.0	7235.0	2856.0	7783.0	11554.0	15328.0	25794.0	16401.0	23999.0	4743.0	20951.0	3353.0	9879.0	7222.0	18106.0	36056.0	25133.0	6158.0	5849.0	Sec-independent protein secretion pathway components
COG1825	11698.0	11000.0	8756.0	4104.0	4429.0	4538.0	1968.0	6135.0	6296.0	9366.0	13527.0	8437.0	12640.0	4505.0	10971.0	2302.0	5356.0	5045.0	10725.0	18523.0	12798.0	6956.0	3300.0	Ribosomal protein L25 (general stress protein Ctc)
COG1824	10.0	3.0	36.0	6.0	0.0	6.0	0.0	0.0	11.0	4.0	0.0	13.0	70.0	1.0	12.0	1.0	0.0	4.0	5.0	192.0	0.0	3.0	0.0	Permease, similar to cation transporters
COG0718	13724.0	13460.0	9040.0	4077.0	4433.0	5719.0	2169.0	4637.0	5533.0	8874.0	11609.0	7648.0	11829.0	5299.0	9839.0	1730.0	5484.0	4460.0	10029.0	19761.0	12978.0	4197.0	2844.0	Uncharacterized protein conserved in bacteria
COG0719	21248.0	21505.0	13522.0	6317.0	5646.0	7572.0	2628.0	9015.0	9538.0	14908.0	22007.0	10718.0	19434.0	7756.0	18124.0	3765.0	7992.0	5815.0	15653.0	32133.0	20256.0	12453.0	4349.0	ABC-type transport system involved in Fe-S cluster assembly, permease component
COG0248	16557.0	20573.0	14235.0	6185.0	6083.0	7005.0	3480.0	7966.0	9502.0	13294.0	19076.0	11500.0	18837.0	5931.0	17148.0	2970.0	9034.0	6666.0	15990.0	27790.0	20829.0	8202.0	4915.0	Exopolyphosphatase
COG0249	20807.0	17820.0	9213.0	4740.0	4336.0	7747.0	1986.0	7158.0	6682.0	12784.0	16495.0	8383.0	15706.0	7481.0	13290.0	2127.0	6525.0	5394.0	12361.0	24484.0	15700.0	9837.0	3406.0	Mismatch repair ATPase (MutS family)
COG0244	15687.0	16639.0	9861.0	4679.0	5143.0	6569.0	2693.0	6517.0	7027.0	10302.0	14070.0	8524.0	13259.0	6151.0	11401.0	2317.0	6332.0	5570.0	11842.0	20574.0	14777.0	6992.0	3892.0	Ribosomal protein L10
COG0245	14658.0	15940.0	9490.0	4503.0	4899.0	6151.0	2636.0	6356.0	6753.0	9836.0	13617.0	8233.0	12797.0	5517.0	10910.0	2226.0	5864.0	5387.0	11311.0	21138.0	14271.0	6702.0	3747.0	2C-methyl-D-erythritol 2,4-cyclodiphosphate synthase
COG0246	12969.0	14093.0	11105.0	5049.0	3714.0	4235.0	1709.0	4527.0	7868.0	12084.0	19344.0	11477.0	18431.0	3730.0	18470.0	2022.0	7385.0	2925.0	11908.0	28393.0	18662.0	4683.0	3098.0	Mannitol-1-phosphate/altronate dehydrogenases
COG0247	21726.0	11334.0	17048.0	6198.0	6543.0	6660.0	2954.0	7810.0	10118.0	14661.0	21042.0	15062.0	21102.0	4690.0	17533.0	2467.0	9307.0	7189.0	17609.0	31458.0	19916.0	8717.0	6940.0	Fe-S oxidoreductase
COG0240	16288.0	17087.0	10169.0	4777.0	5244.0	6836.0	2711.0	6645.0	7998.0	10618.0	14489.0	8712.0	13475.0	6207.0	11867.0	2342.0	6617.0	5714.0	12148.0	22196.0	15148.0	7233.0	3981.0	Glycerol-3-phosphate dehydrogenase
COG0241	6538.0	2895.0	4166.0	1440.0	1556.0	2221.0	838.0	1382.0	2623.0	3504.0	5514.0	4008.0	5160.0	2508.0	4214.0	562.0	2738.0	1563.0	4526.0	8388.0	6234.0	1368.0	1706.0	Histidinol phosphatase and related phosphatases
COG0714	42655.0	34871.0	26444.0	9826.0	9408.0	12804.0	2950.0	12081.0	17112.0	27197.0	41898.0	25425.0	40471.0	7766.0	34550.0	6586.0	15480.0	8484.0	31547.0	64103.0	38994.0	14349.0	9979.0	MoxR-like ATPases
COG0243	31207.0	16637.0	26039.0	11789.0	12071.0	11153.0	4770.0	12901.0	17270.0	25248.0	35923.0	26905.0	37136.0	7365.0	33209.0	4075.0	14304.0	13631.0	29144.0	55168.0	35329.0	9823.0	8367.0	Anaerobic dehydrogenases, typically selenocysteine-containing
COG3753	4289.0	3375.0	3241.0	1530.0	533.0	653.0	177.0	1185.0	2883.0	4507.0	6643.0	4787.0	7534.0	1215.0	6753.0	1257.0	2545.0	502.0	3558.0	9003.0	5745.0	1704.0	878.0	Uncharacterized protein conserved in bacteria
COG0293	6331.0	4244.0	5262.0	1935.0	1342.0	1377.0	236.0	1769.0	3831.0	5889.0	9949.0	6819.0	9564.0	1524.0	8245.0	990.0	3276.0	1026.0	6245.0	13215.0	8963.0	2352.0	1650.0	23S rRNA methylase
COG3751	2250.0	2062.0	1993.0	488.0	849.0	680.0	66.0	613.0	1036.0	1834.0	3061.0	2095.0	2960.0	364.0	2159.0	401.0	946.0	441.0	2655.0	3382.0	2508.0	577.0	751.0	Predicted proline hydroxylase
COG3750	4969.0	3566.0	5784.0	2445.0	946.0	974.0	386.0	2217.0	5099.0	7332.0	13210.0	7136.0	14090.0	2082.0	14222.0	1209.0	4402.0	935.0	7102.0	15666.0	11691.0	3115.0	1273.0	Uncharacterized protein conserved in bacteria
COG3757	13369.0	14731.0	7397.0	3555.0	1928.0	4171.0	759.0	2393.0	4755.0	8121.0	14047.0	7258.0	12515.0	3034.0	12439.0	1370.0	3957.0	1432.0	7828.0	19331.0	11313.0	3703.0	1184.0	Lyzozyme M1 (1,4-beta-N-acetylmuramidase)
COG3756	1017.0	575.0	656.0	414.0	151.0	203.0	37.0	299.0	915.0	1105.0	1604.0	2096.0	1865.0	313.0	1407.0	79.0	720.0	130.0	843.0	2679.0	1416.0	385.0	292.0	Uncharacterized protein conserved in bacteria
COG3755	3404.0	2068.0	3989.0	1410.0	1157.0	930.0	180.0	1368.0	2964.0	4412.0	6991.0	5874.0	7757.0	1110.0	6761.0	850.0	2551.0	769.0	4893.0	10215.0	6212.0	1708.0	1225.0	Uncharacterized protein conserved in bacteria
COG0740	30636.0	32375.0	18779.0	7995.0	9177.0	12304.0	5185.0	10554.0	13629.0	17121.0	25083.0	14625.0	23285.0	9589.0	21154.0	3512.0	12246.0	8623.0	21412.0	38514.0	27236.0	9775.0	6973.0	Protease subunit of ATP-dependent Clp proteases
COG4402	679.0	99.0	73.0	31.0	10.0	60.0	6.0	48.0	71.0	230.0	314.0	112.0	206.0	15.0	193.0	12.0	61.0	10.0	113.0	516.0	124.0	73.0	65.0	Uncharacterized protein conserved in bacteria
COG4403	1337.0	2138.0	441.0	202.0	209.0	331.0	33.0	206.0	485.0	1002.0	1717.0	382.0	1343.0	183.0	1238.0	70.0	419.0	95.0	604.0	1872.0	1071.0	256.0	157.0	Lantibiotic modifying enzyme
COG3759	2549.0	1530.0	1726.0	624.0	488.0	518.0	67.0	722.0	1387.0	1982.0	4685.0	2209.0	3180.0	458.0	2375.0	250.0	1363.0	369.0	2149.0	5595.0	4029.0	962.0	857.0	Predicted membrane protein
COG3758	4298.0	2764.0	3441.0	1558.0	737.0	844.0	262.0	1290.0	3121.0	4503.0	7819.0	5312.0	7596.0	2542.0	6645.0	816.0	2648.0	765.0	3899.0	10070.0	7467.0	1837.0	997.0	Uncharacterized protein conserved in bacteria
COG0291	15534.0	15431.0	9502.0	4432.0	4854.0	6503.0	2585.0	6356.0	6663.0	9759.0	12657.0	8250.0	12157.0	5188.0	10487.0	2260.0	5912.0	5315.0	11057.0	20571.0	13533.0	6415.0	3796.0	Ribosomal protein L35
COG3509	6518.0	3571.0	7164.0	2565.0	2024.0	1771.0	878.0	2148.0	3369.0	4642.0	7159.0	5404.0	6852.0	1738.0	5712.0	689.0	3421.0	1393.0	5400.0	11772.0	7548.0	1536.0	1468.0	Poly(3-hydroxybutyrate) depolymerase
COG4405	741.0	1463.0	439.0	150.0	537.0	278.0	397.0	819.0	280.0	365.0	443.0	389.0	531.0	94.0	582.0	213.0	437.0	367.0	751.0	1130.0	630.0	423.0	167.0	Uncharacterized protein conserved in bacteria
COG3195	3444.0	2471.0	4178.0	1250.0	1159.0	897.0	152.0	1385.0	2350.0	3457.0	5652.0	4522.0	6507.0	870.0	6150.0	1331.0	2334.0	1108.0	4879.0	8107.0	5505.0	1509.0	1140.0	Uncharacterized protein conserved in bacteria
COG3194	3216.0	1864.0	4095.0	1514.0	1120.0	826.0	152.0	1352.0	2598.0	3723.0	5747.0	5722.0	6579.0	998.0	6279.0	945.0	2271.0	790.0	4755.0	7773.0	5339.0	1452.0	1098.0	Ureidoglycolate hydrolase
COG3197	4589.0	3640.0	4506.0	1529.0	1197.0	1103.0	202.0	1579.0	3269.0	4670.0	8462.0	5943.0	8341.0	1223.0	7620.0	729.0	2815.0	1172.0	5557.0	10060.0	7371.0	1880.0	1469.0	Uncharacterized protein, possibly involved in nitrogen fixation
COG0742	16167.0	17064.0	10197.0	4808.0	5226.0	6700.0	2721.0	6670.0	7402.0	11062.0	15571.0	8824.0	14380.0	6303.0	12448.0	2373.0	6677.0	5375.0	12271.0	22766.0	15677.0	7175.0	3980.0	N6-adenine-specific methylase
COG3191	7572.0	8115.0	7625.0	3279.0	2092.0	1936.0	624.0	3595.0	5755.0	8315.0	13501.0	8812.0	14743.0	3453.0	14565.0	1566.0	4986.0	2194.0	8151.0	18030.0	12711.0	4216.0	1493.0	L-aminopeptidase/D-esterase
COG3190	6945.0	2926.0	3697.0	1296.0	1130.0	1423.0	119.0	1098.0	2036.0	3737.0	5932.0	4157.0	4925.0	765.0	3850.0	290.0	1807.0	697.0	4137.0	9354.0	5360.0	1290.0	1212.0	Flagellar biogenesis protein
COG3193	12097.0	7297.0	12375.0	4531.0	3741.0	3853.0	1921.0	4365.0	9507.0	12779.0	22649.0	14831.0	21719.0	3833.0	19736.0	2128.0	9264.0	3303.0	14052.0	27866.0	22543.0	5088.0	4047.0	Uncharacterized protein, possibly involved in utilization of glycolate and propanediol
COG3192	1125.0	656.0	473.0	317.0	460.0	511.0	60.0	456.0	155.0	363.0	167.0	42.0	226.0	75.0	349.0	9.0	144.0	192.0	231.0	860.0	168.0	244.0	15.0	Ethanolamine utilization protein
COG0297	13546.0	12447.0	6115.0	2842.0	2639.0	4846.0	1518.0	3064.0	4287.0	7848.0	11442.0	5444.0	9564.0	4931.0	7758.0	1024.0	4500.0	2724.0	8064.0	17253.0	10805.0	5305.0	2527.0	Glycogen synthase
COG1239	2844.0	877.0	1687.0	462.0	364.0	595.0	76.0	601.0	1033.0	1591.0	2907.0	1343.0	2947.0	349.0	2291.0	677.0	1159.0	745.0	1939.0	3882.0	2600.0	744.0	471.0	Mg-chelatase subunit ChlI
COG3199	289.0	185.0	340.0	139.0	159.0	104.0	58.0	146.0	215.0	438.0	446.0	224.0	432.0	405.0	343.0	73.0	583.0	137.0	382.0	806.0	429.0	259.0	80.0	Uncharacterized conserved protein
COG3198	1685.0	1626.0	1607.0	248.0	666.0	506.0	15.0	408.0	339.0	655.0	927.0	1377.0	884.0	93.0	592.0	309.0	386.0	380.0	1945.0	1728.0	892.0	247.0	619.0	Uncharacterized protein conserved in bacteria
COG0296	18087.0	20251.0	10445.0	4911.0	5247.0	6449.0	2922.0	6665.0	7431.0	11427.0	17787.0	9414.0	14813.0	7570.0	12223.0	2947.0	7297.0	5370.0	13114.0	25551.0	16377.0	8441.0	3663.0	1,4-alpha-glucan branching enzyme
COG1942	8567.0	4591.0	5820.0	2781.0	2143.0	2202.0	903.0	2809.0	4644.0	7237.0	10059.0	7426.0	11047.0	1924.0	9491.0	904.0	4293.0	2670.0	7197.0	15291.0	9520.0	2826.0	2054.0	Uncharacterized protein, 4-oxalocrotonate tautomerase homolog
COG0295	10139.0	10635.0	3978.0	2305.0	2721.0	4274.0	1928.0	4011.0	3371.0	5260.0	5590.0	2119.0	4961.0	4607.0	4438.0	1641.0	3281.0	2928.0	5841.0	9949.0	6143.0	4988.0	2035.0	Cytidine deaminase
COG0746	9129.0	8518.0	8647.0	3485.0	4123.0	3728.0	2328.0	4607.0	6508.0	7988.0	12805.0	7988.0	12522.0	2609.0	10668.0	1843.0	5569.0	3967.0	9394.0	18419.0	13354.0	3684.0	3138.0	Molybdopterin-guanine dinucleotide biosynthesis protein A
COG5010	21527.0	11828.0	13855.0	5891.0	4895.0	6255.0	2770.0	7072.0	11797.0	17002.0	28789.0	16669.0	26291.0	5351.0	21872.0	2225.0	11117.0	5448.0	17168.0	37963.0	28318.0	8913.0	5323.0	Flp pilus assembly protein TadD, contains TPR repeats
COG4362	125.0	130.0	95.0	28.0	35.0	17.0	3.0	26.0	58.0	89.0	138.0	69.0	156.0	23.0	137.0	5.0	174.0	27.0	76.0	326.0	240.0	62.0	15.0	Nitric oxide synthase, oxygenase domain
COG0406	35664.0	45866.0	25364.0	9549.0	9779.0	12294.0	3938.0	12751.0	15022.0	21228.0	29650.0	18778.0	27452.0	11017.0	24431.0	5634.0	13702.0	8611.0	25832.0	51254.0	30944.0	13583.0	8213.0	Fructose-2,6-bisphosphatase
COG0407	17549.0	14530.0	8830.0	3688.0	3550.0	5029.0	1269.0	3970.0	6891.0	10066.0	14248.0	8296.0	12966.0	2929.0	11450.0	1726.0	4475.0	3400.0	9214.0	21840.0	12088.0	4020.0	2805.0	Uroporphyrinogen-III decarboxylase
COG0404	16684.0	10980.0	15370.0	5814.0	4145.0	4686.0	1213.0	6327.0	10274.0	15306.0	26654.0	17434.0	26330.0	4846.0	23995.0	3859.0	9231.0	3846.0	18078.0	35675.0	24916.0	9162.0	4165.0	Glycine cleavage system T protein (aminomethyltransferase)
COG0405	17106.0	8751.0	13093.0	4811.0	3806.0	4089.0	1424.0	4559.0	10001.0	14305.0	24383.0	17874.0	22877.0	5157.0	18622.0	2938.0	9456.0	3561.0	15495.0	33780.0	22834.0	5652.0	4200.0	Gamma-glutamyltransferase
COG0402	30918.0	24456.0	22420.0	9144.0	8411.0	10711.0	3627.0	10088.0	15039.0	22691.0	36841.0	22639.0	35372.0	9597.0	31779.0	4498.0	14452.0	8068.0	27557.0	52287.0	35988.0	12348.0	7023.0	Cytosine deaminase and related metal-dependent hydrolases
COG0403	6291.0	3208.0	4205.0	1475.0	1666.0	1922.0	567.0	1795.0	2554.0	4056.0	6006.0	4019.0	6620.0	1324.0	6274.0	791.0	2689.0	1075.0	4906.0	9443.0	5670.0	2230.0	1148.0	Glycine cleavage system protein P (pyridoxal-binding), N-terminal domain
COG0400	12443.0	12302.0	11872.0	4688.0	2432.0	2714.0	633.0	4270.0	9768.0	13445.0	26427.0	16105.0	24849.0	3875.0	23175.0	2670.0	8266.0	2867.0	13649.0	32057.0	23189.0	5746.0	2964.0	Predicted esterase
COG0401	735.0	425.0	1689.0	411.0	670.0	377.0	27.0	354.0	469.0	966.0	1684.0	1396.0	1346.0	196.0	1238.0	121.0	451.0	612.0	1808.0	1999.0	1283.0	314.0	405.0	Uncharacterized homolog of Blt101
COG4360	103.0	20.0	24.0	1.0	3.0	16.0	2.0	1.0	3.0	21.0	32.0	7.0	34.0	4.0	6.0	2.0	17.0	3.0	3.0	76.0	6.0	28.0	68.0	ATP adenylyltransferase (5',5'''-P-1,P-4-tetraphosphate phosphorylase II)
COG0408	6391.0	4474.0	5566.0	2054.0	1433.0	1327.0	257.0	1920.0	4156.0	6467.0	11454.0	7140.0	10703.0	1554.0	9250.0	1053.0	3590.0	1311.0	6673.0	14036.0	9890.0	2488.0	1751.0	Coproporphyrinogen III oxidase
COG0409	4006.0	2735.0	1524.0	968.0	1162.0	1646.0	615.0	1068.0	1664.0	1912.0	1440.0	477.0	1675.0	370.0	1202.0	84.0	777.0	1692.0	1640.0	4006.0	1542.0	663.0	737.0	Hydrogenase maturation factor
COG4576	4060.0	3969.0	1671.0	895.0	1222.0	2071.0	784.0	1526.0	1118.0	1720.0	1408.0	451.0	1334.0	1340.0	1291.0	257.0	1448.0	1196.0	1627.0	3394.0	2794.0	1093.0	758.0	Carbon dioxide concentrating mechanism/carboxysome shell protein
COG4577	10710.0	16409.0	5629.0	2856.0	4936.0	6339.0	2954.0	4267.0	3376.0	5354.0	3424.0	1791.0	3757.0	3631.0	3447.0	717.0	4106.0	3623.0	6164.0	10088.0	7681.0	2766.0	2188.0	Carbon dioxide concentrating mechanism/carboxysome shell protein
COG4574	2107.0	1106.0	2108.0	1325.0	1191.0	1097.0	677.0	1389.0	1630.0	2379.0	3458.0	2110.0	3871.0	1954.0	3993.0	152.0	1255.0	1765.0	2442.0	4495.0	3635.0	872.0	706.0	Serine protease inhibitor ecotin
COG4575	4293.0	2328.0	3977.0	1672.0	1086.0	838.0	124.0	1069.0	2552.0	4295.0	6460.0	5639.0	5663.0	913.0	4153.0	409.0	2230.0	699.0	4068.0	10149.0	5878.0	1519.0	1187.0	Uncharacterized conserved protein
COG3863	1458.0	710.0	525.0	321.0	73.0	525.0	9.0	49.0	826.0	484.0	46.0	21.0	146.0	23.0	188.0	4.0	66.0	30.0	170.0	650.0	35.0	44.0	321.0	Uncharacterized distant relative of cell wall-associated hydrolases
COG4573	2214.0	2632.0	2226.0	1076.0	281.0	306.0	108.0	666.0	1567.0	2603.0	3847.0	2290.0	4243.0	655.0	4463.0	175.0	1287.0	296.0	2072.0	5091.0	3493.0	1015.0	363.0	Predicted tagatose 6-phosphate kinase
COG4570	2273.0	2817.0	1155.0	751.0	114.0	494.0	40.0	226.0	507.0	1637.0	1041.0	368.0	1241.0	311.0	1197.0	50.0	365.0	145.0	593.0	3481.0	867.0	455.0	154.0	Holliday junction resolvase
COG4571	1922.0	1545.0	2637.0	1156.0	785.0	1029.0	809.0	1014.0	2066.0	2312.0	4029.0	2462.0	4095.0	956.0	4287.0	159.0	2090.0	886.0	2963.0	4487.0	5293.0	903.0	843.0	Outer membrane protease
COG5654	1955.0	1212.0	1667.0	733.0	411.0	409.0	112.0	723.0	1762.0	2709.0	5422.0	2862.0	4751.0	678.0	4036.0	387.0	1586.0	616.0	2372.0	5285.0	3997.0	950.0	506.0	Uncharacterized conserved protein
COG2409	3564.0	4748.0	6552.0	1745.0	2399.0	1290.0	842.0	2816.0	3289.0	1954.0	3772.0	3051.0	3021.0	954.0	3206.0	1642.0	2990.0	1236.0	4569.0	6779.0	4504.0	1566.0	1610.0	Predicted drug exporters of the RND superfamily
COG5011	4507.0	6279.0	1399.0	658.0	1139.0	2507.0	822.0	875.0	920.0	1178.0	884.0	235.0	1052.0	1642.0	769.0	47.0	1172.0	743.0	1550.0	3954.0	2203.0	280.0	659.0	Uncharacterized protein conserved in bacteria
COG4004	0.0	0.0	0.0	0.0	0.0	0.0	0.0	0.0	0.0	0.0	0.0	0.0	0.0	0.0	0.0	0.0	0.0	0.0	0.0	0.0	0.0	0.0	0.0	Uncharacterized protein conserved in archaea
COG4578	1802.0	1328.0	2837.0	1046.0	547.0	303.0	125.0	815.0	1505.0	2005.0	3738.0	2292.0	3979.0	803.0	4162.0	181.0	1322.0	275.0	2056.0	4513.0	3661.0	911.0	338.0	Glucitol operon activator
COG4579	2771.0	1364.0	2533.0	860.0	825.0	612.0	75.0	668.0	1576.0	2370.0	4443.0	3439.0	3466.0	556.0	2436.0	242.0	1366.0	467.0	2564.0	6622.0	4140.0	927.0	753.0	Isocitrate dehydrogenase kinase/phosphatase
COG3943	8692.0	8919.0	2202.0	1474.0	2017.0	4119.0	798.0	3169.0	2174.0	3264.0	1111.0	1151.0	1375.0	4224.0	1092.0	968.0	725.0	2492.0	3402.0	6265.0	1929.0	4612.0	815.0	Virulence protein
COG2759	9313.0	13358.0	4191.0	2605.0	3731.0	5265.0	2509.0	4554.0	1982.0	3721.0	2040.0	1144.0	2620.0	4453.0	1949.0	1478.0	2430.0	4236.0	5274.0	7068.0	4454.0	4373.0	1871.0	Formyltetrahydrofolate synthetase
COG0088	15800.0	16784.0	9884.0	4688.0	5146.0	6665.0	2703.0	6529.0	7055.0	10443.0	14144.0	8539.0	13316.0	6155.0	11491.0	2317.0	6340.0	5616.0	11861.0	21755.0	14953.0	7044.0	3892.0	Ribosomal protein L4
COG0089	15887.0	16789.0	9884.0	4689.0	5147.0	6671.0	2700.0	6529.0	7054.0	10451.0	14144.0	8541.0	13321.0	6155.0	11491.0	2317.0	6344.0	5587.0	11861.0	21776.0	14801.0	7044.0	3892.0	Ribosomal protein L23
COG5655	38.0	17.0	37.0	18.0	5.0	7.0	1.0	10.0	25.0	29.0	53.0	20.0	86.0	9.0	49.0	3.0	43.0	5.0	36.0	49.0	51.0	22.0	4.0	Plasmid rolling circle replication initiator protein and truncated derivatives
COG4267	711.0	3086.0	763.0	309.0	536.0	906.0	719.0	322.0	741.0	625.0	730.0	156.0	696.0	390.0	418.0	24.0	1061.0	505.0	890.0	2316.0	1925.0	61.0	553.0	Predicted membrane protein
COG0082	16017.0	16431.0	10150.0	4541.0	5131.0	6895.0	3264.0	6060.0	7516.0	9915.0	14408.0	8492.0	13346.0	5755.0	11427.0	2060.0	6783.0	5409.0	11705.0	21815.0	16327.0	6542.0	4294.0	Chorismate synthase
COG0083	6377.0	7045.0	3737.0	1941.0	2752.0	2668.0	1217.0	3341.0	2748.0	3262.0	5511.0	2067.0	3814.0	1450.0	3176.0	1092.0	1883.0	3117.0	3487.0	7416.0	5644.0	1671.0	1598.0	Homoserine kinase
COG0080	15887.0	16789.0	9884.0	4689.0	5147.0	6670.0	2700.0	6529.0	7054.0	10451.0	14144.0	8541.0	13321.0	6155.0	11491.0	2317.0	6344.0	5587.0	11861.0	21776.0	14801.0	7044.0	3892.0	Ribosomal protein L11
COG0081	15802.0	16785.0	9887.0	4688.0	5146.0	6667.0	2700.0	6529.0	7058.0	10448.0	14144.0	8539.0	13316.0	6157.0	11491.0	2317.0	6341.0	5587.0	11861.0	21775.0	14799.0	7044.0	3892.0	Ribosomal protein L1
COG0086	16421.0	17280.0	9900.0	4681.0	5153.0	6767.0	2707.0	6532.0	7086.0	10469.0	14208.0	8595.0	13446.0	6358.0	11501.0	2325.0	6383.0	5651.0	11888.0	21889.0	15198.0	7087.0	3902.0	DNA-directed RNA polymerase, beta' subunit/160 kD subunit
COG2755	44230.0	33300.0	20444.0	8686.0	7094.0	13677.0	2719.0	8918.0	15695.0	25716.0	46342.0	19227.0	36268.0	7999.0	31997.0	5892.0	14650.0	8033.0	25181.0	64387.0	38957.0	11621.0	7111.0	Lysophospholipase L1 and related esterases
COG0084	22676.0	22694.0	14822.0	6570.0	7019.0	9105.0	2985.0	8815.0	9584.0	15718.0	21128.0	14086.0	19359.0	8288.0	15964.0	3013.0	8926.0	7303.0	17928.0	31947.0	21141.0	10879.0	5647.0	Mg-dependent DNase
COG0085	16086.0	16806.0	9885.0	4711.0	5154.0	6670.0	2708.0	6542.0	7056.0	10480.0	14152.0	8557.0	13331.0	6154.0	11553.0	2315.0	6343.0	5677.0	11877.0	21814.0	15271.0	7032.0	3892.0	DNA-directed RNA polymerase, beta subunit/140 kD subunit
COG0662	26018.0	15692.0	15949.0	6249.0	6201.0	7750.0	2857.0	7386.0	12110.0	17980.0	32882.0	16674.0	29583.0	5156.0	25109.0	3114.0	11810.0	7570.0	19090.0	43444.0	29012.0	7706.0	4892.0	Mannose-6-phosphate isomerase
COG0663	15477.0	10730.0	12551.0	5078.0	5349.0	6482.0	2511.0	5876.0	7378.0	11576.0	16618.0	10736.0	15404.0	3820.0	13407.0	1748.0	7346.0	5508.0	13883.0	24945.0	17525.0	6048.0	4406.0	Carbonic anhydrases/acetyltransferases, isoleucine patch superfamily
COG0661	15524.0	16101.0	10440.0	3877.0	3459.0	4824.0	1187.0	3501.0	7322.0	11701.0	18053.0	11548.0	17270.0	3565.0	14163.0	2943.0	6892.0	2646.0	12404.0	25976.0	17559.0	4430.0	4009.0	Predicted unusual protein kinase
COG0666	19410.0	9755.0	12515.0	5261.0	4553.0	5561.0	2476.0	4991.0	9730.0	13005.0	23950.0	14078.0	20754.0	3960.0	16649.0	2013.0	9314.0	4692.0	13430.0	32773.0	23990.0	5083.0	4767.0	FOG: Ankyrin repeat
COG0667	50380.0	38215.0	38428.0	14874.0	10703.0	12448.0	3200.0	15222.0	29413.0	44135.0	80802.0	43062.0	71788.0	11043.0	64703.0	9840.0	25565.0	11709.0	45579.0	101138.0	67638.0	17560.0	11322.0	Predicted oxidoreductases (related to aryl-alcohol dehydrogenases)
COG0664	81537.0	62972.0	57680.0	23442.0	22826.0	30752.0	13839.0	27328.0	43730.0	61068.0	100098.0	51157.0	97615.0	25863.0	85653.0	10847.0	43687.0	22578.0	69657.0	133473.0	101945.0	29438.0	21203.0	cAMP-binding proteins - catabolite gene activator and regulatory subunit of cAMP-dependent protein kinases
COG0665	67754.0	44583.0	66238.0	24431.0	16076.0	15408.0	3909.0	23046.0	49645.0	69210.0	123165.0	87461.0	124852.0	19510.0	116203.0	10581.0	43637.0	13510.0	78818.0	158991.0	113025.0	29038.0	16967.0	Glycine/D-amino acid oxidases (deaminating)
COG5298	46.0	28.0	55.0	10.0	7.0	18.0	1.0	2.0	22.0	15.0	18.0	14.0	74.0	3.0	16.0	3.0	3.0	7.0	38.0	245.0	7.0	11.0	3.0	Uncharacterized protein conserved in bacteria
COG0668	29090.0	26018.0	23948.0	9769.0	11407.0	12831.0	5761.0	11419.0	15624.0	21576.0	32293.0	22513.0	30722.0	10019.0	26822.0	4046.0	15120.0	11572.0	27200.0	46290.0	35798.0	10870.0	8595.0	Small-conductance mechanosensitive channel
COG0669	15903.0	16800.0	9895.0	4693.0	5151.0	6684.0	2703.0	6532.0	7065.0	10494.0	14132.0	8544.0	13336.0	6155.0	11433.0	2320.0	6347.0	5620.0	11867.0	21826.0	14945.0	7048.0	3892.0	Phosphopantetheine adenylyltransferase
COG1049	3989.0	2805.0	3029.0	1007.0	969.0	931.0	84.0	921.0	1852.0	2934.0	4871.0	4193.0	4346.0	738.0	2838.0	494.0	1616.0	618.0	3499.0	6988.0	4584.0	1078.0	1074.0	Aconitase B
COG0065	16137.0	12837.0	10561.0	4394.0	3897.0	5606.0	1674.0	4060.0	7551.0	10154.0	16116.0	10451.0	15177.0	2932.0	12747.0	1590.0	6386.0	3835.0	11540.0	24707.0	15607.0	3651.0	3941.0	3-isopropylmalate dehydratase large subunit
COG0066	16365.0	13182.0	10986.0	4637.0	3978.0	5593.0	1694.0	4239.0	8155.0	10835.0	17095.0	12043.0	16282.0	3165.0	13541.0	1639.0	6908.0	3926.0	12020.0	26196.0	16464.0	3873.0	4017.0	3-isopropylmalate dehydratase small subunit
COG0067	944.0	1331.0	496.0	182.0	125.0	214.0	20.0	160.0	307.0	377.0	752.0	420.0	766.0	84.0	662.0	193.0	401.0	147.0	664.0	1348.0	642.0	273.0	122.0	Glutamate synthase domain 1
COG0060	15914.0	16891.0	9899.0	4692.0	5154.0	6684.0	2704.0	6533.0	7072.0	10468.0	14167.0	8547.0	13327.0	6169.0	11487.0	2322.0	6361.0	5622.0	11883.0	21824.0	15007.0	7036.0	3896.0	Isoleucyl-tRNA synthetase
COG0061	16154.0	16935.0	10149.0	4764.0	5192.0	6760.0	2716.0	6596.0	7211.0	10653.0	14556.0	8717.0	13858.0	6215.0	11899.0	2538.0	6546.0	5618.0	12123.0	22581.0	15101.0	7142.0	4205.0	Predicted sugar kinase
COG2989	5947.0	3472.0	6314.0	2290.0	1453.0	1290.0	341.0	2131.0	4514.0	6939.0	12845.0	6811.0	12742.0	1984.0	12394.0	1241.0	4012.0	1902.0	7665.0	14519.0	10686.0	2805.0	1605.0	Uncharacterized protein conserved in bacteria
COG0063	14929.0	16588.0	10036.0	4704.0	4869.0	6473.0	2654.0	6169.0	7038.0	10357.0	14328.0	8681.0	13132.0	4866.0	11630.0	2768.0	6318.0	5496.0	12044.0	21746.0	14666.0	7147.0	3752.0	Predicted sugar kinase
COG1593	28675.0	19528.0	24159.0	9140.0	8725.0	9868.0	3656.0	9343.0	16650.0	21054.0	31474.0	31483.0	34935.0	10025.0	30594.0	3593.0	15813.0	7286.0	29111.0	51176.0	34452.0	8673.0	7466.0	TRAP-type C4-dicarboxylate transport system, large permease component
COG1040	16255.0	17426.0	9836.0	4705.0	5192.0	6924.0	2719.0	6534.0	7074.0	10518.0	14109.0	8544.0	13406.0	6121.0	11460.0	2323.0	6365.0	5613.0	11869.0	23045.0	14729.0	7185.0	3644.0	Predicted amidophosphoribosyltransferases
COG1043	10989.0	7157.0	7048.0	3358.0	3155.0	4499.0	1672.0	4113.0	5433.0	8159.0	12345.0	7493.0	12019.0	4039.0	9723.0	1642.0	5093.0	4117.0	9125.0	16589.0	12834.0	5089.0	3072.0	Acyl-[acyl carrier protein]--UDP-N-acetylglucosamine O-acyltransferase
COG1042	9627.0	5904.0	7156.0	3207.0	1781.0	2402.0	419.0	3265.0	6499.0	9589.0	13764.0	13195.0	13881.0	2815.0	10222.0	1622.0	5674.0	2235.0	8632.0	22382.0	12599.0	5802.0	2547.0	Acyl-CoA synthetase (NDP forming)
COG1045	21123.0	19350.0	13883.0	6063.0	6670.0	8741.0	3461.0	7766.0	9329.0	14104.0	18155.0	12371.0	17846.0	5566.0	15630.0	2710.0	8609.0	7217.0	16729.0	28535.0	18674.0	8160.0	5356.0	Serine acetyltransferase
COG1596	17628.0	9180.0	11227.0	4739.0	2701.0	4007.0	713.0	4929.0	8758.0	15050.0	24492.0	13461.0	23760.0	4048.0	20742.0	2534.0	7860.0	3489.0	14539.0	30741.0	20040.0	7762.0	3560.0	Periplasmic protein involved in polysaccharide export
COG1595	167869.0	112376.0	88045.0	36560.0	28225.0	46131.0	8917.0	41452.0	61985.0	101091.0	171457.0	83904.0	153776.0	32963.0	135206.0	15804.0	56752.0	28702.0	102136.0	242586.0	143146.0	53620.0	24835.0	DNA-directed RNA polymerase specialized sigma subunit, sigma24 homolog
COG1594	50.0	79.0	88.0	23.0	17.0	13.0	3.0	25.0	64.0	103.0	152.0	57.0	207.0	22.0	154.0	6.0	94.0	12.0	78.0	340.0	136.0	31.0	28.0	DNA-directed RNA polymerase, subunit M/Transcription elongation factor TFIIS
COG3223	1238.0	640.0	1333.0	315.0	626.0	371.0	6.0	217.0	236.0	657.0	238.0	1306.0	637.0	98.0	419.0	290.0	216.0	260.0	1351.0	1092.0	511.0	146.0	463.0	Predicted membrane protein
COG3089	1029.0	212.0	1228.0	270.0	564.0	315.0	3.0	162.0	67.0	335.0	120.0	950.0	194.0	145.0	191.0	6.0	78.0	242.0	1162.0	827.0	341.0	93.0	274.0	Uncharacterized protein conserved in bacteria
COG4218	0.0	0.0	0.0	0.0	0.0	0.0	0.0	0.0	0.0	0.0	0.0	0.0	0.0	0.0	0.0	0.0	0.0	0.0	0.0	0.0	0.0	0.0	0.0	Tetrahydromethanopterin S-methyltransferase, subunit F
COG3579	4549.0	8670.0	2592.0	1775.0	1346.0	2384.0	785.0	3233.0	804.0	3309.0	1993.0	627.0	1700.0	2965.0	1709.0	776.0	1056.0	2351.0	3489.0	3223.0	2169.0	6220.0	1271.0	Aminopeptidase C
COG3088	5908.0	4094.0	4983.0	1814.0	1258.0	1203.0	228.0	1605.0	3519.0	5465.0	9811.0	6284.0	9037.0	1467.0	7892.0	959.0	3044.0	878.0	5782.0	12389.0	8749.0	2183.0	1425.0	Uncharacterized protein involved in biosynthesis of c-type cytochromes
COG1449	3676.0	1017.0	613.0	476.0	223.0	1079.0	127.0	1107.0	433.0	1517.0	935.0	312.0	1059.0	683.0	749.0	72.0	452.0	804.0	1219.0	1857.0	745.0	2697.0	534.0	Alpha-amylase/alpha-mannosidase
COG1448	6092.0	5539.0	5038.0	2064.0	2277.0	2725.0	1631.0	1719.0	3602.0	4631.0	7154.0	4678.0	6277.0	3579.0	4435.0	611.0	3966.0	1888.0	5795.0	10365.0	9780.0	1830.0	2290.0	Aspartate/tyrosine/aromatic aminotransferase
COG3573	1847.0	1581.0	2117.0	838.0	371.0	400.0	126.0	774.0	1675.0	2220.0	4273.0	2578.0	4530.0	681.0	4709.0	236.0	1487.0	359.0	2545.0	5203.0	4088.0	1052.0	415.0	Predicted oxidoreductase
COG1444	1284.0	3273.0	426.0	355.0	101.0	476.0	316.0	145.0	79.0	520.0	113.0	88.0	308.0	929.0	275.0	247.0	55.0	123.0	132.0	862.0	370.0	888.0	18.0	Predicted P-loop ATPase fused to an acetyltransferase
COG3571	1109.0	498.0	1816.0	335.0	754.0	488.0	41.0	466.0	639.0	969.0	2299.0	1630.0	1743.0	211.0	1727.0	399.0	726.0	390.0	2117.0	2354.0	1889.0	432.0	466.0	Predicted hydrolase of the alpha/beta-hydrolase fold
COG3570	1622.0	1112.0	1978.0	772.0	335.0	342.0	113.0	715.0	1692.0	2158.0	3997.0	2680.0	4399.0	662.0	4493.0	536.0	1378.0	320.0	2355.0	4933.0	3812.0	954.0	394.0	Streptomycin 6-kinase
COG3577	5163.0	3006.0	5498.0	1899.0	1358.0	1336.0	277.0	1913.0	3919.0	5737.0	9979.0	6366.0	10668.0	1554.0	10324.0	714.0	3412.0	982.0	6737.0	12446.0	9133.0	2490.0	1567.0	Predicted aspartyl protease
COG3576	5602.0	4017.0	4738.0	1840.0	1846.0	2421.0	1659.0	1960.0	4075.0	4728.0	7395.0	5537.0	7236.0	2955.0	5554.0	955.0	4779.0	1840.0	6187.0	10396.0	9093.0	1803.0	2051.0	Predicted flavin-nucleotide-binding protein structurally related to pyridoxine 5'-phosphate oxidase
COG1443	6352.0	6489.0	4639.0	1964.0	1755.0	1760.0	278.0	1714.0	1713.0	3637.0	4613.0	3842.0	3913.0	1899.0	3819.0	598.0	1678.0	1276.0	4085.0	7744.0	4082.0	1776.0	814.0	Isopentenyldiphosphate isomerase
COG1442	3284.0	4816.0	1413.0	763.0	354.0	1090.0	55.0	408.0	610.0	1818.0	2065.0	758.0	1972.0	975.0	1985.0	146.0	522.0	505.0	1187.0	5698.0	1473.0	681.0	279.0	Lipopolysaccharide biosynthesis proteins, LPS:glycosyltransferases
COG1625	3633.0	5688.0	681.0	487.0	710.0	1527.0	101.0	1166.0	274.0	991.0	422.0	110.0	654.0	127.0	465.0	218.0	207.0	603.0	814.0	2141.0	347.0	452.0	60.0	Fe-S oxidoreductase, related to NifB/MoaA family
COG1624	7384.0	7710.0	1665.0	1362.0	1452.0	3171.0	743.0	2502.0	864.0	3105.0	1142.0	510.0	1697.0	2501.0	1254.0	712.0	1008.0	2132.0	2730.0	4757.0	1490.0	4118.0	499.0	Uncharacterized conserved protein
COG1627	17.0	1.0	2.0	0.0	0.0	0.0	0.0	0.0	0.0	0.0	0.0	3.0	0.0	1.0	2.0	2.0	0.0	0.0	0.0	0.0	4.0	0.0	2.0	Uncharacterized protein conserved in archaea
COG1626	1328.0	877.0	1056.0	620.0	160.0	324.0	49.0	239.0	671.0	1524.0	2716.0	763.0	1667.0	271.0	1310.0	140.0	584.0	642.0	698.0	3828.0	2351.0	520.0	197.0	Neutral trehalase
COG2938	6002.0	4214.0	5222.0	1922.0	1333.0	1309.0	231.0	1756.0	3749.0	5812.0	9878.0	6803.0	9550.0	1520.0	8191.0	986.0	3221.0	972.0	6212.0	12955.0	8925.0	2269.0	1588.0	Uncharacterized conserved protein
COG1620	6594.0	9576.0	6387.0	2503.0	2400.0	2561.0	1386.0	3357.0	3496.0	5248.0	7328.0	4483.0	7827.0	2317.0	7275.0	1575.0	3709.0	2600.0	6319.0	10169.0	8030.0	4324.0	2509.0	L-lactate permease
COG1623	1487.0	3086.0	1058.0	389.0	607.0	1333.0	752.0	395.0	1554.0	452.0	596.0	223.0	593.0	1586.0	414.0	337.0	1186.0	578.0	1043.0	1386.0	2184.0	119.0	1211.0	Predicted nucleic-acid-binding protein (contains the HHH domain)
COG1622	15497.0	9139.0	14478.0	5210.0	3968.0	3809.0	1332.0	4841.0	10391.0	15010.0	27717.0	17047.0	25409.0	4130.0	21658.0	2692.0	9675.0	3096.0	16221.0	34275.0	25228.0	5786.0	4242.0	Heme/copper-type cytochrome/quinol oxidases, subunit 2
COG0521	12477.0	14153.0	11253.0	4816.0	5431.0	5182.0	2847.0	6397.0	7435.0	9948.0	14428.0	9777.0	14181.0	4072.0	12114.0	2287.0	6685.0	4779.0	11636.0	22295.0	15312.0	5056.0	3916.0	Molybdopterin biosynthesis enzymes
COG2935	5568.0	2956.0	5368.0	2248.0	2281.0	2058.0	809.0	2558.0	3994.0	5788.0	9808.0	6869.0	9589.0	1594.0	8046.0	991.0	3387.0	2465.0	7005.0	12977.0	9431.0	2207.0	1967.0	Putative arginyl-tRNA:protein arginylyltransferase
COG2936	8412.0	3849.0	4579.0	1704.0	934.0	1452.0	260.0	1634.0	3711.0	5737.0	11083.0	4694.0	10324.0	1461.0	9055.0	811.0	3617.0	1054.0	5605.0	14267.0	9637.0	2382.0	1152.0	Predicted acyl esterases
COG2937	2080.0	1970.0	1839.0	526.0	771.0	637.0	36.0	411.0	896.0	1497.0	2819.0	2048.0	2140.0	386.0	1264.0	383.0	813.0	363.0	1910.0	4026.0	2842.0	548.0	562.0	Glycerol-3-phosphate O-acyltransferase
COG1629	111712.0	64756.0	70516.0	31690.0	22452.0	32921.0	8410.0	39907.0	62979.0	114471.0	208599.0	71589.0	167607.0	33821.0	142402.0	11697.0	56912.0	33186.0	100124.0	220467.0	166994.0	62834.0	25925.0	Outer membrane receptor proteins, mostly Fe transport
COG2931	5863.0	3992.0	4816.0	1453.0	1364.0	1722.0	279.0	1587.0	3148.0	5272.0	8816.0	4293.0	8331.0	1022.0	6556.0	3167.0	3115.0	940.0	6149.0	11846.0	6892.0	2246.0	1262.0	RTX toxins and related Ca2+-binding proteins
COG2932	13268.0	8976.0	10838.0	5418.0	5379.0	7334.0	3817.0	6189.0	9173.0	11138.0	16699.0	11543.0	17419.0	5271.0	16850.0	1009.0	8499.0	7572.0	13757.0	22759.0	20304.0	6454.0	4279.0	Predicted transcriptional regulator
COG2933	2094.0	698.0	1763.0	494.0	676.0	637.0	33.0	340.0	690.0	1060.0	2504.0	1617.0	1495.0	345.0	983.0	110.0	544.0	380.0	1655.0	3602.0	2532.0	524.0	439.0	Predicted SAM-dependent methyltransferase
COG4478	1382.0	2013.0	249.0	168.0	604.0	734.0	137.0	526.0	208.0	663.0	251.0	128.0	349.0	655.0	429.0	366.0	512.0	286.0	480.0	981.0	342.0	269.0	67.0	Predicted membrane protein
COG5588	618.0	274.0	700.0	196.0	119.0	169.0	33.0	184.0	367.0	498.0	1089.0	661.0	979.0	78.0	860.0	434.0	378.0	130.0	929.0	1314.0	1189.0	285.0	156.0	Uncharacterized conserved protein
COG5589	1661.0	1078.0	2636.0	808.0	830.0	558.0	114.0	817.0	1565.0	2126.0	3955.0	3078.0	4227.0	645.0	4247.0	167.0	1310.0	501.0	3051.0	4931.0	3770.0	924.0	612.0	Uncharacterized conserved protein
COG5584	177.0	219.0	111.0	88.0	190.0	78.0	52.0	83.0	107.0	216.0	105.0	89.0	142.0	406.0	139.0	66.0	395.0	110.0	237.0	216.0	196.0	129.0	57.0	Predicted small secreted protein
COG5585	763.0	524.0	23.0	7.0	5.0	116.0	3.0	12.0	20.0	69.0	96.0	23.0	66.0	280.0	48.0	0.0	12.0	14.0	29.0	62.0	138.0	61.0	3.0	NAD+--asparagine ADP-ribosyltransferase
COG3390	0.0	0.0	0.0	0.0	0.0	0.0	0.0	0.0	0.0	0.0	0.0	0.0	0.0	0.0	0.0	0.0	0.0	0.0	0.0	0.0	0.0	0.0	0.0	Uncharacterized protein conserved in archaea
COG5587	4325.0	1995.0	2690.0	1183.0	578.0	1006.0	162.0	990.0	2436.0	3476.0	7821.0	3221.0	6458.0	947.0	6138.0	617.0	2135.0	710.0	2930.0	8668.0	6612.0	1466.0	600.0	Uncharacterized conserved protein
COG5580	23.0	8.0	2.0	0.0	0.0	5.0	1.0	0.0	4.0	4.0	6.0	4.0	3.0	1.0	4.0	3.0	4.0	268.0	2.0	8.0	8.0	0.0	2.0	Activator of HSP90 ATPase
COG5581	3838.0	2069.0	2735.0	947.0	1250.0	1105.0	128.0	1135.0	1676.0	2766.0	4569.0	3512.0	3600.0	566.0	2639.0	226.0	1402.0	638.0	2844.0	8263.0	4242.0	965.0	872.0	Predicted glycosyltransferase
COG5582	312.0	355.0	120.0	92.0	193.0	130.0	53.0	86.0	138.0	225.0	109.0	88.0	146.0	434.0	127.0	67.0	395.0	118.0	253.0	270.0	249.0	127.0	60.0	Uncharacterized conserved protein
COG3341	1954.0	5099.0	1093.0	1032.0	1119.0	2041.0	1324.0	2038.0	815.0	1762.0	565.0	128.0	513.0	2256.0	318.0	604.0	1130.0	1993.0	2203.0	1017.0	2540.0	3637.0	751.0	Predicted double-stranded RNA/RNA-DNA hybrid binding protein
COG4198	4961.0	5630.0	1014.0	701.0	361.0	1807.0	188.0	1265.0	642.0	2084.0	1998.0	464.0	1724.0	1212.0	1506.0	136.0	507.0	1085.0	1770.0	4320.0	1383.0	2560.0	517.0	Uncharacterized conserved protein
COG4199	0.0	326.0	2.0	0.0	0.0	1.0	0.0	1.0	0.0	2.0	5.0	0.0	0.0	0.0	6.0	0.0	0.0	0.0	0.0	15.0	0.0	0.0	0.0	Uncharacterized protein conserved in bacteria
COG5349	4668.0	3227.0	5131.0	2054.0	926.0	920.0	335.0	2002.0	4379.0	6561.0	12104.0	5959.0	12160.0	1810.0	12007.0	1352.0	3832.0	893.0	6850.0	13388.0	10142.0	2694.0	1183.0	Uncharacterized protein conserved in bacteria
COG4194	827.0	1244.0	1390.0	541.0	519.0	386.0	98.0	256.0	75.0	457.0	66.0	137.0	193.0	338.0	236.0	25.0	119.0	184.0	834.0	415.0	340.0	61.0	27.0	Predicted membrane protein
COG5347	0.0	0.0	0.0	0.0	0.0	0.0	0.0	0.0	0.0	0.0	0.0	0.0	0.0	0.0	0.0	0.0	0.0	0.0	0.0	0.0	0.0	0.0	0.0	GTPase-activating protein that regulates ARFs (ADP-ribosylation factors), involved in ARF-mediated vesicular transport
COG4196	1685.0	561.0	1981.0	398.0	738.0	555.0	40.0	590.0	590.0	1016.0	1560.0	1719.0	1533.0	190.0	1204.0	313.0	590.0	446.0	2472.0	2686.0	1505.0	512.0	556.0	Uncharacterized protein conserved in bacteria
COG4197	863.0	180.0	182.0	64.0	44.0	57.0	8.0	52.0	117.0	331.0	415.0	127.0	377.0	44.0	298.0	14.0	159.0	35.0	291.0	632.0	336.0	111.0	44.0	Uncharacterized protein conserved in bacteria, prophage-related
COG5342	5808.0	4017.0	6951.0	2943.0	1085.0	1187.0	453.0	2664.0	6285.0	8110.0	15822.0	9327.0	16928.0	2523.0	17140.0	1377.0	5187.0	1146.0	8449.0	17910.0	14277.0	3748.0	1431.0	Invasion protein B, involved in pathogenesis
COG4191	48756.0	19771.0	31622.0	11019.0	11452.0	12357.0	4040.0	12751.0	22640.0	33184.0	59528.0	31559.0	54257.0	8346.0	46135.0	7239.0	21114.0	10536.0	39705.0	80477.0	51352.0	13043.0	10865.0	Signal transduction histidine kinase regulating C4-dicarboxylate transport system
COG5340	4698.0	3741.0	1399.0	868.0	828.0	1772.0	530.0	1233.0	1435.0	2027.0	2251.0	957.0	1577.0	1423.0	1677.0	821.0	844.0	1253.0	2027.0	5092.0	1781.0	1820.0	334.0	Predicted transcriptional regulator
COG5341	5511.0	7158.0	1668.0	1127.0	1690.0	3120.0	1288.0	1678.0	1069.0	2289.0	1188.0	271.0	1344.0	2893.0	957.0	601.0	1398.0	1512.0	2308.0	4526.0	2654.0	1540.0	816.0	Uncharacterized protein conserved in bacteria
COG3407	947.0	767.0	138.0	101.0	189.0	318.0	54.0	88.0	126.0	245.0	187.0	96.0	220.0	598.0	161.0	69.0	397.0	110.0	262.0	324.0	190.0	150.0	83.0	Mevalonate pyrophosphate decarboxylase
COG2801	121780.0	106212.0	111696.0	59223.0	32403.0	36689.0	13906.0	49701.0	92648.0	135441.0	178967.0	174560.0	186269.0	44833.0	161383.0	23615.0	80158.0	30303.0	106667.0	275194.0	174512.0	53428.0	28100.0	Transposase and inactivated derivatives
COG2802	6092.0	3160.0	5768.0	1927.0	1458.0	1391.0	262.0	1969.0	4087.0	5940.0	11505.0	7049.0	10493.0	1516.0	9271.0	825.0	3712.0	1360.0	6906.0	14609.0	10105.0	2476.0	1671.0	Uncharacterized protein, similar to the N-terminal domain of Lon protease
COG3404	3330.0	6744.0	1258.0	1064.0	1513.0	2141.0	802.0	2814.0	642.0	2350.0	764.0	426.0	1366.0	3699.0	993.0	1175.0	1002.0	1940.0	2329.0	4002.0	1427.0	3870.0	493.0	Methenyl tetrahydrofolate cyclohydrolase
COG2804	22425.0	13469.0	13833.0	5131.0	6916.0	8098.0	2950.0	6245.0	8465.0	13070.0	18785.0	13416.0	17418.0	5977.0	11832.0	2523.0	8494.0	5913.0	16752.0	31123.0	21266.0	5944.0	5895.0	Type II secretory pathway, ATPase PulE/Tfp pilus assembly pathway, ATPase PilB
COG2805	13221.0	6709.0	6483.0	3135.0	4986.0	6829.0	3443.0	3996.0	4315.0	4701.0	6393.0	3523.0	5666.0	3158.0	3899.0	778.0	4718.0	5304.0	7677.0	12049.0	10721.0	1423.0	3418.0	Tfp pilus assembly protein, pilus retraction ATPase PilT
COG3401	2415.0	2184.0	818.0	723.0	1126.0	1451.0	591.0	933.0	403.0	661.0	290.0	220.0	351.0	265.0	541.0	44.0	281.0	1542.0	1165.0	2541.0	755.0	83.0	402.0	Fibronectin type 3 domain-containing protein
COG2807	9135.0	7871.0	8439.0	2930.0	2249.0	2166.0	330.0	2645.0	5497.0	7606.0	13034.0	11393.0	13482.0	2160.0	12820.0	2461.0	4952.0	1638.0	9444.0	18628.0	11902.0	3188.0	2421.0	Cyanate permease
COG2808	3954.0	2155.0	3297.0	993.0	1481.0	932.0	503.0	1707.0	2246.0	3123.0	5843.0	4724.0	5221.0	723.0	3689.0	803.0	2117.0	1517.0	4194.0	7613.0	5598.0	1513.0	1128.0	Transcriptional regulator
COG4357	631.0	780.0	1277.0	404.0	299.0	79.0	9.0	245.0	163.0	226.0	809.0	447.0	223.0	251.0	274.0	26.0	113.0	29.0	433.0	682.0	590.0	89.0	48.0	Uncharacterized conserved protein
COG1648	6506.0	7693.0	4900.0	1895.0	2272.0	2843.0	1071.0	2716.0	3746.0	5355.0	8193.0	5545.0	8160.0	3013.0	7592.0	852.0	3729.0	2263.0	6086.0	11185.0	8454.0	2219.0	1672.0	Siroheme synthase (precorrin-2 oxidase/ferrochelatase domain)
COG0269	2213.0	1538.0	954.0	585.0	142.0	229.0	25.0	209.0	470.0	1333.0	1653.0	401.0	1382.0	407.0	1518.0	346.0	545.0	370.0	582.0	2290.0	1192.0	382.0	123.0	3-hexulose-6-phosphate synthase and related proteins
COG4352	0.0	0.0	0.0	0.0	0.0	0.0	0.0	0.0	0.0	0.0	0.0	0.0	0.0	0.0	0.0	0.0	0.0	0.0	0.0	0.0	0.0	0.0	0.0	Ribosomal protein L13E
COG4353	0.0	0.0	0.0	0.0	0.0	0.0	0.0	0.0	0.0	0.0	0.0	0.0	0.0	0.0	0.0	0.0	0.0	0.0	0.0	0.0	0.0	0.0	0.0	Uncharacterized conserved protein
COG2831	6524.0	3121.0	5272.0	2247.0	2346.0	2211.0	810.0	2555.0	4034.0	5823.0	9130.0	8406.0	8766.0	2942.0	6078.0	528.0	3520.0	2812.0	6929.0	13744.0	10224.0	2084.0	2066.0	Hemolysin activation/secretion protein
COG3408	8413.0	5926.0	3939.0	1889.0	1028.0	2644.0	326.0	2399.0	3204.0	6442.0	11640.0	3337.0	8595.0	1772.0	7669.0	1832.0	2911.0	1649.0	4854.0	15424.0	8443.0	4294.0	1478.0	Glycogen debranching enzyme
COG4814	774.0	1458.0	51.0	39.0	93.0	126.0	2.0	17.0	11.0	50.0	95.0	15.0	103.0	21.0	113.0	9.0	48.0	17.0	118.0	575.0	99.0	39.0	35.0	Uncharacterized protein with an alpha/beta hydrolase fold
COG3581	5393.0	7996.0	1296.0	989.0	1611.0	2656.0	683.0	1403.0	555.0	1274.0	466.0	189.0	822.0	2072.0	595.0	27.0	345.0	1807.0	1633.0	4372.0	1292.0	372.0	746.0	Uncharacterized protein conserved in bacteria
COG4264	5171.0	4763.0	5158.0	2029.0	1259.0	1209.0	256.0	1710.0	4036.0	5755.0	10030.0	6793.0	10857.0	1536.0	9780.0	1392.0	3309.0	867.0	5726.0	13694.0	9599.0	2286.0	1394.0	Siderophore synthetase component
COG1912	2104.0	1011.0	785.0	487.0	320.0	368.0	110.0	238.0	544.0	1167.0	1882.0	409.0	1658.0	392.0	1419.0	83.0	527.0	516.0	974.0	2071.0	1159.0	333.0	225.0	Uncharacterized conserved protein
COG1131	111137.0	128384.0	58209.0	26446.0	30194.0	40784.0	13718.0	37095.0	35232.0	58358.0	74603.0	42508.0	70166.0	30154.0	59214.0	16003.0	32032.0	26070.0	63976.0	135732.0	70941.0	39248.0	20120.0	ABC-type multidrug transport system, ATPase component
COG1133	1601.0	1144.0	2274.0	1399.0	1239.0	1121.0	680.0	1479.0	1878.0	2686.0	3759.0	2608.0	4430.0	849.0	4356.0	180.0	1458.0	1779.0	2858.0	4849.0	3952.0	966.0	745.0	ABC-type long-chain fatty acid transport system, fused permease and ATPase components
COG1132	119185.0	169686.0	65111.0	33832.0	37106.0	53839.0	21115.0	50338.0	46221.0	75765.0	91679.0	50591.0	89279.0	53607.0	80073.0	22326.0	41637.0	37170.0	79942.0	171308.0	94225.0	57473.0	22822.0	ABC-type multidrug transport system, ATPase and permease components
COG1135	12912.0	17584.0	10130.0	4690.0	5246.0	5828.0	2672.0	5846.0	7854.0	10007.0	14946.0	10247.0	15010.0	6432.0	13176.0	2004.0	7212.0	4836.0	11682.0	22586.0	16247.0	5144.0	3624.0	ABC-type metal ion transport system, ATPase component
COG1134	11344.0	13161.0	7636.0	3133.0	2071.0	3043.0	753.0	3292.0	6594.0	8555.0	16042.0	9154.0	14139.0	2342.0	12500.0	1495.0	5188.0	1823.0	7981.0	24537.0	13254.0	3523.0	2410.0	ABC-type polysaccharide/polyol phosphate transport system, ATPase component
COG1137	9969.0	5968.0	7000.0	3265.0	3058.0	4140.0	1674.0	4075.0	5362.0	8167.0	12442.0	7438.0	11714.0	4070.0	9880.0	1109.0	5004.0	4096.0	9104.0	16260.0	12823.0	5061.0	2974.0	ABC-type (unclassified) transport system, ATPase component
COG1136	88912.0	118368.0	46078.0	22279.0	27326.0	39304.0	14622.0	33578.0	31594.0	48093.0	58685.0	30712.0	54980.0	31952.0	46628.0	10496.0	26297.0	27520.0	53374.0	106367.0	60709.0	32503.0	18935.0	ABC-type antimicrobial peptide transport system, ATPase component
COG1139	7179.0	6565.0	4946.0	2263.0	2524.0	3816.0	2112.0	3186.0	3382.0	5045.0	7069.0	1791.0	6144.0	4853.0	4963.0	701.0	4058.0	3098.0	5558.0	9417.0	8056.0	3803.0	2595.0	Uncharacterized conserved protein containing a ferredoxin-like domain
COG1027	7860.0	7328.0	5600.0	2754.0	4033.0	4634.0	3003.0	3997.0	3583.0	3612.0	3476.0	2792.0	3233.0	4489.0	2578.0	1373.0	3937.0	4658.0	6779.0	5953.0	6978.0	4250.0	3049.0	Aspartate ammonia-lyase
COG5554	308.0	218.0	327.0	118.0	44.0	69.0	23.0	123.0	265.0	394.0	783.0	250.0	658.0	76.0	560.0	108.0	230.0	49.0	394.0	1031.0	681.0	229.0	121.0	Nitrogen fixation protein
COG0689	10982.0	10212.0	8091.0	2969.0	3268.0	3682.0	1515.0	3638.0	5988.0	7234.0	11952.0	7864.0	11083.0	3600.0	9651.0	1710.0	5039.0	2189.0	8488.0	16438.0	12451.0	3044.0	3085.0	RNase PH
COG4342	0.0	0.0	0.0	0.0	0.0	0.0	0.0	0.0	0.0	0.0	0.0	0.0	0.0	0.0	0.0	0.0	0.0	0.0	0.0	0.0	0.0	0.0	0.0	Uncharacterized protein conserved in archaea
COG4870	4351.0	4203.0	1102.0	745.0	584.0	1445.0	447.0	1024.0	669.0	2104.0	1881.0	491.0	1650.0	334.0	1446.0	636.0	479.0	690.0	1266.0	3892.0	1351.0	1133.0	172.0	Cysteine protease
COG4077	116.0	21.0	14.0	10.0	3.0	61.0	6.0	1.0	16.0	95.0	0.0	0.0	65.0	4.0	49.0	0.0	3.0	5.0	0.0	1174.0	11.0	0.0	0.0	Uncharacterized protein conserved in archaea
COG4881	2.0	0.0	3.0	0.0	2.0	1.0	0.0	0.0	0.0	0.0	0.0	0.0	4.0	1.0	4.0	0.0	0.0	0.0	2.0	0.0	6.0	0.0	0.0	Predicted membrane protein
COG5018	1825.0	3520.0	1321.0	254.0	686.0	976.0	56.0	255.0	180.0	399.0	417.0	1039.0	538.0	51.0	324.0	26.0	185.0	275.0	1487.0	1912.0	598.0	85.0	344.0	Inhibitor of the KinA pathway to sporulation, predicted exonuclease
COG1342	3868.0	5391.0	1051.0	506.0	1019.0	1765.0	784.0	772.0	886.0	608.0	667.0	110.0	581.0	591.0	488.0	15.0	1065.0	723.0	1106.0	2082.0	2087.0	110.0	499.0	Predicted DNA-binding proteins
COG1435	6680.0	6595.0	3351.0	2060.0	2525.0	3347.0	1894.0	3853.0	2691.0	4696.0	6666.0	2366.0	4750.0	3480.0	4124.0	1434.0	3165.0	3091.0	5149.0	8114.0	7374.0	5022.0	1665.0	Thymidine kinase
COG5162	0.0	0.0	0.0	0.0	0.0	0.0	0.0	0.0	0.0	0.0	0.0	0.0	0.0	0.0	0.0	0.0	0.0	0.0	0.0	0.0	0.0	0.0	0.0	Transcription initiation factor TFIID, subunit TAF10 (also component of histone acetyltransferase SAGA)
COG3658	3251.0	1432.0	1811.0	678.0	355.0	368.0	87.0	733.0	1510.0	2504.0	3667.0	2479.0	3596.0	521.0	2594.0	208.0	1317.0	351.0	2269.0	5372.0	2819.0	934.0	833.0	Cytochrome b
COG1340	88.0	120.0	140.0	48.0	24.0	24.0	5.0	42.0	109.0	177.0	257.0	124.0	284.0	104.0	290.0	11.0	131.0	20.0	149.0	501.0	300.0	65.0	39.0	Uncharacterized archaeal coiled-coil protein
COG1770	5572.0	5124.0	6138.0	2164.0	1914.0	1362.0	587.0	2278.0	3087.0	4646.0	9019.0	5277.0	7631.0	1284.0	7480.0	1169.0	2874.0	1136.0	5798.0	11086.0	8264.0	2185.0	1766.0	Protease II
COG4889	653.0	1016.0	534.0	208.0	130.0	136.0	37.0	217.0	484.0	936.0	1849.0	423.0	1573.0	232.0	1254.0	89.0	508.0	363.0	598.0	1641.0	1300.0	338.0	462.0	Predicted helicase
COG1028	237070.0	169371.0	190875.0	73318.0	54531.0	61870.0	17576.0	72424.0	144491.0	210687.0	365555.0	236190.0	349362.0	59427.0	313406.0	36399.0	136452.0	50298.0	228233.0	492255.0	334766.0	87608.0	55352.0	Dehydrogenases with different specificities (related to short-chain alcohol dehydrogenases)
COG5464	4479.0	1757.0	2663.0	1185.0	697.0	1131.0	29.0	370.0	628.0	2116.0	1033.0	1294.0	1604.0	256.0	1537.0	70.0	380.0	329.0	1537.0	3142.0	1261.0	648.0	481.0	Uncharacterized conserved protein
COG4076	365.0	259.0	354.0	139.0	104.0	68.0	30.0	160.0	425.0	674.0	1641.0	364.0	1230.0	163.0	1064.0	62.0	369.0	78.0	484.0	1174.0	1068.0	228.0	104.0	Predicted RNA methylase
COG0129	30797.0	25278.0	24843.0	9732.0	7599.0	9033.0	2428.0	9532.0	18515.0	26300.0	44284.0	28827.0	43252.0	7281.0	39110.0	3796.0	15849.0	6856.0	28645.0	61309.0	40243.0	9965.0	7618.0	Dihydroxyacid dehydratase/phosphogluconate dehydratase
COG5019	10.0	862.0	0.0	2.0	23.0	37.0	17.0	3.0	3.0	17.0	0.0	0.0	4.0	35.0	0.0	2.0	22.0	17.0	4.0	28.0	23.0	129.0	2.0	Septin family protein
COG3951	1371.0	1173.0	910.0	452.0	173.0	337.0	48.0	244.0	463.0	1301.0	1255.0	416.0	1407.0	197.0	1356.0	279.0	473.0	96.0	945.0	2121.0	1052.0	356.0	170.0	Rod binding protein
COG1347	2778.0	2460.0	1832.0	804.0	1227.0	2038.0	1125.0	1524.0	770.0	1103.0	617.0	1017.0	496.0	1271.0	349.0	539.0	1143.0	1466.0	2600.0	1351.0	2224.0	2895.0	1019.0	Na+-transporting NADH:ubiquinone oxidoreductase, subunit NqrD
COG2022	11616.0	11506.0	8751.0	3946.0	3706.0	4689.0	2084.0	4509.0	5473.0	8581.0	12594.0	7760.0	12012.0	4964.0	10230.0	1659.0	5296.0	4437.0	10226.0	17412.0	13337.0	5954.0	3043.0	Uncharacterized enzyme of thiazole biosynthesis
COG2023	0.0	0.0	0.0	0.0	0.0	0.0	2.0	0.0	0.0	0.0	1.0	0.0	8.0	0.0	0.0	0.0	0.0	30.0	0.0	1.0	154.0	0.0	0.0	RNase P subunit RPR2
COG2020	12529.0	5523.0	8032.0	3595.0	3421.0	4120.0	1430.0	4501.0	6793.0	9247.0	16399.0	8508.0	15287.0	2517.0	13988.0	1993.0	5165.0	3778.0	9961.0	21455.0	15005.0	4537.0	2995.0	Putative protein-S-isoprenylcysteine methyltransferase
COG2021	9018.0	5863.0	7564.0	2822.0	2868.0	2798.0	841.0	3051.0	5377.0	7079.0	14239.0	7425.0	10884.0	1959.0	8434.0	1861.0	4356.0	2917.0	8049.0	17696.0	12304.0	2869.0	2909.0	Homoserine acetyltransferase
COG2026	4497.0	6659.0	3405.0	1622.0	1775.0	2614.0	1123.0	2351.0	5242.0	3985.0	5814.0	3052.0	5929.0	5249.0	5526.0	1097.0	3025.0	1913.0	4228.0	8028.0	7292.0	2087.0	1784.0	Cytotoxic translational repressor of toxin-antitoxin stability system
COG1344	26057.0	12142.0	16500.0	5672.0	4755.0	6432.0	753.0	5849.0	12891.0	16039.0	26398.0	17214.0	24832.0	3686.0	21231.0	2400.0	8776.0	3341.0	19782.0	43696.0	23250.0	6167.0	4861.0	Flagellin and related hook-associated proteins
COG5163	0.0	0.0	0.0	0.0	0.0	0.0	0.0	0.0	0.0	0.0	0.0	0.0	0.0	0.0	0.0	0.0	0.0	0.0	0.0	0.0	0.0	0.0	0.0	Protein required for biogenesis of the 60S ribosomal subunit
COG2025	18024.0	17238.0	13315.0	5661.0	6676.0	8336.0	3862.0	8721.0	8561.0	13441.0	17136.0	11417.0	16490.0	8521.0	13962.0	2741.0	9267.0	6702.0	15653.0	26619.0	21535.0	9621.0	5746.0	Electron transfer flavoprotein, alpha subunit
COG3659	3172.0	1789.0	2352.0	888.0	604.0	640.0	149.0	952.0	2056.0	3589.0	6890.0	2670.0	6162.0	765.0	4408.0	1577.0	2040.0	408.0	3387.0	8068.0	5283.0	1249.0	811.0	Carbohydrate-selective porin
COG2028	0.0	0.0	0.0	0.0	2.0	0.0	0.0	0.0	0.0	0.0	0.0	0.0	0.0	0.0	4.0	0.0	0.0	0.0	0.0	0.0	6.0	0.0	0.0	Uncharacterized conserved protein
COG1433	8195.0	6206.0	1993.0	952.0	1284.0	3102.0	841.0	1000.0	1469.0	1624.0	1681.0	492.0	1780.0	553.0	1342.0	74.0	1425.0	833.0	1935.0	6224.0	3054.0	495.0	747.0	Uncharacterized conserved protein
COG0524	60164.0	63249.0	40338.0	17519.0	13298.0	18832.0	6993.0	17373.0	31102.0	43553.0	71378.0	37727.0	68943.0	14458.0	65762.0	7574.0	27471.0	10938.0	43773.0	100234.0	67635.0	18479.0	14671.0	Sugar kinases, ribokinase family
COG4075	0.0	0.0	0.0	0.0	0.0	0.0	1.0	0.0	0.0	2.0	0.0	0.0	0.0	0.0	0.0	0.0	0.0	0.0	0.0	0.0	0.0	0.0	0.0	Uncharacterized conserved protein, homolog of nitrogen regulatory protein PII
COG3950	1758.0	3114.0	584.0	353.0	147.0	486.0	24.0	159.0	336.0	941.0	603.0	524.0	960.0	96.0	680.0	31.0	315.0	55.0	424.0	1635.0	632.0	232.0	195.0	Predicted ATP-binding protein involved in virulence
COG1992	3.0	0.0	0.0	0.0	0.0	7.0	0.0	0.0	0.0	0.0	0.0	0.0	0.0	0.0	0.0	0.0	0.0	0.0	0.0	0.0	0.0	0.0	0.0	Uncharacterized conserved protein
COG3656	1295.0	840.0	1190.0	530.0	260.0	211.0	60.0	538.0	1066.0	1576.0	2317.0	2225.0	2440.0	403.0	1764.0	103.0	929.0	267.0	1590.0	3629.0	1966.0	519.0	382.0	Predicted periplasmic protein
COG5038	470.0	159.0	224.0	141.0	147.0	99.0	53.0	142.0	119.0	228.0	200.0	171.0	131.0	387.0	352.0	73.0	402.0	118.0	370.0	169.0	194.0	142.0	46.0	Ca2+-dependent lipid-binding protein, contains C2 domain
COG1479	3174.0	4629.0	1391.0	1025.0	1161.0	1637.0	624.0	1058.0	640.0	1383.0	868.0	458.0	1005.0	370.0	830.0	392.0	477.0	1868.0	1698.0	2498.0	1369.0	355.0	836.0	Uncharacterized conserved protein
COG3322	319.0	449.0	534.0	243.0	492.0	751.0	705.0	265.0	597.0	145.0	379.0	30.0	172.0	349.0	134.0	1.0	913.0	467.0	623.0	241.0	1658.0	5.0	468.0	Predicted periplasmic ligand-binding sensor domain
COG5039	658.0	213.0	112.0	54.0	28.0	60.0	9.0	18.0	88.0	122.0	255.0	115.0	342.0	30.0	141.0	10.0	92.0	15.0	134.0	493.0	229.0	81.0	30.0	Exopolysaccharide biosynthesis protein
COG4978	1729.0	1524.0	700.0	259.0	170.0	340.0	31.0	224.0	479.0	834.0	1756.0	470.0	1324.0	192.0	1353.0	368.0	432.0	105.0	759.0	1663.0	1179.0	268.0	139.0	Transcriptional regulator, effector-binding domain/component
COG2707	1177.0	338.0	313.0	244.0	54.0	118.0	4.0	66.0	212.0	606.0	135.0	359.0	569.0	195.0	343.0	14.0	109.0	25.0	200.0	724.0	168.0	111.0	115.0	Predicted membrane protein
COG4972	7446.0	4638.0	3831.0	1305.0	1574.0	2629.0	787.0	1191.0	2243.0	3214.0	4838.0	2833.0	4066.0	834.0	2682.0	532.0	2219.0	1098.0	4068.0	8176.0	5766.0	1159.0	1556.0	Tfp pilus assembly protein, ATPase PilM
COG4973	9556.0	8849.0	7024.0	2645.0	1777.0	2334.0	287.0	2232.0	5599.0	7374.0	13726.0	8619.0	11656.0	2117.0	9850.0	1438.0	4302.0	1243.0	7841.0	18241.0	12264.0	2992.0	2269.0	Site-specific recombinase XerC
COG4970	9205.0	4980.0	6167.0	1865.0	2179.0	2896.0	254.0	1876.0	3595.0	5627.0	10783.0	6186.0	8895.0	1422.0	5444.0	1120.0	3119.0	1411.0	7236.0	16046.0	10623.0	2444.0	2297.0	Tfp pilus assembly protein FimT
COG4926	2602.0	797.0	316.0	221.0	129.0	692.0	11.0	65.0	865.0	259.0	170.0	38.0	209.0	153.0	244.0	5.0	100.0	50.0	360.0	757.0	140.0	139.0	36.0	Phage-related protein
COG4976	3591.0	3032.0	3388.0	1632.0	1567.0	1449.0	836.0	1951.0	2595.0	3652.0	5892.0	3364.0	6359.0	1350.0	5984.0	868.0	2199.0	2155.0	4740.0	7828.0	5700.0	1546.0	1061.0	Predicted methyltransferase (contains TPR repeat)
COG4977	43092.0	30403.0	37445.0	13473.0	12785.0	13058.0	3096.0	14398.0	25307.0	37925.0	65297.0	45439.0	62287.0	11862.0	55878.0	5813.0	24475.0	11313.0	45779.0	86798.0	58384.0	16912.0	11229.0	Transcriptional regulator containing an amidase domain and an AraC-type DNA-binding HTH domain
COG4974	142051.0	132313.0	84808.0	35173.0	35654.0	52657.0	14477.0	39785.0	55070.0	86851.0	125586.0	75430.0	119676.0	34998.0	108961.0	15224.0	51909.0	32708.0	96932.0	196382.0	122370.0	46765.0	27954.0	Site-specific recombinase XerD
COG4975	1093.0	1025.0	449.0	195.0	188.0	277.0	28.0	164.0	381.0	673.0	1602.0	309.0	1187.0	259.0	1055.0	74.0	386.0	352.0	523.0	1615.0	1017.0	248.0	708.0	Putative glucose uptake permease
COG3977	1065.0	1385.0	328.0	231.0	25.0	227.0	3.0	38.0	111.0	411.0	256.0	87.0	305.0	33.0	256.0	283.0	89.0	14.0	109.0	672.0	115.0	121.0	49.0	Alanine-alpha-ketoisovalerate (or valine-pyruvate) aminotransferase
COG0046	15594.0	15997.0	9754.0	4590.0	4532.0	6522.0	2265.0	5803.0	6817.0	10225.0	13991.0	8337.0	13087.0	5751.0	11282.0	2097.0	5698.0	5170.0	11328.0	21585.0	14525.0	6672.0	3776.0	Phosphoribosylformylglycinamidine (FGAM) synthase, synthetase domain
COG3975	5966.0	4303.0	3582.0	1458.0	870.0	1084.0	228.0	1482.0	3484.0	5618.0	11104.0	4943.0	8760.0	1295.0	6325.0	777.0	3010.0	1768.0	4767.0	12794.0	9230.0	2068.0	1345.0	Predicted protease with the C-terminal PDZ domain
COG3973	3780.0	7016.0	2399.0	799.0	1114.0	1501.0	440.0	1164.0	1484.0	1389.0	1604.0	992.0	1353.0	368.0	1240.0	596.0	927.0	502.0	1795.0	5243.0	1583.0	615.0	843.0	Superfamily I DNA and RNA helicases
COG3972	1381.0	1026.0	480.0	223.0	222.0	455.0	160.0	177.0	654.0	1118.0	2459.0	690.0	1287.0	251.0	853.0	243.0	512.0	200.0	580.0	3012.0	2255.0	531.0	195.0	Superfamily I DNA and RNA helicases
COG3971	6634.0	4269.0	5077.0	1744.0	1485.0	1109.0	584.0	2506.0	3758.0	5915.0	9571.0	6712.0	9251.0	1247.0	6791.0	1159.0	4092.0	1311.0	6739.0	14217.0	8854.0	2586.0	1653.0	2-keto-4-pentenoate hydratase
COG0047	7347.0	6557.0	6325.0	2405.0	2846.0	2961.0	863.0	2936.0	4227.0	5323.0	8647.0	4996.0	8613.0	2889.0	8056.0	1233.0	3043.0	2554.0	6705.0	11492.0	8036.0	1999.0	2240.0	Phosphoribosylformylglycinamidine (FGAM) synthase, glutamine amidotransferase domain
COG0526	33853.0	20906.0	22898.0	8592.0	6428.0	8156.0	1345.0	10576.0	15857.0	26475.0	47736.0	24658.0	40849.0	8259.0	35703.0	4114.0	14559.0	7149.0	27251.0	58073.0	39853.0	14705.0	7071.0	Thiol-disulfide isomerase and thioredoxins
COG0044	26012.0	29077.0	18725.0	8605.0	9106.0	11322.0	4515.0	11190.0	13414.0	19441.0	28454.0	17671.0	27742.0	10709.0	25169.0	3869.0	11921.0	10515.0	22856.0	41109.0	29567.0	11248.0	6562.0	Dihydroorotase and related cyclic amidohydrolases
COG3979	270.0	90.0	189.0	60.0	51.0	49.0	4.0	75.0	82.0	116.0	172.0	119.0	172.0	22.0	261.0	26.0	59.0	27.0	237.0	450.0	184.0	73.0	33.0	Uncharacterized protein contain chitin-binding domain type 3
COG3978	1486.0	715.0	784.0	416.0	123.0	204.0	35.0	230.0	703.0	1197.0	2662.0	731.0	1623.0	374.0	1080.0	111.0	541.0	103.0	577.0	3277.0	2416.0	494.0	171.0	Acetolactate synthase (isozyme II), small (regulatory) subunit
COG5628	162.0	176.0	135.0	43.0	55.0	107.0	3.0	35.0	63.0	124.0	266.0	102.0	172.0	38.0	170.0	7.0	78.0	23.0	151.0	480.0	137.0	42.0	26.0	Predicted acetyltransferase
COG2366	5411.0	3413.0	4478.0	1273.0	1294.0	1098.0	171.0	1436.0	2949.0	4676.0	9212.0	5322.0	7673.0	1081.0	5838.0	571.0	2640.0	1684.0	5358.0	11204.0	7415.0	1737.0	1420.0	Protein related to penicillin acylase
COG0517	10838.0	8544.0	7302.0	2779.0	2731.0	3792.0	1176.0	2970.0	5644.0	8518.0	13735.0	7414.0	13043.0	4889.0	11075.0	1773.0	5568.0	2278.0	8406.0	19816.0	13176.0	3213.0	2528.0	FOG: CBS domain
COG2118	0.0	0.0	0.0	0.0	0.0	0.0	0.0	0.0	0.0	0.0	1.0	0.0	0.0	0.0	0.0	0.0	0.0	0.0	0.0	0.0	0.0	0.0	0.0	DNA-binding protein
COG2119	3305.0	1070.0	2492.0	557.0	1227.0	920.0	103.0	1139.0	1127.0	2097.0	2344.0	2290.0	2969.0	301.0	2105.0	130.0	1084.0	654.0	3068.0	4301.0	2362.0	707.0	898.0	Predicted membrane protein
COG2116	8569.0	11064.0	7822.0	3817.0	4730.0	5055.0	3090.0	4766.0	4560.0	6620.0	7369.0	5948.0	8036.0	5136.0	7413.0	1386.0	5228.0	4378.0	8201.0	11843.0	10127.0	3299.0	2777.0	Formate/nitrite family of transporters
COG0510	3663.0	3003.0	1160.0	584.0	376.0	785.0	107.0	355.0	573.0	1422.0	1291.0	716.0	1592.0	1897.0	1221.0	581.0	825.0	263.0	1458.0	2805.0	1335.0	559.0	270.0	Predicted choline kinase involved in LPS biosynthesis
COG2114	10628.0	4910.0	8415.0	2268.0	2516.0	2343.0	722.0	3448.0	4311.0	6432.0	11808.0	6593.0	11445.0	1435.0	9399.0	3341.0	4853.0	2383.0	10183.0	16158.0	9564.0	3398.0	2782.0	Adenylate cyclase, family 3 (some proteins contain HAMP domain)
COG2115	4796.0	3522.0	3667.0	1607.0	688.0	1352.0	195.0	1232.0	3614.0	4244.0	9098.0	3889.0	7333.0	1222.0	6959.0	1009.0	2448.0	814.0	3848.0	10216.0	7532.0	1769.0	1580.0	Xylose isomerase
COG2112	1171.0	851.0	1441.0	635.0	214.0	204.0	92.0	558.0	1348.0	1740.0	3315.0	1984.0	3634.0	557.0	3805.0	146.0	1085.0	224.0	1590.0	3813.0	2999.0	786.0	278.0	Predicted Ser/Thr protein kinase
COG2113	9573.0	5528.0	11795.0	4102.0	3207.0	2644.0	503.0	3745.0	7928.0	10304.0	19002.0	15951.0	20115.0	3156.0	19639.0	1261.0	6607.0	2220.0	13974.0	25308.0	17667.0	4440.0	2687.0	ABC-type proline/glycine betaine transport systems, periplasmic components
COG2110	10688.0	10808.0	4867.0	2116.0	3399.0	4827.0	2479.0	3231.0	4018.0	4635.0	6325.0	3056.0	4843.0	1487.0	3490.0	1313.0	3715.0	3033.0	5508.0	12825.0	8303.0	2562.0	2705.0	Predicted phosphatase homologous to the C-terminal domain of histone macroH2A1
COG5626	311.0	58.0	1015.0	89.0	572.0	308.0	3.0	167.0	60.0	76.0	250.0	951.0	178.0	9.0	125.0	7.0	94.0	239.0	1158.0	518.0	392.0	92.0	329.0	Uncharacterized conserved small protein
COG0040	14086.0	12792.0	9160.0	3832.0	3627.0	5106.0	1617.0	3592.0	6536.0	8583.0	13835.0	8242.0	12639.0	2598.0	11041.0	1494.0	5399.0	3536.0	9749.0	20774.0	13597.0	3088.0	3120.0	ATP phosphoribosyltransferase
COG0513	45495.0	33172.0	32155.0	12537.0	11318.0	13470.0	3233.0	14528.0	20327.0	31458.0	51435.0	32190.0	45964.0	12686.0	40841.0	5459.0	18846.0	10237.0	35722.0	71904.0	47188.0	17060.0	10338.0	Superfamily II DNA and RNA helicases
COG5297	2055.0	1194.0	1114.0	323.0	244.0	548.0	52.0	349.0	747.0	1123.0	2633.0	976.0	1664.0	251.0	1096.0	182.0	529.0	146.0	1088.0	3786.0	2430.0	415.0	217.0	Cellobiohydrolase A (1,4-beta-cellobiosidase A)
COG3354	0.0	0.0	0.0	4.0	0.0	0.0	0.0	0.0	0.0	0.0	0.0	0.0	10.0	0.0	0.0	0.0	0.0	0.0	0.0	0.0	0.0	0.0	0.0	Putative archaeal flagellar protein G
COG3955	106.0	10.0	8.0	2.0	2.0	11.0	0.0	1.0	0.0	2.0	0.0	2.0	1.0	7.0	0.0	0.0	0.0	0.0	1.0	2.0	2.0	4.0	0.0	Exopolysaccharide biosynthesis protein
COG3641	3788.0	6436.0	1817.0	1060.0	2098.0	3171.0	2009.0	1284.0	1596.0	1624.0	1247.0	281.0	1194.0	3533.0	906.0	718.0	2551.0	1623.0	2477.0	3594.0	4188.0	1198.0	1157.0	Predicted membrane protein, putative toxin regulator
COG3557	1074.0	732.0	403.0	159.0	252.0	173.0	57.0	175.0	158.0	337.0	313.0	283.0	264.0	528.0	426.0	383.0	438.0	153.0	574.0	519.0	383.0	157.0	124.0	Uncharacterized domain/protein associated with RNAses G and E
COG2233	21109.0	29885.0	16443.0	7931.0	8905.0	10222.0	5265.0	10346.0	10480.0	15453.0	16249.0	13464.0	19025.0	11577.0	16471.0	3780.0	10909.0	8505.0	18640.0	30224.0	21385.0	11427.0	6630.0	Xanthine/uracil permeases
COG2232	982.0	299.0	445.0	152.0	81.0	97.0	21.0	143.0	201.0	523.0	639.0	326.0	728.0	70.0	530.0	262.0	225.0	66.0	580.0	793.0	538.0	187.0	197.0	Predicted ATP-dependent carboligase related to biotin carboxylase
COG2231	1254.0	1190.0	461.0	545.0	970.0	1131.0	587.0	819.0	1091.0	353.0	141.0	86.0	209.0	323.0	128.0	12.0	256.0	1520.0	843.0	543.0	581.0	83.0	366.0	Uncharacterized protein related to Endonuclease III
COG2230	20041.0	13536.0	16971.0	6084.0	4372.0	5075.0	684.0	6007.0	10181.0	16421.0	26006.0	17964.0	25358.0	5223.0	21798.0	3162.0	9639.0	3888.0	18061.0	37336.0	24131.0	6739.0	5063.0	Cyclopropane fatty acid synthase and related methyltransferases
COG2237	448.0	127.0	46.0	34.0	18.0	42.0	0.0	7.0	4.0	70.0	6.0	3.0	25.0	9.0	13.0	1.0	3.0	4.0	40.0	105.0	27.0	3.0	0.0	Predicted membrane protein
COG2236	2293.0	2252.0	3393.0	1530.0	1994.0	1511.0	1033.0	2324.0	1745.0	2472.0	3466.0	3123.0	3240.0	840.0	2789.0	424.0	1699.0	2152.0	3573.0	4910.0	3498.0	1051.0	1548.0	Predicted phosphoribosyltransferases
COG2235	2644.0	5315.0	3172.0	1159.0	1613.0	1092.0	591.0	1453.0	2583.0	2476.0	4020.0	3365.0	4542.0	2153.0	4461.0	530.0	1988.0	1284.0	4012.0	5847.0	4402.0	1928.0	1020.0	Arginine deiminase
COG2234	19385.0	9877.0	8598.0	3480.0	2425.0	3704.0	626.0	4002.0	6496.0	12693.0	24290.0	7470.0	18484.0	3330.0	15452.0	1035.0	6015.0	4295.0	11048.0	25948.0	18493.0	6579.0	2843.0	Predicted aminopeptidases
COG3551	295.0	134.0	480.0	99.0	69.0	133.0	14.0	95.0	144.0	201.0	374.0	339.0	457.0	38.0	294.0	156.0	92.0	72.0	562.0	777.0	381.0	98.0	127.0	Uncharacterized protein conserved in bacteria
COG2239	13468.0	15150.0	9526.0	4549.0	5964.0	6662.0	3179.0	6734.0	7053.0	9836.0	13958.0	8407.0	12605.0	6311.0	11140.0	2687.0	6651.0	5909.0	11753.0	21327.0	15094.0	5817.0	3496.0	Mg/Co/Ni transporter MgtE (contains CBS domain)
COG2238	0.0	0.0	0.0	0.0	0.0	0.0	0.0	0.0	0.0	0.0	1.0	0.0	0.0	0.0	0.0	0.0	0.0	0.0	0.0	0.0	0.0	0.0	0.0	Ribosomal protein S19E (S16A)
COG3510	683.0	379.0	512.0	207.0	126.0	178.0	31.0	220.0	501.0	826.0	1882.0	438.0	1395.0	195.0	1288.0	71.0	474.0	98.0	662.0	1803.0	1245.0	301.0	156.0	Cephalosporin hydroxylase
COG4209	8215.0	12186.0	1455.0	844.0	691.0	6077.0	124.0	769.0	400.0	3786.0	3297.0	300.0	1589.0	728.0	4505.0	408.0	773.0	351.0	1561.0	22890.0	697.0	278.0	482.0	ABC-type polysaccharide transport system, permease component
COG3371	120.0	167.0	145.0	54.0	56.0	39.0	16.0	61.0	72.0	132.0	273.0	152.0	232.0	47.0	344.0	275.0	195.0	36.0	206.0	534.0	383.0	68.0	33.0	Predicted membrane protein
COG3370	696.0	930.0	691.0	292.0	535.0	833.0	704.0	328.0	614.0	187.0	499.0	127.0	221.0	556.0	346.0	17.0	943.0	491.0	796.0	346.0	1792.0	30.0	492.0	Uncharacterized protein conserved in archaea
COG3373	0.0	0.0	0.0	0.0	0.0	0.0	0.0	0.0	0.0	0.0	0.0	0.0	0.0	0.0	0.0	0.0	0.0	0.0	0.0	0.0	0.0	0.0	0.0	Uncharacterized protein conserved in archaea
COG3372	197.0	39.0	68.0	28.0	12.0	54.0	3.0	22.0	50.0	56.0	92.0	63.0	205.0	9.0	93.0	11.0	33.0	11.0	70.0	354.0	77.0	36.0	15.0	Uncharacterized conserved protein
COG3375	1744.0	1114.0	1716.0	719.0	277.0	276.0	101.0	665.0	1441.0	1941.0	3614.0	2160.0	4013.0	611.0	4271.0	192.0	1212.0	258.0	1880.0	4392.0	3331.0	856.0	358.0	Uncharacterized conserved protein
COG1909	0.0	0.0	0.0	0.0	0.0	0.0	0.0	0.0	0.0	0.0	1.0	0.0	0.0	0.0	0.0	0.0	0.0	0.0	0.0	0.0	0.0	0.0	0.0	Uncharacterized protein conserved in archaea
COG3377	112.0	24.0	19.0	5.0	6.0	13.0	1.0	3.0	2.0	16.0	13.0	7.0	17.0	3.0	14.0	3.0	5.0	4.0	24.0	67.0	22.0	2.0	4.0	Uncharacterized conserved protein
COG3376	401.0	947.0	419.0	122.0	82.0	190.0	14.0	114.0	217.0	332.0	664.0	233.0	639.0	60.0	498.0	318.0	306.0	71.0	447.0	1440.0	590.0	203.0	691.0	High-affinity nickel permease
COG1904	4248.0	5417.0	1737.0	1016.0	1128.0	1424.0	571.0	1200.0	1298.0	2597.0	4017.0	1335.0	3201.0	844.0	2913.0	666.0	1292.0	1235.0	2455.0	6847.0	2984.0	1014.0	466.0	Glucuronate isomerase
COG1905	20159.0	17540.0	10940.0	4659.0	5242.0	6887.0	3472.0	6103.0	9171.0	11934.0	18165.0	10679.0	17257.0	5856.0	14189.0	2437.0	9056.0	4564.0	13508.0	25139.0	19839.0	5193.0	4840.0	NADH:ubiquinone oxidoreductase 24 kD subunit
COG1906	167.0	15.0	38.0	20.0	18.0	69.0	1.0	6.0	5.0	6.0	45.0	6.0	62.0	18.0	14.0	1.0	13.0	4.0	40.0	239.0	26.0	4.0	14.0	Uncharacterized conserved protein
COG1907	762.0	271.0	350.0	113.0	59.0	79.0	21.0	114.0	193.0	501.0	602.0	270.0	687.0	67.0	466.0	240.0	213.0	50.0	439.0	745.0	502.0	188.0	180.0	Predicted archaeal sugar kinases
COG1900	242.0	24.0	36.0	19.0	12.0	102.0	4.0	14.0	96.0	63.0	68.0	47.0	132.0	5.0	50.0	7.0	60.0	58.0	44.0	198.0	52.0	96.0	10.0	Uncharacterized conserved protein
COG1901	0.0	1.0	0.0	0.0	0.0	0.0	0.0	0.0	1.0	0.0	0.0	0.0	8.0	0.0	0.0	0.0	2.0	0.0	0.0	0.0	0.0	0.0	0.0	Uncharacterized conserved protein
COG1902	32525.0	29743.0	25812.0	9201.0	9086.0	11074.0	3485.0	8682.0	17589.0	25050.0	39249.0	28112.0	38109.0	8108.0	32339.0	4978.0	17102.0	6887.0	29386.0	59423.0	40099.0	9840.0	8360.0	NADH:flavin oxidoreductases, Old Yellow Enzyme family
COG1903	4933.0	7113.0	3050.0	1517.0	1416.0	2796.0	1036.0	2472.0	2523.0	3769.0	4650.0	2385.0	5079.0	2835.0	4826.0	286.0	2429.0	1751.0	4061.0	8167.0	5669.0	3598.0	1243.0	Cobalamin biosynthesis protein CbiD
COG4746	0.0	0.0	0.0	0.0	0.0	0.0	0.0	0.0	0.0	0.0	0.0	0.0	0.0	0.0	0.0	0.0	0.0	0.0	0.0	0.0	0.0	0.0	0.0	Uncharacterized protein conserved in archaea
COG3228	2947.0	1479.0	2827.0	938.0	879.0	689.0	78.0	806.0	1585.0	2544.0	4468.0	3729.0	3582.0	558.0	2517.0	203.0	1385.0	572.0	3063.0	6637.0	4197.0	926.0	936.0	Uncharacterized protein conserved in bacteria
COG3495	2153.0	374.0	2748.0	380.0	1232.0	745.0	17.0	643.0	256.0	415.0	642.0	2530.0	734.0	58.0	489.0	43.0	304.0	680.0	3317.0	1588.0	1131.0	240.0	832.0	Uncharacterized protein conserved in bacteria
COG4740	0.0	0.0	0.0	0.0	0.0	0.0	0.0	0.0	0.0	0.0	0.0	0.0	0.0	0.0	0.0	0.0	0.0	0.0	0.0	0.0	0.0	0.0	0.0	Predicted metalloprotease
COG3832	22183.0	11873.0	17904.0	6854.0	3572.0	3863.0	1045.0	7133.0	15359.0	22705.0	44614.0	21923.0	40463.0	6154.0	37607.0	3567.0	14456.0	4305.0	21958.0	48773.0	36254.0	9349.0	5181.0	Uncharacterized conserved protein
COG4322	324.0	242.0	352.0	93.0	46.0	35.0	14.0	122.0	245.0	473.0	679.0	145.0	666.0	81.0	435.0	28.0	199.0	53.0	317.0	919.0	559.0	200.0	96.0	Uncharacterized protein conserved in bacteria
COG3381	3510.0	1626.0	1809.0	1018.0	618.0	502.0	447.0	1070.0	2027.0	2433.0	2283.0	2118.0	2811.0	701.0	2098.0	493.0	1313.0	495.0	1512.0	5265.0	2239.0	1000.0	806.0	Uncharacterized component of anaerobic dehydrogenases
COG3559	1872.0	1285.0	925.0	306.0	733.0	625.0	467.0	906.0	508.0	629.0	714.0	607.0	803.0	528.0	722.0	1112.0	1086.0	533.0	1237.0	1959.0	983.0	684.0	752.0	Putative exporter of polyketide antibiotics
COG3382	1975.0	2411.0	614.0	506.0	622.0	934.0	224.0	1550.0	528.0	1312.0	685.0	339.0	829.0	1161.0	748.0	383.0	712.0	1044.0	1430.0	1683.0	1046.0	2657.0	369.0	Uncharacterized conserved protein
COG1348	6020.0	4526.0	2074.0	1059.0	1334.0	2415.0	859.0	1747.0	1529.0	2313.0	2381.0	852.0	2544.0	672.0	2034.0	783.0	1813.0	1182.0	2528.0	4820.0	3418.0	1017.0	870.0	Nitrogenase subunit NifH (ATPase)
COG4752	693.0	588.0	578.0	267.0	503.0	968.0	717.0	292.0	660.0	247.0	391.0	38.0	247.0	1535.0	147.0	1.0	941.0	509.0	667.0	481.0	1885.0	13.0	577.0	Uncharacterized protein conserved in bacteria
COG4753	34790.0	47182.0	9322.0	4715.0	5440.0	16611.0	2937.0	4535.0	5446.0	12621.0	9434.0	2949.0	8548.0	4721.0	9724.0	1137.0	5666.0	4200.0	10356.0	47910.0	10029.0	2815.0	3054.0	Response regulator containing CheY-like receiver domain and AraC-type DNA-binding domain
COG4750	730.0	1475.0	191.0	79.0	556.0	515.0	390.0	673.0	170.0	281.0	207.0	159.0	349.0	1223.0	148.0	166.0	332.0	344.0	491.0	658.0	252.0	307.0	654.0	CTP:phosphocholine cytidylyltransferase involved in choline phosphorylation for cell surface LPS epitopes
COG3831	1686.0	1277.0	2135.0	930.0	302.0	308.0	118.0	729.0	1640.0	2438.0	4155.0	2454.0	4246.0	666.0	4518.0	429.0	1328.0	337.0	2388.0	4779.0	3731.0	1046.0	366.0	Uncharacterized conserved protein
COG4756	468.0	39.0	62.0	35.0	23.0	49.0	1.0	8.0	11.0	38.0	5.0	10.0	21.0	3.0	33.0	3.0	6.0	4.0	46.0	128.0	17.0	9.0	3.0	Predicted cation transporter
COG4757	1921.0	2837.0	2056.0	497.0	863.0	707.0	58.0	639.0	1072.0	1567.0	3377.0	2439.0	2648.0	345.0	1594.0	424.0	1008.0	484.0	2628.0	4578.0	3350.0	615.0	763.0	Predicted alpha/beta hydrolase
COG4754	0.0	0.0	0.0	0.0	0.0	0.0	0.0	0.0	0.0	0.0	0.0	0.0	0.0	0.0	2.0	1.0	0.0	0.0	0.0	0.0	0.0	0.0	0.0	Uncharacterized conserved protein
COG4755	0.0	0.0	0.0	0.0	0.0	0.0	0.0	0.0	0.0	0.0	0.0	0.0	0.0	0.0	0.0	0.0	0.0	0.0	0.0	0.0	0.0	0.0	0.0	Uncharacterized protein conserved in archaea
COG3836	9936.0	6231.0	8154.0	4051.0	2712.0	3137.0	1643.0	3696.0	6850.0	9090.0	13851.0	10814.0	15034.0	2954.0	13959.0	1585.0	6518.0	3566.0	9423.0	20159.0	14304.0	3589.0	2584.0	2,4-dihydroxyhept-2-ene-1,7-dioic acid aldolase
COG4758	851.0	323.0	157.0	110.0	200.0	233.0	62.0	103.0	152.0	449.0	177.0	107.0	285.0	496.0	276.0	69.0	418.0	123.0	292.0	1783.0	295.0	145.0	63.0	Predicted membrane protein
COG4759	284.0	181.0	1582.0	412.0	372.0	143.0	5.0	303.0	143.0	173.0	381.0	383.0	373.0	160.0	418.0	73.0	368.0	94.0	672.0	731.0	618.0	161.0	89.0	Uncharacterized protein conserved in bacteria containing thioredoxin-like domain
COG3385	1526.0	2022.0	3695.0	2557.0	204.0	363.0	40.0	247.0	872.0	4428.0	2538.0	1055.0	2036.0	454.0	2522.0	127.0	561.0	166.0	676.0	4391.0	2443.0	903.0	201.0	FOG: Transposase and inactivated derivatives
COG4994	899.0	709.0	763.0	314.0	183.0	235.0	43.0	283.0	774.0	966.0	3500.0	1132.0	1600.0	276.0	1280.0	147.0	647.0	126.0	804.0	3373.0	2779.0	482.0	217.0	Uncharacterized protein conserved in bacteria
COG4995	4815.0	2303.0	2018.0	621.0	407.0	904.0	130.0	787.0	1596.0	2888.0	4539.0	1404.0	4726.0	505.0	3451.0	238.0	1311.0	336.0	2284.0	5956.0	3269.0	1374.0	787.0	Uncharacterized protein conserved in bacteria
COG4996	0.0	0.0	0.0	0.0	0.0	0.0	0.0	0.0	0.0	0.0	0.0	0.0	0.0	0.0	0.0	0.0	0.0	0.0	0.0	0.0	0.0	0.0	0.0	Predicted phosphatase
COG4997	248.0	184.0	38.0	24.0	19.0	162.0	3.0	28.0	36.0	71.0	72.0	12.0	27.0	31.0	73.0	3.0	18.0	14.0	37.0	409.0	96.0	8.0	7.0	Uncharacterized conserved protein
COG4990	1058.0	1405.0	180.0	100.0	89.0	550.0	13.0	50.0	85.0	516.0	213.0	27.0	282.0	35.0	172.0	14.0	72.0	38.0	213.0	609.0	77.0	74.0	52.0	Uncharacterized protein conserved in bacteria
COG4991	5193.0	3297.0	5318.0	2242.0	896.0	908.0	370.0	2063.0	4803.0	6427.0	12559.0	6949.0	12934.0	1977.0	13158.0	665.0	3932.0	903.0	6423.0	13658.0	10962.0	2961.0	1087.0	Uncharacterized protein with a bacterial SH3 domain homologue
COG4992	20443.0	19964.0	14124.0	6254.0	5471.0	6679.0	2478.0	7287.0	10993.0	16046.0	25585.0	14387.0	23330.0	4868.0	20609.0	2397.0	9373.0	6101.0	15955.0	34768.0	23542.0	8170.0	4631.0	Ornithine/acetylornithine aminotransferase
COG4993	12378.0	5757.0	10416.0	3176.0	3117.0	2482.0	410.0	3308.0	6371.0	10880.0	18966.0	11812.0	17482.0	2351.0	14589.0	2033.0	5883.0	2932.0	12120.0	23489.0	16344.0	4267.0	3118.0	Glucose dehydrogenase
COG2346	8657.0	4999.0	8186.0	2694.0	2043.0	1673.0	311.0	2747.0	5046.0	7643.0	14772.0	8360.0	12973.0	2042.0	11491.0	1297.0	4759.0	1943.0	8712.0	17834.0	12602.0	3155.0	2288.0	Truncated hemoglobins
COG2345	4073.0	3529.0	6402.0	2156.0	2067.0	1890.0	1247.0	2445.0	4011.0	3337.0	6030.0	4962.0	6551.0	1599.0	6033.0	935.0	3568.0	1635.0	5118.0	8694.0	7252.0	1681.0	2454.0	Predicted transcriptional regulator
COG3835	7175.0	11597.0	3568.0	1042.0	1226.0	2733.0	95.0	710.0	853.0	2505.0	1742.0	1960.0	2138.0	396.0	1810.0	530.0	1186.0	662.0	3665.0	9042.0	1925.0	773.0	599.0	Sugar diacid utilization regulator
COG2343	2814.0	1198.0	2274.0	729.0	486.0	577.0	105.0	771.0	1320.0	2241.0	4281.0	2128.0	3602.0	403.0	3372.0	1274.0	1517.0	385.0	2972.0	5162.0	3464.0	1049.0	545.0	Uncharacterized protein conserved in bacteria
COG0192	18552.0	19751.0	10849.0	5298.0	6403.0	8046.0	3898.0	7577.0	8809.0	11144.0	14996.0	8906.0	14174.0	6995.0	12064.0	2509.0	7785.0	6577.0	13582.0	23173.0	17160.0	7551.0	4542.0	S-adenosylmethionine synthetase
COG2340	11310.0	7137.0	7329.0	3068.0	3407.0	4450.0	1326.0	4210.0	5174.0	7822.0	11222.0	6087.0	11696.0	2340.0	10502.0	1824.0	4265.0	3652.0	9009.0	17301.0	10012.0	3528.0	2401.0	Uncharacterized protein with SCP/PR1 domains
COG1838	10069.0	8196.0	6210.0	3327.0	3803.0	5507.0	2179.0	4229.0	3869.0	6446.0	6714.0	5523.0	7444.0	3548.0	6755.0	485.0	3613.0	5139.0	8214.0	13450.0	8672.0	3966.0	2486.0	Tartrate dehydratase beta subunit/Fumarate hydratase class I, C-terminal domain
COG1839	269.0	86.0	157.0	34.0	41.0	48.0	3.0	29.0	104.0	189.0	323.0	102.0	293.0	18.0	133.0	12.0	184.0	30.0	148.0	535.0	291.0	92.0	86.0	Uncharacterized conserved protein
COG0193	15947.0	16899.0	11072.0	5023.0	5423.0	6696.0	2700.0	6738.0	7066.0	10458.0	14154.0	8655.0	13352.0	6283.0	11552.0	2331.0	6385.0	5599.0	12115.0	21823.0	14975.0	7045.0	3911.0	Peptidyl-tRNA hydrolase
COG1830	4916.0	3335.0	3496.0	1549.0	975.0	1750.0	874.0	1257.0	3038.0	4035.0	7293.0	3259.0	6440.0	1269.0	6303.0	356.0	2920.0	971.0	3965.0	8452.0	7174.0	1601.0	1079.0	DhnA-type fructose-1,6-bisphosphate aldolase and related enzymes
COG1504	373.0	456.0	578.0	249.0	495.0	774.0	703.0	267.0	608.0	149.0	416.0	50.0	280.0	356.0	149.0	3.0	913.0	471.0	643.0	478.0	1676.0	11.0	480.0	Uncharacterized conserved protein
COG1832	6664.0	2997.0	3590.0	1433.0	735.0	1139.0	269.0	1202.0	2785.0	4553.0	7190.0	3393.0	7143.0	1157.0	6871.0	1086.0	2502.0	1000.0	4033.0	9749.0	6109.0	1869.0	935.0	Predicted CoA-binding protein
COG1833	126.0	81.0	78.0	26.0	10.0	32.0	5.0	38.0	83.0	115.0	234.0	42.0	207.0	28.0	122.0	10.0	56.0	10.0	103.0	435.0	156.0	62.0	48.0	Uncharacterized conserved protein
COG1834	2535.0	1351.0	1258.0	717.0	360.0	767.0	163.0	1345.0	1526.0	1875.0	2265.0	1155.0	1691.0	836.0	1656.0	376.0	793.0	866.0	2101.0	2799.0	2074.0	2769.0	554.0	N-Dimethylarginine dimethylaminohydrolase
COG1835	24197.0	20611.0	20448.0	7810.0	7051.0	7245.0	2329.0	8063.0	13404.0	19098.0	33772.0	18172.0	29993.0	8551.0	26573.0	4065.0	11795.0	6768.0	23282.0	43986.0	30174.0	9032.0	5999.0	Predicted acyltransferases
COG1836	760.0	304.0	406.0	135.0	96.0	109.0	25.0	175.0	408.0	666.0	1656.0	367.0	1331.0	169.0	1080.0	75.0	410.0	347.0	477.0	1295.0	958.0	220.0	130.0	Predicted membrane protein
COG1837	7771.0	11216.0	2861.0	1926.0	3304.0	4461.0	2332.0	3424.0	2813.0	2980.0	2644.0	1289.0	2489.0	3729.0	2040.0	1234.0	2671.0	3568.0	4116.0	7268.0	4563.0	2211.0	1887.0	Predicted RNA-binding protein (contains KH domain)
COG0279	7204.0	2754.0	5390.0	1667.0	2077.0	2434.0	824.0	1521.0	2647.0	3767.0	5533.0	4854.0	5220.0	2415.0	4446.0	569.0	2904.0	1794.0	5476.0	9500.0	6314.0	1493.0	1936.0	Phosphoheptose isomerase
COG0278	6969.0	4763.0	5856.0	2165.0	1466.0	1559.0	273.0	1993.0	4500.0	6763.0	12643.0	7623.0	11202.0	1749.0	9340.0	1107.0	3833.0	1083.0	6847.0	16373.0	11492.0	2740.0	1815.0	Glutaredoxin-related protein
COG0196	16239.0	17304.0	10002.0	4858.0	5291.0	7068.0	2718.0	7160.0	7068.0	10958.0	14180.0	8551.0	13340.0	6227.0	11401.0	2514.0	6426.0	6001.0	12054.0	22182.0	14896.0	7394.0	3897.0	FAD synthase
COG3084	780.0	179.0	248.0	186.0	3.0	16.0	1.0	9.0	31.0	302.0	29.0	17.0	101.0	141.0	138.0	4.0	9.0	5.0	17.0	393.0	16.0	72.0	5.0	Uncharacterized protein conserved in bacteria
COG0271	8378.0	5734.0	7692.0	2918.0	1747.0	1737.0	391.0	2705.0	5876.0	8941.0	15355.0	9679.0	15328.0	2351.0	13931.0	1471.0	5068.0	1386.0	9363.0	19768.0	13835.0	3601.0	2244.0	Stress-induced morphogen (activity unknown)
COG0270	23031.0	18576.0	10706.0	5026.0	3949.0	7242.0	1099.0	4947.0	8745.0	13305.0	17165.0	11261.0	18352.0	7048.0	16331.0	2782.0	6407.0	2826.0	11972.0	35356.0	15626.0	5507.0	2908.0	Site-specific DNA methylase
COG0272	17166.0	19957.0	11328.0	5060.0	5798.0	7167.0	2718.0	6781.0	7374.0	11284.0	14702.0	9610.0	14131.0	6281.0	12017.0	2516.0	6634.0	5894.0	13307.0	23622.0	15692.0	7259.0	4271.0	NAD-dependent DNA ligase (contains BRCT domain type II)
COG0275	17692.0	21832.0	10326.0	5087.0	5825.0	7736.0	2824.0	7715.0	7388.0	11539.0	14498.0	8951.0	13842.0	6859.0	11940.0	2588.0	6881.0	6306.0	12633.0	23279.0	15375.0	7582.0	3939.0	Predicted S-adenosylmethionine-dependent methyltransferase involved in cell envelope biogenesis
COG0274	12025.0	12067.0	7928.0	3758.0	3729.0	4942.0	2063.0	4997.0	3882.0	6709.0	8241.0	4329.0	7983.0	4453.0	7927.0	1819.0	4387.0	3644.0	8215.0	12668.0	9151.0	5819.0	2207.0	Deoxyribose-phosphate aldolase
COG0277	46348.0	32255.0	42637.0	15605.0	12742.0	12205.0	4242.0	15779.0	31083.0	40920.0	72531.0	49965.0	70420.0	13706.0	63382.0	8155.0	27591.0	11186.0	47672.0	96606.0	67856.0	17339.0	12726.0	FAD/FMN-containing dehydrogenases
COG0276	9369.0	6727.0	8162.0	3444.0	3347.0	3250.0	1369.0	4821.0	5933.0	8247.0	13261.0	8272.0	12188.0	2852.0	10618.0	1659.0	4667.0	3949.0	9573.0	16761.0	12176.0	5419.0	3203.0	Protoheme ferro-lyase (ferrochelatase)
COG3740	2268.0	2306.0	1276.0	571.0	250.0	355.0	70.0	379.0	1570.0	1669.0	2586.0	1088.0	2134.0	307.0	1861.0	606.0	764.0	185.0	1602.0	3347.0	1829.0	572.0	340.0	Phage head maturation protease
COG3741	7021.0	4793.0	7049.0	3015.0	1329.0	1246.0	417.0	2730.0	6677.0	9137.0	16622.0	11419.0	16461.0	2547.0	14461.0	1077.0	5936.0	1312.0	8806.0	21542.0	14886.0	3684.0	1957.0	N-formylglutamate amidohydrolase
COG3742	7644.0	5508.0	9371.0	4048.0	1426.0	1374.0	610.0	3559.0	8568.0	11325.0	21366.0	12624.0	23048.0	3548.0	23873.0	1190.0	6993.0	1462.0	10727.0	24570.0	19202.0	5048.0	1823.0	Uncharacterized protein conserved in bacteria
COG3743	3232.0	2240.0	3695.0	1550.0	591.0	638.0	233.0	1394.0	3275.0	4615.0	8403.0	4644.0	9011.0	1327.0	9118.0	550.0	2698.0	596.0	4485.0	9757.0	7501.0	2025.0	855.0	Uncharacterized conserved protein
COG3744	2059.0	678.0	900.0	308.0	180.0	363.0	71.0	330.0	691.0	1223.0	2078.0	682.0	2297.0	223.0	1444.0	316.0	691.0	134.0	1113.0	3046.0	1657.0	493.0	347.0	Uncharacterized protein conserved in bacteria
COG3745	5937.0	4641.0	4117.0	1838.0	783.0	1146.0	249.0	1528.0	3782.0	5295.0	8706.0	6554.0	9367.0	1430.0	8366.0	1510.0	3201.0	695.0	5130.0	12220.0	7841.0	2039.0	1160.0	Flp pilus assembly protein CpaB
COG3746	2430.0	1243.0	2281.0	621.0	878.0	992.0	88.0	615.0	1243.0	2167.0	4403.0	2141.0	3278.0	452.0	2531.0	392.0	1172.0	459.0	2881.0	5775.0	4013.0	911.0	682.0	Phosphate-selective porin
COG3657	1469.0	822.0	1134.0	527.0	246.0	256.0	83.0	461.0	1945.0	1562.0	2700.0	2270.0	2740.0	460.0	2066.0	701.0	1160.0	213.0	1505.0	4003.0	2126.0	635.0	384.0	Uncharacterized protein conserved in bacteria
COG3748	3400.0	1662.0	3689.0	1056.0	1013.0	761.0	145.0	1175.0	2016.0	3048.0	5265.0	3827.0	5538.0	791.0	5231.0	518.0	1803.0	989.0	4390.0	6628.0	4792.0	1306.0	1010.0	Predicted membrane protein
COG3749	4338.0	3455.0	4322.0	1458.0	1182.0	998.0	176.0	1482.0	3022.0	4578.0	6950.0	5943.0	7730.0	1117.0	6795.0	643.0	2573.0	855.0	5433.0	9386.0	6339.0	1721.0	1363.0	Uncharacterized protein conserved in bacteria
COG4999	27.0	113.0	239.0	184.0	1.0	4.0	0.0	6.0	20.0	295.0	3.0	9.0	53.0	17.0	129.0	2.0	5.0	5.0	10.0	306.0	2.0	64.0	2.0	Uncharacterized domain of BarA-like signal transduction histidine kinases
COG4813	1673.0	1030.0	1746.0	773.0	298.0	294.0	110.0	668.0	1604.0	2010.0	4472.0	2546.0	4101.0	652.0	4259.0	469.0	1266.0	288.0	2106.0	4759.0	3809.0	967.0	363.0	Trehalose utilization protein
COG3182	12637.0	8627.0	12371.0	4940.0	5131.0	4589.0	1615.0	5473.0	8371.0	12150.0	20583.0	14748.0	19824.0	3399.0	15909.0	2325.0	7584.0	5313.0	14654.0	28862.0	18937.0	4501.0	4141.0	Uncharacterized iron-regulated membrane protein
COG3183	1321.0	827.0	1048.0	565.0	575.0	1016.0	739.0	429.0	806.0	934.0	908.0	306.0	627.0	458.0	800.0	347.0	1133.0	521.0	1000.0	1597.0	2137.0	185.0	558.0	Predicted restriction endonuclease
COG3180	3264.0	1679.0	4821.0	1495.0	1246.0	740.0	132.0	1292.0	1922.0	2794.0	4667.0	3862.0	5049.0	875.0	5069.0	529.0	1843.0	760.0	4362.0	6320.0	4542.0	1280.0	863.0	Putative ammonia monooxygenase
COG3181	104932.0	67702.0	95970.0	42261.0	20480.0	17393.0	6954.0	37887.0	91315.0	120466.0	178725.0	196293.0	200062.0	34142.0	147335.0	10647.0	84335.0	21891.0	115821.0	288933.0	163709.0	39845.0	33989.0	Uncharacterized protein conserved in bacteria
COG3186	2870.0	1497.0	2906.0	737.0	962.0	746.0	112.0	910.0	1607.0	2726.0	5833.0	2754.0	4405.0	582.0	3368.0	282.0	1483.0	605.0	3562.0	6540.0	5046.0	1041.0	900.0	Phenylalanine-4-hydroxylase
COG3187	6830.0	4641.0	5100.0	2382.0	1448.0	1951.0	336.0	2662.0	4203.0	6718.0	9852.0	8073.0	10288.0	3270.0	8844.0	2073.0	3711.0	1666.0	6295.0	13244.0	8483.0	4512.0	1797.0	Heat shock protein
COG3184	2826.0	1716.0	3403.0	1128.0	995.0	919.0	155.0	1109.0	2435.0	3074.0	6996.0	4318.0	6050.0	907.0	5463.0	522.0	1972.0	913.0	4014.0	8410.0	6405.0	1455.0	820.0	Uncharacterized protein conserved in bacteria
COG3185	9869.0	6522.0	8016.0	2936.0	2478.0	2933.0	1149.0	3790.0	5753.0	8805.0	15132.0	8557.0	13846.0	2835.0	11994.0	1877.0	5964.0	2841.0	10235.0	18563.0	14262.0	5364.0	2816.0	4-hydroxyphenylpyruvate dioxygenase and related hemolysins
COG3188	12046.0	4331.0	5095.0	3116.0	742.0	869.0	164.0	1331.0	3550.0	7353.0	7488.0	7401.0	7630.0	1494.0	6072.0	703.0	2947.0	654.0	3873.0	15236.0	6820.0	2137.0	1105.0	P pilus assembly protein, porin PapC
COG3189	4647.0	4624.0	5692.0	2252.0	2405.0	1976.0	743.0	2256.0	3041.0	4335.0	8139.0	4836.0	7371.0	1394.0	6660.0	439.0	2547.0	2258.0	5604.0	10107.0	7909.0	1672.0	2086.0	Uncharacterized conserved protein
COG3361	1127.0	468.0	600.0	217.0	167.0	196.0	30.0	257.0	412.0	747.0	1767.0	435.0	1298.0	174.0	1368.0	349.0	433.0	99.0	649.0	1437.0	1070.0	241.0	143.0	Uncharacterized conserved protein
COG2431	2240.0	2248.0	949.0	552.0	963.0	1321.0	765.0	761.0	985.0	1030.0	766.0	409.0	895.0	600.0	645.0	282.0	1223.0	715.0	899.0	1546.0	1998.0	378.0	616.0	Predicted membrane protein
COG3938	4607.0	3752.0	5440.0	2029.0	1344.0	1309.0	282.0	1860.0	4248.0	5677.0	10046.0	7818.0	10741.0	1625.0	10373.0	628.0	3585.0	1073.0	6530.0	13145.0	9374.0	2465.0	1231.0	Proline racemase
COG4667	5849.0	10494.0	3377.0	1657.0	2052.0	3689.0	1532.0	2000.0	2455.0	2225.0	1313.0	648.0	1529.0	1163.0	1351.0	255.0	2224.0	1598.0	2540.0	6328.0	3999.0	598.0	1686.0	Predicted esterase of the alpha-beta hydrolase superfamily
COG2106	0.0	0.0	0.0	0.0	0.0	0.0	0.0	0.0	0.0	0.0	1.0	0.0	0.0	0.0	0.0	0.0	0.0	0.0	0.0	0.0	0.0	0.0	0.0	Uncharacterized conserved protein
COG2433	1801.0	2472.0	1045.0	533.0	797.0	1545.0	826.0	491.0	1114.0	1470.0	1993.0	366.0	1625.0	2530.0	1355.0	66.0	1367.0	797.0	1493.0	3948.0	3117.0	446.0	670.0	Uncharacterized conserved protein
COG0473	22761.0	19235.0	16514.0	6804.0	7220.0	9416.0	4112.0	7219.0	12373.0	15662.0	25972.0	15584.0	23051.0	5861.0	19091.0	2735.0	12224.0	6969.0	18269.0	36819.0	28046.0	6060.0	6413.0	Isocitrate/isopropylmalate dehydrogenase
COG0472	29301.0	29137.0	18695.0	8796.0	8040.0	10443.0	3730.0	12048.0	14652.0	21178.0	31671.0	18719.0	29693.0	9935.0	26631.0	4189.0	12374.0	8734.0	21356.0	44869.0	30001.0	13844.0	6658.0	UDP-N-acetylmuramyl pentapeptide phosphotransferase/UDP-N-acetylglucosamine-1-phosphate transferase
COG0471	17137.0	13301.0	13616.0	5305.0	6298.0	7910.0	2986.0	4822.0	7283.0	9246.0	12235.0	10452.0	12525.0	3579.0	10819.0	2218.0	6385.0	5437.0	13564.0	23117.0	15706.0	4395.0	4940.0	Di- and tricarboxylate transporters
COG0470	339.0	176.0	392.0	142.0	87.0	80.0	12.0	93.0	266.0	347.0	1148.0	551.0	555.0	69.0	443.0	59.0	303.0	72.0	443.0	1251.0	765.0	197.0	155.0	ATPase involved in DNA replication
COG5117	0.0	0.0	0.0	0.0	0.0	0.0	0.0	0.0	0.0	0.0	0.0	0.0	0.0	0.0	0.0	0.0	0.0	0.0	0.0	0.0	0.0	0.0	0.0	Protein involved in the nuclear export of pre-ribosomes
COG0476	17520.0	13951.0	10474.0	4595.0	4771.0	5708.0	2278.0	5965.0	7583.0	11075.0	16288.0	8903.0	15668.0	3701.0	13436.0	2470.0	6657.0	5321.0	12339.0	23357.0	16202.0	6272.0	4146.0	Dinucleotide-utilizing enzymes involved in molybdopterin and thiamine biosynthesis family 2
COG0475	25016.0	16985.0	17518.0	7979.0	6180.0	8489.0	2802.0	8325.0	12954.0	20579.0	32979.0	18055.0	30498.0	6035.0	26754.0	3032.0	11547.0	7390.0	20167.0	44790.0	30805.0	9797.0	5967.0	Kef-type K+ transport systems, membrane components
COG0474	23871.0	33777.0	8636.0	4478.0	4470.0	8674.0	2263.0	5949.0	5277.0	11905.0	13300.0	6805.0	12298.0	7185.0	9731.0	3529.0	5008.0	4108.0	10579.0	29025.0	11954.0	8871.0	3409.0	Cation transport ATPase
COG0479	12695.0	10308.0	9344.0	4332.0	4478.0	4870.0	1977.0	5761.0	6527.0	9495.0	13880.0	8632.0	12880.0	3189.0	11315.0	1737.0	5288.0	5630.0	10858.0	19642.0	13236.0	6022.0	3657.0	Succinate dehydrogenase/fumarate reductase, Fe-S protein subunit
COG5118	0.0	0.0	0.0	0.0	0.0	0.0	0.0	0.0	0.0	0.0	0.0	0.0	0.0	0.0	0.0	0.0	0.0	0.0	0.0	0.0	0.0	0.0	0.0	Transcription initiation factor TFIIIB, Bdp1 subunit
COG1234	11781.0	11070.0	6250.0	2352.0	2928.0	4380.0	1463.0	3421.0	2913.0	5568.0	5503.0	3497.0	5671.0	2656.0	4759.0	1951.0	3781.0	3079.0	7066.0	12581.0	6377.0	4111.0	2737.0	Metal-dependent hydrolases of the beta-lactamase superfamily III
COG3933	163.0	242.0	66.0	30.0	102.0	124.0	2.0	12.0	4.0	59.0	37.0	17.0	30.0	38.0	38.0	20.0	28.0	16.0	56.0	395.0	41.0	23.0	36.0	Transcriptional antiterminator
COG1235	16753.0	13355.0	9542.0	3921.0	4094.0	5975.0	1772.0	5114.0	5605.0	10508.0	14689.0	7776.0	13639.0	5593.0	11763.0	2008.0	5856.0	4269.0	12131.0	22167.0	14508.0	6911.0	3188.0	Metal-dependent hydrolases of the beta-lactamase superfamily I
COG4506	3786.0	4671.0	725.0	453.0	770.0	1464.0	137.0	620.0	318.0	1104.0	452.0	172.0	669.0	446.0	636.0	76.0	537.0	304.0	891.0	3278.0	360.0	212.0	81.0	Uncharacterized protein conserved in bacteria
COG1059	482.0	547.0	707.0	311.0	525.0	802.0	711.0	325.0	683.0	309.0	648.0	158.0	428.0	385.0	415.0	387.0	1052.0	498.0	883.0	698.0	1870.0	63.0	503.0	Thermostable 8-oxoguanine DNA glycosylase
COG5664	1367.0	982.0	1692.0	729.0	270.0	273.0	110.0	654.0	1550.0	2015.0	3910.0	2346.0	4109.0	615.0	4213.0	167.0	1236.0	287.0	2111.0	4353.0	3640.0	922.0	334.0	Predicted secreted Zn-dependent protease
COG4509	5574.0	14189.0	1123.0	943.0	1097.0	2741.0	512.0	1416.0	379.0	2547.0	854.0	175.0	1275.0	1137.0	1132.0	460.0	367.0	907.0	1801.0	5456.0	582.0	1452.0	63.0	Uncharacterized protein conserved in bacteria
COG4508	295.0	238.0	70.0	27.0	30.0	116.0	13.0	33.0	13.0	101.0	21.0	12.0	88.0	1178.0	28.0	2.0	18.0	71.0	47.0	151.0	376.0	14.0	103.0	Uncharacterized protein conserved in bacteria
COG2158	1050.0	3595.0	1123.0	511.0	1008.0	1680.0	1434.0	545.0	1286.0	419.0	839.0	88.0	407.0	723.0	338.0	5.0	1847.0	999.0	1356.0	713.0	3385.0	92.0	975.0	Uncharacterized protein containing a Zn-finger-like domain
COG2764	13607.0	8898.0	9556.0	3589.0	2649.0	2859.0	539.0	3413.0	7596.0	12130.0	24797.0	11137.0	19752.0	3556.0	16441.0	2308.0	7197.0	2230.0	11472.0	27658.0	19690.0	4847.0	3227.0	Uncharacterized protein conserved in bacteria
COG2766	3695.0	1636.0	2549.0	864.0	846.0	782.0	73.0	621.0	1230.0	2213.0	2662.0	3154.0	2910.0	412.0	2253.0	387.0	1171.0	449.0	2674.0	5019.0	2460.0	732.0	800.0	Putative Ser protein kinase
COG2761	7112.0	6524.0	6801.0	2336.0	2247.0	2382.0	1032.0	2400.0	4724.0	6928.0	12501.0	6372.0	11194.0	2307.0	9842.0	1605.0	4981.0	2237.0	7924.0	14487.0	12007.0	2740.0	2623.0	Predicted dithiol-disulfide isomerase involved in polyketide biosynthesis
COG2859	2163.0	1075.0	655.0	542.0	272.0	792.0	151.0	1194.0	502.0	1602.0	1888.0	437.0	1441.0	812.0	1340.0	103.0	516.0	1051.0	1505.0	1973.0	1332.0	2533.0	392.0	Uncharacterized protein conserved in bacteria
COG5640	1020.0	341.0	416.0	129.0	70.0	160.0	29.0	134.0	316.0	535.0	633.0	321.0	1003.0	102.0	671.0	258.0	297.0	49.0	480.0	1725.0	596.0	230.0	204.0	Secreted trypsin-like serine protease
COG3937	912.0	1555.0	176.0	84.0	65.0	217.0	9.0	48.0	102.0	276.0	164.0	104.0	325.0	15.0	188.0	22.0	55.0	19.0	204.0	840.0	116.0	40.0	78.0	Uncharacterized conserved protein
COG2768	6388.0	9858.0	1619.0	1110.0	690.0	2777.0	339.0	1411.0	1274.0	3193.0	2067.0	1916.0	2413.0	3389.0	1910.0	260.0	1044.0	1153.0	2357.0	6122.0	1852.0	3197.0	605.0	Uncharacterized Fe-S center protein
COG3936	29.0	107.0	15.0	14.0	7.0	11.0	1.0	10.0	12.0	27.0	21.0	13.0	55.0	41.0	26.0	4.0	22.0	5.0	21.0	55.0	81.0	6.0	5.0	Protein involved in polysaccharide intercellular adhesin (PIA) synthesis/biofilm formation
COG3935	5577.0	7018.0	1094.0	899.0	1253.0	2132.0	623.0	1418.0	513.0	1909.0	529.0	267.0	1051.0	2001.0	735.0	653.0	708.0	1082.0	1614.0	4177.0	995.0	1546.0	143.0	Putative primosome component and related proteins
COG1229	779.0	273.0	351.0	113.0	59.0	79.0	21.0	114.0	193.0	505.0	602.0	270.0	692.0	67.0	466.0	240.0	213.0	51.0	440.0	758.0	502.0	188.0	183.0	Formylmethanofuran dehydrogenase subunit A
COG3934	871.0	684.0	374.0	170.0	513.0	227.0	407.0	800.0	454.0	701.0	912.0	374.0	970.0	150.0	759.0	194.0	558.0	379.0	807.0	1508.0	842.0	496.0	142.0	Endo-beta-mannanase
COG1056	659.0	1409.0	279.0	115.0	91.0	322.0	9.0	95.0	276.0	661.0	391.0	408.0	924.0	73.0	417.0	289.0	292.0	40.0	404.0	854.0	431.0	112.0	187.0	Nicotinamide mononucleotide adenylyltransferase
COG1057	15483.0	17944.0	9408.0	4147.0	4153.0	5755.0	2121.0	5661.0	6594.0	9850.0	13841.0	8096.0	12580.0	5777.0	11029.0	2307.0	6013.0	4060.0	10913.0	21066.0	14121.0	6910.0	3434.0	Nicotinic acid mononucleotide adenylyltransferase
COG1054	7404.0	5039.0	7182.0	2690.0	2362.0	1604.0	685.0	2860.0	4305.0	6760.0	11254.0	7500.0	10630.0	2196.0	9643.0	1421.0	4277.0	1764.0	7402.0	14055.0	10347.0	2801.0	1789.0	Predicted sulfurtransferase
COG1055	11687.0	11716.0	7983.0	2723.0	3586.0	5800.0	2377.0	2672.0	5454.0	6595.0	11721.0	6847.0	9768.0	4580.0	7545.0	1262.0	6220.0	2977.0	9093.0	20051.0	14221.0	2310.0	4014.0	Na+/H+ antiporter NhaD and related arsenite permeases
COG1052	28692.0	26782.0	20051.0	8871.0	8247.0	11933.0	4201.0	10516.0	14250.0	22097.0	31238.0	21532.0	31572.0	11349.0	27615.0	3273.0	14363.0	9129.0	25892.0	47084.0	32830.0	13146.0	7022.0	Lactate dehydrogenase and related dehydrogenases
COG1053	28048.0	27180.0	19975.0	10222.0	13399.0	15755.0	8816.0	13703.0	16285.0	18097.0	24533.0	17158.0	23571.0	10719.0	19663.0	3218.0	16574.0	15721.0	24720.0	41085.0	33194.0	10448.0	9118.0	Succinate dehydrogenase/fumarate reductase, flavoprotein subunit
COG0699	272.0	34.0	1017.0	100.0	572.0	300.0	1.0	172.0	76.0	84.0	181.0	961.0	145.0	11.0	182.0	274.0	217.0	251.0	1122.0	615.0	435.0	67.0	269.0	Predicted GTPases (dynamin-related)
COG1051	56276.0	60962.0	39585.0	15100.0	15500.0	19599.0	7286.0	17866.0	27170.0	36728.0	59408.0	34607.0	54275.0	17226.0	46846.0	9122.0	24828.0	12520.0	41698.0	91409.0	58975.0	17398.0	13954.0	ADP-ribose pyrophosphatase
COG0697	34739.0	30155.0	25313.0	10912.0	10275.0	14122.0	5719.0	13825.0	18729.0	26055.0	38269.0	26526.0	38112.0	17046.0	32756.0	5250.0	17305.0	11523.0	30520.0	57536.0	41317.0	14292.0	8316.0	Permeases of the drug/metabolite transporter (DMT) superfamily
COG0696	9083.0	9596.0	4303.0	2346.0	3359.0	4918.0	1890.0	3053.0	2342.0	4483.0	3682.0	2315.0	3854.0	2977.0	3191.0	1058.0	2659.0	3719.0	5006.0	8752.0	5321.0	1939.0	2071.0	Phosphoglyceromutase
COG0695	21402.0	20404.0	20029.0	8334.0	7481.0	6416.0	3120.0	9787.0	14752.0	20177.0	30612.0	20453.0	31966.0	8551.0	30152.0	4825.0	12857.0	5908.0	21894.0	42358.0	30499.0	10056.0	6324.0	Glutaredoxin and related proteins
COG0694	7486.0	5350.0	5548.0	2571.0	2350.0	2912.0	962.0	3343.0	3960.0	6647.0	10711.0	5696.0	9583.0	2510.0	8573.0	1046.0	3390.0	3646.0	7332.0	14512.0	10042.0	4549.0	2270.0	Thioredoxin-like proteins and domains
COG0693	22117.0	20537.0	16153.0	6642.0	7617.0	10010.0	3223.0	8522.0	10056.0	15303.0	20345.0	15300.0	19698.0	8923.0	17050.0	3681.0	9197.0	7569.0	19702.0	31656.0	22256.0	10259.0	5977.0	Putative intracellular protease/amidase
COG0692	10519.0	14260.0	7388.0	3600.0	4663.0	5360.0	2573.0	5684.0	5015.0	7669.0	9388.0	6006.0	8132.0	5409.0	6516.0	2071.0	4789.0	5197.0	9230.0	14660.0	10579.0	5801.0	3221.0	Uracil DNA glycosylase
COG0691	15883.0	16652.0	9898.0	4688.0	5123.0	6635.0	2689.0	6528.0	7061.0	10448.0	14143.0	8545.0	13336.0	6124.0	11483.0	2317.0	6322.0	5600.0	11857.0	21803.0	14935.0	6915.0	3889.0	tmRNA-binding protein
COG0690	13628.0	12768.0	9027.0	3607.0	3378.0	4678.0	1543.0	4027.0	6432.0	8934.0	13755.0	8272.0	12684.0	5048.0	11089.0	2106.0	5668.0	2633.0	9304.0	20328.0	13679.0	4429.0	3216.0	Preprotein translocase subunit SecE
COG0051	15769.0	16768.0	9869.0	4676.0	5142.0	6604.0	2694.0	6528.0	7038.0	10356.0	14144.0	8541.0	13242.0	6151.0	11439.0	2317.0	6341.0	5582.0	11862.0	20603.0	14790.0	7044.0	3892.0	Ribosomal protein S10
COG0050	24164.0	22616.0	15949.0	7323.0	8036.0	9535.0	4026.0	9627.0	11771.0	17227.0	24364.0	15359.0	23573.0	8817.0	19760.0	3764.0	10726.0	8516.0	19541.0	36243.0	26445.0	10124.0	6184.0	GTPases - translation elongation factors
COG0053	18496.0	17060.0	10858.0	4883.0	5395.0	7244.0	2775.0	6788.0	6411.0	11168.0	16190.0	7649.0	14468.0	6274.0	12796.0	2672.0	6680.0	5979.0	13005.0	24099.0	15920.0	7410.0	3689.0	Predicted Co/Zn/Cd cation transporters
COG0052	15800.0	16784.0	9887.0	4689.0	5146.0	6668.0	2700.0	6529.0	7054.0	10443.0	14144.0	8539.0	13316.0	6155.0	11491.0	2318.0	6340.0	5587.0	11861.0	21764.0	14799.0	7044.0	3892.0	Ribosomal protein S2
COG0055	14181.0	16569.0	9366.0	3917.0	4568.0	5888.0	2121.0	4773.0	6901.0	9308.0	14097.0	8467.0	13198.0	4981.0	11465.0	1725.0	6102.0	4141.0	10418.0	22806.0	14424.0	3697.0	3635.0	F0F1-type ATP synthase, beta subunit
COG0054	15811.0	13301.0	11514.0	5175.0	4754.0	6192.0	2048.0	6409.0	7575.0	12007.0	17818.0	10816.0	17102.0	6109.0	15431.0	2057.0	7018.0	5447.0	13502.0	25761.0	18087.0	7096.0	3574.0	Riboflavin synthase beta-chain
COG0057	19916.0	20481.0	15304.0	5973.0	7630.0	8508.0	2799.0	7923.0	8054.0	12347.0	15814.0	12267.0	15724.0	6845.0	13352.0	3051.0	7310.0	6635.0	16469.0	27004.0	17430.0	7763.0	5086.0	Glyceraldehyde-3-phosphate dehydrogenase/erythrose-4-phosphate dehydrogenase
COG0508	30469.0	21723.0	26954.0	10120.0	7359.0	7790.0	2634.0	9621.0	19510.0	27177.0	49524.0	30551.0	46228.0	9330.0	42150.0	5635.0	17672.0	6048.0	29139.0	62350.0	44577.0	11968.0	8929.0	Pyruvate/2-oxoglutarate dehydrogenase complex, dihydrolipoamide acyltransferase (E2) component, and related enzymes
COG0059	14285.0	13328.0	9425.0	3905.0	3667.0	5203.0	1636.0	3682.0	6686.0	8847.0	14230.0	8368.0	13097.0	2850.0	11304.0	1535.0	5545.0	3580.0	10073.0	21180.0	14027.0	3193.0	3492.0	Ketol-acid reductoisomerase
COG0506	4189.0	1861.0	3605.0	1081.0	1024.0	875.0	150.0	1096.0	2267.0	3242.0	6179.0	3825.0	6423.0	890.0	5953.0	745.0	2176.0	938.0	4087.0	7397.0	5399.0	1389.0	1026.0	Proline dehydrogenase
COG0505	15901.0	15353.0	10018.0	4429.0	4593.0	6911.0	2501.0	5296.0	6576.0	9742.0	14415.0	8336.0	13196.0	6159.0	11457.0	1530.0	6476.0	4915.0	11344.0	21778.0	15898.0	5530.0	4226.0	Carbamoylphosphate synthase small subunit
COG0504	15775.0	14186.0	8676.0	4184.0	3883.0	6066.0	2132.0	5232.0	5948.0	10200.0	14166.0	8400.0	12981.0	3594.0	11482.0	2117.0	5562.0	4871.0	10949.0	21535.0	14082.0	6457.0	3450.0	CTP synthase (UTP-ammonia lyase)
COG0503	22818.0	26320.0	13757.0	6291.0	7670.0	9981.0	4038.0	7860.0	9027.0	13093.0	16162.0	11384.0	17000.0	9855.0	14865.0	2847.0	9052.0	6718.0	16135.0	26976.0	19584.0	7008.0	4774.0	Adenine/guanine phosphoribosyltransferases and related PRPP-binding proteins
COG1585	9611.0	9943.0	6799.0	3138.0	3479.0	4589.0	2040.0	4528.0	4875.0	7120.0	10053.0	7130.0	10023.0	3768.0	8283.0	1315.0	4628.0	4338.0	8957.0	14529.0	11417.0	4842.0	3285.0	Membrane protein implicated in regulation of membrane protease activity
COG0501	18353.0	11003.0	12132.0	5206.0	5341.0	6374.0	2282.0	5380.0	9469.0	12910.0	18168.0	14144.0	18517.0	4784.0	14601.0	2327.0	7954.0	5540.0	14429.0	28322.0	18589.0	4714.0	5731.0	Zn-dependent protease with chaperone function
COG1587	11011.0	7823.0	9028.0	3742.0	3161.0	3738.0	1033.0	4478.0	6335.0	9242.0	15227.0	8766.0	13512.0	3024.0	12185.0	1946.0	5122.0	3848.0	10174.0	19200.0	13539.0	5542.0	3065.0	Uroporphyrinogen-III synthase
COG1728	870.0	724.0	170.0	74.0	66.0	249.0	4.0	42.0	24.0	103.0	31.0	24.0	57.0	16.0	59.0	3.0	29.0	7.0	121.0	311.0	57.0	9.0	6.0	Uncharacterized protein conserved in bacteria
COG4008	0.0	0.0	0.0	0.0	0.0	0.0	0.0	0.0	0.0	0.0	0.0	0.0	0.0	0.0	0.0	0.0	0.0	0.0	0.0	0.0	0.0	0.0	0.0	Predicted metal-binding transcription factor
COG1571	60.0	91.0	101.0	74.0	102.0	188.0	52.0	71.0	131.0	382.0	92.0	72.0	118.0	382.0	106.0	58.0	375.0	97.0	204.0	110.0	108.0	162.0	22.0	Predicted DNA-binding protein containing a Zn-ribbon domain
COG0434	922.0	1640.0	483.0	125.0	121.0	351.0	16.0	136.0	938.0	467.0	496.0	352.0	510.0	46.0	306.0	75.0	201.0	87.0	802.0	816.0	407.0	105.0	125.0	Predicted TIM-barrel enzyme
COG4219	14395.0	9644.0	3962.0	1877.0	1261.0	4293.0	261.0	1307.0	2894.0	5013.0	10691.0	2639.0	7569.0	1059.0	6143.0	408.0	2300.0	809.0	4096.0	15762.0	7776.0	1738.0	840.0	Antirepressor regulating drug resistance, predicted signal transduction N-terminal membrane component
COG0630	3580.0	1922.0	2666.0	1165.0	484.0	758.0	155.0	1023.0	2442.0	3914.0	5584.0	4134.0	6059.0	925.0	5716.0	244.0	1943.0	472.0	3241.0	9349.0	4919.0	1368.0	630.0	Type IV secretory pathway, VirB11 components, and related ATPases involved in archaeal flagella biosynthesis
COG4215	4584.0	3618.0	6283.0	2077.0	1782.0	1339.0	229.0	1848.0	3362.0	4960.0	8227.0	7150.0	8792.0	1420.0	8899.0	728.0	2714.0	1182.0	7237.0	10428.0	8061.0	2087.0	1373.0	ABC-type arginine transport system, permease component
COG4214	6912.0	5812.0	6425.0	2674.0	1060.0	1347.0	342.0	2289.0	4811.0	6673.0	12317.0	7546.0	12519.0	2063.0	13357.0	1324.0	3944.0	999.0	7199.0	14754.0	10967.0	2942.0	1477.0	ABC-type xylose transport system, permease component
COG4213	7875.0	9914.0	6830.0	2834.0	1511.0	1584.0	401.0	2846.0	5162.0	7221.0	13522.0	8092.0	13010.0	1997.0	14023.0	1105.0	4322.0	1262.0	7766.0	16100.0	11705.0	3198.0	1608.0	ABC-type xylose transport system, periplasmic component
COG1483	420.0	780.0	136.0	42.0	22.0	121.0	11.0	53.0	101.0	188.0	268.0	90.0	294.0	33.0	390.0	177.0	101.0	18.0	178.0	714.0	161.0	55.0	54.0	Predicted ATPase (AAA+ superfamily)
COG4211	1953.0	2701.0	683.0	563.0	843.0	1048.0	538.0	846.0	379.0	1059.0	323.0	273.0	674.0	2030.0	531.0	233.0	836.0	626.0	1192.0	2734.0	631.0	485.0	201.0	ABC-type glucose/galactose transport system, permease component
COG0183	50059.0	34874.0	44943.0	15865.0	14200.0	14254.0	4146.0	15870.0	31081.0	45533.0	73628.0	55053.0	71708.0	15088.0	60977.0	8428.0	31394.0	11079.0	52073.0	106489.0	70853.0	18220.0	13922.0	Acetyl-CoA acetyltransferase
COG3569	4273.0	2711.0	4889.0	1750.0	1319.0	1151.0	237.0	1692.0	3676.0	5214.0	10521.0	6545.0	9314.0	1429.0	8655.0	984.0	3241.0	1193.0	5988.0	12546.0	9288.0	2087.0	1205.0	Topoisomerase IB
COG0181	11703.0	10416.0	8868.0	3584.0	3828.0	4738.0	1674.0	3966.0	6538.0	8449.0	13702.0	8199.0	12554.0	3773.0	10865.0	1476.0	5421.0	3728.0	9519.0	18655.0	13950.0	3152.0	3219.0	Porphobilinogen deaminase
COG1459	19166.0	12390.0	11582.0	4701.0	6036.0	7386.0	2881.0	5467.0	7162.0	11278.0	14904.0	10867.0	14236.0	5987.0	10039.0	2108.0	7360.0	5389.0	13824.0	25425.0	17654.0	5046.0	4946.0	Type II secretory pathway, component PulF
COG0187	29791.0	31654.0	16992.0	7811.0	7712.0	10684.0	3562.0	10466.0	12712.0	19363.0	27206.0	16553.0	25494.0	9113.0	22190.0	4015.0	11061.0	8199.0	21188.0	42351.0	26264.0	12455.0	6656.0	Type IIA topoisomerase (DNA gyrase/topo II, topoisomerase IV), B subunit
COG0186	15494.0	16587.0	9860.0	4652.0	5133.0	6555.0	2693.0	6509.0	7027.0	10295.0	14061.0	8524.0	13231.0	6151.0	11355.0	2318.0	6332.0	5570.0	11827.0	20572.0	14777.0	6986.0	3892.0	Ribosomal protein S17
COG0185	15876.0	16710.0	9887.0	4688.0	5123.0	6633.0	2686.0	6528.0	7052.0	10432.0	14144.0	8541.0	13317.0	6120.0	11491.0	2316.0	6322.0	5570.0	11855.0	21750.0	14781.0	6915.0	3890.0	Ribosomal protein S19
COG0184	15855.0	16784.0	9885.0	4682.0	5145.0	6666.0	2700.0	6525.0	7051.0	10444.0	14050.0	8531.0	13294.0	6152.0	11486.0	2316.0	6330.0	5586.0	11843.0	21541.0	14776.0	7011.0	3890.0	Ribosomal protein S15P/S13E
COG1452	10402.0	6233.0	7350.0	3393.0	3139.0	4219.0	1695.0	4229.0	5749.0	8800.0	13993.0	7776.0	12843.0	4224.0	10895.0	1173.0	5382.0	4171.0	9532.0	17366.0	13769.0	5268.0	3082.0	Organic solvent tolerance protein OstA
COG1453	7894.0	9065.0	1519.0	1039.0	1160.0	2754.0	222.0	1426.0	613.0	2012.0	1247.0	441.0	1755.0	403.0	1471.0	280.0	607.0	863.0	1889.0	8839.0	1045.0	697.0	191.0	Predicted oxidoreductases of the aldo/keto reductase family
COG1450	13778.0	6863.0	10153.0	4253.0	5621.0	6292.0	2833.0	4572.0	6491.0	8723.0	13660.0	9819.0	12127.0	3860.0	8629.0	1160.0	6360.0	5671.0	11998.0	21317.0	16250.0	3235.0	4506.0	Type II secretory pathway, component PulD
COG3563	1334.0	737.0	1122.0	519.0	237.0	200.0	64.0	517.0	995.0	1428.0	2148.0	2226.0	2314.0	506.0	1878.0	612.0	874.0	303.0	1672.0	3235.0	1833.0	525.0	360.0	Capsule polysaccharide export protein
COG3564	2740.0	2284.0	2328.0	896.0	399.0	408.0	121.0	827.0	1787.0	2751.0	4649.0	2558.0	4894.0	721.0	5149.0	746.0	1714.0	363.0	2500.0	6035.0	4228.0	1182.0	593.0	Uncharacterized protein conserved in bacteria
COG1457	7064.0	3323.0	4602.0	1277.0	2447.0	2197.0	516.0	1743.0	1441.0	2515.0	2958.0	4488.0	3257.0	975.0	3029.0	1131.0	2014.0	1385.0	5399.0	7617.0	3548.0	1199.0	1793.0	Purine-cytosine permease and related proteins
COG1454	34254.0	41913.0	21165.0	8990.0	11063.0	17583.0	8187.0	9399.0	15058.0	17515.0	22332.0	15490.0	22570.0	9201.0	20166.0	2972.0	16697.0	9298.0	24276.0	38948.0	33672.0	8910.0	8735.0	Alcohol dehydrogenase, class IV
COG3567	654.0	467.0	585.0	353.0	120.0	106.0	36.0	255.0	792.0	982.0	1437.0	1777.0	1586.0	401.0	1288.0	71.0	681.0	178.0	763.0	2720.0	1262.0	436.0	169.0	Uncharacterized protein conserved in bacteria
COG2909	7454.0	3538.0	6373.0	1324.0	2709.0	2464.0	106.0	1183.0	1387.0	2943.0	3773.0	4872.0	3731.0	353.0	2789.0	243.0	1694.0	1258.0	6652.0	8290.0	4478.0	1258.0	2000.0	ATP-dependent transcriptional regulator
COG2908	11909.0	6719.0	8785.0	3703.0	3419.0	3814.0	1037.0	4468.0	6336.0	10219.0	17412.0	10898.0	15225.0	3146.0	12674.0	1369.0	5519.0	4302.0	11101.0	22294.0	15520.0	5881.0	3149.0	Uncharacterized protein conserved in bacteria
COG1630	0.0	0.0	0.0	0.0	0.0	0.0	0.0	0.0	0.0	0.0	1.0	0.0	0.0	0.0	0.0	0.0	0.0	0.0	0.0	0.0	0.0	0.0	0.0	Uncharacterized protein conserved in archaea
COG1631	0.0	0.0	0.0	0.0	0.0	0.0	0.0	0.0	0.0	0.0	1.0	0.0	0.0	0.0	0.0	0.0	0.0	0.0	0.0	0.0	0.0	0.0	0.0	Ribosomal protein L44E
COG1636	6866.0	9840.0	2673.0	1993.0	2346.0	4145.0	1827.0	2348.0	2188.0	3577.0	2766.0	2428.0	3173.0	3574.0	2174.0	723.0	2225.0	3019.0	3889.0	7351.0	4604.0	1833.0	1268.0	Uncharacterized protein conserved in bacteria
COG1637	942.0	2676.0	1765.0	527.0	844.0	339.0	406.0	1035.0	1205.0	346.0	1196.0	835.0	667.0	256.0	791.0	554.0	665.0	447.0	1118.0	1489.0	1296.0	476.0	771.0	Predicted nuclease of the RecB family
COG1634	0.0	0.0	0.0	0.0	0.0	0.0	0.0	0.0	0.0	0.0	1.0	0.0	0.0	0.0	0.0	0.0	0.0	0.0	0.0	0.0	0.0	0.0	0.0	Uncharacterized Rossmann fold enzyme
COG1635	72.0	8.0	5.0	8.0	3.0	17.0	1.0	1.0	19.0	35.0	2.0	2.0	3.0	0.0	0.0	1.0	2.0	1.0	4.0	74.0	1.0	0.0	0.0	Flavoprotein involved in thiazole biosynthesis
COG2901	3906.0	2772.0	2928.0	978.0	934.0	798.0	80.0	868.0	1810.0	2850.0	4774.0	4071.0	4152.0	720.0	2758.0	523.0	1548.0	586.0	3227.0	6949.0	4404.0	1046.0	1070.0	Factor for inversion stimulation Fis, transcriptional activator
COG2900	4510.0	3279.0	4085.0	1385.0	1090.0	1126.0	158.0	1271.0	2622.0	3860.0	7262.0	4684.0	6813.0	1067.0	5872.0	844.0	2239.0	815.0	4674.0	9161.0	6604.0	1646.0	1225.0	Uncharacterized protein conserved in bacteria
COG1638	31111.0	19121.0	27601.0	9919.0	10124.0	10718.0	3735.0	10336.0	18442.0	22790.0	34875.0	37065.0	38326.0	10550.0	33098.0	3368.0	17389.0	8299.0	33305.0	57524.0	37879.0	9689.0	8463.0	TRAP-type C4-dicarboxylate transport system, periplasmic component
COG1639	9906.0	2721.0	9120.0	1527.0	4349.0	3084.0	184.0	2645.0	2528.0	4339.0	6951.0	7979.0	5899.0	720.0	4061.0	396.0	2422.0	2159.0	10490.0	13605.0	7489.0	1957.0	3024.0	Predicted signal transduction protein
COG2905	12770.0	5425.0	9302.0	2552.0	3501.0	3574.0	442.0	2990.0	5760.0	8304.0	13337.0	8517.0	12388.0	1998.0	9240.0	1798.0	4510.0	1870.0	10033.0	20724.0	11699.0	3159.0	2919.0	Predicted signal-transduction protein containing cAMP-binding and CBS domains
COG2904	3054.0	2505.0	2639.0	886.0	867.0	729.0	74.0	753.0	1568.0	2323.0	4301.0	3647.0	3482.0	670.0	2332.0	487.0	1341.0	547.0	2944.0	6409.0	4055.0	845.0	781.0	Uncharacterized protein conserved in bacteria
COG2907	4361.0	1941.0	3686.0	1090.0	1142.0	996.0	115.0	1294.0	2221.0	3405.0	5788.0	4821.0	5278.0	745.0	3776.0	858.0	2113.0	799.0	4544.0	8435.0	5410.0	1359.0	1344.0	Predicted NAD/FAD-binding protein
COG2906	3836.0	3023.0	3415.0	1169.0	1053.0	880.0	113.0	1060.0	2177.0	3528.0	5871.0	4463.0	5102.0	749.0	3657.0	720.0	2061.0	693.0	4010.0	8586.0	5409.0	1313.0	1130.0	Bacterioferritin-associated ferredoxin
COG0639	2265.0	1078.0	1437.0	675.0	199.0	276.0	38.0	378.0	743.0	1586.0	2822.0	1051.0	1912.0	408.0	1332.0	166.0	654.0	209.0	1105.0	3830.0	2545.0	606.0	321.0	Diadenosine tetraphosphatase and related serine/threonine protein phosphatases
COG3640	1181.0	4094.0	210.0	78.0	414.0	511.0	105.0	450.0	273.0	672.0	267.0	82.0	395.0	70.0	309.0	7.0	126.0	162.0	372.0	1237.0	276.0	69.0	69.0	CO dehydrogenase maturation factor
COG2015	1607.0	887.0	1846.0	480.0	695.0	509.0	30.0	331.0	636.0	1345.0	1429.0	1283.0	1880.0	154.0	1183.0	317.0	716.0	404.0	1838.0	4243.0	1406.0	510.0	638.0	Alkyl sulfatase and related hydrolases
COG1488	12958.0	16503.0	9310.0	4447.0	5034.0	6142.0	2686.0	6301.0	6953.0	10013.0	13555.0	8376.0	12757.0	6099.0	10981.0	2563.0	6221.0	5402.0	11009.0	20640.0	14329.0	6809.0	3564.0	Nicotinic acid phosphoribosyltransferase
COG3033	3058.0	1729.0	759.0	605.0	181.0	1086.0	140.0	1094.0	174.0	1260.0	279.0	117.0	461.0	2028.0	323.0	83.0	118.0	790.0	1080.0	797.0	709.0	2362.0	531.0	Tryptophanase
COG2014	864.0	126.0	453.0	544.0	985.0	1001.0	585.0	829.0	318.0	418.0	124.0	90.0	141.0	223.0	154.0	5.0	206.0	1520.0	872.0	958.0	682.0	25.0	366.0	Uncharacterized conserved protein
COG3851	2219.0	1059.0	1306.0	651.0	157.0	312.0	42.0	293.0	795.0	1777.0	2905.0	832.0	1901.0	293.0	1426.0	133.0	642.0	144.0	838.0	3729.0	2652.0	670.0	278.0	Signal transduction histidine kinase, glucose-6-phosphate specific
COG4006	122.0	25.0	71.0	8.0	1.0	27.0	1.0	7.0	24.0	5.0	21.0	19.0	121.0	6.0	30.0	3.0	18.0	7.0	29.0	252.0	19.0	16.0	49.0	Uncharacterized protein conserved in archaea
COG5339	1730.0	830.0	2065.0	775.0	689.0	417.0	36.0	417.0	853.0	1634.0	1646.0	2685.0	1955.0	446.0	1540.0	76.0	780.0	363.0	1868.0	3337.0	1637.0	497.0	492.0	Uncharacterized protein conserved in bacteria
COG5338	2204.0	1425.0	2289.0	951.0	387.0	484.0	150.0	874.0	1934.0	2819.0	5036.0	2688.0	5276.0	776.0	5103.0	439.0	1671.0	384.0	2954.0	6013.0	4400.0	1217.0	541.0	Uncharacterized protein conserved in bacteria
COG1465	214.0	87.0	115.0	33.0	24.0	71.0	3.0	27.0	115.0	103.0	162.0	58.0	207.0	23.0	161.0	8.0	95.0	65.0	89.0	452.0	141.0	110.0	31.0	Predicted alternative 3-dehydroquinate synthase
COG5331	772.0	528.0	695.0	250.0	135.0	181.0	36.0	286.0	584.0	1088.0	1688.0	628.0	1609.0	209.0	1372.0	114.0	489.0	142.0	1019.0	1885.0	1388.0	426.0	250.0	Uncharacterized protein conserved in bacteria
COG5330	3964.0	2772.0	4356.0	1805.0	755.0	776.0	314.0	1768.0	3828.0	5204.0	9936.0	5278.0	10361.0	1555.0	10089.0	855.0	3259.0	745.0	5584.0	11376.0	8682.0	2370.0	1037.0	Uncharacterized protein conserved in bacteria
COG5337	2050.0	3008.0	246.0	125.0	99.0	406.0	11.0	62.0	85.0	329.0	245.0	60.0	157.0	13.0	203.0	20.0	53.0	12.0	250.0	1117.0	47.0	81.0	57.0	Spore coat assembly protein
COG5336	2543.0	1777.0	2353.0	968.0	407.0	639.0	159.0	898.0	2031.0	3035.0	5139.0	2746.0	5473.0	930.0	5493.0	736.0	1707.0	715.0	3056.0	6265.0	4614.0	1294.0	579.0	Uncharacterized protein conserved in bacteria
COG4726	3008.0	1194.0	2376.0	522.0	856.0	703.0	59.0	652.0	1163.0	1781.0	3769.0	2433.0	2869.0	361.0	1648.0	201.0	999.0	497.0	2727.0	5220.0	3516.0	754.0	906.0	Tfp pilus assembly protein PilX
COG3414	5260.0	11833.0	3007.0	1893.0	1155.0	2103.0	873.0	1731.0	1849.0	3794.0	4685.0	2752.0	4816.0	3977.0	4931.0	1249.0	1855.0	1157.0	3322.0	7937.0	4656.0	3338.0	533.0	Phosphotransferase system, galactitol-specific IIB component
COG3415	18469.0	11018.0	15079.0	6007.0	2992.0	3477.0	968.0	5581.0	12732.0	17746.0	31762.0	19236.0	34947.0	5563.0	33886.0	3163.0	11406.0	2834.0	17302.0	40147.0	28507.0	7770.0	3430.0	Transposase and inactivated derivatives
COG3416	640.0	315.0	618.0	180.0	146.0	126.0	30.0	239.0	344.0	503.0	1078.0	505.0	951.0	115.0	813.0	269.0	345.0	120.0	975.0	1347.0	822.0	246.0	193.0	Uncharacterized protein conserved in bacteria
COG3417	1540.0	327.0	582.0	277.0	72.0	99.0	4.0	142.0	85.0	328.0	123.0	294.0	195.0	27.0	207.0	11.0	83.0	104.0	496.0	704.0	116.0	109.0	82.0	Collagen-binding surface adhesin SpaP (antigen I/II family)
COG3410	343.0	2049.0	202.0	65.0	110.0	315.0	8.0	58.0	136.0	387.0	232.0	64.0	254.0	58.0	338.0	23.0	143.0	46.0	212.0	736.0	323.0	153.0	61.0	Uncharacterized conserved protein
COG2838	3311.0	3501.0	3685.0	950.0	1629.0	1094.0	439.0	1631.0	1331.0	1813.0	3625.0	2836.0	2970.0	529.0	2209.0	939.0	1507.0	1126.0	3490.0	5350.0	4026.0	1007.0	1227.0	Monomeric isocitrate dehydrogenase
COG3412	1793.0	2345.0	2346.0	937.0	1565.0	1290.0	1199.0	1345.0	1121.0	702.0	1780.0	919.0	1182.0	2561.0	1017.0	498.0	1534.0	1058.0	2135.0	1909.0	3123.0	773.0	1335.0	Uncharacterized protein conserved in bacteria
COG0713	11051.0	5847.0	7178.0	2941.0	3071.0	3118.0	1282.0	3734.0	6156.0	8304.0	14161.0	8099.0	13447.0	2102.0	11239.0	1512.0	4918.0	3572.0	8861.0	18519.0	12272.0	3307.0	3022.0	NADH:ubiquinone oxidoreductase subunit 11 or 4L (chain K)
COG2835	7252.0	3258.0	6648.0	2266.0	1625.0	1300.0	243.0	1969.0	3744.0	5593.0	9994.0	6707.0	9283.0	1645.0	8000.0	1028.0	3307.0	1063.0	6549.0	13508.0	9078.0	2426.0	1619.0	Uncharacterized conserved protein
COG2834	10688.0	6184.0	7491.0	3255.0	3493.0	4514.0	2277.0	3403.0	6087.0	7941.0	13257.0	7920.0	12177.0	3874.0	10327.0	1103.0	5951.0	3867.0	9133.0	17287.0	14569.0	2887.0	3219.0	Outer membrane lipoprotein-sorting protein
COG2837	7270.0	9063.0	9832.0	4309.0	2698.0	2225.0	940.0	3761.0	7027.0	8697.0	14969.0	10299.0	15110.0	2936.0	15295.0	1271.0	5312.0	2621.0	8849.0	18979.0	13641.0	3575.0	2253.0	Predicted iron-dependent peroxidase
COG4320	1246.0	1084.0	1067.0	307.0	272.0	227.0	39.0	355.0	615.0	1308.0	1887.0	816.0	2029.0	192.0	1634.0	515.0	1076.0	210.0	1364.0	2989.0	1576.0	499.0	385.0	Uncharacterized protein conserved in bacteria
COG3418	1523.0	771.0	1094.0	706.0	160.0	141.0	37.0	288.0	832.0	1566.0	1535.0	1810.0	1665.0	324.0	1442.0	117.0	687.0	140.0	824.0	3028.0	1274.0	458.0	259.0	Flagellar biosynthesis/type III secretory pathway chaperone
COG2830	1350.0	976.0	766.0	589.0	624.0	1426.0	825.0	1270.0	682.0	979.0	496.0	51.0	348.0	2257.0	235.0	33.0	1007.0	1200.0	1457.0	596.0	2033.0	2303.0	813.0	Uncharacterized protein conserved in bacteria
COG2833	4528.0	2314.0	3770.0	1438.0	674.0	791.0	175.0	1538.0	2977.0	4240.0	8037.0	5380.0	7404.0	1140.0	6481.0	411.0	2530.0	762.0	4605.0	10001.0	7205.0	1772.0	1152.0	Uncharacterized protein conserved in bacteria
COG2832	7557.0	7887.0	5127.0	2074.0	1661.0	2292.0	330.0	2325.0	3581.0	6566.0	9168.0	6484.0	9074.0	3104.0	7623.0	1295.0	3130.0	1511.0	6214.0	12863.0	8660.0	2592.0	1660.0	Uncharacterized protein conserved in bacteria
COG0711	17408.0	18064.0	12344.0	5448.0	5967.0	7352.0	2870.0	6586.0	9456.0	12892.0	19987.0	11512.0	19448.0	6084.0	17428.0	2223.0	8227.0	6118.0	14535.0	30900.0	20069.0	5134.0	4654.0	F0F1-type ATP synthase, subunit b
COG2219	1.0	0.0	0.0	0.0	0.0	0.0	0.0	0.0	0.0	0.0	1.0	0.0	0.0	0.0	0.0	0.0	0.0	0.0	0.0	0.0	0.0	0.0	0.0	Eukaryotic-type DNA primase, large subunit
COG0716	17317.0	17635.0	7346.0	5602.0	7191.0	11189.0	4269.0	8694.0	3859.0	8756.0	5031.0	2532.0	4738.0	10136.0	3833.0	1614.0	4588.0	9829.0	10296.0	17912.0	10326.0	8211.0	3610.0	Flavodoxins
COG3466	0.0	0.0	0.0	0.0	0.0	0.0	0.0	0.0	0.0	0.0	0.0	0.0	0.0	0.0	0.0	0.0	0.0	0.0	0.0	0.0	0.0	0.0	0.0	Putative transposon-encoded protein
COG0717	10210.0	10430.0	9600.0	3845.0	3499.0	3295.0	1355.0	4453.0	7252.0	9761.0	16706.0	10292.0	15876.0	2766.0	14471.0	1797.0	5750.0	3493.0	10482.0	21049.0	15224.0	4018.0	3256.0	Deoxycytidine deaminase
COG5379	1712.0	1093.0	1802.0	792.0	289.0	366.0	111.0	713.0	1636.0	2181.0	4041.0	2371.0	4354.0	655.0	4328.0	186.0	1305.0	298.0	2152.0	4754.0	3655.0	991.0	364.0	S-adenosylmethionine:diacylglycerol 3-amino-3-carboxypropyl transferase
COG4878	353.0	2296.0	536.0	249.0	495.0	782.0	707.0	266.0	611.0	245.0	401.0	34.0	189.0	349.0	163.0	6.0	920.0	467.0	669.0	361.0	1663.0	5.0	470.0	Uncharacterized protein conserved in bacteria
COG0242	24936.0	29605.0	15506.0	6866.0	6483.0	8609.0	2958.0	8395.0	10727.0	15999.0	23992.0	14764.0	22403.0	7707.0	19573.0	3695.0	9515.0	6390.0	17410.0	36563.0	23421.0	9216.0	5196.0	N-formylmethionyl-tRNA deformylase
COG1129	52816.0	48741.0	48371.0	20343.0	11478.0	14736.0	5577.0	18546.0	38587.0	51058.0	89905.0	54459.0	92549.0	19896.0	94265.0	7554.0	32770.0	9854.0	54635.0	115486.0	85298.0	22812.0	11627.0	ABC-type sugar transport system, ATPase component
COG1126	50153.0	52565.0	43496.0	18765.0	14966.0	15791.0	6180.0	19274.0	34892.0	44135.0	70245.0	56582.0	75020.0	18125.0	72186.0	6828.0	29906.0	13412.0	50483.0	101837.0	68924.0	19732.0	12038.0	ABC-type polar amino acid transport system, ATPase component
COG1127	14165.0	6178.0	9622.0	3947.0	3610.0	4180.0	1084.0	4740.0	6978.0	11166.0	18891.0	11462.0	16637.0	3313.0	13735.0	1186.0	6175.0	4548.0	12077.0	24751.0	16635.0	6467.0	3578.0	ABC-type transport system involved in resistance to organic solvents, ATPase component
COG1124	6567.0	7929.0	6833.0	3056.0	1364.0	1436.0	480.0	2894.0	5809.0	8019.0	14071.0	8509.0	15291.0	2870.0	16175.0	982.0	4695.0	1293.0	7623.0	16958.0	13074.0	3596.0	1795.0	ABC-type dipeptide/oligopeptide/nickel transport system, ATPase component
COG0715	53994.0	43912.0	44085.0	17300.0	14090.0	17121.0	5717.0	19711.0	33117.0	44784.0	69947.0	55743.0	75179.0	15456.0	66853.0	11121.0	30609.0	14227.0	55392.0	104080.0	68253.0	21721.0	14216.0	ABC-type nitrate/sulfonate/bicarbonate transport systems, periplasmic components
COG3298	1444.0	1829.0	672.0	367.0	144.0	293.0	39.0	286.0	860.0	1221.0	1859.0	1796.0	1830.0	300.0	1255.0	77.0	757.0	141.0	918.0	2702.0	1513.0	380.0	375.0	Predicted 3'-5' exonuclease related to the exonuclease domain of PolB
COG1123	46482.0	57098.0	42338.0	19263.0	13796.0	16010.0	7536.0	21272.0	36947.0	44913.0	76036.0	51970.0	76694.0	24478.0	76734.0	10087.0	31007.0	12556.0	48098.0	99973.0	73619.0	23356.0	11965.0	ATPase components of various ABC-type transport systems, contain duplicated ATPase
COG1120	29885.0	25215.0	26202.0	11625.0	12279.0	13054.0	5956.0	14619.0	15301.0	22261.0	29663.0	21832.0	31931.0	10967.0	30910.0	4529.0	14297.0	12127.0	27153.0	49054.0	33603.0	12444.0	8265.0	ABC-type cobalamin/Fe3+-siderophores transport systems, ATPase components
COG1121	17169.0	20109.0	13604.0	6741.0	8684.0	8491.0	4995.0	11218.0	9120.0	12114.0	14339.0	10421.0	15495.0	10923.0	14181.0	4388.0	8503.0	8254.0	15782.0	22366.0	16779.0	10676.0	5200.0	ABC-type Mn/Zn transport systems, ATPase component
COG5246	0.0	0.0	0.0	0.0	0.0	0.0	0.0	0.0	0.0	0.0	0.0	0.0	0.0	0.0	0.0	0.0	0.0	0.0	0.0	0.0	0.0	0.0	0.0	Splicing factor 3a, subunit 2
COG5245	5.0	2.0	1.0	3.0	2.0	4.0	2.0	1.0	0.0	2.0	0.0	1.0	16.0	0.0	2.0	1.0	0.0	30.0	1.0	1.0	154.0	0.0	0.0	Dynein, heavy chain
COG5244	17.0	1.0	3.0	0.0	0.0	0.0	0.0	0.0	0.0	0.0	0.0	3.0	10.0	1.0	4.0	2.0	0.0	0.0	0.0	0.0	4.0	0.0	2.0	Dynactin complex subunit involved in mitotic spindle partitioning in anaphase B
COG5243	39.0	6.0	75.0	27.0	4.0	30.0	2.0	3.0	3.0	7.0	2.0	3.0	24.0	2.0	2.0	2.0	5.0	1.0	1.0	71.0	29.0	3.0	274.0	HRD ubiquitin ligase complex, ER membrane component
COG5241	0.0	0.0	0.0	0.0	0.0	0.0	0.0	0.0	0.0	0.0	0.0	0.0	0.0	0.0	0.0	0.0	0.0	0.0	0.0	0.0	0.0	0.0	0.0	Nucleotide excision repair endonuclease NEF1, RAD10 subunit
COG3752	1950.0	991.0	1483.0	490.0	353.0	504.0	62.0	625.0	969.0	1471.0	3450.0	1499.0	2391.0	348.0	2098.0	445.0	956.0	319.0	1961.0	3932.0	3194.0	640.0	477.0	Predicted membrane protein
COG4408	137.0	28.0	19.0	18.0	5.0	68.0	6.0	4.0	24.0	133.0	6.0	1.0	91.0	9.0	55.0	1.0	23.0	8.0	9.0	1188.0	28.0	4.0	3.0	Uncharacterized protein conserved in bacteria
COG5249	0.0	0.0	0.0	0.0	0.0	0.0	0.0	0.0	0.0	0.0	0.0	0.0	0.0	0.0	0.0	0.0	0.0	0.0	0.0	0.0	0.0	0.0	0.0	Golgi protein involved in Golgi-to-ER retrieval
COG4037	0.0	0.0	0.0	0.0	0.0	0.0	0.0	0.0	0.0	0.0	0.0	0.0	0.0	0.0	0.0	0.0	0.0	0.0	0.0	0.0	0.0	0.0	0.0	Predicted membrane protein
COG4036	0.0	0.0	0.0	0.0	0.0	0.0	0.0	0.0	0.0	0.0	0.0	0.0	0.0	0.0	0.0	0.0	0.0	0.0	0.0	0.0	0.0	0.0	0.0	Predicted membrane protein
COG4035	0.0	0.0	0.0	0.0	0.0	0.0	0.0	0.0	0.0	0.0	0.0	0.0	0.0	0.0	0.0	0.0	0.0	0.0	0.0	0.0	0.0	0.0	0.0	Predicted membrane protein
COG4409	3295.0	2750.0	2647.0	1177.0	1127.0	1583.0	567.0	2327.0	1322.0	2871.0	4695.0	1163.0	3710.0	1347.0	3388.0	380.0	1431.0	1518.0	2830.0	4082.0	3089.0	3188.0	1187.0	Neuraminidase (sialidase)
COG4033	0.0	0.0	0.0	0.0	0.0	0.0	0.0	0.0	0.0	0.0	0.0	0.0	0.0	0.0	0.0	0.0	0.0	0.0	0.0	0.0	0.0	0.0	0.0	Uncharacterized protein conserved in archaea
COG4032	346.0	250.0	340.0	104.0	72.0	67.0	19.0	93.0	215.0	320.0	677.0	220.0	750.0	49.0	475.0	187.0	377.0	64.0	409.0	1028.0	581.0	180.0	103.0	Predicted thiamine-pyrophosphate-binding protein
COG4031	2.0	0.0	0.0	0.0	2.0	0.0	1.0	0.0	0.0	0.0	0.0	0.0	0.0	0.0	0.0	0.0	0.0	0.0	0.0	0.0	0.0	0.0	0.0	Predicted metal-binding protein
COG1558	9983.0	4432.0	6221.0	2338.0	1563.0	2220.0	287.0	2042.0	4926.0	6475.0	11582.0	7221.0	10474.0	1570.0	9241.0	1203.0	3718.0	1088.0	7143.0	17647.0	10012.0	2544.0	1752.0	Flagellar basal body rod protein
COG4039	0.0	0.0	0.0	0.0	0.0	0.0	0.0	0.0	0.0	0.0	0.0	0.0	0.0	0.0	0.0	0.0	0.0	0.0	0.0	0.0	0.0	0.0	0.0	Predicted membrane protein
COG4038	0.0	0.0	0.0	0.0	0.0	0.0	0.0	0.0	0.0	0.0	0.0	0.0	0.0	0.0	0.0	0.0	0.0	0.0	0.0	0.0	0.0	0.0	0.0	Predicted membrane protein
COG4393	1092.0	2046.0	703.0	705.0	1157.0	1322.0	980.0	983.0	1156.0	711.0	100.0	135.0	251.0	1511.0	68.0	385.0	287.0	1739.0	982.0	669.0	769.0	682.0	748.0	Predicted membrane protein
COG3754	3012.0	3848.0	2276.0	1000.0	825.0	819.0	533.0	1464.0	3106.0	2988.0	6474.0	3156.0	5534.0	953.0	5272.0	471.0	2057.0	669.0	2813.0	7370.0	6084.0	1559.0	1450.0	Lipopolysaccharide biosynthesis protein
COG4940	659.0	255.0	94.0	83.0	106.0	85.0	52.0	81.0	108.0	210.0	114.0	88.0	132.0	481.0	103.0	68.0	397.0	102.0	223.0	145.0	216.0	122.0	28.0	Competence protein ComGF
COG4013	0.0	0.0	0.0	0.0	0.0	0.0	0.0	0.0	0.0	0.0	0.0	0.0	0.0	0.0	0.0	0.0	0.0	0.0	0.0	0.0	0.0	0.0	0.0	Uncharacterized protein conserved in archaea
COG3421	9.0	18.0	2.0	2.0	2.0	36.0	3.0	14.0	15.0	19.0	0.0	4.0	5.0	2.0	16.0	0.0	16.0	0.0	12.0	5.0	10.0	0.0	9.0	Uncharacterized protein conserved in bacteria
COG4401	1255.0	717.0	298.0	90.0	79.0	412.0	10.0	73.0	155.0	156.0	166.0	153.0	248.0	68.0	100.0	38.0	94.0	37.0	312.0	489.0	179.0	59.0	67.0	Chorismate mutase
COG1221	1376.0	539.0	389.0	255.0	65.0	368.0	3.0	55.0	115.0	605.0	252.0	149.0	316.0	36.0	341.0	19.0	112.0	25.0	178.0	953.0	219.0	159.0	39.0	Transcriptional regulators containing an AAA-type ATPase domain and a DNA-binding domain
COG4339	2263.0	3318.0	2286.0	593.0	1262.0	878.0	463.0	1341.0	2241.0	2233.0	4225.0	2375.0	3799.0	498.0	3055.0	911.0	1554.0	1317.0	2960.0	4450.0	3357.0	958.0	1398.0	Uncharacterized protein conserved in bacteria
COG0864	2814.0	2591.0	1535.0	1028.0	1170.0	1591.0	618.0	1111.0	996.0	1901.0	1351.0	784.0	1666.0	460.0	1272.0	281.0	696.0	1657.0	1602.0	3271.0	1600.0	581.0	829.0	Predicted transcriptional regulators containing the CopG/Arc/MetJ DNA-binding domain and a metal-binding domain
COG3647	3452.0	1879.0	2103.0	1107.0	838.0	1287.0	779.0	828.0	2256.0	2849.0	4616.0	2893.0	4068.0	1037.0	2680.0	460.0	2254.0	979.0	2245.0	6315.0	5429.0	925.0	1162.0	Predicted membrane protein
COG0860	26694.0	25452.0	12976.0	6247.0	6457.0	10775.0	3220.0	7604.0	9107.0	14479.0	19055.0	9242.0	17334.0	6820.0	14637.0	1785.0	8302.0	6290.0	14083.0	35536.0	20097.0	7771.0	4163.0	N-acetylmuramoyl-L-alanine amidase
COG0861	22165.0	16003.0	18055.0	7729.0	5046.0	4955.0	1725.0	7477.0	13965.0	19710.0	32477.0	22637.0	31811.0	5322.0	27773.0	3629.0	11512.0	5643.0	19837.0	43826.0	29004.0	7791.0	6044.0	Membrane protein TerC, possibly involved in tellurium resistance
COG0863	18781.0	15717.0	9676.0	5267.0	5325.0	7321.0	3190.0	6375.0	10028.0	11032.0	15880.0	7667.0	15552.0	5618.0	14005.0	2272.0	6515.0	6036.0	12160.0	22686.0	16702.0	5323.0	3295.0	DNA modification methylase
COG3422	1891.0	1165.0	2029.0	1287.0	1289.0	1240.0	649.0	1395.0	1532.0	2469.0	2721.0	2779.0	3305.0	1984.0	2777.0	1185.0	1439.0	1782.0	2701.0	4510.0	2897.0	714.0	779.0	Uncharacterized conserved protein
COG5632	3275.0	6234.0	593.0	496.0	776.0	1688.0	202.0	1154.0	328.0	1479.0	367.0	94.0	627.0	396.0	532.0	352.0	214.0	736.0	818.0	3374.0	421.0	676.0	55.0	N-acetylmuramoyl-L-alanine amidase
COG3980	564.0	376.0	334.0	138.0	99.0	281.0	20.0	147.0	417.0	490.0	805.0	483.0	754.0	122.0	559.0	31.0	258.0	380.0	384.0	1443.0	671.0	277.0	156.0	Spore coat polysaccharide biosynthesis protein, predicted glycosyltransferase
COG3981	2126.0	4727.0	1616.0	817.0	1638.0	1572.0	1537.0	2454.0	1192.0	1463.0	1295.0	851.0	1281.0	1128.0	1003.0	773.0	1963.0	1656.0	2432.0	2499.0	2925.0	1303.0	742.0	Predicted acetyltransferase
COG3964	2318.0	1358.0	2129.0	874.0	394.0	454.0	132.0	823.0	1912.0	2597.0	5405.0	2621.0	5208.0	791.0	5204.0	293.0	1607.0	626.0	2537.0	5767.0	4389.0	1142.0	454.0	Predicted amidohydrolase
COG4588	81.0	48.0	39.0	31.0	32.0	20.0	8.0	36.0	96.0	134.0	74.0	294.0	108.0	21.0	124.0	4.0	67.0	5.0	76.0	147.0	78.0	15.0	22.0	Accessory colonization factor AcfC, contains ABC-type periplasmic domain
COG4721	1435.0	4263.0	2430.0	886.0	1002.0	1152.0	728.0	696.0	971.0	578.0	2213.0	1038.0	735.0	761.0	1177.0	413.0	1213.0	590.0	1561.0	1876.0	2946.0	256.0	1201.0	Predicted membrane protein
COG2469	0.0	0.0	0.0	0.0	0.0	0.0	0.0	0.0	0.0	0.0	0.0	0.0	0.0	0.0	0.0	0.0	0.0	0.0	0.0	0.0	0.0	0.0	0.0	Uncharacterized conserved protein
COG0744	25837.0	22529.0	19081.0	7564.0	8112.0	8776.0	3785.0	9175.0	14314.0	18525.0	30836.0	17710.0	28846.0	8237.0	25394.0	4298.0	13208.0	7233.0	21100.0	42062.0	30721.0	8056.0	6953.0	Membrane carboxypeptidase (penicillin-binding protein)
COG5636	23.0	9.0	5.0	5.0	2.0	65.0	0.0	9.0	1.0	34.0	46.0	1.0	5.0	2.0	63.0	0.0	1.0	2.0	7.0	268.0	3.0	0.0	1.0	Uncharacterized conserved protein, contains Zn-ribbon-like motif
COG5637	1792.0	712.0	1199.0	402.0	313.0	426.0	63.0	436.0	838.0	1502.0	2810.0	950.0	2590.0	308.0	2451.0	1208.0	1026.0	216.0	1491.0	3262.0	2174.0	559.0	314.0	Predicted integral membrane protein
COG5634	18.0	14.0	8.0	5.0	2.0	5.0	1.0	4.0	8.0	30.0	4.0	3.0	42.0	6.0	30.0	2.0	11.0	1.0	23.0	79.0	35.0	5.0	14.0	Uncharacterized conserved protein
COG3967	934.0	577.0	779.0	258.0	200.0	247.0	55.0	335.0	614.0	1215.0	2383.0	735.0	1933.0	271.0	1773.0	195.0	643.0	425.0	1216.0	2108.0	1652.0	384.0	217.0	Short-chain dehydrogenase involved in D-alanine esterification of lipoteichoic acid and wall teichoic acid (D-alanine transfer protein)
COG3960	2203.0	1354.0	3474.0	1115.0	906.0	694.0	117.0	994.0	1782.0	2722.0	4386.0	3528.0	4823.0	671.0	4987.0	507.0	1651.0	644.0	3648.0	6383.0	4338.0	1150.0	778.0	Glyoxylate carboligase
COG3961	1174.0	182.0	285.0	103.0	76.0	142.0	9.0	114.0	183.0	264.0	229.0	425.0	255.0	41.0	387.0	296.0	142.0	36.0	262.0	758.0	265.0	114.0	62.0	Pyruvate decarboxylase and related thiamine pyrophosphate-requiring enzymes
COG3962	2518.0	2090.0	2747.0	1106.0	1285.0	1346.0	1217.0	1724.0	2533.0	2670.0	4972.0	2662.0	5181.0	1099.0	5120.0	898.0	2835.0	1142.0	3389.0	6387.0	5934.0	1385.0	1523.0	Acetolactate synthase
COG5631	2345.0	1405.0	3279.0	1115.0	909.0	619.0	127.0	1077.0	2160.0	2779.0	4874.0	4885.0	5270.0	834.0	5068.0	275.0	1817.0	662.0	3813.0	6746.0	4616.0	1167.0	806.0	Predicted transcription regulator, contains HTH domain (MarR family)
COG3058	3169.0	1336.0	2275.0	972.0	345.0	503.0	103.0	800.0	1655.0	2373.0	3964.0	2462.0	4280.0	784.0	4333.0	192.0	1316.0	410.0	2338.0	5466.0	3398.0	1051.0	529.0	Uncharacterized protein involved in formate dehydrogenase formation
COG3968	7279.0	11428.0	1965.0	1360.0	1432.0	3388.0	1272.0	1392.0	1319.0	2637.0	2373.0	536.0	2235.0	2885.0	1840.0	658.0	1670.0	1740.0	2583.0	5952.0	3373.0	1766.0	736.0	Uncharacterized protein related to glutamine synthetase
COG3969	1388.0	769.0	327.0	264.0	67.0	408.0	8.0	31.0	82.0	485.0	133.0	25.0	117.0	46.0	284.0	8.0	46.0	102.0	121.0	1198.0	223.0	167.0	11.0	Predicted phosphoadenosine phosphosulfate sulfotransferase
COG5077	1.0	0.0	0.0	1.0	0.0	0.0	0.0	0.0	0.0	0.0	0.0	0.0	0.0	0.0	0.0	0.0	0.0	0.0	0.0	0.0	0.0	0.0	0.0	Ubiquitin carboxyl-terminal hydrolase
COG5639	1831.0	1261.0	1999.0	858.0	319.0	379.0	126.0	762.0	1809.0	2619.0	4679.0	2425.0	4978.0	719.0	4986.0	371.0	1504.0	322.0	2419.0	5470.0	4156.0	1111.0	484.0	Uncharacterized conserved small protein
COG3847	5550.0	3761.0	5557.0	2307.0	985.0	1114.0	355.0	2142.0	4932.0	7139.0	12479.0	7476.0	13355.0	2036.0	12517.0	1635.0	4296.0	952.0	7181.0	15529.0	11041.0	2947.0	1420.0	Flp pilus assembly protein, pilin Flp
COG2169	7129.0	4212.0	6448.0	2250.0	1497.0	1427.0	292.0	2201.0	4087.0	6472.0	11038.0	6640.0	11360.0	1646.0	11280.0	1099.0	3558.0	1204.0	7691.0	13761.0	9614.0	2715.0	1559.0	Adenosine deaminase
COG2168	1587.0	337.0	1304.0	288.0	581.0	360.0	3.0	174.0	90.0	506.0	269.0	998.0	340.0	149.0	253.0	9.0	118.0	258.0	1271.0	897.0	407.0	113.0	433.0	Uncharacterized conserved protein involved in oxidation of intracellular sulfur
COG4396	189.0	122.0	33.0	16.0	8.0	82.0	0.0	3.0	45.0	6.0	6.0	5.0	36.0	123.0	13.0	1.0	4.0	58.0	17.0	144.0	8.0	93.0	0.0	Mu-like prophage host-nuclease inhibitor protein Gam
COG3649	3037.0	4551.0	902.0	1002.0	1282.0	1914.0	799.0	1853.0	472.0	1541.0	341.0	143.0	428.0	912.0	384.0	185.0	284.0	2333.0	1895.0	1687.0	814.0	2431.0	627.0	Uncharacterized protein predicted to be involved in DNA repair
COG3334	2167.0	1383.0	2145.0	875.0	369.0	504.0	146.0	834.0	1830.0	2527.0	4696.0	2579.0	5014.0	754.0	4930.0	627.0	1618.0	353.0	2674.0	5748.0	4243.0	1117.0	536.0	Uncharacterized conserved protein
COG2163	1782.0	1492.0	417.0	413.0	694.0	973.0	447.0	1216.0	200.0	943.0	82.0	81.0	192.0	502.0	199.0	569.0	156.0	748.0	466.0	761.0	293.0	1006.0	29.0	Ribosomal protein L14E/L6E/L27E
COG2162	1326.0	1576.0	1082.0	485.0	206.0	339.0	57.0	269.0	612.0	1521.0	1614.0	550.0	1675.0	235.0	1355.0	71.0	698.0	162.0	1085.0	3118.0	1523.0	540.0	245.0	Arylamine N-acetyltransferase
COG2161	3874.0	1158.0	2689.0	792.0	984.0	1002.0	90.0	686.0	788.0	1571.0	1998.0	2384.0	1961.0	588.0	1405.0	607.0	1081.0	681.0	3074.0	3326.0	1794.0	695.0	1082.0	Antitoxin of toxin-antitoxin stability system
COG2160	2979.0	3941.0	1518.0	710.0	410.0	1073.0	67.0	470.0	917.0	2043.0	3546.0	860.0	2739.0	382.0	2863.0	447.0	976.0	503.0	1591.0	5161.0	2181.0	611.0	560.0	L-arabinose isomerase
COG2167	0.0	0.0	0.0	0.0	0.0	0.0	0.0	0.0	0.0	0.0	0.0	0.0	0.0	0.0	0.0	0.0	0.0	0.0	0.0	0.0	0.0	0.0	0.0	Ribosomal protein L39E
COG3845	16486.0	13057.0	10320.0	4373.0	3685.0	5148.0	2124.0	5505.0	7049.0	10159.0	16085.0	9914.0	16916.0	4641.0	16209.0	2699.0	7221.0	3357.0	12930.0	22748.0	16315.0	5550.0	3134.0	ABC-type uncharacterized transport systems, ATPase components
COG2165	36503.0	18490.0	19975.0	9734.0	12112.0	15492.0	7117.0	10853.0	13051.0	17288.0	23641.0	15734.0	23000.0	8164.0	17212.0	2379.0	13504.0	11946.0	25050.0	48914.0	32071.0	8066.0	9131.0	Type II secretory pathway, pseudopilin PulG
COG2827	9822.0	9347.0	5845.0	2628.0	3139.0	4051.0	1599.0	2996.0	3984.0	7212.0	10769.0	4002.0	9088.0	4578.0	7600.0	1299.0	4311.0	2818.0	8077.0	13889.0	10644.0	3472.0	2183.0	Predicted endonuclease containing a URI domain
COG5175	12.0	14.0	1.0	3.0	8.0	6.0	0.0	0.0	14.0	55.0	18.0	9.0	122.0	2.0	0.0	0.0	2.0	0.0	30.0	44.0	15.0	0.0	5.0	Transcriptional repressor
COG3844	2729.0	1667.0	2344.0	890.0	479.0	529.0	104.0	876.0	1914.0	2787.0	5310.0	3572.0	4349.0	655.0	3418.0	614.0	1791.0	723.0	2791.0	7282.0	5001.0	1121.0	744.0	Kynureninase
COG2824	6773.0	4994.0	5006.0	1856.0	1783.0	2080.0	932.0	1674.0	3714.0	5050.0	8994.0	4930.0	8384.0	1955.0	7202.0	947.0	3562.0	1266.0	5985.0	11325.0	9615.0	1944.0	1890.0	Uncharacterized Zn-ribbon-containing protein involved in phosphonate metabolism
COG5008	4137.0	3047.0	3882.0	868.0	1534.0	1300.0	94.0	1100.0	2003.0	3171.0	6651.0	4111.0	5071.0	617.0	3013.0	597.0	1737.0	815.0	4467.0	8756.0	6324.0	1350.0	1523.0	Tfp pilus assembly protein, ATPase PilU
COG3966	1165.0	2114.0	662.0	429.0	252.0	348.0	344.0	351.0	700.0	1042.0	1284.0	1739.0	1444.0	434.0	1076.0	303.0	610.0	189.0	747.0	2240.0	1181.0	807.0	198.0	Protein involved in D-alanine esterification of lipoteichoic acid and wall teichoic acid (D-alanine transfer protein)
COG3843	3403.0	2321.0	3025.0	1491.0	674.0	863.0	222.0	1787.0	2974.0	4734.0	7729.0	4451.0	7815.0	1238.0	7250.0	724.0	2589.0	948.0	3907.0	9172.0	6709.0	1984.0	800.0	Type IV secretory pathway, VirD2 components (relaxase)
COG4337	216.0	155.0	195.0	75.0	46.0	42.0	11.0	102.0	167.0	272.0	465.0	163.0	402.0	65.0	316.0	14.0	120.0	40.0	241.0	469.0	367.0	105.0	49.0	Uncharacterized protein conserved in bacteria
COG4829	1080.0	720.0	938.0	434.0	228.0	165.0	43.0	359.0	1024.0	1515.0	1912.0	2213.0	2437.0	340.0	1751.0	670.0	1026.0	185.0	1146.0	3278.0	1844.0	449.0	394.0	Muconolactone delta-isomerase
COG4693	58.0	1044.0	89.0	144.0	192.0	131.0	78.0	33.0	42.0	76.0	62.0	9.0	126.0	861.0	65.0	4.0	83.0	170.0	405.0	242.0	278.0	368.0	4.0	Oxidoreductase (NAD-binding), involved in siderophore biosynthesis
COG4692	1281.0	907.0	1275.0	526.0	254.0	375.0	57.0	413.0	884.0	1846.0	3558.0	860.0	2696.0	385.0	2562.0	407.0	874.0	213.0	1437.0	3056.0	2219.0	564.0	280.0	Predicted neuraminidase (sialidase)
COG4691	884.0	640.0	716.0	190.0	576.0	214.0	408.0	956.0	430.0	550.0	874.0	679.0	1068.0	124.0	616.0	396.0	587.0	495.0	1406.0	1232.0	849.0	444.0	289.0	Plasmid stability protein
COG3648	403.0	830.0	304.0	90.0	57.0	137.0	7.0	78.0	126.0	132.0	249.0	221.0	339.0	44.0	357.0	306.0	204.0	55.0	269.0	847.0	345.0	93.0	56.0	Uricase (urate oxidase)
COG4697	0.0	0.0	0.0	0.0	0.0	0.0	0.0	0.0	0.0	0.0	0.0	0.0	0.0	0.0	0.0	0.0	0.0	0.0	0.0	0.0	0.0	0.0	0.0	Uncharacterized protein conserved in archaea
COG1946	6251.0	6513.0	7688.0	2264.0	2714.0	1865.0	606.0	2786.0	3793.0	5647.0	10203.0	7465.0	9399.0	1488.0	8655.0	1460.0	3655.0	1595.0	8346.0	12996.0	9665.0	2498.0	2153.0	Acyl-CoA thioesterase
COG4695	8980.0	6795.0	3634.0	1708.0	1230.0	1995.0	596.0	1824.0	4095.0	4434.0	6706.0	3529.0	7005.0	1091.0	6590.0	976.0	2515.0	847.0	4654.0	9537.0	5564.0	1908.0	1143.0	Phage-related protein
COG4694	1247.0	1371.0	679.0	407.0	148.0	252.0	43.0	294.0	862.0	1209.0	1695.0	1785.0	1971.0	321.0	1255.0	92.0	726.0	135.0	980.0	2933.0	1444.0	371.0	261.0	Uncharacterized protein conserved in bacteria
COG5111	0.0	97.0	0.0	0.0	0.0	3.0	0.0	2.0	2.0	10.0	4.0	0.0	2.0	9.0	0.0	0.0	1.0	3.0	1.0	17.0	25.0	2.0	0.0	DNA-directed RNA polymerase III, subunit C34
COG4699	529.0	161.0	22.0	9.0	4.0	23.0	1.0	8.0	12.0	27.0	36.0	14.0	54.0	99.0	21.0	7.0	19.0	5.0	26.0	44.0	96.0	9.0	4.0	Uncharacterized protein conserved in bacteria
COG3840	2080.0	1110.0	1864.0	871.0	259.0	266.0	103.0	639.0	1494.0	2201.0	3699.0	2227.0	4000.0	735.0	4180.0	164.0	1195.0	274.0	1990.0	4503.0	3386.0	931.0	320.0	ABC-type thiamine transport system, ATPase component
COG3859	2266.0	4778.0	802.0	785.0	1193.0	1347.0	646.0	1411.0	507.0	1542.0	386.0	272.0	718.0	1932.0	608.0	698.0	968.0	1121.0	1422.0	3071.0	773.0	1427.0	115.0	Predicted membrane protein
COG3051	2292.0	1613.0	1459.0	727.0	1107.0	1759.0	1422.0	599.0	1257.0	752.0	933.0	121.0	719.0	2191.0	591.0	180.0	1948.0	1004.0	1472.0	1241.0	3698.0	92.0	1082.0	Citrate lyase, alpha subunit
COG2220	16839.0	12680.0	8481.0	3764.0	2888.0	5666.0	1493.0	4203.0	6924.0	11060.0	17685.0	8848.0	16418.0	4344.0	13903.0	2441.0	6735.0	4398.0	9733.0	26043.0	15851.0	5220.0	2989.0	Predicted Zn-dependent hydrolases of the beta-lactamase fold
COG2221	10105.0	9965.0	3189.0	1961.0	3379.0	5636.0	2326.0	2560.0	2436.0	3245.0	2440.0	713.0	2433.0	2486.0	2015.0	66.0	2727.0	3245.0	4083.0	8012.0	5565.0	728.0	1953.0	Dissimilatory sulfite reductase (desulfoviridin), alpha and beta subunits
COG2222	5517.0	12579.0	3955.0	1810.0	1035.0	1678.0	605.0	1448.0	3860.0	5259.0	9533.0	3830.0	8365.0	2946.0	7554.0	1010.0	2818.0	852.0	4595.0	11843.0	8233.0	3081.0	1165.0	Predicted phosphosugar isomerases
COG2223	17230.0	11500.0	14717.0	5597.0	4452.0	4991.0	1280.0	5129.0	9517.0	14684.0	22485.0	15426.0	20486.0	4070.0	17370.0	3785.0	8943.0	3698.0	15283.0	32180.0	21149.0	7462.0	5327.0	Nitrate/nitrite transporter
COG2224	6518.0	5234.0	5530.0	1988.0	1410.0	1315.0	236.0	1856.0	3884.0	6062.0	10285.0	6981.0	9842.0	1434.0	8576.0	1181.0	3397.0	1300.0	6461.0	13799.0	9352.0	2386.0	1645.0	Isocitrate lyase
COG2225	7546.0	5667.0	7132.0	2397.0	2087.0	1809.0	275.0	2187.0	4312.0	6931.0	11891.0	8247.0	11069.0	1645.0	9990.0	1733.0	3960.0	1630.0	7939.0	15593.0	10753.0	2808.0	2033.0	Malate synthase
COG2226	106615.0	72644.0	69369.0	27053.0	27847.0	34820.0	11581.0	33183.0	44314.0	68523.0	107360.0	61195.0	101236.0	27167.0	84266.0	13921.0	41973.0	26137.0	79553.0	154947.0	103605.0	36650.0	23195.0	Methylase involved in ubiquinone/menaquinone biosynthesis
COG2227	32850.0	21245.0	21211.0	8078.0	9994.0	12861.0	5280.0	10340.0	14141.0	20486.0	33380.0	17297.0	29633.0	6848.0	24394.0	4376.0	14891.0	11042.0	26485.0	49112.0	35741.0	10459.0	8722.0	2-polyprenyl-3-methyl-5-hydroxy-6-metoxy-1,4-benzoquinol methylase
COG1388	7867.0	5914.0	3592.0	1412.0	1545.0	2418.0	291.0	1133.0	2332.0	3512.0	5976.0	4276.0	4656.0	1849.0	3718.0	1253.0	2711.0	1415.0	3991.0	12342.0	5501.0	1570.0	1109.0	FOG: LysM repeat
COG2229	2398.0	645.0	699.0	242.0	158.0	420.0	39.0	293.0	703.0	1300.0	1179.0	543.0	2053.0	188.0	1287.0	88.0	783.0	108.0	797.0	3441.0	1323.0	434.0	327.0	Predicted GTPase
COG0182	6836.0	5056.0	4525.0	1715.0	1737.0	2701.0	573.0	2500.0	2857.0	4452.0	7678.0	4408.0	7115.0	2159.0	6404.0	1047.0	2449.0	1458.0	4885.0	12718.0	7659.0	3091.0	1045.0	Predicted translation initiation factor 2B subunit, eIF-2B alpha/beta/delta family
COG4826	2965.0	3322.0	581.0	355.0	216.0	1141.0	337.0	274.0	191.0	832.0	295.0	194.0	625.0	219.0	488.0	527.0	175.0	384.0	509.0	4032.0	260.0	584.0	94.0	Serine protease inhibitor
COG4394	2610.0	1353.0	2712.0	810.0	1273.0	1341.0	761.0	925.0	1623.0	1774.0	2585.0	3096.0	2534.0	1860.0	1759.0	144.0	1894.0	1022.0	3234.0	4038.0	4016.0	545.0	1365.0	Uncharacterized protein conserved in bacteria
COG1938	532.0	144.0	608.0	180.0	119.0	149.0	15.0	155.0	260.0	278.0	1061.0	610.0	424.0	94.0	695.0	642.0	289.0	85.0	475.0	1239.0	765.0	184.0	357.0	Archaeal enzymes of ATP-grasp superfamily
COG3368	0.0	0.0	0.0	0.0	0.0	0.0	0.0	0.0	0.0	0.0	0.0	0.0	0.0	0.0	0.0	0.0	0.0	0.0	0.0	0.0	0.0	0.0	0.0	Predicted permease
COG3369	1787.0	1200.0	527.0	185.0	121.0	302.0	38.0	216.0	1239.0	950.0	1893.0	406.0	1491.0	189.0	1219.0	347.0	512.0	360.0	605.0	1827.0	1186.0	272.0	256.0	Uncharacterized conserved protein
COG1931	0.0	0.0	0.0	0.0	0.0	0.0	0.0	0.0	0.0	0.0	1.0	0.0	0.0	0.0	0.0	0.0	0.0	0.0	0.0	0.0	0.0	0.0	0.0	Uncharacterized protein conserved in archaea
COG1930	534.0	2413.0	157.0	70.0	67.0	313.0	49.0	65.0	121.0	385.0	364.0	56.0	363.0	1257.0	240.0	14.0	102.0	34.0	183.0	898.0	206.0	200.0	58.0	ABC-type cobalt transport system, periplasmic component
COG1933	0.0	0.0	0.0	0.0	0.0	0.0	0.0	0.0	0.0	0.0	1.0	0.0	0.0	0.0	0.0	0.0	0.0	0.0	0.0	0.0	0.0	0.0	0.0	Archaeal DNA polymerase II, large subunit
COG1932	14319.0	13617.0	9020.0	4018.0	4079.0	5253.0	2079.0	5118.0	6424.0	8779.0	13451.0	8170.0	12135.0	3363.0	10672.0	1647.0	5540.0	4166.0	10588.0	19536.0	13493.0	5342.0	3578.0	Phosphoserine aminotransferase
COG1935	0.0	0.0	0.0	0.0	0.0	0.0	0.0	0.0	0.0	0.0	0.0	0.0	0.0	0.0	0.0	0.0	0.0	0.0	0.0	0.0	0.0	0.0	0.0	Uncharacterized conserved protein
COG1934	7221.0	4835.0	6378.0	2764.0	2813.0	3160.0	1526.0	2902.0	4874.0	6478.0	10703.0	7094.0	10305.0	2129.0	8698.0	1016.0	4510.0	3055.0	7832.0	14680.0	11674.0	2497.0	2505.0	Uncharacterized protein conserved in bacteria
COG3360	1991.0	964.0	2327.0	630.0	850.0	559.0	90.0	653.0	1429.0	2078.0	3665.0	3257.0	3556.0	500.0	2720.0	657.0	1399.0	494.0	2776.0	4816.0	3012.0	709.0	723.0	Uncharacterized conserved protein
COG1936	37.0	11.0	8.0	4.0	2.0	66.0	0.0	10.0	3.0	34.0	56.0	4.0	9.0	4.0	66.0	2.0	2.0	2.0	3.0	261.0	8.0	1.0	3.0	Predicted nucleotide kinase (related to CMP and AMP kinases)
COG3092	782.0	964.0	248.0	186.0	4.0	16.0	3.0	9.0	34.0	302.0	29.0	17.0	104.0	141.0	138.0	5.0	12.0	5.0	17.0	403.0	19.0	72.0	5.0	Uncharacterized protein conserved in bacteria
COG4359	582.0	659.0	688.0	273.0	533.0	787.0	707.0	300.0	727.0	287.0	605.0	125.0	435.0	384.0	336.0	14.0	1033.0	544.0	784.0	753.0	1898.0	132.0	509.0	Uncharacterized conserved protein, possibly involved in methylthioadenosine recycling
COG3848	0.0	0.0	0.0	0.0	0.0	0.0	0.0	1.0	2.0	0.0	0.0	0.0	7.0	0.0	0.0	0.0	0.0	0.0	0.0	0.0	2.0	0.0	0.0	Phosphohistidine swiveling domain
COG1224	0.0	0.0	0.0	0.0	0.0	0.0	0.0	0.0	0.0	0.0	0.0	0.0	0.0	0.0	0.0	0.0	0.0	0.0	0.0	0.0	0.0	0.0	0.0	DNA helicase TIP49, TBP-interacting protein
COG1455	5422.0	16949.0	1218.0	892.0	912.0	1935.0	501.0	435.0	539.0	1498.0	963.0	416.0	1278.0	2815.0	1106.0	474.0	828.0	541.0	1678.0	5708.0	1113.0	1741.0	289.0	Phosphotransferase system cellobiose-specific component IIC
COG5140	8.0	7.0	5.0	4.0	1.0	1.0	0.0	2.0	8.0	22.0	0.0	3.0	30.0	4.0	14.0	0.0	10.0	1.0	13.0	46.0	26.0	2.0	2.0	Ubiquitin fusion-degradation protein
COG2848	5332.0	8629.0	2933.0	1782.0	2732.0	3679.0	1555.0	2513.0	2043.0	1949.0	893.0	321.0	1043.0	3091.0	835.0	378.0	1457.0	3025.0	2988.0	4434.0	3464.0	977.0	1005.0	Uncharacterized conserved protein
COG4041	0.0	0.0	0.0	0.0	0.0	0.0	0.0	0.0	0.0	0.0	0.0	0.0	0.0	0.0	0.0	0.0	0.0	0.0	0.0	0.0	0.0	0.0	0.0	Predicted membrane protein
COG5663	204.0	377.0	128.0	53.0	35.0	196.0	31.0	42.0	103.0	292.0	288.0	149.0	239.0	43.0	241.0	11.0	72.0	26.0	185.0	389.0	369.0	68.0	29.0	Uncharacterized conserved protein
COG1805	2409.0	1848.0	1255.0	480.0	689.0	1166.0	116.0	1162.0	239.0	971.0	416.0	1047.0	458.0	768.0	375.0	314.0	253.0	942.0	2033.0	1297.0	731.0	2426.0	561.0	Na+-transporting NADH:ubiquinone oxidoreductase, subunit NqrB
COG1804	36696.0	23603.0	34203.0	13488.0	8610.0	7484.0	1868.0	12560.0	27902.0	40016.0	60951.0	58341.0	64335.0	9817.0	51709.0	5378.0	26698.0	7356.0	40657.0	94463.0	54796.0	14554.0	11126.0	Predicted acyl-CoA transferases/carnitine dehydratase
COG1807	33298.0	13995.0	16480.0	6565.0	5505.0	8209.0	2700.0	6376.0	12515.0	17446.0	33646.0	16041.0	29112.0	4889.0	23173.0	2389.0	11514.0	6670.0	17618.0	44108.0	29389.0	6951.0	5700.0	4-amino-4-deoxy-L-arabinose transferase and related glycosyltransferases of PMT family
COG1806	7822.0	9831.0	6466.0	2963.0	3084.0	3315.0	1921.0	3477.0	4730.0	7272.0	10577.0	7073.0	10324.0	4448.0	8743.0	2127.0	4858.0	2691.0	8367.0	14602.0	11536.0	4558.0	2249.0	Uncharacterized protein conserved in bacteria
COG1801	8778.0	4771.0	7639.0	2796.0	1969.0	1857.0	364.0	2671.0	6070.0	9398.0	17719.0	9820.0	15637.0	2290.0	13488.0	1117.0	5410.0	2273.0	9046.0	20561.0	14181.0	3501.0	2207.0	Uncharacterized conserved protein
COG2359	2007.0	2107.0	337.0	172.0	110.0	497.0	31.0	64.0	77.0	213.0	127.0	58.0	217.0	36.0	147.0	14.0	35.0	22.0	254.0	805.0	121.0	48.0	69.0	Uncharacterized protein conserved in bacteria
COG1803	8559.0	10111.0	4828.0	2152.0	2274.0	3620.0	961.0	2512.0	3257.0	4914.0	5956.0	4933.0	6711.0	1818.0	6201.0	509.0	3094.0	2054.0	5295.0	14082.0	6873.0	1807.0	1367.0	Methylglyoxal synthase
COG1802	64359.0	51024.0	61838.0	24854.0	17862.0	20053.0	7365.0	23474.0	47156.0	63357.0	106122.0	82635.0	108425.0	21415.0	99831.0	11860.0	44457.0	15650.0	71934.0	148433.0	103217.0	26387.0	17497.0	Transcriptional regulators
COG2354	4667.0	4333.0	5204.0	1678.0	1779.0	1078.0	540.0	2022.0	2355.0	3888.0	5606.0	4342.0	6366.0	1037.0	6207.0	1233.0	2280.0	1246.0	5026.0	7718.0	5434.0	1637.0	1764.0	Uncharacterized protein conserved in bacteria
COG2355	11157.0	9004.0	7097.0	2787.0	2231.0	3284.0	521.0	3695.0	4938.0	8016.0	13608.0	7585.0	12971.0	2502.0	12472.0	796.0	4119.0	2007.0	9069.0	18738.0	12173.0	5119.0	1821.0	Zn-dependent dipeptidase, microsomal dipeptidase homolog
COG2356	2275.0	925.0	1873.0	587.0	1111.0	1225.0	708.0	453.0	742.0	605.0	604.0	1054.0	549.0	389.0	419.0	18.0	1064.0	776.0	1914.0	1488.0	2106.0	214.0	781.0	Endonuclease I
COG2357	7816.0	17630.0	3695.0	1872.0	2651.0	4363.0	1461.0	3289.0	1627.0	4200.0	2943.0	1269.0	2292.0	2955.0	2587.0	1307.0	2493.0	2260.0	3731.0	10177.0	4068.0	2032.0	886.0	Uncharacterized protein conserved in bacteria
COG2350	8954.0	7527.0	9620.0	4011.0	3915.0	2790.0	1413.0	4901.0	7486.0	10255.0	19030.0	12063.0	17449.0	3076.0	15376.0	2214.0	6755.0	3693.0	10460.0	24021.0	17674.0	4337.0	3264.0	Uncharacterized protein conserved in bacteria
COG2351	4807.0	3584.0	5996.0	2105.0	1408.0	1128.0	243.0	1990.0	3853.0	5808.0	9238.0	6649.0	10510.0	1482.0	10241.0	1274.0	3541.0	1329.0	6631.0	12629.0	8615.0	2449.0	1491.0	Transthyretin-like protein
COG2352	7022.0	5752.0	5647.0	1851.0	1577.0	1261.0	177.0	1685.0	2902.0	4972.0	8383.0	5414.0	7494.0	1381.0	5914.0	1421.0	2766.0	1122.0	5469.0	11070.0	7176.0	1815.0	1509.0	Phosphoenolpyruvate carboxylase
COG2353	16576.0	10141.0	14096.0	4640.0	3731.0	3343.0	561.0	4485.0	9103.0	14426.0	30421.0	13392.0	23692.0	3621.0	19534.0	2992.0	8242.0	3287.0	14012.0	33441.0	24984.0	5668.0	4296.0	Uncharacterized conserved protein
COG3419	3743.0	1327.0	2498.0	571.0	886.0	759.0	68.0	731.0	1331.0	2256.0	4132.0	2534.0	3463.0	388.0	1936.0	503.0	1185.0	514.0	2945.0	5648.0	3735.0	847.0	1110.0	Tfp pilus assembly protein, tip-associated adhesin PilY1
COG5166	0.0	0.0	0.0	0.0	0.0	0.0	0.0	0.0	0.0	0.0	0.0	0.0	0.0	0.0	0.0	0.0	0.0	0.0	0.0	0.0	0.0	0.0	0.0	Uncharacterized conserved protein
COG5167	0.0	0.0	0.0	0.0	0.0	2.0	0.0	0.0	2.0	0.0	0.0	0.0	0.0	0.0	0.0	0.0	0.0	0.0	0.0	1.0	0.0	0.0	0.0	Protein involved in vacuole import and degradation
COG2512	966.0	241.0	403.0	140.0	117.0	296.0	8.0	107.0	150.0	435.0	307.0	183.0	381.0	45.0	466.0	39.0	172.0	40.0	349.0	674.0	279.0	130.0	59.0	Uncharacterized membrane-associated protein/domain
COG5164	81.0	39.0	19.0	5.0	6.0	21.0	3.0	6.0	23.0	52.0	4.0	7.0	83.0	5.0	30.0	4.0	22.0	4.0	43.0	99.0	36.0	23.0	39.0	Transcription elongation factor
COG1440	5016.0	9379.0	1291.0	899.0	853.0	1820.0	488.0	438.0	457.0	1441.0	1299.0	693.0	1004.0	2645.0	975.0	412.0	731.0	487.0	1692.0	4045.0	1184.0	1576.0	228.0	Phosphotransferase system cellobiose-specific component IIB
COG4354	1763.0	790.0	749.0	308.0	202.0	282.0	48.0	335.0	748.0	1309.0	3215.0	652.0	2399.0	307.0	2195.0	126.0	732.0	144.0	915.0	2602.0	1869.0	440.0	235.0	Predicted bile acid beta-glucosidase
COG5165	0.0	0.0	0.0	0.0	0.0	0.0	0.0	0.0	0.0	0.0	0.0	0.0	0.0	0.0	0.0	0.0	0.0	0.0	0.0	0.0	0.0	0.0	0.0	Nucleosome-binding factor SPN, POB3 subunit
COG3779	94.0	58.0	91.0	50.0	30.0	103.0	9.0	33.0	101.0	145.0	264.0	140.0	253.0	26.0	216.0	14.0	112.0	20.0	164.0	302.0	415.0	79.0	38.0	Uncharacterized protein conserved in bacteria
COG3778	214.0	43.0	97.0	35.0	41.0	82.0	2.0	16.0	91.0	50.0	42.0	317.0	90.0	12.0	49.0	3.0	27.0	11.0	85.0	212.0	83.0	16.0	16.0	Uncharacterized protein conserved in bacteria
COG3775	3719.0	4434.0	1920.0	955.0	400.0	943.0	109.0	607.0	1467.0	2393.0	3573.0	2086.0	3997.0	732.0	4108.0	177.0	1185.0	294.0	1891.0	5236.0	3424.0	912.0	344.0	Phosphotransferase system, galactitol-specific IIC component
COG3774	3183.0	2574.0	759.0	347.0	249.0	736.0	65.0	294.0	610.0	1373.0	2121.0	549.0	1907.0	363.0	1663.0	356.0	695.0	155.0	1140.0	2727.0	1351.0	433.0	261.0	Mannosyltransferase OCH1 and related enzymes
COG3777	1390.0	814.0	1378.0	514.0	247.0	230.0	55.0	513.0	1096.0	1471.0	2282.0	2299.0	2552.0	382.0	1981.0	138.0	1042.0	297.0	1676.0	3493.0	2096.0	548.0	415.0	Uncharacterized conserved protein
COG3776	934.0	202.0	1228.0	270.0	563.0	313.0	1.0	161.0	68.0	332.0	127.0	948.0	185.0	22.0	191.0	6.0	78.0	242.0	1160.0	819.0	335.0	89.0	276.0	Predicted membrane protein
COG3771	782.0	180.0	248.0	186.0	4.0	17.0	1.0	9.0	33.0	302.0	31.0	17.0	106.0	142.0	138.0	4.0	12.0	5.0	18.0	403.0	20.0	72.0	5.0	Predicted membrane protein
COG3770	1885.0	1199.0	2052.0	933.0	286.0	298.0	116.0	712.0	1618.0	2458.0	4080.0	2402.0	4371.0	780.0	4535.0	428.0	1340.0	304.0	2233.0	5171.0	3581.0	1025.0	430.0	Murein endopeptidase
COG3773	11829.0	10891.0	6208.0	2783.0	1745.0	3544.0	461.0	2599.0	4953.0	8095.0	13621.0	6301.0	13360.0	2002.0	12868.0	1057.0	4099.0	1101.0	7603.0	22463.0	12012.0	2991.0	1296.0	Cell wall hydrolyses involved in spore germination
COG3772	9081.0	4803.0	5741.0	3455.0	2342.0	3367.0	1614.0	3484.0	4521.0	7446.0	9795.0	5381.0	9502.0	2715.0	8558.0	1158.0	4231.0	3324.0	6600.0	14243.0	10490.0	4527.0	2166.0	Phage-related lysozyme (muraminidase)
COG2348	5014.0	6097.0	1537.0	1084.0	1890.0	1711.0	1386.0	1872.0	778.0	1359.0	907.0	694.0	1571.0	1558.0	1022.0	1563.0	972.0	2162.0	2485.0	2809.0	1760.0	1325.0	1071.0	Uncharacterized protein involved in methicillin resistance
COG4654	6008.0	2841.0	4688.0	1402.0	1275.0	979.0	173.0	1697.0	3128.0	5473.0	9954.0	4861.0	8531.0	1158.0	6853.0	456.0	3007.0	1500.0	5613.0	11313.0	7150.0	1910.0	1715.0	Cytochrome c551/c552
COG5160	35.0	22.0	26.0	8.0	4.0	5.0	2.0	12.0	25.0	29.0	83.0	17.0	73.0	4.0	66.0	5.0	29.0	7.0	33.0	75.0	46.0	16.0	8.0	Protease, Ulp1 family
COG3179	3263.0	2169.0	3652.0	1531.0	682.0	560.0	217.0	1397.0	3398.0	4572.0	8734.0	4870.0	9117.0	1326.0	9085.0	680.0	3023.0	621.0	4207.0	9955.0	7572.0	2018.0	872.0	Predicted chitinase
COG3178	6434.0	4224.0	5025.0	1776.0	1344.0	1407.0	238.0	1771.0	3774.0	5635.0	9944.0	6824.0	9579.0	1386.0	8072.0	990.0	3247.0	972.0	6264.0	12929.0	8950.0	2229.0	1683.0	Predicted phosphotransferase related to Ser/Thr protein kinases
COG3177	18684.0	23322.0	12258.0	5345.0	5516.0	8164.0	3711.0	6970.0	9758.0	13069.0	19633.0	10400.0	18620.0	8399.0	16362.0	2575.0	9720.0	5844.0	14099.0	28757.0	21798.0	8238.0	5186.0	Uncharacterized conserved protein
COG3176	6728.0	3380.0	4952.0	2063.0	1452.0	1989.0	347.0	2609.0	3791.0	5992.0	9793.0	6593.0	9377.0	1960.0	7827.0	798.0	3308.0	1573.0	6413.0	13342.0	9090.0	4487.0	1784.0	Putative hemolysin
COG3175	4303.0	2301.0	4362.0	1357.0	1162.0	999.0	195.0	1431.0	2775.0	4239.0	8135.0	4721.0	7405.0	1057.0	6663.0	616.0	2457.0	840.0	5353.0	9969.0	7506.0	1769.0	1276.0	Cytochrome oxidase assembly factor
COG3174	2155.0	676.0	618.0	262.0	153.0	329.0	26.0	274.0	595.0	1280.0	1280.0	682.0	1797.0	174.0	1103.0	340.0	518.0	97.0	717.0	2078.0	1050.0	487.0	467.0	Predicted membrane protein
COG3173	7269.0	6258.0	5133.0	1350.0	1986.0	2044.0	559.0	2209.0	3451.0	4573.0	6406.0	4670.0	6780.0	968.0	5744.0	1447.0	3291.0	1318.0	6574.0	11068.0	6523.0	2095.0	2285.0	Predicted aminoglycoside phosphotransferase
COG3172	2228.0	2250.0	2310.0	758.0	773.0	718.0	40.0	491.0	667.0	1814.0	2355.0	1529.0	1920.0	385.0	2055.0	378.0	695.0	659.0	2180.0	3341.0	1824.0	545.0	482.0	Predicted ATPase/kinase involved in NAD metabolism
COG3171	1182.0	263.0	1260.0	292.0	561.0	318.0	3.0	172.0	103.0	432.0	233.0	942.0	329.0	154.0	225.0	9.0	116.0	246.0	1201.0	1055.0	438.0	119.0	314.0	Uncharacterized protein conserved in bacteria
COG3170	4852.0	2543.0	4016.0	999.0	1570.0	1262.0	92.0	1127.0	1983.0	3167.0	5318.0	5185.0	4772.0	633.0	3102.0	551.0	1825.0	865.0	4697.0	8000.0	5093.0	1207.0	1568.0	Tfp pilus assembly protein FimV
COG5045	0.0	0.0	0.0	0.0	0.0	0.0	0.0	0.0	0.0	0.0	0.0	0.0	0.0	0.0	0.0	0.0	0.0	0.0	0.0	0.0	0.0	0.0	0.0	Ribosomal protein S10E
COG5044	0.0	0.0	0.0	0.0	0.0	0.0	0.0	0.0	0.0	0.0	0.0	0.0	0.0	0.0	0.0	0.0	0.0	0.0	0.0	0.0	0.0	0.0	0.0	RAB proteins geranylgeranyltransferase component A (RAB escort protein)
COG5047	0.0	0.0	0.0	0.0	0.0	0.0	0.0	0.0	0.0	0.0	0.0	0.0	0.0	0.0	0.0	0.0	0.0	0.0	0.0	0.0	0.0	0.0	0.0	Vesicle coat complex COPII, subunit SEC23
COG0460	15300.0	16897.0	9825.0	4138.0	4812.0	6477.0	2502.0	4997.0	7403.0	9533.0	14464.0	8616.0	13172.0	3258.0	11388.0	1835.0	6475.0	4473.0	10873.0	21349.0	15752.0	3600.0	4134.0	Homoserine dehydrogenase
COG0461	16472.0	18907.0	10010.0	4751.0	5219.0	6912.0	2705.0	6575.0	7121.0	10677.0	14392.0	8626.0	13409.0	6181.0	11632.0	2328.0	6380.0	5599.0	12014.0	21550.0	14916.0	7091.0	3915.0	Orotate phosphoribosyltransferase
COG0462	19819.0	22136.0	11275.0	5337.0	5513.0	7466.0	2803.0	7054.0	8457.0	12973.0	17632.0	11043.0	16665.0	6777.0	14323.0	2488.0	7512.0	5838.0	13570.0	26479.0	17390.0	7751.0	4379.0	Phosphoribosylpyrophosphate synthetase
COG0463	110907.0	109291.0	53157.0	25149.0	23468.0	40590.0	12168.0	32352.0	43811.0	64806.0	104496.0	48408.0	89472.0	25117.0	77137.0	9165.0	37786.0	28196.0	66064.0	155051.0	93352.0	39617.0	22555.0	Glycosyltransferases involved in cell wall biogenesis
COG0464	13406.0	5446.0	7146.0	2602.0	2360.0	3517.0	389.0	3313.0	4779.0	8439.0	13265.0	6285.0	12970.0	1686.0	10954.0	2178.0	4839.0	1741.0	8162.0	19413.0	12128.0	3856.0	2392.0	ATPases of the AAA+ class
COG0465	24017.0	26823.0	15559.0	7550.0	9030.0	11699.0	4548.0	10814.0	10451.0	16272.0	21389.0	13042.0	21099.0	8068.0	18622.0	3854.0	9154.0	10203.0	19268.0	35115.0	21892.0	9734.0	5644.0	ATP-dependent Zn proteases
COG0466	19242.0	15463.0	10867.0	4798.0	5418.0	7980.0	3012.0	6323.0	7116.0	11490.0	15272.0	9452.0	14699.0	6223.0	12346.0	2409.0	6976.0	6167.0	13902.0	24676.0	16937.0	7255.0	4326.0	ATP-dependent Lon protease, bacterial type
COG5107	0.0	0.0	0.0	0.0	0.0	0.0	0.0	0.0	0.0	0.0	0.0	0.0	0.0	0.0	0.0	0.0	0.0	0.0	0.0	0.0	0.0	0.0	0.0	Pre-mRNA 3'-end processing (cleavage and polyadenylation) factor
COG0468	18119.0	17970.0	11544.0	5399.0	5419.0	7244.0	2811.0	7180.0	8535.0	12612.0	17995.0	10699.0	17397.0	6743.0	15649.0	2540.0	7549.0	6160.0	13653.0	26653.0	18332.0	7982.0	4553.0	RecA/RadA recombinase
COG0469	17111.0	16934.0	11841.0	4980.0	5899.0	7065.0	2674.0	6004.0	7501.0	10798.0	15556.0	9656.0	14545.0	6108.0	12508.0	2609.0	7406.0	5371.0	13273.0	25197.0	16057.0	5338.0	4047.0	Pyruvate kinase
COG4587	1842.0	2407.0	371.0	177.0	125.0	596.0	23.0	122.0	168.0	456.0	400.0	194.0	578.0	73.0	500.0	29.0	209.0	100.0	385.0	1671.0	708.0	90.0	64.0	ABC-type uncharacterized transport system, permease component
COG4512	3404.0	1535.0	504.0	306.0	517.0	994.0	60.0	526.0	224.0	599.0	234.0	104.0	416.0	42.0	423.0	8.0	132.0	190.0	465.0	3493.0	185.0	88.0	14.0	Membrane protein putatively involved in post-translational modification of the autoinducing quorum-sensing peptide
COG5558	0.0	0.0	0.0	0.0	0.0	0.0	0.0	0.0	0.0	0.0	0.0	0.0	0.0	0.0	0.0	0.0	0.0	0.0	0.0	0.0	0.0	0.0	0.0	Transposase
COG5043	0.0	0.0	0.0	0.0	0.0	0.0	0.0	0.0	0.0	0.0	0.0	0.0	0.0	1.0	0.0	1.0	0.0	268.0	1.0	5.0	0.0	0.0	0.0	Vacuolar protein sorting-associated protein
COG4517	650.0	467.0	508.0	201.0	137.0	276.0	31.0	181.0	571.0	713.0	2428.0	718.0	1308.0	198.0	770.0	101.0	454.0	92.0	563.0	2568.0	2221.0	353.0	152.0	Uncharacterized protein conserved in bacteria
COG4518	14.0	2.0	0.0	0.0	0.0	0.0	0.0	0.0	0.0	0.0	0.0	0.0	3.0	0.0	0.0	0.0	0.0	0.0	0.0	0.0	0.0	0.0	0.0	Mu-like prophage FluMu protein gp41
COG5042	2610.0	1794.0	3049.0	1292.0	485.0	436.0	193.0	1152.0	2753.0	3619.0	6899.0	4064.0	7439.0	1142.0	7757.0	393.0	2269.0	470.0	3342.0	7851.0	6080.0	1612.0	593.0	Purine nucleoside permease
COG4260	4430.0	6418.0	1052.0	622.0	510.0	1548.0	137.0	292.0	1168.0	1267.0	1084.0	276.0	1280.0	298.0	1019.0	83.0	544.0	281.0	1325.0	4629.0	798.0	354.0	237.0	Putative virion core protein (lumpy skin disease virus)
COG2770	97.0	77.0	152.0	36.0	12.0	11.0	7.0	44.0	62.0	127.0	189.0	46.0	179.0	18.0	177.0	67.0	82.0	284.0	113.0	316.0	175.0	81.0	26.0	FOG: HAMP domain
COG2771	9924.0	6266.0	9976.0	3954.0	1769.0	1777.0	581.0	3701.0	7940.0	12314.0	20569.0	11951.0	21928.0	3056.0	20423.0	2385.0	7125.0	1759.0	13291.0	25704.0	18554.0	5067.0	2531.0	DNA-binding HTH domain-containing proteins
COG5253	0.0	0.0	0.0	0.0	0.0	0.0	0.0	0.0	0.0	0.0	0.0	0.0	0.0	0.0	0.0	0.0	0.0	0.0	0.0	0.0	0.0	0.0	0.0	Phosphatidylinositol-4-phosphate 5-kinase
COG3462	2013.0	1042.0	1271.0	488.0	659.0	978.0	731.0	481.0	1058.0	1117.0	2250.0	559.0	1584.0	532.0	1449.0	629.0	1502.0	607.0	1454.0	2017.0	2868.0	292.0	792.0	Predicted membrane protein
COG0266	12732.0	9650.0	12413.0	4286.0	3518.0	2950.0	800.0	4285.0	7672.0	9215.0	18176.0	10642.0	14697.0	3177.0	14057.0	2845.0	6025.0	2571.0	10892.0	22496.0	14976.0	4149.0	3451.0	Formamidopyrimidine-DNA glycosylase
COG0267	15740.0	15392.0	9764.0	4283.0	5539.0	5896.0	3006.0	5663.0	7237.0	9713.0	14249.0	8811.0	13513.0	6076.0	11590.0	2323.0	7037.0	4910.0	11444.0	22199.0	15029.0	4758.0	3733.0	Ribosomal protein L33
COG0264	15914.0	16808.0	9929.0	4695.0	5147.0	6688.0	2700.0	6529.0	7065.0	10455.0	14145.0	8554.0	13391.0	6156.0	11503.0	2319.0	6344.0	5591.0	11882.0	22020.0	14801.0	7047.0	3892.0	Translation elongation factor Ts
COG0265	47273.0	35812.0	27097.0	11234.0	8720.0	12889.0	2832.0	12383.0	18844.0	30364.0	48713.0	26061.0	45825.0	9338.0	39033.0	6418.0	16244.0	8548.0	30676.0	69482.0	41514.0	14887.0	8243.0	Trypsin-like serine proteases, typically periplasmic, contain C-terminal PDZ domain
COG0262	25481.0	22203.0	17444.0	6875.0	5722.0	7396.0	2437.0	8741.0	13001.0	19460.0	35612.0	16621.0	30228.0	8281.0	27379.0	5598.0	12277.0	5723.0	20705.0	42214.0	30992.0	10672.0	5596.0	Dihydrofolate reductase
COG0263	14427.0	12323.0	8968.0	3564.0	3249.0	4660.0	1177.0	3838.0	5672.0	8970.0	13829.0	8219.0	12588.0	2790.0	11203.0	1821.0	5386.0	2708.0	9280.0	20949.0	13621.0	3584.0	3084.0	Glutamate 5-kinase
COG0260	13631.0	9811.0	11708.0	4874.0	4741.0	4851.0	2224.0	6207.0	9027.0	12077.0	20379.0	11705.0	18731.0	5104.0	16638.0	2389.0	7658.0	4901.0	13151.0	26882.0	20743.0	5365.0	4027.0	Leucyl aminopeptidase
COG0261	15960.0	16832.0	9971.0	4719.0	5164.0	6684.0	2705.0	6560.0	7081.0	10530.0	14279.0	8584.0	13502.0	6175.0	11646.0	2483.0	6426.0	5601.0	12001.0	22018.0	14867.0	7064.0	3902.0	Ribosomal protein L21
COG3083	1103.0	228.0	527.0	258.0	56.0	64.0	3.0	139.0	49.0	310.0	58.0	259.0	141.0	144.0	155.0	6.0	12.0	94.0	430.0	505.0	42.0	85.0	72.0	Predicted hydrolase of alkaline phosphatase superfamily
COG3082	781.0	179.0	248.0	186.0	4.0	16.0	1.0	9.0	33.0	302.0	29.0	17.0	104.0	141.0	138.0	4.0	12.0	5.0	17.0	403.0	16.0	72.0	5.0	Uncharacterized protein conserved in bacteria
COG3081	1166.0	1545.0	1263.0	297.0	579.0	347.0	7.0	177.0	120.0	455.0	159.0	981.0	480.0	161.0	328.0	12.0	129.0	247.0	1245.0	1041.0	401.0	117.0	366.0	Nucleoid-associated protein
COG3080	855.0	239.0	370.0	216.0	12.0	103.0	4.0	44.0	70.0	396.0	140.0	51.0	241.0	155.0	255.0	11.0	63.0	17.0	104.0	639.0	156.0	143.0	68.0	Fumarate reductase subunit D
COG3087	5111.0	2577.0	3589.0	1392.0	1106.0	1142.0	120.0	1179.0	2692.0	4014.0	6430.0	5879.0	5941.0	1033.0	4185.0	603.0	2308.0	1046.0	4055.0	9921.0	5811.0	1527.0	1354.0	Cell division protein
COG3086	3747.0	3178.0	2827.0	1298.0	2429.0	2719.0	1971.0	1985.0	1582.0	1847.0	1444.0	1145.0	1212.0	3221.0	866.0	592.0	2298.0	2130.0	3329.0	2660.0	4574.0	1565.0	1521.0	Positive regulator of sigma E activity
COG0268	15176.0	16113.0	9850.0	4649.0	5113.0	6584.0	2693.0	6515.0	6994.0	10419.0	14036.0	8522.0	13253.0	6123.0	11382.0	2315.0	6310.0	5574.0	11827.0	21593.0	14709.0	6959.0	3890.0	Ribosomal protein S20
COG3583	3592.0	6710.0	2584.0	1298.0	2077.0	2112.0	1044.0	3029.0	1585.0	2025.0	782.0	812.0	1052.0	2330.0	1138.0	1536.0	1660.0	1899.0	2291.0	2580.0	1622.0	2367.0	1176.0	Uncharacterized protein conserved in bacteria
COG1023	3266.0	2513.0	2320.0	817.0	986.0	1259.0	787.0	847.0	1878.0	2110.0	5357.0	1947.0	3286.0	772.0	2554.0	742.0	2269.0	801.0	2796.0	5825.0	5742.0	982.0	1069.0	Predicted 6-phosphogluconate dehydrogenase
COG1022	16998.0	14109.0	10286.0	3722.0	4321.0	6401.0	2257.0	5591.0	6816.0	8145.0	10431.0	8604.0	9685.0	5728.0	8289.0	1499.0	6638.0	4513.0	11786.0	17455.0	12611.0	7277.0	5326.0	Long-chain acyl-CoA synthetases (AMP-forming)
COG1021	1264.0	1422.0	876.0	579.0	405.0	323.0	397.0	335.0	357.0	956.0	727.0	660.0	875.0	1017.0	860.0	557.0	550.0	338.0	945.0	1843.0	954.0	1154.0	142.0	Peptide arylation enzymes
COG1020	20084.0	15048.0	11155.0	4499.0	4540.0	5791.0	1280.0	4235.0	5656.0	10010.0	13617.0	8866.0	13166.0	4309.0	9958.0	2323.0	6478.0	2838.0	11359.0	26537.0	14552.0	5680.0	2016.0	Non-ribosomal peptide synthetase modules and related proteins
COG0688	11919.0	7848.0	7486.0	3421.0	3200.0	4741.0	1685.0	4116.0	5553.0	8936.0	12896.0	7502.0	12179.0	4127.0	10291.0	1124.0	5237.0	4466.0	9571.0	17801.0	13316.0	5229.0	2969.0	Phosphatidylserine decarboxylase
COG1026	3274.0	8429.0	897.0	803.0	1223.0	1866.0	616.0	1428.0	667.0	1991.0	639.0	550.0	1331.0	1786.0	815.0	924.0	853.0	1139.0	1565.0	3981.0	939.0	1833.0	246.0	Predicted Zn-dependent peptidases, insulinase-like
COG1025	956.0	205.0	1226.0	276.0	564.0	315.0	1.0	163.0	75.0	345.0	120.0	955.0	202.0	145.0	191.0	6.0	88.0	242.0	1171.0	1002.0	341.0	116.0	274.0	Secreted/periplasmic Zn-dependent peptidases, insulinase-like
COG1024	77878.0	50512.0	71227.0	25658.0	20296.0	18799.0	4813.0	25743.0	51062.0	74315.0	119086.0	95820.0	119599.0	23749.0	100337.0	11827.0	49659.0	16471.0	82062.0	174021.0	111924.0	31751.0	21614.0	Enoyl-CoA hydratase/carnithine racemase
COG0684	15665.0	10336.0	12827.0	5175.0	3669.0	4217.0	1957.0	4906.0	11604.0	14063.0	23682.0	18014.0	24285.0	4413.0	21177.0	3108.0	10632.0	4310.0	15410.0	31733.0	22579.0	5217.0	4236.0	Demethylmenaquinone methyltransferase
COG0685	14335.0	12338.0	9601.0	3968.0	4047.0	5376.0	1689.0	4157.0	6905.0	9043.0	13840.0	8907.0	13617.0	2634.0	11563.0	1800.0	5558.0	3764.0	10402.0	22018.0	13995.0	3187.0	3509.0	5,10-methylenetetrahydrofolate reductase
COG0686	6286.0	6700.0	5914.0	2493.0	2065.0	2568.0	1085.0	2685.0	4142.0	5848.0	10541.0	4384.0	9474.0	3139.0	9043.0	1365.0	4477.0	2419.0	6243.0	12285.0	10184.0	3006.0	1684.0	Alanine dehydrogenase
COG0687	26931.0	21133.0	27351.0	10003.0	8479.0	8534.0	2447.0	9944.0	17926.0	25234.0	43324.0	33010.0	43989.0	10056.0	42611.0	3807.0	15784.0	6451.0	32467.0	57228.0	42125.0	11900.0	6800.0	Spermidine/putrescine-binding periplasmic protein
COG0680	4353.0	2638.0	2509.0	1814.0	2090.0	2314.0	1202.0	1967.0	2211.0	2884.0	2096.0	695.0	2318.0	702.0	1827.0	121.0	1104.0	3269.0	2546.0	4990.0	2569.0	1005.0	1256.0	Ni,Fe-hydrogenase maturation factor
COG0681	24426.0	24676.0	11638.0	5718.0	6147.0	9452.0	2948.0	8456.0	9537.0	13114.0	17036.0	9612.0	15926.0	7528.0	13999.0	2850.0	7311.0	6931.0	14638.0	28540.0	17075.0	9953.0	4475.0	Signal peptidase I
COG0682	17316.0	19778.0	10204.0	4787.0	5193.0	6944.0	2716.0	6619.0	7153.0	10706.0	14627.0	8676.0	13661.0	6195.0	11816.0	2638.0	6432.0	5620.0	12192.0	22785.0	14952.0	7105.0	3975.0	Prolipoprotein diacylglyceryltransferase
COG0683	68948.0	43736.0	58732.0	22502.0	14514.0	14919.0	4313.0	21362.0	47113.0	62032.0	100367.0	86559.0	108498.0	19259.0	93828.0	10128.0	42280.0	13211.0	69578.0	149448.0	91570.0	25773.0	17255.0	ABC-type branched-chain amino acid transport systems, periplasmic component
COG4275	2290.0	1035.0	2399.0	546.0	846.0	557.0	79.0	624.0	1051.0	2042.0	3761.0	1893.0	3240.0	356.0	2545.0	550.0	1278.0	762.0	3083.0	4563.0	2953.0	767.0	814.0	Uncharacterized conserved protein
COG0518	12250.0	10044.0	11942.0	3651.0	3446.0	3464.0	463.0	3580.0	6782.0	10026.0	18118.0	12776.0	17564.0	2747.0	16046.0	2402.0	6085.0	2079.0	12877.0	23712.0	16216.0	4095.0	4491.0	GMP synthase - Glutamine amidotransferase domain
COG0519	16040.0	16856.0	9896.0	4704.0	5153.0	6809.0	2705.0	6539.0	7056.0	10517.0	14196.0	8541.0	13346.0	6158.0	11503.0	2318.0	6359.0	5624.0	11881.0	22128.0	14954.0	7043.0	3884.0	GMP synthase, PP-ATPase domain/subunit
COG0048	15607.0	16771.0	9887.0	4664.0	5139.0	6663.0	2700.0	6522.0	7054.0	10433.0	14136.0	8539.0	13316.0	6154.0	11448.0	2317.0	6340.0	5587.0	11850.0	21754.0	14799.0	7044.0	3892.0	Ribosomal protein S12
COG0049	15851.0	16624.0	9876.0	4689.0	5145.0	6635.0	2699.0	6528.0	7043.0	10451.0	14095.0	8539.0	13310.0	6155.0	11450.0	2317.0	6335.0	5576.0	11856.0	21757.0	14788.0	6986.0	3892.0	Ribosomal protein S7
COG0514	17802.0	17638.0	9280.0	3956.0	4373.0	6967.0	2075.0	5325.0	5895.0	9659.0	14784.0	7633.0	11865.0	4664.0	10215.0	1736.0	6196.0	5061.0	12248.0	21688.0	15602.0	7778.0	4027.0	Superfamily II DNA helicase
COG0515	76428.0	49517.0	26682.0	9195.0	9245.0	14238.0	2792.0	11735.0	17383.0	27680.0	39191.0	20330.0	33074.0	5900.0	29119.0	6314.0	14345.0	5465.0	26478.0	78755.0	30391.0	11900.0	10560.0	Serine/threonine protein kinase
COG0516	18009.0	20798.0	12576.0	5610.0	6640.0	7231.0	3504.0	8445.0	8788.0	11578.0	16775.0	10184.0	14825.0	6685.0	13347.0	3127.0	7704.0	6424.0	14005.0	23994.0	17224.0	8098.0	5202.0	IMP dehydrogenase/GMP reductase
COG0045	9318.0	6638.0	7188.0	2675.0	2098.0	2102.0	705.0	2980.0	5958.0	8180.0	13783.0	8362.0	12832.0	1968.0	11204.0	1865.0	4710.0	1930.0	8271.0	18045.0	12031.0	3548.0	2757.0	Succinyl-CoA synthetase, beta subunit
COG0042	24967.0	26634.0	16814.0	7145.0	7285.0	9433.0	2966.0	8632.0	11217.0	17368.0	24588.0	16690.0	23820.0	7923.0	20291.0	3613.0	10002.0	6867.0	19540.0	38195.0	24433.0	9766.0	5888.0	tRNA-dihydrouridine synthase
COG0511	15154.0	13337.0	8904.0	3952.0	4593.0	5885.0	2594.0	4294.0	7307.0	10364.0	15353.0	9726.0	14924.0	6073.0	12132.0	1808.0	7089.0	4581.0	10986.0	22669.0	16980.0	3813.0	3711.0	Biotin carboxyl carrier protein
COG0512	14336.0	12389.0	9601.0	4216.0	3994.0	5246.0	1776.0	5004.0	5912.0	9508.0	14031.0	8303.0	12897.0	3655.0	11402.0	1754.0	5569.0	4629.0	10346.0	21014.0	14133.0	5376.0	3743.0	Anthranilate/para-aminobenzoate synthases component II
COG0041	15983.0	16384.0	9796.0	4618.0	4969.0	6664.0	2651.0	6463.0	6975.0	10249.0	14056.0	8479.0	13255.0	5777.0	11336.0	2262.0	5980.0	5479.0	11642.0	21762.0	14696.0	6931.0	3834.0	Phosphoribosylcarboxyaminoimidazole (NCAIR) mutase
COG3555	4318.0	2898.0	3926.0	1841.0	828.0	922.0	235.0	1552.0	4171.0	6006.0	10242.0	7167.0	10284.0	1539.0	8497.0	776.0	3483.0	709.0	4954.0	13081.0	9261.0	2265.0	1181.0	Aspartyl/asparaginyl beta-hydroxylase and related dioxygenases
COG3554	1370.0	972.0	1657.0	731.0	279.0	283.0	111.0	630.0	1573.0	2041.0	3872.0	2278.0	4171.0	609.0	4294.0	167.0	1348.0	275.0	1892.0	4619.0	3681.0	964.0	336.0	Uncharacterized protein conserved in bacteria
COG5002	28156.0	25251.0	15929.0	5756.0	7364.0	8578.0	2521.0	7500.0	9051.0	14752.0	23108.0	13493.0	21238.0	7260.0	18139.0	3579.0	9445.0	6186.0	17904.0	34655.0	21329.0	6858.0	4679.0	Signal transduction histidine kinase
COG3556	1328.0	680.0	1984.0	536.0	751.0	464.0	45.0	584.0	930.0	1187.0	1881.0	3089.0	2026.0	315.0	1484.0	88.0	847.0	474.0	2486.0	3195.0	2005.0	408.0	625.0	Predicted membrane protein
COG4208	7363.0	6559.0	6288.0	2364.0	1479.0	1466.0	278.0	2180.0	4535.0	6687.0	10679.0	8183.0	11722.0	1717.0	10852.0	1044.0	3901.0	1144.0	7343.0	15552.0	9475.0	2711.0	1667.0	ABC-type sulfate transport system, permease component
COG3550	10969.0	9361.0	7351.0	2557.0	2323.0	2384.0	273.0	2494.0	6337.0	7475.0	12290.0	10286.0	11623.0	1681.0	8725.0	1714.0	4493.0	1893.0	9043.0	18006.0	10667.0	2880.0	2824.0	Uncharacterized protein related to capsule biosynthesis enzymes
COG3553	2401.0	1386.0	3149.0	1025.0	947.0	799.0	138.0	976.0	2000.0	2932.0	5001.0	3788.0	5594.0	776.0	5421.0	606.0	1862.0	589.0	3813.0	6339.0	4607.0	1180.0	1100.0	Uncharacterized protein conserved in bacteria
COG3552	1998.0	753.0	1813.0	529.0	256.0	389.0	55.0	432.0	775.0	1235.0	1734.0	1014.0	1796.0	190.0	1378.0	211.0	913.0	357.0	1653.0	3052.0	1691.0	701.0	659.0	Protein containing von Willebrand factor type A (vWA) domain
COG4271	321.0	604.0	159.0	58.0	34.0	297.0	21.0	82.0	211.0	432.0	502.0	101.0	415.0	1232.0	287.0	14.0	105.0	111.0	261.0	698.0	414.0	187.0	152.0	Predicted nucleotide-binding protein containing TIR -like domain
COG4206	33852.0	17494.0	21589.0	9139.0	6975.0	9745.0	2149.0	11644.0	18444.0	34983.0	66343.0	19734.0	51463.0	10438.0	44620.0	3228.0	17096.0	10116.0	29923.0	65156.0	49916.0	18225.0	7616.0	Outer membrane cobalamin receptor protein
COG4200	4598.0	4951.0	1090.0	949.0	843.0	2678.0	356.0	1816.0	1954.0	2568.0	646.0	194.0	883.0	1401.0	778.0	383.0	403.0	1489.0	2156.0	5969.0	883.0	2909.0	974.0	Uncharacterized protein conserved in bacteria
COG3558	2740.0	1937.0	1924.0	662.0	403.0	452.0	69.0	726.0	1251.0	2033.0	2920.0	2716.0	3157.0	422.0	2343.0	407.0	1328.0	407.0	2550.0	4705.0	2558.0	778.0	576.0	Uncharacterized protein conserved in bacteria
COG4270	2489.0	3297.0	2734.0	902.0	690.0	430.0	79.0	841.0	1220.0	1865.0	4779.0	1703.0	3305.0	626.0	3624.0	758.0	1384.0	849.0	2099.0	4259.0	3350.0	819.0	406.0	Predicted membrane protein
COG0190	16357.0	17782.0	11135.0	4849.0	5742.0	7072.0	2719.0	6721.0	7259.0	10772.0	14616.0	9675.0	13762.0	6199.0	11761.0	2221.0	6574.0	5960.0	13249.0	23011.0	16052.0	7178.0	4206.0	5,10-methylene-tetrahydrofolate dehydrogenase/Methenyl tetrahydrofolate cyclohydrolase
COG0191	20423.0	26343.0	12422.0	6201.0	6307.0	9353.0	4082.0	7222.0	9170.0	12663.0	15228.0	8624.0	14371.0	7313.0	13004.0	2479.0	8366.0	6609.0	13589.0	25038.0	17714.0	7505.0	5134.0	Fructose/tagatose bisphosphate aldolase
COG3795	10794.0	4854.0	7228.0	2162.0	1831.0	2150.0	274.0	2569.0	4442.0	6811.0	14110.0	7774.0	11019.0	1518.0	8560.0	837.0	4259.0	1545.0	8780.0	16928.0	12245.0	2977.0	2219.0	Uncharacterized protein conserved in bacteria
COG3794	4991.0	2998.0	4684.0	1853.0	858.0	863.0	305.0	1813.0	4179.0	5833.0	11805.0	5611.0	11505.0	1680.0	11197.0	815.0	3654.0	809.0	5797.0	12300.0	9730.0	2566.0	1141.0	Plastocyanin
COG0194	17747.0	22740.0	10140.0	4837.0	5346.0	7429.0	2805.0	6606.0	7211.0	11460.0	14449.0	8594.0	13709.0	6423.0	11883.0	2468.0	6373.0	5751.0	12212.0	25405.0	14981.0	7240.0	3914.0	Guanylate kinase
COG0195	15887.0	16789.0	9884.0	4689.0	5147.0	6670.0	2700.0	6529.0	7054.0	10451.0	14145.0	8541.0	13321.0	6155.0	11491.0	2318.0	6344.0	5587.0	11861.0	21776.0	14801.0	7044.0	3892.0	Transcription elongation factor
COG3791	19568.0	11446.0	19586.0	7239.0	4685.0	4188.0	1027.0	7022.0	15839.0	22259.0	40016.0	27279.0	40383.0	5872.0	36811.0	3019.0	13251.0	3628.0	24183.0	49445.0	36874.0	9379.0	5409.0	Uncharacterized conserved protein
COG0197	15887.0	16789.0	9884.0	4689.0	5147.0	6670.0	2700.0	6529.0	7054.0	10451.0	14144.0	8541.0	13321.0	6155.0	11491.0	2317.0	6344.0	5587.0	11861.0	21776.0	14801.0	7044.0	3892.0	Ribosomal protein L16/L10E
COG0198	15888.0	16749.0	9874.0	4681.0	5137.0	6657.0	2700.0	6517.0	7050.0	10375.0	14156.0	8528.0	13278.0	6152.0	11483.0	2317.0	6343.0	5587.0	11846.0	21756.0	14793.0	7029.0	3890.0	Ribosomal protein L24
COG0199	16591.0	16944.0	10009.0	4723.0	5668.0	6734.0	3065.0	7212.0	7287.0	10469.0	14353.0	8753.0	13554.0	6284.0	11641.0	2488.0	6781.0	5913.0	12305.0	21153.0	15238.0	7228.0	3993.0	Ribosomal protein S14
COG3589	1293.0	3583.0	280.0	271.0	430.0	582.0	86.0	79.0	93.0	195.0	127.0	43.0	246.0	1025.0	172.0	34.0	125.0	194.0	663.0	1143.0	340.0	340.0	79.0	Uncharacterized conserved protein
COG0430	550.0	303.0	429.0	263.0	61.0	128.0	9.0	70.0	172.0	563.0	264.0	148.0	616.0	53.0	462.0	13.0	165.0	31.0	250.0	851.0	236.0	110.0	144.0	RNA 3'-terminal phosphate cyclase
COG3799	957.0	922.0	1108.0	590.0	610.0	883.0	741.0	509.0	1365.0	1089.0	1856.0	1835.0	1717.0	626.0	1333.0	73.0	1551.0	592.0	1390.0	2434.0	3040.0	339.0	643.0	Methylaspartate ammonia-lyase
COG3798	2082.0	1496.0	2328.0	993.0	441.0	438.0	156.0	892.0	2037.0	3170.0	5233.0	3062.0	5567.0	815.0	5491.0	439.0	1762.0	385.0	3094.0	6333.0	4696.0	1253.0	510.0	Uncharacterized protein conserved in bacteria
COG5005	1013.0	1053.0	1234.0	567.0	1027.0	1683.0	1413.0	601.0	1439.0	534.0	1066.0	408.0	739.0	998.0	516.0	37.0	1942.0	1014.0	1373.0	1052.0	3612.0	203.0	986.0	Mu-like prophage protein gpG
COG4022	0.0	0.0	0.0	0.0	0.0	0.0	0.0	0.0	0.0	0.0	0.0	0.0	0.0	0.0	0.0	0.0	0.0	0.0	0.0	0.0	0.0	0.0	0.0	Uncharacterized protein conserved in archaea
COG4023	0.0	0.0	0.0	0.0	0.0	0.0	0.0	0.0	0.0	0.0	1.0	0.0	0.0	0.0	0.0	0.0	0.0	0.0	0.0	0.0	0.0	0.0	0.0	Preprotein translocase subunit Sec61beta
COG1481	6107.0	11394.0	3410.0	1680.0	2582.0	3439.0	1743.0	2742.0	2291.0	2469.0	1990.0	1125.0	1812.0	3623.0	1611.0	1204.0	2276.0	1983.0	3379.0	5754.0	3765.0	1923.0	1751.0	Uncharacterized protein conserved in bacteria
COG1480	5609.0	3132.0	2114.0	1417.0	1187.0	2918.0	1032.0	2669.0	1640.0	3042.0	2786.0	797.0	2489.0	3403.0	2225.0	231.0	2055.0	2218.0	3502.0	5482.0	3800.0	5229.0	1349.0	Predicted membrane-associated HD superfamily hydrolase
COG5633	1152.0	408.0	549.0	250.0	60.0	187.0	1.0	136.0	38.0	312.0	49.0	269.0	126.0	244.0	145.0	5.0	23.0	99.0	454.0	482.0	39.0	74.0	77.0	Predicted periplasmic lipoprotein
COG1482	10751.0	12429.0	4776.0	2440.0	2356.0	3800.0	1718.0	3014.0	3111.0	4294.0	5820.0	2018.0	4972.0	3687.0	4579.0	1000.0	2976.0	2365.0	5223.0	10033.0	6076.0	4605.0	1936.0	Phosphomannose isomerase
COG1485	6808.0	5179.0	6806.0	2217.0	2091.0	1677.0	244.0	2139.0	4080.0	6224.0	11250.0	8482.0	10120.0	1495.0	9209.0	1347.0	3784.0	1331.0	8022.0	14786.0	10251.0	2549.0	1973.0	Predicted ATPase
COG1484	43732.0	50261.0	28104.0	11491.0	12219.0	15105.0	3230.0	10549.0	12145.0	24761.0	25627.0	19634.0	27217.0	9457.0	25781.0	5859.0	11071.0	7893.0	27853.0	53489.0	25499.0	10438.0	6513.0	DNA replication protein
COG1487	9963.0	7332.0	7232.0	2230.0	2208.0	2569.0	721.0	3196.0	4597.0	7435.0	13135.0	7182.0	12921.0	1775.0	10364.0	1725.0	4436.0	1708.0	10132.0	17136.0	11695.0	3308.0	2595.0	Predicted nucleic acid-binding protein, contains PIN domain
COG1338	9430.0	4273.0	5961.0	2215.0	1522.0	2179.0	270.0	1945.0	4708.0	6199.0	10505.0	6765.0	9976.0	1489.0	8782.0	949.0	3468.0	1052.0	6842.0	16744.0	9471.0	2391.0	1737.0	Flagellar biosynthesis pathway, component FliP
COG1489	6431.0	5337.0	4348.0	1670.0	1723.0	2573.0	942.0	1357.0	2737.0	3736.0	5249.0	3502.0	5687.0	1348.0	5407.0	577.0	2654.0	1271.0	4738.0	9536.0	6129.0	1561.0	1252.0	DNA-binding protein, stimulates sugar fermentation
COG1336	534.0	172.0	144.0	48.0	16.0	167.0	4.0	34.0	79.0	90.0	129.0	80.0	302.0	14.0	101.0	13.0	36.0	12.0	97.0	510.0	75.0	43.0	48.0	Uncharacterized protein predicted to be involved in DNA repair (RAMP superfamily)
COG1335	42233.0	31790.0	34193.0	13701.0	11700.0	11984.0	4103.0	15765.0	23651.0	34985.0	52837.0	41825.0	54832.0	11618.0	48070.0	7937.0	21077.0	11082.0	40605.0	78171.0	50753.0	17670.0	10508.0	Amidases related to nicotinamidase
COG1334	3261.0	1609.0	1992.0	604.0	1139.0	893.0	93.0	954.0	1160.0	1621.0	2229.0	2831.0	2400.0	393.0	1688.0	140.0	1046.0	552.0	2365.0	4238.0	2244.0	516.0	704.0	Uncharacterized flagellar protein FlaG
COG1333	3602.0	2575.0	3201.0	1170.0	1294.0	728.0	530.0	1593.0	1621.0	2101.0	3401.0	3146.0	3133.0	864.0	2626.0	719.0	1679.0	872.0	3181.0	5334.0	3282.0	1088.0	725.0	ResB protein required for cytochrome c biosynthesis
COG1332	528.0	986.0	391.0	494.0	951.0	896.0	579.0	802.0	274.0	362.0	117.0	95.0	173.0	418.0	75.0	4.0	138.0	1500.0	837.0	462.0	498.0	22.0	357.0	Uncharacterized protein predicted to be involved in DNA repair (RAMP superfamily)
COG1331	10915.0	5346.0	4840.0	1969.0	1137.0	2541.0	274.0	1825.0	4173.0	6623.0	13749.0	4962.0	11222.0	1590.0	10508.0	640.0	3590.0	1321.0	5290.0	16168.0	10407.0	2529.0	1369.0	Highly conserved protein containing a thioredoxin domain
COG1330	2812.0	2188.0	2162.0	613.0	821.0	777.0	43.0	500.0	1006.0	1670.0	3206.0	2180.0	2478.0	438.0	1625.0	426.0	990.0	396.0	2131.0	4686.0	3136.0	755.0	647.0	Exonuclease V gamma subunit
COG5328	2120.0	1450.0	2338.0	935.0	415.0	433.0	151.0	915.0	1947.0	2883.0	5090.0	2775.0	5372.0	797.0	5348.0	464.0	1663.0	410.0	3202.0	5957.0	4499.0	1210.0	567.0	Uncharacterized protein conserved in bacteria
COG5329	22.0	75.0	18.0	5.0	7.0	6.0	0.0	4.0	1.0	3.0	4.0	3.0	1.0	0.0	3.0	0.0	0.0	1.0	15.0	7.0	0.0	0.0	0.0	Phosphoinositide polyphosphatase (Sac family)
COG5321	1964.0	1339.0	2168.0	888.0	374.0	406.0	146.0	817.0	1827.0	2668.0	4797.0	2658.0	5071.0	759.0	5152.0	455.0	1572.0	362.0	2880.0	5561.0	4266.0	1123.0	530.0	Uncharacterized protein conserved in bacteria
COG5322	253.0	95.0	189.0	50.0	34.0	139.0	11.0	48.0	128.0	96.0	268.0	191.0	368.0	40.0	124.0	36.0	70.0	35.0	273.0	287.0	284.0	66.0	59.0	Predicted dehydrogenase
COG5323	1061.0	708.0	957.0	346.0	235.0	253.0	69.0	377.0	662.0	1384.0	1979.0	792.0	1932.0	280.0	1711.0	325.0	677.0	239.0	1677.0	2602.0	1680.0	534.0	323.0	Uncharacterized conserved protein
COG5324	4.0	4.0	0.0	2.0	0.0	1.0	0.0	3.0	6.0	2.0	0.0	3.0	9.0	1.0	9.0	0.0	3.0	2.0	2.0	3.0	7.0	2.0	0.0	Uncharacterized conserved protein
COG4146	3302.0	2114.0	2654.0	1285.0	1189.0	1324.0	900.0	1105.0	2379.0	3601.0	7301.0	1604.0	5368.0	1282.0	5159.0	285.0	2696.0	1265.0	3399.0	5985.0	6262.0	1103.0	1004.0	Predicted symporter
COG4338	1714.0	809.0	1852.0	397.0	737.0	534.0	54.0	486.0	692.0	1503.0	1931.0	1586.0	2336.0	253.0	1768.0	562.0	769.0	371.0	2308.0	2872.0	1805.0	531.0	701.0	Uncharacterized protein conserved in bacteria
COG3420	4052.0	2150.0	3942.0	1640.0	1971.0	1836.0	753.0	1971.0	2901.0	4388.0	7644.0	4120.0	7357.0	1218.0	6652.0	352.0	2372.0	2160.0	4954.0	9741.0	6601.0	1580.0	1443.0	Nitrous oxidase accessory protein
COG2828	4385.0	4228.0	4682.0	1838.0	2111.0	2438.0	1527.0	1667.0	3904.0	4328.0	7391.0	5982.0	6566.0	1645.0	4941.0	901.0	4321.0	1645.0	5326.0	10246.0	9641.0	1475.0	2066.0	Uncharacterized protein conserved in bacteria
COG2829	3856.0	2732.0	3123.0	1431.0	1840.0	1619.0	653.0	1622.0	2011.0	3047.0	4631.0	4056.0	4013.0	799.0	2666.0	522.0	1661.0	2060.0	3818.0	6917.0	4753.0	988.0	1359.0	Outer membrane phospholipase A
COG3425	1073.0	1836.0	348.0	225.0	258.0	404.0	367.0	233.0	185.0	436.0	365.0	189.0	450.0	1296.0	289.0	309.0	443.0	195.0	402.0	738.0	412.0	958.0	107.0	3-hydroxy-3-methylglutaryl CoA synthase
COG3424	2005.0	1445.0	990.0	349.0	220.0	319.0	57.0	391.0	689.0	1269.0	2390.0	726.0	2027.0	269.0	1878.0	433.0	676.0	439.0	1273.0	2661.0	1687.0	442.0	268.0	Predicted naringenin-chalcone synthase
COG3427	4438.0	2225.0	3729.0	1372.0	585.0	666.0	183.0	1307.0	2893.0	4025.0	6711.0	4867.0	7463.0	1062.0	6470.0	882.0	2616.0	640.0	4206.0	9687.0	5902.0	1699.0	968.0	Uncharacterized conserved protein
COG3426	2811.0	2409.0	983.0	527.0	1083.0	1974.0	848.0	829.0	886.0	954.0	736.0	171.0	567.0	761.0	537.0	71.0	1410.0	791.0	1223.0	1939.0	1948.0	237.0	525.0	Butyrate kinase
COG3429	1001.0	2335.0	1834.0	553.0	416.0	376.0	21.0	395.0	342.0	356.0	1139.0	759.0	672.0	232.0	740.0	399.0	358.0	109.0	875.0	1499.0	953.0	227.0	712.0	Glucose-6-P dehydrogenase subunit
COG2823	13510.0	6479.0	8716.0	3221.0	3274.0	2912.0	866.0	3412.0	5707.0	9369.0	14670.0	10684.0	13690.0	2246.0	10132.0	1352.0	5092.0	3097.0	9964.0	20481.0	12406.0	3182.0	3467.0	Predicted periplasmic or secreted lipoprotein
COG2820	7509.0	6714.0	2021.0	1575.0	1257.0	2660.0	609.0	2620.0	1126.0	3671.0	3550.0	781.0	3035.0	1874.0	2865.0	646.0	1108.0	2234.0	3028.0	5483.0	2724.0	3658.0	522.0	Uridine phosphorylase
COG2821	5189.0	2526.0	3781.0	1621.0	648.0	742.0	201.0	1390.0	3099.0	4767.0	7336.0	4940.0	7819.0	1289.0	7123.0	594.0	2608.0	761.0	4573.0	10009.0	6341.0	1986.0	1132.0	Membrane-bound lytic murein transglycosylase
COG2826	24466.0	33561.0	9353.0	4135.0	3879.0	8412.0	851.0	4902.0	6062.0	12802.0	19180.0	8653.0	15050.0	11106.0	13459.0	7762.0	6790.0	3201.0	11223.0	28583.0	17209.0	5366.0	2743.0	Transposase and inactivated derivatives, IS30 family
COG4335	1539.0	810.0	876.0	461.0	225.0	662.0	120.0	1238.0	261.0	1103.0	448.0	493.0	637.0	708.0	459.0	75.0	303.0	1115.0	1722.0	1134.0	593.0	2436.0	431.0	DNA alkylation repair enzyme
COG4336	1743.0	3236.0	3000.0	1041.0	1031.0	1041.0	747.0	979.0	1617.0	1429.0	2264.0	2665.0	2280.0	826.0	1890.0	430.0	1876.0	784.0	2571.0	3594.0	3561.0	448.0	832.0	Uncharacterized conserved protein
COG2825	9943.0	4082.0	4946.0	2348.0	1971.0	3523.0	1096.0	3565.0	3417.0	6434.0	7695.0	4646.0	7267.0	3679.0	5911.0	421.0	3427.0	3626.0	6932.0	10700.0	7688.0	6315.0	2492.0	Outer membrane protein
COG4388	467.0	55.0	93.0	63.0	31.0	153.0	3.0	22.0	130.0	26.0	20.0	291.0	95.0	135.0	66.0	4.0	15.0	59.0	53.0	313.0	49.0	85.0	21.0	Mu-like prophage I protein
COG4472	4817.0	6975.0	1041.0	899.0	1257.0	2161.0	619.0	1416.0	458.0	1880.0	514.0	243.0	877.0	1827.0	696.0	648.0	692.0	1073.0	1603.0	3853.0	829.0	1520.0	112.0	Uncharacterized protein conserved in bacteria
COG1159	16755.0	18442.0	10479.0	4913.0	6154.0	7191.0	3509.0	8041.0	8017.0	11415.0	16774.0	9565.0	15050.0	6460.0	12617.0	3015.0	7511.0	6314.0	13029.0	24985.0	17679.0	7956.0	4476.0	GTPase
COG1158	13673.0	15526.0	9545.0	4421.0	4917.0	6160.0	2630.0	6399.0	6915.0	10050.0	13938.0	8386.0	13019.0	5667.0	11217.0	2253.0	5905.0	5457.0	11378.0	21099.0	14589.0	6787.0	3861.0	Transcription termination factor
COG1153	0.0	0.0	0.0	0.0	0.0	0.0	0.0	0.0	0.0	0.0	0.0	0.0	0.0	0.0	0.0	0.0	0.0	0.0	0.0	0.0	0.0	0.0	0.0	Formylmethanofuran dehydrogenase subunit D
COG1152	194.0	534.0	71.0	32.0	18.0	44.0	5.0	17.0	67.0	184.0	162.0	28.0	190.0	11.0	114.0	4.0	57.0	13.0	146.0	301.0	131.0	24.0	84.0	CO dehydrogenase/acetyl-CoA synthase alpha subunit
COG1151	10235.0	10953.0	3766.0	3073.0	4499.0	6846.0	3283.0	5005.0	2643.0	4378.0	1814.0	543.0	2070.0	4205.0	1750.0	500.0	2771.0	5758.0	5480.0	8904.0	5742.0	3896.0	2056.0	6Fe-6S prismane cluster-containing protein
COG1150	1758.0	2078.0	665.0	337.0	552.0	1276.0	714.0	290.0	785.0	619.0	533.0	75.0	403.0	391.0	285.0	2.0	979.0	535.0	765.0	1216.0	1793.0	138.0	564.0	Heterodisulfide reductase, subunit C
COG1157	10776.0	4807.0	7774.0	2717.0	2181.0	2682.0	301.0	2273.0	5246.0	7374.0	12343.0	8362.0	11205.0	1640.0	9885.0	1085.0	3954.0	1441.0	8708.0	19075.0	11003.0	2884.0	2223.0	Flagellar biosynthesis/type III secretory pathway ATPase
COG2309	9309.0	13214.0	5202.0	2762.0	2440.0	3976.0	1841.0	3175.0	4562.0	6932.0	9469.0	6596.0	10064.0	4532.0	8605.0	1570.0	4808.0	2258.0	6501.0	15262.0	9685.0	4203.0	1514.0	Leucyl aminopeptidase (aminopeptidase T)
COG1155	6423.0	7362.0	1543.0	1663.0	1868.0	3224.0	1189.0	3190.0	654.0	3469.0	651.0	320.0	1034.0	2905.0	799.0	1249.0	971.0	2545.0	3041.0	3106.0	1319.0	4936.0	479.0	Archaeal/vacuolar-type H+-ATPase subunit A
COG1154	15694.0	15185.0	9609.0	4258.0	4546.0	6294.0	2192.0	5744.0	6922.0	9834.0	14272.0	8501.0	13239.0	4448.0	11658.0	1928.0	5949.0	4823.0	11230.0	21778.0	14730.0	5740.0	3892.0	Deoxyxylulose-5-phosphate synthase
COG5255	155.0	90.0	202.0	42.0	42.0	35.0	5.0	69.0	99.0	148.0	339.0	182.0	174.0	45.0	232.0	11.0	83.0	47.0	341.0	232.0	244.0	66.0	31.0	Uncharacterized protein conserved in bacteria
COG5256	0.0	0.0	0.0	0.0	0.0	0.0	0.0	0.0	0.0	0.0	1.0	0.0	0.0	0.0	0.0	0.0	0.0	0.0	0.0	0.0	0.0	0.0	0.0	Translation elongation factor EF-1alpha (GTPase)
COG5257	0.0	0.0	0.0	0.0	0.0	0.0	0.0	0.0	0.0	0.0	1.0	0.0	0.0	0.0	0.0	0.0	0.0	0.0	0.0	0.0	0.0	0.0	0.0	Translation initiation factor 2, gamma subunit (eIF-2gamma: GTPase)
COG0507	22527.0	24850.0	11387.0	5855.0	5286.0	8988.0	1952.0	8106.0	6935.0	14545.0	16744.0	9659.0	17039.0	6369.0	15752.0	3538.0	6267.0	6663.0	14627.0	28423.0	15411.0	10840.0	3514.0	ATP-dependent exoDNAse (exonuclease V), alpha subunit - helicase superfamily I member
COG2610	12500.0	14534.0	14017.0	5745.0	5884.0	6542.0	3156.0	5218.0	9068.0	11384.0	17660.0	10812.0	16573.0	5631.0	15748.0	1898.0	8607.0	5742.0	13032.0	24317.0	21347.0	3853.0	4358.0	H+/gluconate symporter and related permeases
COG4018	0.0	0.0	0.0	0.0	0.0	0.0	0.0	0.0	0.0	0.0	0.0	0.0	0.0	0.0	0.0	0.0	0.0	0.0	0.0	0.0	0.0	0.0	0.0	Uncharacterized protein conserved in archaea
COG5258	0.0	0.0	0.0	0.0	0.0	0.0	0.0	0.0	0.0	0.0	2.0	0.0	0.0	0.0	0.0	0.0	0.0	0.0	0.0	0.0	0.0	0.0	0.0	GTPase
COG5259	0.0	0.0	0.0	0.0	0.0	0.0	0.0	0.0	0.0	0.0	0.0	0.0	0.0	0.0	0.0	0.0	0.0	0.0	0.0	0.0	0.0	0.0	0.0	RSC chromatin remodeling complex subunit RSC8
COG2916	5466.0	3267.0	4167.0	1780.0	704.0	757.0	149.0	1235.0	3178.0	5685.0	8988.0	4671.0	8012.0	1181.0	5340.0	794.0	2884.0	585.0	3710.0	13298.0	8126.0	2006.0	1393.0	DNA-binding protein H-NS
COG2917	5348.0	3863.0	4104.0	1721.0	762.0	901.0	207.0	1510.0	3322.0	5301.0	7951.0	5422.0	8651.0	1342.0	7657.0	899.0	3111.0	724.0	4939.0	10841.0	6934.0	2091.0	1309.0	Intracellular septation protein A
COG2914	4051.0	2808.0	2971.0	1005.0	945.0	887.0	84.0	892.0	1823.0	2981.0	4815.0	4107.0	4195.0	738.0	2832.0	524.0	1564.0	591.0	3334.0	7021.0	4443.0	1071.0	1087.0	Uncharacterized protein conserved in bacteria
COG2915	1851.0	741.0	1744.0	498.0	714.0	599.0	34.0	384.0	788.0	1309.0	2604.0	1932.0	1922.0	373.0	1160.0	114.0	621.0	331.0	1741.0	3529.0	2668.0	523.0	523.0	Uncharacterized protein involved in purine metabolism
COG2912	3459.0	1437.0	1995.0	803.0	397.0	536.0	103.0	709.0	1437.0	2509.0	5133.0	1683.0	3822.0	656.0	2808.0	271.0	1247.0	611.0	2229.0	6044.0	4242.0	971.0	570.0	Uncharacterized conserved protein
COG2913	6439.0	4577.0	5781.0	2201.0	1404.0	1383.0	245.0	1872.0	4017.0	6557.0	10674.0	6993.0	10341.0	1610.0	8729.0	1061.0	3489.0	1294.0	6640.0	14600.0	9465.0	2490.0	1810.0	Small protein A (tmRNA-binding)
COG2910	4949.0	7673.0	6581.0	2543.0	2638.0	2152.0	835.0	2662.0	3935.0	5485.0	10366.0	6680.0	9508.0	1930.0	8667.0	939.0	3326.0	2451.0	7151.0	13105.0	9902.0	2182.0	2545.0	Putative NADH-flavin reductase
COG2911	11066.0	6404.0	7563.0	3477.0	3238.0	4196.0	1711.0	4291.0	5806.0	9091.0	14442.0	7986.0	13200.0	4271.0	11203.0	1196.0	5408.0	4473.0	9966.0	17914.0	14025.0	5309.0	3103.0	Uncharacterized protein conserved in bacteria
COG4028	0.0	0.0	0.0	0.0	0.0	0.0	0.0	0.0	0.0	0.0	0.0	0.0	0.0	0.0	0.0	0.0	0.0	0.0	0.0	0.0	0.0	0.0	0.0	Predicted P-loop ATPase/GTPase
COG3677	7314.0	1400.0	1642.0	1017.0	122.0	376.0	83.0	253.0	591.0	1910.0	1435.0	489.0	1952.0	363.0	1537.0	252.0	658.0	362.0	750.0	2807.0	1189.0	627.0	371.0	Transposase and inactivated derivatives
COG2918	3287.0	2994.0	2969.0	1135.0	1565.0	1570.0	846.0	1038.0	1863.0	2290.0	2330.0	3483.0	2772.0	1634.0	2071.0	527.0	2620.0	1149.0	3515.0	4367.0	3783.0	802.0	1244.0	Gamma-glutamylcysteine synthetase
COG2919	10590.0	9523.0	6696.0	2726.0	3079.0	3432.0	1457.0	4020.0	5938.0	7280.0	11872.0	7735.0	10703.0	3054.0	9417.0	1572.0	5357.0	2907.0	8261.0	16217.0	12243.0	3476.0	2958.0	Septum formation initiator
COG4341	1363.0	931.0	1164.0	546.0	268.0	248.0	89.0	481.0	1348.0	2010.0	3534.0	2331.0	3356.0	499.0	2759.0	201.0	1177.0	233.0	1605.0	4142.0	2902.0	676.0	410.0	Predicted HD phosphohydrolase
COG4895	1285.0	1043.0	976.0	424.0	612.0	1010.0	732.0	437.0	1011.0	850.0	1944.0	332.0	1293.0	541.0	1220.0	63.0	1301.0	820.0	1139.0	1785.0	2678.0	210.0	570.0	Uncharacterized conserved protein
COG4385	3759.0	2680.0	3684.0	1985.0	2314.0	3023.0	2098.0	2051.0	3140.0	3273.0	4887.0	2400.0	4854.0	2733.0	4812.0	242.0	3433.0	2789.0	4234.0	6305.0	7390.0	1105.0	1753.0	Bacteriophage P2-related tail formation protein
COG3670	845.0	472.0	693.0	222.0	158.0	223.0	40.0	259.0	569.0	860.0	1438.0	621.0	1463.0	203.0	1185.0	84.0	533.0	129.0	906.0	1749.0	1206.0	365.0	228.0	Lignostilbene-alpha,beta-dioxygenase and related enzymes
COG3403	368.0	342.0	430.0	140.0	84.0	80.0	24.0	137.0	234.0	538.0	827.0	296.0	875.0	112.0	726.0	411.0	364.0	340.0	616.0	1268.0	580.0	181.0	112.0	Uncharacterized conserved protein
COG4894	1038.0	3717.0	300.0	331.0	954.0	440.0	601.0	799.0	405.0	786.0	249.0	264.0	563.0	1287.0	365.0	373.0	784.0	705.0	1142.0	2435.0	765.0	795.0	134.0	Uncharacterized conserved protein
COG0859	21911.0	10370.0	13975.0	5954.0	5790.0	9624.0	4865.0	5990.0	11665.0	14472.0	24035.0	13489.0	20188.0	13040.0	15064.0	1927.0	12314.0	6652.0	15790.0	31874.0	29669.0	7176.0	7012.0	ADP-heptose:LPS heptosyltransferase
COG0858	15768.0	16792.0	9861.0	4679.0	5141.0	6617.0	2701.0	6531.0	7014.0	10476.0	14144.0	8547.0	13335.0	6154.0	11492.0	2318.0	6344.0	5533.0	11862.0	21723.0	14795.0	6973.0	3893.0	Ribosome-binding factor A
COG4897	96.0	108.0	12.0	8.0	5.0	5.0	0.0	7.0	7.0	20.0	19.0	5.0	30.0	14.0	17.0	3.0	17.0	4.0	9.0	43.0	48.0	5.0	3.0	Uncharacterized protein conserved in bacteria
COG0851	7460.0	6528.0	5468.0	2126.0	2147.0	2801.0	1002.0	2277.0	4325.0	5920.0	9728.0	6444.0	9403.0	2823.0	7988.0	995.0	4065.0	1503.0	6045.0	16259.0	10331.0	2184.0	1957.0	Septum formation topological specificity factor
COG0850	7880.0	5981.0	5644.0	2189.0	2195.0	2958.0	1000.0	2326.0	4378.0	6177.0	9959.0	6557.0	9672.0	2872.0	8171.0	1169.0	4187.0	1529.0	6308.0	15617.0	10480.0	2247.0	1996.0	Septum formation inhibitor
COG0853	9066.0	8399.0	4286.0	2487.0	2735.0	3923.0	1942.0	3808.0	3880.0	5977.0	8257.0	4198.0	7413.0	2791.0	5408.0	1174.0	3964.0	3786.0	6068.0	13131.0	9156.0	4439.0	2746.0	Aspartate 1-decarboxylase
COG0852	9697.0	4157.0	5455.0	2460.0	2347.0	2574.0	1254.0	3359.0	5570.0	6884.0	12360.0	6489.0	11579.0	1886.0	9799.0	1008.0	4284.0	3286.0	7053.0	16151.0	10865.0	3024.0	2528.0	NADH:ubiquinone oxidoreductase 27 kD subunit
COG0855	12909.0	15491.0	8125.0	4136.0	3848.0	5861.0	2177.0	5100.0	6716.0	10071.0	13493.0	8036.0	13110.0	4330.0	11230.0	1975.0	5893.0	5161.0	10786.0	20687.0	13760.0	6633.0	3321.0	Polyphosphate kinase
COG0854	8924.0	5362.0	6114.0	2555.0	1628.0	2190.0	387.0	3025.0	4536.0	7699.0	12170.0	7360.0	11496.0	2251.0	9827.0	1114.0	3917.0	2056.0	7761.0	16049.0	10683.0	4985.0	2085.0	Pyridoxal phosphate biosynthesis protein
COG0857	751.0	860.0	1127.0	179.0	599.0	476.0	11.0	207.0	252.0	216.0	997.0	1320.0	430.0	55.0	324.0	33.0	292.0	266.0	1259.0	1326.0	839.0	167.0	323.0	BioD-like N-terminal domain of phosphotransacetylase
COG0087	15800.0	16798.0	9884.0	4688.0	5146.0	6669.0	2703.0	6529.0	7055.0	10445.0	14144.0	8539.0	13316.0	6155.0	11491.0	2317.0	6340.0	5616.0	11861.0	21758.0	14953.0	7044.0	3892.0	Ribosomal protein L3
COG4899	208.0	167.0	177.0	74.0	39.0	39.0	20.0	80.0	176.0	339.0	515.0	102.0	502.0	81.0	371.0	17.0	144.0	30.0	231.0	644.0	405.0	118.0	55.0	Uncharacterized protein conserved in bacteria
COG4898	1552.0	783.0	863.0	366.0	291.0	404.0	85.0	416.0	637.0	1100.0	2129.0	660.0	1590.0	601.0	1624.0	175.0	900.0	515.0	1144.0	2045.0	1464.0	436.0	211.0	Uncharacterized protein conserved in bacteria
COG4384	208.0	103.0	95.0	35.0	41.0	80.0	4.0	16.0	91.0	50.0	42.0	317.0	90.0	12.0	50.0	3.0	27.0	12.0	83.0	220.0	83.0	17.0	16.0	Mu-like prophage protein gp45
COG3671	2465.0	1256.0	1354.0	628.0	324.0	310.0	78.0	600.0	1464.0	2466.0	3014.0	2543.0	3697.0	631.0	2420.0	452.0	1269.0	256.0	1739.0	4386.0	2533.0	770.0	801.0	Predicted membrane protein
COG5435	709.0	66.0	14.0	12.0	2.0	13.0	0.0	5.0	22.0	21.0	23.0	9.0	8.0	1.0	14.0	5.0	7.0	1.0	20.0	331.0	2.0	26.0	6.0	Uncharacterized conserved protein
COG5290	2.0	0.0	0.0	0.0	0.0	0.0	0.0	0.0	0.0	0.0	0.0	0.0	0.0	0.0	0.0	0.0	0.0	0.0	0.0	0.0	0.0	0.0	0.0	IkappaB kinase complex, IKAP component
COG5291	82.0	68.0	11.0	5.0	4.0	46.0	0.0	14.0	2.0	3.0	4.0	4.0	24.0	0.0	3.0	0.0	9.0	2.0	8.0	15.0	2.0	1.0	0.0	Predicted membrane protein
COG2260	0.0	0.0	0.0	0.0	0.0	0.0	0.0	0.0	0.0	0.0	1.0	0.0	0.0	0.0	0.0	0.0	0.0	0.0	0.0	0.0	0.0	0.0	0.0	Predicted Zn-ribbon RNA-binding protein
COG1958	20.0	2.0	24.0	4.0	4.0	128.0	1.0	0.0	34.0	204.0	16.0	0.0	32.0	3.0	23.0	0.0	5.0	0.0	8.0	35.0	4.0	49.0	0.0	Small nuclear ribonucleoprotein (snRNP) homolog
COG5642	2347.0	1112.0	2276.0	694.0	850.0	613.0	93.0	726.0	1578.0	2309.0	4779.0	3350.0	4024.0	597.0	3388.0	195.0	1441.0	769.0	2736.0	4963.0	3605.0	807.0	701.0	Uncharacterized conserved protein
COG5641	0.0	0.0	0.0	0.0	0.0	0.0	0.0	0.0	0.0	0.0	0.0	0.0	0.0	0.0	0.0	0.0	0.0	0.0	0.0	0.0	0.0	0.0	0.0	GATA Zn-finger-containing transcription factor
COG5293	959.0	362.0	394.0	118.0	82.0	258.0	13.0	161.0	874.0	118.0	343.0	366.0	289.0	143.0	161.0	13.0	112.0	118.0	609.0	312.0	241.0	74.0	121.0	Uncharacterized protein conserved in bacteria
COG1464	18398.0	21625.0	17001.0	8070.0	8254.0	8153.0	4307.0	8964.0	12927.0	16445.0	23926.0	19046.0	24963.0	9864.0	21843.0	2885.0	12424.0	7903.0	19024.0	36399.0	26178.0	7649.0	5707.0	ABC-type metal ion transport system, periplasmic component/surface antigen
COG5646	1131.0	2073.0	700.0	243.0	582.0	386.0	420.0	954.0	699.0	1001.0	2203.0	652.0	1808.0	1000.0	1778.0	528.0	862.0	698.0	1085.0	2125.0	1671.0	845.0	256.0	Uncharacterized conserved protein
COG3957	5029.0	4469.0	4161.0	1501.0	1248.0	1299.0	203.0	1332.0	3187.0	4251.0	8511.0	5896.0	7928.0	1173.0	6822.0	894.0	2768.0	787.0	4882.0	12006.0	7888.0	1785.0	1276.0	Phosphoketolase
COG3956	11980.0	11092.0	8083.0	3364.0	3134.0	4555.0	1246.0	4429.0	5012.0	8220.0	13069.0	6306.0	11310.0	3112.0	10288.0	1755.0	4759.0	3171.0	8770.0	16384.0	12655.0	5417.0	2300.0	Protein containing tetrapyrrole methyltransferase domain and MazG-like (predicted pyrophosphatase) domain
COG3959	8032.0	12323.0	4487.0	1905.0	1891.0	4203.0	1617.0	1726.0	4386.0	4654.0	7012.0	3314.0	6850.0	3584.0	6584.0	598.0	4126.0	2100.0	5212.0	12802.0	8639.0	1747.0	1978.0	Transketolase, N-terminal subunit
COG3958	8023.0	12328.0	4488.0	1905.0	1892.0	4205.0	1617.0	1726.0	4386.0	4621.0	7012.0	3314.0	6840.0	3593.0	6580.0	601.0	4126.0	2099.0	5213.0	12812.0	8639.0	1747.0	1980.0	Transketolase, C-terminal subunit
COG5649	4036.0	2816.0	4295.0	1850.0	718.0	741.0	259.0	1654.0	4037.0	5333.0	9651.0	6355.0	10317.0	1558.0	9917.0	528.0	3457.0	726.0	4913.0	12105.0	8719.0	2335.0	944.0	Uncharacterized conserved protein
COG5648	0.0	0.0	0.0	0.0	0.0	0.0	0.0	0.0	0.0	0.0	0.0	0.0	0.0	0.0	0.0	0.0	0.0	0.0	0.0	0.0	0.0	0.0	0.0	Chromatin-associated proteins containing the HMG domain
COG5295	545.0	1495.0	753.0	750.0	987.0	911.0	608.0	859.0	451.0	839.0	572.0	324.0	695.0	396.0	480.0	38.0	265.0	1711.0	1053.0	1035.0	1861.0	191.0	371.0	Autotransporter adhesin
COG5485	4799.0	2319.0	5010.0	1529.0	1690.0	1815.0	873.0	1720.0	3051.0	3584.0	7569.0	4595.0	6987.0	1249.0	6706.0	651.0	3392.0	1336.0	5828.0	9170.0	7778.0	1655.0	1562.0	Predicted ester cyclase
COG5484	1244.0	1319.0	622.0	301.0	95.0	454.0	16.0	114.0	289.0	894.0	793.0	300.0	789.0	235.0	694.0	75.0	318.0	74.0	539.0	1495.0	613.0	228.0	101.0	Uncharacterized conserved protein
COG5487	595.0	505.0	853.0	377.0	164.0	119.0	36.0	262.0	535.0	1094.0	1906.0	618.0	1557.0	204.0	1328.0	74.0	465.0	147.0	1024.0	1770.0	1336.0	358.0	202.0	Small integral membrane protein
COG5486	579.0	220.0	600.0	163.0	89.0	155.0	31.0	156.0	310.0	426.0	916.0	551.0	881.0	73.0	636.0	389.0	217.0	104.0	835.0	1036.0	949.0	210.0	136.0	Predicted metal-binding integral membrane protein
COG5481	3072.0	2020.0	3141.0	1225.0	557.0	645.0	188.0	1242.0	2624.0	3797.0	7763.0	3680.0	6887.0	1034.0	6330.0	597.0	2216.0	570.0	3991.0	9108.0	6934.0	1674.0	818.0	Uncharacterized conserved small protein containing a coiled-coil domain
COG5480	1624.0	1102.0	1892.0	790.0	294.0	328.0	122.0	717.0	1688.0	2179.0	4263.0	2504.0	4545.0	659.0	4555.0	411.0	1404.0	317.0	2355.0	4841.0	3862.0	1029.0	446.0	Predicted integral membrane protein
COG5483	3678.0	2093.0	3105.0	1183.0	619.0	679.0	197.0	1170.0	2743.0	3981.0	8712.0	3593.0	7422.0	1089.0	6991.0	926.0	2460.0	536.0	3841.0	9261.0	7246.0	1674.0	809.0	Uncharacterized conserved protein
COG5482	194.0	115.0	207.0	63.0	46.0	56.0	12.0	84.0	145.0	178.0	397.0	247.0	334.0	42.0	272.0	20.0	114.0	55.0	427.0	374.0	400.0	112.0	38.0	Uncharacterized conserved protein
COG2170	4175.0	3296.0	4303.0	1484.0	856.0	779.0	113.0	1219.0	1947.0	3230.0	5464.0	3661.0	4926.0	838.0	4376.0	1854.0	2160.0	821.0	3473.0	8116.0	4291.0	1261.0	1679.0	Uncharacterized conserved protein
COG2171	9471.0	9033.0	8364.0	3359.0	3300.0	3594.0	1588.0	3400.0	6102.0	7447.0	13164.0	7978.0	11644.0	2529.0	10280.0	1463.0	5075.0	3408.0	8985.0	16477.0	13000.0	2736.0	3275.0	Tetrahydrodipicolinate N-succinyltransferase
COG2172	12119.0	10795.0	4004.0	1736.0	1938.0	4470.0	1067.0	2433.0	2915.0	5306.0	6254.0	2215.0	6261.0	2684.0	4352.0	726.0	2974.0	2526.0	4556.0	13241.0	7270.0	1867.0	1278.0	Anti-sigma regulatory factor (Ser/Thr protein kinase)
COG2173	3175.0	1625.0	1395.0	823.0	376.0	1113.0	189.0	1442.0	1315.0	2486.0	4703.0	1308.0	3320.0	1057.0	2528.0	389.0	1120.0	1180.0	2208.0	5232.0	3842.0	3051.0	609.0	D-alanyl-D-alanine dipeptidase
COG5489	3791.0	2543.0	4084.0	1689.0	677.0	781.0	253.0	1537.0	3582.0	5185.0	9231.0	4973.0	9865.0	1417.0	9948.0	673.0	2925.0	672.0	5270.0	10586.0	8234.0	2167.0	990.0	Uncharacterized conserved protein
COG2175	5653.0	2899.0	5233.0	1698.0	1449.0	1102.0	167.0	1644.0	3264.0	5628.0	7019.0	6720.0	8258.0	1040.0	6171.0	942.0	3569.0	1075.0	6441.0	12633.0	6750.0	1867.0	1741.0	Probable taurine catabolism dioxygenase
COG2176	13922.0	18038.0	8113.0	3825.0	5399.0	7203.0	2691.0	5666.0	4928.0	8518.0	8951.0	7244.0	9895.0	5309.0	8900.0	1604.0	5505.0	5801.0	10373.0	19914.0	11492.0	4285.0	3224.0	DNA polymerase III, alpha subunit (gram-positive type)
COG2177	14905.0	15153.0	9171.0	4403.0	4838.0	6123.0	2589.0	6230.0	6636.0	9582.0	13584.0	7865.0	12189.0	5260.0	10971.0	1984.0	5980.0	5241.0	10793.0	20899.0	14075.0	6396.0	3530.0	Cell division protein
COG3883	2015.0	3098.0	368.0	192.0	268.0	534.0	63.0	122.0	253.0	823.0	235.0	140.0	482.0	521.0	280.0	85.0	456.0	201.0	578.0	1044.0	269.0	286.0	74.0	Uncharacterized protein conserved in bacteria
COG3882	2843.0	805.0	416.0	241.0	150.0	498.0	13.0	156.0	169.0	430.0	561.0	164.0	535.0	44.0	500.0	20.0	259.0	47.0	396.0	1655.0	348.0	138.0	82.0	Predicted enzyme involved in methoxymalonyl-ACP biosynthesis
COG3881	1869.0	640.0	223.0	145.0	85.0	420.0	5.0	65.0	126.0	186.0	116.0	66.0	194.0	51.0	145.0	12.0	53.0	22.0	212.0	586.0	175.0	38.0	34.0	Uncharacterized protein conserved in bacteria
COG3880	2118.0	2609.0	606.0	607.0	942.0	1025.0	551.0	1267.0	264.0	900.0	121.0	104.0	433.0	1205.0	306.0	577.0	265.0	922.0	971.0	1369.0	599.0	1352.0	45.0	Uncharacterized protein with conserved CXXC pairs
COG3887	4700.0	7003.0	1070.0	882.0	1253.0	2159.0	619.0	1415.0	462.0	1885.0	589.0	246.0	895.0	1830.0	658.0	648.0	691.0	1075.0	1611.0	3898.0	826.0	1523.0	126.0	Predicted signaling protein consisting of a modified GGDEF domain and a DHH domain
COG3886	800.0	457.0	33.0	32.0	441.0	177.0	393.0	658.0	194.0	136.0	143.0	154.0	259.0	40.0	158.0	165.0	333.0	325.0	325.0	1366.0	229.0	326.0	56.0	Predicted HKD family nuclease
COG3885	240.0	45.0	38.0	24.0	9.0	118.0	2.0	32.0	17.0	116.0	83.0	9.0	52.0	10.0	82.0	4.0	25.0	8.0	46.0	422.0	44.0	4.0	19.0	Uncharacterized conserved protein
COG1369	0.0	0.0	0.0	0.0	0.0	0.0	0.0	0.0	0.0	0.0	0.0	0.0	0.0	0.0	0.0	0.0	0.0	0.0	0.0	0.0	0.0	0.0	0.0	RNase P/RNase MRP subunit POP5
COG3889	10383.0	5577.0	5232.0	2021.0	2311.0	3273.0	1317.0	2211.0	2354.0	3299.0	5005.0	2324.0	4720.0	1734.0	4226.0	1389.0	3438.0	1613.0	4597.0	8053.0	5499.0	1787.0	1978.0	Predicted solute binding protein
COG3888	14.0	35.0	0.0	0.0	1.0	6.0	0.0	1.0	1.0	1.0	0.0	0.0	10.0	1.0	2.0	1.0	2.0	0.0	3.0	0.0	1.0	0.0	0.0	Predicted transcriptional regulator
COG5595	93.0	16.0	6.0	1.0	2.0	3.0	0.0	1.0	10.0	4.0	16.0	5.0	52.0	124.0	2.0	1.0	5.0	0.0	7.0	27.0	12.0	7.0	1.0	Zn-ribbon-containing, possibly nucleic-acid-binding protein
COG4680	646.0	642.0	879.0	428.0	144.0	145.0	51.0	279.0	686.0	1329.0	2310.0	594.0	2018.0	264.0	1810.0	303.0	666.0	396.0	896.0	2642.0	1643.0	455.0	201.0	Uncharacterized protein conserved in bacteria
COG4681	3280.0	1597.0	3082.0	1022.0	973.0	745.0	84.0	938.0	1795.0	2893.0	4748.0	4155.0	4106.0	604.0	2943.0	270.0	1545.0	607.0	3369.0	6942.0	4451.0	1067.0	1071.0	Uncharacterized protein conserved in bacteria
COG4682	310.0	422.0	655.0	428.0	70.0	60.0	4.0	88.0	113.0	779.0	167.0	144.0	522.0	65.0	599.0	27.0	81.0	40.0	248.0	454.0	182.0	132.0	118.0	Predicted membrane protein
COG4683	403.0	231.0	198.0	83.0	75.0	57.0	13.0	71.0	257.0	353.0	428.0	441.0	749.0	72.0	451.0	290.0	234.0	21.0	281.0	650.0	322.0	96.0	156.0	Uncharacterized protein conserved in bacteria
COG4684	3767.0	5828.0	942.0	810.0	1196.0	1864.0	615.0	1364.0	439.0	1675.0	431.0	225.0	860.0	1803.0	568.0	650.0	668.0	1068.0	1478.0	3443.0	738.0	1520.0	116.0	Predicted membrane protein
COG4685	31.0	115.0	280.0	182.0	17.0	13.0	0.0	9.0	17.0	296.0	23.0	29.0	56.0	17.0	136.0	3.0	8.0	11.0	52.0	124.0	13.0	42.0	10.0	Uncharacterized protein conserved in bacteria
COG4687	677.0	3019.0	104.0	156.0	279.0	271.0	81.0	39.0	43.0	127.0	52.0	25.0	143.0	1001.0	80.0	15.0	94.0	176.0	479.0	424.0	288.0	319.0	39.0	Uncharacterized protein conserved in bacteria
COG3976	5900.0	9997.0	2395.0	1439.0	3129.0	4371.0	2353.0	3444.0	1921.0	2013.0	1554.0	539.0	1525.0	3458.0	1464.0	908.0	2706.0	2479.0	3330.0	5285.0	5054.0	1463.0	1168.0	Uncharacterized protein conserved in bacteria
COG4689	386.0	280.0	356.0	139.0	63.0	85.0	18.0	128.0	328.0	498.0	816.0	407.0	824.0	95.0	717.0	57.0	314.0	61.0	445.0	1176.0	792.0	240.0	109.0	Acetoacetate decarboxylase
COG1926	1181.0	540.0	1216.0	755.0	1127.0	1071.0	625.0	1085.0	1026.0	1405.0	2396.0	793.0	2100.0	459.0	1728.0	721.0	905.0	1661.0	1782.0	2678.0	2284.0	445.0	646.0	Predicted phosphoribosyltransferases
COG1927	0.0	0.0	0.0	0.0	0.0	0.0	0.0	0.0	0.0	0.0	0.0	0.0	0.0	0.0	0.0	0.0	0.0	0.0	0.0	0.0	0.0	0.0	0.0	Coenzyme F420-dependent N(5),N(10)-methenyltetrahydromethanopterin dehydrogenase
COG1924	9179.0	11425.0	2734.0	2047.0	3151.0	4854.0	2031.0	2987.0	1750.0	3482.0	1465.0	436.0	1818.0	4631.0	1417.0	751.0	1702.0	3383.0	3348.0	5684.0	3813.0	1910.0	1228.0	Activator of 2-hydroxyglutaryl-CoA dehydratase (HSP70-class ATPase domain)
COG1925	26032.0	35358.0	14418.0	6255.0	6236.0	9739.0	3288.0	6303.0	8363.0	14432.0	19018.0	12046.0	18656.0	8478.0	17202.0	3417.0	8514.0	4435.0	16010.0	37769.0	20006.0	6742.0	4811.0	Phosphotransferase system, HPr-related proteins
COG1922	10750.0	7719.0	4729.0	2395.0	1585.0	3296.0	484.0	3499.0	3311.0	7107.0	9240.0	4096.0	9047.0	2456.0	8555.0	1573.0	3012.0	2324.0	6147.0	15089.0	7408.0	4921.0	1568.0	Teichoic acid biosynthesis proteins
COG1923	9250.0	5378.0	5766.0	2211.0	1520.0	2045.0	264.0	1884.0	3908.0	6126.0	10255.0	6907.0	10029.0	1576.0	8387.0	1055.0	3326.0	1012.0	6670.0	14005.0	9161.0	2331.0	1713.0	Uncharacterized host factor I protein
COG1920	630.0	144.0	689.0	127.0	152.0	148.0	8.0	167.0	169.0	227.0	482.0	413.0	400.0	42.0	473.0	97.0	350.0	114.0	691.0	944.0	450.0	174.0	132.0	Uncharacterized conserved protein
COG1921	6478.0	6218.0	6734.0	3046.0	2916.0	2891.0	1946.0	3452.0	4522.0	5872.0	9643.0	5294.0	9964.0	2701.0	9886.0	797.0	4418.0	3316.0	6819.0	12122.0	10082.0	2827.0	1857.0	Selenocysteine synthase [seryl-tRNASer selenium transferase]
COG2215	3603.0	1887.0	3128.0	1828.0	1370.0	1510.0	741.0	1809.0	2736.0	3691.0	5587.0	4226.0	6233.0	2447.0	5806.0	500.0	2208.0	1967.0	3825.0	8531.0	5568.0	1458.0	984.0	ABC-type uncharacterized transport system, permease component
COG2214	0.0	0.0	0.0	0.0	0.0	0.0	0.0	0.0	0.0	0.0	0.0	0.0	8.0	0.0	0.0	0.0	0.0	0.0	0.0	0.0	0.0	0.0	0.0	DnaJ-class molecular chaperone
COG2217	56602.0	63083.0	39756.0	18010.0	17422.0	22508.0	8214.0	21238.0	27410.0	42403.0	61122.0	37681.0	62200.0	23602.0	56625.0	9571.0	26400.0	17059.0	46068.0	93452.0	61683.0	23359.0	12387.0	Cation transport ATPase
COG2216	7394.0	5438.0	4933.0	2273.0	1148.0	1620.0	609.0	2016.0	4043.0	6624.0	10434.0	6041.0	10440.0	2093.0	9584.0	1029.0	3936.0	1069.0	5898.0	13301.0	8562.0	2959.0	1281.0	High-affinity K+ transport system, ATPase chain B
COG2211	23624.0	39845.0	11337.0	5401.0	4148.0	8563.0	1797.0	4231.0	8313.0	15727.0	21026.0	8974.0	18007.0	3338.0	16101.0	3484.0	8292.0	3134.0	13475.0	43484.0	19382.0	5324.0	4244.0	Na+/melibiose symporter and related transporters
COG2210	1135.0	504.0	434.0	88.0	99.0	169.0	19.0	93.0	930.0	371.0	475.0	275.0	473.0	38.0	255.0	57.0	259.0	137.0	485.0	662.0	672.0	120.0	358.0	Uncharacterized conserved protein
COG1928	1380.0	2018.0	2450.0	734.0	514.0	478.0	42.0	635.0	1379.0	1033.0	1910.0	1201.0	1432.0	339.0	1401.0	418.0	682.0	261.0	1689.0	2510.0	1687.0	451.0	1143.0	Dolichyl-phosphate-mannose--protein O-mannosyl transferase
COG2212	5074.0	3014.0	6778.0	1967.0	2513.0	1596.0	577.0	2622.0	3403.0	4374.0	8427.0	7700.0	8213.0	1401.0	7323.0	1111.0	3249.0	1470.0	7154.0	11975.0	8485.0	2077.0	2015.0	Multisubunit Na+/H+ antiporter, MnhF subunit
[truncated: 2,795 more rows]
