# Supplementary material for: The effects of genital myiasis on the diversity of the vaginal microbiota in female Bactrian camels
Source: BMC Vet Res. 2022 Mar 5;18:87. doi: 10.1186/s12917-022-03189-5 (PMC8897907; doi:10.1186/s12917-022-03189-5)
Supplement: Supplementary file 5 — Additional file 5. [file 12917_2022_3189_MOESM5_ESM.zip › MPL201709200_16s_yy/C07_picrust/predicted_metagenomes_kegg.txt]

# Constructed from biom file
#OTU ID	B08	B09	A12	A08	A10	B07	A02	A07	B05	B01	B02	A09	A03	A01	A04	A05	A06	A13	A11	B03	B04	B06	B10	KEGG_Description
K01365	0.0	0.0	0.0	0.0	0.0	0.0	0.0	0.0	0.0	0.0	0.0	0.0	0.0	0.0	0.0	0.0	0.0	0.0	0.0	0.0	0.0	0.0	0.0	cathepsin L [EC:3.4.22.15]
K01364	0.0	0.0	0.0	0.0	0.0	0.0	0.0	0.0	0.0	0.0	0.0	0.0	0.0	0.0	0.0	0.0	0.0	0.0	0.0	0.0	0.0	0.0	0.0	streptopain [EC:3.4.22.10]
K01361	756.0	604.0	89.0	85.0	532.0	220.0	438.0	733.0	263.0	241.0	148.0	215.0	276.0	530.0	160.0	221.0	670.0	407.0	544.0	220.0	375.0	356.0	380.0	lactocepin [EC:3.4.21.96]
K01360	0.0	0.0	0.0	1.0	0.0	0.0	0.0	0.0	0.0	0.0	0.0	0.0	1.0	0.0	0.0	0.0	0.0	0.0	0.0	0.0	0.0	2.0	17.0	proprotein convertase subtilisin/kexin type 2 [EC:3.4.21.94]
K01362	24745.0	12808.0	13904.0	5492.0	3356.0	5888.0	856.0	6036.0	10752.0	16875.0	27622.0	15628.0	27094.0	6027.0	23607.0	2747.0	9531.0	3871.0	17002.0	37725.0	25038.0	9169.0	4822.0	None
K02249	79.0	6.0	1.0	0.0	0.0	1.0	1.0	0.0	0.0	1.0	2.0	0.0	5.0	0.0	0.0	0.0	0.0	0.0	2.0	21.0	7.0	1.0	1.0	competence protein ComGG
K05841	219.0	71.0	84.0	25.0	15.0	47.0	4.0	22.0	71.0	114.0	203.0	55.0	281.0	12.0	87.0	11.0	56.0	13.0	132.0	209.0	177.0	45.0	49.0	sterol 3beta-glucosyltransferase [EC:2.4.1.173]
K05844	1585.0	995.0	1948.0	613.0	855.0	626.0	155.0	439.0	1003.0	1566.0	3663.0	2177.0	2067.0	526.0	1470.0	500.0	794.0	763.0	2076.0	4463.0	3296.0	860.0	581.0	ribosomal protein S6 modification protein
K05845	4389.0	3615.0	5356.0	1727.0	1982.0	1208.0	574.0	2079.0	2367.0	3308.0	5843.0	4541.0	5835.0	1641.0	5769.0	1078.0	2824.0	1140.0	5219.0	8172.0	5525.0	1816.0	1235.0	osmoprotectant transport system substrate-binding protein
K05846	11303.0	12355.0	10964.0	4153.0	5323.0	5435.0	3764.0	5418.0	7485.0	8771.0	16235.0	8718.0	14660.0	5320.0	13537.0	2686.0	9046.0	3890.0	12000.0	21077.0	18762.0	4931.0	3873.0	osmoprotectant transport system permease protein
K05847	7410.0	7060.0	6920.0	2448.0	2742.0	3036.0	1363.0	2721.0	4013.0	5310.0	10430.0	5579.0	8672.0	3127.0	7840.0	1092.0	4387.0	1765.0	7128.0	13019.0	10512.0	2635.0	1973.0	osmoprotectant transport system ATP-binding protein
K00508	1890.0	1973.0	1919.0	734.0	447.0	439.0	83.0	626.0	1619.0	2662.0	5875.0	1920.0	4089.0	567.0	3399.0	835.0	1685.0	607.0	1932.0	5671.0	4541.0	1015.0	543.0	linoleoyl-CoA desaturase [EC:1.14.19.3]
K00500	2870.0	1497.0	2906.0	737.0	962.0	746.0	112.0	910.0	1607.0	2726.0	5833.0	2754.0	4405.0	582.0	3368.0	282.0	1483.0	605.0	3562.0	6540.0	5046.0	1041.0	900.0	phenylalanine-4-hydroxylase [EC:1.14.16.1]
K00507	6163.0	3967.0	3550.0	1393.0	812.0	1137.0	191.0	1532.0	3473.0	5273.0	10908.0	5042.0	8910.0	1205.0	6341.0	970.0	3062.0	989.0	4389.0	12593.0	8834.0	1982.0	1477.0	stearoyl-CoA desaturase (delta-9 desaturase) [EC:1.14.19.1]
K00504	31.0	10.0	5.0	0.0	1.0	2.0	2.0	3.0	6.0	8.0	3.0	2.0	3.0	0.0	9.0	1.0	5.0	1.0	6.0	19.0	5.0	10.0	3.0	peptidylglycine monooxygenase [EC:1.14.17.3]
K00505	37.0	14.0	46.0	13.0	3.0	14.0	2.0	8.0	23.0	48.0	19.0	19.0	142.0	8.0	41.0	6.0	24.0	7.0	34.0	303.0	57.0	14.0	14.0	tyrosinase [EC:1.14.18.1]
K12521	0.0	0.0	0.0	0.0	0.0	2.0	0.0	0.0	0.0	0.0	0.0	0.0	0.0	1.0	0.0	0.0	0.0	0.0	0.0	19.0	0.0	0.0	0.0	minor pilin subunit PapF
K01101	1233.0	853.0	551.0	613.0	1155.0	1133.0	641.0	922.0	385.0	617.0	314.0	170.0	360.0	1887.0	307.0	87.0	551.0	1662.0	1094.0	1077.0	867.0	210.0	502.0	4-nitrophenyl phosphatase [EC:3.1.3.41]
K01103	544.0	179.0	308.0	86.0	46.0	128.0	7.0	80.0	199.0	378.0	385.0	89.0	453.0	29.0	222.0	17.0	124.0	137.0	264.0	875.0	375.0	285.0	91.0	6-phosphofructo-2-kinase / fructose-2,6-bisphosphatase [EC:2.7.1.105 3.1.3.46];fructose-2,6-bisphosphatase [EC:3.1.3.46]
K12520	0.0	0.0	0.0	0.0	0.0	0.0	0.0	0.0	0.0	0.0	0.0	0.0	0.0	0.0	0.0	0.0	0.0	0.0	0.0	0.0	0.0	0.0	0.0	minor pilin subunit PapE
K01104	21913.0	27855.0	11821.0	5676.0	5772.0	8199.0	2702.0	7048.0	7878.0	12688.0	16700.0	9910.0	15905.0	4700.0	13929.0	2779.0	7142.0	5465.0	14198.0	29758.0	16488.0	7545.0	4312.0	protein-tyrosine phosphatase [EC:3.1.3.48]
K05592	11873.0	9586.0	7677.0	3362.0	3665.0	4713.0	1667.0	4941.0	4619.0	7525.0	11389.0	5835.0	9774.0	5374.0	9121.0	1500.0	4928.0	3570.0	8925.0	16624.0	12129.0	5694.0	2785.0	ATP-dependent RNA helicase DeaD [EC:3.6.4.13];ATP-dependent RNA helicase DeaD
K05593	746.0	2324.0	574.0	405.0	673.0	429.0	458.0	724.0	494.0	955.0	1658.0	356.0	1378.0	1025.0	1300.0	304.0	511.0	451.0	961.0	3178.0	1198.0	1034.0	115.0	aminoglycoside 6-adenylyltransferase [EC:2.7.7.-]
K05590	768.0	178.0	248.0	186.0	4.0	16.0	1.0	9.0	33.0	302.0	29.0	17.0	104.0	141.0	138.0	4.0	12.0	5.0	17.0	403.0	16.0	72.0	5.0	ATP-dependent RNA helicase SrmB [EC:2.7.7.-]
K05591	3102.0	1437.0	2794.0	927.0	871.0	657.0	78.0	797.0	1586.0	2402.0	4362.0	3682.0	3482.0	561.0	2453.0	244.0	1380.0	829.0	2973.0	6692.0	4185.0	921.0	779.0	ATP-independent RNA helicase DbpA [EC:3.6.4.13];ATP-independent RNA helicase DbpA
K05596	4617.0	2186.0	5649.0	1836.0	1437.0	913.0	144.0	1582.0	2571.0	3909.0	5788.0	5793.0	6361.0	1097.0	6175.0	351.0	2314.0	834.0	5152.0	8566.0	5632.0	1530.0	1098.0	LysR family transcriptional regulator, chromosome initiation inhibitor
K05597	390.0	276.0	394.0	127.0	93.0	56.0	10.0	145.0	303.0	592.0	513.0	522.0	890.0	85.0	532.0	26.0	301.0	50.0	408.0	1001.0	542.0	198.0	194.0	glutamin-(asparagin-)ase [EC:3.5.1.38]
K05594	28.0	118.0	241.0	185.0	2.0	7.0	0.0	7.0	21.0	295.0	11.0	11.0	50.0	17.0	134.0	3.0	5.0	5.0	10.0	317.0	4.0	64.0	3.0	ElaB protein
K05595	8280.0	5728.0	5933.0	2365.0	1937.0	2358.0	760.0	3466.0	4948.0	6896.0	9883.0	6870.0	10307.0	2335.0	9041.0	1399.0	3747.0	2356.0	7624.0	13634.0	8593.0	4914.0	2759.0	multiple antibiotic resistance protein
K05599	71.0	25.0	34.0	21.0	23.0	16.0	1.0	34.0	86.0	109.0	25.0	286.0	60.0	14.0	60.0	3.0	49.0	7.0	24.0	66.0	58.0	18.0	12.0	anthranilate 1,2-dioxygenase (deaminating, decarboxylating) large subunit [EC:1.14.12.1]
K11964	0.0	0.0	0.0	0.0	0.0	2.0	0.0	0.0	0.0	0.0	0.0	0.0	0.0	0.0	3.0	1.0	0.0	0.0	0.0	0.0	0.0	0.0	0.0	pellino
K11962	46.0	5.0	12.0	8.0	8.0	38.0	2.0	10.0	30.0	23.0	52.0	37.0	107.0	5.0	40.0	6.0	22.0	4.0	36.0	24.0	44.0	18.0	10.0	urea transport system ATP-binding protein
K14540	6522.0	7709.0	2134.0	1288.0	1829.0	3121.0	1328.0	1926.0	1326.0	2568.0	1593.0	713.0	1843.0	3381.0	1276.0	723.0	1869.0	1662.0	2976.0	5138.0	2920.0	1566.0	991.0	ribosome biogenesis GTPase A
K12529	100.0	133.0	362.0	189.0	15.0	38.0	0.0	23.0	14.0	283.0	46.0	56.0	78.0	18.0	129.0	24.0	34.0	19.0	141.0	212.0	14.0	52.0	31.0	putative selenate reductase FAD-binding subunit
K12528	30.0	119.0	245.0	179.0	1.0	15.0	0.0	4.0	13.0	283.0	3.0	2.0	44.0	17.0	129.0	0.0	33.0	5.0	16.0	163.0	2.0	41.0	0.0	putative selenate reductase molybdopterin-binding subunit
K06353	2.0	0.0	0.0	0.0	0.0	0.0	0.0	0.0	0.0	0.0	0.0	0.0	0.0	0.0	0.0	0.0	0.0	0.0	1.0	0.0	0.0	0.0	0.0	phosphatase RapC regulator
K02456	10271.0	4062.0	6886.0	3470.0	4357.0	4036.0	1947.0	4309.0	4585.0	7538.0	9687.0	7662.0	10063.0	3043.0	6892.0	785.0	3902.0	5672.0	9002.0	15144.0	10076.0	2479.0	3534.0	general secretion pathway protein G
K02457	2986.0	1778.0	3466.0	1130.0	1024.0	810.0	119.0	997.0	1978.0	3207.0	5609.0	4231.0	4754.0	705.0	3635.0	315.0	1809.0	672.0	4009.0	7970.0	5323.0	1248.0	1036.0	general secretion pathway protein H
K02454	8213.0	4775.0	6795.0	2454.0	2989.0	2825.0	786.0	2799.0	4050.0	6697.0	10531.0	7387.0	9546.0	2594.0	6581.0	976.0	3572.0	2816.0	8249.0	15973.0	10422.0	2565.0	2775.0	general secretion pathway protein E
K02455	5262.0	2543.0	4518.0	1886.0	2153.0	1933.0	728.0	2084.0	2814.0	4814.0	6937.0	4933.0	6599.0	1064.0	4717.0	783.0	2522.0	2358.0	5605.0	10344.0	7023.0	1796.0	1971.0	general secretion pathway protein F
K02452	2118.0	1213.0	3337.0	901.0	1369.0	829.0	76.0	806.0	1387.0	2570.0	2758.0	4265.0	3379.0	484.0	2622.0	442.0	1287.0	679.0	3864.0	5295.0	2935.0	751.0	1070.0	general secretion pathway protein C
K02453	7563.0	3796.0	5944.0	2505.0	3197.0	3728.0	2153.0	2764.0	4290.0	5584.0	8420.0	5189.0	7725.0	2987.0	5536.0	665.0	4601.0	3308.0	7113.0	12286.0	10703.0	2001.0	3084.0	general secretion pathway protein D
K02450	506.0	135.0	1074.0	114.0	563.0	309.0	7.0	191.0	149.0	298.0	228.0	941.0	312.0	30.0	192.0	17.0	129.0	238.0	1173.0	999.0	454.0	143.0	321.0	general secretion pathway protein A
K02103	1144.0	785.0	139.0	113.0	60.0	403.0	10.0	30.0	37.0	385.0	134.0	10.0	223.0	35.0	268.0	7.0	36.0	29.0	226.0	1997.0	77.0	66.0	10.0	GntR family transcriptional regulator, arabinose operon transcriptional repressor
K08138	321.0	116.0	123.0	80.0	43.0	157.0	7.0	62.0	119.0	226.0	292.0	64.0	304.0	40.0	214.0	9.0	92.0	25.0	115.0	507.0	245.0	105.0	31.0	MFS transporter, SP family, xylose:H+ symportor
K02108	15056.0	15813.0	10766.0	4528.0	4767.0	5991.0	2206.0	5313.0	8217.0	10885.0	17373.0	10422.0	16719.0	5522.0	15174.0	1858.0	7184.0	4356.0	11963.0	25297.0	17381.0	4471.0	3902.0	F-type H+-transporting ATPase subunit a [EC:3.6.3.14]
K02109	17499.0	18272.0	12347.0	5517.0	5989.0	7383.0	3171.0	6657.0	9355.0	12807.0	19716.0	11461.0	19238.0	6298.0	17257.0	2446.0	8150.0	6167.0	14396.0	30387.0	19875.0	5590.0	4619.0	F-type H+-transporting ATPase subunit b [EC:3.6.3.14]
K02458	3257.0	1957.0	3520.0	1208.0	1064.0	844.0	126.0	1094.0	2264.0	3747.0	6020.0	4588.0	5529.0	775.0	4043.0	575.0	2011.0	688.0	4123.0	8608.0	5677.0	1382.0	1162.0	general secretion pathway protein I
K02459	3156.0	1860.0	3422.0	1164.0	1046.0	828.0	122.0	1035.0	2151.0	3542.0	5729.0	4527.0	5220.0	740.0	3852.0	567.0	1925.0	669.0	4019.0	8216.0	5454.0	1300.0	1132.0	general secretion pathway protein J
K08137	698.0	162.0	246.0	186.0	2.0	10.0	1.0	8.0	31.0	317.0	17.0	15.0	63.0	17.0	139.0	4.0	11.0	7.0	15.0	373.0	14.0	67.0	4.0	MFS transporter, SP family, galactose:H+ symporter
K03851	248.0	64.0	44.0	20.0	12.0	120.0	1.0	8.0	81.0	22.0	19.0	8.0	23.0	22.0	33.0	23.0	8.0	62.0	20.0	200.0	61.0	83.0	6.0	taurine-pyruvate aminotransferase [EC:2.6.1.77]
K03850	0.0	0.0	0.0	0.0	0.0	0.0	0.0	0.0	0.0	0.0	0.0	0.0	0.0	0.0	0.0	0.0	0.0	0.0	0.0	0.0	0.0	0.0	0.0	alpha-1,2-glucosyltransferase [EC:2.4.1.-];alpha-1,2-glucosyltransferase [EC:2.4.1.256]
K03852	1524.0	1040.0	1692.0	705.0	281.0	348.0	97.0	610.0	1520.0	1968.0	3735.0	2135.0	4060.0	617.0	4102.0	180.0	1374.0	269.0	1807.0	4731.0	3424.0	892.0	373.0	sulfoacetaldehyde acetyltransferase [EC:2.3.3.15]
K03855	941.0	1103.0	655.0	331.0	909.0	282.0	794.0	1432.0	612.0	762.0	891.0	519.0	1001.0	174.0	769.0	412.0	800.0	671.0	1023.0	1477.0	1103.0	754.0	524.0	ferredoxin like protein
K03856	7071.0	9251.0	2388.0	1110.0	1761.0	3529.0	1853.0	1357.0	1759.0	1595.0	1944.0	516.0	1962.0	2964.0	1277.0	322.0	2267.0	1279.0	2461.0	4492.0	4317.0	1114.0	1293.0	3-deoxy-7-phosphoheptulonate synthase [EC:2.5.1.54]
K13018	639.0	461.0	603.0	335.0	119.0	89.0	32.0	253.0	710.0	897.0	1356.0	1716.0	1448.0	264.0	1128.0	66.0	617.0	115.0	682.0	2158.0	1203.0	336.0	186.0	UDP-D-GlcNAc3NA acetyltransferase [EC:2.3.1.-]
K13019	653.0	420.0	508.0	309.0	104.0	96.0	29.0	214.0	677.0	802.0	1231.0	1670.0	1345.0	253.0	1004.0	60.0	568.0	106.0	597.0	2047.0	1086.0	285.0	189.0	UDP-GlcNAc3NAcA epimerase [EC:5.1.3.23]
K13010	184.0	54.0	94.0	18.0	14.0	20.0	3.0	23.0	47.0	148.0	176.0	44.0	141.0	26.0	94.0	5.0	16.0	8.0	54.0	164.0	63.0	50.0	27.0	perosamine synthetase
K13011	52.0	30.0	54.0	10.0	7.0	8.0	2.0	8.0	38.0	48.0	128.0	23.0	68.0	22.0	70.0	2.0	12.0	8.0	48.0	52.0	51.0	18.0	8.0	O-antigen biosynthesis protein WbqL
K13012	1949.0	1247.0	491.0	338.0	321.0	516.0	124.0	154.0	317.0	645.0	729.0	253.0	722.0	294.0	588.0	40.0	314.0	214.0	850.0	2536.0	708.0	235.0	99.0	O-antigen biosynthesis protein WbqP
K13013	420.0	284.0	411.0	152.0	65.0	78.0	29.0	159.0	365.0	554.0	994.0	364.0	956.0	122.0	770.0	254.0	321.0	74.0	504.0	1166.0	779.0	258.0	137.0	O-antigen biosynthesis protein WbqV
K13014	740.0	179.0	302.0	197.0	31.0	36.0	1.0	17.0	33.0	324.0	62.0	54.0	110.0	20.0	147.0	5.0	23.0	18.0	97.0	335.0	50.0	52.0	15.0	undecaprenyl phosphate-alpha-L-ara4FN deformylase [EC:3.5.-.-]
K13015	1657.0	306.0	279.0	93.0	73.0	117.0	11.0	97.0	123.0	222.0	402.0	234.0	371.0	36.0	300.0	70.0	104.0	43.0	413.0	655.0	239.0	109.0	60.0	UDP-N-acetyl-D-glucosamine dehydrogenase [EC:1.1.1.-]
K13016	587.0	496.0	199.0	306.0	100.0	402.0	110.0	981.0	76.0	695.0	78.0	34.0	84.0	615.0	76.0	29.0	49.0	692.0	809.0	56.0	174.0	2289.0	251.0	UDP-D-GlcNAcA oxidase [EC:1.1.1.-]
K13017	742.0	497.0	626.0	336.0	125.0	99.0	32.0	268.0	711.0	919.0	1433.0	1736.0	1532.0	265.0	1169.0	68.0	630.0	116.0	704.0	2214.0	1207.0	352.0	201.0	UDP-3-keto-D-GlcNAcA aminotransferase [EC:2.6.1.-]
K08566	320.0	450.0	534.0	243.0	492.0	749.0	703.0	265.0	597.0	145.0	379.0	31.0	170.0	349.0	134.0	4.0	913.0	467.0	623.0	273.0	1658.0	5.0	470.0	plasminogen activator [EC:3.4.23.48]
K08567	464.0	292.0	395.0	226.0	43.0	120.0	8.0	83.0	957.0	472.0	433.0	124.0	344.0	71.0	380.0	14.0	265.0	50.0	179.0	984.0	316.0	151.0	101.0	hydrogenase 2 maturation protease [EC:3.4.24.-]
K13274	2.0	0.0	0.0	0.0	0.0	0.0	0.0	0.0	0.0	1.0	0.0	0.0	0.0	0.0	0.0	0.0	0.0	0.0	1.0	0.0	0.0	0.0	0.0	cell wall-associated protease [EC:3.4.21.-]
K13275	9.0	103.0	14.0	1.0	8.0	10.0	22.0	5.0	2.0	16.0	7.0	2.0	8.0	10.0	2.0	1.0	3.0	3.0	14.0	36.0	41.0	4.0	3.0	major intracellular serine protease [EC:3.4.21.-]
K13276	7.0	1.0	1.0	1.0	2.0	2.0	0.0	2.0	1.0	4.0	0.0	2.0	2.0	2.0	2.0	1.0	2.0	0.0	6.0	15.0	13.0	1.0	0.0	bacillopeptidase F [EC:3.4.21.-]
K13277	2.0	0.0	0.0	0.0	0.0	0.0	0.0	0.0	0.0	0.0	0.0	0.0	0.0	0.0	0.0	0.0	0.0	0.0	1.0	0.0	0.0	0.0	0.0	minor extracellular protease Epr [EC:3.4.21.-]
K03275	673.0	151.0	240.0	180.0	1.0	7.0	0.0	4.0	15.0	285.0	6.0	2.0	45.0	17.0	131.0	0.0	3.0	5.0	0.0	152.0	2.0	42.0	0.0	UDP-glucose:(glucosyl)LPS alpha-1,3-glucosyltransferase [EC:2.4.1.-]
K03274	3673.0	1871.0	2143.0	1071.0	799.0	1377.0	811.0	850.0	2129.0	2657.0	4548.0	2453.0	3917.0	2188.0	3108.0	177.0	2252.0	1095.0	2442.0	5375.0	4920.0	886.0	1129.0	ADP-L-glycero-D-manno-heptose 6-epimerase [EC:5.1.3.20]
K03277	0.0	0.0	0.0	0.0	0.0	0.0	0.0	0.0	0.0	0.0	0.0	0.0	0.0	0.0	0.0	0.0	0.0	0.0	0.0	8.0	0.0	0.0	0.0	heptosyltransferase IV [EC:2.4.-.-]
K03276	1.0	3.0	6.0	4.0	0.0	4.0	0.0	0.0	0.0	4.0	2.0	0.0	0.0	0.0	3.0	0.0	0.0	0.0	0.0	35.0	0.0	1.0	0.0	UDP-glucose/galactose:(glucosyl)LPS alpha-1,2-glucosyl/galactosyltransferase [EC:2.4.1.-]
K03271	6260.0	2480.0	5105.0	1466.0	2057.0	2347.0	823.0	1508.0	2608.0	3452.0	5475.0	4832.0	5096.0	2394.0	4294.0	562.0	2879.0	1787.0	5432.0	9031.0	6273.0	1418.0	1917.0	phosphoheptose isomerase [EC:5.-.-.-]
K03270	7744.0	4504.0	4607.0	2269.0	2639.0	3425.0	1519.0	3184.0	3292.0	5033.0	7267.0	4637.0	6059.0	3252.0	4488.0	637.0	3232.0	3695.0	5974.0	10129.0	8136.0	3740.0	2358.0	3-deoxy-D-manno-octulosonate 8-phosphate phosphatase (KDO 8-P phosphatase) [EC:3.1.3.45]
K03273	5700.0	2617.0	3798.0	1317.0	1462.0	1975.0	813.0	1268.0	2266.0	2963.0	4105.0	3704.0	4131.0	2367.0	3229.0	230.0	2420.0	1444.0	4151.0	7041.0	5424.0	1152.0	1592.0	D-glycero-D-manno-heptose 1,7-bisphosphate phosphatase [EC:3.1.3.-]
K03272	5620.0	1726.0	3912.0	1117.0	1455.0	1482.0	109.0	930.0	1378.0	2529.0	4617.0	3288.0	3519.0	716.0	3323.0	210.0	1320.0	727.0	4046.0	6524.0	3988.0	1044.0	1037.0	D-beta-D-heptose 7-phosphate kinase / D-beta-D-heptose 1-phosphate adenosyltransferase [EC:2.7.1.- 2.7.7.-]
K03279	13.0	108.0	234.0	175.0	1.0	3.0	0.0	4.0	13.0	278.0	3.0	2.0	44.0	17.0	126.0	0.0	4.0	5.0	0.0	109.0	2.0	40.0	1.0	UDP-glucose:(galactosyl)LPS alpha-1,2-glucosyltransferase [EC:2.4.1.58]
K03278	0.0	0.0	0.0	0.0	0.0	0.0	0.0	0.0	0.0	0.0	0.0	0.0	0.0	0.0	0.0	0.0	0.0	0.0	0.0	0.0	0.0	0.0	0.0	UDP-D-galactose:(glucosyl)LPS alpha-1,3-D-galactosyltransferase [EC:2.4.1.44]
K11022	0.0	0.0	0.0	0.0	0.0	0.0	0.0	0.0	0.0	0.0	0.0	0.0	0.0	0.0	0.0	0.0	0.0	0.0	0.0	0.0	0.0	0.0	0.0	structural toxin protein (hemagglutinin/hemolysin) RtxA
K12277	3.0	1.0	1.0	0.0	0.0	1.0	0.0	0.0	4.0	0.0	1.0	0.0	11.0	0.0	0.0	0.0	0.0	0.0	3.0	15.0	2.0	2.0	1.0	MSHA biogenesis protein MshF
K12276	148.0	124.0	171.0	55.0	22.0	26.0	9.0	74.0	132.0	201.0	329.0	73.0	320.0	40.0	240.0	17.0	119.0	22.0	180.0	654.0	276.0	127.0	53.0	MSHA biogenesis protein MshE
K12270	105.0	90.0	11.0	7.0	1.0	13.0	0.0	8.0	3.0	16.0	15.0	12.0	43.0	5.0	22.0	1.0	13.0	2.0	16.0	29.0	20.0	2.0	2.0	accessory secretory protein Asp3
K11058	0.0	0.0	0.0	0.0	0.0	0.0	0.0	0.0	0.0	0.0	0.0	0.0	0.0	0.0	0.0	0.0	0.0	0.0	0.0	0.0	0.0	0.0	0.0	enterotoxin Cpe
K12279	152.0	129.0	175.0	55.0	23.0	27.0	9.0	75.0	137.0	202.0	344.0	76.0	339.0	41.0	241.0	17.0	125.0	22.0	183.0	667.0	284.0	128.0	52.0	MSHA biogenesis protein MshI
K12278	168.0	131.0	181.0	56.0	23.0	27.0	10.0	74.0	145.0	204.0	337.0	75.0	331.0	41.0	249.0	18.0	119.0	23.0	181.0	664.0	300.0	131.0	53.0	MSHA biogenesis protein MshG
K07557	0.0	0.0	0.0	0.0	0.0	0.0	0.0	0.0	0.0	0.0	0.0	0.0	0.0	0.0	0.0	0.0	0.0	0.0	0.0	0.0	0.0	0.0	0.0	archaeosine tRNA-ribosyltransferase [EC:2.4.2.-]
K07550	0.0	0.0	0.0	0.0	0.0	0.0	0.0	0.0	0.0	0.0	0.0	0.0	0.0	0.0	0.0	0.0	0.0	0.0	0.0	0.0	2.0	0.0	0.0	benzoylsuccinyl-CoA thiolase BbsB subunit [EC:2.3.1.-]
K07552	13962.0	9866.0	13971.0	5415.0	4254.0	3693.0	1150.0	5255.0	9302.0	13830.0	23431.0	15947.0	23693.0	3933.0	21747.0	2342.0	8251.0	4328.0	15428.0	30074.0	21267.0	5343.0	4303.0	MFS transporter, DHA1 family, bicyclomycin/chloramphenicol resistance protein
K06319	2.0	0.0	1.0	0.0	0.0	0.0	1.0	0.0	0.0	1.0	2.0	0.0	5.0	0.0	0.0	0.0	0.0	0.0	1.0	9.0	0.0	1.0	0.0	spore maturation protein CgeA
K09909	366.0	1397.0	305.0	231.0	52.0	122.0	2.0	65.0	218.0	634.0	166.0	362.0	601.0	54.0	344.0	278.0	140.0	16.0	168.0	589.0	166.0	125.0	120.0	hypothetical protein
K09908	1029.0	212.0	1228.0	270.0	564.0	316.0	1.0	162.0	67.0	335.0	206.0	950.0	193.0	145.0	192.0	6.0	83.0	242.0	1161.0	827.0	337.0	95.0	274.0	hypothetical protein
K12051	0.0	0.0	0.0	0.0	0.0	0.0	0.0	0.0	0.0	0.0	0.0	0.0	0.0	0.0	0.0	0.0	0.0	0.0	0.0	0.0	0.0	0.0	0.0	ComB7 competence protein
K12050	0.0	0.0	0.0	0.0	0.0	0.0	0.0	0.0	0.0	0.0	0.0	0.0	0.0	0.0	0.0	0.0	0.0	0.0	0.0	0.0	0.0	0.0	0.0	ComB8 competence protein
K12057	429.0	314.0	354.0	153.0	88.0	111.0	17.0	136.0	363.0	639.0	725.0	528.0	964.0	121.0	902.0	28.0	269.0	46.0	455.0	1157.0	678.0	195.0	143.0	conjugal transfer pilus assembly protein TraF
K12056	410.0	417.0	566.0	320.0	89.0	108.0	17.0	139.0	374.0	912.0	696.0	531.0	996.0	138.0	880.0	29.0	267.0	47.0	455.0	1212.0	651.0	235.0	116.0	conjugal transfer mating pair stabilization protein TraG
K06221	1754.0	2131.0	2337.0	904.0	1267.0	326.0	796.0	1811.0	1438.0	1002.0	1432.0	1225.0	1059.0	331.0	1329.0	1479.0	903.0	789.0	1713.0	1880.0	1440.0	774.0	335.0	2,5-diketo-D-gluconate reductase A [EC:1.1.1.274]
K09900	813.0	177.0	248.0	180.0	3.0	15.0	1.0	5.0	24.0	292.0	21.0	8.0	100.0	141.0	133.0	2.0	9.0	5.0	7.0	183.0	14.0	51.0	2.0	hypothetical protein
K09903	15887.0	16790.0	9886.0	4689.0	5147.0	6673.0	2701.0	6529.0	7055.0	10454.0	14146.0	8541.0	13330.0	6155.0	11491.0	2318.0	6344.0	5587.0	11862.0	21785.0	14804.0	7045.0	3892.0	uridylate kinase [EC:2.7.4.22]
K09902	1858.0	1802.0	1484.0	322.0	712.0	589.0	34.0	376.0	792.0	1074.0	2598.0	1942.0	1870.0	359.0	1016.0	379.0	639.0	329.0	1764.0	3386.0	2648.0	441.0	524.0	hypothetical protein
K09904	766.0	178.0	248.0	186.0	4.0	16.0	1.0	9.0	33.0	302.0	29.0	17.0	104.0	141.0	138.0	4.0	12.0	5.0	17.0	403.0	16.0	72.0	5.0	hypothetical protein
K09907	781.0	179.0	248.0	186.0	4.0	16.0	1.0	9.0	33.0	302.0	29.0	17.0	104.0	141.0	138.0	4.0	12.0	5.0	17.0	403.0	16.0	72.0	5.0	hypothetical protein
K09906	1017.0	1427.0	298.0	232.0	51.0	127.0	3.0	64.0	205.0	633.0	140.0	357.0	570.0	177.0	343.0	278.0	135.0	16.0	160.0	616.0	152.0	122.0	119.0	hypothetical protein
K11501	0.0	0.0	0.0	0.0	0.0	0.0	0.0	0.0	0.0	0.0	0.0	0.0	0.0	0.0	0.0	0.0	0.0	0.0	0.0	0.0	0.0	0.0	0.0	centromere protein I
K03234	0.0	0.0	0.0	0.0	0.0	0.0	0.0	0.0	0.0	0.0	1.0	0.0	0.0	0.0	0.0	0.0	0.0	0.0	0.0	0.0	0.0	0.0	0.0	elongation factor EF-2 [EC:3.6.5.3];elongation factor 2
K00773	15874.0	16384.0	9467.0	4560.0	5058.0	6507.0	2690.0	6406.0	6890.0	10228.0	13254.0	8067.0	13078.0	6094.0	11108.0	2253.0	6219.0	5497.0	11422.0	21122.0	14113.0	6934.0	3519.0	queuine tRNA-ribosyltransferase [EC:2.4.2.29]
K00772	3962.0	1516.0	2702.0	667.0	921.0	1172.0	103.0	723.0	1471.0	2412.0	4717.0	2410.0	3638.0	481.0	2544.0	465.0	1479.0	584.0	3039.0	6972.0	4297.0	1284.0	983.0	5'-methylthioadenosine phosphorylase [EC:2.4.2.28]
K00777	48.0	24.0	63.0	18.0	10.0	14.0	4.0	21.0	40.0	132.0	77.0	54.0	89.0	7.0	63.0	4.0	41.0	6.0	44.0	128.0	68.0	39.0	15.0	None
K00776	0.0	0.0	0.0	0.0	0.0	0.0	0.0	0.0	0.0	0.0	0.0	0.0	0.0	0.0	0.0	0.0	0.0	0.0	0.0	0.0	0.0	0.0	0.0	NAD-diphthamide ADP-ribosyltransferase [EC:2.4.2.36]
K06313	1278.0	550.0	176.0	96.0	69.0	297.0	4.0	37.0	49.0	100.0	23.0	20.0	59.0	24.0	51.0	2.0	20.0	9.0	140.0	399.0	64.0	7.0	4.0	spore germination protein
K06315	3.0	1.0	1.0	0.0	2.0	1.0	0.0	1.0	0.0	4.0	0.0	1.0	2.0	1.0	2.0	1.0	2.0	0.0	3.0	7.0	13.0	1.0	0.0	transcriptional regulator of the spore photoproduct lyase operon
K05574	46.0	5.0	12.0	8.0	8.0	38.0	2.0	10.0	30.0	23.0	52.0	37.0	107.0	5.0	40.0	6.0	22.0	4.0	36.0	24.0	44.0	18.0	10.0	NADH dehydrogenase I subunit 3 [EC:1.6.5.3];NAD(P)H-quinone oxidoreductase subunit 3 [EC:1.6.5.3]
K10201	47.0	486.0	23.0	3.0	3.0	30.0	4.0	3.0	17.0	80.0	23.0	11.0	37.0	7.0	42.0	1.0	7.0	0.0	62.0	187.0	12.0	2.0	4.0	N-acetylglucosamine transport system permease protein
K07176	0.0	0.0	0.0	0.0	0.0	0.0	0.0	0.0	0.0	0.0	1.0	0.0	0.0	0.0	0.0	0.0	0.0	0.0	0.0	0.0	0.0	0.0	0.0	putative serine/threonine protein kinase
K07177	1564.0	3186.0	1787.0	531.0	921.0	395.0	407.0	1045.0	1227.0	415.0	1177.0	859.0	680.0	360.0	856.0	559.0	681.0	428.0	1192.0	1505.0	1247.0	466.0	803.0	PDZ domain-containing protein
K07174	0.0	0.0	0.0	0.0	0.0	0.0	0.0	0.0	0.0	0.0	1.0	0.0	0.0	0.0	0.0	0.0	0.0	0.0	0.0	0.0	0.0	0.0	0.0	Mn2+-dependent serine/threonine protein kinase [EC:2.7.1.-]
K07175	5752.0	4162.0	5828.0	2143.0	2426.0	3334.0	1634.0	2809.0	4119.0	3981.0	6784.0	4633.0	4877.0	3386.0	3868.0	672.0	3828.0	2644.0	6067.0	9176.0	9177.0	3600.0	2708.0	PhoH-like ATPase
K07172	1615.0	495.0	901.0	388.0	122.0	320.0	24.0	284.0	323.0	890.0	965.0	482.0	1054.0	128.0	776.0	264.0	339.0	172.0	904.0	1266.0	591.0	291.0	212.0	None
K07173	5214.0	8636.0	3266.0	1961.0	2650.0	3363.0	1879.0	3145.0	2185.0	2361.0	1144.0	661.0	1240.0	2032.0	1185.0	307.0	2029.0	3174.0	3688.0	4055.0	3134.0	2847.0	1831.0	S-ribosylhomocysteine lyase [EC:4.4.1.21]
K07170	4961.0	3766.0	2598.0	1340.0	938.0	1230.0	300.0	995.0	2308.0	4155.0	6920.0	3529.0	5699.0	2557.0	4445.0	742.0	2058.0	1073.0	3566.0	8486.0	6146.0	1463.0	939.0	GAF domain-containing protein
K07171	7938.0	11991.0	2941.0	1733.0	1550.0	3448.0	654.0	1867.0	2134.0	4275.0	2954.0	1192.0	3459.0	1697.0	2894.0	944.0	1311.0	1267.0	3339.0	9907.0	2604.0	2154.0	514.0	None
K07178	1812.0	729.0	1761.0	339.0	718.0	543.0	39.0	401.0	723.0	1122.0	2792.0	1748.0	1709.0	233.0	1033.0	142.0	618.0	362.0	1957.0	3371.0	2780.0	489.0	602.0	RIO kinase 1 [EC:2.7.11.1]
K07179	0.0	0.0	0.0	0.0	0.0	0.0	0.0	0.0	0.0	0.0	0.0	0.0	0.0	0.0	0.0	0.0	0.0	0.0	0.0	0.0	0.0	0.0	0.0	RIO kinase 2 [EC:2.7.11.1]
K00195	0.0	0.0	0.0	0.0	0.0	0.0	0.0	0.0	0.0	0.0	0.0	0.0	0.0	0.0	0.0	0.0	0.0	0.0	0.0	0.0	0.0	0.0	0.0	acetyl-CoA decarbonylase/synthase complex subunit epsilon;carbon-monoxide dehydrogenase epsilon subunit [EC:1.2.99.2]
K00194	224.0	1618.0	36.0	9.0	19.0	65.0	26.0	7.0	32.0	123.0	78.0	16.0	67.0	8.0	37.0	2.0	1.0	1.0	77.0	190.0	34.0	3.0	41.0	acetyl-CoA decarbonylase/synthase complex subunit delta;carbon-monoxide dehydrogenase delta subunit [EC:1.2.99.2]
K00197	669.0	1654.0	83.0	42.0	36.0	104.0	28.0	13.0	43.0	151.0	95.0	22.0	96.0	9.0	57.0	2.0	10.0	3.0	127.0	350.0	44.0	4.0	41.0	carbon-monoxide dehydrogenase gamma subunit [EC:1.2.99.2];acetyl-CoA decarbonylase/synthase complex subunit gamma [EC:2.1.1.-]
K00196	1.0	17.0	0.0	0.0	0.0	0.0	0.0	0.0	0.0	7.0	0.0	0.0	0.0	0.0	6.0	0.0	0.0	0.0	0.0	6.0	17.0	0.0	0.0	carbon-monoxide dehydrogenase iron sulfur subunit
K00191	0.0	0.0	0.0	0.0	0.0	0.0	0.0	0.0	0.0	0.0	0.0	0.0	0.0	0.0	0.0	0.0	0.0	0.0	0.0	0.0	0.0	0.0	0.0	CO-methylating acetyl-CoA synthase [EC:2.3.1.169]
K00190	432.0	82.0	15.0	8.0	3.0	59.0	2.0	3.0	31.0	10.0	24.0	0.0	33.0	19.0	6.0	0.0	2.0	6.0	16.0	69.0	29.0	0.0	6.0	carbon monoxide dehydrogenase / acetyl-CoA synthase subunit beta [EC:1.2.7.4 1.2.99.2 2.3.1.169]
K00193	0.0	0.0	0.0	0.0	0.0	0.0	0.0	0.0	0.0	0.0	0.0	0.0	0.0	0.0	0.0	0.0	0.0	0.0	0.0	0.0	0.0	0.0	0.0	acetyl-CoA decarbonylase/synthase complex subunit beta [EC:2.3.1.-];carbon-monoxide dehydrogenase beta subunit [EC:1.2.99.2]
K00192	0.0	0.0	0.0	0.0	0.0	0.0	0.0	0.0	0.0	0.0	0.0	0.0	0.0	0.0	0.0	0.0	0.0	0.0	0.0	0.0	0.0	0.0	0.0	acetyl-CoA decarbonylase/synthase complex subunit alpha [EC:1.2.99.2];carbon-monoxide dehydrogenase alpha subunit [EC:1.2.99.2]
K00198	2317.0	3827.0	719.0	695.0	1429.0	1520.0	674.0	1286.0	456.0	629.0	193.0	120.0	272.0	245.0	280.0	8.0	232.0	1654.0	1142.0	1646.0	564.0	29.0	345.0	carbon-monoxide dehydrogenase catalytic subunit [EC:1.2.99.2]
K06405	3560.0	4298.0	599.0	331.0	245.0	1198.0	45.0	119.0	136.0	768.0	300.0	78.0	469.0	41.0	371.0	11.0	83.0	57.0	583.0	2913.0	133.0	83.0	24.0	stage V sporulation protein AC
K10109	1833.0	4903.0	751.0	506.0	813.0	583.0	485.0	832.0	1161.0	963.0	488.0	373.0	754.0	1141.0	749.0	487.0	542.0	536.0	1146.0	2499.0	808.0	733.0	459.0	maltose/maltodextrin transport system permease protein
K10108	2264.0	5331.0	784.0	532.0	842.0	837.0	490.0	841.0	1172.0	1081.0	518.0	372.0	901.0	1144.0	862.0	488.0	543.0	539.0	1147.0	3994.0	831.0	711.0	466.0	maltose/maltodextrin transport system substrate-binding protein
K10107	1188.0	726.0	962.0	487.0	211.0	170.0	66.0	404.0	986.0	1465.0	2205.0	2075.0	2416.0	393.0	1970.0	535.0	932.0	227.0	1394.0	3228.0	1807.0	536.0	333.0	capsular polysaccharide transport system permease protein
K01828	101.0	134.0	1268.0	363.0	304.0	42.0	1.0	228.0	72.0	61.0	166.0	186.0	142.0	140.0	204.0	17.0	177.0	40.0	323.0	368.0	473.0	73.0	29.0	None
K01829	616.0	355.0	469.0	163.0	99.0	70.0	26.0	189.0	412.0	735.0	1636.0	343.0	1213.0	168.0	1125.0	81.0	417.0	82.0	505.0	1389.0	1049.0	286.0	120.0	protein disulfide-isomerase [EC:5.3.4.1]
K01826	2160.0	1905.0	1669.0	658.0	366.0	322.0	73.0	708.0	1369.0	2035.0	2721.0	2854.0	3528.0	458.0	2138.0	442.0	1229.0	387.0	2401.0	4650.0	2428.0	635.0	698.0	5-carboxymethyl-2-hydroxymuconate isomerase [EC:5.3.3.10]
K01825	4160.0	5789.0	5123.0	1261.0	2442.0	1692.0	13.0	868.0	982.0	2682.0	1011.0	5167.0	2652.0	231.0	1593.0	1122.0	808.0	1013.0	5230.0	4197.0	1902.0	558.0	1552.0	3-hydroxyacyl-CoA dehydrogenase / enoyl-CoA hydratase / 3-hydroxybutyryl-CoA epimerase / enoyl-CoA isomerase [EC:1.1.1.35 4.2.1.17 5.1.2.3 5.3.3.8]
K01822	985.0	406.0	598.0	154.0	123.0	155.0	13.0	161.0	296.0	659.0	875.0	373.0	886.0	80.0	663.0	61.0	457.0	99.0	626.0	1382.0	760.0	267.0	219.0	steroid delta-isomerase [EC:5.3.3.1]
K01823	3475.0	4306.0	2845.0	1427.0	1198.0	1456.0	598.0	1472.0	1125.0	2667.0	3282.0	1407.0	2505.0	2343.0	2453.0	895.0	1344.0	1075.0	2448.0	4144.0	3005.0	2063.0	410.0	isopentenyl-diphosphate delta-isomerase [EC:5.3.3.2]
K01820	1602.0	1042.0	1696.0	719.0	264.0	343.0	99.0	669.0	1540.0	2002.0	3714.0	2151.0	4085.0	614.0	4060.0	160.0	1244.0	329.0	1966.0	4483.0	3329.0	992.0	343.0	None
K01821	7372.0	3920.0	5483.0	2651.0	2043.0	1933.0	896.0	2740.0	4506.0	6994.0	9765.0	7310.0	10677.0	1892.0	9208.0	879.0	4138.0	2637.0	6911.0	14434.0	9272.0	2759.0	2005.0	4-oxalocrotonate tautomerase [EC:5.3.2.-]
K00999	50.0	10.0	94.0	10.0	14.0	18.0	0.0	20.0	1.0	6.0	24.0	54.0	14.0	2.0	0.0	22.0	2.0	14.0	125.0	24.0	8.0	0.0	14.0	CDP-diacylglycerol--inositol 3-phosphatidyltransferase [EC:2.7.8.11]
K00998	13267.0	8231.0	7907.0	3635.0	3329.0	5037.0	1701.0	4265.0	5979.0	9477.0	14737.0	8080.0	13069.0	4287.0	10741.0	1226.0	5530.0	4225.0	9916.0	20232.0	14987.0	5471.0	3106.0	phosphatidylserine synthase [EC:2.7.8.8]
K00995	23378.0	24530.0	15349.0	6287.0	7397.0	9084.0	3849.0	7776.0	9965.0	13142.0	20301.0	12758.0	19446.0	6847.0	17141.0	3377.0	9455.0	6068.0	16441.0	31576.0	21625.0	6368.0	5630.0	CDP-diacylglycerol--glycerol-3-phosphate 3-phosphatidyltransferase [EC:2.7.8.5]
K00997	10291.0	10587.0	7268.0	3258.0	3183.0	3754.0	1643.0	3500.0	4669.0	6435.0	9634.0	6057.0	9617.0	3899.0	8965.0	1115.0	4883.0	3135.0	7567.0	14700.0	10484.0	2493.0	2907.0	holo-[acyl-carrier protein] synthase [EC:2.7.8.7]
K00996	776.0	642.0	1190.0	800.0	1478.0	1608.0	1280.0	1193.0	878.0	429.0	512.0	346.0	310.0	576.0	217.0	7.0	1096.0	2332.0	1821.0	571.0	2152.0	47.0	860.0	undecaprenyl-phosphate galactose phosphotransferase [EC:2.7.8.6]
K00991	13222.0	15170.0	6881.0	3108.0	3684.0	5040.0	1910.0	4684.0	4483.0	6678.0	7938.0	5246.0	7523.0	4536.0	5542.0	1735.0	4009.0	3527.0	7661.0	14885.0	9110.0	5470.0	2866.0	2-C-methyl-D-erythritol 4-phosphate cytidylyltransferase [EC:2.7.7.60]
K00990	6909.0	5754.0	6711.0	2324.0	1687.0	1543.0	242.0	2047.0	3901.0	6030.0	10183.0	7075.0	9849.0	1666.0	8414.0	1033.0	3480.0	1024.0	6750.0	13836.0	9369.0	2358.0	1720.0	[protein-PII] uridylyltransferase [EC:2.7.7.59]
K00992	734.0	348.0	282.0	79.0	47.0	61.0	8.0	84.0	127.0	491.0	438.0	147.0	512.0	53.0	260.0	19.0	153.0	41.0	305.0	613.0	415.0	142.0	151.0	None
K11028	0.0	0.0	0.0	0.0	0.0	0.0	0.0	0.0	0.0	0.0	0.0	0.0	0.0	0.0	0.0	0.0	0.0	0.0	0.0	0.0	0.0	0.0	0.0	vacuolating cytotoxin
K02622	9154.0	5844.0	5951.0	2548.0	1772.0	2255.0	421.0	2989.0	4314.0	7499.0	11652.0	7243.0	10965.0	2780.0	9440.0	1147.0	4093.0	2124.0	7777.0	15012.0	10290.0	4914.0	2000.0	topoisomerase IV subunit B [EC:5.99.1.-]
K02625	9.0	1.0	14.0	3.0	7.0	4.0	0.0	5.0	5.0	12.0	4.0	16.0	0.0	0.0	0.0	0.0	2.0	4.0	31.0	2.0	3.0	0.0	1.0	MFS transporter, MHS family, dicarboxylic acid transporter PcaT
K03564	13838.0	11698.0	9151.0	3943.0	3754.0	4491.0	1782.0	5270.0	6376.0	9682.0	14245.0	8892.0	13650.0	3232.0	11457.0	2351.0	5141.0	4591.0	10797.0	19844.0	12921.0	6324.0	3675.0	peroxiredoxin Q/BCP [EC:1.11.1.15]
K13489	412.0	161.0	267.0	101.0	63.0	130.0	13.0	72.0	169.0	290.0	448.0	228.0	490.0	35.0	300.0	60.0	152.0	47.0	356.0	728.0	473.0	122.0	81.0	chemotaxis-related protein WspD
K13488	412.0	157.0	267.0	101.0	63.0	130.0	13.0	72.0	169.0	290.0	448.0	228.0	477.0	35.0	300.0	60.0	152.0	47.0	356.0	728.0	473.0	116.0	81.0	chemotaxis-related protein WspB
K13483	4056.0	2368.0	4287.0	1343.0	1270.0	992.0	191.0	1395.0	2854.0	4695.0	9109.0	5304.0	7596.0	1033.0	5956.0	1184.0	2927.0	1177.0	5804.0	10903.0	7558.0	1757.0	1161.0	xanthine dehydrogenase YagT iron-sulfur-binding subunit
K13482	3059.0	2289.0	3567.0	1026.0	1008.0	723.0	127.0	1161.0	1997.0	2975.0	4886.0	4028.0	5215.0	747.0	5010.0	306.0	1673.0	976.0	4232.0	6240.0	4604.0	1227.0	941.0	xanthine dehydrogenase large subunit [EC:1.17.1.4]
K13481	3053.0	2286.0	3562.0	1024.0	1007.0	723.0	127.0	1158.0	1995.0	2970.0	4870.0	4027.0	5193.0	745.0	5001.0	305.0	1665.0	976.0	4225.0	6235.0	4599.0	1225.0	940.0	xanthine dehydrogenase small subunit [EC:1.17.1.4]
K13480	18.0	106.0	239.0	179.0	1.0	4.0	0.0	4.0	54.0	283.0	3.0	3.0	44.0	17.0	129.0	0.0	2.0	59.0	0.0	112.0	2.0	119.0	1.0	xanthine dehydrogenase iron-sulfur-binding subunit
K13487	402.0	151.0	251.0	99.0	52.0	125.0	11.0	66.0	162.0	276.0	442.0	209.0	473.0	35.0	292.0	59.0	148.0	41.0	322.0	707.0	468.0	109.0	79.0	methyl-accepting chemotaxis protein WspA
K13486	412.0	161.0	267.0	101.0	63.0	130.0	13.0	72.0	169.0	290.0	448.0	228.0	490.0	35.0	300.0	60.0	152.0	47.0	356.0	728.0	473.0	122.0	81.0	chemotaxis protein methyltransferase WspC
K14680	18.0	13.0	22.0	5.0	1.0	6.0	1.0	3.0	17.0	12.0	40.0	12.0	33.0	3.0	32.0	2.0	18.0	3.0	24.0	56.0	24.0	18.0	0.0	RNA ligase [EC:6.5.1.3]
K14681	6.0	2.0	2.0	1.0	0.0	1.0	0.0	0.0	9.0	0.0	2.0	0.0	16.0	0.0	2.0	0.0	0.0	0.0	6.0	38.0	3.0	5.0	1.0	argininosuccinate lyase / amino-acid N-acetyltransferase [EC:4.3.2.1 2.3.1.1]
K14682	3885.0	2416.0	2540.0	839.0	859.0	725.0	51.0	727.0	1245.0	2239.0	2429.0	3449.0	3000.0	529.0	2063.0	428.0	1142.0	509.0	2799.0	4684.0	2247.0	737.0	937.0	amino-acid N-acetyltransferase [EC:2.3.1.1]
K08358	202.0	143.0	149.0	52.0	31.0	112.0	9.0	65.0	163.0	229.0	385.0	125.0	402.0	54.0	277.0	17.0	203.0	20.0	186.0	867.0	388.0	98.0	78.0	tetrathionate reductase subunit B
K08357	178.0	151.0	169.0	52.0	30.0	123.0	7.0	64.0	151.0	218.0	388.0	123.0	417.0	52.0	278.0	18.0	197.0	20.0	176.0	891.0	388.0	104.0	89.0	tetrathionate reductase subunit A
K08356	0.0	1.0	2.0	4.0	1.0	3.0	0.0	0.0	5.0	10.0	0.0	27.0	19.0	1.0	4.0	0.0	0.0	0.0	0.0	0.0	0.0	0.0	0.0	arsenite oxidase large subunit [EC:1.20.98.1]
K08355	0.0	1.0	2.0	4.0	1.0	3.0	0.0	0.0	5.0	10.0	0.0	27.0	19.0	1.0	4.0	0.0	0.0	0.0	0.0	0.0	0.0	0.0	0.0	arsenite oxidase small subunit [EC:1.20.98.1]
K03469	15175.0	15111.0	9600.0	4373.0	5050.0	6704.0	2661.0	6067.0	6919.0	10109.0	14371.0	9093.0	12948.0	5958.0	11386.0	2100.0	6340.0	5728.0	12783.0	20913.0	15068.0	7156.0	3795.0	ribonuclease HI [EC:3.1.26.4]
K03462	1.0	9.0	0.0	0.0	0.0	0.0	0.0	0.0	0.0	0.0	0.0	0.0	0.0	0.0	0.0	0.0	0.0	0.0	0.0	3.0	0.0	0.0	0.0	nicotinamide phosphoribosyltransferase [EC:2.4.2.12]
K03464	1078.0	697.0	966.0	436.0	226.0	167.0	42.0	355.0	1025.0	1476.0	1909.0	2223.0	2469.0	336.0	1739.0	669.0	1016.0	187.0	1134.0	3393.0	1793.0	446.0	391.0	muconolactone D-isomerase [EC:5.3.3.4]
K03465	2439.0	1852.0	2312.0	1364.0	2123.0	2041.0	834.0	2222.0	890.0	1757.0	723.0	509.0	1164.0	936.0	1052.0	408.0	791.0	2481.0	2106.0	4014.0	1774.0	850.0	474.0	thymidylate synthase (FAD) [EC:2.1.1.148]
K03466	18275.0	19732.0	13204.0	5737.0	5393.0	6165.0	2074.0	7335.0	9061.0	12593.0	19026.0	11563.0	18105.0	5091.0	16460.0	3272.0	6801.0	5355.0	14316.0	27170.0	17610.0	8064.0	4403.0	DNA segregation ATPase FtsK/SpoIIIE, S-DNA-T family
K01648	17.0	10.0	4.0	0.0	3.0	26.0	0.0	1.0	0.0	8.0	33.0	6.0	41.0	5.0	4.0	0.0	0.0	0.0	17.0	60.0	4.0	3.0	12.0	ATP citrate (pro-S)-lyase [EC:2.3.3.8]
K01649	19905.0	13913.0	13527.0	5627.0	5673.0	7349.0	2349.0	5567.0	9151.0	12202.0	19513.0	12125.0	18915.0	3663.0	16947.0	1861.0	7691.0	5958.0	14687.0	30288.0	19394.0	4510.0	5003.0	2-isopropylmalate synthase [EC:2.3.3.13]
K01643	4354.0	4278.0	2918.0	1473.0	2572.0	3767.0	2961.0	1597.0	2609.0	1733.0	1881.0	232.0	1483.0	4528.0	1204.0	332.0	3961.0	2248.0	2977.0	2587.0	7434.0	308.0	2144.0	citrate lyase subunit alpha / citrate CoA-transferase [EC:4.1.3.6 2.8.3.10];citrate lyase subunit alpha [EC:4.1.3.6]
K01640	8001.0	4413.0	7932.0	2596.0	2259.0	1758.0	316.0	2682.0	5624.0	7996.0	14084.0	11580.0	13701.0	2070.0	11117.0	1001.0	5067.0	1607.0	9339.0	19258.0	12498.0	3057.0	2413.0	hydroxymethylglutaryl-CoA lyase [EC:4.1.3.4]
K01641	817.0	573.0	122.0	94.0	187.0	184.0	53.0	92.0	108.0	262.0	188.0	105.0	165.0	496.0	162.0	68.0	391.0	108.0	265.0	350.0	186.0	133.0	60.0	hydroxymethylglutaryl-CoA synthase [EC:2.3.3.10]
K01646	1562.0	1526.0	1380.0	699.0	1090.0	1738.0	1417.0	569.0	1222.0	664.0	798.0	73.0	531.0	2171.0	431.0	13.0	1865.0	991.0	1346.0	964.0	3633.0	70.0	1069.0	citrate lyase subunit gamma [EC:4.1.3.6]
K01647	20459.0	20919.0	15045.0	6046.0	4457.0	5550.0	1845.0	5831.0	11798.0	15652.0	27033.0	17539.0	26146.0	5136.0	23747.0	2617.0	10480.0	3610.0	16907.0	39140.0	25149.0	6762.0	4353.0	citrate synthase [EC:2.3.3.1]
K01644	21291.0	19155.0	19077.0	7438.0	6164.0	7117.0	3661.0	7131.0	14343.0	18941.0	30012.0	22084.0	29714.0	8885.0	26677.0	3961.0	15566.0	5187.0	21360.0	43490.0	32698.0	7394.0	6653.0	citrate lyase subunit beta [EC:4.1.3.6];citrate lyase subunit beta / citryl-CoA lyase [EC:4.1.3.6 4.1.3.34]
K02597	619.0	285.0	425.0	139.0	65.0	92.0	26.0	163.0	328.0	604.0	922.0	303.0	825.0	93.0	672.0	134.0	294.0	55.0	464.0	1340.0	798.0	344.0	184.0	nitrogen fixation protein NifZ
K02626	894.0	617.0	240.0	305.0	102.0	462.0	114.0	990.0	118.0	759.0	192.0	38.0	199.0	636.0	131.0	33.0	58.0	698.0	842.0	236.0	218.0	2295.0	285.0	arginine decarboxylase [EC:4.1.1.19]
K02595	312.0	220.0	327.0	118.0	47.0	71.0	23.0	123.0	265.0	394.0	779.0	249.0	664.0	75.0	560.0	107.0	231.0	50.0	394.0	1032.0	681.0	228.0	122.0	nitrogen fixation protein NifW
K02594	1907.0	1172.0	966.0	431.0	612.0	1283.0	745.0	402.0	850.0	647.0	985.0	214.0	800.0	435.0	538.0	47.0	1092.0	510.0	1073.0	1553.0	2208.0	189.0	585.0	homocitrate synthase NifV
K02593	228.0	161.0	278.0	92.0	34.0	53.0	19.0	85.0	189.0	294.0	568.0	212.0	496.0	49.0	444.0	100.0	174.0	40.0	299.0	650.0	546.0	179.0	89.0	nitrogen fixation protein NifT
K02592	1801.0	1170.0	1021.0	454.0	611.0	1049.0	729.0	409.0	883.0	637.0	1179.0	288.0	889.0	430.0	731.0	110.0	1157.0	520.0	1133.0	1604.0	2357.0	238.0	602.0	nitrogenase molybdenum-iron protein NifN
K02591	3683.0	1792.0	1243.0	590.0	698.0	1357.0	741.0	468.0	978.0	854.0	1335.0	357.0	1100.0	455.0	896.0	115.0	1213.0	531.0	1426.0	2232.0	2442.0	303.0	692.0	nitrogenase molybdenum-iron protein beta chain [EC:1.18.6.1]
K02590	2131.0	1025.0	764.0	383.0	578.0	1177.0	714.0	301.0	654.0	450.0	476.0	50.0	354.0	363.0	299.0	2.0	928.0	478.0	792.0	2158.0	1694.0	16.0	481.0	nitrogen regulatory protein PII 2
K02598	834.0	3098.0	834.0	441.0	948.0	1286.0	1116.0	932.0	788.0	822.0	503.0	178.0	465.0	1768.0	349.0	166.0	1204.0	786.0	1005.0	639.0	1926.0	292.0	820.0	nitrite transporter NirC
K02849	1222.0	317.0	437.0	301.0	46.0	251.0	28.0	94.0	313.0	620.0	831.0	281.0	790.0	90.0	506.0	34.0	200.0	42.0	392.0	1289.0	785.0	221.0	118.0	heptosyltransferase III [EC:2.4.-.-]
K14061	1349.0	205.0	240.0	186.0	2.0	26.0	1.0	6.0	24.0	301.0	10.0	10.0	55.0	20.0	133.0	3.0	7.0	5.0	10.0	515.0	2.0	65.0	2.0	universal stress protein F
K14062	690.0	63.0	7.0	16.0	1.0	14.0	0.0	6.0	17.0	32.0	12.0	16.0	14.0	1.0	9.0	3.0	8.0	0.0	20.0	484.0	2.0	48.0	2.0	outer membrane protein N
K14063	15.0	5.0	6.0	9.0	0.0	1.0	0.0	2.0	7.0	17.0	0.0	8.0	7.0	0.0	3.0	3.0	3.0	0.0	10.0	213.0	0.0	24.0	2.0	AraC family transcriptional regulator, positive regulator of tynA and feaB
K14064	28.0	113.0	239.0	184.0	1.0	4.0	0.0	6.0	20.0	295.0	3.0	10.0	50.0	17.0	129.0	3.0	5.0	5.0	10.0	314.0	2.0	64.0	2.0	universal stress protein C
K14065	13.0	106.0	239.0	179.0	1.0	3.0	0.0	4.0	13.0	283.0	3.0	2.0	44.0	17.0	129.0	0.0	2.0	5.0	0.0	104.0	2.0	41.0	0.0	universal stress protein D
K14067	170.0	92.0	181.0	72.0	33.0	30.0	8.0	71.0	96.0	250.0	295.0	186.0	315.0	46.0	325.0	232.0	138.0	24.0	226.0	498.0	247.0	95.0	42.0	malate-CoA ligase subunit beta [EC:6.2.1.9]
K02841	2764.0	1032.0	2242.0	749.0	756.0	725.0	58.0	571.0	1122.0	1885.0	2508.0	2949.0	2625.0	496.0	1893.0	159.0	1017.0	413.0	2334.0	4529.0	2442.0	708.0	660.0	heptosyltransferase I [EC:2.4.-.-]
K02840	38.0	114.0	234.0	176.0	1.0	16.0	0.0	4.0	13.0	282.0	12.0	2.0	50.0	19.0	135.0	2.0	8.0	5.0	0.0	186.0	14.0	45.0	1.0	UDP-D-galactose:(glucosyl)LPS alpha-1,6-D-galactosyltransferase [EC:2.4.1.-]
K02843	6057.0	3088.0	4625.0	1727.0	2399.0	3481.0	2231.0	1682.0	3657.0	3657.0	5891.0	3598.0	4926.0	4100.0	3975.0	211.0	4312.0	2669.0	5072.0	7316.0	9100.0	1238.0	2556.0	heptosyltransferase II [EC:2.4.-.-]
K02844	2004.0	731.0	1837.0	643.0	689.0	647.0	40.0	428.0	900.0	1292.0	1595.0	2676.0	1764.0	308.0	1373.0	76.0	765.0	415.0	1915.0	3497.0	1674.0	510.0	483.0	UDP-glucose:(heptosyl)LPS alpha-1,3-glucosyltransferase [EC:2.4.1.-]
K02847	687.0	158.0	240.0	185.0	1.0	11.0	0.0	6.0	22.0	297.0	6.0	9.0	51.0	17.0	131.0	2.0	6.0	5.0	10.0	368.0	2.0	65.0	3.0	O-antigen ligase [EC:6.-.-.-]
K02846	28.0	113.0	239.0	184.0	1.0	5.0	0.0	6.0	20.0	295.0	3.0	10.0	54.0	17.0	129.0	3.0	5.0	5.0	10.0	317.0	2.0	64.0	3.0	N-methyl-L-tryptophan oxidase [EC:1.5.3.-]
K02102	54.0	482.0	24.0	2.0	2.0	25.0	2.0	0.0	7.0	59.0	40.0	4.0	38.0	1.0	27.0	2.0	1.0	0.0	42.0	136.0	9.0	11.0	16.0	arabinose operon protein AraM
K09758	1395.0	1053.0	1685.0	709.0	284.0	374.0	121.0	613.0	1571.0	2074.0	3711.0	2398.0	4188.0	616.0	4051.0	176.0	1270.0	257.0	1852.0	4519.0	3328.0	887.0	363.0	aspartate 4-decarboxylase [EC:4.1.1.12]
K06039	958.0	269.0	405.0	225.0	30.0	68.0	7.0	66.0	134.0	447.0	299.0	116.0	335.0	174.0	263.0	35.0	69.0	30.0	249.0	838.0	202.0	125.0	65.0	uncharacterized protein involved in oxidation of intracellular sulfur
K06034	95.0	38.0	114.0	31.0	16.0	17.0	5.0	31.0	29.0	69.0	153.0	43.0	212.0	21.0	155.0	168.0	91.0	12.0	126.0	346.0	70.0	31.0	30.0	sulfopyruvate decarboxylase subunit alpha [EC:4.1.1.79]
K06036	12.0	3.0	0.0	0.0	0.0	4.0	0.0	0.0	4.0	0.0	1.0	0.0	0.0	1.0	4.0	0.0	0.0	0.0	0.0	2.0	0.0	0.0	1.0	None
K06037	0.0	0.0	0.0	0.0	0.0	0.0	0.0	0.0	0.0	0.0	0.0	0.0	0.0	0.0	0.0	0.0	0.0	0.0	0.0	0.0	0.0	0.0	0.0	None
K06032	48.0	3.0	0.0	0.0	0.0	0.0	0.0	0.0	0.0	0.0	0.0	0.0	0.0	0.0	0.0	0.0	0.0	0.0	0.0	0.0	0.0	0.0	0.0	None
K01581	4334.0	4158.0	4900.0	1854.0	1575.0	1847.0	878.0	1554.0	2939.0	4295.0	6421.0	4277.0	6774.0	1284.0	6393.0	999.0	3010.0	1242.0	5751.0	8662.0	7212.0	1591.0	1521.0	ornithine decarboxylase [EC:4.1.1.17]
K02702	46.0	5.0	12.0	8.0	6.0	38.0	0.0	10.0	30.0	23.0	52.0	37.0	99.0	5.0	40.0	6.0	21.0	4.0	36.0	24.0	44.0	18.0	10.0	photosystem I 4.8kDa protein
K02659	2637.0	1038.0	2235.0	516.0	848.0	783.0	53.0	679.0	1143.0	1863.0	3555.0	2472.0	2960.0	339.0	1691.0	473.0	1011.0	487.0	2690.0	4655.0	3410.0	760.0	935.0	twitching motility protein PilI
K13490	426.0	161.0	267.0	99.0	61.0	127.0	13.0	69.0	177.0	283.0	448.0	225.0	463.0	34.0	297.0	60.0	141.0	46.0	358.0	684.0	448.0	116.0	79.0	two-component system, chemotaxis family, sensor histidine kinase and response regulator WspE
K13491	412.0	161.0	267.0	101.0	63.0	130.0	13.0	72.0	169.0	290.0	448.0	228.0	490.0	35.0	300.0	60.0	152.0	47.0	356.0	728.0	473.0	122.0	81.0	two-component system, chemotaxis family, response regulator WspF [EC:3.1.1.61]
K03644	10089.0	6883.0	8137.0	3175.0	2539.0	2794.0	1104.0	4216.0	5876.0	8349.0	13399.0	8630.0	12386.0	2703.0	10846.0	2166.0	4706.0	2617.0	8974.0	17296.0	11909.0	6088.0	2904.0	lipoic acid synthetase [EC:2.8.1.8]
K03645	798.0	181.0	250.0	189.0	17.0	13.0	1.0	10.0	33.0	302.0	27.0	17.0	104.0	141.0	138.0	4.0	12.0	5.0	17.0	373.0	17.0	72.0	5.0	negative modulator of initiation of replication
K03646	4071.0	3726.0	3080.0	1028.0	943.0	915.0	92.0	924.0	1914.0	2989.0	4949.0	4175.0	4459.0	763.0	3014.0	489.0	1662.0	658.0	3367.0	7389.0	4547.0	1196.0	1093.0	colicin import membrane protein
K03647	3319.0	4636.0	4575.0	1680.0	1486.0	664.0	541.0	1863.0	2523.0	2473.0	3895.0	2718.0	4230.0	1479.0	4762.0	730.0	2051.0	759.0	3171.0	5327.0	4126.0	1339.0	1100.0	protein involved in ribonucleotide reduction
K03640	9425.0	5649.0	6985.0	3171.0	3007.0	3716.0	1655.0	4094.0	5083.0	7532.0	11229.0	7403.0	10823.0	3962.0	9110.0	1061.0	4720.0	4120.0	9174.0	15656.0	12084.0	4870.0	3015.0	peptidoglycan-associated lipoprotein
K03641	7847.0	4505.0	5856.0	2499.0	2334.0	2320.0	823.0	2636.0	4240.0	6335.0	10345.0	7020.0	10152.0	1773.0	8621.0	1015.0	3565.0	2548.0	7165.0	14467.0	9823.0	2497.0	2066.0	TolB protein
K03642	10795.0	7713.0	9594.0	3751.0	3764.0	4189.0	1675.0	3884.0	7089.0	9824.0	16860.0	10679.0	16594.0	3002.0	14770.0	1808.0	6457.0	3846.0	11527.0	22053.0	16705.0	3880.0	3276.0	rare lipoprotein A
K03643	5963.0	4185.0	5195.0	1903.0	1322.0	1299.0	225.0	1750.0	3729.0	5773.0	9804.0	6797.0	9455.0	1512.0	8045.0	984.0	3192.0	968.0	6150.0	12824.0	8864.0	2263.0	1618.0	LPS-assembly lipoprotein
K03648	10561.0	14266.0	7397.0	3602.0	4664.0	5353.0	2531.0	5684.0	5031.0	7657.0	9422.0	6007.0	8152.0	5408.0	6545.0	2073.0	4792.0	5199.0	9264.0	14661.0	10597.0	5801.0	3218.0	uracil-DNA glycosylase [EC:3.2.2.-];uracil-DNA glycosylase [EC:3.2.2.27]
K03649	1816.0	2031.0	1336.0	671.0	686.0	317.0	426.0	1071.0	1081.0	1589.0	2066.0	2166.0	2183.0	391.0	1959.0	554.0	1223.0	516.0	1530.0	3567.0	1985.0	793.0	334.0	TDG/mug DNA glycosylase family protein [EC:3.2.2.-]
K06694	7.0	1.0	0.0	0.0	0.0	0.0	0.0	0.0	0.0	0.0	0.0	0.0	0.0	0.0	0.0	0.0	0.0	0.0	0.0	0.0	0.0	0.0	0.0	26S proteasome non-ATPase regulatory subunit 10
K11814	2.0	0.0	0.0	0.0	0.0	0.0	0.0	0.0	0.0	0.0	0.0	0.0	0.0	0.0	0.0	0.0	0.0	0.0	1.0	0.0	0.0	0.0	0.0	multidrug resistance protein EbrA
K12428	82.0	117.0	1250.0	349.0	303.0	41.0	0.0	225.0	52.0	59.0	128.0	165.0	93.0	133.0	158.0	16.0	161.0	32.0	299.0	303.0	299.0	56.0	30.0	fatty acid CoA ligase FadD32
K12429	87.0	27.0	97.0	19.0	29.0	17.0	1.0	22.0	57.0	86.0	134.0	59.0	113.0	11.0	111.0	3.0	155.0	22.0	55.0	360.0	170.0	57.0	13.0	fatty acid CoA ligase FadD36
K12422	0.0	0.0	0.0	0.0	0.0	0.0	0.0	0.0	0.0	0.0	0.0	0.0	0.0	0.0	0.0	0.0	0.0	0.0	0.0	0.0	0.0	0.0	0.0	long chain fatty acid CoA ligase FadD10 [EC:6.2.1.-]
K12423	16.0	2.0	0.0	0.0	1.0	6.0	0.0	2.0	5.0	16.0	11.0	0.0	3.0	2.0	4.0	0.0	6.0	1.0	0.0	22.0	1.0	2.0	0.0	fatty acid CoA ligase FadD21
K12420	2.0	0.0	5.0	0.0	0.0	1.0	0.0	1.0	1.0	1.0	1.0	0.0	0.0	0.0	0.0	0.0	2.0	0.0	0.0	1.0	1.0	0.0	0.0	ketoreductase [EC:1.1.1.-];ketoacyl reductase [EC:1.3.1.-]
K12421	36.0	10.0	57.0	14.0	28.0	14.0	0.0	18.0	46.0	51.0	110.0	51.0	56.0	4.0	87.0	2.0	144.0	21.0	35.0	220.0	130.0	53.0	9.0	fatty acid CoA ligase FadD9
K12426	16.0	2.0	0.0	0.0	1.0	5.0	0.0	0.0	2.0	16.0	11.0	0.0	3.0	2.0	4.0	0.0	6.0	1.0	0.0	22.0	1.0	2.0	0.0	long chain fatty acid CoA FadD26
K12427	2.0	0.0	0.0	0.0	0.0	4.0	0.0	1.0	2.0	0.0	0.0	0.0	0.0	0.0	0.0	0.0	0.0	0.0	0.0	0.0	0.0	0.0	0.0	fatty acid CoA ligase FadD28
K12424	0.0	0.0	0.0	0.0	0.0	0.0	0.0	0.0	0.0	0.0	0.0	0.0	0.0	0.0	0.0	0.0	0.0	0.0	0.0	0.0	0.0	0.0	0.0	fatty acid CoA ligase FadD22
K12425	0.0	0.0	0.0	0.0	0.0	0.0	0.0	0.0	0.0	0.0	0.0	0.0	0.0	0.0	0.0	0.0	0.0	0.0	0.0	0.0	0.0	0.0	0.0	fatty acid CoA ligase FadD23
K07349	1351.0	207.0	240.0	186.0	1.0	26.0	1.0	6.0	23.0	300.0	13.0	13.0	56.0	19.0	132.0	6.0	8.0	5.0	10.0	515.0	2.0	65.0	2.0	minor fimbrial subunit
K07348	702.0	166.0	241.0	191.0	2.0	17.0	0.0	9.0	30.0	310.0	14.0	19.0	57.0	19.0	135.0	4.0	9.0	5.0	20.0	577.0	4.0	88.0	3.0	minor fimbrial subunit
K05380	0.0	0.0	0.0	0.0	5.0	0.0	2.0	0.0	0.0	0.0	0.0	3.0	0.0	0.0	0.0	0.0	0.0	0.0	0.0	0.0	0.0	0.0	0.0	phycoerythrin-associated linker protein
K07345	6027.0	2845.0	3247.0	1905.0	632.0	614.0	160.0	1188.0	3676.0	5381.0	7905.0	7878.0	7763.0	1319.0	5579.0	686.0	3113.0	569.0	3441.0	13384.0	7095.0	1795.0	999.0	major type 1 subunit fimbrin (pilin)
K07344	2344.0	1812.0	2693.0	1125.0	859.0	1164.0	843.0	1079.0	2548.0	2874.0	5299.0	2587.0	5355.0	1108.0	5304.0	415.0	2503.0	878.0	3405.0	5973.0	6022.0	1244.0	1049.0	type IV secretion system protein TrbL
K07347	5311.0	2290.0	2734.0	1589.0	521.0	549.0	124.0	879.0	2658.0	4483.0	5941.0	5317.0	5577.0	910.0	4145.0	616.0	2194.0	400.0	2553.0	10240.0	5416.0	1436.0	799.0	outer membrane usher protein
K07346	4351.0	2333.0	3270.0	1650.0	555.0	592.0	173.0	1141.0	3103.0	4718.0	7716.0	5194.0	7315.0	1139.0	6475.0	674.0	2547.0	491.0	3238.0	10360.0	7011.0	1761.0	824.0	fimbrial chaperone protein
K07341	4199.0	3599.0	3734.0	1942.0	1959.0	2432.0	1457.0	2105.0	2789.0	3480.0	5063.0	2944.0	5174.0	1714.0	5345.0	529.0	3049.0	2578.0	4421.0	7823.0	6044.0	1323.0	1406.0	death on curing protein
K07340	3539.0	3132.0	2746.0	1246.0	500.0	734.0	171.0	1028.0	2605.0	3783.0	7087.0	3561.0	6665.0	981.0	5985.0	639.0	2004.0	481.0	3098.0	8252.0	6455.0	1677.0	733.0	hypothetical protein
K07343	4181.0	2470.0	3107.0	1271.0	488.0	692.0	148.0	1099.0	2710.0	3258.0	5006.0	3008.0	5294.0	894.0	5185.0	326.0	1709.0	535.0	3534.0	7025.0	4418.0	1295.0	676.0	DNA transformation protein and related proteins
K07342	0.0	0.0	0.0	0.0	0.0	0.0	0.0	0.0	0.0	0.0	0.0	0.0	0.0	0.0	0.0	0.0	0.0	0.0	0.0	0.0	0.0	0.0	0.0	protein transport protein SEC61 subunit gamma and related proteins
K06968	2060.0	692.0	1740.0	494.0	676.0	628.0	33.0	340.0	690.0	1060.0	2485.0	1617.0	1471.0	343.0	967.0	108.0	536.0	380.0	1655.0	3551.0	2528.0	513.0	423.0	ribosomal RNA large subunit methyltransferase M [EC:2.1.1.-]
K06969	16048.0	11466.0	8215.0	3236.0	3472.0	5747.0	1222.0	3877.0	4740.0	8333.0	11893.0	6539.0	11000.0	3993.0	9520.0	607.0	4740.0	3313.0	10024.0	20990.0	11982.0	5019.0	2686.0	putative SAM-dependent methyltransferase;ribosomal RNA large subunit methyltransferase I [EC:2.1.1.-]
K06962	1492.0	3452.0	576.0	586.0	1034.0	1036.0	604.0	1312.0	400.0	1185.0	288.0	232.0	680.0	1699.0	370.0	653.0	636.0	1028.0	1108.0	1409.0	793.0	1474.0	123.0	None
K06963	0.0	0.0	0.0	0.0	0.0	0.0	0.0	0.0	0.0	0.0	1.0	0.0	0.0	0.0	0.0	0.0	0.0	0.0	0.0	0.0	0.0	0.0	0.0	;tRNA acetyltransferase TAN1
K06960	7574.0	11182.0	2854.0	1914.0	3292.0	4442.0	2329.0	3419.0	2796.0	2965.0	2582.0	1281.0	2436.0	3727.0	2022.0	1229.0	2652.0	3566.0	4091.0	7052.0	4533.0	2209.0	1876.0	None
K06961	0.0	0.0	0.0	0.0	0.0	0.0	0.0	0.0	0.0	0.0	1.0	0.0	0.0	0.0	0.0	0.0	0.0	0.0	0.0	0.0	0.0	0.0	0.0	ribosomal RNA assembly protein
K06966	16819.0	13430.0	14710.0	5430.0	5206.0	4919.0	1874.0	5963.0	9579.0	13424.0	22239.0	15138.0	21726.0	3883.0	18148.0	2559.0	7826.0	5125.0	15666.0	30488.0	20794.0	5998.0	4694.0	None
K06967	4837.0	6917.0	1114.0	913.0	1252.0	2135.0	604.0	1425.0	472.0	1890.0	554.0	274.0	967.0	1796.0	717.0	648.0	697.0	1066.0	1680.0	3957.0	843.0	1406.0	124.0	;tRNA (adenine-N(1)-)-methyltransferase [EC:2.1.1.36]
K06964	0.0	0.0	0.0	0.0	0.0	0.0	0.0	0.0	0.0	0.0	0.0	0.0	0.0	0.0	0.0	0.0	0.0	0.0	0.0	0.0	0.0	0.0	0.0	None
K06965	0.0	0.0	0.0	0.0	0.0	0.0	0.0	0.0	0.0	0.0	1.0	0.0	0.0	0.0	0.0	0.0	0.0	0.0	0.0	0.0	0.0	0.0	0.0	protein pelota
K08995	5723.0	3215.0	5502.0	1993.0	1486.0	1238.0	296.0	2007.0	4475.0	6484.0	13622.0	7405.0	11628.0	1740.0	10351.0	799.0	3871.0	1631.0	6899.0	14489.0	11028.0	2505.0	1496.0	putative membrane protein
K08994	4613.0	3888.0	3502.0	1630.0	706.0	746.0	202.0	1326.0	3373.0	5315.0	8237.0	5423.0	8925.0	1263.0	7822.0	875.0	2902.0	1641.0	4168.0	10387.0	6765.0	1846.0	995.0	putative membrane protein
K08997	481.0	1397.0	1218.0	299.0	577.0	395.0	3.0	200.0	234.0	642.0	189.0	1231.0	601.0	55.0	378.0	279.0	195.0	241.0	1200.0	904.0	435.0	126.0	420.0	hypothetical protein
K08996	270.0	502.0	687.0	709.0	952.0	949.0	577.0	819.0	280.0	571.0	79.0	88.0	188.0	247.0	225.0	8.0	178.0	1507.0	809.0	739.0	436.0	91.0	1181.0	putative membrane protein
K08990	2285.0	1206.0	2035.0	929.0	283.0	294.0	113.0	693.0	1602.0	2340.0	3999.0	2365.0	4354.0	779.0	4475.0	426.0	1332.0	300.0	2203.0	4967.0	3560.0	1012.0	385.0	putative membrane protein
K08993	733.0	183.0	308.0	204.0	38.0	38.0	1.0	25.0	38.0	324.0	80.0	76.0	134.0	21.0	154.0	9.0	32.0	18.0	121.0	465.0	52.0	80.0	19.0	putative membrane protein
K08992	903.0	1366.0	260.0	187.0	18.0	105.0	1.0	13.0	74.0	410.0	74.0	35.0	260.0	150.0	166.0	277.0	53.0	6.0	73.0	504.0	83.0	95.0	27.0	putative membrane protein
K08999	2472.0	2763.0	2136.0	632.0	494.0	630.0	51.0	520.0	748.0	1100.0	2274.0	800.0	2117.0	376.0	1858.0	420.0	727.0	438.0	1200.0	3297.0	1812.0	454.0	301.0	hypothetical protein
K08998	14229.0	14877.0	8816.0	3823.0	4053.0	5495.0	2091.0	5540.0	6349.0	9026.0	12468.0	8108.0	11881.0	5715.0	10048.0	2240.0	5754.0	3976.0	10497.0	18094.0	13116.0	6743.0	3426.0	hypothetical protein
K08344	56.0	36.0	31.0	11.0	3.0	15.0	4.0	8.0	40.0	41.0	70.0	24.0	65.0	5.0	44.0	6.0	28.0	4.0	45.0	323.0	38.0	53.0	6.0	suppressor for copper-sensitivity B
K08345	28.0	113.0	239.0	184.0	1.0	4.0	0.0	6.0	20.0	295.0	3.0	10.0	50.0	17.0	129.0	3.0	5.0	5.0	10.0	306.0	2.0	64.0	2.0	nitrate reductase 2, alpha subunit [EC:1.7.99.4]
K08346	28.0	110.0	234.0	180.0	1.0	4.0	0.0	6.0	20.0	291.0	3.0	10.0	50.0	17.0	126.0	3.0	5.0	5.0	10.0	303.0	2.0	63.0	2.0	nitrate reductase 2, beta subunit [EC:1.7.99.4]
K14940	80.0	48.0	6.0	5.0	3.0	55.0	0.0	1.0	29.0	3.0	0.0	0.0	4.0	18.0	0.0	0.0	4.0	6.0	14.0	63.0	29.0	0.0	2.0	gamma-F420-2:alpha-L-glutamate ligase [EC:6.3.2.32]
K02724	46.0	5.0	12.0	8.0	8.0	38.0	2.0	10.0	30.0	23.0	52.0	40.0	107.0	5.0	40.0	6.0	22.0	4.0	36.0	24.0	44.0	18.0	10.0	photosystem II PsbZ protein
K08349	28.0	113.0	239.0	184.0	1.0	8.0	0.0	6.0	20.0	295.0	6.0	10.0	50.0	17.0	129.0	3.0	5.0	5.0	10.0	346.0	2.0	64.0	2.0	formate dehydrogenase-N, beta subunit [EC:1.2.1.2]
K11815	2.0	0.0	0.0	0.0	0.0	0.0	0.0	0.0	0.0	0.0	0.0	0.0	0.0	0.0	0.0	0.0	0.0	0.0	1.0	0.0	0.0	0.0	0.0	multidrug resistance protein EbrB
K05929	34.0	2.0	3.0	0.0	0.0	0.0	0.0	0.0	0.0	0.0	0.0	0.0	0.0	0.0	4.0	2.0	0.0	0.0	3.0	0.0	14.0	0.0	0.0	phosphoethanolamine N-methyltransferase [EC:2.1.1.103]
K05928	279.0	28.0	56.0	38.0	13.0	120.0	3.0	24.0	38.0	27.0	58.0	53.0	151.0	7.0	106.0	273.0	34.0	8.0	64.0	148.0	66.0	18.0	45.0	tocopherol O-methyltransferase [EC:2.1.1.95]
K05927	140.0	38.0	370.0	491.0	946.0	779.0	576.0	796.0	259.0	253.0	36.0	69.0	75.0	214.0	37.0	5.0	151.0	1498.0	767.0	244.0	428.0	17.0	318.0	quinone-reactive Ni/Fe-hydrogenase small subunit [EC:1.12.5.1]
K05924	2.0	1.0	0.0	1.0	0.0	1.0	0.0	0.0	0.0	2.0	0.0	0.0	0.0	1.0	0.0	0.0	2.0	0.0	0.0	24.0	0.0	2.0	0.0	None
K05922	141.0	38.0	370.0	491.0	946.0	780.0	576.0	796.0	261.0	257.0	36.0	69.0	78.0	214.0	38.0	5.0	145.0	1498.0	767.0	263.0	428.0	17.0	318.0	quinone-reactive Ni/Fe-hydrogenase large subunit [EC:1.12.5.1]
K05921	4459.0	1657.0	2264.0	980.0	421.0	508.0	82.0	759.0	1636.0	2739.0	4607.0	3093.0	4046.0	708.0	2889.0	226.0	1466.0	392.0	2392.0	7249.0	4161.0	1006.0	633.0	5-oxopent-3-ene-1,2,5-tricarboxylate decarboxylase / 2-hydroxyhepta-2,4-diene-1,7-dioate isomerase [EC:4.1.1.68 5.3.3.-]
K00349	1973.0	2201.0	1705.0	684.0	1167.0	1874.0	818.0	1396.0	765.0	1016.0	602.0	963.0	432.0	1101.0	317.0	303.0	1129.0	1392.0	2534.0	1320.0	2207.0	2362.0	1017.0	Na+-transporting NADH:ubiquinone oxidoreductase subunit D [EC:1.6.5.-]
K00698	2.0	0.0	0.0	0.0	0.0	0.0	0.0	0.0	0.0	0.0	0.0	0.0	0.0	0.0	0.0	0.0	0.0	0.0	2.0	2.0	0.0	0.0	0.0	chitin synthase [EC:2.4.1.16]
K00340	10839.0	5789.0	7008.0	2899.0	3045.0	3053.0	1272.0	3693.0	6065.0	8162.0	13944.0	8001.0	13029.0	2071.0	11029.0	1336.0	4814.0	3550.0	8693.0	17985.0	12155.0	3242.0	2979.0	NADH-quinone oxidoreductase subunit K [EC:1.6.5.3];NADH dehydrogenase I subunit K [EC:1.6.5.3]
K00341	10937.0	5824.0	7108.0	2924.0	3062.0	3074.0	1279.0	3721.0	6088.0	8227.0	14051.0	8042.0	13229.0	2090.0	11172.0	1504.0	4890.0	3562.0	8816.0	18281.0	12202.0	3277.0	3064.0	NADH dehydrogenase I subunit L [EC:1.6.5.3];NADH-quinone oxidoreductase subunit L [EC:1.6.5.3]
K00690	1106.0	4708.0	1300.0	313.0	559.0	572.0	13.0	176.0	93.0	572.0	193.0	909.0	263.0	35.0	321.0	19.0	133.0	243.0	1210.0	2452.0	343.0	94.0	284.0	sucrose phosphorylase [EC:2.4.1.7]
K00343	10767.0	5800.0	6770.0	2437.0	2118.0	2302.0	706.0	2927.0	5871.0	8023.0	14080.0	7977.0	13203.0	1885.0	11159.0	1504.0	4761.0	2066.0	8056.0	18052.0	11822.0	3295.0	2692.0	NADH dehydrogenase I subunit N [EC:1.6.5.3];NADH-quinone oxidoreductase subunit N [EC:1.6.5.3]
K00344	16370.0	10377.0	17185.0	5536.0	4835.0	3405.0	1027.0	6100.0	10877.0	15706.0	26202.0	20031.0	27618.0	3942.0	23975.0	3169.0	10801.0	3719.0	19030.0	37929.0	24691.0	6882.0	4698.0	NADPH2:quinone reductase [EC:1.6.5.5]
K00697	4234.0	3496.0	5246.0	2010.0	1064.0	882.0	231.0	1660.0	3509.0	5433.0	10528.0	4841.0	8986.0	1457.0	8427.0	1069.0	3138.0	937.0	4850.0	12367.0	9018.0	2192.0	1091.0	alpha,alpha-trehalose-phosphate synthase (UDP-forming) [EC:2.4.1.15]
K00346	1648.0	1750.0	1171.0	441.0	675.0	1111.0	113.0	1131.0	158.0	864.0	223.0	933.0	260.0	751.0	183.0	303.0	177.0	925.0	1911.0	1078.0	542.0	2358.0	540.0	Na+-transporting NADH:ubiquinone oxidoreductase subunit A [EC:1.6.5.-]
K00347	1974.0	2218.0	1705.0	684.0	1167.0	1874.0	818.0	1396.0	765.0	1023.0	602.0	963.0	432.0	1101.0	323.0	304.0	1129.0	1392.0	2534.0	1326.0	2224.0	2362.0	1017.0	Na+-transporting NADH:ubiquinone oxidoreductase subunit B [EC:1.6.5.-]
K09116	298.0	275.0	56.0	36.0	20.0	160.0	5.0	16.0	61.0	144.0	80.0	10.0	37.0	23.0	76.0	4.0	36.0	12.0	47.0	515.0	60.0	4.0	5.0	hypothetical protein
K09117	10350.0	10621.0	6749.0	3147.0	2880.0	3758.0	1109.0	4240.0	4820.0	8141.0	11827.0	6581.0	11321.0	2766.0	9721.0	1277.0	4096.0	3669.0	7847.0	17637.0	10831.0	5069.0	2202.0	hypothetical protein
K05337	4248.0	2091.0	1201.0	461.0	434.0	1212.0	59.0	308.0	670.0	1111.0	1044.0	598.0	1427.0	296.0	1099.0	643.0	800.0	192.0	1207.0	3633.0	1325.0	450.0	234.0	ferredoxin
K09118	1132.0	2809.0	1881.0	548.0	878.0	475.0	409.0	1057.0	1307.0	501.0	1299.0	939.0	760.0	271.0	888.0	558.0	810.0	443.0	1200.0	1599.0	1296.0	523.0	801.0	hypothetical protein
K09119	0.0	0.0	0.0	0.0	0.0	0.0	0.0	0.0	0.0	0.0	0.0	0.0	0.0	0.0	0.0	0.0	0.0	0.0	0.0	0.0	0.0	0.0	0.0	hypothetical protein
K02106	2365.0	2904.0	3571.0	1454.0	1856.0	2174.0	1498.0	1245.0	2825.0	2632.0	3746.0	4819.0	3741.0	2496.0	2951.0	352.0	3389.0	1471.0	3908.0	5976.0	6311.0	861.0	1679.0	short-chain fatty acids transporter
K05823	647.0	262.0	40.0	11.0	16.0	55.0	23.0	12.0	9.0	37.0	36.0	16.0	37.0	17.0	35.0	4.0	10.0	6.0	61.0	166.0	58.0	14.0	6.0	N-acetyldiaminopimelate deacetylase [EC:3.5.1.47]
K05820	3349.0	1545.0	2169.0	617.0	1224.0	764.0	450.0	1189.0	1003.0	1796.0	2224.0	2111.0	2645.0	564.0	1808.0	694.0	1129.0	701.0	2770.0	3673.0	2143.0	869.0	860.0	MFS transporter, PPP family, 3-phenylpropionic acid transporter
K05826	326.0	24.0	47.0	7.0	7.0	19.0	2.0	11.0	20.0	24.0	115.0	32.0	119.0	6.0	13.0	9.0	20.0	2.0	18.0	88.0	41.0	18.0	35.0	lysine biosynthesis protein LysW
K05827	321.0	24.0	51.0	10.0	2.0	22.0	1.0	7.0	23.0	38.0	77.0	30.0	76.0	8.0	32.0	10.0	12.0	3.0	27.0	89.0	67.0	17.0	48.0	lysine biosynthesis protein LysX
K02100	96.0	148.0	240.0	184.0	1.0	6.0	0.0	6.0	21.0	296.0	15.0	10.0	50.0	17.0	130.0	4.0	5.0	5.0	14.0	306.0	2.0	65.0	2.0	MFS transporter, SP family, arabinose:H+ symporter
K02101	2.0	0.0	0.0	0.0	0.0	0.0	0.0	0.0	0.0	0.0	0.0	0.0	0.0	0.0	0.0	0.0	0.0	0.0	1.0	0.0	0.0	0.0	0.0	arabinose operon protein AraL
K00524	0.0	0.0	0.0	0.0	0.0	0.0	0.0	0.0	0.0	0.0	0.0	0.0	0.0	0.0	0.0	0.0	0.0	0.0	0.0	0.0	0.0	0.0	0.0	ribonucleotide reductase, class II [EC:1.17.4.1]
K00525	19366.0	17257.0	13701.0	5961.0	6123.0	7212.0	2832.0	7754.0	9601.0	14061.0	21388.0	12689.0	19762.0	7571.0	17149.0	2573.0	8755.0	6220.0	16051.0	29700.0	21717.0	8603.0	5075.0	ribonucleoside-diphosphate reductase alpha chain [EC:1.17.4.1]
K00526	10010.0	10955.0	9214.0	4227.0	4057.0	4199.0	1778.0	5617.0	5341.0	8352.0	10965.0	7765.0	10463.0	5624.0	9200.0	1802.0	4589.0	4351.0	9711.0	16034.0	11355.0	6213.0	3108.0	ribonucleoside-diphosphate reductase beta chain [EC:1.17.4.1]
K00527	11438.0	15124.0	4684.0	3071.0	3854.0	5868.0	2488.0	4679.0	3346.0	5310.0	2992.0	2444.0	3673.0	4839.0	2685.0	942.0	2989.0	4311.0	5630.0	9380.0	5065.0	4655.0	2360.0	ribonucleoside-triphosphate reductase [EC:1.17.4.2]
K00520	5812.0	2842.0	4274.0	1250.0	1591.0	2114.0	852.0	1375.0	3103.0	3781.0	9015.0	3955.0	6663.0	1203.0	4741.0	1337.0	2937.0	1438.0	4979.0	10602.0	9497.0	1542.0	2162.0	mercuric reductase [EC:1.16.1.1]
K00522	0.0	0.0	0.0	0.0	0.0	0.0	0.0	0.0	0.0	0.0	0.0	0.0	0.0	0.0	0.0	0.0	0.0	0.0	0.0	0.0	0.0	0.0	0.0	ferritin heavy chain [EC:1.16.3.1]
K00523	5627.0	3309.0	6094.0	2276.0	1441.0	1080.0	285.0	2185.0	4785.0	6580.0	11752.0	9110.0	12111.0	1868.0	11281.0	575.0	4099.0	1156.0	7211.0	14577.0	10147.0	2629.0	1721.0	CDP-4-dehydro-6-deoxyglucose reductase [EC:1.17.1.1]
K02451	103.0	86.0	142.0	36.0	21.0	14.0	4.0	49.0	61.0	177.0	143.0	55.0	206.0	17.0	139.0	11.0	65.0	12.0	99.0	317.0	157.0	97.0	32.0	general secretion pathway protein B
K00528	14494.0	16848.0	10635.0	4435.0	4303.0	5234.0	1696.0	4930.0	6915.0	10354.0	15254.0	12624.0	14612.0	4215.0	12428.0	2271.0	6910.0	3499.0	12836.0	23969.0	15582.0	6296.0	3901.0	ferredoxin--NADP+ reductase [EC:1.18.1.2]
K00529	5545.0	3030.0	6137.0	2089.0	1623.0	1248.0	248.0	2041.0	4220.0	6060.0	10042.0	8753.0	10271.0	1497.0	9544.0	2156.0	4710.0	1250.0	7317.0	14467.0	9586.0	2647.0	1624.0	ferredoxin--NAD+ reductase [EC:1.18.1.3]
K00025	210.0	22.0	38.0	28.0	5.0	80.0	0.0	10.0	9.0	4.0	0.0	6.0	31.0	0.0	16.0	2.0	6.0	2.0	22.0	122.0	6.0	0.0	6.0	malate dehydrogenase [EC:1.1.1.37]
K14215	18.0	4.0	0.0	0.0	1.0	6.0	0.0	6.0	12.0	16.0	11.0	0.0	8.0	3.0	4.0	0.0	7.0	2.0	0.0	30.0	2.0	2.0	2.0	trans,polycis-decaprenyl diphosphate synthase [EC:2.5.1.86]
K14213	0.0	0.0	0.0	0.0	0.0	0.0	0.0	0.0	0.0	0.0	0.0	0.0	0.0	0.0	0.0	0.0	0.0	0.0	0.0	0.0	0.0	0.0	0.0	Xaa-Pro dipeptidase [EC:3.4.13.9]
K03453	7437.0	9094.0	7115.0	2495.0	2197.0	2607.0	399.0	2933.0	4514.0	5929.0	9152.0	6820.0	9931.0	3065.0	9664.0	1311.0	3197.0	2125.0	7594.0	12011.0	8760.0	4756.0	2291.0	bile acid:Na+ symporter, BASS family
K00796	14458.0	12218.0	10998.0	4652.0	4575.0	5717.0	2488.0	5712.0	7178.0	9633.0	14887.0	9688.0	13262.0	5330.0	11531.0	2057.0	6327.0	4804.0	11587.0	20053.0	15076.0	6403.0	3961.0	dihydropteroate synthase [EC:2.5.1.15]
K05339	453.0	47.0	9.0	8.0	1.0	4.0	1.0	5.0	5.0	12.0	14.0	6.0	41.0	7.0	20.0	2.0	16.0	1.0	12.0	49.0	38.0	8.0	3.0	holin-like protein LrgB
K00027	7363.0	7995.0	2833.0	1605.0	2338.0	3494.0	1664.0	2594.0	1743.0	2876.0	1659.0	1272.0	2546.0	3075.0	1859.0	1598.0	2565.0	1963.0	3458.0	6599.0	3615.0	2096.0	1840.0	malate dehydrogenase (oxaloacetate-decarboxylating) [EC:1.1.1.38]
K00794	15807.0	13299.0	11512.0	5172.0	4754.0	6190.0	2047.0	6408.0	7572.0	12000.0	17816.0	10813.0	17096.0	6108.0	15431.0	2057.0	7015.0	5446.0	13502.0	25743.0	18073.0	7093.0	3572.0	6,7-dimethyl-8-ribityllumazine synthase [EC:2.5.1.78];riboflavin synthase beta chain [EC:2.5.1.-]
K00793	13868.0	11105.0	9045.0	3875.0	3473.0	5042.0	1356.0	4823.0	5694.0	9560.0	13762.0	8201.0	12809.0	5249.0	10960.0	1814.0	5413.0	3555.0	10362.0	19276.0	13966.0	6050.0	2802.0	riboflavin synthase [EC:2.5.1.9];riboflavin synthase alpha chain [EC:2.5.1.9]
K01347	17.0	2.0	0.0	1.0	0.0	1.0	0.0	1.0	0.0	1.0	2.0	2.0	1.0	0.0	0.0	0.0	0.0	0.0	1.0	0.0	2.0	0.0	0.0	IgA-specific serine endopeptidase [EC:3.4.21.72]
K01346	0.0	0.0	0.0	0.0	0.0	0.0	0.0	0.0	0.0	0.0	0.0	0.0	0.0	0.0	0.0	0.0	0.0	0.0	0.0	0.0	0.0	0.0	0.0	pancreatic elastase II [EC:3.4.21.71]
K01344	0.0	0.0	0.0	0.0	0.0	0.0	0.0	0.0	0.0	0.0	0.0	0.0	0.0	0.0	0.0	0.0	0.0	0.0	0.0	0.0	0.0	0.0	0.0	protein C (activated) [EC:3.4.21.69]
K01343	0.0	0.0	0.0	0.0	0.0	0.0	0.0	0.0	0.0	0.0	0.0	0.0	0.0	0.0	0.0	0.0	0.0	0.0	0.0	0.0	0.0	0.0	0.0	tissue plasminogen activator [EC:3.4.21.68]
K00791	16520.0	17154.0	10053.0	4998.0	5233.0	7090.0	2789.0	7484.0	7117.0	11047.0	14205.0	8555.0	13312.0	5578.0	11584.0	2346.0	6376.0	6231.0	12653.0	21894.0	14789.0	9198.0	4036.0	tRNA dimethylallyltransferase [EC:2.5.1.75]
K01340	0.0	0.0	0.0	0.0	0.0	0.0	0.0	0.0	0.0	0.0	0.0	0.0	0.0	0.0	0.0	0.0	0.0	0.0	0.0	0.0	0.0	0.0	0.0	tryptase [EC:3.4.21.59]
K00790	21473.0	21825.0	12175.0	5786.0	6129.0	8064.0	2905.0	7752.0	8840.0	12998.0	18103.0	10833.0	17735.0	7286.0	16228.0	2818.0	8119.0	6379.0	14371.0	28212.0	18571.0	8058.0	4284.0	UDP-N-acetylglucosamine 1-carboxyvinyltransferase [EC:2.5.1.7]
K02694	46.0	5.0	12.0	8.0	8.0	38.0	2.0	10.0	30.0	23.0	52.0	40.0	107.0	5.0	40.0	6.0	22.0	4.0	36.0	24.0	44.0	18.0	10.0	photosystem I subunit III
K02696	46.0	5.0	12.0	8.0	8.0	38.0	2.0	10.0	30.0	23.0	52.0	40.0	107.0	5.0	40.0	6.0	22.0	4.0	36.0	24.0	44.0	18.0	10.0	photosystem I subunit VIII
K02697	46.0	5.0	12.0	8.0	8.0	38.0	2.0	10.0	30.0	23.0	52.0	40.0	107.0	5.0	40.0	6.0	22.0	4.0	36.0	24.0	44.0	18.0	10.0	photosystem I subunit IX
K02690	46.0	5.0	12.0	8.0	8.0	38.0	2.0	10.0	30.0	23.0	52.0	40.0	107.0	5.0	40.0	6.0	22.0	4.0	36.0	24.0	44.0	18.0	10.0	photosystem I core protein Ib;photosystem I P700 chlorophyll a apoprotein A2
K02691	50.0	5.0	16.0	8.0	8.0	38.0	2.0	12.0	30.0	23.0	52.0	40.0	107.0	5.0	40.0	6.0	22.0	4.0	36.0	55.0	56.0	18.0	10.0	photosystem I subunit VII
K02692	46.0	5.0	12.0	8.0	8.0	38.0	2.0	10.0	30.0	23.0	52.0	40.0	107.0	5.0	40.0	6.0	22.0	4.0	36.0	24.0	44.0	18.0	10.0	photosystem I subunit II
K02693	46.0	5.0	12.0	8.0	8.0	38.0	2.0	10.0	30.0	23.0	52.0	40.0	107.0	5.0	40.0	6.0	22.0	4.0	36.0	24.0	44.0	18.0	10.0	photosystem I subunit IV
K02698	91.0	10.0	23.0	17.0	16.0	75.0	3.0	21.0	59.0	46.0	105.0	80.0	213.0	10.0	80.0	12.0	44.0	8.0	72.0	48.0	87.0	37.0	20.0	photosystem I subunit X
K02699	46.0	5.0	12.0	8.0	8.0	38.0	2.0	10.0	30.0	23.0	52.0	40.0	107.0	5.0	40.0	6.0	22.0	4.0	36.0	24.0	44.0	18.0	10.0	photosystem I subunit XI
K00836	1338.0	1835.0	1789.0	525.0	778.0	581.0	45.0	507.0	1086.0	1547.0	2002.0	3208.0	2538.0	474.0	1848.0	363.0	1080.0	406.0	2181.0	3922.0	2217.0	597.0	620.0	diaminobutyrate-2-oxoglutarate transaminase [EC:2.6.1.76]
K00837	7050.0	3783.0	4264.0	1629.0	799.0	1364.0	281.0	1577.0	3510.0	5284.0	9111.0	5626.0	9081.0	2364.0	7548.0	716.0	3125.0	1262.0	5031.0	12327.0	7643.0	2090.0	1316.0	None
K00835	1065.0	1385.0	328.0	231.0	25.0	227.0	3.0	38.0	111.0	411.0	256.0	87.0	305.0	33.0	256.0	283.0	89.0	14.0	109.0	672.0	115.0	121.0	49.0	valine--pyruvate aminotransferase [EC:2.6.1.66]
K00832	4898.0	4881.0	4204.0	1624.0	1772.0	1855.0	911.0	1420.0	2949.0	4108.0	6501.0	4607.0	5861.0	1914.0	4111.0	603.0	3003.0	1319.0	5133.0	9646.0	7546.0	1708.0	1690.0	aromatic-amino-acid transaminase [EC:2.6.1.57]
K00833	9185.0	7151.0	7109.0	2870.0	2352.0	3050.0	1141.0	3132.0	4614.0	7180.0	10446.0	6883.0	10091.0	4025.0	8686.0	1183.0	4388.0	2534.0	7730.0	15776.0	11332.0	4776.0	2436.0	adenosylmethionine-8-amino-7-oxononanoate aminotransferase [EC:2.6.1.62]
K00830	6575.0	4128.0	4968.0	1532.0	1195.0	1292.0	197.0	1551.0	3138.0	4764.0	7091.0	6501.0	8169.0	1038.0	6009.0	2105.0	3154.0	927.0	5833.0	12208.0	5999.0	1885.0	1701.0	alanine-glyoxylate transaminase / serine-glyoxylate transaminase / serine-pyruvate transaminase [EC:2.6.1.44 2.6.1.45 2.6.1.51]
K00831	14143.0	13259.0	9016.0	4013.0	3650.0	5191.0	1696.0	4466.0	6281.0	8752.0	13401.0	8036.0	11990.0	3334.0	10616.0	1488.0	5250.0	4397.0	10286.0	19461.0	13316.0	5102.0	3530.0	phosphoserine aminotransferase [EC:2.6.1.52]
K00839	1080.0	916.0	524.0	169.0	133.0	305.0	41.0	198.0	240.0	462.0	647.0	298.0	651.0	313.0	605.0	50.0	189.0	94.0	608.0	2031.0	558.0	164.0	106.0	aminotransferase [EC:2.6.1.-]
K04335	46.0	15.0	22.0	20.0	11.0	8.0	0.0	9.0	23.0	25.0	44.0	55.0	46.0	11.0	27.0	4.0	19.0	2.0	37.0	225.0	21.0	35.0	34.0	minor curlin subunit
K04334	27.0	112.0	239.0	184.0	1.0	4.0	0.0	6.0	20.0	295.0	3.0	9.0	50.0	17.0	129.0	2.0	5.0	5.0	10.0	306.0	2.0	64.0	2.0	major curlin subunit
K01120	919.0	472.0	583.0	234.0	126.0	182.0	32.0	247.0	579.0	1012.0	1977.0	476.0	1605.0	212.0	1409.0	122.0	518.0	109.0	654.0	2117.0	1301.0	369.0	155.0	3',5'-cyclic-nucleotide phosphodiesterase [EC:3.1.4.17]
K01126	17436.0	14922.0	11246.0	4189.0	5377.0	6182.0	2357.0	5792.0	7699.0	10249.0	14138.0	9753.0	13436.0	5312.0	10617.0	3180.0	7272.0	4339.0	12760.0	25177.0	14740.0	5093.0	4639.0	glycerophosphoryl diester phosphodiesterase [EC:3.1.4.46]
K04333	31.0	115.0	240.0	184.0	1.0	6.0	0.0	6.0	24.0	295.0	4.0	10.0	62.0	17.0	130.0	4.0	5.0	5.0	13.0	329.0	4.0	67.0	3.0	LuxR family transcriptional regulator, csgAB operon transcriptional regulatory protein
K01129	13555.0	13279.0	9241.0	3892.0	3682.0	4756.0	1639.0	5422.0	6149.0	9130.0	11959.0	7916.0	12017.0	3195.0	11080.0	2308.0	5378.0	3629.0	10286.0	18793.0	11915.0	5707.0	3293.0	dGTPase [EC:3.1.5.1]
K01128	1211.0	873.0	1484.0	640.0	222.0	359.0	95.0	567.0	1371.0	1886.0	3344.0	2002.0	3662.0	564.0	3835.0	185.0	1116.0	228.0	1606.0	3972.0	3023.0	802.0	287.0	None
K04339	0.0	0.0	0.0	0.0	0.0	0.0	0.0	0.0	0.0	0.0	0.0	0.0	0.0	0.0	0.0	0.0	0.0	0.0	0.0	0.0	0.0	0.0	0.0	scyllo-inosamine 4-kinase [EC:2.7.1.65]
K04338	115.0	156.0	328.0	216.0	24.0	18.0	6.0	38.0	59.0	391.0	156.0	61.0	267.0	43.0	305.0	170.0	93.0	18.0	164.0	589.0	87.0	92.0	50.0	curli production assembly/transport component CsgF
K02470	19827.0	24808.0	10864.0	5169.0	5896.0	8009.0	3117.0	7447.0	8317.0	11421.0	15428.0	9266.0	14206.0	6307.0	12498.0	2863.0	6911.0	5983.0	13200.0	24394.0	15563.0	7505.0	4648.0	DNA gyrase subunit B [EC:5.99.1.3]
K02471	3992.0	2077.0	3193.0	1427.0	550.0	603.0	167.0	1146.0	2703.0	3848.0	6445.0	4519.0	6828.0	1150.0	6395.0	762.0	2504.0	541.0	3740.0	8756.0	5533.0	1564.0	738.0	putative ATP-binding cassette transporter
K02472	1140.0	1081.0	787.0	749.0	990.0	954.0	590.0	876.0	1218.0	825.0	238.0	247.0	734.0	416.0	595.0	66.0	297.0	1551.0	1130.0	1072.0	773.0	147.0	502.0	UDP-N-acetyl-D-mannosaminuronic acid dehydrogenase [EC:1.1.1.-]
K02473	0.0	0.0	0.0	0.0	0.0	0.0	0.0	0.0	0.0	0.0	0.0	0.0	0.0	0.0	0.0	0.0	0.0	0.0	0.0	0.0	2.0	0.0	0.0	UDP-N-acetylglucosamine 4-epimerase [EC:5.1.3.7]
K02474	4837.0	2678.0	2738.0	1924.0	1639.0	2149.0	865.0	2717.0	3029.0	4747.0	7158.0	4880.0	5857.0	2160.0	4480.0	449.0	2771.0	3026.0	4184.0	9223.0	6500.0	3807.0	1436.0	UDP-N-acetyl-D-galactosamine dehydrogenase [EC:1.1.1.-]
K02475	1287.0	1376.0	1730.0	427.0	1089.0	1112.0	714.0	516.0	814.0	343.0	1389.0	1360.0	555.0	432.0	719.0	344.0	1111.0	734.0	1997.0	1342.0	2510.0	156.0	798.0	two-component system, CitB family, response regulator
K02476	1361.0	1378.0	1719.0	429.0	1088.0	1110.0	714.0	514.0	816.0	351.0	1345.0	1360.0	541.0	430.0	718.0	343.0	1112.0	734.0	2002.0	1348.0	2518.0	152.0	797.0	two-component system, CitB family, sensor kinase [EC:2.7.13.3]
K02477	9050.0	7666.0	3421.0	1803.0	1540.0	2511.0	1039.0	2617.0	2923.0	5451.0	9280.0	1931.0	7082.0	3033.0	6652.0	389.0	3129.0	2298.0	4275.0	8890.0	7240.0	3717.0	1488.0	two-component system, LytT family, response regulator
K02478	1388.0	898.0	1396.0	696.0	599.0	948.0	739.0	415.0	752.0	898.0	716.0	282.0	561.0	1568.0	766.0	320.0	1130.0	571.0	1029.0	1362.0	2135.0	221.0	627.0	two-component system, LytT family, sensor kinase [EC:2.7.13.3]
K02479	1726.0	288.0	243.0	91.0	68.0	221.0	16.0	94.0	106.0	241.0	439.0	143.0	716.0	42.0	270.0	31.0	146.0	21.0	235.0	715.0	212.0	112.0	97.0	two-component system, NarL family, response regulator
K09019	1892.0	1961.0	1881.0	826.0	344.0	377.0	85.0	648.0	1474.0	2218.0	4317.0	2826.0	3227.0	558.0	2454.0	486.0	1324.0	368.0	2073.0	5717.0	3907.0	891.0	529.0	putative NADH dehydrogenase/NAD(P)H nitroreductase RutE [EC:1.-.-.-]
K01267	2068.0	4941.0	2475.0	562.0	935.0	1021.0	45.0	422.0	181.0	616.0	383.0	1120.0	451.0	163.0	583.0	299.0	167.0	342.0	1684.0	3021.0	665.0	208.0	574.0	aspartyl aminopeptidase [EC:3.4.11.21]
K13074	0.0	3.0	0.0	0.0	0.0	2.0	0.0	3.0	1.0	15.0	0.0	0.0	7.0	0.0	9.0	1.0	2.0	0.0	4.0	45.0	11.0	3.0	2.0	biflaviolin synthase [EC:1.14.21.7]
K13075	52.0	5.0	6.0	2.0	0.0	5.0	1.0	1.0	4.0	4.0	9.0	4.0	15.0	1.0	10.0	2.0	8.0	1.0	6.0	31.0	35.0	3.0	2.0	N-acyl homoserine lactone hydrolase [EC:3.1.1.81]
K11441	14.0	4.0	3.0	3.0	2.0	4.0	0.0	2.0	3.0	9.0	11.0	2.0	28.0	2.0	4.0	1.0	11.0	2.0	7.0	49.0	25.0	8.0	2.0	dehydrogluconokinase [EC:2.7.1.13]
K14055	1001.0	199.0	1176.0	262.0	539.0	305.0	0.0	151.0	62.0	310.0	86.0	906.0	138.0	20.0	181.0	5.0	65.0	230.0	1071.0	757.0	299.0	84.0	263.0	universal stress protein E
K13299	0.0	0.0	0.0	0.0	0.0	0.0	0.0	0.0	0.0	0.0	0.0	0.0	0.0	0.0	0.0	0.0	0.0	0.0	0.0	0.0	0.0	0.0	0.0	glutathione S-transferase kappa 1 [EC:2.5.1.18]
K13292	13875.0	15357.0	7709.0	3749.0	4141.0	5749.0	2168.0	4404.0	5418.0	8775.0	11517.0	7440.0	11608.0	5151.0	9633.0	1715.0	5304.0	4154.0	9750.0	19279.0	12655.0	4115.0	2814.0	phosphatidylglycerol:prolipoprotein diacylglycerol transferase [EC:2.-.-.-]
K14057	20.0	6.0	6.0	9.0	0.0	3.0	0.0	2.0	9.0	18.0	6.0	8.0	10.0	0.0	5.0	3.0	8.0	0.0	12.0	208.0	4.0	24.0	3.0	LysR family transcriptional regulator, regulator of abg operon
K14056	6.0	9.0	9.0	5.0	1.0	2.0	0.0	1.0	5.0	6.0	15.0	5.0	20.0	1.0	5.0	1.0	2.0	0.0	3.0	16.0	9.0	2.0	1.0	HTH-type transcriptional regulator, repressor for puuD
K02856	690.0	515.0	699.0	363.0	117.0	189.0	31.0	228.0	518.0	1181.0	1932.0	397.0	1545.0	215.0	1394.0	76.0	460.0	363.0	568.0	1842.0	1172.0	364.0	147.0	L-rhamnose-H+ transport protein
K02585	2581.0	1285.0	1424.0	965.0	1574.0	1936.0	1308.0	1224.0	1166.0	923.0	1293.0	383.0	1026.0	656.0	779.0	113.0	1307.0	2016.0	1938.0	2095.0	2771.0	284.0	932.0	nitrogen fixation protein NifB
K12211	2.0	0.0	2.0	0.0	0.0	0.0	0.0	1.0	2.0	0.0	0.0	0.0	0.0	0.0	1.0	0.0	0.0	0.0	0.0	0.0	0.0	3.0	2.0	intracellular multiplication protein IcmG
K12210	0.0	0.0	0.0	0.0	0.0	0.0	0.0	0.0	0.0	0.0	0.0	0.0	0.0	0.0	1.0	0.0	0.0	0.0	0.0	0.0	0.0	0.0	2.0	intracellular multiplication protein IcmF
K12213	2.0	0.0	2.0	0.0	0.0	0.0	0.0	1.0	2.0	0.0	0.0	0.0	0.0	0.0	1.0	0.0	5.0	0.0	7.0	0.0	0.0	3.0	2.0	intracellular multiplication protein IcmK
K12212	2.0	0.0	2.0	0.0	0.0	0.0	0.0	1.0	2.0	0.0	0.0	0.0	0.0	0.0	1.0	0.0	0.0	0.0	0.0	0.0	0.0	3.0	2.0	intracellular multiplication protein IcmJ
K12215	0.0	0.0	0.0	0.0	0.0	0.0	0.0	0.0	0.0	0.0	0.0	0.0	0.0	0.0	0.0	0.0	0.0	0.0	0.0	0.0	0.0	0.0	0.0	intracellular multiplication protein IcmM
K02854	197.0	135.0	269.0	208.0	22.0	23.0	0.0	12.0	22.0	301.0	11.0	12.0	60.0	20.0	155.0	7.0	37.0	8.0	35.0	442.0	42.0	65.0	3.0	AraC family transcriptional regulator, L-rhamnose operon transcriptional activator RhaR
K12217	28.0	8.0	16.0	6.0	7.0	3.0	0.0	12.0	6.0	76.0	7.0	13.0	29.0	3.0	11.0	1.0	6.0	0.0	18.0	21.0	8.0	21.0	4.0	intracellular multiplication protein IcmO
K12216	2.0	0.0	2.0	0.0	0.0	0.0	0.0	1.0	2.0	0.0	0.0	0.0	0.0	0.0	1.0	0.0	0.0	0.0	0.0	0.0	0.0	3.0	2.0	intracellular multiplication protein IcmN
K12219	2.0	0.0	2.0	0.0	0.0	0.0	0.0	1.0	2.0	0.0	0.0	0.0	0.0	0.0	1.0	0.0	0.0	0.0	0.0	0.0	0.0	3.0	2.0	intracellular multiplication protein IcmQ
K12218	28.0	8.0	16.0	6.0	7.0	3.0	0.0	12.0	6.0	76.0	7.0	13.0	29.0	3.0	11.0	1.0	6.0	0.0	18.0	21.0	8.0	21.0	4.0	intracellular multiplication protein IcmP
K02855	50.0	121.0	245.0	191.0	16.0	11.0	0.0	10.0	21.0	296.0	11.0	13.0	67.0	18.0	137.0	5.0	37.0	273.0	12.0	329.0	4.0	64.0	3.0	AraC family transcriptional regulator, L-rhamnose operon regulatory protein RhaS
K08692	170.0	92.0	181.0	72.0	33.0	30.0	8.0	71.0	96.0	250.0	295.0	186.0	315.0	46.0	325.0	232.0	138.0	24.0	226.0	498.0	247.0	95.0	42.0	malate-CoA ligase subunit alpha [EC:6.2.1.9]
K08693	128.0	12.0	1.0	1.0	1.0	15.0	1.0	1.0	2.0	2.0	15.0	2.0	14.0	2.0	3.0	1.0	6.0	0.0	8.0	17.0	5.0	3.0	2.0	3'-nucleotidase [EC:3.1.3.6]
K08690	52.0	82.0	145.0	36.0	44.0	15.0	3.0	37.0	92.0	129.0	250.0	108.0	251.0	23.0	232.0	7.0	232.0	30.0	113.0	528.0	262.0	79.0	35.0	cis-2,3-dihydrobiphenyl-2,3-diol dehydrogenase [EC:1.3.1.56]
K08691	398.0	184.0	425.0	117.0	69.0	71.0	20.0	131.0	190.0	361.0	617.0	319.0	667.0	96.0	539.0	435.0	246.0	59.0	538.0	788.0	329.0	150.0	105.0	malyl-CoA lyase [EC:4.1.3.24]
K08696	136.0	15.0	34.0	26.0	22.0	112.0	4.0	32.0	88.0	68.0	158.0	117.0	312.0	15.0	120.0	18.0	65.0	12.0	108.0	72.0	130.0	56.0	30.0	carbon dioxide concentrating mechanism protein CcmK
K08697	46.0	5.0	12.0	8.0	8.0	38.0	2.0	10.0	30.0	23.0	52.0	40.0	107.0	5.0	40.0	6.0	22.0	4.0	36.0	24.0	44.0	18.0	10.0	carbon dioxide concentrating mechanism protein CcmL
K11748	1429.0	306.0	286.0	225.0	15.0	117.0	2.0	18.0	45.0	315.0	63.0	35.0	148.0	20.0	174.0	9.0	31.0	8.0	42.0	598.0	27.0	91.0	13.0	glutathione-regulated potassium-efflux system ancillary protein KefG
K11749	14077.0	11847.0	7514.0	3870.0	3798.0	5254.0	1579.0	5189.0	5177.0	9655.0	12537.0	7654.0	12311.0	4178.0	10369.0	1753.0	4709.0	4659.0	10056.0	20136.0	11719.0	6526.0	2541.0	regulator of sigma E protease [EC:3.4.24.-]
K11746	551.0	311.0	734.0	300.0	82.0	58.0	8.0	217.0	191.0	615.0	291.0	589.0	392.0	54.0	362.0	35.0	157.0	119.0	586.0	820.0	298.0	181.0	135.0	glutathione-regulated potassium-efflux system ancillary protein KefF
K11747	4353.0	3603.0	3539.0	1621.0	677.0	750.0	195.0	1374.0	3269.0	4667.0	8138.0	5747.0	8089.0	1354.0	6949.0	849.0	2688.0	629.0	4195.0	10290.0	7392.0	1762.0	1025.0	glutathione-regulated potassium-efflux system protein KefB
K11744	350.0	167.0	637.0	699.0	951.0	859.0	575.0	812.0	274.0	545.0	33.0	83.0	142.0	229.0	174.0	7.0	144.0	1503.0	796.0	665.0	412.0	78.0	326.0	AI-2 transport protein TqsA
K11745	662.0	453.0	693.0	332.0	69.0	128.0	17.0	164.0	329.0	876.0	721.0	214.0	940.0	109.0	709.0	82.0	330.0	63.0	409.0	1733.0	664.0	310.0	158.0	glutathione-regulated potassium-efflux system ancillary protein KefC
K11742	858.0	173.0	273.0	200.0	10.0	71.0	0.0	11.0	69.0	299.0	22.0	17.0	84.0	20.0	139.0	8.0	20.0	59.0	20.0	496.0	31.0	145.0	7.0	spermidine export protein MdtI
K11743	1334.0	225.0	330.0	242.0	30.0	188.0	1.0	25.0	72.0	362.0	69.0	19.0	109.0	20.0	215.0	8.0	22.0	63.0	83.0	891.0	37.0	146.0	8.0	spermidine export protein MdtJ
K11740	288.0	270.0	363.0	113.0	94.0	97.0	15.0	99.0	230.0	550.0	706.0	278.0	795.0	86.0	740.0	28.0	264.0	56.0	515.0	1025.0	590.0	152.0	131.0	bacteriophage N4 adsorption protein B
K11741	7540.0	3993.0	5844.0	2239.0	1535.0	1809.0	279.0	1930.0	4456.0	6990.0	11933.0	7104.0	11377.0	1699.0	9955.0	1382.0	3993.0	1378.0	6831.0	15941.0	10953.0	2778.0	1971.0	quaternary ammonium compound-resistance protein SugE
K13920	776.0	1128.0	1373.0	691.0	999.0	1543.0	1408.0	555.0	1258.0	739.0	895.0	131.0	444.0	732.0	520.0	7.0	1871.0	950.0	1317.0	786.0	3450.0	84.0	948.0	propanediol dehydratase small subunit [EC:4.2.1.28]
K13921	22.0	107.0	239.0	179.0	1.0	4.0	0.0	4.0	13.0	285.0	3.0	3.0	45.0	17.0	129.0	2.0	2.0	5.0	0.0	112.0	2.0	43.0	0.0	1-propanol dehydrogenase
K13922	1014.0	2086.0	822.0	456.0	614.0	1006.0	785.0	298.0	691.0	838.0	478.0	53.0	321.0	825.0	406.0	139.0	949.0	598.0	747.0	819.0	1830.0	170.0	485.0	propionaldehyde dehydrogenase
K13923	22.0	107.0	239.0	179.0	1.0	4.0	0.0	4.0	13.0	285.0	3.0	3.0	45.0	17.0	129.0	1.0	2.0	5.0	0.0	112.0	2.0	42.0	0.0	phosphotransacylase
K13924	3208.0	1620.0	3318.0	1000.0	1009.0	754.0	134.0	1109.0	2079.0	3230.0	5495.0	4273.0	5165.0	749.0	4221.0	855.0	1998.0	991.0	4448.0	7719.0	4426.0	1180.0	976.0	two-component system, chemotaxis family, CheB/CheR fusion protein [EC:2.1.1.80 3.1.1.61]
K13925	0.0	0.0	5.0	0.0	0.0	0.0	0.0	0.0	0.0	0.0	0.0	0.0	6.0	0.0	0.0	0.0	0.0	0.0	0.0	0.0	1.0	0.0	0.0	plasmin and fibronectin-binding protein A
K13926	2916.0	1380.0	3086.0	1060.0	862.0	703.0	113.0	862.0	1730.0	2654.0	4342.0	3188.0	4861.0	689.0	4596.0	421.0	1531.0	524.0	3281.0	6120.0	3916.0	1061.0	712.0	ribosome-dependent ATPase
K13927	264.0	1020.0	44.0	23.0	17.0	153.0	1.0	7.0	7.0	7.0	16.0	5.0	54.0	129.0	18.0	1.0	19.0	6.0	39.0	208.0	27.0	3.0	2.0	holo-ACP synthase / triphosphoribosyl-dephospho-CoA synthase [EC:2.7.7.61 2.7.8.25]
K13928	240.0	184.0	308.0	88.0	79.0	49.0	7.0	118.0	203.0	416.0	320.0	440.0	440.0	52.0	344.0	22.0	207.0	39.0	284.0	895.0	350.0	161.0	70.0	LysR family transcriptional regulator, malonate utilization transcriptional regulator
K13929	435.0	293.0	491.0	150.0	118.0	75.0	18.0	192.0	314.0	658.0	618.0	598.0	824.0	107.0	684.0	303.0	366.0	67.0	496.0	1403.0	532.0	260.0	112.0	malonate decarboxylase alpha subunit [EC:2.3.1.187]
K09923	1149.0	260.0	1255.0	284.0	558.0	312.0	3.0	171.0	103.0	432.0	233.0	942.0	329.0	154.0	225.0	9.0	116.0	245.0	1197.0	996.0	438.0	119.0	314.0	hypothetical protein
K09922	5097.0	1892.0	2733.0	1124.0	557.0	934.0	152.0	1121.0	2241.0	3463.0	5907.0	3226.0	6217.0	874.0	5779.0	295.0	1927.0	545.0	3374.0	7293.0	4864.0	1421.0	900.0	hypothetical protein
K06201	6143.0	7833.0	3795.0	1943.0	1484.0	2078.0	774.0	2886.0	3060.0	5544.0	9035.0	3779.0	7751.0	3319.0	7259.0	871.0	2926.0	2044.0	5416.0	10785.0	8104.0	4413.0	1701.0	copper homeostasis protein
K06200	4898.0	7010.0	3518.0	1711.0	2159.0	2087.0	1057.0	2254.0	1805.0	3204.0	4320.0	2051.0	3923.0	863.0	3140.0	1200.0	1709.0	2152.0	3572.0	8166.0	4489.0	1241.0	974.0	carbon starvation protein
K06207	15345.0	16753.0	9801.0	4633.0	5127.0	6541.0	2699.0	6510.0	7034.0	10372.0	14036.0	8519.0	13176.0	6147.0	11348.0	2312.0	6331.0	5578.0	11806.0	21151.0	14775.0	7034.0	3857.0	GTP-binding protein
K06206	4894.0	4298.0	4112.0	1526.0	1530.0	2091.0	853.0	1306.0	2622.0	3095.0	5152.0	3470.0	5485.0	1278.0	5242.0	439.0	2610.0	1135.0	4493.0	7934.0	6063.0	1427.0	1239.0	sugar fermentation stimulation protein A
K06205	1032.0	216.0	1285.0	283.0	591.0	318.0	1.0	174.0	96.0	361.0	219.0	1002.0	239.0	146.0	269.0	8.0	217.0	261.0	1196.0	1015.0	465.0	141.0	281.0	MioC protein
K09924	3386.0	1674.0	3397.0	1064.0	972.0	817.0	151.0	1114.0	2002.0	3028.0	5442.0	3640.0	5678.0	905.0	5315.0	625.0	1830.0	900.0	4157.0	6987.0	4811.0	1297.0	970.0	hypothetical protein
K09929	205.0	63.0	36.0	33.0	25.0	27.0	1.0	51.0	66.0	191.0	158.0	52.0	322.0	17.0	173.0	5.0	94.0	13.0	75.0	159.0	78.0	42.0	159.0	hypothetical protein
K06208	1096.0	621.0	286.0	79.0	72.0	302.0	9.0	71.0	100.0	155.0	166.0	153.0	246.0	32.0	100.0	38.0	90.0	25.0	285.0	364.0	121.0	59.0	64.0	chorismate mutase [EC:5.4.99.5]
K00759	12657.0	14707.0	8866.0	3946.0	4768.0	5674.0	2522.0	5172.0	6032.0	8004.0	11029.0	7402.0	11011.0	5201.0	9452.0	1869.0	5553.0	4407.0	9882.0	17938.0	12706.0	4181.0	3265.0	adenine phosphoribosyltransferase [EC:2.4.2.7]
K00758	2596.0	2143.0	1709.0	687.0	749.0	675.0	459.0	1143.0	1331.0	1780.0	4368.0	1837.0	2814.0	470.0	2446.0	658.0	1311.0	575.0	2021.0	5242.0	3839.0	1062.0	999.0	thymidine phosphorylase [EC:2.4.2.4]
K00752	272.0	146.0	164.0	54.0	45.0	51.0	2.0	63.0	18.0	36.0	126.0	99.0	36.0	81.0	217.0	17.0	31.0	23.0	168.0	149.0	132.0	26.0	24.0	hyaluronan synthase [EC:2.4.1.212]
K00757	6249.0	4879.0	1453.0	1101.0	499.0	1994.0	459.0	1381.0	621.0	2432.0	1918.0	466.0	1782.0	1426.0	1643.0	336.0	587.0	1196.0	1912.0	3498.0	1523.0	3179.0	384.0	uridine phosphorylase [EC:2.4.2.3]
K00756	4059.0	4974.0	1294.0	883.0	1603.0	2527.0	1016.0	1524.0	1029.0	1604.0	801.0	213.0	981.0	3250.0	602.0	413.0	1554.0	1435.0	1892.0	3311.0	2433.0	945.0	595.0	pyrimidine-nucleoside phosphorylase [EC:2.4.2.2]
K00754	13075.0	12664.0	11408.0	5562.0	5902.0	8124.0	4538.0	6337.0	9678.0	12314.0	20122.0	8641.0	19195.0	5855.0	18439.0	1479.0	9823.0	7709.0	12946.0	23884.0	22476.0	4637.0	5112.0	None
K06001	2910.0	745.0	688.0	296.0	224.0	673.0	49.0	215.0	438.0	1110.0	1053.0	612.0	1317.0	115.0	862.0	328.0	508.0	106.0	696.0	3627.0	712.0	310.0	433.0	tryptophan synthase beta chain [EC:4.2.1.20]
K05557	16.0	16.0	10.0	8.0	2.0	4.0	1.0	6.0	16.0	51.0	1.0	6.0	67.0	9.0	32.0	1.0	21.0	2.0	31.0	114.0	58.0	5.0	5.0	MFS transporter, DHA2 family, integral membrane protein
K09766	903.0	736.0	205.0	85.0	64.0	311.0	9.0	49.0	51.0	238.0	60.0	48.0	185.0	20.0	112.0	3.0	34.0	16.0	124.0	1637.0	63.0	11.0	2.0	hypothetical protein
K05554	4.0	3.0	5.0	0.0	0.0	3.0	0.0	3.0	1.0	15.0	2.0	0.0	14.0	0.0	9.0	1.0	2.0	0.0	8.0	46.0	11.0	3.0	2.0	aromatase [EC:4.2.1.-];cyclase/dehydratase [EC:4.2.1.-]
K07475	0.0	0.0	0.0	0.0	0.0	0.0	0.0	0.0	0.0	0.0	0.0	0.0	0.0	0.0	0.0	0.0	0.0	0.0	0.0	0.0	0.0	0.0	0.0	putative phosphohydrolase
K07150	3276.0	4773.0	2096.0	1142.0	1820.0	2607.0	1923.0	1281.0	1730.0	1533.0	1340.0	388.0	1111.0	1904.0	1004.0	482.0	2474.0	1547.0	2219.0	3429.0	4001.0	1352.0	1087.0	None
K07151	421.0	79.0	777.0	992.0	1901.0	1798.0	1152.0	1595.0	541.0	702.0	80.0	137.0	163.0	428.0	94.0	7.0	318.0	2994.0	1541.0	636.0	938.0	68.0	647.0	dolichyl-diphosphooligosaccharide--protein glycosyltransferase [EC:2.4.1.119]
K07152	12705.0	7749.0	10538.0	3604.0	2697.0	2551.0	514.0	3633.0	7969.0	11642.0	22876.0	13243.0	20631.0	3042.0	17803.0	1921.0	7119.0	2219.0	12478.0	28435.0	19630.0	4830.0	3273.0	None
K07153	1851.0	741.0	1744.0	498.0	714.0	599.0	34.0	384.0	788.0	1309.0	2604.0	1932.0	1922.0	373.0	1160.0	114.0	621.0	331.0	1741.0	3529.0	2668.0	523.0	523.0	high frequency lysogenization protein
K07154	11369.0	8955.0	7446.0	2704.0	2273.0	2297.0	255.0	2449.0	6218.0	7525.0	11895.0	10212.0	11292.0	1647.0	8460.0	1696.0	4363.0	1878.0	8834.0	17298.0	10354.0	2841.0	2773.0	None
K07155	2.0	0.0	0.0	0.0	0.0	0.0	0.0	0.0	0.0	0.0	0.0	0.0	0.0	0.0	0.0	0.0	0.0	0.0	1.0	0.0	0.0	0.0	0.0	quercetin 2,3-dioxygenase [EC:1.13.11.24]
K07156	3271.0	2322.0	3176.0	1330.0	726.0	447.0	102.0	898.0	1538.0	2527.0	4479.0	3269.0	3513.0	707.0	3417.0	783.0	1451.0	346.0	2716.0	5911.0	3710.0	941.0	615.0	None
K07157	5608.0	3055.0	5517.0	1835.0	1404.0	1230.0	254.0	1883.0	3884.0	5724.0	11116.0	6853.0	10029.0	1483.0	8858.0	805.0	3415.0	1312.0	6713.0	13532.0	9618.0	2327.0	1619.0	None
K07406	1940.0	895.0	934.0	408.0	159.0	676.0	26.0	198.0	267.0	914.0	1002.0	424.0	980.0	114.0	846.0	50.0	295.0	123.0	987.0	2223.0	784.0	342.0	179.0	alpha-galactosidase [EC:3.2.1.22]
K07407	11386.0	13757.0	3505.0	1978.0	1306.0	3516.0	370.0	2208.0	3363.0	5997.0	9862.0	2579.0	7053.0	1739.0	6372.0	737.0	2414.0	1663.0	4982.0	15671.0	6890.0	3944.0	1877.0	alpha-galactosidase [EC:3.2.1.22]
K07404	3961.0	3088.0	1437.0	688.0	480.0	850.0	107.0	514.0	772.0	1934.0	2549.0	906.0	2200.0	676.0	2080.0	180.0	1021.0	618.0	1719.0	5045.0	1720.0	578.0	309.0	6-phosphogluconolactonase [EC:3.1.1.31]
K07405	1405.0	562.0	250.0	357.0	140.0	711.0	109.0	986.0	108.0	806.0	117.0	30.0	114.0	622.0	127.0	30.0	74.0	753.0	848.0	458.0	164.0	2376.0	252.0	alpha-amylase [EC:3.2.1.1]
K07402	12264.0	14472.0	9566.0	3845.0	3813.0	4825.0	2227.0	4377.0	6165.0	8738.0	11770.0	9556.0	12276.0	3863.0	10819.0	1718.0	6435.0	3685.0	11761.0	19410.0	13682.0	4087.0	3043.0	xanthine dehydrogenase accessory factor
K07403	2200.0	1242.0	1592.0	316.0	1036.0	671.0	79.0	795.0	684.0	977.0	2217.0	1414.0	1820.0	420.0	1513.0	92.0	668.0	482.0	1886.0	2606.0	1775.0	356.0	551.0	membrane-bound serine protease (ClpP class)
K07400	1871.0	1908.0	1723.0	501.0	716.0	597.0	34.0	380.0	805.0	1357.0	2604.0	1945.0	1907.0	376.0	1146.0	379.0	641.0	333.0	1764.0	3522.0	2649.0	483.0	523.0	Fe/S biogenesis protein NfuA
K07401	2707.0	1703.0	3631.0	1247.0	1057.0	716.0	165.0	1203.0	2645.0	3496.0	6811.0	5277.0	6752.0	1040.0	6399.0	520.0	2415.0	985.0	4337.0	8174.0	5925.0	1444.0	872.0	selenoprotein W-related protein
K01808	11896.0	14504.0	6713.0	3344.0	3516.0	5183.0	2358.0	5371.0	4826.0	7213.0	8842.0	4235.0	8648.0	5513.0	8619.0	1978.0	4454.0	3661.0	7574.0	14599.0	9801.0	6209.0	2717.0	ribose 5-phosphate isomerase B [EC:5.3.1.6]
K01809	13382.0	12427.0	7567.0	3449.0	3259.0	4970.0	2540.0	4117.0	5820.0	7601.0	11278.0	5214.0	9858.0	4011.0	7894.0	1779.0	5698.0	3338.0	8631.0	17786.0	12439.0	5818.0	3298.0	mannose-6-phosphate isomerase [EC:5.3.1.8]
K01800	3786.0	3411.0	3813.0	1349.0	1169.0	1008.0	164.0	1317.0	2942.0	4275.0	7411.0	6354.0	6797.0	1032.0	5046.0	1075.0	2604.0	801.0	4815.0	10197.0	6754.0	1560.0	1261.0	maleylacetoacetate isomerase [EC:5.2.1.2]
K01801	0.0	0.0	1.0	0.0	0.0	0.0	0.0	0.0	0.0	0.0	3.0	1.0	0.0	0.0	0.0	0.0	0.0	0.0	0.0	0.0	2.0	0.0	0.0	maleylpyruvate isomerase [EC:5.2.1.4]
K01802	14902.0	14522.0	12656.0	5831.0	6556.0	7143.0	3834.0	9509.0	11327.0	14529.0	25818.0	11814.0	21750.0	6600.0	19668.0	2992.0	9223.0	8705.0	16866.0	28707.0	24542.0	10352.0	6583.0	peptidylprolyl isomerase [EC:5.2.1.8]
K01803	17683.0	19118.0	11689.0	5438.0	5517.0	6867.0	2821.0	7206.0	8574.0	12439.0	18103.0	10853.0	17378.0	6786.0	15785.0	2769.0	7626.0	5869.0	13950.0	25207.0	18376.0	7982.0	4294.0	triosephosphate isomerase (TIM) [EC:5.3.1.1]
K01804	2230.0	3740.0	1369.0	608.0	330.0	785.0	65.0	441.0	874.0	2036.0	3527.0	843.0	2699.0	379.0	2821.0	445.0	972.0	498.0	1477.0	4804.0	2169.0	609.0	557.0	L-arabinose isomerase [EC:5.3.1.4]
K01805	5004.0	3610.0	3919.0	1692.0	754.0	1547.0	213.0	1293.0	3821.0	4474.0	9615.0	4182.0	7843.0	1272.0	7327.0	1032.0	2688.0	867.0	4135.0	11005.0	8170.0	1921.0	2214.0	xylose isomerase [EC:5.3.1.5]
K01807	8349.0	6648.0	6146.0	2306.0	1736.0	1830.0	330.0	2149.0	4674.0	7526.0	13203.0	7557.0	12075.0	2307.0	10240.0	1187.0	4489.0	1519.0	7330.0	16265.0	11051.0	2945.0	1918.0	ribose 5-phosphate isomerase A [EC:5.3.1.6]
K09718	0.0	0.0	0.0	0.0	0.0	0.0	0.0	0.0	0.0	0.0	0.0	0.0	0.0	0.0	0.0	0.0	0.0	0.0	0.0	0.0	0.0	0.0	0.0	hypothetical protein
K14668	24.0	14.0	31.0	4.0	4.0	8.0	2.0	4.0	18.0	50.0	15.0	8.0	58.0	11.0	22.0	2.0	13.0	3.0	18.0	123.0	35.0	7.0	3.0	minimal PKS chain-length factor (CLF/KS beta) [EC:2.3.1.-]
K14669	22.0	14.0	19.0	4.0	4.0	6.0	1.0	4.0	8.0	30.0	15.0	3.0	45.0	8.0	22.0	1.0	13.0	2.0	18.0	69.0	31.0	4.0	3.0	minimal PKS acyl carrier protein
K14666	79.0	61.0	89.0	46.0	18.0	28.0	9.0	36.0	100.0	136.0	315.0	145.0	257.0	25.0	221.0	10.0	70.0	20.0	149.0	273.0	330.0	75.0	26.0	N-acetylglucosaminyltransferase [EC:2.4.1.-]
K14667	59.0	16.0	34.0	4.0	4.0	8.0	2.0	4.0	18.0	50.0	15.0	8.0	58.0	11.0	26.0	3.0	13.0	3.0	21.0	123.0	48.0	7.0	3.0	minimal PKS ketosynthase (KS/KS alpha) [EC:2.3.1.-]
K01664	2326.0	4468.0	1456.0	676.0	654.0	1194.0	754.0	485.0	1011.0	904.0	1721.0	722.0	995.0	850.0	1248.0	587.0	1391.0	575.0	1290.0	2389.0	2706.0	327.0	870.0	para-aminobenzoate synthetase component II [EC:2.6.1.85]
K01665	5650.0	5461.0	4791.0	1995.0	1741.0	2465.0	998.0	2517.0	3390.0	5072.0	7252.0	4368.0	7564.0	2136.0	6930.0	832.0	3294.0	2144.0	6077.0	9682.0	7903.0	3866.0	1827.0	para-aminobenzoate synthetase component I [EC:2.6.1.85]
K01666	2004.0	1036.0	1046.0	297.0	289.0	357.0	20.0	290.0	485.0	1168.0	1510.0	664.0	1626.0	124.0	1229.0	96.0	936.0	182.0	1173.0	3176.0	1374.0	488.0	285.0	4-hydroxy 2-oxovalerate aldolase [EC:4.1.3.39]
K01667	2904.0	1708.0	737.0	592.0	175.0	969.0	126.0	1071.0	124.0	1232.0	266.0	116.0	414.0	2021.0	312.0	83.0	97.0	753.0	1064.0	763.0	465.0	2351.0	434.0	tryptophanase [EC:4.1.99.1]
K01660	0.0	0.0	0.0	0.0	0.0	0.0	0.0	0.0	0.0	0.0	0.0	0.0	0.0	0.0	0.0	0.0	0.0	0.0	0.0	0.0	0.0	0.0	0.0	citryl-CoA lyase [EC:4.1.3.34]
K01661	2775.0	1931.0	2353.0	841.0	938.0	755.0	416.0	1146.0	1462.0	845.0	1663.0	1083.0	1215.0	475.0	1252.0	598.0	911.0	748.0	1474.0	2953.0	1561.0	683.0	870.0	naphthoate synthase [EC:4.1.3.36]
K01662	15164.0	15078.0	9518.0	4205.0	4517.0	6004.0	2180.0	5695.0	6896.0	9637.0	14100.0	8491.0	13097.0	4433.0	11433.0	1903.0	5911.0	4737.0	11094.0	21156.0	14365.0	5673.0	3792.0	1-deoxy-D-xylulose-5-phosphate synthase [EC:2.2.1.7]
K01663	0.0	0.0	0.0	0.0	0.0	0.0	0.0	0.0	0.0	0.0	0.0	0.0	0.0	0.0	0.0	0.0	0.0	0.0	0.0	24.0	0.0	0.0	0.0	glutamine amidotransferase / cyclase [EC:2.4.2.- 4.1.3.-]
K01668	96.0	16.0	13.0	8.0	2.0	104.0	14.0	22.0	47.0	24.0	5.0	1.0	32.0	5.0	9.0	0.0	18.0	37.0	7.0	3.0	240.0	9.0	95.0	tyrosine phenol-lyase [EC:4.1.99.2]
K01669	9211.0	5085.0	7972.0	2664.0	2657.0	2837.0	987.0	2610.0	5316.0	7358.0	13439.0	8843.0	12056.0	2054.0	10519.0	1604.0	5118.0	1856.0	9014.0	17323.0	12959.0	2947.0	2686.0	deoxyribodipyrimidine photo-lyase [EC:4.1.99.3]
K02863	15771.0	16782.0	9884.0	4688.0	5146.0	6665.0	2700.0	6529.0	7054.0	10443.0	14144.0	8539.0	13316.0	6155.0	11491.0	2317.0	6340.0	5587.0	11861.0	21754.0	14799.0	7044.0	3892.0	large subunit ribosomal protein L1
K02862	398.0	338.0	336.0	123.0	87.0	61.0	24.0	151.0	363.0	619.0	1504.0	299.0	1092.0	162.0	1001.0	58.0	355.0	71.0	421.0	1090.0	954.0	199.0	95.0	putative membrane protein
K02860	15368.0	15921.0	9797.0	4627.0	5114.0	6400.0	2696.0	6512.0	7004.0	10221.0	14093.0	8527.0	13190.0	6147.0	11415.0	2315.0	6328.0	5578.0	11789.0	21457.0	14752.0	6981.0	3866.0	16S rRNA processing protein RimM
K02867	15887.0	16789.0	9884.0	4689.0	5147.0	6670.0	2700.0	6529.0	7054.0	10451.0	14144.0	8541.0	13321.0	6155.0	11491.0	2317.0	6344.0	5587.0	11861.0	21776.0	14801.0	7044.0	3892.0	large subunit ribosomal protein L11
K02866	0.0	0.0	0.0	0.0	0.0	0.0	0.0	0.0	0.0	0.0	1.0	0.0	0.0	0.0	0.0	0.0	0.0	0.0	0.0	0.0	0.0	0.0	0.0	large subunit ribosomal protein L10e
K02864	15687.0	16307.0	9861.0	4679.0	5142.0	6566.0	2693.0	6516.0	7027.0	10300.0	14064.0	8524.0	13245.0	6127.0	11379.0	2317.0	6324.0	5570.0	11842.0	20557.0	14777.0	6986.0	3892.0	large subunit ribosomal protein L10
K02869	0.0	0.0	0.0	0.0	0.0	0.0	0.0	0.0	0.0	0.0	1.0	0.0	0.0	0.0	0.0	0.0	0.0	0.0	0.0	0.0	0.0	0.0	0.0	large subunit ribosomal protein L12
K05362	519.0	153.0	17.0	8.0	5.0	22.0	1.0	9.0	12.0	30.0	32.0	14.0	49.0	112.0	23.0	2.0	18.0	5.0	25.0	42.0	107.0	7.0	4.0	UDP-N-acetylmuramoyl-L-alanyl-D-glutamate-L-lysine ligase [EC:6.3.2.7]
K05365	4604.0	3971.0	3579.0	1014.0	1457.0	1395.0	76.0	833.0	1678.0	2869.0	5624.0	3962.0	4202.0	647.0	2496.0	774.0	1357.0	671.0	3608.0	7397.0	5446.0	1102.0	1117.0	penicillin-binding protein 1B [EC:2.4.1.129 3.4.-.-]
K03402	7957.0	10624.0	2913.0	1546.0	1798.0	2511.0	971.0	2649.0	2288.0	2221.0	955.0	686.0	1605.0	2262.0	1290.0	824.0	979.0	1533.0	2908.0	5197.0	1538.0	3677.0	1083.0	transcriptional regulator of arginine metabolism
K03403	269.0	109.0	205.0	84.0	51.0	116.0	16.0	95.0	151.0	159.0	363.0	257.0	523.0	53.0	335.0	260.0	169.0	38.0	332.0	437.0	286.0	104.0	79.0	magnesium chelatase subunit H [EC:6.6.1.1]
K03400	0.0	0.0	0.0	0.0	0.0	0.0	0.0	0.0	0.0	0.0	0.0	0.0	0.0	0.0	0.0	0.0	0.0	0.0	0.0	0.0	0.0	0.0	0.0	long-chain-fatty-acyl-CoA reductase [EC:1.2.1.50]
K03406	67254.0	29872.0	45176.0	11817.0	19056.0	20547.0	1801.0	16684.0	29933.0	34869.0	54156.0	40917.0	49924.0	6855.0	37675.0	6370.0	19587.0	10532.0	55914.0	115126.0	48410.0	13118.0	12842.0	methyl-accepting chemotaxis protein
K03407	12900.0	5448.0	6271.0	2211.0	1696.0	2953.0	281.0	1981.0	4813.0	7234.0	11908.0	6135.0	9786.0	1423.0	7339.0	1153.0	3675.0	1345.0	7244.0	19203.0	10378.0	2734.0	1965.0	two-component system, chemotaxis family, sensor kinase CheA [EC:2.7.13.3]
K03404	873.0	276.0	466.0	127.0	103.0	170.0	20.0	146.0	285.0	292.0	532.0	387.0	789.0	90.0	476.0	214.0	339.0	138.0	554.0	1087.0	474.0	263.0	126.0	magnesium chelatase subunit D [EC:6.6.1.1]
K03405	1924.0	683.0	1213.0	340.0	274.0	302.0	51.0	477.0	718.0	1073.0	2388.0	1061.0	2137.0	269.0	1739.0	627.0	803.0	578.0	1528.0	2426.0	1546.0	488.0	386.0	magnesium chelatase subunit I [EC:6.6.1.1]
K03408	17367.0	7283.0	9282.0	2945.0	3056.0	4341.0	413.0	3222.0	6069.0	9371.0	14909.0	8298.0	12901.0	1805.0	9875.0	1497.0	4786.0	2140.0	11070.0	26257.0	12927.0	3557.0	2706.0	purine-binding chemotaxis protein CheW
K03409	2282.0	1105.0	819.0	258.0	220.0	593.0	43.0	267.0	488.0	927.0	1400.0	470.0	1286.0	183.0	1093.0	49.0	524.0	119.0	1000.0	2516.0	1103.0	296.0	181.0	chemotaxis protein CheX
K02315	7170.0	9386.0	1788.0	1443.0	1471.0	2948.0	972.0	1582.0	601.0	2730.0	827.0	352.0	1703.0	1631.0	1207.0	839.0	522.0	1257.0	2264.0	7690.0	858.0	2220.0	201.0	DNA replication protein DnaC
K02314	18976.0	18269.0	11770.0	5201.0	4543.0	6395.0	2236.0	6463.0	8477.0	13039.0	18132.0	10754.0	18060.0	6613.0	16170.0	2981.0	7724.0	4451.0	13321.0	26924.0	17995.0	8184.0	4118.0	replicative DNA helicase [EC:3.6.4.12];replicative DNA helicase [EC:3.6.1.-]
K02317	28.0	113.0	239.0	184.0	1.0	5.0	0.0	6.0	20.0	295.0	3.0	10.0	50.0	17.0	129.0	3.0	5.0	5.0	10.0	314.0	2.0	64.0	3.0	DNA replication protein DnaT
K02316	15910.0	16383.0	9964.0	4718.0	5138.0	6637.0	2690.0	6557.0	7079.0	10499.0	14269.0	8583.0	13499.0	6140.0	11640.0	2484.0	6404.0	5583.0	11976.0	22002.0	14840.0	6932.0	3903.0	DNA primase [EC:2.7.7.-]
K02313	16017.0	16424.0	9374.0	4463.0	4666.0	5898.0	1988.0	6245.0	6494.0	10257.0	13787.0	8523.0	13096.0	4643.0	11389.0	2320.0	5423.0	5140.0	11247.0	21700.0	12988.0	7137.0	3328.0	chromosomal replication initiator protein
K02312	485.0	1203.0	512.0	346.0	341.0	225.0	395.0	283.0	194.0	521.0	502.0	260.0	647.0	966.0	530.0	546.0	365.0	302.0	804.0	926.0	716.0	1020.0	120.0	2,3-dihydroxybenzoate-AMP ligase [EC:2.7.7.58]
K02319	30.0	4.0	28.0	4.0	7.0	146.0	1.0	1.0	34.0	204.0	46.0	6.0	73.0	8.0	23.0	0.0	5.0	0.0	20.0	80.0	8.0	52.0	12.0	DNA polymerase I [EC:2.7.7.7]
K12405	0.0	0.0	0.0	0.0	0.0	0.0	0.0	0.0	0.0	0.0	0.0	0.0	0.0	0.0	0.0	0.0	0.0	0.0	0.0	0.0	0.0	0.0	1.0	3-hydroxyacyl-CoA dehydrogenase / 3a,7a,12a-trihydroxy-5b-cholest-24-enoyl-CoA hydratase [EC:1.1.1.35 4.2.1.107]
K12152	688.0	164.0	241.0	186.0	2.0	13.0	1.0	7.0	24.0	297.0	14.0	12.0	75.0	141.0	135.0	4.0	10.0	5.0	11.0	376.0	8.0	65.0	3.0	phosphatase NudJ [EC:3.6.1.-]
K12151	28.0	113.0	239.0	184.0	1.0	4.0	0.0	6.0	20.0	295.0	3.0	10.0	50.0	17.0	129.0	3.0	5.0	5.0	10.0	314.0	2.0	64.0	3.0	multiple stress resistance protein BhsA
K07091	5853.0	4049.0	5338.0	2314.0	2222.0	2009.0	793.0	2474.0	3828.0	5579.0	9335.0	6671.0	9014.0	1658.0	7536.0	971.0	3181.0	2423.0	6505.0	12482.0	8851.0	2159.0	1871.0	lipopolysaccharide export system permease protein
K07090	46266.0	36023.0	38304.0	15206.0	14530.0	16669.0	7275.0	16290.0	29389.0	37566.0	64221.0	39087.0	63915.0	13077.0	58104.0	7369.0	26701.0	14180.0	44382.0	85800.0	64386.0	14649.0	13242.0	None
K07093	5812.0	4705.0	6523.0	2121.0	1688.0	1331.0	221.0	2123.0	3480.0	5385.0	7901.0	7139.0	8943.0	1395.0	7942.0	1171.0	3107.0	1341.0	6944.0	11576.0	7571.0	2105.0	1654.0	None
K07092	0.0	0.0	0.0	0.0	1.0	0.0	0.0	0.0	0.0	0.0	0.0	0.0	0.0	0.0	0.0	0.0	0.0	0.0	0.0	0.0	0.0	0.0	1.0	None
K07095	11154.0	17299.0	4839.0	2530.0	3293.0	6038.0	2222.0	3511.0	2690.0	5163.0	3972.0	1947.0	3815.0	4535.0	3418.0	1074.0	3555.0	3456.0	6141.0	11144.0	6423.0	4450.0	2015.0	None
K07094	862.0	426.0	334.0	136.0	92.0	85.0	25.0	152.0	374.0	633.0	1524.0	317.0	1118.0	164.0	1037.0	60.0	373.0	340.0	427.0	1156.0	963.0	221.0	102.0	putative glycerol-1-phosphate prenyltransferase [EC:2.5.1.-]
K07097	185.0	42.0	383.0	494.0	947.0	934.0	586.0	818.0	265.0	314.0	40.0	70.0	132.0	1375.0	40.0	6.0	190.0	1531.0	774.0	279.0	688.0	22.0	424.0	None
K07096	237.0	68.0	134.0	56.0	31.0	96.0	12.0	45.0	118.0	83.0	172.0	172.0	248.0	19.0	126.0	62.0	43.0	79.0	172.0	432.0	256.0	111.0	21.0	None
K07099	3018.0	3629.0	756.0	722.0	987.0	1543.0	553.0	1289.0	304.0	1134.0	176.0	141.0	512.0	1303.0	334.0	575.0	256.0	922.0	1144.0	1574.0	551.0	1338.0	50.0	None
K07098	11229.0	12516.0	3809.0	2566.0	2721.0	4369.0	1405.0	3407.0	2932.0	5769.0	6352.0	3651.0	6703.0	2720.0	5366.0	1694.0	2740.0	3772.0	5691.0	12286.0	5530.0	4747.0	1499.0	None
K11175	15287.0	14709.0	9630.0	4525.0	4518.0	6378.0	2260.0	5784.0	6773.0	10182.0	13985.0	8300.0	13003.0	5752.0	11229.0	2085.0	5627.0	5158.0	11251.0	21294.0	14502.0	6680.0	3483.0	phosphoribosylglycinamide formyltransferase 1 [EC:2.1.2.2]
K11174	0.0	0.0	0.0	0.0	0.0	0.0	0.0	0.0	0.0	0.0	0.0	0.0	0.0	0.0	0.0	0.0	0.0	0.0	0.0	0.0	0.0	0.0	0.0	carbon-monoxide dehydrogenase (ferredoxin) [EC:1.2.7.4]
K11177	4442.0	2466.0	4424.0	1393.0	1298.0	1011.0	200.0	1451.0	2923.0	4858.0	9421.0	5396.0	7934.0	1072.0	6205.0	1202.0	3040.0	1198.0	6053.0	11336.0	7689.0	1805.0	1219.0	xanthine dehydrogenase YagR molybdenum-binding subunit [EC:1.17.1.4]
K11176	51.0	16.0	11.0	8.0	3.0	17.0	0.0	1.0	0.0	0.0	0.0	0.0	0.0	0.0	0.0	0.0	0.0	1.0	20.0	116.0	0.0	0.0	0.0	IMP cyclohydrolase [EC:3.5.4.10]
K11173	91.0	3.0	3.0	0.0	0.0	3.0	0.0	0.0	6.0	9.0	19.0	0.0	0.0	1.0	1.0	2.0	0.0	0.0	0.0	5.0	3.0	0.0	14.0	hydroxyacid-oxoacid transhydrogenase [EC:1.1.99.24]
K11179	4101.0	2131.0	1839.0	448.0	728.0	737.0	18.0	330.0	487.0	1486.0	1042.0	1590.0	1471.0	236.0	773.0	322.0	409.0	403.0	1965.0	1954.0	945.0	391.0	1237.0	tRNA 2-thiouridine synthesizing protein E [EC:2.8.1.-]
K11178	4256.0	2430.0	4323.0	1349.0	1270.0	998.0	194.0	1416.0	2888.0	4745.0	9210.0	5332.0	7670.0	1040.0	6037.0	1190.0	2956.0	1181.0	5828.0	11053.0	7589.0	1777.0	1196.0	xanthine dehydrogenase YagS FAD-binding subunit [EC:1.17.1.4]
K00322	1635.0	1594.0	1507.0	375.0	678.0	500.0	14.0	316.0	389.0	873.0	752.0	1558.0	1077.0	103.0	683.0	298.0	315.0	304.0	1727.0	1540.0	829.0	241.0	449.0	NAD(P) transhydrogenase [EC:1.6.1.1]
K00320	542.0	192.0	706.0	125.0	197.0	143.0	11.0	156.0	304.0	420.0	776.0	460.0	773.0	67.0	770.0	71.0	762.0	146.0	612.0	1710.0	895.0	341.0	145.0	coenzyme F420-dependent N5,N10-methenyltetrahydromethanopterin reductase [EC:1.5.99.11]
K00321	0.0	0.0	0.0	0.0	0.0	0.0	0.0	0.0	0.0	0.0	0.0	0.0	0.0	0.0	0.0	0.0	0.0	0.0	0.0	0.0	0.0	0.0	0.0	None
K00326	1.0	0.0	0.0	0.0	0.0	0.0	0.0	0.0	0.0	0.0	0.0	1.0	1.0	0.0	0.0	0.0	0.0	0.0	0.0	0.0	0.0	1.0	47.0	cytochrome-b5 reductase [EC:1.6.2.2]
K00324	13174.0	11436.0	11316.0	4541.0	3467.0	3587.0	1125.0	6311.0	10239.0	14058.0	22976.0	14550.0	21539.0	4411.0	18217.0	2845.0	7977.0	3719.0	14835.0	29213.0	20546.0	9838.0	3889.0	NAD(P) transhydrogenase subunit alpha [EC:1.6.1.2]
K00325	7409.0	5427.0	5916.0	2367.0	1976.0	1798.0	751.0	3540.0	5884.0	6961.0	11370.0	7592.0	10536.0	2251.0	8836.0	1524.0	4116.0	2068.0	7862.0	14501.0	10129.0	5043.0	2080.0	NAD(P) transhydrogenase subunit beta [EC:1.6.1.2]
K00329	1761.0	1051.0	1780.0	736.0	277.0	390.0	110.0	646.0	1586.0	2193.0	3970.0	2174.0	4274.0	638.0	4281.0	347.0	1280.0	321.0	1970.0	4803.0	3432.0	1008.0	428.0	NADH dehydrogenase [EC:1.6.5.3]
K05945	4.0	1.0	0.0	0.0	0.0	52.0	1.0	0.0	4.0	1.0	6.0	0.0	1.0	1.0	2.0	0.0	0.0	3.0	0.0	12.0	1.0	17.0	0.0	None
K05944	0.0	0.0	0.0	0.0	0.0	0.0	0.0	0.0	0.0	0.0	0.0	0.0	0.0	0.0	0.0	0.0	0.0	0.0	0.0	0.0	0.0	0.0	0.0	None
K05947	16.0	1.0	3.0	3.0	13.0	0.0	0.0	1.0	0.0	0.0	0.0	0.0	0.0	0.0	0.0	0.0	1.0	0.0	0.0	1.0	0.0	0.0	0.0	mannosyl-3-phosphoglycerate synthase [EC:2.4.1.217]
K05946	4981.0	2899.0	1254.0	556.0	790.0	1370.0	205.0	789.0	733.0	1775.0	1676.0	613.0	2136.0	328.0	1534.0	702.0	652.0	704.0	1447.0	5506.0	1310.0	713.0	356.0	N-acetylglucosaminyldiphosphoundecaprenol [EC:2.4.1.187]
K06944	10.0	12.0	3.0	0.0	0.0	0.0	1.0	0.0	15.0	0.0	15.0	1.0	14.0	0.0	15.0	0.0	0.0	0.0	20.0	4.0	0.0	8.0	0.0	None
K06945	542.0	240.0	294.0	91.0	93.0	219.0	14.0	138.0	310.0	609.0	545.0	247.0	1130.0	83.0	583.0	32.0	417.0	54.0	375.0	1262.0	614.0	224.0	180.0	None
K06946	1188.0	243.0	257.0	204.0	16.0	76.0	3.0	18.0	58.0	320.0	88.0	66.0	197.0	23.0	209.0	9.0	43.0	9.0	69.0	482.0	47.0	114.0	40.0	None
K06415	2727.0	1215.0	961.0	495.0	226.0	426.0	52.0	348.0	924.0	1468.0	1842.0	1958.0	1965.0	311.0	1515.0	90.0	765.0	156.0	1107.0	3081.0	1646.0	479.0	326.0	stage V sporulation protein R
K06940	8687.0	6012.0	6436.0	2479.0	2948.0	3193.0	769.0	2628.0	3939.0	6158.0	9428.0	7897.0	8799.0	1415.0	6436.0	461.0	3406.0	2797.0	7801.0	16278.0	8887.0	2196.0	2303.0	None
K06941	17375.0	17540.0	11250.0	4871.0	5687.0	7002.0	2705.0	6873.0	7101.0	10849.0	13890.0	9486.0	13665.0	6076.0	11581.0	2047.0	6438.0	5918.0	13501.0	22520.0	15013.0	7136.0	4338.0	ribosomal RNA large subunit methyltransferase N [EC:2.1.1.-]
K06942	15503.0	15190.0	9886.0	4683.0	5143.0	6541.0	2698.0	6521.0	7036.0	10406.0	14093.0	8523.0	13257.0	5952.0	11477.0	2317.0	6333.0	5554.0	11833.0	21702.0	14585.0	7036.0	3882.0	None
K06943	0.0	0.0	0.0	0.0	0.0	0.0	0.0	0.0	0.0	0.0	0.0	0.0	0.0	0.0	0.0	0.0	0.0	0.0	0.0	0.0	0.0	0.0	0.0	nucleolar GTP-binding protein
K10806	5261.0	3000.0	5729.0	2478.0	2681.0	2595.0	1485.0	2697.0	4029.0	5336.0	7849.0	6365.0	8514.0	1917.0	7598.0	818.0	3892.0	2877.0	7372.0	11055.0	8877.0	1894.0	2077.0	acyl-CoA thioesterase YciA [EC:3.1.2.-]
K10807	35.0	16.0	9.0	0.0	0.0	2.0	2.0	4.0	9.0	14.0	28.0	4.0	5.0	1.0	18.0	4.0	11.0	1.0	6.0	0.0	28.0	1.0	8.0	ribonucleoside-diphosphate reductase subunit M1 [EC:1.17.4.1]
K10804	8475.0	3307.0	5797.0	1870.0	1922.0	1652.0	170.0	1806.0	3590.0	5501.0	9483.0	8185.0	8456.0	1183.0	5517.0	789.0	3103.0	1766.0	6508.0	14127.0	8808.0	2132.0	2169.0	acyl-CoA thioesterase I [EC:3.1.2.- 3.1.1.5]
K10805	4766.0	5950.0	5817.0	1921.0	1966.0	1310.0	567.0	2286.0	3216.0	4572.0	8919.0	5589.0	7849.0	1290.0	7429.0	1382.0	3144.0	1163.0	5875.0	11067.0	8378.0	2198.0	1539.0	acyl-CoA thioesterase II [EC:3.1.2.-]
K06948	1160.0	814.0	698.0	356.0	691.0	979.0	766.0	379.0	717.0	486.0	524.0	134.0	432.0	2024.0	303.0	70.0	1337.0	620.0	931.0	670.0	2090.0	145.0	623.0	None
K06949	13504.0	14074.0	7804.0	3513.0	4019.0	5435.0	2055.0	5124.0	5413.0	8158.0	11041.0	6347.0	9261.0	5546.0	7558.0	2269.0	5454.0	3847.0	8967.0	17452.0	11394.0	6020.0	3147.0	ribosome biogenesis GTPase [EC:3.6.1.-]
K06418	20.0	49.0	10.0	4.0	2.0	9.0	0.0	2.0	1.0	18.0	9.0	2.0	2.0	4.0	4.0	2.0	1.0	5.0	25.0	28.0	3.0	2.0	0.0	small acid-soluble spore protein A (major alpha-type SASP)
K09138	487.0	47.0	46.0	41.0	20.0	46.0	5.0	11.0	36.0	77.0	25.0	13.0	29.0	4.0	27.0	1.0	10.0	15.0	51.0	143.0	131.0	4.0	13.0	hypothetical protein
K09139	0.0	0.0	0.0	0.0	0.0	0.0	0.0	0.0	0.0	0.0	0.0	0.0	0.0	0.0	0.0	0.0	0.0	0.0	0.0	0.0	0.0	0.0	0.0	hypothetical protein
K09134	2099.0	976.0	785.0	487.0	320.0	348.0	110.0	238.0	544.0	1167.0	1881.0	409.0	1657.0	391.0	1419.0	83.0	527.0	516.0	974.0	2066.0	1159.0	333.0	224.0	hypothetical protein
K09135	0.0	0.0	0.0	0.0	0.0	0.0	0.0	0.0	0.0	0.0	0.0	0.0	0.0	0.0	0.0	0.0	0.0	0.0	0.0	0.0	0.0	0.0	0.0	hypothetical protein
K09136	2895.0	862.0	1971.0	515.0	742.0	564.0	47.0	461.0	688.0	1617.0	1663.0	1605.0	2039.0	351.0	1408.0	325.0	696.0	382.0	2324.0	3467.0	1551.0	456.0	702.0	hypothetical protein;ribosomal protein S12 methylthiotransferase
K09137	1398.0	266.0	408.0	119.0	62.0	179.0	16.0	124.0	201.0	368.0	538.0	258.0	592.0	70.0	362.0	42.0	128.0	51.0	350.0	966.0	346.0	120.0	129.0	hypothetical protein
K09130	0.0	0.0	0.0	0.0	0.0	0.0	0.0	0.0	0.0	0.0	0.0	0.0	0.0	0.0	0.0	0.0	0.0	0.0	0.0	0.0	0.0	0.0	0.0	hypothetical protein
K09131	4440.0	1624.0	2479.0	912.0	490.0	890.0	102.0	882.0	1479.0	3059.0	4486.0	1755.0	4066.0	656.0	3697.0	492.0	1351.0	437.0	2964.0	6003.0	3400.0	1153.0	805.0	hypothetical protein
K09132	93.0	44.0	86.0	31.0	21.0	109.0	6.0	39.0	27.0	103.0	210.0	49.0	227.0	26.0	219.0	167.0	82.0	15.0	142.0	566.0	73.0	23.0	26.0	hypothetical protein
K09133	18.0	1.0	4.0	1.0	3.0	28.0	0.0	1.0	0.0	0.0	33.0	6.0	50.0	6.0	0.0	0.0	0.0	0.0	12.0	73.0	4.0	4.0	12.0	hypothetical protein
K05808	12702.0	11078.0	6531.0	3283.0	4408.0	6226.0	2756.0	4076.0	4769.0	7191.0	9678.0	5342.0	8405.0	4829.0	6247.0	1330.0	5204.0	4652.0	8153.0	15588.0	11494.0	3313.0	2868.0	putative sigma-54 modulation protein
K05809	782.0	180.0	248.0	186.0	4.0	16.0	1.0	9.0	33.0	302.0	29.0	17.0	104.0	141.0	138.0	4.0	12.0	5.0	17.0	403.0	16.0	72.0	5.0	ribosome-associated inhibitor A
K05804	1453.0	334.0	483.0	373.0	6.0	103.0	1.0	22.0	45.0	662.0	70.0	22.0	111.0	37.0	327.0	7.0	44.0	11.0	24.0	1117.0	9.0	131.0	9.0	right origin-binding protein
K05805	3072.0	1464.0	3594.0	1555.0	1833.0	1467.0	700.0	1706.0	2111.0	3012.0	4544.0	3488.0	4946.0	915.0	4841.0	475.0	1718.0	2119.0	4323.0	6345.0	4594.0	1237.0	1109.0	CreA protein
K05806	0.0	0.0	0.0	0.0	0.0	0.0	0.0	0.0	0.0	0.0	0.0	0.0	0.0	0.0	0.0	0.0	0.0	0.0	0.0	0.0	0.0	0.0	0.0	leu operon leader peptide
K05807	8939.0	5285.0	6354.0	2956.0	2544.0	3010.0	955.0	3762.0	4667.0	7721.0	11980.0	7340.0	11228.0	2542.0	9698.0	1098.0	3986.0	3582.0	8376.0	15741.0	10901.0	4967.0	2384.0	putative lipoprotein
K05800	5768.0	3549.0	5597.0	2548.0	964.0	916.0	325.0	2131.0	4902.0	6968.0	11573.0	8658.0	12381.0	1961.0	11767.0	856.0	4117.0	992.0	6973.0	14888.0	10291.0	2780.0	1404.0	Lrp/AsnC family transcriptional regulator
K05801	2864.0	1378.0	3186.0	1085.0	895.0	812.0	125.0	919.0	1805.0	2668.0	4514.0	3381.0	4798.0	843.0	4808.0	445.0	1604.0	567.0	3494.0	5966.0	4272.0	1151.0	752.0	DnaJ like chaperone protein
K05802	1076.0	284.0	1314.0	291.0	580.0	329.0	3.0	185.0	125.0	437.0	264.0	1005.0	392.0	167.0	340.0	12.0	172.0	253.0	1236.0	1148.0	473.0	122.0	310.0	potassium efflux system protein KefA
K05803	769.0	178.0	248.0	186.0	4.0	22.0	1.0	9.0	33.0	302.0	29.0	17.0	104.0	141.0	138.0	4.0	12.0	5.0	17.0	403.0	16.0	72.0	5.0	lipoprotein NlpI
K01044	1033.0	399.0	1480.0	280.0	705.0	488.0	31.0	366.0	619.0	932.0	1336.0	1657.0	1466.0	147.0	1053.0	633.0	769.0	340.0	1800.0	2465.0	1522.0	406.0	821.0	carboxylesterase [EC:3.1.1.1]
K01045	8.0	1.0	4.0	1.0	0.0	22.0	0.0	0.0	0.0	0.0	0.0	0.0	0.0	0.0	0.0	0.0	0.0	0.0	0.0	1.0	0.0	4.0	2.0	arylesterase / paraoxonase [EC:3.1.1.2 3.1.8.1];arylesterase [EC:3.1.1.2]
K01046	2147.0	2321.0	3386.0	812.0	1210.0	741.0	39.0	799.0	990.0	1791.0	1727.0	2405.0	2965.0	410.0	1858.0	1013.0	1321.0	464.0	2934.0	3963.0	2135.0	633.0	832.0	triacylglycerol lipase [EC:3.1.1.3]
K02068	1552.0	2448.0	1113.0	672.0	702.0	1133.0	1068.0	499.0	774.0	862.0	596.0	228.0	493.0	952.0	438.0	319.0	1357.0	664.0	1075.0	1004.0	1879.0	753.0	529.0	putative ABC transport system ATP-binding protein
K04561	3676.0	3005.0	3586.0	1520.0	1856.0	1626.0	718.0	1802.0	2502.0	3361.0	6614.0	3849.0	5818.0	1066.0	5178.0	315.0	2007.0	2089.0	4427.0	8311.0	6492.0	1403.0	1329.0	nitric oxide reductase, cytochrome b-containing subunit I [EC:1.7.2.5];nitric-oxide reductase, cytochrome b-containing subunit I [EC:1.7.99.7]
K01042	6131.0	6118.0	6312.0	2539.0	1958.0	2100.0	1363.0	2622.0	4213.0	5549.0	9354.0	5135.0	9653.0	2475.0	9739.0	786.0	4240.0	1542.0	5953.0	11735.0	9494.0	2790.0	1510.0	L-seryl-tRNA(Ser) seleniumtransferase [EC:2.9.1.1]
K05568	3390.0	2563.0	4465.0	1128.0	1816.0	1521.0	434.0	1559.0	717.0	1268.0	1450.0	1817.0	1552.0	495.0	1688.0	780.0	947.0	714.0	2942.0	4169.0	1895.0	652.0	950.0	multicomponent Na+:H+ antiporter subunit D
K05567	1698.0	1875.0	4057.0	924.0	1675.0	921.0	414.0	1446.0	540.0	822.0	993.0	1724.0	1218.0	451.0	1277.0	767.0	798.0	684.0	2682.0	2561.0	1543.0	544.0	872.0	multicomponent Na+:H+ antiporter subunit C
K14273	0.0	0.0	0.0	0.0	0.0	0.0	0.0	0.0	0.0	0.0	0.0	0.0	0.0	0.0	0.0	0.0	0.0	0.0	0.0	0.0	0.0	0.0	0.0	xylose dehydrogenase (NAD/NADP)
K14275	0.0	0.0	0.0	0.0	0.0	0.0	0.0	0.0	0.0	0.0	0.0	0.0	0.0	0.0	0.0	0.0	0.0	0.0	0.0	0.0	0.0	0.0	0.0	D-xylonate dehydratase
K14274	19.0	2.0	6.0	2.0	1.0	8.0	0.0	0.0	0.0	0.0	0.0	0.0	0.0	7.0	0.0	0.0	0.0	0.0	0.0	2.0	0.0	0.0	0.0	D-xylonolactonase
K02062	2080.0	1110.0	1864.0	871.0	260.0	266.0	103.0	639.0	1494.0	2201.0	3699.0	2227.0	4000.0	735.0	4180.0	164.0	1195.0	274.0	1990.0	4503.0	3386.0	931.0	320.0	thiamine transport system ATP-binding protein
K05245	13.0	106.0	239.0	179.0	1.0	74.0	0.0	4.0	17.0	283.0	3.0	2.0	44.0	17.0	129.0	0.0	44.0	5.0	1.0	163.0	96.0	41.0	12.0	L-carnitine/gamma-butyrobetaine antiporter
K05564	3638.0	2048.0	4007.0	1391.0	1140.0	882.0	170.0	1407.0	2939.0	3819.0	7508.0	6106.0	7250.0	1126.0	6235.0	573.0	2504.0	805.0	4829.0	9660.0	7064.0	1597.0	1189.0	multicomponent K+:H+ antiporter subunit G
K01048	4468.0	4670.0	4299.0	1881.0	767.0	1020.0	308.0	1557.0	3560.0	5472.0	8971.0	4902.0	9553.0	1805.0	9665.0	686.0	3366.0	754.0	4986.0	12048.0	7988.0	2284.0	1466.0	lysophospholipase [EC:3.1.1.5]
K02066	15268.0	6616.0	10475.0	4156.0	3768.0	4463.0	1114.0	5044.0	7580.0	12072.0	20729.0	12045.0	18138.0	3515.0	14996.0	1347.0	6737.0	4707.0	13094.0	26850.0	17903.0	6822.0	3719.0	putative ABC transport system permease protein
K01322	4265.0	3408.0	2163.0	854.0	950.0	1035.0	543.0	1480.0	2098.0	3381.0	7148.0	2248.0	5484.0	757.0	4397.0	814.0	2137.0	966.0	3143.0	7808.0	5930.0	1570.0	1012.0	prolyl oligopeptidase [EC:3.4.21.26]
K01325	0.0	0.0	0.0	0.0	0.0	0.0	0.0	0.0	0.0	0.0	0.0	0.0	0.0	0.0	0.0	0.0	0.0	0.0	0.0	0.0	0.0	0.0	0.0	tissue kallikrein [EC:3.4.21.35]
K02065	14138.0	6173.0	9604.0	3947.0	3605.0	4160.0	1084.0	4738.0	6976.0	11164.0	18844.0	11456.0	16592.0	3306.0	13730.0	1186.0	6175.0	4546.0	12054.0	24689.0	16631.0	6458.0	3566.0	putative ABC transport system ATP-binding protein
K01326	0.0	0.0	0.0	0.0	0.0	0.0	0.0	0.0	0.0	0.0	0.0	0.0	0.0	0.0	0.0	0.0	0.0	0.0	0.0	0.0	0.0	0.0	0.0	pancreatic elastase I [EC:3.4.21.36]
K05560	3638.0	2048.0	4007.0	1391.0	1140.0	882.0	170.0	1407.0	2939.0	3819.0	7508.0	6106.0	7250.0	1126.0	6235.0	573.0	2504.0	805.0	4829.0	9660.0	7064.0	1597.0	1189.0	multicomponent K+:H+ antiporter subunit C
K02243	736.0	676.0	121.0	96.0	193.0	120.0	53.0	91.0	110.0	266.0	144.0	101.0	167.0	510.0	157.0	69.0	405.0	117.0	281.0	391.0	245.0	132.0	59.0	competence protein ComGA
K08930	54.0	9.0	15.0	4.0	1.0	5.0	0.0	1.0	13.0	6.0	13.0	5.0	48.0	3.0	22.0	22.0	3.0	2.0	20.0	18.0	14.0	2.0	96.0	light-harvesting protein B-800-850 alpha chain
K02679	760.0	171.0	243.0	186.0	3.0	11.0	1.0	8.0	23.0	300.0	11.0	14.0	71.0	140.0	135.0	4.0	8.0	5.0	11.0	344.0	6.0	68.0	3.0	prepilin peptidase dependent protein A
K02676	2365.0	1011.0	1956.0	445.0	798.0	674.0	51.0	536.0	1105.0	1833.0	3553.0	2178.0	2724.0	328.0	1626.0	461.0	962.0	390.0	2242.0	4606.0	3302.0	722.0	838.0	type IV pilus assembly protein PilZ
K02674	2522.0	1145.0	2168.0	483.0	820.0	619.0	61.0	579.0	1196.0	1977.0	3915.0	2239.0	2915.0	357.0	1732.0	209.0	1065.0	419.0	2436.0	5314.0	3613.0	784.0	904.0	type IV pilus assembly protein PilY1
K02675	0.0	0.0	0.0	0.0	0.0	0.0	0.0	0.0	0.0	0.0	0.0	0.0	0.0	0.0	0.0	0.0	0.0	0.0	0.0	0.0	0.0	0.0	0.0	type IV pilus assembly protein PilY2
K02672	2686.0	2329.0	2115.0	484.0	844.0	791.0	58.0	572.0	1250.0	2090.0	3945.0	2278.0	3229.0	368.0	1797.0	518.0	1127.0	418.0	2488.0	5300.0	3584.0	770.0	954.0	type IV pilus assembly protein PilW
K02241	941.0	534.0	127.0	85.0	56.0	265.0	3.0	36.0	45.0	76.0	30.0	13.0	32.0	23.0	85.0	1.0	27.0	9.0	103.0	278.0	42.0	4.0	3.0	competence protein ComFB
K02670	4132.0	2992.0	3880.0	868.0	1534.0	1291.0	94.0	1100.0	2003.0	3124.0	6644.0	4111.0	5059.0	617.0	3013.0	597.0	1736.0	815.0	4455.0	8750.0	6324.0	1349.0	1521.0	twitching motility protein PilU
K02671	2923.0	1210.0	2431.0	551.0	882.0	736.0	60.0	719.0	1283.0	2159.0	3911.0	2525.0	3188.0	372.0	1887.0	496.0	1148.0	509.0	2865.0	5390.0	3618.0	824.0	1008.0	type IV pilus assembly protein PilV
K00810	94.0	22.0	80.0	10.0	23.0	14.0	2.0	40.0	5.0	0.0	7.0	59.0	13.0	8.0	5.0	14.0	0.0	31.0	219.0	2.0	36.0	0.0	7.0	None
K00811	1906.0	1492.0	1057.0	625.0	1288.0	1722.0	970.0	1499.0	1174.0	1861.0	2003.0	350.0	1455.0	2026.0	1283.0	528.0	1464.0	1330.0	1386.0	2023.0	2904.0	813.0	710.0	aspartate aminotransferase [EC:2.6.1.1]
K00812	10004.0	5738.0	7751.0	3280.0	3125.0	3309.0	1023.0	3835.0	6169.0	8869.0	15746.0	9531.0	15044.0	2381.0	14619.0	1556.0	5312.0	3600.0	9606.0	18723.0	13605.0	3570.0	2349.0	aspartate aminotransferase [EC:2.6.1.1]
K00813	1187.0	644.0	815.0	436.0	498.0	868.0	712.0	295.0	642.0	509.0	520.0	52.0	369.0	1657.0	284.0	7.0	946.0	478.0	651.0	698.0	1708.0	100.0	584.0	aspartate aminotransferase [EC:2.6.1.1]
K00814	0.0	0.0	0.0	0.0	0.0	0.0	0.0	0.0	0.0	0.0	0.0	0.0	0.0	0.0	0.0	0.0	0.0	0.0	0.0	0.0	0.0	0.0	0.0	alanine transaminase [EC:2.6.1.2]
K00817	23330.0	18099.0	19576.0	7788.0	7301.0	7639.0	2608.0	7956.0	12661.0	16873.0	29064.0	19512.0	27242.0	5258.0	24493.0	3367.0	10696.0	6913.0	20175.0	40491.0	27752.0	6458.0	6160.0	histidinol-phosphate aminotransferase [EC:2.6.1.9]
K00818	5846.0	5540.0	4108.0	1825.0	2353.0	1930.0	1149.0	2669.0	3360.0	3719.0	5573.0	3989.0	5302.0	1116.0	4306.0	1160.0	2568.0	2746.0	4229.0	8319.0	4861.0	1664.0	1686.0	acetylornithine aminotransferase [EC:2.6.1.11]
K00819	2974.0	3127.0	2609.0	1232.0	532.0	880.0	239.0	1886.0	2035.0	3520.0	5566.0	2714.0	5380.0	1401.0	5544.0	339.0	1842.0	1361.0	3511.0	5898.0	4726.0	3478.0	780.0	ornithine--oxo-acid transaminase [EC:2.6.1.13]
K02530	620.0	1717.0	81.0	145.0	194.0	93.0	82.0	39.0	40.0	108.0	59.0	24.0	103.0	310.0	80.0	19.0	88.0	161.0	431.0	160.0	167.0	55.0	8.0	DeoR family transcriptional regulator, lactose phosphotransferase system repressor
K02245	737.0	676.0	125.0	96.0	193.0	120.0	53.0	91.0	110.0	267.0	144.0	103.0	174.0	510.0	167.0	69.0	405.0	117.0	284.0	398.0	253.0	132.0	59.0	competence protein ComGC
K02244	685.0	618.0	109.0	90.0	191.0	106.0	53.0	86.0	110.0	226.0	135.0	93.0	155.0	507.0	142.0	68.0	397.0	111.0	262.0	269.0	242.0	130.0	59.0	competence protein ComGB
K01499	791.0	276.0	372.0	113.0	59.0	85.0	21.0	114.0	193.0	501.0	620.0	270.0	710.0	68.0	466.0	241.0	213.0	50.0	439.0	791.0	506.0	199.0	196.0	methenyltetrahydromethanopterin cyclohydrolase [EC:3.5.4.27]
K01498	0.0	0.0	0.0	0.0	0.0	0.0	0.0	0.0	0.0	0.0	0.0	0.0	0.0	0.0	0.0	0.0	0.0	0.0	0.0	0.0	0.0	0.0	0.0	diaminohydroxyphosphoribosylaminopyrimidine deaminase [EC:3.5.4.26]
K01493	7840.0	9484.0	2142.0	1558.0	1770.0	3711.0	1406.0	2719.0	1285.0	2958.0	1338.0	392.0	1743.0	3645.0	1282.0	652.0	1556.0	2258.0	3160.0	5886.0	3130.0	3955.0	990.0	dCMP deaminase [EC:3.5.4.12]
K01492	126.0	155.0	35.0	14.0	19.0	37.0	0.0	3.0	3.0	12.0	6.0	1.0	33.0	8.0	1.0	0.0	1.0	4.0	15.0	46.0	0.0	13.0	6.0	phosphoribosylaminoimidazolecarboxamide formyltransferase [EC:2.1.2.3]
K01491	32801.0	35133.0	21602.0	9899.0	11049.0	13816.0	5446.0	13489.0	15061.0	21948.0	30058.0	20072.0	28599.0	12226.0	24449.0	4415.0	13445.0	11528.0	25952.0	47062.0	31407.0	14414.0	8292.0	methylenetetrahydrofolate dehydrogenase (NADP+) / methenyltetrahydrofolate cyclohydrolase [EC:1.5.1.5 3.5.4.9]
K01497	7001.0	5542.0	6314.0	2243.0	2816.0	2565.0	772.0	2461.0	3428.0	5357.0	9617.0	6381.0	8471.0	1475.0	7429.0	1581.0	3111.0	2584.0	7556.0	12613.0	8914.0	2081.0	2053.0	GTP cyclohydrolase II [EC:3.5.4.25]
K01496	6767.0	6065.0	6265.0	2081.0	1616.0	1476.0	216.0	1892.0	4098.0	4776.0	8386.0	6482.0	8190.0	1368.0	7778.0	1006.0	3000.0	1016.0	6449.0	11849.0	7415.0	2098.0	1514.0	phosphoribosyl-AMP cyclohydrolase [EC:3.5.4.19]
K01495	13862.0	13243.0	10301.0	3952.0	4722.0	5663.0	2175.0	5408.0	6338.0	8810.0	13573.0	8068.0	12214.0	6050.0	10876.0	1787.0	5906.0	4875.0	12098.0	18422.0	14415.0	5586.0	4167.0	GTP cyclohydrolase I [EC:3.5.4.16]
K01494	9991.0	9084.0	9456.0	3810.0	3484.0	3280.0	1350.0	4407.0	7199.0	9542.0	16567.0	10246.0	15705.0	2749.0	14341.0	1781.0	5695.0	3483.0	10389.0	20751.0	15062.0	3931.0	3220.0	dCTP deaminase [EC:3.5.4.13]
K02418	6093.0	2779.0	3727.0	1278.0	1129.0	1476.0	128.0	1109.0	2048.0	3765.0	5853.0	4176.0	4883.0	775.0	3779.0	318.0	1788.0	696.0	4182.0	10404.0	5321.0	1268.0	1218.0	flagellar protein FliO/FliZ
K02419	9398.0	4266.0	5949.0	2214.0	1521.0	2178.0	268.0	1945.0	4685.0	6196.0	10479.0	6763.0	9965.0	1487.0	8774.0	948.0	3468.0	1050.0	6832.0	16705.0	9447.0	2384.0	1737.0	flagellar biosynthetic protein FliP
K14492	0.0	0.0	0.0	0.0	0.0	0.0	0.0	0.0	0.0	0.0	0.0	0.0	0.0	0.0	0.0	0.0	0.0	0.0	0.0	0.0	0.0	0.0	0.0	two-component response regulator ARR-A family
K02412	9418.0	4228.0	6012.0	2266.0	1536.0	2180.0	272.0	1966.0	4819.0	6252.0	11217.0	7071.0	10082.0	1526.0	8911.0	960.0	3544.0	1060.0	6913.0	17141.0	9803.0	2459.0	1763.0	flagellum-specific ATP synthase [EC:3.6.3.14]
K02413	6205.0	2651.0	3434.0	1204.0	1058.0	1522.0	104.0	998.0	2640.0	3220.0	5199.0	3881.0	4237.0	674.0	3129.0	271.0	1619.0	635.0	3539.0	9913.0	4683.0	1114.0	1042.0	flagellar FliJ protein
K02410	9489.0	4324.0	6028.0	2267.0	1866.0	2206.0	317.0	2388.0	4895.0	6315.0	11263.0	7092.0	10168.0	1526.0	9033.0	971.0	3618.0	1200.0	6975.0	17300.0	9868.0	2472.0	1766.0	flagellar motor switch protein FliG
K02411	7148.0	3056.0	4037.0	1389.0	1190.0	1661.0	146.0	1206.0	3021.0	3764.0	6349.0	4366.0	5445.0	819.0	4090.0	591.0	2075.0	733.0	4544.0	9878.0	5649.0	1408.0	1325.0	flagellar assembly protein FliH
K02416	9368.0	4230.0	5939.0	2206.0	1516.0	2154.0	266.0	1944.0	4672.0	6164.0	10456.0	6738.0	9906.0	1482.0	8727.0	945.0	3459.0	1048.0	6812.0	16583.0	9407.0	2366.0	1683.0	flagellar motor switch protein FliM
K02417	10384.0	4633.0	6388.0	2369.0	1949.0	2408.0	346.0	2531.0	5075.0	6644.0	11431.0	7066.0	10959.0	1630.0	9502.0	1202.0	3898.0	1264.0	7409.0	17720.0	10246.0	2617.0	1858.0	flagellar motor switch protein FliN/FliY
K02414	3675.0	1422.0	2700.0	768.0	862.0	814.0	73.0	712.0	1935.0	2146.0	4377.0	2537.0	2823.0	394.0	1969.0	387.0	1087.0	515.0	2810.0	6932.0	3692.0	869.0	868.0	flagellar hook-length control protein FliK
K02415	7153.0	3460.0	6684.0	2115.0	2295.0	1837.0	300.0	2436.0	4077.0	5967.0	10538.0	7698.0	9999.0	1491.0	8692.0	951.0	3596.0	1459.0	7820.0	15246.0	9945.0	2519.0	1946.0	flagellar FliL protein
K00120	11.0	2.0	0.0	0.0	0.0	1.0	0.0	1.0	0.0	0.0	0.0	0.0	3.0	0.0	0.0	0.0	0.0	0.0	0.0	1.0	0.0	0.0	0.0	None
K00121	12381.0	9538.0	10751.0	3866.0	3298.0	3053.0	898.0	4278.0	9264.0	12695.0	21305.0	14038.0	21055.0	3242.0	17644.0	1855.0	7405.0	2334.0	13387.0	28795.0	19786.0	5074.0	4315.0	S-(hydroxymethyl)glutathione dehydrogenase / alcohol dehydrogenase [EC:1.1.1.284 1.1.1.1]
K00430	0.0	0.0	0.0	0.0	0.0	0.0	0.0	0.0	0.0	0.0	0.0	0.0	0.0	0.0	0.0	0.0	0.0	0.0	0.0	0.0	0.0	0.0	0.0	peroxidase [EC:1.11.1.7]
K13058	268.0	43.0	118.0	33.0	29.0	92.0	1.0	49.0	25.0	12.0	35.0	92.0	63.0	11.0	30.0	4.0	20.0	31.0	248.0	134.0	31.0	9.0	12.0	mannosylfructose-phosphate synthase [EC:2.4.1.246]
K13059	1.0	505.0	0.0	0.0	0.0	4.0	0.0	0.0	0.0	5.0	0.0	0.0	6.0	0.0	0.0	5.0	0.0	0.0	4.0	0.0	0.0	0.0	0.0	N-acetylhexosamine 1-kinase [EC:2.7.1.162]
K13727	25.0	14.0	3.0	8.0	1.0	4.0	0.0	3.0	7.0	22.0	2.0	8.0	10.0	1.0	10.0	4.0	5.0	1.0	11.0	260.0	15.0	27.0	4.0	phenolic acid decarboxylase [EC:4.1.1.-]
K13057	232.0	25.0	81.0	13.0	0.0	86.0	4.0	2.0	52.0	54.0	56.0	32.0	158.0	4.0	40.0	6.0	9.0	10.0	22.0	458.0	26.0	11.0	306.0	trehalose synthase [EC:2.4.1.245]
K13722	0.0	0.0	0.0	0.0	0.0	0.0	0.0	0.0	0.0	0.0	1.0	0.0	0.0	0.0	0.0	0.0	0.0	0.0	0.0	0.0	0.0	0.0	0.0	tricorn protease interacting factor F2/3 [EC:3.4.11.-]
K13051	4946.0	2964.0	3730.0	1687.0	674.0	768.0	237.0	1422.0	3637.0	5277.0	10212.0	5223.0	9217.0	1435.0	8192.0	483.0	2979.0	1208.0	4232.0	11990.0	8637.0	2115.0	1011.0	beta-aspartyl-peptidase (threonine type) [EC:3.4.19.5]
K13052	2138.0	3858.0	347.0	214.0	272.0	665.0	71.0	137.0	189.0	707.0	340.0	136.0	438.0	527.0	413.0	74.0	448.0	150.0	551.0	2511.0	354.0	200.0	71.0	cell division protein DivIC
K00435	266.0	181.0	241.0	90.0	46.0	56.0	15.0	67.0	220.0	393.0	651.0	225.0	635.0	62.0	389.0	301.0	172.0	41.0	354.0	806.0	620.0	137.0	105.0	peroxiredoxin [EC:1.11.1.-]
K12054	0.0	0.0	0.0	0.0	0.0	0.0	0.0	0.0	0.0	0.0	0.0	0.0	0.0	0.0	0.0	0.0	0.0	0.0	0.0	0.0	0.0	0.0	0.0	lytic transglycosylase AtlA
K03239	0.0	0.0	0.0	0.0	0.0	0.0	0.0	0.0	0.0	0.0	0.0	0.0	0.0	0.0	0.0	0.0	0.0	0.0	0.0	0.0	0.0	0.0	0.0	translation initiation factor eIF-2B subunit alpha;translation initiation factor eIF-2B alpha subunit
K03238	0.0	0.0	0.0	0.0	0.0	0.0	0.0	0.0	0.0	0.0	1.0	0.0	0.0	0.0	0.0	0.0	0.0	0.0	0.0	0.0	0.0	0.0	0.0	translation initiation factor 2 subunit 2;translation initiation factor eIF-2 beta subunit
K03231	20.0	2.0	24.0	4.0	4.0	128.0	1.0	0.0	34.0	204.0	14.0	0.0	32.0	3.0	23.0	0.0	5.0	0.0	8.0	35.0	4.0	49.0	0.0	elongation factor EF-1 alpha subunit [EC:3.6.5.3];elongation factor 1-alpha
K03230	1097.0	299.0	471.0	278.0	65.0	148.0	13.0	79.0	227.0	516.0	458.0	237.0	478.0	56.0	473.0	39.0	137.0	97.0	312.0	737.0	412.0	231.0	64.0	type III secretion protein SctV
K03232	0.0	0.0	0.0	0.0	0.0	0.0	0.0	0.0	0.0	0.0	1.0	0.0	0.0	0.0	0.0	0.0	0.0	0.0	0.0	0.0	0.0	0.0	0.0	elongation factor 1-beta;elongation factor EF-1 beta subunit
K12059	454.0	359.0	391.0	161.0	96.0	94.0	18.0	146.0	393.0	721.0	822.0	544.0	1091.0	124.0	792.0	30.0	292.0	52.0	535.0	1262.0	733.0	213.0	147.0	conjugal transfer pilus assembly protein TrbC
K03237	0.0	0.0	0.0	0.0	0.0	0.0	0.0	0.0	0.0	0.0	1.0	0.0	0.0	0.0	0.0	0.0	0.0	0.0	0.0	0.0	0.0	0.0	0.0	translation initiation factor 2 subunit 1;translation initiation factor eIF-2 alpha subunit
K03236	0.0	0.0	0.0	0.0	0.0	0.0	0.0	0.0	0.0	0.0	1.0	0.0	0.0	0.0	0.0	0.0	0.0	0.0	0.0	0.0	0.0	0.0	0.0	translation initiation factor eIF-1A;translation initiation factor 1A
K12058	399.0	297.0	307.0	128.0	70.0	92.0	16.0	129.0	281.0	618.0	705.0	247.0	923.0	109.0	810.0	26.0	257.0	45.0	435.0	1063.0	610.0	187.0	115.0	conjugal transfer mating pair stabilization protein TraN
K12239	3.0	2.0	1.0	1.0	0.0	1.0	0.0	0.0	0.0	2.0	0.0	0.0	0.0	0.0	1.0	0.0	0.0	1.0	0.0	0.0	0.0	0.0	1.0	dihydroaeruginoic acid synthetase
K12238	3.0	2.0	1.0	1.0	0.0	1.0	0.0	0.0	0.0	2.0	0.0	0.0	0.0	0.0	1.0	0.0	0.0	1.0	0.0	0.0	0.0	0.0	1.0	pyochelin biosynthesis protein PchD
K12235	0.0	0.0	0.0	0.0	0.0	0.0	0.0	0.0	0.0	0.0	0.0	0.0	0.0	0.0	0.0	0.0	0.0	0.0	0.0	0.0	0.0	0.0	0.0	serine racemase [EC:5.1.1.18]
K12234	1675.0	455.0	1283.0	345.0	287.0	452.0	32.0	372.0	553.0	911.0	1751.0	1024.0	1185.0	172.0	1584.0	161.0	568.0	190.0	1307.0	2332.0	1324.0	447.0	260.0	coenzyme F420-0:L-glutamate ligase / coenzyme F420-1:gamma-L-glutamate ligase [EC:6.3.2.31 6.3.2.34];F420-0:gamma-glutamyl ligase [EC:6.3.2.-]
K13942	0.0	0.0	0.0	0.0	0.0	0.0	0.0	0.0	0.0	0.0	0.0	0.0	0.0	0.0	0.0	0.0	0.0	0.0	0.0	0.0	0.0	0.0	0.0	5,10-methenyltetrahydromethanopterin hydrogenase [EC:1.12.98.2]
K13940	3376.0	8830.0	1161.0	777.0	1784.0	2606.0	1921.0	2463.0	2674.0	1697.0	877.0	427.0	1119.0	3340.0	604.0	943.0	1767.0	1831.0	2088.0	1855.0	2724.0	1654.0	871.0	dihydroneopterin aldolase / 2-amino-4-hydroxy-6-hydroxymethyldihydropteridine diphosphokinase [EC:4.1.2.25 2.7.6.3]
K13941	0.0	0.0	2.0	0.0	0.0	1.0	0.0	1.0	0.0	0.0	0.0	0.0	0.0	0.0	0.0	0.0	0.0	0.0	0.0	0.0	0.0	5.0	0.0	2-amino-4-hydroxy-6-hydroxymethyldihydropteridine diphosphokinase / dihydropteroate synthase [EC:2.7.6.3 2.5.1.15]
K12097	0.0	0.0	0.0	0.0	0.0	0.0	0.0	0.0	0.0	0.0	0.0	0.0	0.0	0.0	0.0	0.0	0.0	0.0	0.0	0.0	0.0	0.0	0.0	cag pathogenicity island protein 12
K12096	0.0	0.0	0.0	0.0	0.0	0.0	0.0	0.0	0.0	0.0	0.0	0.0	0.0	0.0	0.0	0.0	0.0	0.0	0.0	0.0	0.0	0.0	0.0	cag pathogenicity island protein 11
K12095	0.0	0.0	0.0	0.0	0.0	0.0	0.0	0.0	0.0	0.0	0.0	0.0	0.0	0.0	0.0	0.0	0.0	0.0	0.0	0.0	0.0	0.0	0.0	cag pathogenicity island protein 10
K12094	0.0	0.0	0.0	0.0	0.0	0.0	0.0	0.0	0.0	0.0	0.0	0.0	0.0	0.0	0.0	0.0	0.0	0.0	0.0	0.0	0.0	0.0	0.0	cag pathogenicity island protein 9
K12093	0.0	0.0	0.0	0.0	0.0	0.0	0.0	0.0	0.0	0.0	0.0	0.0	0.0	0.0	0.0	0.0	0.0	0.0	0.0	0.0	0.0	0.0	0.0	cag pathogenicity island protein 8
K12092	0.0	0.0	0.0	0.0	0.0	0.0	0.0	0.0	0.0	0.0	0.0	0.0	0.0	0.0	0.0	0.0	0.0	0.0	0.0	0.0	0.0	0.0	0.0	cag pathogenicity island protein 7
K12091	0.0	0.0	0.0	0.0	0.0	0.0	0.0	0.0	0.0	0.0	0.0	0.0	0.0	0.0	0.0	0.0	0.0	0.0	0.0	0.0	0.0	0.0	0.0	cag pathogenicity island protein 6
K12090	0.0	0.0	0.0	0.0	0.0	0.0	0.0	0.0	0.0	0.0	0.0	0.0	0.0	0.0	0.0	0.0	0.0	0.0	0.0	0.0	0.0	0.0	0.0	cag pathogenicity island protein 5
K12099	0.0	0.0	0.0	0.0	0.0	0.0	0.0	0.0	0.0	0.0	0.0	0.0	0.0	0.0	0.0	0.0	0.0	0.0	0.0	0.0	0.0	0.0	0.0	cag pathogenicity island protein 14
K12098	0.0	0.0	0.0	0.0	0.0	0.0	0.0	0.0	0.0	0.0	0.0	0.0	0.0	0.0	0.0	0.0	0.0	0.0	0.0	0.0	0.0	0.0	0.0	cag pathogenicity island protein 13
K06356	2.0	0.0	0.0	0.0	0.0	0.0	0.0	0.0	0.0	0.0	0.0	0.0	0.0	0.0	0.0	0.0	0.0	0.0	1.0	0.0	0.0	0.0	0.0	phosphatase RapG regulator
K05992	20.0	18.0	8.0	6.0	3.0	7.0	1.0	2.0	0.0	20.0	25.0	0.0	13.0	79.0	5.0	4.0	6.0	3.0	18.0	88.0	49.0	3.0	0.0	None
K03540	2.0	0.0	0.0	0.0	0.0	0.0	0.0	0.0	0.0	0.0	0.0	0.0	0.0	0.0	0.0	0.0	0.0	0.0	2.0	2.0	0.0	0.0	0.0	ribonuclease P protein subunit RPR2 [EC:3.1.26.5];ribonuclease P subunit RPR2 [EC:3.1.26.5]
K06331	763.0	567.0	119.0	62.0	52.0	286.0	3.0	40.0	31.0	233.0	73.0	11.0	35.0	4.0	89.0	1.0	12.0	3.0	79.0	508.0	18.0	8.0	2.0	spore coat protein I
K06330	56.0	2356.0	12.0	6.0	4.0	30.0	5.0	1.0	35.0	73.0	44.0	4.0	31.0	1.0	29.0	12.0	5.0	0.0	72.0	125.0	8.0	4.0	11.0	spore coat protein H
K07138	3397.0	5400.0	555.0	316.0	229.0	1246.0	42.0	102.0	178.0	459.0	331.0	74.0	360.0	42.0	417.0	18.0	134.0	97.0	490.0	2255.0	148.0	161.0	42.0	None
K07139	7154.0	8719.0	1943.0	1653.0	1952.0	3455.0	1556.0	2635.0	1222.0	3402.0	1094.0	299.0	1395.0	4019.0	964.0	768.0	1486.0	2511.0	3260.0	4321.0	3041.0	4070.0	1044.0	None
K11811	3805.0	2573.0	4358.0	1573.0	1241.0	985.0	214.0	1482.0	3387.0	4932.0	9085.0	6085.0	8945.0	1312.0	7524.0	1112.0	3005.0	822.0	5450.0	11877.0	8235.0	1927.0	1256.0	arsenical resistance protein ArsH
K07132	915.0	219.0	133.0	82.0	45.0	233.0	11.0	27.0	129.0	164.0	82.0	37.0	206.0	158.0	172.0	276.0	64.0	70.0	141.0	436.0	216.0	129.0	18.0	None
K07133	14883.0	25696.0	5988.0	3466.0	3754.0	7532.0	2565.0	5666.0	8929.0	6903.0	6101.0	3259.0	7020.0	6057.0	6672.0	921.0	3870.0	4672.0	7563.0	19227.0	7980.0	7406.0	2433.0	None
K07130	7981.0	5277.0	4482.0	1959.0	1863.0	2671.0	1032.0	2045.0	3521.0	4436.0	6896.0	4795.0	7682.0	1732.0	6873.0	835.0	3654.0	1468.0	5449.0	10983.0	7688.0	1707.0	1399.0	None
K07131	907.0	1488.0	442.0	137.0	107.0	454.0	21.0	163.0	482.0	1009.0	638.0	344.0	1472.0	124.0	700.0	62.0	506.0	74.0	484.0	1931.0	726.0	266.0	230.0	None
K07137	13266.0	13361.0	5481.0	2724.0	3581.0	6717.0	2378.0	3751.0	3062.0	6312.0	5102.0	2357.0	5051.0	5852.0	4091.0	945.0	3611.0	3856.0	7664.0	12664.0	7571.0	4843.0	2343.0	None
K07134	0.0	0.0	0.0	0.0	0.0	0.0	0.0	0.0	0.0	0.0	0.0	0.0	0.0	0.0	0.0	0.0	0.0	0.0	0.0	0.0	0.0	0.0	0.0	None
K07135	0.0	0.0	0.0	0.0	0.0	0.0	0.0	0.0	0.0	0.0	0.0	0.0	0.0	0.0	0.0	0.0	0.0	0.0	0.0	0.0	0.0	0.0	0.0	None
K01860	0.0	0.0	1.0	0.0	0.0	0.0	0.0	0.0	0.0	0.0	3.0	1.0	0.0	0.0	0.0	0.0	0.0	0.0	0.0	0.0	0.0	0.0	0.0	chloromuconate cycloisomerase [EC:5.5.1.7]
K01866	15907.0	16806.0	9902.0	4692.0	5153.0	6681.0	2721.0	6533.0	7064.0	10468.0	14177.0	8549.0	13384.0	6159.0	11513.0	2331.0	6349.0	5559.0	11869.0	21817.0	14679.0	7049.0	3894.0	tyrosyl-tRNA synthetase [EC:6.1.1.1]
K01867	16203.0	16959.0	10208.0	4774.0	5224.0	6739.0	2704.0	6636.0	7138.0	10595.0	14377.0	8765.0	13518.0	6183.0	11885.0	2408.0	6431.0	5633.0	12236.0	22397.0	15026.0	7132.0	3950.0	tryptophanyl-tRNA synthetase [EC:6.1.1.2]
K01865	10.0	61.0	3.0	0.0	0.0	23.0	0.0	0.0	1.0	4.0	0.0	0.0	4.0	0.0	6.0	0.0	5.0	0.0	4.0	8.0	5.0	0.0	1.0	None
K01868	16013.0	16945.0	9942.0	4715.0	5161.0	6772.0	2702.0	6547.0	7090.0	10597.0	14259.0	8562.0	13432.0	6167.0	11616.0	2322.0	6383.0	5565.0	11919.0	22277.0	14716.0	7067.0	3897.0	threonyl-tRNA synthetase [EC:6.1.1.3]
K01869	15874.0	16711.0	9886.0	4688.0	5148.0	6669.0	2700.0	6529.0	7054.0	10442.0	14147.0	8539.0	13321.0	6155.0	11485.0	2317.0	6345.0	5587.0	11859.0	21765.0	14784.0	7044.0	3892.0	leucyl-tRNA synthetase [EC:6.1.1.4]
K06140	4710.0	2311.0	3931.0	1401.0	1044.0	975.0	186.0	1178.0	2677.0	4129.0	7668.0	4186.0	6964.0	1012.0	6130.0	651.0	2251.0	941.0	4365.0	9823.0	6995.0	1643.0	1118.0	regulator of nucleoside diphosphate kinase
K04766	99.0	106.0	20.0	9.0	6.0	8.0	1.0	8.0	10.0	27.0	18.0	12.0	58.0	15.0	29.0	3.0	18.0	4.0	20.0	67.0	68.0	7.0	3.0	acetoin utilization protein AcuA [EC:2.3.1.-]
K04767	1296.0	395.0	316.0	79.0	133.0	263.0	14.0	60.0	982.0	283.0	206.0	198.0	469.0	72.0	144.0	36.0	150.0	102.0	308.0	1278.0	260.0	128.0	142.0	acetoin utilization protein AcuB
K04764	6602.0	4326.0	5457.0	1999.0	1379.0	1476.0	248.0	1828.0	4021.0	6096.0	10307.0	6935.0	9934.0	1561.0	8562.0	1111.0	3387.0	1112.0	6390.0	14191.0	9320.0	2548.0	1696.0	integration host factor subunit alpha
K04762	8796.0	6446.0	7348.0	2898.0	2373.0	2363.0	765.0	3919.0	5358.0	7528.0	12684.0	7910.0	11359.0	2537.0	10059.0	1592.0	4273.0	2135.0	8424.0	15637.0	11088.0	5184.0	2467.0	ribosome-associated heat shock protein Hsp15
K04763	17809.0	19804.0	11389.0	4728.0	4506.0	6258.0	2463.0	5823.0	8915.0	11356.0	18192.0	10546.0	17122.0	4427.0	15643.0	1978.0	8194.0	4163.0	12817.0	26397.0	19000.0	6832.0	4363.0	integrase/recombinase XerD
K04760	4731.0	1940.0	3222.0	1089.0	996.0	814.0	100.0	973.0	1986.0	3398.0	5401.0	4315.0	4784.0	794.0	3437.0	282.0	1733.0	900.0	3732.0	7873.0	4882.0	1214.0	1147.0	transcription elongation factor GreB
K04761	9411.0	6352.0	8671.0	3487.0	2102.0	2471.0	477.0	3761.0	5920.0	9201.0	16113.0	9745.0	14975.0	3073.0	13189.0	1305.0	5050.0	2289.0	9592.0	20417.0	14764.0	5808.0	2687.0	LysR family transcriptional regulator, hydrogen peroxide-inducible genes activator
K04768	427.0	927.0	335.0	65.0	62.0	105.0	12.0	76.0	134.0	199.0	215.0	224.0	349.0	59.0	362.0	356.0	211.0	61.0	284.0	827.0	403.0	121.0	56.0	acetoin utilization protein AcuC
K04769	3782.0	4038.0	634.0	375.0	263.0	1289.0	40.0	118.0	157.0	742.0	325.0	59.0	468.0	53.0	394.0	8.0	104.0	69.0	689.0	1791.0	160.0	138.0	26.0	AbrB family transcriptional regulator, stage V sporulation protein T
K08313	118.0	358.0	334.0	218.0	12.0	62.0	24.0	13.0	22.0	323.0	19.0	22.0	70.0	18.0	142.0	4.0	11.0	7.0	40.0	583.0	32.0	66.0	275.0	fructose-6-phosphate aldolase 1 [EC:4.1.2.-]
K08312	1684.0	669.0	1702.0	460.0	674.0	493.0	32.0	339.0	640.0	1061.0	2553.0	1611.0	1495.0	345.0	992.0	108.0	527.0	322.0	1631.0	3378.0	2576.0	494.0	423.0	ADP-ribose diphosphatase [EC:3.6.1.-]
K08311	6379.0	4290.0	5664.0	2449.0	2288.0	2245.0	811.0	2576.0	4048.0	6100.0	9981.0	6897.0	9716.0	1738.0	8296.0	998.0	3439.0	2477.0	7035.0	13414.0	9519.0	2309.0	1975.0	putative (di)nucleoside polyphosphate hydrolase [EC:3.6.1.-]
K08310	2487.0	686.0	997.0	376.0	138.0	174.0	19.0	296.0	369.0	1140.0	1043.0	500.0	1162.0	240.0	770.0	93.0	355.0	155.0	932.0	1958.0	744.0	387.0	420.0	dATP pyrophosphohydrolase [EC:3.6.1.-]
K08317	52.0	812.0	246.0	187.0	4.0	16.0	0.0	8.0	29.0	297.0	20.0	16.0	58.0	60.0	145.0	16.0	13.0	5.0	26.0	338.0	20.0	72.0	4.0	uncharacterized oxidoreductase [EC:1.1.-.-]
K08316	7878.0	9928.0	6045.0	2149.0	2092.0	2233.0	624.0	2381.0	4091.0	5211.0	9149.0	5577.0	8324.0	1765.0	7761.0	1414.0	3063.0	1234.0	6214.0	13341.0	8553.0	2440.0	1909.0	ribosomal RNA small subunit methyltransferase D [EC:2.1.1.171];ribosomal RNA small subunit methyltransferase D [EC:2.1.1.52]
K08315	259.0	1437.0	618.0	672.0	950.0	804.0	578.0	804.0	286.0	548.0	87.0	88.0	183.0	236.0	170.0	11.0	138.0	1502.0	790.0	648.0	443.0	89.0	335.0	hydrogenase 3 maturation protease [EC:3.4.-.-];hydrogenase 3 maturation protease [EC:3.4.23.51]
K08314	28.0	200.0	255.0	182.0	12.0	22.0	0.0	8.0	29.0	395.0	12.0	4.0	45.0	17.0	130.0	3.0	2.0	5.0	9.0	167.0	5.0	41.0	4.0	fructose-6-phosphate aldolase 2 [EC:4.1.2.-]
K05149	0.0	0.0	0.0	0.0	0.0	0.0	0.0	0.0	0.0	0.0	0.0	0.0	0.0	0.0	0.0	0.0	0.0	0.0	0.0	0.0	0.0	0.0	0.0	tumor necrosis factor receptor superfamily member 12A
K08319	37.0	113.0	241.0	180.0	2.0	10.0	0.0	5.0	16.0	284.0	14.0	5.0	45.0	17.0	135.0	1.0	2.0	5.0	0.0	146.0	4.0	43.0	1.0	putative dehydrogenase [EC:1.1.-.-]
K08318	30.0	113.0	241.0	184.0	2.0	5.0	0.0	6.0	20.0	295.0	3.0	9.0	52.0	17.0	129.0	2.0	6.0	5.0	14.0	314.0	2.0	67.0	12.0	putative dehydrogenase [EC:1.1.-.-]
K06339	2.0	0.0	0.0	0.0	0.0	0.0	0.0	0.0	0.0	0.0	0.0	0.0	0.0	0.0	0.0	0.0	0.0	0.0	1.0	0.0	0.0	0.0	0.0	spore coat protein T
K14648	0.0	0.0	0.0	0.0	0.0	0.0	0.0	1.0	0.0	0.0	0.0	0.0	0.0	0.0	0.0	0.0	0.0	0.0	0.0	0.0	0.0	0.0	0.0	poly(U)-specific endoribonuclease [EC:3.1.-.-]
K14392	1374.0	1264.0	838.0	451.0	511.0	971.0	718.0	303.0	691.0	591.0	447.0	61.0	375.0	1691.0	334.0	6.0	950.0	566.0	723.0	895.0	1900.0	170.0	569.0	sodium/pantothenate symporter
K14393	5802.0	4328.0	5237.0	1624.0	1438.0	1121.0	116.0	1413.0	2149.0	3980.0	4803.0	4747.0	5584.0	874.0	4217.0	1133.0	2146.0	752.0	4819.0	8778.0	4395.0	1403.0	1491.0	cation/acetate symporter
K14645	2142.0	2658.0	1852.0	399.0	1143.0	799.0	429.0	1132.0	965.0	1443.0	3202.0	1910.0	2294.0	309.0	1343.0	330.0	1013.0	676.0	2309.0	4069.0	3267.0	923.0	708.0	serine protease [EC:3.4.21.-]
K14647	8.0	1.0	5.0	1.0	4.0	4.0	1.0	4.0	1.0	10.0	3.0	4.0	8.0	3.0	4.0	2.0	4.0	1.0	9.0	32.0	29.0	3.0	1.0	minor extracellular serine protease Vpr [EC:3.4.21.-]
K01689	17260.0	18458.0	11650.0	5394.0	5398.0	7053.0	2796.0	7179.0	8588.0	12780.0	17932.0	10649.0	17550.0	6733.0	15638.0	2480.0	7622.0	5813.0	13732.0	28001.0	18048.0	7840.0	4253.0	enolase [EC:4.2.1.11]
K01686	4999.0	6149.0	3038.0	1475.0	1334.0	1525.0	641.0	1715.0	2369.0	3835.0	6190.0	3026.0	6126.0	1384.0	6024.0	509.0	2263.0	2298.0	4244.0	8236.0	5310.0	1628.0	606.0	mannonate dehydratase [EC:4.2.1.8]
K01687	25165.0	21298.0	19084.0	8029.0	5819.0	7599.0	2229.0	7852.0	15472.0	21228.0	35586.0	22845.0	35171.0	6160.0	32052.0	3174.0	13158.0	5755.0	21986.0	49658.0	32140.0	7987.0	5725.0	dihydroxy-acid dehydratase [EC:4.2.1.9]
K01684	1661.0	995.0	1375.0	517.0	257.0	456.0	45.0	512.0	709.0	1513.0	2336.0	1017.0	1974.0	401.0	1814.0	446.0	638.0	820.0	1695.0	2962.0	1691.0	475.0	306.0	galactonate dehydratase [EC:4.2.1.6]
K01685	6104.0	5236.0	4676.0	2064.0	1805.0	3127.0	1879.0	1836.0	3840.0	4779.0	7839.0	3683.0	7182.0	1716.0	5846.0	608.0	4232.0	2332.0	5182.0	12117.0	8816.0	2234.0	1851.0	altronate hydrolase [EC:4.2.1.7]
K01682	3988.0	2805.0	3020.0	1007.0	967.0	863.0	84.0	921.0	1847.0	2934.0	4866.0	4191.0	4345.0	738.0	2836.0	494.0	1572.0	618.0	3497.0	6953.0	4489.0	1078.0	1061.0	aconitate hydratase 2 [EC:4.2.1.3]
K01681	16566.0	15971.0	12419.0	4858.0	5124.0	5932.0	2369.0	5009.0	9472.0	12000.0	19840.0	13780.0	18156.0	4292.0	15150.0	2249.0	8697.0	3729.0	13594.0	29702.0	20593.0	4815.0	4308.0	aconitate hydratase 1 [EC:4.2.1.3]
K05308	0.0	0.0	0.0	0.0	0.0	0.0	0.0	0.0	0.0	0.0	0.0	0.0	0.0	0.0	0.0	0.0	0.0	0.0	0.0	0.0	0.0	0.0	0.0	gluconate dehydratase [EC:4.2.1.39]
K02889	0.0	0.0	0.0	0.0	0.0	0.0	0.0	0.0	0.0	0.0	1.0	0.0	0.0	0.0	0.0	0.0	0.0	0.0	0.0	0.0	0.0	0.0	0.0	large subunit ribosomal protein L21e
K02888	15437.0	16732.0	9882.0	4681.0	5140.0	6640.0	2700.0	6528.0	7052.0	10461.0	14128.0	8527.0	13298.0	6155.0	11475.0	2315.0	6335.0	5589.0	11865.0	21681.0	14801.0	7020.0	3889.0	large subunit ribosomal protein L21
K02885	0.0	0.0	0.0	0.0	0.0	0.0	0.0	0.0	0.0	0.0	1.0	0.0	0.0	0.0	0.0	0.0	0.0	0.0	0.0	0.0	0.0	0.0	0.0	large subunit ribosomal protein L19e
K02884	15878.0	16711.0	9884.0	4688.0	5123.0	6632.0	2686.0	6528.0	7052.0	10435.0	14143.0	8541.0	13317.0	6119.0	11491.0	2317.0	6322.0	5569.0	11857.0	21749.0	14781.0	6915.0	3890.0	large subunit ribosomal protein L19
K02887	15774.0	16770.0	9880.0	4685.0	5145.0	6660.0	2698.0	6529.0	7054.0	10431.0	14138.0	8539.0	13316.0	6154.0	11475.0	2317.0	6332.0	5555.0	11848.0	21739.0	14645.0	7044.0	3892.0	large subunit ribosomal protein L20
K02886	15878.0	16711.0	9884.0	4688.0	5123.0	6634.0	2686.0	6528.0	7052.0	10435.0	14144.0	8541.0	13317.0	6120.0	11491.0	2317.0	6322.0	5570.0	11857.0	21749.0	14781.0	6915.0	3890.0	large subunit ribosomal protein L2
K02881	15887.0	16789.0	9887.0	4689.0	5147.0	6666.0	2700.0	6529.0	7054.0	10451.0	14144.0	8541.0	13321.0	6153.0	11475.0	2317.0	6336.0	5586.0	11861.0	21773.0	14801.0	7044.0	3892.0	large subunit ribosomal protein L18
K02883	0.0	0.0	0.0	0.0	0.0	0.0	0.0	0.0	0.0	0.0	1.0	0.0	0.0	0.0	0.0	0.0	0.0	0.0	0.0	0.0	0.0	0.0	0.0	large subunit ribosomal protein L18e
K13743	0.0	0.0	0.0	0.0	0.0	0.0	0.0	0.0	0.0	0.0	0.0	0.0	0.0	0.0	0.0	0.0	0.0	0.0	0.0	0.0	0.0	0.0	0.0	protein IpgB2
K02086	712.0	342.0	127.0	95.0	192.0	112.0	53.0	86.0	110.0	243.0	139.0	95.0	171.0	487.0	154.0	69.0	401.0	116.0	284.0	289.0	244.0	132.0	58.0	DNA replication protein
K02081	3019.0	2245.0	1354.0	584.0	259.0	585.0	57.0	380.0	1515.0	1493.0	3129.0	1028.0	2217.0	298.0	1992.0	428.0	838.0	199.0	1312.0	3374.0	2037.0	518.0	599.0	DeoR family transcriptional regulator, aga operon transcriptional repressor
K02080	13.0	111.0	239.0	179.0	1.0	4.0	0.0	4.0	13.0	283.0	3.0	2.0	44.0	17.0	129.0	0.0	2.0	5.0	0.0	104.0	2.0	41.0	0.0	galactosamine-6-phosphate isomerase [EC:5.3.1.-]
K02083	387.0	389.0	491.0	250.0	64.0	98.0	12.0	70.0	226.0	579.0	508.0	158.0	451.0	93.0	504.0	125.0	160.0	373.0	258.0	786.0	397.0	236.0	77.0	allantoate deiminase [EC:3.5.3.9]
K02082	1108.0	3331.0	685.0	449.0	369.0	316.0	104.0	203.0	419.0	1020.0	1635.0	331.0	1313.0	1143.0	1226.0	75.0	455.0	248.0	879.0	1623.0	1182.0	552.0	149.0	tagatose-6-phosphate ketose/aldose isomerase [EC:5.-.-.-]
K13831	8.0	23.0	0.0	0.0	0.0	0.0	0.0	0.0	0.0	13.0	0.0	0.0	10.0	0.0	6.0	0.0	0.0	0.0	0.0	19.0	17.0	0.0	0.0	3-hexulose-6-phosphate synthase / 6-phospho-3-hexuloisomerase [EC:4.1.2.43 5.3.1.27]
K03428	207.0	95.0	193.0	79.0	45.0	73.0	14.0	85.0	117.0	137.0	311.0	220.0	408.0	48.0	292.0	254.0	147.0	34.0	296.0	408.0	242.0	83.0	69.0	magnesium-protoporphyrin O-methyltransferase [EC:2.1.1.11]
K03429	2032.0	1067.0	359.0	232.0	288.0	681.0	99.0	169.0	246.0	604.0	503.0	181.0	590.0	584.0	407.0	88.0	616.0	156.0	536.0	1281.0	444.0	339.0	129.0	1,2-diacylglycerol 3-glucosyltransferase [EC:2.4.1.157]
K03424	22530.0	21868.0	14757.0	6529.0	7004.0	9032.0	2977.0	8798.0	9515.0	15642.0	20964.0	14012.0	19162.0	8267.0	15851.0	3003.0	8858.0	7292.0	17805.0	31769.0	20936.0	10841.0	5630.0	TatD DNase family protein [EC:3.1.21.-]
K03935	0.0	0.0	0.0	0.0	0.0	0.0	0.0	0.0	0.0	0.0	0.0	0.0	0.0	0.0	0.0	0.0	0.0	0.0	0.0	0.0	0.0	0.0	0.0	NADH dehydrogenase (ubiquinone) Fe-S protein 2 [EC:1.6.5.3 1.6.99.3]
K03932	1923.0	1333.0	3772.0	1228.0	1272.0	1011.0	760.0	1079.0	1329.0	1346.0	2920.0	1062.0	2158.0	887.0	2157.0	123.0	1579.0	942.0	2434.0	2625.0	3920.0	472.0	726.0	polyhydroxybutyrate depolymerase
K03933	942.0	190.0	179.0	50.0	44.0	78.0	9.0	47.0	137.0	264.0	152.0	114.0	427.0	57.0	145.0	37.0	123.0	22.0	218.0	1080.0	267.0	96.0	37.0	chitin-binding protein
K03930	735.0	141.0	21.0	36.0	17.0	123.0	3.0	20.0	5.0	48.0	71.0	6.0	46.0	86.0	117.0	5.0	4.0	3.0	44.0	324.0	53.0	4.0	5.0	putative tributyrin esterase [EC:3.1.1.-]
K03931	88.0	153.0	242.0	180.0	3.0	9.0	1.0	5.0	20.0	290.0	22.0	5.0	62.0	18.0	141.0	3.0	4.0	5.0	5.0	133.0	11.0	47.0	1.0	putative isomerase
K02339	5929.0	3038.0	5214.0	1915.0	1329.0	1227.0	233.0	1749.0	3731.0	5786.0	9807.0	6787.0	9504.0	1516.0	8084.0	988.0	3214.0	966.0	6188.0	12968.0	8910.0	2269.0	1626.0	DNA polymerase III subunit chi [EC:2.7.7.7]
K02338	16283.0	17105.0	10444.0	4949.0	5644.0	7515.0	3414.0	6820.0	7674.0	10694.0	14541.0	8581.0	13635.0	7676.0	11654.0	2321.0	7286.0	6093.0	12538.0	22081.0	16680.0	7061.0	4461.0	DNA polymerase III subunit beta [EC:2.7.7.7]
K02337	16177.0	16335.0	10224.0	4816.0	5228.0	6764.0	2721.0	6676.0	7436.0	11118.0	15629.0	8843.0	14475.0	6323.0	12482.0	2393.0	6740.0	5899.0	12308.0	23055.0	15606.0	7265.0	3994.0	DNA polymerase III subunit alpha [EC:2.7.7.7]
K02336	1082.0	276.0	1324.0	300.0	585.0	327.0	5.0	183.0	129.0	468.0	275.0	988.0	360.0	33.0	265.0	55.0	143.0	257.0	1266.0	1161.0	465.0	134.0	316.0	DNA polymerase II [EC:2.7.7.7]
K02335	16288.0	17564.0	10286.0	4834.0	5229.0	6708.0	2697.0	6673.0	7328.0	10826.0	15191.0	9114.0	13729.0	6203.0	12228.0	2660.0	6548.0	5958.0	12239.0	23141.0	15430.0	7177.0	3928.0	DNA polymerase I [EC:2.7.7.7]
K02334	14715.0	8781.0	8646.0	3948.0	3025.0	4940.0	1713.0	3825.0	7686.0	9571.0	16175.0	8813.0	16057.0	4100.0	14256.0	1255.0	6362.0	3262.0	10338.0	22771.0	16114.0	3786.0	3442.0	DNA polymerase bacteriophage-type [EC:2.7.7.7]
K02330	4.0	0.0	1.0	0.0	0.0	2.0	0.0	0.0	4.0	0.0	0.0	0.0	6.0	0.0	0.0	10.0	0.0	0.0	0.0	6.0	0.0	0.0	0.0	DNA polymerase beta subunit [EC:2.7.7.7 4.2.99.-]
K03688	10489.0	11712.0	6958.0	2729.0	2296.0	3269.0	1058.0	2383.0	4945.0	7480.0	11699.0	7480.0	11543.0	2867.0	10083.0	1292.0	4714.0	1749.0	8474.0	17281.0	11960.0	2938.0	2482.0	ubiquinone biosynthesis protein
K03689	46.0	5.0	12.0	8.0	6.0	38.0	0.0	10.0	30.0	23.0	52.0	37.0	99.0	5.0	40.0	6.0	21.0	4.0	36.0	24.0	44.0	18.0	10.0	cytochrome b6-f complex subunit 8
K03680	27.0	18.0	6.0	2.0	1.0	15.0	1.0	0.0	4.0	4.0	0.0	0.0	19.0	7.0	3.0	0.0	9.0	0.0	0.0	14.0	0.0	2.0	0.0	translation initiation factor eIF-2B subunit delta;translation initiation factor eIF-2B delta subunit
K03683	1931.0	1923.0	1756.0	505.0	722.0	684.0	35.0	395.0	820.0	1394.0	2676.0	1954.0	1986.0	381.0	1198.0	383.0	656.0	334.0	1776.0	3608.0	2716.0	548.0	536.0	ribonuclease T [EC:3.1.13.-]
K03684	8001.0	8925.0	8316.0	2987.0	2387.0	2079.0	758.0	3261.0	6128.0	7765.0	14414.0	8394.0	13808.0	2266.0	13176.0	1889.0	4869.0	1814.0	9065.0	17923.0	13255.0	3535.0	2512.0	ribonuclease D [EC:3.1.13.5]
K03685	15757.0	16771.0	9873.0	4676.0	5145.0	6640.0	2699.0	6521.0	7047.0	10428.0	14092.0	8503.0	13253.0	6146.0	11482.0	2317.0	6326.0	5555.0	11830.0	21465.0	14621.0	7014.0	3876.0	ribonuclease III [EC:3.1.26.3]
K03686	21188.0	27467.0	12086.0	5096.0	5340.0	7850.0	2601.0	6949.0	8371.0	12110.0	16254.0	9598.0	14978.0	6267.0	13152.0	2898.0	7347.0	4642.0	13087.0	28053.0	16062.0	7825.0	4456.0	molecular chaperone DnaJ
K03687	15696.0	16669.0	10065.0	4703.0	5170.0	6605.0	2689.0	6555.0	7152.0	10458.0	14378.0	8668.0	13500.0	6149.0	11671.0	2323.0	6607.0	5606.0	11994.0	22222.0	15116.0	6979.0	3897.0	molecular chaperone GrpE
K07301	8147.0	5943.0	4862.0	1857.0	2544.0	3818.0	1005.0	2648.0	2607.0	4590.0	4879.0	4398.0	5094.0	1732.0	4161.0	529.0	2673.0	2080.0	5807.0	10016.0	5725.0	3387.0	2076.0	inner membrane protein
K07300	2170.0	2609.0	2118.0	964.0	419.0	494.0	99.0	744.0	1838.0	3091.0	5410.0	3113.0	4596.0	658.0	3716.0	288.0	1735.0	379.0	2435.0	6390.0	4039.0	1179.0	553.0	Ca2+:H+ antiporter
K07303	6865.0	2949.0	4999.0	1458.0	1362.0	1139.0	180.0	1650.0	2918.0	5000.0	9185.0	5482.0	7876.0	1060.0	6093.0	1038.0	2888.0	1271.0	6079.0	11530.0	7529.0	2007.0	1619.0	isoquinoline 1-oxidoreductase, beta subunit [EC:1.3.99.16]
K07302	6837.0	2904.0	5004.0	1454.0	1360.0	1159.0	187.0	1660.0	2968.0	4862.0	9245.0	5579.0	7971.0	1070.0	6137.0	1066.0	2879.0	1274.0	6162.0	11514.0	7598.0	1988.0	1579.0	isoquinoline 1-oxidoreductase, alpha subunit [EC:1.3.99.16]
K07305	11015.0	8426.0	9367.0	3445.0	3031.0	2529.0	880.0	3748.0	6769.0	9316.0	17011.0	9892.0	15354.0	3608.0	13357.0	2089.0	5896.0	2878.0	10785.0	20320.0	14512.0	4155.0	3234.0	peptide-methionine (R)-S-oxide reductase [EC:1.8.4.12]
K07304	12002.0	8738.0	10088.0	3624.0	3449.0	3308.0	1539.0	4098.0	7624.0	10079.0	17686.0	9789.0	16360.0	3208.0	13948.0	2642.0	7060.0	2962.0	11410.0	21760.0	16578.0	4065.0	3858.0	peptide-methionine (S)-S-oxide reductase [EC:1.8.4.11]
K07307	1217.0	1337.0	299.0	201.0	443.0	283.0	391.0	665.0	1009.0	360.0	104.0	148.0	273.0	68.0	180.0	170.0	339.0	371.0	327.0	717.0	246.0	365.0	379.0	anaerobic dimethyl sulfoxide reductase subunit B (DMSO reductase iron- sulfur subunit)
K07306	957.0	528.0	263.0	195.0	430.0	160.0	388.0	664.0	1000.0	344.0	59.0	152.0	222.0	51.0	171.0	165.0	341.0	364.0	327.0	902.0	237.0	408.0	363.0	anaerobic dimethyl sulfoxide reductase subunit A [EC:1.8.5.3];anaerobic dimethyl sulfoxide reductase subunit A [EC:1.8.99.-]
K07309	20.0	112.0	243.0	179.0	1.0	4.0	0.0	5.0	13.0	283.0	3.0	3.0	45.0	17.0	129.0	3.0	2.0	5.0	0.0	185.0	15.0	41.0	2.0	putative dimethyl sulfoxide reductase subunit YnfE [EC:1.8.99.-];Tat-targeted selenate reductase subunit YnfE [EC:1.97.1.9]
K07308	1807.0	796.0	562.0	292.0	483.0	247.0	405.0	758.0	1186.0	844.0	623.0	390.0	754.0	98.0	577.0	211.0	514.0	415.0	682.0	1509.0	768.0	594.0	553.0	anaerobic dimethyl sulfoxide reductase subunit C (DMSO reductase anchor subunit)
K02617	94.0	125.0	250.0	186.0	7.0	19.0	1.0	8.0	33.0	324.0	71.0	23.0	92.0	22.0	155.0	5.0	28.0	7.0	18.0	394.0	32.0	83.0	10.0	phenylacetic acid degradation protein
K02610	1374.0	1552.0	1246.0	513.0	271.0	230.0	52.0	477.0	1078.0	1558.0	2144.0	2399.0	2274.0	367.0	2060.0	496.0	1065.0	226.0	1328.0	3785.0	2009.0	594.0	338.0	phenylacetic acid degradation protein
K02963	15861.0	16711.0	9933.0	4701.0	5151.0	6637.0	2686.0	6542.0	7084.0	10460.0	14238.0	8592.0	13361.0	6120.0	11554.0	2316.0	6460.0	5591.0	11895.0	21907.0	14915.0	6952.0	3883.0	small subunit ribosomal protein S18
K02612	1403.0	1566.0	1251.0	513.0	271.0	241.0	53.0	478.0	1083.0	1565.0	2146.0	2399.0	2301.0	367.0	2060.0	497.0	1072.0	226.0	1335.0	3790.0	2009.0	606.0	343.0	phenylacetic acid degradation protein
K02961	15237.0	16561.0	9810.0	4627.0	5116.0	6452.0	2693.0	6507.0	7027.0	10170.0	14061.0	8524.0	13165.0	6150.0	11325.0	2318.0	6307.0	5565.0	11725.0	20532.0	14777.0	6986.0	3891.0	small subunit ribosomal protein S17
K09686	42297.0	37826.0	26049.0	11142.0	11234.0	12798.0	4405.0	15103.0	18445.0	28023.0	41298.0	24885.0	40863.0	10547.0	35378.0	6520.0	16737.0	9560.0	29913.0	62252.0	37811.0	16853.0	9815.0	antibiotic transport system permease protein
K09687	50322.0	61457.0	26641.0	10751.0	14266.0	17447.0	5612.0	14222.0	13300.0	22449.0	28447.0	17461.0	26359.0	11041.0	21286.0	6960.0	12963.0	9868.0	27898.0	56938.0	27506.0	12324.0	8827.0	antibiotic transport system ATP-binding protein
K09684	1296.0	2103.0	2312.0	642.0	578.0	385.0	30.0	547.0	592.0	603.0	1767.0	1445.0	1026.0	323.0	1353.0	712.0	841.0	222.0	1485.0	2316.0	1695.0	448.0	261.0	purine catabolism regulatory protein
K09685	1652.0	1410.0	285.0	169.0	584.0	739.0	119.0	533.0	230.0	460.0	186.0	117.0	281.0	631.0	280.0	69.0	484.0	262.0	426.0	773.0	352.0	137.0	68.0	purine operon repressor
K09682	82.0	104.0	11.0	1.0	5.0	6.0	1.0	4.0	7.0	21.0	10.0	7.0	19.0	11.0	10.0	2.0	6.0	4.0	9.0	46.0	63.0	4.0	2.0	MarR family transcriptional regulator, protease production regulatory protein HPr
K09683	50.0	4.0	6.0	0.0	2.0	2.0	1.0	1.0	0.0	6.0	2.0	1.0	6.0	1.0	2.0	0.0	2.0	0.0	3.0	16.0	16.0	2.0	0.0	hut operon positive regulatory protein
K09680	61.0	117.0	38.0	9.0	5.0	105.0	2.0	8.0	12.0	23.0	40.0	10.0	68.0	16.0	23.0	3.0	17.0	4.0	24.0	109.0	57.0	20.0	20.0	type II pantothenate kinase [EC:2.7.1.33]
K09681	95.0	207.0	1192.0	329.0	278.0	24.0	0.0	207.0	13.0	12.0	13.0	116.0	31.0	129.0	76.0	1.0	13.0	12.0	258.0	74.0	159.0	3.0	20.0	LysR family transcriptional regulator, transcription activator of glutamate synthase operon
K09688	940.0	576.0	763.0	411.0	164.0	130.0	44.0	324.0	853.0	1168.0	1742.0	1901.0	1831.0	316.0	1363.0	317.0	745.0	202.0	1052.0	2598.0	1440.0	451.0	258.0	capsular polysaccharide transport system permease protein
K09689	933.0	558.0	740.0	404.0	169.0	133.0	43.0	319.0	835.0	1149.0	1702.0	1843.0	1819.0	309.0	1346.0	293.0	729.0	200.0	1047.0	2543.0	1409.0	435.0	274.0	capsular polysaccharide transport system ATP-binding protein
K05962	1027.0	293.0	567.0	160.0	83.0	87.0	16.0	264.0	243.0	546.0	722.0	382.0	644.0	88.0	420.0	28.0	236.0	126.0	751.0	1349.0	541.0	225.0	209.0	protein-histidine pros-kinase [EC:2.7.13.1]
K05961	5.0	0.0	1.0	1.0	2.0	2.0	0.0	2.0	1.0	4.0	0.0	2.0	2.0	2.0	2.0	1.0	2.0	0.0	5.0	15.0	16.0	1.0	0.0	None
K05967	128.0	316.0	40.0	12.0	19.0	172.0	22.0	13.0	7.0	163.0	18.0	11.0	21.0	21.0	19.0	2.0	8.0	7.0	46.0	139.0	70.0	6.0	5.0	hypothetical protein
K05966	2427.0	1370.0	1189.0	558.0	639.0	908.0	725.0	389.0	825.0	972.0	1006.0	323.0	1028.0	719.0	759.0	252.0	1138.0	538.0	1121.0	1454.0	2267.0	247.0	683.0	triphosphoribosyl-dephospho-CoA synthase [EC:2.7.8.25]
K11159	352.0	229.0	343.0	94.0	68.0	71.0	15.0	104.0	296.0	393.0	689.0	303.0	703.0	98.0	673.0	24.0	320.0	64.0	364.0	917.0	619.0	185.0	125.0	carotenoid cleavage dioxygenase
K05964	1667.0	1103.0	803.0	438.0	580.0	828.0	704.0	275.0	614.0	456.0	404.0	41.0	266.0	652.0	290.0	11.0	927.0	484.0	677.0	529.0	1769.0	58.0	503.0	holo-ACP synthase [EC:2.7.7.61]
K05968	5.0	11.0	1.0	2.0	1.0	3.0	0.0	1.0	4.0	0.0	8.0	3.0	7.0	2.0	5.0	1.0	35.0	0.0	5.0	12.0	6.0	2.0	2.0	None
K11152	0.0	0.0	0.0	0.0	0.0	0.0	0.0	0.0	0.0	0.0	0.0	0.0	0.0	0.0	0.0	0.0	0.0	0.0	0.0	0.0	0.0	0.0	0.0	retinol dehydrogenase 11 [EC:1.1.1.-]
K00309	81.0	55.0	87.0	45.0	15.0	30.0	9.0	30.0	92.0	137.0	261.0	136.0	225.0	25.0	197.0	9.0	64.0	18.0	145.0	283.0	300.0	62.0	24.0	None
K00658	9576.0	6692.0	8148.0	2954.0	2388.0	1907.0	701.0	3195.0	5926.0	7964.0	14653.0	8459.0	13060.0	2152.0	11643.0	1677.0	4876.0	2110.0	8319.0	17900.0	12315.0	3374.0	2158.0	2-oxoglutarate dehydrogenase E2 component (dihydrolipoamide succinyltransferase) [EC:2.3.1.61]
K00304	2354.0	2098.0	3465.0	1039.0	997.0	749.0	150.0	1077.0	2050.0	2710.0	5334.0	4017.0	5518.0	770.0	5531.0	976.0	1911.0	695.0	4450.0	6779.0	5170.0	1305.0	797.0	sarcosine oxidase, subunit delta [EC:1.5.3.1]
K00305	2796.0	2444.0	3850.0	1292.0	1082.0	794.0	170.0	1259.0	2630.0	3373.0	6278.0	5549.0	6598.0	999.0	6339.0	1010.0	2407.0	780.0	4893.0	8425.0	5934.0	1501.0	918.0	sarcosine oxidase, subunit gamma [EC:1.5.3.1]
K00654	0.0	0.0	0.0	0.0	0.0	0.0	0.0	0.0	0.0	0.0	0.0	0.0	0.0	0.0	0.0	0.0	0.0	0.0	0.0	0.0	0.0	0.0	0.0	serine palmitoyltransferase [EC:2.3.1.50]
K00655	25881.0	25815.0	17274.0	7028.0	7862.0	9358.0	3407.0	9556.0	11869.0	17432.0	27626.0	17380.0	25105.0	6746.0	22076.0	4246.0	11033.0	7341.0	21107.0	40697.0	26411.0	10193.0	6023.0	1-acyl-sn-glycerol-3-phosphate acyltransferase [EC:2.3.1.51]
K00652	9353.0	6899.0	7804.0	3415.0	2410.0	3630.0	1175.0	4215.0	4928.0	8406.0	11181.0	7079.0	10770.0	4488.0	9254.0	1098.0	4605.0	3188.0	8790.0	15427.0	11676.0	7276.0	2766.0	8-amino-7-oxononanoate synthase [EC:2.3.1.47]
K00301	3472.0	2904.0	3972.0	1524.0	665.0	639.0	221.0	1520.0	3200.0	4213.0	7962.0	4813.0	8753.0	1281.0	8982.0	980.0	2733.0	695.0	4842.0	10163.0	7216.0	1970.0	748.0	sarcosine oxidase [EC:1.5.3.1]
K00302	3057.0	3739.0	3972.0	1351.0	1107.0	954.0	186.0	1312.0	2766.0	3611.0	6705.0	5702.0	6887.0	1033.0	6676.0	1091.0	2494.0	817.0	5071.0	9105.0	6297.0	1644.0	951.0	sarcosine oxidase, subunit alpha [EC:1.5.3.1]
K00303	5720.0	4274.0	6238.0	2297.0	1854.0	1926.0	996.0	2228.0	4924.0	5832.0	10689.0	7959.0	11114.0	1998.0	10918.0	1309.0	4673.0	1594.0	7635.0	13607.0	11337.0	2575.0	1845.0	sarcosine oxidase, subunit beta [EC:1.5.3.1]
K10828	8.0	7.0	113.0	27.0	53.0	9.0	0.0	24.0	56.0	52.0	198.0	103.0	88.0	3.0	156.0	2.0	275.0	39.0	70.0	385.0	255.0	95.0	15.0	quaternary-amine-transporting ATPase [EC:3.6.3.32]
K06431	81.0	6.0	4.0	0.0	2.0	2.0	1.0	1.0	0.0	6.0	2.0	1.0	6.0	1.0	2.0	1.0	2.0	0.0	4.0	30.0	19.0	2.0	1.0	small acid-soluble spore protein N (minor)
K06432	81.0	6.0	4.0	0.0	2.0	2.0	1.0	1.0	0.0	6.0	2.0	1.0	6.0	1.0	2.0	1.0	2.0	0.0	4.0	30.0	19.0	2.0	1.0	small acid-soluble spore protein O (minor)
K06433	84.0	6.0	5.0	1.0	3.0	3.0	1.0	2.0	1.0	6.0	2.0	3.0	6.0	2.0	2.0	1.0	2.0	0.0	8.0	38.0	19.0	2.0	1.0	small acid-soluble spore protein P (minor)
K06434	182.0	56.0	22.0	8.0	8.0	59.0	0.0	3.0	29.0	5.0	4.0	6.0	5.0	21.0	14.0	2.0	6.0	6.0	22.0	99.0	47.0	2.0	3.0	small acid-soluble spore protein (thioredoxin-like protein)
K06436	941.0	580.0	155.0	70.0	60.0	304.0	4.0	49.0	46.0	114.0	27.0	20.0	55.0	29.0	42.0	4.0	21.0	13.0	128.0	377.0	77.0	13.0	6.0	spore coat assemly protein
K06437	2.0	0.0	0.0	0.0	0.0	0.0	0.0	0.0	0.0	0.0	0.0	0.0	0.0	0.0	0.0	0.0	0.0	0.0	1.0	0.0	0.0	0.0	0.0	sigma-E controlled sporulation protein
K10820	102.0	24.0	198.0	44.0	31.0	56.0	3.0	13.0	44.0	36.0	125.0	64.0	170.0	11.0	90.0	4.0	139.0	24.0	43.0	481.0	153.0	64.0	296.0	monosaccharide-transporting ATPase [EC:3.6.3.17]
K06439	53.0	4.0	0.0	1.0	1.0	1.0	0.0	1.0	1.0	0.0	0.0	2.0	0.0	1.0	1.0	1.0	1.0	0.0	6.0	8.0	0.0	0.0	0.0	similar to spore coat protein
K10822	65.0	47.0	61.0	16.0	9.0	3.0	2.0	13.0	37.0	89.0	129.0	16.0	153.0	6.0	39.0	3.0	35.0	10.0	84.0	184.0	110.0	21.0	34.0	nonpolar-amino-acid-transporting ATPase [EC:3.6.3.22]
K10823	0.0	0.0	0.0	0.0	0.0	0.0	0.0	0.0	0.0	0.0	0.0	0.0	0.0	0.0	0.0	0.0	0.0	0.0	0.0	0.0	0.0	0.0	0.0	oligopeptide-transporting ATPase [EC:3.6.3.23]
K10826	77.0	19.0	74.0	15.0	36.0	16.0	2.0	22.0	48.0	57.0	100.0	73.0	85.0	6.0	89.0	6.0	145.0	25.0	50.0	225.0	143.0	56.0	10.0	Fe3+-transporting ATPase [EC:3.6.3.30]
K09167	994.0	1597.0	1825.0	541.0	839.0	503.0	406.0	1046.0	1257.0	541.0	1186.0	892.0	750.0	317.0	884.0	552.0	664.0	422.0	1144.0	1662.0	1218.0	458.0	770.0	hypothetical protein
K06322	2.0	0.0	1.0	0.0	0.0	0.0	1.0	0.0	0.0	1.0	2.0	0.0	5.0	0.0	0.0	0.0	0.0	0.0	1.0	9.0	0.0	1.0	0.0	spore maturation protein CgeD
K14117	0.0	0.0	0.0	0.0	0.0	0.0	0.0	0.0	0.0	0.0	0.0	0.0	0.0	0.0	0.0	0.0	0.0	0.0	0.0	0.0	0.0	0.0	0.0	energy-converting hydrogenase B subunit H
K14259	0.0	0.0	0.0	0.0	0.0	0.0	0.0	0.0	0.0	0.0	0.0	0.0	0.0	0.0	0.0	0.0	0.0	0.0	0.0	0.0	0.0	0.0	0.0	2-keto-3-deoxyxylonate dehydratase [EC:4.2.1.-]
K14257	59.0	17.0	41.0	6.0	10.0	19.0	0.0	8.0	3.0	21.0	33.0	19.0	52.0	3.0	6.0	2.0	13.0	8.0	39.0	102.0	32.0	19.0	21.0	FADH2 O2-dependent halogenase II [EC:1.14.14.-]
K01308	1563.0	1721.0	229.0	125.0	89.0	406.0	9.0	43.0	67.0	207.0	22.0	18.0	157.0	37.0	101.0	4.0	24.0	17.0	166.0	1764.0	92.0	8.0	10.0	g-D-glutamyl-meso-diaminopimelate peptidase [EC:3.4.19.11]
K01303	400.0	242.0	255.0	108.0	64.0	170.0	35.0	143.0	223.0	462.0	574.0	210.0	626.0	1259.0	446.0	21.0	211.0	82.0	380.0	847.0	699.0	144.0	172.0	acylaminoacyl-peptidase [EC:3.4.19.1]
K01301	1018.0	355.0	438.0	134.0	120.0	67.0	26.0	191.0	392.0	672.0	1808.0	382.0	1291.0	154.0	1159.0	65.0	508.0	89.0	477.0	1300.0	1031.0	250.0	132.0	glutamate carboxypeptidase II [EC:3.4.17.21]
K01305	843.0	2280.0	711.0	727.0	1103.0	1225.0	682.0	842.0	392.0	1000.0	122.0	101.0	299.0	1689.0	258.0	144.0	262.0	1745.0	999.0	806.0	821.0	482.0	439.0	beta-aspartyl-dipeptidase (metallo-type) [EC:3.4.19.-]
K01304	1728.0	5925.0	1538.0	816.0	1835.0	1491.0	1621.0	1776.0	1337.0	1263.0	1439.0	744.0	1725.0	1892.0	1377.0	821.0	2209.0	1364.0	2414.0	3682.0	3148.0	1446.0	1077.0	pyroglutamyl-peptidase [EC:3.4.19.3]
K02658	3735.0	1543.0	2748.0	719.0	961.0	1017.0	88.0	858.0	1750.0	2591.0	6036.0	3181.0	4477.0	549.0	2526.0	583.0	1475.0	574.0	3227.0	7430.0	5657.0	1131.0	1099.0	twitching motility two-component system response regulator PilH
K00672	756.0	271.0	350.0	113.0	59.0	79.0	21.0	114.0	193.0	501.0	602.0	270.0	687.0	67.0	466.0	240.0	213.0	50.0	439.0	745.0	502.0	188.0	180.0	formylmethanofuran--tetrahydromethanopterin N-formyltransferase [EC:2.3.1.101]
K02650	6407.0	5955.0	4099.0	1599.0	2411.0	2870.0	1349.0	2510.0	2912.0	4276.0	7349.0	3534.0	5857.0	2159.0	3431.0	1464.0	2925.0	2002.0	5053.0	10054.0	8444.0	2685.0	1759.0	type IV pilus assembly protein PilA
K02651	4694.0	2956.0	4373.0	1734.0	833.0	1003.0	273.0	1650.0	3626.0	5502.0	9404.0	5641.0	10004.0	1511.0	8924.0	1715.0	3298.0	772.0	6025.0	12029.0	8193.0	2203.0	1193.0	pilus assembly protein Flp/PilA
K02652	9066.0	6574.0	4553.0	1844.0	2920.0	4246.0	2035.0	2660.0	2980.0	4102.0	5312.0	2961.0	4727.0	2322.0	2912.0	1107.0	3348.0	2512.0	5496.0	8814.0	8000.0	2426.0	2211.0	type IV pilus assembly protein PilB
K02653	8929.0	6027.0	4027.0	1536.0	2317.0	3388.0	1318.0	1794.0	2447.0	3478.0	4992.0	2902.0	4530.0	1726.0	2828.0	911.0	2426.0	1606.0	4810.0	9283.0	6063.0	2079.0	1680.0	type IV pilus assembly protein PilC
K02654	22919.0	23671.0	13553.0	5974.0	7793.0	9815.0	4027.0	7251.0	9538.0	12304.0	16327.0	11108.0	15053.0	5200.0	11176.0	3672.0	7969.0	7262.0	15715.0	31747.0	18780.0	5683.0	5335.0	leader peptidase (prepilin peptidase) / N-methyltransferase [EC:3.4.23.43 2.1.1.-]
K05687	0.0	5.0	0.0	0.0	0.0	0.0	0.0	0.0	0.0	0.0	0.0	0.0	0.0	0.0	0.0	0.0	0.0	0.0	0.0	7.0	0.0	0.0	0.0	protein DJ-1
K02656	2686.0	2211.0	2219.0	501.0	837.0	792.0	51.0	659.0	1106.0	1824.0	3544.0	2404.0	2785.0	454.0	1625.0	461.0	978.0	479.0	2624.0	4692.0	3333.0	735.0	915.0	type IV pilus assembly protein PilF
K05685	4162.0	3458.0	4228.0	2141.0	1565.0	1578.0	773.0	2229.0	3430.0	4794.0	7420.0	4935.0	8564.0	1589.0	8499.0	934.0	2802.0	2172.0	5037.0	9499.0	7118.0	1937.0	1201.0	macrolide transport system ATP-binding/permease protein [EC:3.6.3.-];macrolide transport system permease protein
K00878	4367.0	8818.0	1465.0	908.0	1384.0	1687.0	886.0	1519.0	792.0	1680.0	866.0	902.0	1609.0	1079.0	1402.0	739.0	747.0	893.0	2045.0	4489.0	1228.0	1447.0	254.0	hydroxyethylthiazole kinase [EC:2.7.1.50]
K00879	334.0	998.0	259.0	215.0	14.0	73.0	3.0	14.0	34.0	345.0	61.0	13.0	99.0	24.0	230.0	3.0	23.0	18.0	32.0	346.0	18.0	124.0	7.0	L-fuculokinase [EC:2.7.1.51]
K00872	6287.0	7029.0	3702.0	1931.0	2741.0	2658.0	1214.0	3324.0	2735.0	3215.0	5439.0	2057.0	3745.0	1441.0	3120.0	1085.0	1861.0	3084.0	3468.0	7326.0	5399.0	1607.0	1585.0	homoserine kinase [EC:2.7.1.39]
K00873	16373.0	16402.0	11643.0	4875.0	5816.0	6723.0	2671.0	5958.0	7432.0	10747.0	15495.0	9610.0	14463.0	6063.0	12436.0	2421.0	7372.0	5356.0	13098.0	24727.0	16016.0	5322.0	4034.0	pyruvate kinase [EC:2.7.1.40]
K00870	46.0	5.0	12.0	10.0	6.0	38.0	0.0	11.0	30.0	25.0	52.0	38.0	106.0	5.0	42.0	6.0	21.0	5.0	37.0	24.0	44.0	19.0	10.0	protein kinase [EC:2.7.1.37]
K00876	11203.0	11426.0	3666.0	2653.0	3962.0	5947.0	3427.0	5997.0	2410.0	4797.0	2366.0	1074.0	2793.0	5371.0	2363.0	1771.0	3645.0	4580.0	6071.0	8340.0	5544.0	7319.0	2151.0	uridine kinase [EC:2.7.1.48]
K00877	0.0	0.0	0.0	0.0	0.0	0.0	0.0	0.0	0.0	0.0	0.0	0.0	0.0	0.0	0.0	0.0	0.0	0.0	0.0	0.0	0.0	0.0	0.0	hydroxymethylpyrimidine kinase [EC:2.7.1.49];hydroxymethylpyrimidine/phosphomethylpyrimidine kinase [EC:2.7.1.49 2.7.4.7]
K00874	11641.0	14134.0	6065.0	2954.0	2591.0	3747.0	1526.0	2862.0	4606.0	6754.0	11053.0	6301.0	10017.0	3384.0	9574.0	795.0	4658.0	2248.0	7909.0	17658.0	10511.0	2890.0	1731.0	2-dehydro-3-deoxygluconokinase [EC:2.7.1.45]
K00875	1237.0	887.0	1547.0	647.0	240.0	226.0	94.0	599.0	1385.0	1760.0	3391.0	2077.0	3703.0	573.0	3849.0	171.0	1119.0	255.0	1835.0	3878.0	3049.0	812.0	289.0	D-ribulokinase [EC:2.7.1.47]
K04487	23090.0	25085.0	13082.0	6082.0	6758.0	9126.0	3617.0	7243.0	8318.0	14087.0	18824.0	10044.0	17747.0	7891.0	15849.0	3335.0	8884.0	6688.0	15395.0	29778.0	19140.0	6894.0	4451.0	cysteine desulfurase [EC:2.8.1.7]
K04486	6688.0	7789.0	2189.0	1605.0	2343.0	4280.0	1734.0	2465.0	1360.0	1988.0	960.0	364.0	1250.0	2207.0	935.0	476.0	1457.0	2793.0	2640.0	5505.0	2963.0	1163.0	1005.0	histidinol-phosphatase (PHP family) [EC:3.1.3.15]
K04485	15191.0	15339.0	9751.0	4623.0	5112.0	6465.0	2688.0	6484.0	7010.0	10255.0	14011.0	8503.0	13100.0	6144.0	11316.0	2305.0	6289.0	5572.0	11762.0	20069.0	14734.0	7025.0	3859.0	DNA repair protein RadA/Sms
K04484	0.0	0.0	0.0	0.0	0.0	0.0	0.0	0.0	0.0	0.0	0.0	0.0	0.0	0.0	0.0	0.0	0.0	0.0	0.0	0.0	0.0	0.0	0.0	DNA repair protein RadB
K04483	0.0	0.0	0.0	0.0	0.0	0.0	0.0	0.0	0.0	0.0	1.0	0.0	0.0	0.0	0.0	0.0	0.0	0.0	0.0	0.0	0.0	0.0	0.0	DNA repair protein RadA
K04482	0.0	0.0	0.0	0.0	0.0	0.0	0.0	0.0	0.0	0.0	0.0	0.0	0.0	0.0	0.0	0.0	0.0	0.0	0.0	0.0	0.0	0.0	0.0	DNA repair protein RAD51
K04480	0.0	0.0	0.0	0.0	0.0	1.0	22.0	0.0	0.0	5.0	0.0	0.0	10.0	0.0	0.0	0.0	0.0	0.0	0.0	0.0	0.0	0.0	0.0	methanol---5-hydroxybenzimidazolylcobamide Co-methyltransferase [EC:2.1.1.90]
K04488	11905.0	13436.0	6773.0	2752.0	3567.0	4627.0	1835.0	3754.0	4269.0	6047.0	6726.0	5142.0	6840.0	4352.0	5473.0	1731.0	4034.0	2629.0	6912.0	13421.0	7536.0	3187.0	2639.0	nitrogen fixation protein NifU and related proteins
K12049	0.0	0.0	0.0	0.0	0.0	0.0	0.0	0.0	0.0	0.0	0.0	0.0	0.0	0.0	0.0	0.0	0.0	0.0	0.0	0.0	0.0	0.0	0.0	ComB9 competence protein
K13693	197.0	154.0	1441.0	369.0	319.0	82.0	5.0	252.0	89.0	125.0	179.0	240.0	250.0	150.0	193.0	43.0	182.0	53.0	461.0	633.0	343.0	79.0	51.0	glucosyl-3-phosphoglycerate synthase [EC:2.4.1.-]
K13706	0.0	0.0	0.0	0.0	0.0	0.0	0.0	0.0	0.0	0.0	0.0	0.0	0.0	0.0	0.0	0.0	0.0	0.0	0.0	0.0	0.0	0.0	0.0	abhydrolase domain-containing protein 14
K13694	1314.0	475.0	576.0	324.0	105.0	185.0	24.0	156.0	387.0	923.0	1512.0	310.0	1128.0	174.0	1146.0	64.0	357.0	346.0	423.0	1489.0	932.0	281.0	119.0	lipoprotein Spr
K13695	787.0	178.0	246.0	186.0	4.0	17.0	1.0	8.0	27.0	302.0	28.0	20.0	90.0	142.0	137.0	4.0	15.0	5.0	14.0	381.0	14.0	69.0	13.0	probable lipoprotein NlpC
K05977	54.0	20.0	76.0	19.0	33.0	11.0	0.0	40.0	38.0	133.0	114.0	56.0	77.0	9.0	131.0	2.0	179.0	25.0	49.0	252.0	161.0	57.0	15.0	2'-hydroxybiphenyl-2-sulfinate desulfinase [EC:3.13.1.3]
K09516	180.0	44.0	25.0	22.0	13.0	104.0	4.0	18.0	46.0	100.0	85.0	51.0	157.0	9.0	71.0	9.0	41.0	7.0	65.0	225.0	97.0	33.0	21.0	all-trans-retinol 13,14-reductase [EC:1.3.99.23]
K02434	24601.0	25855.0	17467.0	7708.0	9293.0	10472.0	5054.0	10227.0	12592.0	16744.0	23071.0	15623.0	23380.0	10363.0	20713.0	4301.0	11460.0	9419.0	20584.0	35892.0	24663.0	8614.0	6890.0	aspartyl-tRNA(Asn)/glutamyl-tRNA (Gln) amidotransferase subunit B [EC:6.3.5.6 6.3.5.7]
K02435	24047.0	26949.0	17391.0	7648.0	9261.0	10319.0	5048.0	10214.0	12517.0	16366.0	22941.0	15602.0	23152.0	10350.0	20342.0	4356.0	11447.0	9409.0	20546.0	33375.0	24533.0	8550.0	6972.0	aspartyl-tRNA(Asn)/glutamyl-tRNA (Gln) amidotransferase subunit C [EC:6.3.5.6 6.3.5.7]
K02436	80.0	93.0	22.0	16.0	4.0	10.0	0.0	2.0	9.0	27.0	0.0	8.0	32.0	0.0	3.0	1.0	3.0	0.0	19.0	209.0	0.0	24.0	6.0	DeoR family transcriptional regulator, galactitol utilization operon repressor
K02437	11020.0	8138.0	8317.0	3356.0	2781.0	3239.0	875.0	4103.0	5148.0	8628.0	12848.0	8121.0	12456.0	3330.0	11073.0	2110.0	5146.0	2765.0	9247.0	18280.0	11773.0	6144.0	2688.0	glycine cleavage system H protein
K05350	6488.0	7121.0	3521.0	1347.0	787.0	1329.0	208.0	1323.0	2606.0	3893.0	7635.0	3514.0	6984.0	1302.0	6920.0	1538.0	2311.0	810.0	3964.0	9977.0	6085.0	1669.0	1081.0	beta-glucosidase [EC:3.2.1.21]
K02431	2396.0	2946.0	2359.0	1089.0	438.0	634.0	127.0	771.0	1759.0	2925.0	4437.0	2474.0	4658.0	685.0	4994.0	257.0	1486.0	365.0	2532.0	5990.0	4032.0	1202.0	723.0	L-fucose mutarotase [EC:5.1.3.-]
K08100	681.0	701.0	861.0	368.0	580.0	812.0	726.0	415.0	964.0	794.0	1892.0	345.0	1259.0	507.0	1170.0	56.0	1256.0	535.0	1074.0	1331.0	2561.0	204.0	576.0	bilirubin oxidase [EC:1.3.3.5]
K02433	43576.0	38060.0	33626.0	14510.0	12084.0	13240.0	5937.0	16589.0	27175.0	36317.0	57057.0	42332.0	58931.0	15867.0	52328.0	7789.0	24129.0	12543.0	40179.0	81816.0	54552.0	16599.0	11432.0	aspartyl-tRNA(Asn)/glutamyl-tRNA (Gln) amidotransferase subunit A [EC:6.3.5.6 6.3.5.7]
K02438	7547.0	10449.0	6644.0	2288.0	2988.0	3201.0	1700.0	3258.0	5532.0	5726.0	9981.0	5783.0	8211.0	2911.0	6748.0	1829.0	4473.0	2270.0	7167.0	14991.0	9841.0	2491.0	3086.0	glycogen operon protein GlgX [EC:3.2.1.-]
K02439	1037.0	755.0	1238.0	274.0	567.0	334.0	3.0	163.0	75.0	394.0	144.0	954.0	211.0	146.0	219.0	9.0	84.0	242.0	1206.0	925.0	342.0	93.0	274.0	thiosulfate sulfurtransferase [EC:2.8.1.1]
K03745	5427.0	3737.0	4587.0	1695.0	1203.0	1222.0	192.0	1501.0	3342.0	4757.0	8555.0	6379.0	8219.0	1340.0	6922.0	931.0	2830.0	922.0	5324.0	11253.0	7739.0	1930.0	1432.0	SlyX protein
K03744	14181.0	13369.0	8427.0	4534.0	5444.0	6422.0	2944.0	6467.0	6413.0	10241.0	14057.0	8634.0	13426.0	7150.0	11028.0	2105.0	6287.0	6870.0	12247.0	20473.0	15310.0	7094.0	3781.0	LemA protein
K03747	2552.0	1310.0	1743.0	814.0	303.0	447.0	72.0	632.0	1475.0	2356.0	4267.0	2732.0	3209.0	531.0	2306.0	234.0	1217.0	315.0	1774.0	5736.0	3699.0	923.0	596.0	Smg protein
K03210	15428.0	15011.0	9719.0	4661.0	5226.0	6387.0	2691.0	6502.0	6932.0	10248.0	14000.0	8423.0	13016.0	5945.0	11287.0	2301.0	6307.0	5587.0	11861.0	21108.0	14576.0	6945.0	3301.0	preprotein translocase subunit YajC
K03217	16657.0	17572.0	11409.0	5144.0	5651.0	6845.0	2757.0	6882.0	7223.0	10778.0	14423.0	8876.0	13656.0	6787.0	12008.0	2419.0	6793.0	5739.0	12574.0	22592.0	15370.0	7211.0	3997.0	preprotein translocase subunit YidC
K03216	12695.0	15586.0	8774.0	4051.0	4819.0	5615.0	2545.0	5234.0	6311.0	8499.0	11337.0	7638.0	11497.0	5287.0	9707.0	2127.0	5731.0	4482.0	10059.0	19062.0	13069.0	4319.0	3382.0	RNA methyltransferase, TrmH family, group 2 [EC:2.1.1.-];tRNA (cytidine/uridine-2'-O-)-methyltransferase [EC:2.1.1.207]
K03215	7217.0	5599.0	5325.0	2079.0	1542.0	1549.0	315.0	1813.0	3806.0	5938.0	10067.0	6854.0	9773.0	2412.0	8232.0	996.0	3366.0	1130.0	6664.0	13430.0	9135.0	2607.0	1636.0	RNA methyltransferase, TrmA family [EC:2.1.1.-]
K03742	8028.0	6695.0	2731.0	1631.0	1949.0	3403.0	1374.0	2032.0	1900.0	3481.0	3246.0	1013.0	3273.0	3497.0	2576.0	784.0	2317.0	2020.0	3274.0	6164.0	4310.0	2126.0	949.0	competence/damage-inducible protein CinA
K03219	979.0	222.0	359.0	227.0	46.0	116.0	2.0	36.0	99.0	357.0	106.0	84.0	173.0	30.0	208.0	25.0	46.0	72.0	125.0	401.0	64.0	151.0	31.0	type III secretion protein SctC
K03218	15591.0	16734.0	9852.0	4653.0	5107.0	6509.0	2694.0	6522.0	7034.0	10350.0	14144.0	8529.0	13246.0	6150.0	11409.0	2317.0	6338.0	5578.0	11820.0	20466.0	14772.0	7034.0	3892.0	RNA methyltransferase, TrmH family [EC:2.1.1.-]
K03749	3062.0	1097.0	2785.0	1238.0	1726.0	1356.0	623.0	1443.0	1302.0	2117.0	2169.0	3144.0	2436.0	578.0	1788.0	151.0	1155.0	1992.0	3382.0	4462.0	2555.0	615.0	1137.0	DedD protein
K03748	1367.0	723.0	815.0	449.0	501.0	866.0	704.0	275.0	638.0	474.0	454.0	48.0	338.0	493.0	287.0	7.0	925.0	477.0	648.0	769.0	1692.0	102.0	495.0	SanA protein
K02383	8.0	0.0	4.0	0.0	1.0	2.0	0.0	0.0	0.0	1.0	0.0	0.0	0.0	1.0	16.0	0.0	9.0	0.0	0.0	4.0	0.0	0.0	0.0	flagellar protein FlbB
K06327	34.0	2.0	9.0	1.0	5.0	3.0	1.0	3.0	1.0	6.0	6.0	4.0	7.0	3.0	4.0	1.0	5.0	1.0	7.0	38.0	21.0	2.0	1.0	spore coat protein D
K06320	853.0	184.0	121.0	81.0	32.0	450.0	25.0	31.0	106.0	475.0	73.0	17.0	298.0	18.0	273.0	2.0	12.0	77.0	47.0	5179.0	60.0	79.0	1.0	spore maturation protein CgeB
K07238	11223.0	10677.0	7097.0	3142.0	4304.0	5721.0	2862.0	3723.0	4240.0	5258.0	6313.0	4083.0	6061.0	4028.0	5088.0	1297.0	5696.0	3224.0	7446.0	12529.0	9860.0	2574.0	2463.0	zinc transporter, ZIP family
K09479	0.0	0.0	0.0	0.0	0.0	0.0	0.0	0.0	0.0	0.0	0.0	0.0	0.0	0.0	0.0	0.0	0.0	0.0	0.0	0.0	0.0	0.0	0.0	very long chain acyl-CoA dehydrogenase [EC:1.3.99.-]
K09478	3.0	1.0	0.0	0.0	0.0	0.0	0.0	0.0	0.0	0.0	0.0	0.0	0.0	0.0	0.0	1.0	0.0	0.0	0.0	0.0	0.0	0.0	0.0	short/branched chain acyl-CoA dehydrogenase [EC:1.3.99.12]
K09475	28.0	113.0	239.0	184.0	1.0	5.0	0.0	6.0	20.0	295.0	3.0	10.0	50.0	17.0	129.0	3.0	6.0	5.0	10.0	325.0	2.0	64.0	3.0	outer membrane pore protein C
K09474	903.0	446.0	631.0	364.0	101.0	141.0	44.0	158.0	297.0	772.0	876.0	423.0	914.0	147.0	889.0	274.0	323.0	72.0	713.0	1366.0	787.0	254.0	110.0	acid phosphatase (class A) [EC:3.1.3.2]
K09477	16.0	112.0	240.0	179.0	1.0	5.0	0.0	4.0	14.0	283.0	3.0	3.0	45.0	17.0	129.0	0.0	3.0	5.0	0.0	115.0	6.0	43.0	1.0	citrate:succinate antiporter
K09476	29.0	119.0	241.0	186.0	2.0	8.0	0.0	7.0	23.0	297.0	11.0	12.0	52.0	17.0	135.0	4.0	5.0	5.0	10.0	325.0	4.0	65.0	4.0	outer membrane pore protein F
K09471	4080.0	1855.0	3791.0	1147.0	1067.0	874.0	151.0	1238.0	2333.0	3323.0	6967.0	4299.0	6058.0	885.0	5404.0	322.0	1921.0	746.0	4449.0	8023.0	6488.0	1525.0	964.0	gamma-glutamylputrescine oxidase [EC:1.4.3.-]
K09470	144.0	60.0	44.0	40.0	29.0	19.0	2.0	45.0	122.0	192.0	29.0	309.0	288.0	22.0	165.0	5.0	76.0	8.0	63.0	96.0	61.0	26.0	94.0	gamma-glutamylputrescine synthase [EC:6.3.1.11]
K09473	1.0	4.0	6.0	5.0	0.0	81.0	0.0	0.0	0.0	4.0	0.0	1.0	1.0	0.0	3.0	1.0	0.0	0.0	0.0	11.0	0.0	1.0	1.0	gamma-glutamyl-gamma-aminobutyrate hydrolase [EC:3.5.1.94]
K09472	1756.0	884.0	1340.0	547.0	260.0	238.0	61.0	530.0	1161.0	1722.0	2573.0	2310.0	2669.0	383.0	1839.0	124.0	1047.0	353.0	1655.0	3546.0	2303.0	715.0	469.0	gamma-glutamyl-gamma-aminobutyraldehyde dehydrogenase [EC:1.2.1.-]
K07543	0.0	0.0	1.0	0.0	0.0	0.0	0.0	0.0	0.0	0.0	0.0	0.0	0.0	0.0	0.0	0.0	0.0	0.0	0.0	0.0	2.0	0.0	0.0	benzylsuccinate CoA-transferase BbsE subunit [EC:2.8.3.15]
K06898	4074.0	4867.0	1108.0	905.0	1359.0	2037.0	721.0	987.0	593.0	1027.0	573.0	303.0	913.0	706.0	559.0	63.0	409.0	1806.0	1775.0	3578.0	1000.0	430.0	737.0	None
K13967	41.0	30.0	53.0	24.0	12.0	16.0	10.0	16.0	77.0	75.0	234.0	108.0	200.0	26.0	102.0	60.0	48.0	10.0	97.0	125.0	222.0	45.0	16.0	N-acetylmannosamine-6-phosphate 2-epimerase / N-acetylmannosamine kinase [EC:5.1.3.9 2.7.1.60]
K13963	1323.0	1819.0	219.0	130.0	78.0	513.0	11.0	96.0	104.0	353.0	186.0	104.0	294.0	21.0	253.0	14.0	106.0	285.0	261.0	1087.0	148.0	37.0	71.0	serpin B
K07545	0.0	0.0	0.0	0.0	0.0	0.0	0.0	0.0	0.0	0.0	0.0	0.0	0.0	0.0	0.0	0.0	0.0	0.0	0.0	0.0	2.0	0.0	0.0	(R)-benzylsuccinyl-CoA dehydro genase [EC:1.3.99.21]
K00737	44.0	15.0	8.0	13.0	3.0	71.0	1.0	11.0	11.0	48.0	46.0	6.0	23.0	0.0	67.0	12.0	3.0	2.0	18.0	468.0	3.0	23.0	3.0	beta-1,4-mannosyl-glycoprotein beta-1,4-N-acetylglucosaminyltransferase [EC:2.4.1.144]
K05345	265.0	100.0	73.0	51.0	54.0	42.0	3.0	60.0	191.0	317.0	109.0	349.0	495.0	32.0	214.0	276.0	128.0	17.0	160.0	192.0	152.0	54.0	117.0	putative cyclase [EC:4.6.1.-]
K11706	426.0	30.0	2.0	0.0	0.0	1.0	0.0	1.0	3.0	6.0	9.0	4.0	1.0	74.0	0.0	0.0	0.0	0.0	5.0	6.0	44.0	1.0	1.0	iron/zinc/copper transport system ATP-binding protein
K11707	459.0	1843.0	1388.0	561.0	1109.0	534.0	594.0	975.0	351.0	609.0	190.0	332.0	474.0	1472.0	266.0	373.0	767.0	687.0	1220.0	509.0	566.0	801.0	134.0	manganese/zinc/iron transport system substrate-binding protein
K11704	426.0	30.0	2.0	0.0	0.0	1.0	0.0	1.0	3.0	6.0	9.0	4.0	1.0	74.0	0.0	0.0	0.0	0.0	5.0	6.0	44.0	1.0	1.0	iron/zinc/copper transport system substrate-binding protein
K11705	426.0	30.0	2.0	0.0	0.0	1.0	0.0	1.0	3.0	6.0	9.0	4.0	1.0	74.0	0.0	0.0	0.0	0.0	5.0	6.0	44.0	1.0	1.0	iron/zinc/copper transport system permease protein
K11708	457.0	1843.0	1388.0	560.0	1109.0	534.0	594.0	975.0	351.0	609.0	190.0	332.0	474.0	1472.0	265.0	373.0	767.0	687.0	1220.0	509.0	566.0	801.0	129.0	manganese/zinc/iron transport system permease protein
K11709	457.0	1838.0	1388.0	558.0	1109.0	524.0	594.0	975.0	351.0	608.0	189.0	332.0	471.0	1472.0	264.0	373.0	767.0	686.0	1220.0	502.0	565.0	800.0	134.0	manganese/zinc/iron transport system permease protein
K05588	44.0	7.0	23.0	0.0	0.0	8.0	1.0	0.0	4.0	0.0	18.0	3.0	60.0	2.0	0.0	2.0	1.0	0.0	1.0	54.0	5.0	13.0	16.0	bidirectional [NiFe] hydrogenase diaphorase subunit [EC:1.6.5.3];diaphorase subunit of the bidirectional hydrogenase [EC:1.6.5.3]
K07114	18288.0	9443.0	11027.0	4180.0	4079.0	5034.0	1097.0	6087.0	7216.0	12124.0	20638.0	12898.0	18342.0	4220.0	15112.0	2615.0	7269.0	4676.0	14295.0	27230.0	17980.0	9172.0	4289.0	uncharacterized protein
K07443	2816.0	3944.0	2355.0	1104.0	1797.0	1847.0	625.0	1247.0	1155.0	1784.0	2964.0	2061.0	2168.0	505.0	1413.0	150.0	873.0	2191.0	2685.0	6062.0	3361.0	659.0	885.0	methylated-DNA-protein-cysteine methyltransferase related protein
K07116	457.0	257.0	494.0	87.0	100.0	86.0	11.0	116.0	197.0	355.0	605.0	278.0	592.0	69.0	377.0	65.0	199.0	345.0	603.0	784.0	396.0	113.0	153.0	acyl-homoserine-lactone acylase [EC:3.5.1.97];
K07117	4081.0	1723.0	2111.0	858.0	442.0	549.0	109.0	837.0	1950.0	2964.0	6174.0	3229.0	4841.0	686.0	3541.0	270.0	1736.0	416.0	2483.0	7003.0	5023.0	1130.0	781.0	None
K07110	3912.0	2815.0	5396.0	2051.0	1026.0	780.0	274.0	1799.0	3659.0	5408.0	9387.0	5158.0	10001.0	1608.0	10124.0	489.0	3211.0	716.0	5671.0	11333.0	8567.0	2251.0	1039.0	None
K07447	15429.0	16254.0	9846.0	4675.0	5133.0	6461.0	2696.0	6527.0	7003.0	10193.0	14096.0	8530.0	13226.0	5945.0	11445.0	2317.0	6296.0	5584.0	11830.0	21546.0	14722.0	6990.0	3868.0	putative holliday junction resolvase [EC:3.1.-.-]
K07112	15647.0	10892.0	12939.0	4734.0	4871.0	4808.0	1202.0	5368.0	8887.0	13793.0	22086.0	15086.0	22560.0	3944.0	19346.0	3075.0	8223.0	4434.0	15949.0	30360.0	19808.0	5185.0	4033.0	None
K07113	3636.0	2824.0	4493.0	1410.0	1226.0	1057.0	118.0	1138.0	1893.0	2939.0	4422.0	3817.0	5038.0	950.0	4768.0	524.0	1673.0	597.0	3904.0	6059.0	4505.0	1206.0	966.0	UPF0716 protein FxsA
K07448	1649.0	2481.0	1003.0	331.0	253.0	513.0	47.0	333.0	632.0	1309.0	2168.0	685.0	1910.0	235.0	1864.0	139.0	728.0	450.0	1158.0	3744.0	1472.0	459.0	960.0	restriction system protein
K07118	3446.0	4838.0	3461.0	1846.0	1623.0	1542.0	761.0	1973.0	3222.0	4109.0	7954.0	4917.0	7332.0	1364.0	6658.0	406.0	2617.0	2042.0	4477.0	10244.0	7668.0	1669.0	1673.0	None
K07119	4733.0	3346.0	4779.0	1485.0	1299.0	1120.0	207.0	1536.0	3043.0	4760.0	8522.0	4986.0	8202.0	1152.0	7263.0	1236.0	3026.0	910.0	5588.0	11486.0	8210.0	2084.0	1409.0	None
K10619	120.0	26.0	39.0	22.0	6.0	10.0	3.0	16.0	34.0	48.0	50.0	26.0	53.0	12.0	64.0	3.0	20.0	6.0	116.0	76.0	60.0	16.0	12.0	p-cumate dioxygenase [EC:1.14.12.-]
K10618	8.0	7.0	5.0	4.0	1.0	1.0	0.0	2.0	8.0	22.0	0.0	3.0	30.0	4.0	14.0	0.0	10.0	1.0	13.0	46.0	26.0	2.0	2.0	p-cumic aldehyde dehydrogenase
K10617	0.0	1.0	0.0	1.0	0.0	0.0	0.0	0.0	0.0	0.0	6.0	0.0	0.0	0.0	26.0	0.0	0.0	0.0	0.0	0.0	0.0	0.0	0.0	p-cumic alcohol dehydrogenase
K10616	41.0	25.0	21.0	8.0	2.0	14.0	0.0	1.0	12.0	53.0	51.0	13.0	55.0	2.0	6.0	3.0	13.0	1.0	17.0	82.0	21.0	8.0	4.0	p-cymene monooxygenase [EC:1.14.13.-]
K01848	1970.0	1136.0	1683.0	622.0	647.0	976.0	736.0	545.0	1108.0	1303.0	2221.0	653.0	1847.0	557.0	1434.0	146.0	1340.0	603.0	1565.0	2339.0	2735.0	334.0	699.0	methylmalonyl-CoA mutase, N-terminal domain [EC:5.4.99.2]
K01849	1807.0	1093.0	1341.0	436.0	993.0	990.0	791.0	942.0	1144.0	1003.0	2224.0	610.0	1740.0	569.0	1363.0	141.0	1418.0	746.0	1575.0	2085.0	2762.0	395.0	682.0	methylmalonyl-CoA mutase, C-terminal domain [EC:5.4.99.2]
K01844	1561.0	1275.0	778.0	817.0	684.0	1348.0	301.0	3094.0	276.0	2020.0	280.0	174.0	423.0	3630.0	243.0	300.0	220.0	2035.0	2176.0	537.0	827.0	4908.0	710.0	beta-lysine 5,6-aminomutase [EC:5.4.3.3]
K01845	12736.0	10246.0	10547.0	3976.0	4935.0	5421.0	2395.0	4500.0	9109.0	8731.0	15531.0	9439.0	13691.0	4214.0	11705.0	1306.0	6855.0	4493.0	11469.0	20143.0	16804.0	3422.0	3771.0	glutamate-1-semialdehyde 2,1-aminomutase [EC:5.4.3.8]
K01846	2231.0	2850.0	2094.0	1236.0	1674.0	2931.0	2316.0	1831.0	1953.0	1711.0	1269.0	123.0	762.0	3297.0	629.0	171.0	2859.0	2291.0	2771.0	1041.0	5648.0	2471.0	1853.0	methylaspartate mutase [EC:5.4.99.1]
K01847	6727.0	3738.0	5290.0	2360.0	1196.0	2031.0	448.0	3551.0	2797.0	5614.0	7119.0	3875.0	7483.0	2451.0	7119.0	894.0	2603.0	2579.0	6682.0	9728.0	6576.0	6309.0	1528.0	methylmalonyl-CoA mutase [EC:5.4.99.2]
K01840	20613.0	21077.0	13320.0	6425.0	6044.0	8148.0	2907.0	8434.0	8448.0	14428.0	20335.0	12146.0	18171.0	7432.0	15200.0	3055.0	8227.0	6898.0	15037.0	31514.0	19949.0	10499.0	5084.0	phosphomannomutase [EC:5.4.2.8]
K01841	759.0	284.0	158.0	73.0	38.0	113.0	12.0	36.0	102.0	281.0	310.0	105.0	334.0	23.0	273.0	14.0	140.0	26.0	175.0	1699.0	269.0	109.0	56.0	phosphoenolpyruvate phosphomutase [EC:5.4.2.9]
K01842	4.0	3.0	57.0	13.0	27.0	4.0	0.0	12.0	28.0	26.0	99.0	51.0	44.0	1.0	78.0	1.0	137.0	19.0	35.0	188.0	127.0	48.0	7.0	None
K01843	3679.0	3248.0	2195.0	1103.0	1635.0	2688.0	1627.0	2234.0	1927.0	1920.0	2371.0	777.0	1931.0	2674.0	1633.0	622.0	2717.0	1984.0	3223.0	3614.0	4996.0	2877.0	1478.0	lysine 2,3-aminomutase [EC:5.4.3.2]
K06219	825.0	1363.0	315.0	205.0	46.0	203.0	2.0	34.0	76.0	405.0	154.0	99.0	210.0	29.0	188.0	275.0	65.0	21.0	159.0	567.0	106.0	100.0	33.0	S-adenosylmethionine-dependent methyltransferase
K10832	0.0	0.0	0.0	0.0	0.0	0.0	0.0	0.0	0.0	0.0	0.0	0.0	0.0	0.0	0.0	0.0	0.0	0.0	0.0	0.0	0.0	0.0	0.0	capsular-polysaccharide-transporting ATPase [EC:3.6.3.38]
K05348	0.0	1.0	0.0	0.0	0.0	0.0	0.0	0.0	3.0	1.0	0.0	0.0	0.0	0.0	0.0	0.0	0.0	0.0	0.0	0.0	0.0	0.0	2.0	2-hydroxycinnamic acid beta-D-glucosylisomelase [EC:5.2.1.-]
K14203	8.0	1.0	4.0	7.0	1.0	0.0	0.0	3.0	2.0	4.0	4.0	0.0	20.0	2.0	5.0	0.0	9.0	1.0	2.0	4.0	3.0	2.0	1.0	FPRL1 inhibitory protein
K08483	11580.0	15551.0	8355.0	3427.0	3634.0	4794.0	2505.0	3401.0	5153.0	6801.0	10980.0	7079.0	9778.0	4927.0	8687.0	1459.0	5809.0	2633.0	8769.0	17347.0	13002.0	3496.0	3444.0	phosphotransferase system, enzyme I, PtsI [EC:2.7.3.9]
K08482	2052.0	884.0	1554.0	502.0	336.0	396.0	77.0	636.0	991.0	1712.0	3417.0	1287.0	3081.0	356.0	2554.0	738.0	1075.0	606.0	2294.0	3705.0	2287.0	665.0	405.0	circadian clock protein KaiC
K08481	651.0	426.0	564.0	224.0	136.0	162.0	39.0	267.0	605.0	976.0	2118.0	553.0	1854.0	234.0	1492.0	249.0	591.0	382.0	748.0	1801.0	1356.0	382.0	158.0	circadian clock protein KaiB
K08480	46.0	5.0	12.0	8.0	8.0	38.0	2.0	10.0	30.0	23.0	52.0	40.0	107.0	5.0	40.0	6.0	22.0	4.0	36.0	24.0	44.0	18.0	10.0	circadian clock protein KaiA
K08485	840.0	229.0	266.0	208.0	25.0	33.0	1.0	48.0	97.0	533.0	78.0	54.0	475.0	37.0	288.0	8.0	88.0	13.0	110.0	527.0	79.0	93.0	100.0	phosphocarrier protein NPr
K08484	3216.0	1709.0	3535.0	1241.0	997.0	765.0	155.0	1082.0	2152.0	3447.0	5255.0	3985.0	5955.0	850.0	5699.0	474.0	1829.0	630.0	4252.0	6934.0	4923.0	1329.0	949.0	phosphotransferase system, enzyme I, PtsP [EC:2.7.3.9]
K00464	50.0	6.0	12.0	8.0	8.0	38.0	2.0	11.0	30.0	23.0	53.0	40.0	107.0	6.0	40.0	6.0	22.0	4.0	38.0	26.0	44.0	18.0	10.0	lignostilbene-alpha,beta-dioxygenase [EC:1.13.11.43]
K00467	252.0	174.0	346.0	94.0	77.0	64.0	12.0	75.0	204.0	415.0	644.0	212.0	547.0	68.0	459.0	18.0	299.0	67.0	367.0	989.0	494.0	170.0	58.0	lactate 2-monooxygenase [EC:1.13.12.4]
K00466	65.0	30.0	127.0	24.0	47.0	31.0	4.0	30.0	51.0	67.0	172.0	91.0	130.0	11.0	167.0	274.0	180.0	31.0	112.0	360.0	223.0	76.0	24.0	tryptophan 2-monooxygenase [EC:1.13.12.3]
K00461	4.0	0.0	0.0	0.0	0.0	0.0	0.0	0.0	0.0	0.0	0.0	0.0	0.0	0.0	0.0	0.0	0.0	0.0	0.0	0.0	0.0	0.0	0.0	arachidonate 5-lipoxygenase [EC:1.13.11.34]
K00460	0.0	0.0	0.0	0.0	0.0	0.0	0.0	0.0	0.0	0.0	0.0	0.0	0.0	0.0	0.0	0.0	0.0	0.0	0.0	0.0	0.0	0.0	0.0	arachidonate 15-lipoxygenase [EC:1.13.11.33]
K00463	0.0	0.0	0.0	0.0	0.0	0.0	0.0	0.0	0.0	0.0	0.0	0.0	0.0	0.0	0.0	0.0	0.0	0.0	7.0	0.0	0.0	0.0	0.0	indoleamine 2,3-dioxygenase [EC:1.13.11.52]
K00462	348.0	191.0	359.0	137.0	92.0	80.0	18.0	117.0	278.0	439.0	777.0	346.0	696.0	80.0	797.0	24.0	454.0	82.0	538.0	1069.0	832.0	236.0	86.0	biphenyl-2,3-diol 1,2-dioxygenase [EC:1.13.11.39]
K04509	8.0	1.0	7.0	7.0	1.0	1.0	0.0	3.0	2.0	4.0	17.0	1.0	20.0	2.0	6.0	0.0	9.0	1.0	2.0	34.0	3.0	2.0	1.0	formate dehydrogenase (cytochrome) [EC:1.2.2.1]
K00469	322.0	238.0	316.0	117.0	80.0	53.0	23.0	143.0	357.0	598.0	1490.0	289.0	1050.0	149.0	983.0	59.0	339.0	67.0	400.0	998.0	895.0	191.0	94.0	inositol oxygenase [EC:1.13.99.1]
K00468	16.0	16.0	14.0	8.0	2.0	7.0	1.0	7.0	19.0	53.0	2.0	6.0	74.0	11.0	27.0	1.0	23.0	3.0	26.0	94.0	66.0	7.0	5.0	None
K08645	0.0	0.0	0.0	0.0	0.0	0.0	0.0	0.0	0.0	0.0	0.0	0.0	0.0	0.0	0.0	0.0	0.0	0.0	0.0	0.0	0.0	0.0	0.0	anthrax lethal toxin endopeptidase [EC:3.4.24.83]
K04744	6654.0	4397.0	5679.0	2431.0	2307.0	2255.0	814.0	2583.0	4111.0	6131.0	10106.0	6922.0	9802.0	1746.0	8237.0	998.0	3446.0	2527.0	7058.0	13579.0	9485.0	2393.0	2007.0	LPS-assembly protein
K01518	373.0	459.0	549.0	256.0	494.0	853.0	713.0	289.0	612.0	227.0	390.0	83.0	254.0	1517.0	147.0	1.0	934.0	503.0	637.0	252.0	1848.0	14.0	566.0	bis(5'-nucleosidyl)-tetraphosphatase [EC:3.6.1.17]
K01519	0.0	0.0	0.0	0.0	0.0	0.0	0.0	0.0	0.0	0.0	0.0	0.0	0.0	0.0	0.0	0.0	0.0	0.0	0.0	0.0	0.0	0.0	0.0	nucleoside-triphosphate pyrophosphatase [EC:3.6.1.19]
K04748	3383.0	1483.0	3192.0	920.0	880.0	677.0	115.0	1006.0	1771.0	2698.0	4571.0	3414.0	4887.0	675.0	4582.0	219.0	1575.0	620.0	3658.0	5957.0	4156.0	1144.0	1124.0	nitric oxide reductase NorQ protein;nitric-oxide reductase NorQ protein [EC:1.7.99.7]
K04749	3730.0	4590.0	1612.0	836.0	1460.0	1989.0	1281.0	1682.0	993.0	1469.0	1110.0	439.0	1368.0	2838.0	699.0	675.0	1417.0	2019.0	1968.0	2633.0	2636.0	1470.0	735.0	anti-sigma B factor antagonist
K01514	1856.0	1153.0	2286.0	1244.0	1261.0	1218.0	684.0	1494.0	1846.0	2459.0	4199.0	2397.0	4549.0	966.0	4481.0	360.0	1604.0	1805.0	2936.0	5159.0	4034.0	1009.0	771.0	exopolyphosphatase [EC:3.6.1.11]
K01515	13354.0	15012.0	8975.0	3827.0	4452.0	5930.0	2737.0	4721.0	6557.0	8555.0	11795.0	7745.0	11173.0	6927.0	9575.0	1774.0	6534.0	3496.0	9805.0	19361.0	14065.0	4292.0	3578.0	ADP-ribose pyrophosphatase [EC:3.6.1.13]
K01512	8270.0	7593.0	4826.0	2065.0	1692.0	2528.0	939.0	1517.0	3116.0	4725.0	7897.0	3760.0	6674.0	2437.0	5372.0	900.0	3214.0	1144.0	4645.0	12145.0	7974.0	1846.0	1415.0	acylphosphatase [EC:3.6.1.7]
K01510	0.0	0.0	0.0	0.0	0.0	0.0	0.0	0.0	0.0	0.0	0.0	0.0	0.0	0.0	0.0	0.0	0.0	0.0	0.0	0.0	0.0	0.0	0.0	apyrase [EC:3.6.1.5]
K14623	1845.0	2401.0	696.0	423.0	226.0	376.0	108.0	182.0	447.0	1213.0	1550.0	317.0	1277.0	414.0	1222.0	199.0	431.0	198.0	591.0	1612.0	1017.0	380.0	111.0	DNA-damage-inducible protein D
K14626	2.0	0.0	0.0	0.0	0.0	0.0	0.0	1.0	1.0	1.0	1.0	0.0	0.0	0.0	0.0	0.0	2.0	0.0	0.0	0.0	1.0	0.0	0.0	actinorhodin biosynthesis protein ActVIA
K14627	0.0	0.0	0.0	0.0	0.0	0.0	0.0	0.0	0.0	0.0	0.0	0.0	0.0	0.0	0.0	0.0	0.0	0.0	0.0	0.0	0.0	0.0	0.0	dehydratase [EC:4.2.1.-]
K14628	0.0	0.0	0.0	0.0	0.0	0.0	0.0	2.0	1.0	2.0	0.0	0.0	0.0	1.0	0.0	0.0	4.0	0.0	0.0	0.0	2.0	0.0	0.0	enoyl reductase
K14629	2.0	0.0	0.0	0.0	0.0	0.0	0.0	0.0	0.0	0.0	1.0	0.0	5.0	0.0	0.0	0.0	0.0	0.0	0.0	0.0	0.0	0.0	0.0	enoyl reductase
K03918	262.0	164.0	168.0	60.0	52.0	43.0	6.0	77.0	154.0	266.0	402.0	116.0	374.0	47.0	296.0	14.0	238.0	42.0	147.0	639.0	390.0	136.0	44.0	L-lysine 6-transaminase [EC:2.6.1.36]
K03919	2872.0	2764.0	4067.0	1680.0	764.0	495.0	169.0	1244.0	2598.0	3846.0	6185.0	4334.0	6555.0	1127.0	6226.0	396.0	2310.0	473.0	3417.0	8561.0	5632.0	1516.0	785.0	alkylated DNA repair protein [EC:1.14.11.-]
K12372	2833.0	1338.0	2170.0	947.0	325.0	342.0	111.0	713.0	1609.0	2556.0	4038.0	2395.0	4364.0	767.0	4429.0	260.0	1339.0	320.0	2313.0	5001.0	3639.0	1072.0	455.0	dipeptide transport system ATP-binding protein
K12373	8604.0	4954.0	3382.0	1669.0	1404.0	2904.0	695.0	2921.0	4049.0	6283.0	12911.0	3185.0	8951.0	2607.0	7463.0	690.0	3346.0	2192.0	5131.0	12889.0	8907.0	4798.0	1807.0	beta-hexosaminidase [EC:3.2.1.52];hexosaminidase [EC:3.2.1.52]
K12370	2833.0	1338.0	2170.0	947.0	325.0	341.0	111.0	713.0	1609.0	2556.0	4038.0	2395.0	4364.0	767.0	4429.0	260.0	1339.0	320.0	2313.0	5001.0	3639.0	1072.0	455.0	dipeptide transport system permease protein
K12371	2845.0	1343.0	2180.0	951.0	326.0	349.0	112.0	713.0	1614.0	2559.0	4056.0	2397.0	4378.0	770.0	4447.0	282.0	1347.0	320.0	2315.0	5027.0	3656.0	1074.0	460.0	dipeptide transport system ATP-binding protein
K02359	0.0	0.0	0.0	0.0	0.0	0.0	0.0	0.0	0.0	0.0	0.0	0.0	0.0	0.0	0.0	0.0	0.0	0.0	0.0	0.0	0.0	0.0	0.0	egghead protein (zeste-white 4 protein)
K02358	22084.0	20326.0	15144.0	6789.0	7257.0	8727.0	3672.0	9279.0	11146.0	15813.0	23443.0	14768.0	21772.0	6815.0	18954.0	3141.0	10203.0	7422.0	17635.0	34560.0	24810.0	9396.0	5728.0	elongation factor EF-Tu [EC:3.6.5.3];elongation factor Tu
K02351	1944.0	2038.0	2390.0	791.0	892.0	684.0	102.0	711.0	1736.0	2301.0	5386.0	4021.0	3633.0	635.0	2800.0	262.0	1564.0	791.0	2918.0	6761.0	4978.0	962.0	688.0	putative membrane protein
K02352	15.0	5.0	5.0	7.0	1.0	1.0	0.0	4.0	3.0	4.0	10.0	2.0	25.0	4.0	10.0	0.0	12.0	1.0	5.0	5.0	6.0	2.0	1.0	drp35
K02355	25861.0	26938.0	14120.0	7031.0	7354.0	10933.0	4223.0	10082.0	10463.0	16243.0	21728.0	12299.0	19931.0	10379.0	16385.0	3658.0	9821.0	8243.0	17532.0	34113.0	22934.0	12125.0	5579.0	elongation factor EF-G [EC:3.6.5.3];elongation factor G
K02357	15887.0	16786.0	9887.0	4689.0	5147.0	6670.0	2700.0	6529.0	7054.0	10451.0	14143.0	8541.0	13321.0	6155.0	11491.0	2318.0	6344.0	5587.0	11855.0	21777.0	14801.0	7044.0	3892.0	elongation factor EF-Ts;elongation factor Ts
K02356	17897.0	17928.0	10725.0	5114.0	5277.0	6919.0	2745.0	6757.0	7746.0	11627.0	16952.0	9374.0	15007.0	6399.0	12675.0	2460.0	6884.0	5695.0	12525.0	25086.0	17323.0	7543.0	4095.0	elongation factor P;elongation factor EF-P
K13574	223.0	270.0	415.0	236.0	25.0	44.0	8.0	57.0	153.0	494.0	385.0	124.0	406.0	40.0	427.0	22.0	125.0	36.0	223.0	616.0	318.0	162.0	62.0	uncharacterized oxidoreductase [EC:1.1.1.-]
K13573	798.0	634.0	1663.0	489.0	817.0	207.0	396.0	1006.0	409.0	302.0	1144.0	802.0	523.0	241.0	725.0	244.0	573.0	397.0	1076.0	1178.0	1044.0	428.0	159.0	proteasome accessory factor C
K13572	912.0	1391.0	1752.0	513.0	827.0	330.0	403.0	1024.0	1206.0	329.0	1149.0	833.0	584.0	248.0	789.0	516.0	638.0	402.0	1104.0	1295.0	1090.0	445.0	750.0	proteasome accessory factor B
K13571	546.0	2567.0	1526.0	404.0	765.0	319.0	400.0	934.0	1836.0	193.0	290.0	422.0	450.0	202.0	396.0	512.0	576.0	380.0	836.0	761.0	653.0	348.0	740.0	proteasome accessory factor A [EC:6.3.2.-]
K13570	534.0	2565.0	1522.0	404.0	762.0	299.0	400.0	932.0	1836.0	188.0	257.0	416.0	407.0	194.0	396.0	512.0	576.0	379.0	824.0	694.0	649.0	345.0	728.0	prokaryotic ubiquitin-like protein Pup
K12112	15.0	612.0	240.0	179.0	1.0	70.0	0.0	4.0	15.0	288.0	3.0	3.0	52.0	17.0	129.0	6.0	4.0	5.0	6.0	104.0	2.0	41.0	292.0	evolved beta-galactosidase subunit beta
K12113	14.0	107.0	239.0	179.0	1.0	4.0	0.0	4.0	13.0	283.0	3.0	3.0	46.0	17.0	129.0	2.0	2.0	5.0	0.0	104.0	2.0	41.0	0.0	LacI family transcriptional regulator, ebg operon repressor
K12110	0.0	0.0	0.0	0.0	0.0	0.0	0.0	0.0	0.0	0.0	0.0	0.0	0.0	0.0	0.0	0.0	0.0	0.0	0.0	0.0	0.0	0.0	0.0	cag pathogenicity island protein 25
K12111	61.0	1411.0	243.0	183.0	4.0	101.0	2.0	6.0	17.0	291.0	12.0	4.0	66.0	17.0	138.0	8.0	8.0	6.0	10.0	143.0	7.0	45.0	293.0	evolved beta-galactosidase subunit alpha [EC:3.2.1.23]
K07329	0.0	0.0	0.0	0.0	0.0	0.0	0.0	0.0	0.0	0.0	0.0	0.0	0.0	0.0	0.0	0.0	0.0	0.0	0.0	0.0	0.0	0.0	0.0	archaeal flagellar protein FlaF
K07328	0.0	0.0	0.0	0.0	0.0	0.0	0.0	0.0	0.0	0.0	0.0	0.0	0.0	0.0	0.0	0.0	0.0	0.0	0.0	0.0	0.0	0.0	0.0	archaeal flagellar protein FlaE
K07323	5055.0	1881.0	3562.0	1571.0	1943.0	1782.0	675.0	1743.0	2245.0	3375.0	5326.0	4331.0	4684.0	1016.0	3178.0	516.0	1863.0	2166.0	4313.0	8057.0	5157.0	1254.0	1517.0	putative toluene tolerance protein
K07322	3352.0	1737.0	1271.0	1079.0	377.0	1240.0	269.0	2232.0	803.0	2928.0	2341.0	533.0	2056.0	1501.0	1799.0	162.0	667.0	1561.0	2361.0	2938.0	1776.0	5081.0	689.0	regulator of cell morphogenesis and NO signaling
K07321	1071.0	4023.0	145.0	61.0	393.0	443.0	103.0	441.0	216.0	601.0	246.0	45.0	313.0	40.0	277.0	5.0	99.0	147.0	279.0	1010.0	181.0	62.0	55.0	CO dehydrogenase maturation factor
K07320	3979.0	2819.0	2986.0	998.0	945.0	892.0	83.0	893.0	1854.0	2967.0	4892.0	4113.0	4282.0	730.0	2865.0	530.0	1596.0	597.0	3287.0	7084.0	4486.0	1093.0	1081.0	putative adenine-specific DNA-methyltransferase [EC:2.1.1.72]
K07327	0.0	0.0	0.0	0.0	0.0	0.0	0.0	0.0	0.0	0.0	0.0	0.0	0.0	0.0	0.0	0.0	0.0	0.0	0.0	0.0	0.0	0.0	0.0	archaeal flagellar protein FlaD
K07326	880.0	500.0	823.0	375.0	150.0	115.0	33.0	356.0	727.0	929.0	1358.0	1929.0	1503.0	263.0	1072.0	80.0	626.0	231.0	1072.0	2179.0	1359.0	299.0	253.0	hemolysin activation/secretion protein
K07325	0.0	0.0	0.0	0.0	0.0	0.0	0.0	0.0	0.0	0.0	1.0	0.0	0.0	0.0	0.0	0.0	0.0	0.0	0.0	0.0	0.0	0.0	0.0	archaeal flagellin FlaB
K07324	0.0	0.0	0.0	0.0	0.0	0.0	0.0	0.0	0.0	0.0	0.0	0.0	0.0	0.0	0.0	0.0	0.0	0.0	0.0	0.0	0.0	0.0	0.0	archaeal flagellin FlaA
K08163	33.0	119.0	243.0	184.0	2.0	11.0	0.0	6.0	26.0	298.0	20.0	13.0	71.0	18.0	132.0	4.0	7.0	5.0	13.0	370.0	10.0	65.0	3.0	MFS transporter, DHA1 family, multidrug resistance protein
K06180	27387.0	30737.0	12744.0	6713.0	7299.0	11660.0	4313.0	9863.0	8954.0	15303.0	17430.0	9370.0	16401.0	10914.0	14153.0	2925.0	8739.0	8550.0	16590.0	29962.0	19114.0	13350.0	5271.0	ribosomal large subunit pseudouridine synthase D [EC:5.4.99.12];23S rRNA pseudouridine1911/1915/1917 synthase [EC:5.4.99.23]
K06181	4190.0	2799.0	2646.0	833.0	937.0	1021.0	86.0	724.0	1620.0	2997.0	5518.0	2652.0	4440.0	665.0	3210.0	536.0	1463.0	1034.0	2987.0	6630.0	4576.0	1051.0	975.0	ribosomal large subunit pseudouridine synthase E [EC:5.4.99.12];23S rRNA pseudouridine2457 synthase [EC:5.4.99.20]
K06182	5693.0	5642.0	4042.0	1368.0	1177.0	1346.0	153.0	1293.0	2523.0	4239.0	7913.0	4877.0	5847.0	907.0	4103.0	407.0	2161.0	1350.0	4473.0	12327.0	7136.0	1536.0	1336.0	23S rRNA pseudouridine2604 synthase [EC:5.4.99.21];ribosomal large subunit pseudouridine synthase F [EC:5.4.99.12]
K06183	10106.0	9967.0	4965.0	2137.0	3035.0	4401.0	2030.0	2206.0	3144.0	4275.0	6459.0	3404.0	5170.0	4086.0	3570.0	1076.0	3886.0	2068.0	5967.0	10977.0	8316.0	2156.0	2183.0	ribosomal small subunit pseudouridine synthase A [EC:5.4.99.12];16S rRNA pseudouridine516 synthase [EC:5.4.99.19]
K06186	3984.0	2826.0	3000.0	1000.0	950.0	884.0	82.0	891.0	1840.0	3016.0	4900.0	4099.0	4317.0	729.0	2804.0	526.0	1584.0	595.0	3313.0	7154.0	4519.0	1081.0	1104.0	small protein A
K06187	15892.0	16813.0	9894.0	4692.0	5148.0	6670.0	2700.0	6530.0	7053.0	10461.0	14147.0	8541.0	13321.0	6156.0	11491.0	2318.0	6344.0	5589.0	11875.0	21799.0	14801.0	7044.0	3883.0	recombination protein RecR
K06188	2907.0	1585.0	2595.0	1096.0	435.0	604.0	132.0	890.0	1968.0	2956.0	4731.0	2991.0	5251.0	863.0	5175.0	820.0	1812.0	397.0	2805.0	6362.0	4312.0	1229.0	526.0	aquaporin Z
K06189	4114.0	2812.0	3010.0	1003.0	950.0	952.0	85.0	897.0	1882.0	2973.0	4858.0	4103.0	4256.0	730.0	2848.0	551.0	1585.0	647.0	3267.0	7149.0	4494.0	1165.0	1061.0	magnesium and cobalt transporter
K08359	129.0	137.0	142.0	49.0	27.0	36.0	7.0	63.0	145.0	204.0	368.0	96.0	379.0	49.0	271.0	16.0	155.0	20.0	175.0	776.0	271.0	81.0	62.0	tetrathionate reductase subunit C
K07589	268.0	150.0	1209.0	266.0	555.0	304.0	0.0	155.0	60.0	319.0	99.0	929.0	144.0	21.0	187.0	5.0	79.0	238.0	1123.0	745.0	322.0	86.0	271.0	D-erythro-7,8-dihydroneopterin triphosphate epimerase [EC:5.-.-.-]
K07588	4553.0	2310.0	2619.0	1057.0	1311.0	1828.0	939.0	2292.0	1710.0	2607.0	3557.0	1308.0	3114.0	1379.0	2500.0	495.0	2074.0	1916.0	3609.0	4588.0	3942.0	3077.0	1297.0	LAO/AO transport system kinase [EC:2.7.-.-]
K07587	0.0	0.0	0.0	0.0	0.0	0.0	0.0	0.0	0.0	0.0	0.0	0.0	0.0	0.0	0.0	0.0	0.0	0.0	0.0	0.0	0.0	0.0	0.0	O-phosphoseryl-tRNA synthetase [EC:6.1.1.27]
K07586	1043.0	736.0	406.0	167.0	257.0	256.0	58.0	197.0	158.0	368.0	359.0	284.0	275.0	526.0	479.0	379.0	442.0	154.0	580.0	757.0	365.0	156.0	122.0	hypothetical protein
K07585	0.0	0.0	0.0	0.0	0.0	0.0	0.0	0.0	0.0	0.0	0.0	0.0	0.0	0.0	0.0	0.0	0.0	0.0	0.0	0.0	0.0	0.0	0.0	hypothetical protein
K07584	4638.0	6923.0	1532.0	1105.0	1640.0	2893.0	1253.0	1694.0	1023.0	2010.0	885.0	269.0	1089.0	3287.0	807.0	513.0	1599.0	1460.0	2154.0	3979.0	2607.0	1413.0	665.0	hypothetical protein
K07583	0.0	0.0	0.0	0.0	0.0	0.0	0.0	0.0	0.0	0.0	1.0	0.0	0.0	0.0	0.0	0.0	0.0	0.0	0.0	0.0	0.0	0.0	0.0	hypothetical protein;tRNA pseudouridine synthase 10 [EC:5.4.99.-]
K07582	0.0	0.0	0.0	0.0	0.0	0.0	0.0	0.0	0.0	0.0	0.0	0.0	0.0	0.0	0.0	0.0	0.0	0.0	0.0	0.0	0.0	0.0	0.0	hypothetical protein
K07581	0.0	0.0	0.0	0.0	0.0	0.0	0.0	0.0	0.0	0.0	1.0	0.0	0.0	0.0	0.0	0.0	0.0	0.0	0.0	0.0	0.0	0.0	0.0	hypothetical protein
K07580	0.0	0.0	0.0	0.0	0.0	0.0	0.0	0.0	0.0	0.0	1.0	0.0	0.0	0.0	0.0	0.0	0.0	0.0	0.0	0.0	0.0	0.0	0.0	hypothetical protein
K11139	0.0	3.0	6.0	4.0	0.0	0.0	0.0	0.0	0.0	4.0	0.0	0.0	0.0	0.0	3.0	0.0	0.0	0.0	0.0	3.0	0.0	1.0	0.0	hemolysin E
K05989	4113.0	2968.0	1817.0	769.0	532.0	1676.0	101.0	697.0	1227.0	2768.0	5186.0	1411.0	3553.0	514.0	4008.0	754.0	1230.0	596.0	2086.0	8330.0	3177.0	814.0	989.0	alpha-L-rhamnosidase [EC:3.2.1.40]
K05988	0.0	0.0	0.0	0.0	0.0	0.0	0.0	0.0	0.0	0.0	0.0	0.0	0.0	0.0	0.0	0.0	0.0	0.0	0.0	0.0	0.0	0.0	0.0	dextranase [EC:3.2.1.11]
K05985	3169.0	3790.0	1325.0	979.0	1619.0	2261.0	1310.0	1626.0	981.0	1444.0	642.0	231.0	828.0	3320.0	525.0	643.0	1573.0	1510.0	1924.0	1870.0	2446.0	1461.0	667.0	ribonuclease M5 [EC:3.1.26.8]
K05987	1.0	1.0	0.0	0.0	0.0	0.0	0.0	0.0	0.0	0.0	0.0	1.0	1.0	0.0	0.0	1.0	0.0	0.0	0.0	0.0	0.0	0.0	0.0	None
K05986	860.0	499.0	529.0	238.0	116.0	264.0	32.0	190.0	603.0	765.0	2467.0	724.0	1313.0	204.0	894.0	105.0	476.0	92.0	540.0	2756.0	2295.0	371.0	152.0	None
K10843	1033.0	334.0	1660.0	495.0	402.0	221.0	14.0	364.0	264.0	280.0	1083.0	711.0	437.0	216.0	799.0	354.0	360.0	91.0	768.0	1132.0	889.0	212.0	399.0	DNA excision repair protein ERCC-3 [EC:3.6.4.12];DNA excision repair protein ERCC-3 [EC:3.6.1.-]
K08354	32.0	117.0	244.0	179.0	5.0	32.0	0.0	5.0	15.0	289.0	36.0	12.0	100.0	24.0	134.0	0.0	7.0	5.0	12.0	210.0	6.0	45.0	13.0	thiosulfate reductase cytochrome b subunit
K10844	67.0	94.0	48.0	12.0	20.0	10.0	1.0	14.0	24.0	51.0	26.0	28.0	37.0	7.0	40.0	20.0	36.0	6.0	38.0	106.0	33.0	29.0	7.0	DNA excision repair protein ERCC-2 [EC:3.6.4.12];DNA excision repair protein ERCC-2 [EC:3.6.1.-]
K10848	33.0	9.0	14.0	6.0	7.0	3.0	0.0	11.0	5.0	76.0	8.0	13.0	29.0	3.0	10.0	1.0	1.0	0.0	11.0	21.0	8.0	18.0	2.0	DNA excision repair protein ERCC-4 [EC:3.1.-.-]
K00673	1580.0	674.0	2806.0	589.0	1297.0	873.0	29.0	585.0	611.0	1459.0	1364.0	2610.0	1648.0	198.0	1421.0	52.0	598.0	594.0	3233.0	2781.0	1635.0	415.0	838.0	arginine N-succinyltransferase [EC:2.3.1.109]
K00674	9042.0	8532.0	7815.0	3113.0	2805.0	2682.0	883.0	3128.0	5501.0	7193.0	12762.0	7937.0	11416.0	2150.0	10102.0	1459.0	4145.0	2936.0	8326.0	16050.0	11291.0	2712.0	2806.0	2,3,4,5-tetrahydropyridine-2-carboxylate N-succinyltransferase [EC:2.3.1.117]
K00675	1059.0	761.0	966.0	433.0	167.0	302.0	53.0	225.0	538.0	1359.0	1373.0	452.0	1515.0	206.0	1165.0	60.0	517.0	128.0	896.0	2618.0	1252.0	436.0	205.0	N-hydroxyarylamine O-acetyltransferase [EC:2.3.1.118]
K00676	2401.0	3517.0	1325.0	801.0	1312.0	2039.0	1206.0	1647.0	991.0	1464.0	1039.0	402.0	904.0	1985.0	911.0	690.0	1581.0	1643.0	1643.0	2556.0	2650.0	1426.0	681.0	ribosomal-protein-alanine N-acetyltransferase [EC:2.3.1.128]
K00677	10091.0	5750.0	6867.0	3244.0	3075.0	4328.0	1663.0	4029.0	5253.0	7738.0	12022.0	7308.0	11287.0	3999.0	9420.0	1095.0	4949.0	4084.0	8750.0	15997.0	12512.0	5016.0	2910.0	UDP-N-acetylglucosamine acyltransferase [EC:2.3.1.129]
K06988	3127.0	1350.0	3264.0	795.0	1020.0	876.0	111.0	986.0	1572.0	2303.0	5775.0	3148.0	4186.0	592.0	3390.0	1181.0	1562.0	943.0	3979.0	6521.0	5027.0	1060.0	876.0	None
K06989	2102.0	1711.0	2169.0	1021.0	384.0	389.0	131.0	867.0	2300.0	2983.0	4898.0	4084.0	5425.0	886.0	5138.0	224.0	1868.0	417.0	2445.0	6865.0	4458.0	1250.0	510.0	aspartate dehydrogenase [EC:1.4.1.21]
K08351	287.0	146.0	504.0	238.0	38.0	40.0	1.0	131.0	30.0	317.0	22.0	242.0	65.0	18.0	149.0	5.0	9.0	93.0	395.0	335.0	17.0	67.0	69.0	biotin sulfoxide reductase [EC:1.-.-.-]
K06980	7468.0	5695.0	7124.0	2489.0	2194.0	1701.0	640.0	2838.0	5022.0	6217.0	11227.0	7760.0	10498.0	1786.0	9116.0	1544.0	3914.0	1396.0	7414.0	14703.0	10094.0	2760.0	2433.0	None
K06981	44.0	7.0	23.0	0.0	0.0	8.0	1.0	0.0	4.0	0.0	20.0	0.0	42.0	1.0	0.0	2.0	0.0	0.0	0.0	46.0	4.0	13.0	16.0	None
K06982	0.0	0.0	0.0	0.0	0.0	0.0	0.0	0.0	0.0	0.0	1.0	0.0	0.0	0.0	0.0	0.0	0.0	0.0	0.0	0.0	0.0	0.0	0.0	;pantoate kinase [EC:2.7.1.169]
K08350	773.0	173.0	244.0	186.0	3.0	81.0	0.0	9.0	28.0	300.0	17.0	15.0	60.0	17.0	135.0	4.0	50.0	5.0	13.0	385.0	100.0	69.0	15.0	formate dehydrogenase-N, gamma subunit [EC:1.2.1.2]
K06984	0.0	0.0	0.0	0.0	0.0	0.0	0.0	0.0	0.0	0.0	0.0	0.0	0.0	0.0	0.0	0.0	0.0	0.0	0.0	0.0	0.0	0.0	0.0	None
K06985	4919.0	2892.0	5412.0	1854.0	1326.0	1208.0	270.0	1855.0	3842.0	5663.0	9890.0	6224.0	10594.0	1514.0	10234.0	704.0	3356.0	958.0	6602.0	12214.0	8964.0	2459.0	1537.0	aspartyl protease family protein
K06986	1171.0	426.0	1522.0	458.0	384.0	131.0	14.0	294.0	208.0	476.0	673.0	374.0	596.0	181.0	555.0	23.0	374.0	81.0	761.0	1186.0	693.0	236.0	94.0	None
K06987	6434.0	4702.0	6573.0	2637.0	1551.0	1532.0	401.0	2344.0	5281.0	7071.0	12835.0	9283.0	13683.0	2084.0	13642.0	623.0	4321.0	1709.0	7859.0	16281.0	11757.0	3039.0	1424.0	None
K02445	1913.0	1409.0	376.0	267.0	476.0	352.0	392.0	714.0	224.0	466.0	226.0	232.0	437.0	211.0	423.0	171.0	374.0	350.0	491.0	1285.0	350.0	349.0	135.0	MFS transporter, OPA family, glycerol-3-phosphate transporter
K02444	4306.0	2814.0	4396.0	1608.0	1113.0	1019.0	186.0	1403.0	2855.0	4163.0	6645.0	5691.0	7267.0	1197.0	6843.0	1026.0	2536.0	931.0	5166.0	9874.0	6138.0	1798.0	1124.0	DeoR family transcriptional regulator, glycerol-3-phosphate regulon repressor
K00582	0.0	0.0	0.0	0.0	0.0	0.0	0.0	0.0	0.0	0.0	0.0	0.0	0.0	0.0	0.0	0.0	0.0	0.0	0.0	0.0	0.0	0.0	0.0	tetrahydromethanopterin S-methyltransferase subunit F [EC:2.1.1.86]
K00583	0.0	0.0	0.0	0.0	0.0	0.0	0.0	0.0	0.0	0.0	0.0	0.0	0.0	0.0	0.0	0.0	0.0	0.0	0.0	0.0	0.0	0.0	0.0	tetrahydromethanopterin S-methyltransferase subunit G [EC:2.1.1.86]
K00580	0.0	0.0	0.0	0.0	0.0	0.0	0.0	0.0	0.0	0.0	0.0	0.0	0.0	0.0	0.0	0.0	0.0	0.0	0.0	0.0	0.0	0.0	0.0	tetrahydromethanopterin S-methyltransferase subunit D [EC:2.1.1.86]
K02110	13538.0	14839.0	9257.0	3862.0	4527.0	5699.0	2117.0	4749.0	6881.0	9246.0	14083.0	8459.0	13189.0	4970.0	11468.0	1716.0	6098.0	4142.0	10351.0	22524.0	14427.0	3693.0	3627.0	F-type H+-transporting ATPase subunit c [EC:3.6.3.14]
K00586	0.0	0.0	0.0	0.0	0.0	0.0	0.0	0.0	0.0	0.0	1.0	0.0	0.0	0.0	0.0	0.0	0.0	0.0	0.0	0.0	0.0	0.0	0.0	diphthine synthase [EC:2.1.1.98]
K00587	67.0	44.0	27.0	6.0	3.0	10.0	0.0	15.0	5.0	47.0	92.0	29.0	76.0	4.0	70.0	5.0	16.0	3.0	18.0	67.0	34.0	12.0	17.0	protein-S-isoprenylcysteine O-methyltransferase [EC:2.1.1.100]
K00584	84.0	49.0	8.0	6.0	3.0	56.0	0.0	1.0	28.0	3.0	0.0	0.0	21.0	18.0	0.0	0.0	2.0	6.0	15.0	63.0	29.0	0.0	2.0	tetrahydromethanopterin S-methyltransferase subunit H [EC:2.1.1.86]
K08921	0.0	0.0	0.0	0.0	0.0	0.0	0.0	0.0	0.0	0.0	0.0	0.0	0.0	0.0	0.0	0.0	0.0	0.0	0.0	0.0	0.0	0.0	0.0	chlorophyll a/b binding light-harvesting protein PcbD
K02441	1140.0	252.0	1245.0	289.0	570.0	470.0	8.0	165.0	89.0	433.0	123.0	950.0	278.0	27.0	257.0	6.0	87.0	248.0	1183.0	2005.0	355.0	102.0	274.0	GlpG protein
K00588	1327.0	1922.0	1080.0	543.0	795.0	1064.0	821.0	502.0	1101.0	1020.0	1998.0	444.0	1761.0	2473.0	1277.0	75.0	1402.0	717.0	1573.0	1888.0	2899.0	566.0	719.0	caffeoyl-CoA O-methyltransferase [EC:2.1.1.104]
K08922	0.0	0.0	0.0	0.0	0.0	0.0	0.0	0.0	0.0	0.0	0.0	0.0	0.0	0.0	0.0	0.0	0.0	0.0	0.0	0.0	0.0	0.0	0.0	chlorophyll a/b binding light-harvesting protein PcbE
K02440	5848.0	8433.0	5082.0	2255.0	3313.0	4286.0	3679.0	2564.0	3531.0	2984.0	4958.0	1624.0	3784.0	4149.0	3230.0	884.0	5049.0	2972.0	5160.0	6818.0	9702.0	1773.0	3070.0	glycerol uptake facilitator protein
K00018	5303.0	6358.0	3053.0	1620.0	2433.0	3775.0	1438.0	2550.0	1696.0	2755.0	3068.0	1632.0	2585.0	1796.0	2159.0	614.0	1924.0	3370.0	4417.0	6177.0	4081.0	2848.0	1549.0	glycerate dehydrogenase [EC:1.1.1.29]
K08923	0.0	0.0	0.0	0.0	0.0	0.0	0.0	0.0	0.0	0.0	0.0	0.0	0.0	0.0	0.0	0.0	0.0	0.0	0.0	0.0	0.0	0.0	0.0	chlorophyll a/b binding light-harvesting protein PcbF
K02443	3027.0	4361.0	2479.0	1195.0	1337.0	1750.0	960.0	1363.0	2227.0	2829.0	4175.0	2131.0	4752.0	2913.0	4495.0	163.0	2349.0	1083.0	3087.0	7248.0	5486.0	1221.0	922.0	glycerol uptake operon antiterminator
K00019	5619.0	4408.0	6080.0	2196.0	1561.0	1319.0	284.0	2164.0	4702.0	6594.0	11900.0	8948.0	11334.0	1823.0	9910.0	1418.0	4216.0	1190.0	7493.0	16213.0	10971.0	2636.0	1720.0	3-hydroxybutyrate dehydrogenase [EC:1.1.1.30]
K02442	170.0	105.0	121.0	52.0	57.0	51.0	5.0	76.0	179.0	268.0	282.0	359.0	367.0	43.0	182.0	11.0	113.0	22.0	204.0	556.0	220.0	72.0	57.0	membrane protein GlpM
K08925	0.0	0.0	0.0	0.0	0.0	0.0	0.0	0.0	0.0	0.0	0.0	0.0	0.0	0.0	0.0	0.0	0.0	0.0	0.0	0.0	0.0	0.0	0.0	chlorophyll a/b binding light-harvesting protein PcbH
K08926	161.0	89.0	181.0	67.0	37.0	35.0	12.0	74.0	83.0	114.0	258.0	180.0	279.0	43.0	252.0	248.0	125.0	30.0	259.0	384.0	199.0	63.0	59.0	light-harvesting complex 1 alpha chain
K08927	161.0	89.0	181.0	67.0	37.0	35.0	12.0	74.0	83.0	114.0	258.0	180.0	279.0	43.0	252.0	248.0	125.0	30.0	259.0	384.0	199.0	63.0	59.0	light-harvesting complex 1 beta chain
K03149	11616.0	11500.0	8750.0	3946.0	3706.0	4689.0	2079.0	4509.0	5472.0	8581.0	12594.0	7758.0	12012.0	4964.0	10230.0	1659.0	5295.0	4377.0	10226.0	17410.0	13029.0	5954.0	3043.0	thiamine biosynthesis ThiG
K06604	3.0	1.0	1.0	0.0	0.0	1.0	0.0	0.0	4.0	0.0	1.0	0.0	11.0	0.0	0.0	0.0	0.0	0.0	3.0	15.0	2.0	2.0	1.0	flagellar rod protein FlaI
K00015	2794.0	2516.0	2652.0	1042.0	475.0	555.0	166.0	998.0	2251.0	3346.0	5732.0	2962.0	6062.0	879.0	5865.0	511.0	2008.0	457.0	3330.0	7301.0	5084.0	1469.0	711.0	glyoxylate reductase [EC:1.1.1.26]
K01989	7503.0	13718.0	4564.0	2332.0	2703.0	3942.0	1953.0	2866.0	4977.0	5610.0	7356.0	4442.0	7654.0	2963.0	7135.0	1340.0	4929.0	2559.0	5970.0	13352.0	9371.0	2307.0	1872.0	putative ABC transport system substrate-binding protein
K00854	11310.0	14625.0	6753.0	2503.0	2174.0	3556.0	671.0	2484.0	6130.0	6696.0	11164.0	5751.0	9872.0	2113.0	8968.0	1475.0	3681.0	1622.0	6932.0	17560.0	9541.0	3021.0	2071.0	xylulokinase [EC:2.7.1.17]
K00855	2129.0	633.0	847.0	389.0	121.0	220.0	37.0	236.0	479.0	1231.0	1322.0	503.0	1572.0	152.0	1008.0	311.0	443.0	92.0	790.0	2076.0	1018.0	482.0	403.0	phosphoribulokinase [EC:2.7.1.19]
K00856	2995.0	1399.0	1954.0	719.0	386.0	497.0	82.0	715.0	1684.0	2390.0	4662.0	2924.0	3709.0	568.0	2538.0	275.0	1531.0	432.0	2149.0	6512.0	4184.0	1099.0	731.0	adenosine kinase [EC:2.7.1.20]
K00857	6400.0	6573.0	3330.0	2040.0	2509.0	3264.0	1894.0	3849.0	2690.0	4606.0	6625.0	2355.0	4722.0	3475.0	4087.0	1434.0	3154.0	3090.0	5136.0	7923.0	7346.0	5020.0	1660.0	thymidine kinase [EC:2.7.1.21]
K00850	19172.0	24691.0	8666.0	4055.0	4750.0	8268.0	3002.0	4341.0	5421.0	8427.0	10557.0	4105.0	8821.0	5880.0	7485.0	2154.0	5385.0	3929.0	8825.0	21775.0	11935.0	4484.0	3101.0	6-phosphofructokinase [EC:2.7.1.11]
K00851	6322.0	4935.0	6964.0	2354.0	1679.0	1391.0	233.0	2020.0	4369.0	5790.0	11008.0	5840.0	9656.0	1660.0	9030.0	1331.0	3340.0	1299.0	6547.0	13084.0	9536.0	2288.0	1712.0	gluconokinase [EC:2.7.1.12]
K00852	10948.0	14766.0	8490.0	3719.0	2952.0	4104.0	1863.0	4162.0	6647.0	8621.0	14875.0	7190.0	13453.0	3674.0	12600.0	2067.0	5593.0	2723.0	8984.0	19361.0	14603.0	4550.0	2500.0	ribokinase [EC:2.7.1.15]
K00853	1292.0	640.0	922.0	410.0	164.0	272.0	29.0	264.0	441.0	995.0	1775.0	502.0	1429.0	216.0	1313.0	365.0	431.0	403.0	848.0	1865.0	1054.0	288.0	434.0	L-ribulokinase [EC:2.7.1.16]
K00858	15767.0	16819.0	9938.0	4672.0	5153.0	6618.0	2705.0	6562.0	7099.0	10598.0	14285.0	8580.0	13503.0	6169.0	11613.0	2312.0	6376.0	5593.0	11932.0	21844.0	14956.0	7128.0	3902.0	NAD+ kinase [EC:2.7.1.23]
K00859	15597.0	16699.0	9756.0	4639.0	5131.0	6432.0	2696.0	6524.0	7006.0	10430.0	14139.0	8539.0	13270.0	6154.0	11474.0	2316.0	6295.0	5501.0	11838.0	21542.0	14532.0	6965.0	3314.0	dephospho-CoA kinase [EC:2.7.1.24]
K01181	7301.0	3429.0	2318.0	990.0	647.0	1512.0	130.0	858.0	1692.0	3121.0	5960.0	1717.0	4618.0	650.0	3483.0	779.0	1457.0	878.0	2536.0	8721.0	4774.0	1056.0	509.0	endo-1,4-beta-xylanase [EC:3.2.1.8]
K01180	3.0	0.0	0.0	1.0	0.0	1.0	0.0	1.0	1.0	0.0	0.0	1.0	0.0	1.0	0.0	0.0	1.0	0.0	4.0	8.0	0.0	0.0	0.0	endo-1,3(4)-beta-glucanase [EC:3.2.1.6]
K01183	2756.0	1830.0	788.0	298.0	235.0	536.0	46.0	320.0	588.0	1055.0	2037.0	550.0	1783.0	221.0	1621.0	385.0	567.0	389.0	937.0	2882.0	1357.0	383.0	183.0	chitinase [EC:3.2.1.14]
K01182	2850.0	9267.0	1085.0	441.0	281.0	1347.0	79.0	353.0	768.0	2282.0	2731.0	565.0	2354.0	292.0	2263.0	108.0	705.0	225.0	1294.0	7462.0	1731.0	585.0	1040.0	oligo-1,6-glucosidase [EC:3.2.1.10]
K01185	6698.0	3582.0	4987.0	3175.0	2074.0	2784.0	1561.0	3109.0	3599.0	6373.0	6688.0	4308.0	7340.0	2490.0	7119.0	980.0	3496.0	3124.0	5408.0	10221.0	7597.0	3952.0	1778.0	lysozyme [EC:3.2.1.17]
K01184	850.0	544.0	555.0	250.0	131.0	192.0	37.0	217.0	702.0	844.0	3228.0	1018.0	1476.0	237.0	964.0	144.0	541.0	96.0	589.0	3014.0	2540.0	438.0	181.0	polygalacturonase [EC:3.2.1.15]
K01187	11259.0	13498.0	5919.0	2243.0	2531.0	3805.0	733.0	2616.0	4375.0	6876.0	12188.0	5121.0	9648.0	1628.0	8355.0	2130.0	3783.0	2407.0	7805.0	18194.0	9568.0	2566.0	1931.0	alpha-glucosidase [EC:3.2.1.20]
K01188	6267.0	6257.0	2663.0	1138.0	826.0	1675.0	173.0	999.0	2186.0	4338.0	8322.0	2102.0	6336.0	900.0	5172.0	360.0	2139.0	748.0	3413.0	10999.0	6187.0	1418.0	745.0	beta-glucosidase [EC:3.2.1.21]
K02596	806.0	262.0	387.0	152.0	68.0	129.0	26.0	132.0	284.0	430.0	828.0	260.0	731.0	82.0	584.0	109.0	240.0	53.0	468.0	1186.0	692.0	244.0	166.0	nitrogen fixation protein NifX
K13766	5005.0	2768.0	4693.0	1630.0	1274.0	1030.0	220.0	1686.0	3624.0	5210.0	10039.0	6505.0	8948.0	1367.0	7747.0	752.0	3092.0	911.0	5467.0	11965.0	8748.0	2098.0	1404.0	methylglutaconyl-CoA hydratase [EC:4.2.1.18]
K13767	148.0	105.0	20.0	14.0	11.0	20.0	1.0	10.0	5.0	16.0	10.0	11.0	39.0	12.0	39.0	2.0	7.0	4.0	26.0	79.0	47.0	5.0	2.0	enoyl-CoA hydratase [EC:4.2.1.17]
K13003	0.0	0.0	0.0	0.0	0.0	0.0	0.0	0.0	0.0	0.0	0.0	0.0	0.0	0.0	0.0	0.0	0.0	0.0	0.0	0.0	0.0	0.0	0.0	glycosyltransferase [EC:2.4.1.-]
K13002	1.0	6.0	1.0	1.0	3.0	5.0	0.0	1.0	3.0	0.0	8.0	2.0	0.0	0.0	9.0	0.0	0.0	0.0	0.0	8.0	8.0	0.0	0.0	glycosyltransferase [EC:2.4.1.-]
K13000	0.0	0.0	0.0	0.0	0.0	0.0	0.0	0.0	0.0	0.0	0.0	0.0	0.0	0.0	0.0	0.0	0.0	0.0	0.0	0.0	0.0	0.0	0.0	mannosyltransferase [EC:2.4.1.-]
K02984	0.0	0.0	0.0	0.0	0.0	0.0	0.0	0.0	0.0	0.0	1.0	0.0	0.0	0.0	0.0	0.0	0.0	0.0	0.0	0.0	0.0	0.0	0.0	small subunit ribosomal protein S3Ae
K02986	16076.0	16935.0	9986.0	4726.0	5493.0	6706.0	2771.0	6985.0	7227.0	10606.0	14422.0	8597.0	13590.0	6197.0	11722.0	2328.0	6486.0	5737.0	12021.0	22413.0	15026.0	7100.0	3932.0	small subunit ribosomal protein S4
K02987	0.0	0.0	0.0	0.0	0.0	0.0	0.0	0.0	0.0	0.0	1.0	0.0	0.0	0.0	0.0	0.0	0.0	0.0	0.0	0.0	0.0	0.0	0.0	small subunit ribosomal protein S4e
K02636	184.0	45.0	37.0	20.0	19.0	98.0	6.0	29.0	70.0	71.0	138.0	92.0	307.0	16.0	90.0	13.0	52.0	10.0	85.0	106.0	117.0	42.0	39.0	cytochrome b6-f complex iron-sulfur subunit [EC:1.10.99.1]
K02982	15867.0	16779.0	9879.0	4685.0	5145.0	6606.0	2700.0	6521.0	7054.0	10417.0	14099.0	8541.0	13316.0	6154.0	11427.0	2317.0	6344.0	5585.0	11858.0	21516.0	14798.0	7044.0	3891.0	small subunit ribosomal protein S3
K02983	0.0	0.0	0.0	0.0	0.0	0.0	0.0	0.0	0.0	0.0	1.0	0.0	0.0	0.0	0.0	0.0	0.0	0.0	0.0	0.0	0.0	0.0	0.0	small subunit ribosomal protein S30e
K02638	74.0	25.0	44.0	28.0	16.0	52.0	9.0	23.0	88.0	81.0	208.0	111.0	271.0	18.0	115.0	11.0	50.0	12.0	117.0	128.0	222.0	48.0	23.0	plastocyanin
K02639	400.0	94.0	268.0	98.0	55.0	232.0	12.0	99.0	295.0	282.0	501.0	321.0	930.0	53.0	498.0	43.0	228.0	50.0	280.0	1214.0	520.0	181.0	77.0	ferredoxin
K02988	15593.0	16695.0	9873.0	4655.0	5137.0	6608.0	2694.0	6521.0	7038.0	10347.0	14136.0	8541.0	13253.0	6151.0	11398.0	2315.0	6341.0	5582.0	11850.0	20572.0	14790.0	7044.0	3888.0	small subunit ribosomal protein S5
K08298	214.0	470.0	324.0	205.0	433.0	162.0	387.0	659.0	166.0	320.0	53.0	137.0	187.0	48.0	169.0	162.0	327.0	311.0	305.0	359.0	316.0	282.0	337.0	crotonobetainyl-CoA:carnitine CoA-transferase [EC:2.8.3.-]
K08299	201.0	232.0	459.0	263.0	57.0	58.0	14.0	70.0	215.0	575.0	536.0	238.0	497.0	63.0	549.0	24.0	280.0	57.0	286.0	816.0	569.0	202.0	55.0	carnitinyl-CoA dehydratase [EC:4.2.1.-]
K03583	2812.0	2186.0	2162.0	613.0	821.0	777.0	43.0	500.0	1006.0	1669.0	3206.0	2180.0	2467.0	438.0	1625.0	426.0	990.0	395.0	2131.0	4686.0	3136.0	755.0	647.0	exodeoxyribonuclease V gamma subunit [EC:3.1.11.5]
K03582	2800.0	2179.0	2167.0	612.0	821.0	837.0	44.0	499.0	1012.0	1669.0	3212.0	2180.0	2450.0	439.0	1627.0	425.0	1029.0	396.0	2126.0	4727.0	3253.0	746.0	657.0	exodeoxyribonuclease V beta subunit [EC:3.1.11.5]
K03581	9848.0	10379.0	3878.0	1749.0	2212.0	3317.0	701.0	2133.0	1877.0	4270.0	4761.0	2737.0	4566.0	2388.0	3197.0	1561.0	2155.0	1856.0	4382.0	11182.0	4761.0	2594.0	930.0	exodeoxyribonuclease V alpha subunit [EC:3.1.11.5]
K03580	1950.0	1558.0	1335.0	361.0	637.0	523.0	5.0	229.0	268.0	679.0	278.0	1313.0	740.0	182.0	435.0	285.0	229.0	257.0	1341.0	1262.0	488.0	172.0	395.0	ATP-dependent helicase HepA [EC:3.6.4.-];ATP-dependent helicase HepA [EC:3.6.1.-]
K03587	10973.0	9955.0	8959.0	3796.0	3934.0	4458.0	2080.0	5170.0	6667.0	8676.0	13816.0	8460.0	12619.0	4360.0	10918.0	1679.0	5754.0	4522.0	10561.0	18355.0	13965.0	5581.0	3805.0	cell division protein FtsI (penicillin-binding protein 3) [EC:2.4.1.129]
K03586	3912.0	2780.0	2939.0	983.0	941.0	879.0	80.0	879.0	1803.0	2926.0	4771.0	4084.0	4171.0	723.0	2766.0	523.0	1549.0	586.0	3229.0	6956.0	4409.0	1059.0	1069.0	cell division protein FtsL
K03585	15197.0	8231.0	11606.0	4694.0	3868.0	4191.0	1075.0	4577.0	8543.0	13168.0	23587.0	13882.0	21486.0	3330.0	18432.0	2005.0	7489.0	4514.0	13841.0	29671.0	20125.0	4989.0	3683.0	membrane fusion protein
K03584	15112.0	16027.0	9342.0	3988.0	3944.0	5139.0	2018.0	5082.0	6652.0	9283.0	14016.0	8426.0	13076.0	5601.0	11305.0	1979.0	6071.0	3513.0	10843.0	19926.0	13884.0	6447.0	3236.0	DNA repair protein RecO (recombination protein O)
K03589	13105.0	13572.0	8942.0	3704.0	3750.0	4425.0	1961.0	4945.0	6512.0	8939.0	13849.0	8344.0	12765.0	5137.0	11102.0	1914.0	5687.0	3413.0	10344.0	20054.0	13742.0	6365.0	3481.0	cell division protein FtsQ
K03588	17313.0	20941.0	10109.0	4717.0	5074.0	7138.0	2651.0	6592.0	7229.0	11161.0	15147.0	8886.0	13672.0	5449.0	11867.0	2351.0	6412.0	5476.0	11892.0	24227.0	15022.0	6860.0	3912.0	cell division protein FtsW
K01725	1840.0	829.0	1272.0	502.0	236.0	218.0	51.0	494.0	963.0	1569.0	2039.0	2217.0	2336.0	349.0	1650.0	365.0	920.0	269.0	1607.0	3236.0	1697.0	526.0	510.0	cyanate lyase [EC:4.2.1.104]
K01724	7288.0	5064.0	6385.0	2215.0	1973.0	2273.0	988.0	2281.0	4907.0	6469.0	12361.0	7202.0	11305.0	1934.0	9753.0	1333.0	4773.0	1844.0	7665.0	15564.0	12271.0	2609.0	2212.0	4a-hydroxytetrahydrobiopterin dehydratase [EC:4.2.1.96]
K01727	369.0	286.0	171.0	67.0	49.0	196.0	2.0	69.0	30.0	47.0	125.0	99.0	82.0	129.0	227.0	22.0	59.0	28.0	187.0	124.0	113.0	35.0	29.0	hyaluronate lyase [EC:4.2.2.1]
K01726	2501.0	4757.0	1174.0	530.0	399.0	845.0	142.0	415.0	1133.0	1997.0	2445.0	1925.0	2562.0	2044.0	1699.0	264.0	1225.0	376.0	1409.0	4259.0	2383.0	691.0	483.0	None
K01721	798.0	405.0	770.0	254.0	125.0	172.0	56.0	228.0	564.0	762.0	1560.0	734.0	1606.0	168.0	1275.0	528.0	671.0	133.0	879.0	2342.0	1365.0	427.0	182.0	nitrile hydratase [EC:4.2.1.84]
K01720	2536.0	1959.0	1786.0	875.0	375.0	409.0	74.0	594.0	1551.0	2151.0	4790.0	3037.0	3187.0	564.0	2810.0	551.0	1345.0	302.0	1683.0	6129.0	4128.0	873.0	450.0	2-methylcitrate dehydratase [EC:4.2.1.79]
K01722	0.0	0.0	0.0	0.0	0.0	0.0	0.0	0.0	0.0	0.0	0.0	0.0	0.0	0.0	2.0	1.0	0.0	0.0	0.0	0.0	0.0	0.0	0.0	None
K13008	0.0	0.0	0.0	0.0	0.0	0.0	0.0	0.0	0.0	0.0	0.0	0.0	0.0	0.0	0.0	0.0	0.0	0.0	0.0	0.0	0.0	0.0	0.0	O-antigen polymerase
K01729	397.0	155.0	1106.0	145.0	590.0	330.0	9.0	237.0	156.0	239.0	436.0	1045.0	409.0	49.0	272.0	14.0	170.0	265.0	1300.0	840.0	633.0	117.0	338.0	poly(beta-D-mannuronate) lyase [EC:4.2.2.3]
K01728	1647.0	959.0	970.0	521.0	244.0	324.0	64.0	414.0	1243.0	1503.0	3634.0	2415.0	2600.0	454.0	1870.0	433.0	1028.0	193.0	1149.0	4551.0	3325.0	629.0	294.0	pectate lyase [EC:4.2.2.2]
K09530	0.0	0.0	0.0	0.0	0.0	0.0	0.0	0.0	0.0	0.0	0.0	0.0	0.0	0.0	0.0	0.0	0.0	0.0	0.0	0.0	0.0	0.0	0.0	DnaJ homolog subfamily C member 10
K09539	0.0	0.0	0.0	0.0	0.0	0.0	0.0	0.0	0.0	0.0	0.0	0.0	0.0	0.0	0.0	0.0	0.0	0.0	0.0	0.0	0.0	0.0	0.0	DnaJ homolog subfamily C member 19
K02188	4930.0	7111.0	3050.0	1516.0	1414.0	2774.0	1036.0	2472.0	2517.0	3769.0	4650.0	2385.0	5078.0	2835.0	4826.0	286.0	2429.0	1745.0	4059.0	8146.0	5669.0	3598.0	1241.0	cobalamin biosynthesis protein CbiD;cobalt-precorrin-5B (C1)-methyltransferase [EC:2.1.1.195]
K02189	5460.0	7035.0	3493.0	1410.0	1457.0	2371.0	941.0	1775.0	2677.0	3838.0	5560.0	2931.0	5844.0	2327.0	5462.0	472.0	2728.0	1117.0	4233.0	9247.0	6086.0	1389.0	1271.0	cobalamin biosynthesis protein CbiG;cobalt-precorrin 5A hydrolase [EC:3.7.1.12]
K02182	1204.0	1089.0	1150.0	597.0	604.0	324.0	432.0	971.0	1071.0	1450.0	1730.0	2001.0	2055.0	345.0	1537.0	274.0	1190.0	481.0	1381.0	3037.0	1835.0	724.0	623.0	crotonobetaine/carnitine-CoA ligase [EC:6.2.1.-]
K02183	0.0	0.0	0.0	0.0	0.0	0.0	0.0	0.0	0.0	0.0	0.0	0.0	0.0	0.0	0.0	0.0	0.0	0.0	0.0	0.0	0.0	0.0	0.0	calmodulin
K03769	9444.0	8772.0	8352.0	3345.0	3038.0	2945.0	885.0	3836.0	5752.0	9091.0	12347.0	10919.0	14299.0	3371.0	12600.0	1690.0	4947.0	2379.0	10016.0	19176.0	11899.0	4427.0	2475.0	peptidyl-prolyl cis-trans isomerase C [EC:5.2.1.8]
K03768	14554.0	14357.0	7756.0	3616.0	4385.0	6059.0	2065.0	4199.0	4237.0	7139.0	9277.0	5994.0	8151.0	4802.0	6324.0	1929.0	4404.0	4550.0	8497.0	16509.0	10074.0	3392.0	2438.0	peptidyl-prolyl cis-trans isomerase B (cyclophilin B) [EC:5.2.1.8]
K03767	5834.0	4384.0	4656.0	1389.0	1793.0	1114.0	503.0	1881.0	2775.0	3746.0	5976.0	3278.0	5101.0	905.0	4369.0	729.0	2074.0	999.0	4626.0	7183.0	4672.0	1564.0	1756.0	peptidyl-prolyl cis-trans isomerase A (cyclophilin A) [EC:5.2.1.8]
K03765	6.0	10.0	9.0	4.0	1.0	1.0	0.0	1.0	5.0	6.0	15.0	4.0	25.0	1.0	5.0	1.0	1.0	0.0	3.0	16.0	9.0	2.0	1.0	transcriptional activator of cad operon
K03764	782.0	177.0	242.0	182.0	4.0	16.0	1.0	9.0	32.0	297.0	31.0	17.0	104.0	141.0	135.0	4.0	12.0	5.0	17.0	400.0	16.0	71.0	5.0	transcriptional repressor of met regulon (beta-ribbon, MetJ family)
K03763	6447.0	9628.0	1758.0	1237.0	1816.0	3421.0	1335.0	1734.0	1077.0	2359.0	1040.0	288.0	1306.0	3359.0	1018.0	655.0	1667.0	1860.0	2443.0	5060.0	2689.0	1557.0	687.0	DNA polymerase III subunit alpha, Gram-positive type [EC:2.7.7.7]
K03762	2198.0	2079.0	2495.0	638.0	890.0	779.0	37.0	545.0	1612.0	1424.0	2366.0	2312.0	2109.0	237.0	1999.0	1192.0	1223.0	497.0	2526.0	4339.0	2338.0	642.0	1544.0	MFS transporter, MHS family, proline/betaine transporter
K03761	4694.0	3333.0	5217.0	2300.0	984.0	914.0	290.0	1944.0	4797.0	6833.0	12194.0	7762.0	12112.0	1853.0	11490.0	1315.0	4288.0	1151.0	5903.0	15269.0	11080.0	2807.0	1210.0	MFS transporter, MHS family, alpha-ketoglutarate permease
K03760	3805.0	3219.0	3329.0	1734.0	1493.0	1573.0	718.0	1882.0	2738.0	3971.0	6697.0	3895.0	6347.0	1250.0	5491.0	561.0	2149.0	1991.0	4055.0	8473.0	6492.0	1490.0	1169.0	phosphoethanolamine transferase
K09457	5844.0	3302.0	3401.0	1939.0	1566.0	2422.0	886.0	2860.0	2647.0	4568.0	6187.0	3120.0	6600.0	3066.0	6157.0	521.0	2230.0	2744.0	5009.0	8205.0	6143.0	3983.0	1501.0	7-cyano-7-deazaguanine reductase [EC:1.7.1.13]
K09456	2987.0	1865.0	4218.0	1444.0	1091.0	783.0	151.0	1267.0	2596.0	3685.0	5911.0	5422.0	6494.0	961.0	5888.0	394.0	2406.0	814.0	4748.0	8543.0	5590.0	1505.0	1051.0	putative acyl-CoA dehydrogenase
K09459	515.0	163.0	78.0	34.0	41.0	37.0	0.0	15.0	32.0	37.0	130.0	69.0	100.0	2.0	117.0	3.0	193.0	20.0	54.0	338.0	129.0	71.0	14.0	phosphonopyruvate decarboxylase [EC:4.1.1.82]
K09458	23090.0	16754.0	13344.0	5962.0	4847.0	7107.0	2153.0	6753.0	10221.0	15221.0	24323.0	15380.0	23998.0	6094.0	21930.0	2921.0	9082.0	5418.0	16885.0	34669.0	23285.0	8040.0	4633.0	3-oxoacyl-[acyl-carrier-protein] synthase II [EC:2.3.1.179]
K00602	31580.0	32159.0	19437.0	9159.0	9614.0	13176.0	4907.0	12226.0	13805.0	20309.0	28042.0	16803.0	26195.0	11512.0	22615.0	4358.0	11636.0	10767.0	22970.0	43357.0	29209.0	13716.0	6778.0	phosphoribosylaminoimidazolecarboxamide formyltransferase / IMP cyclohydrolase [EC:2.1.2.3 3.5.4.10]
K13988	0.0	1.0	0.0	0.0	0.0	1.0	2.0	1.0	0.0	7.0	0.0	0.0	0.0	0.0	5.0	0.0	0.0	0.0	0.0	22.0	5.0	2.0	1.0	ADP-ribose pyrophosphatase [EC:3.6.1.13]
K13985	0.0	0.0	0.0	0.0	0.0	0.0	0.0	0.0	0.0	0.0	0.0	0.0	0.0	0.0	0.0	0.0	0.0	0.0	0.0	0.0	0.0	0.0	0.0	N-acyl-phosphatidylethanolamine-hydrolyzing phospholipase D [EC:3.1.4.-]
K09981	1174.0	701.0	1069.0	371.0	213.0	218.0	60.0	450.0	789.0	1303.0	2376.0	1132.0	1897.0	280.0	1578.0	399.0	603.0	223.0	1402.0	2707.0	1854.0	486.0	324.0	hypothetical protein
K09980	563.0	436.0	1585.0	390.0	647.0	379.0	28.0	276.0	291.0	850.0	894.0	1199.0	885.0	129.0	812.0	34.0	370.0	303.0	1679.0	1633.0	988.0	224.0	370.0	hypothetical protein
K09983	1794.0	1054.0	1544.0	607.0	309.0	302.0	77.0	630.0	1283.0	1933.0	2814.0	2513.0	3053.0	450.0	2447.0	196.0	1146.0	323.0	1977.0	4217.0	2552.0	734.0	512.0	hypothetical protein
K09982	1657.0	1150.0	1834.0	779.0	302.0	300.0	114.0	744.0	1785.0	2362.0	4310.0	2370.0	4691.0	693.0	4516.0	194.0	1380.0	365.0	2297.0	5204.0	3814.0	1131.0	501.0	hypothetical protein
K09985	2105.0	1436.0	2289.0	939.0	396.0	449.0	151.0	878.0	1946.0	2886.0	5142.0	2726.0	5418.0	802.0	5425.0	464.0	1672.0	385.0	2996.0	6045.0	4516.0	1213.0	578.0	hypothetical protein
K09984	999.0	616.0	996.0	298.0	223.0	219.0	37.0	417.0	562.0	1093.0	1539.0	916.0	1539.0	196.0	1312.0	61.0	493.0	237.0	1543.0	2094.0	1356.0	420.0	245.0	hypothetical protein
K09987	2096.0	1435.0	2292.0	939.0	393.0	432.0	152.0	881.0	1951.0	2899.0	5129.0	2721.0	5377.0	797.0	5438.0	465.0	1681.0	385.0	2990.0	6000.0	4532.0	1210.0	568.0	hypothetical protein
K09986	2556.0	2720.0	3296.0	1061.0	1000.0	833.0	154.0	1085.0	2168.0	3241.0	5326.0	3995.0	5949.0	838.0	5604.0	740.0	1860.0	630.0	4269.0	6624.0	4965.0	1283.0	915.0	hypothetical protein
K09989	3527.0	1565.0	2952.0	929.0	1019.0	1019.0	107.0	940.0	1663.0	2688.0	3609.0	3968.0	4133.0	571.0	3197.0	724.0	1532.0	602.0	3837.0	6295.0	3342.0	886.0	1020.0	hypothetical protein
K09988	1506.0	1582.0	1804.0	896.0	257.0	408.0	109.0	614.0	1473.0	2352.0	3709.0	2134.0	3953.0	605.0	4252.0	183.0	1206.0	250.0	1805.0	4915.0	3338.0	916.0	314.0	hypothetical protein
K12583	567.0	991.0	1701.0	490.0	399.0	142.0	10.0	374.0	223.0	234.0	1077.0	728.0	360.0	210.0	723.0	394.0	285.0	107.0	862.0	982.0	861.0	183.0	121.0	phosphatidylinositol alpha 1,6-mannosyltransferase [EC:2.4.1.-]
K12582	705.0	165.0	244.0	186.0	2.0	13.0	1.0	7.0	23.0	301.0	14.0	15.0	70.0	141.0	138.0	6.0	8.0	5.0	10.0	380.0	7.0	65.0	5.0	TDP-Fuc4NAc transferase [EC:2.4.1.-]
K12589	0.0	0.0	0.0	0.0	0.0	0.0	0.0	0.0	0.0	0.0	1.0	0.0	0.0	0.0	0.0	0.0	0.0	0.0	0.0	0.0	0.0	0.0	0.0	exosome complex component RRP42
K11720	6237.0	4395.0	5896.0	2601.0	2291.0	2181.0	811.0	2568.0	4082.0	6412.0	10087.0	6909.0	9779.0	1778.0	8358.0	996.0	3423.0	2482.0	7049.0	13471.0	9504.0	2357.0	1986.0	lipopolysaccharide export system permease protein
K09759	1095.0	1143.0	257.0	112.0	79.0	389.0	36.0	66.0	58.0	354.0	240.0	118.0	230.0	25.0	248.0	27.0	35.0	40.0	290.0	2056.0	81.0	66.0	20.0	nondiscriminating aspartyl-tRNA synthetase [EC:6.1.1.23]
K10985	96.0	322.0	244.0	179.0	1.0	131.0	0.0	4.0	16.0	283.0	3.0	2.0	48.0	118.0	129.0	1.0	6.0	5.0	0.0	112.0	5.0	41.0	1.0	PTS system, galactosamine-specific IIC component
K10984	119.0	657.0	244.0	181.0	2.0	138.0	1.0	7.0	17.0	296.0	9.0	2.0	48.0	118.0	135.0	1.0	13.0	5.0	1.0	212.0	10.0	42.0	1.0	PTS system, galactosamine-specific IIB component [EC:2.7.1.69]
K07468	1.0	17.0	0.0	0.0	0.0	0.0	0.0	0.0	0.0	7.0	0.0	0.0	0.0	0.0	6.0	0.0	0.0	0.0	0.0	6.0	17.0	0.0	0.0	putative ATP-dependent DNA ligase [EC:6.5.1.1]
K07469	172.0	483.0	25.0	12.0	6.0	73.0	2.0	2.0	48.0	64.0	22.0	5.0	14.0	0.0	30.0	0.0	1.0	54.0	43.0	186.0	5.0	77.0	0.0	aldehyde dehydrogenase (FAD-independent) [EC:1.2.99.7]
K07464	4483.0	5339.0	1413.0	1427.0	1779.0	2799.0	1276.0	3416.0	782.0	2773.0	758.0	281.0	1102.0	3093.0	729.0	460.0	534.0	3258.0	2900.0	2344.0	1303.0	5361.0	1063.0	putative RecB family exonuclease
K07465	608.0	552.0	1531.0	418.0	770.0	333.0	396.0	938.0	1104.0	219.0	376.0	478.0	601.0	194.0	427.0	217.0	565.0	370.0	861.0	767.0	705.0	373.0	707.0	putative RecB family exonuclease
K07466	20.0	2.0	24.0	4.0	4.0	128.0	1.0	0.0	34.0	204.0	14.0	0.0	32.0	3.0	23.0	0.0	5.0	0.0	8.0	35.0	4.0	49.0	0.0	replication factor A1
K07467	887.0	3490.0	139.0	90.0	104.0	669.0	57.0	60.0	151.0	908.0	273.0	71.0	543.0	85.0	436.0	15.0	134.0	63.0	300.0	2141.0	140.0	280.0	97.0	phage replication initiation protein
K07460	14842.0	15980.0	9675.0	4541.0	4939.0	6302.0	2638.0	6412.0	6906.0	10005.0	13886.0	8429.0	12948.0	5637.0	11118.0	2242.0	5868.0	5446.0	11537.0	19759.0	14457.0	6896.0	3500.0	putative endonuclease
K07461	8409.0	9199.0	5556.0	2473.0	3059.0	3772.0	1577.0	2900.0	3728.0	6783.0	10214.0	3759.0	8145.0	4498.0	6844.0	1266.0	4118.0	2772.0	7603.0	13119.0	10033.0	3326.0	1977.0	putative endonuclease
K07462	15457.0	14201.0	8690.0	4422.0	4818.0	7210.0	3007.0	5795.0	6477.0	10321.0	13466.0	7770.0	13048.0	7419.0	10873.0	1775.0	6650.0	5648.0	11416.0	20790.0	15438.0	6639.0	3707.0	single-stranded-DNA-specific exonuclease [EC:3.1.-.-]
K07463	20.0	2.0	24.0	4.0	4.0	128.0	1.0	0.0	34.0	204.0	14.0	0.0	32.0	3.0	23.0	0.0	5.0	0.0	8.0	35.0	4.0	49.0	0.0	archaea-specific RecJ-like exonuclease
K10679	2163.0	633.0	1807.0	653.0	685.0	615.0	12.0	337.0	553.0	1422.0	611.0	1693.0	1487.0	135.0	908.0	353.0	406.0	291.0	1643.0	2381.0	806.0	317.0	570.0	nitroreductase / dihydropteridine reductase [EC:1.-.-.- 1.5.1.34]
K10678	152.0	1317.0	253.0	192.0	8.0	92.0	2.0	20.0	59.0	342.0	165.0	38.0	147.0	24.0	167.0	6.0	26.0	8.0	53.0	416.0	40.0	87.0	16.0	nitroreductase [EC:1.-.-.-]
K10671	0.0	0.0	0.0	0.0	0.0	0.0	0.0	0.0	0.0	1.0	0.0	0.0	0.0	0.0	0.0	0.0	0.0	0.0	0.0	0.0	0.0	0.0	0.0	sarcosine reductase [EC:1.21.4.3]
K10670	1361.0	6950.0	680.0	574.0	1187.0	1277.0	775.0	1810.0	379.0	1275.0	265.0	198.0	494.0	688.0	369.0	742.0	599.0	1006.0	873.0	1352.0	394.0	1489.0	110.0	glycine reductase [EC:1.21.4.2]
K10673	1262.0	928.0	1568.0	707.0	262.0	246.0	103.0	595.0	1588.0	1897.0	3566.0	2676.0	3896.0	595.0	4014.0	158.0	1162.0	241.0	1761.0	4096.0	3335.0	848.0	310.0	streptomycin 3"-kinase [EC:2.7.1.87]
K10672	353.0	115.0	201.0	138.0	426.0	325.0	352.0	547.0	139.0	194.0	62.0	61.0	150.0	128.0	137.0	237.0	98.0	270.0	158.0	488.0	107.0	613.0	26.0	betaine reductase [EC:1.21.4.4]
K10674	817.0	474.0	1504.0	393.0	666.0	390.0	34.0	382.0	783.0	943.0	1439.0	2620.0	1547.0	274.0	1216.0	67.0	809.0	356.0	1745.0	2679.0	1571.0	370.0	429.0	ectoine hydroxylase [EC:1.14.11.-]
K10677	52.0	1009.0	104.0	13.0	17.0	21.0	1.0	25.0	9.0	6.0	78.0	68.0	34.0	4.0	70.0	294.0	14.0	16.0	129.0	16.0	55.0	8.0	16.0	inulin fructotransferase (DFA-I-forming) [EC:4.2.2.17]
K10676	178.0	91.0	221.0	88.0	80.0	44.0	12.0	65.0	196.0	249.0	586.0	279.0	530.0	52.0	559.0	12.0	364.0	62.0	338.0	791.0	645.0	183.0	59.0	2,4-dichlorophenol 6-monooxygenase [EC:1.14.13.20]
K08726	1.0	0.0	0.0	0.0	0.0	0.0	0.0	0.0	0.0	0.0	0.0	0.0	0.0	0.0	0.0	0.0	0.0	0.0	0.0	0.0	0.0	0.0	0.0	soluble epoxide hydrolase [EC:3.3.2.10]
K08724	202.0	613.0	114.0	87.0	191.0	100.0	52.0	83.0	102.0	243.0	117.0	91.0	127.0	396.0	146.0	63.0	389.0	114.0	260.0	364.0	170.0	125.0	55.0	penicillin-binding protein 2B
K08722	2833.0	1435.0	604.0	391.0	141.0	584.0	5.0	72.0	99.0	440.0	85.0	48.0	227.0	34.0	214.0	7.0	44.0	13.0	287.0	1190.0	62.0	81.0	16.0	5'-nucleotidase [EC:3.1.3.5]
K08723	30.0	113.0	239.0	184.0	1.0	5.0	0.0	6.0	20.0	295.0	4.0	10.0	51.0	17.0	129.0	3.0	5.0	5.0	10.0	309.0	2.0	64.0	3.0	5'-nucleotidase [EC:3.1.3.5]
K08720	31.0	19.0	19.0	5.0	2.0	9.0	3.0	4.0	22.0	21.0	41.0	4.0	25.0	1.0	16.0	23.0	13.0	2.0	14.0	39.0	12.0	18.0	7.0	outer membrane protein OmpU
K08721	577.0	480.0	565.0	322.0	119.0	91.0	32.0	239.0	739.0	913.0	1370.0	1727.0	1544.0	274.0	1160.0	65.0	671.0	115.0	675.0	2300.0	1227.0	297.0	178.0	multidrug resistance outer membrane protein OprJ
K08728	109.0	419.0	64.0	20.0	11.0	27.0	2.0	14.0	38.0	100.0	157.0	18.0	171.0	23.0	67.0	10.0	44.0	12.0	96.0	342.0	131.0	31.0	34.0	nucleoside deoxyribosyltransferase [EC:2.4.2.6]
K10187	20.0	18.0	10.0	8.0	2.0	8.0	1.0	9.0	17.0	60.0	1.0	6.0	74.0	11.0	45.0	2.0	25.0	2.0	35.0	136.0	64.0	7.0	6.0	germacradienol/geosmin synthase [EC:4.2.3.22 4.2.3.75 4.1.99.16];germacradienol/germacrene-D synthase [EC:4.2.3.22]
K00119	2757.0	1666.0	3414.0	1060.0	951.0	758.0	158.0	1039.0	2264.0	3205.0	5758.0	3836.0	6266.0	802.0	5675.0	377.0	1937.0	637.0	4217.0	7190.0	5500.0	1392.0	984.0	None
K00118	1099.0	1431.0	959.0	353.0	227.0	255.0	48.0	350.0	825.0	1474.0	2758.0	714.0	2251.0	306.0	1989.0	103.0	891.0	451.0	1195.0	3036.0	1971.0	554.0	266.0	glucose-fructose oxidoreductase [EC:1.1.99.28]
K00449	3094.0	2494.0	3957.0	1285.0	1090.0	768.0	155.0	1325.0	2543.0	3333.0	5770.0	5636.0	6194.0	949.0	6037.0	648.0	2200.0	1066.0	4667.0	7858.0	5491.0	1419.0	963.0	protocatechuate 3,4-dioxygenase, beta subunit [EC:1.13.11.3]
K00448	2426.0	2307.0	2651.0	1133.0	520.0	446.0	148.0	1027.0	2446.0	3200.0	5587.0	4503.0	5963.0	927.0	5832.0	636.0	2087.0	475.0	3140.0	7211.0	5062.0	1319.0	600.0	protocatechuate 3,4-dioxygenase, alpha subunit [EC:1.13.11.3]
K00115	0.0	1.0	0.0	1.0	0.0	0.0	0.0	0.0	0.0	0.0	6.0	0.0	0.0	0.0	27.0	1.0	0.0	0.0	0.0	0.0	0.0	0.0	0.0	glucose dehydrogenase (acceptor) [EC:1.1.99.10]
K00446	1024.0	399.0	768.0	224.0	140.0	162.0	29.0	231.0	394.0	854.0	1240.0	527.0	1398.0	111.0	1270.0	941.0	456.0	111.0	743.0	2004.0	1134.0	348.0	241.0	catechol 2,3-dioxygenase [EC:1.13.11.2]
K00117	4747.0	2688.0	4638.0	1700.0	1305.0	1182.0	224.0	1567.0	3463.0	5420.0	10365.0	5714.0	9220.0	1305.0	8411.0	717.0	2968.0	1897.0	5478.0	11463.0	8714.0	2014.0	1220.0	quinoprotein glucose dehydrogenase [EC:1.1.5.2]
K00116	2842.0	1807.0	4809.0	1570.0	2618.0	1720.0	626.0	1756.0	1200.0	1843.0	3261.0	3433.0	2405.0	809.0	2407.0	712.0	1207.0	2461.0	4627.0	4271.0	3256.0	615.0	1145.0	malate dehydrogenase (quinone) [EC:1.1.5.4]
K00111	18700.0	15283.0	17026.0	6720.0	5809.0	6492.0	3032.0	6812.0	13562.0	16173.0	27922.0	17739.0	28167.0	7320.0	26894.0	2780.0	11382.0	4628.0	18992.0	37865.0	28286.0	7502.0	5111.0	glycerol-3-phosphate dehydrogenase [EC:1.1.5.3]
K00442	0.0	0.0	0.0	0.0	0.0	0.0	0.0	0.0	0.0	0.0	0.0	0.0	0.0	0.0	0.0	0.0	0.0	0.0	0.0	14.0	0.0	0.0	0.0	coenzyme F420 hydrogenase delta subunit
K00113	1079.0	564.0	360.0	218.0	439.0	131.0	395.0	673.0	1011.0	359.0	113.0	158.0	320.0	185.0	222.0	168.0	354.0	376.0	354.0	600.0	224.0	411.0	378.0	glycerol-3-phosphate dehydrogenase subunit C [EC:1.1.5.3]
K00112	1082.0	557.0	350.0	216.0	439.0	129.0	392.0	670.0	1014.0	376.0	120.0	156.0	317.0	185.0	213.0	168.0	349.0	375.0	349.0	598.0	219.0	403.0	374.0	glycerol-3-phosphate dehydrogenase subunit B [EC:1.1.5.3]
K01539	2.0	0.0	0.0	0.0	0.0	0.0	2.0	0.0	0.0	0.0	0.0	0.0	0.0	0.0	0.0	0.0	0.0	0.0	0.0	0.0	0.0	0.0	0.0	sodium/potassium-transporting ATPase subunit alpha [EC:3.6.3.9]
K01531	4491.0	5012.0	2295.0	1249.0	779.0	1067.0	226.0	736.0	2241.0	3449.0	6570.0	3566.0	4591.0	955.0	3707.0	325.0	1801.0	566.0	2633.0	8092.0	5206.0	1263.0	705.0	Mg2+-importing ATPase [EC:3.6.3.2]
K04720	4833.0	9398.0	1620.0	1313.0	1506.0	3558.0	1162.0	3399.0	1097.0	3349.0	1000.0	174.0	1116.0	3145.0	824.0	406.0	1253.0	2641.0	3110.0	3906.0	2586.0	5321.0	1115.0	threonine-phosphate decarboxylase [EC:4.1.1.81]
K01533	26274.0	24405.0	20345.0	8105.0	7939.0	9109.0	3118.0	9955.0	13715.0	20359.0	33004.0	19409.0	31296.0	8848.0	27427.0	4724.0	12314.0	7867.0	22976.0	44630.0	30776.0	11026.0	6828.0	Cu2+-exporting ATPase [EC:3.6.3.4]
K01534	26925.0	33291.0	15972.0	7813.0	7037.0	10513.0	3553.0	8787.0	12398.0	20222.0	25347.0	16899.0	28332.0	12348.0	25781.0	4201.0	12318.0	6621.0	19141.0	43755.0	26812.0	10142.0	4562.0	Cd2+/Zn2+-exporting ATPase [EC:3.6.3.3 3.6.3.5]
K01535	66.0	19.0	101.0	20.0	35.0	23.0	1.0	27.0	42.0	89.0	199.0	66.0	160.0	7.0	144.0	6.0	162.0	21.0	47.0	296.0	200.0	111.0	23.0	H+-transporting ATPase [EC:3.6.3.6]
K01537	11260.0	10014.0	2948.0	1920.0	1784.0	4028.0	823.0	2900.0	1675.0	4898.0	3747.0	1202.0	4238.0	3964.0	3231.0	910.0	1857.0	2038.0	4246.0	9352.0	3473.0	4531.0	957.0	Ca2+-transporting ATPase [EC:3.6.3.8]
K14358	0.0	0.0	0.0	0.0	0.0	0.0	0.0	0.0	0.0	0.0	0.0	0.0	0.0	0.0	0.0	0.0	0.0	0.0	0.0	0.0	0.0	0.0	0.0	secernin
K14605	46.0	5.0	12.0	8.0	8.0	38.0	2.0	10.0	30.0	23.0	52.0	40.0	107.0	5.0	40.0	6.0	22.0	4.0	36.0	24.0	44.0	18.0	10.0	lycopene cyclase CruA
K14606	46.0	5.0	12.0	8.0	8.0	38.0	2.0	10.0	30.0	23.0	52.0	40.0	107.0	5.0	40.0	6.0	22.0	4.0	36.0	24.0	44.0	18.0	10.0	lycopene cyclase CruP
K00413	5091.0	3962.0	5202.0	2149.0	2220.0	2024.0	799.0	2462.0	3803.0	5429.0	9693.0	6434.0	8900.0	1533.0	7744.0	750.0	3222.0	2441.0	6708.0	12410.0	9279.0	2144.0	1815.0	ubiquinol-cytochrome c reductase cytochrome c1 subunit [EC:1.10.2.2];ubiquinol-cytochrome c reductase cytochrome c1 subunit
K10120	20.0	1472.0	2.0	2.0	3.0	24.0	24.0	0.0	8.0	61.0	23.0	4.0	19.0	1.0	32.0	0.0	4.0	2.0	45.0	99.0	6.0	1.0	0.0	putative sugar transport system substrate-binding protein
K05600	71.0	25.0	34.0	21.0	23.0	16.0	1.0	34.0	86.0	109.0	25.0	286.0	60.0	14.0	60.0	3.0	49.0	7.0	24.0	66.0	58.0	18.0	12.0	anthranilate 1,2-dioxygenase (deaminating, decarboxylating) small subunit [EC:1.14.12.1]
K05777	1201.0	1386.0	1055.0	551.0	638.0	1078.0	757.0	380.0	749.0	783.0	553.0	206.0	475.0	969.0	405.0	99.0	1330.0	594.0	1095.0	887.0	1905.0	210.0	518.0	putative thiamine transport system substrate-binding protein
K03972	514.0	1528.0	573.0	315.0	109.0	147.0	22.0	162.0	394.0	929.0	1549.0	328.0	1188.0	171.0	1141.0	58.0	351.0	75.0	447.0	1171.0	910.0	248.0	121.0	phage shock protein E
K03973	2277.0	2127.0	946.0	720.0	404.0	740.0	261.0	1207.0	520.0	2088.0	1000.0	402.0	1247.0	1192.0	1302.0	264.0	714.0	969.0	1699.0	1774.0	1012.0	2743.0	395.0	phage shock protein C
K03970	1168.0	394.0	524.0	299.0	66.0	144.0	17.0	96.0	221.0	791.0	592.0	222.0	693.0	106.0	794.0	26.0	197.0	50.0	519.0	1255.0	508.0	208.0	81.0	phage shock protein B
K03971	28.0	113.0	239.0	184.0	1.0	7.0	0.0	6.0	20.0	295.0	3.0	10.0	50.0	17.0	129.0	3.0	5.0	5.0	10.0	336.0	2.0	64.0	3.0	phage shock protein D
K03976	7033.0	9282.0	2241.0	1983.0	2846.0	4466.0	2018.0	3510.0	2178.0	3129.0	1223.0	424.0	1452.0	4159.0	1064.0	691.0	1993.0	3805.0	3886.0	5022.0	3189.0	3964.0	1322.0	putative transcription regulator
K03977	15583.0	16356.0	9887.0	4691.0	5147.0	6620.0	2699.0	6526.0	7049.0	10439.0	14127.0	8538.0	13303.0	5947.0	11478.0	2314.0	6331.0	5588.0	11869.0	21756.0	14722.0	7042.0	3889.0	GTP-binding protein
K03974	1135.0	383.0	523.0	298.0	78.0	145.0	15.0	90.0	212.0	782.0	594.0	218.0	689.0	94.0	755.0	25.0	224.0	48.0	495.0	1231.0	504.0	199.0	78.0	psp operon transcriptional activator
K03975	7150.0	7616.0	4219.0	1593.0	1385.0	1319.0	490.0	1846.0	2999.0	3557.0	5317.0	3924.0	5004.0	869.0	4011.0	1078.0	2413.0	1428.0	3733.0	8155.0	4365.0	1516.0	1556.0	membrane-associated protein
K03978	14391.0	14008.0	7617.0	3623.0	3348.0	5261.0	1715.0	4673.0	5494.0	9588.0	12831.0	7541.0	12293.0	5667.0	10521.0	1751.0	5478.0	3662.0	9866.0	19717.0	13173.0	6495.0	2747.0	GTP-binding protein
K03979	15898.0	15527.0	9891.0	4692.0	5147.0	6669.0	2699.0	6529.0	7050.0	10460.0	14148.0	8541.0	13321.0	6155.0	11473.0	2314.0	6336.0	5589.0	11875.0	21758.0	14801.0	7044.0	3890.0	GTP-binding protein
K13378	2192.0	1765.0	1677.0	481.0	733.0	754.0	26.0	367.0	601.0	1376.0	1818.0	1588.0	1785.0	214.0	1415.0	339.0	563.0	328.0	1736.0	2467.0	1424.0	367.0	515.0	NADH dehydrogenase I subunit C/D [EC:1.6.5.3];NADH-quinone oxidoreductase subunit C/D [EC:1.6.5.3]
K02372	14209.0	11806.0	7520.0	3304.0	3709.0	5188.0	1720.0	3611.0	5451.0	7978.0	11713.0	7507.0	11705.0	3779.0	9851.0	1430.0	4976.0	3507.0	9178.0	18138.0	12499.0	3010.0	2762.0	3R-hydroxymyristoyl ACP dehydrase [EC:4.2.1.-]
K02371	5554.0	5772.0	2229.0	1716.0	2600.0	3927.0	1685.0	3389.0	1680.0	3608.0	2032.0	511.0	1996.0	3009.0	1718.0	553.0	1652.0	3637.0	3736.0	5316.0	3820.0	3263.0	1355.0	enoyl-[acyl carrier protein] reductase II [EC:1.3.1.-]
K02377	6365.0	4884.0	4985.0	2785.0	2620.0	3688.0	2261.0	3418.0	3845.0	5486.0	7569.0	3143.0	6986.0	2479.0	7023.0	539.0	4143.0	3878.0	6283.0	9351.0	9172.0	3869.0	2286.0	GDP-L-fucose synthase [EC:1.1.1.271]
K02379	7946.0	5574.0	8417.0	3330.0	3660.0	3204.0	1908.0	3810.0	5209.0	7094.0	12188.0	7649.0	11118.0	2447.0	9833.0	1377.0	5047.0	3371.0	8840.0	16016.0	12691.0	3227.0	2831.0	FdhD protein
K03396	105.0	80.0	112.0	43.0	15.0	34.0	4.0	36.0	84.0	121.0	288.0	102.0	198.0	22.0	250.0	35.0	97.0	20.0	124.0	299.0	231.0	77.0	27.0	S-(hydroxymethyl)glutathione synthase [EC:4.4.1.22]
K03397	0.0	0.0	0.0	0.0	0.0	0.0	0.0	0.0	0.0	0.0	0.0	0.0	0.0	0.0	0.0	0.0	0.0	0.0	0.0	0.0	0.0	0.0	0.0	indoleacetate---lysine synthetase [EC:6.3.2.20]
K03394	12444.0	12481.0	8363.0	3654.0	3332.0	5939.0	2061.0	5775.0	5841.0	9426.0	11498.0	6841.0	12463.0	5946.0	11396.0	1268.0	5744.0	4269.0	11102.0	17151.0	13554.0	7978.0	3195.0	precorrin-2 C20-methyltransferase / cobalt-factor-2 C20-methyltransferase [EC:2.1.1.130 2.1.1.151];precorrin-2/cobalt-factor-2 C20-methyltransferase [EC:2.1.1.130 2.1.1.151]
K03395	27.0	14.0	32.0	24.0	26.0	15.0	1.0	11.0	76.0	14.0	18.0	298.0	40.0	10.0	27.0	3.0	6.0	1.0	28.0	14.0	26.0	6.0	6.0	gentamicin 3'-N-acetyltransferase [EC:2.3.1.60]
K03392	712.0	241.0	428.0	127.0	72.0	86.0	15.0	151.0	232.0	381.0	517.0	249.0	632.0	63.0	757.0	303.0	158.0	109.0	569.0	892.0	458.0	189.0	136.0	aminocarboxymuconate-semialdehyde decarboxylase [EC:4.1.1.45]
K03393	0.0	0.0	0.0	0.0	0.0	0.0	0.0	0.0	0.0	0.0	0.0	0.0	0.0	0.0	0.0	0.0	0.0	0.0	0.0	0.0	0.0	0.0	0.0	aromatic amino acid hydroxylase [EC:1.14.16.-]
K03390	1243.0	1039.0	603.0	304.0	534.0	1041.0	709.0	283.0	705.0	332.0	500.0	65.0	315.0	385.0	246.0	2.0	960.0	533.0	743.0	884.0	1767.0	88.0	550.0	heterodisulfide reductase subunit C [EC:1.8.98.1]
K03391	204.0	36.0	260.0	46.0	68.0	38.0	2.0	53.0	88.0	82.0	259.0	193.0	194.0	10.0	187.0	29.0	286.0	59.0	214.0	654.0	310.0	105.0	35.0	pentachlorophenol monooxygenase [EC:1.14.13.50]
K03399	555.0	719.0	582.0	268.0	866.0	1131.0	791.0	706.0	689.0	361.0	431.0	46.0	323.0	1550.0	255.0	4.0	1028.0	665.0	714.0	525.0	1945.0	152.0	572.0	precorrin-6Y C5,15-methyltransferase [EC:2.1.1.132]
K03027	0.0	0.0	0.0	0.0	0.0	0.0	0.0	0.0	0.0	0.0	0.0	0.0	0.0	0.0	0.0	0.0	0.0	0.0	0.0	0.0	0.0	0.0	0.0	DNA-directed RNA Polymerase III subunit C5 [EC:2.7.7.6];DNA-directed RNA polymerases I and III subunit RPAC1
K12136	90.0	16.0	11.0	4.0	2.0	9.0	0.0	0.0	5.0	8.0	17.0	3.0	20.0	2.0	6.0	0.0	2.0	0.0	4.0	59.0	10.0	6.0	1.0	hydrogenase-4 component A [EC:1.-.-.-]
K12137	268.0	1358.0	35.0	11.0	11.0	91.0	4.0	2.0	64.0	16.0	66.0	11.0	75.0	27.0	36.0	7.0	6.0	7.0	51.0	219.0	74.0	27.0	17.0	hydrogenase-4 component B [EC:1.-.-.-]
K06610	16.0	679.0	6.0	2.0	0.0	76.0	0.0	0.0	8.0	9.0	0.0	0.0	11.0	4.0	2.0	4.0	15.0	0.0	17.0	70.0	9.0	6.0	295.0	MFS transporter, SP family, inositol transporter
K12138	6.0	1277.0	3.0	0.0	1.0	9.0	2.0	0.0	8.0	2.0	17.0	3.0	19.0	1.0	4.0	5.0	1.0	0.0	3.0	81.0	8.0	1.0	3.0	hydrogenase-4 component C [EC:1.-.-.-]
K12139	180.0	1289.0	8.0	0.0	4.0	30.0	2.0	2.0	4.0	5.0	35.0	7.0	43.0	6.0	3.0	4.0	1.0	0.0	13.0	122.0	6.0	10.0	14.0	hydrogenase-4 component D [EC:1.-.-.-]
K11444	202.0	135.0	228.0	73.0	58.0	50.0	12.0	61.0	160.0	286.0	448.0	221.0	444.0	35.0	280.0	58.0	146.0	44.0	334.0	605.0	467.0	116.0	75.0	two-component system, chemotaxis family, response regulator WspR [EC:2.7.7.65]
K11440	4.0	0.0	2.0	2.0	0.0	1.0	0.0	0.0	0.0	0.0	0.0	0.0	0.0	0.0	0.0	0.0	0.0	0.0	1.0	0.0	3.0	0.0	0.0	choline dehydrogenase [EC:1.1.1.1]
K11443	2943.0	1790.0	2658.0	1045.0	480.0	535.0	169.0	973.0	2129.0	3497.0	5793.0	2926.0	6081.0	861.0	5837.0	469.0	1886.0	445.0	3477.0	6895.0	5052.0	1426.0	774.0	two-component system, cell cycle response regulator DivK
K11442	15.0	5.0	7.0	7.0	1.0	1.0	0.0	5.0	5.0	10.0	10.0	5.0	35.0	4.0	18.0	1.0	13.0	1.0	8.0	5.0	23.0	2.0	2.0	putative uridylyltransferase [EC:2.7.7.-]
K00612	1774.0	799.0	1979.0	415.0	752.0	627.0	67.0	530.0	897.0	1450.0	3037.0	1727.0	2680.0	287.0	2109.0	352.0	877.0	405.0	2391.0	3790.0	2335.0	608.0	576.0	carbamoyltransferase [EC:2.1.3.-]
K00613	106.0	57.0	124.0	44.0	23.0	31.0	12.0	45.0	842.0	118.0	181.0	108.0	277.0	39.0	210.0	223.0	149.0	17.0	170.0	392.0	157.0	44.0	37.0	glycine amidinotransferase [EC:2.1.4.1]
K00610	3991.0	7687.0	1617.0	1366.0	1570.0	2636.0	1354.0	2521.0	1003.0	2527.0	912.0	179.0	928.0	2171.0	807.0	620.0	1262.0	2100.0	2547.0	3817.0	2400.0	3738.0	765.0	aspartate carbamoyltransferase regulatory subunit
K00611	10246.0	13290.0	6837.0	3181.0	3973.0	4693.0	2012.0	3117.0	4101.0	4370.0	6175.0	4334.0	6248.0	3328.0	6182.0	933.0	3605.0	3303.0	7212.0	12142.0	7773.0	2456.0	2059.0	ornithine carbamoyltransferase [EC:2.1.3.3]
K00616	12913.0	15057.0	9104.0	4200.0	4305.0	4853.0	1934.0	6138.0	5428.0	9888.0	12986.0	8465.0	12351.0	4788.0	10725.0	2189.0	5475.0	5186.0	10428.0	19713.0	12505.0	6950.0	3217.0	transaldolase [EC:2.2.1.2]
K00617	0.0	0.0	0.0	0.0	0.0	0.0	0.0	0.0	0.0	0.0	0.0	0.0	0.0	0.0	0.0	0.0	0.0	0.0	0.0	0.0	0.0	0.0	0.0	None
K00614	691.0	191.0	106.0	80.0	72.0	51.0	13.0	71.0	282.0	355.0	215.0	644.0	610.0	151.0	318.0	13.0	134.0	15.0	258.0	335.0	250.0	65.0	131.0	None
K00615	32627.0	38447.0	21371.0	9626.0	8693.0	14013.0	5664.0	10873.0	16843.0	23193.0	33241.0	19540.0	32975.0	13628.0	30233.0	4031.0	15726.0	9502.0	24501.0	52744.0	35410.0	12756.0	7983.0	transketolase [EC:2.2.1.1]
K00619	2409.0	1421.0	2114.0	458.0	794.0	680.0	59.0	604.0	671.0	1006.0	2135.0	1946.0	1634.0	332.0	1374.0	399.0	672.0	500.0	2513.0	3525.0	1906.0	538.0	965.0	amino-acid N-acetyltransferase [EC:2.3.1.1]
K10863	0.0	0.0	0.0	0.0	0.0	0.0	0.0	0.0	0.0	0.0	0.0	0.0	0.0	0.0	0.0	0.0	0.0	0.0	0.0	0.0	0.0	0.0	0.0	aprataxin [EC:3.-.-.-]
K07874	0.0	0.0	0.0	0.0	0.0	0.0	0.0	0.0	0.0	0.0	0.0	0.0	0.0	0.0	0.0	0.0	0.0	0.0	0.0	0.0	0.0	0.0	0.0	Ras-related protein Rab-1A
K06234	0.0	0.0	0.0	0.0	0.0	0.0	0.0	0.0	0.0	0.0	0.0	0.0	0.0	0.0	0.0	0.0	0.0	0.0	0.0	0.0	0.0	0.0	0.0	Ras-related protein Rab-23
K10240	246.0	1348.0	202.0	65.0	55.0	67.0	4.0	76.0	54.0	110.0	128.0	118.0	139.0	34.0	284.0	296.0	62.0	29.0	218.0	304.0	206.0	33.0	34.0	cellobiose transport system substrate-binding protein
K10241	241.0	1341.0	198.0	65.0	53.0	67.0	4.0	75.0	57.0	106.0	131.0	119.0	141.0	34.0	291.0	297.0	60.0	29.0	217.0	286.0	201.0	32.0	35.0	cellobiose transport system permease protein
K10242	220.0	1243.0	196.0	63.0	52.0	64.0	4.0	73.0	54.0	96.0	126.0	117.0	139.0	23.0	291.0	296.0	58.0	26.0	206.0	261.0	159.0	31.0	30.0	cellobiose transport system permease protein
K10243	901.0	1941.0	1886.0	533.0	878.0	334.0	404.0	1075.0	1245.0	386.0	1262.0	971.0	675.0	257.0	870.0	527.0	805.0	451.0	1346.0	1591.0	1132.0	502.0	771.0	cellobiose transport system ATP-binding protein
K04110	980.0	621.0	801.0	378.0	137.0	111.0	39.0	293.0	851.0	1170.0	1686.0	1800.0	1907.0	301.0	1390.0	82.0	764.0	141.0	855.0	2999.0	1462.0	404.0	305.0	benzoate-CoA ligase [EC:6.2.1.25]
K04113	13.0	1.0	2.0	0.0	0.0	0.0	0.0	0.0	2.0	0.0	0.0	1.0	8.0	0.0	3.0	0.0	0.0	0.0	6.0	0.0	0.0	0.0	30.0	benzoyl-CoA reductase subunit [EC:1.3.99.15];benzoyl-CoA reductase subunit [EC:1.3.7.8]
K04112	13.0	1.0	2.0	0.0	0.0	2.0	0.0	0.0	2.0	0.0	0.0	1.0	8.0	0.0	6.0	1.0	0.0	0.0	6.0	0.0	0.0	0.0	30.0	benzoyl-CoA reductase subunit [EC:1.3.99.15];benzoyl-CoA reductase subunit [EC:1.3.7.8]
K04115	13.0	1.0	2.0	0.0	0.0	0.0	0.0	0.0	2.0	0.0	0.0	1.0	8.0	0.0	3.0	0.0	0.0	0.0	6.0	0.0	0.0	0.0	30.0	benzoyl-CoA reductase subunit [EC:1.3.99.15];benzoyl-CoA reductase subunit [EC:1.3.7.8]
K04114	13.0	1.0	2.0	0.0	0.0	0.0	0.0	0.0	2.0	0.0	0.0	1.0	8.0	0.0	3.0	0.0	0.0	0.0	6.0	0.0	0.0	0.0	30.0	benzoyl-CoA reductase subunit [EC:1.3.99.15];benzoyl-CoA reductase subunit [EC:1.3.7.8]
K04117	52.0	10.0	105.0	15.0	16.0	20.0	0.0	20.0	15.0	5.0	29.0	57.0	21.0	0.0	7.0	23.0	2.0	15.0	129.0	7.0	10.0	3.0	25.0	cyclohexanecarboxyl-CoA dehydrogenase [EC:1.3.99.-]
K04116	79.0	26.0	173.0	33.0	43.0	30.0	0.0	36.0	49.0	57.0	155.0	115.0	92.0	3.0	87.0	26.0	146.0	35.0	174.0	251.0	148.0	55.0	34.0	cyclohexanecarboxylate-CoA ligase [EC:6.2.1.-]
K04118	64.0	47.0	63.0	16.0	9.0	3.0	2.0	11.0	37.0	89.0	129.0	16.0	145.0	6.0	39.0	3.0	35.0	9.0	84.0	184.0	111.0	21.0	52.0	pimeloyl-CoA dehydrogenase [EC:1.3.1.62]
K05517	382.0	587.0	832.0	436.0	520.0	774.0	703.0	284.0	635.0	468.0	440.0	90.0	292.0	368.0	281.0	5.0	942.0	484.0	729.0	649.0	1710.0	81.0	483.0	nucleoside-specific channel-forming protein
K07705	898.0	646.0	634.0	328.0	602.0	867.0	755.0	345.0	698.0	344.0	515.0	118.0	346.0	748.0	258.0	62.0	1300.0	566.0	843.0	426.0	1822.0	128.0	505.0	two-component system, LytT family, response regulator LytT
K07704	1076.0	3219.0	674.0	339.0	608.0	956.0	760.0	348.0	706.0	352.0	519.0	120.0	355.0	748.0	282.0	72.0	1305.0	567.0	863.0	696.0	1842.0	128.0	509.0	two-component system, LytT family, sensor histidine kinase LytS [EC:2.7.13.3]
K07707	1372.0	497.0	98.0	70.0	210.0	144.0	80.0	31.0	64.0	300.0	95.0	19.0	96.0	301.0	127.0	139.0	42.0	130.0	148.0	538.0	217.0	135.0	48.0	two-component system, AgrA family, response regulator AgrA
K07706	2003.0	605.0	170.0	104.0	62.0	306.0	4.0	34.0	27.0	153.0	94.0	19.0	101.0	185.0	128.0	4.0	31.0	7.0	145.0	700.0	138.0	16.0	5.0	two-component system, AgrA family, sensor histidine kinase AgrC [EC:2.7.13.-]
K07701	29.0	119.0	241.0	185.0	2.0	7.0	0.0	7.0	21.0	295.0	13.0	12.0	50.0	17.0	134.0	4.0	5.0	5.0	10.0	317.0	4.0	64.0	3.0	two-component system, CitB family, sensor histidine kinase DcuS [EC:2.7.13.3]
K07700	689.0	166.0	241.0	186.0	2.0	11.0	0.0	7.0	23.0	297.0	14.0	13.0	58.0	17.0	135.0	7.0	6.0	5.0	0.0	259.0	4.0	65.0	5.0	two-component system, CitB family, cit operon sensor histidine kinase CitA [EC:2.7.13.3]
K07703	30.0	120.0	241.0	185.0	2.0	7.0	0.0	7.0	21.0	295.0	13.0	13.0	52.0	40.0	134.0	5.0	5.0	5.0	10.0	317.0	4.0	64.0	3.0	two-component system, CitB family, response regulator DcuR
K07702	689.0	166.0	241.0	186.0	2.0	11.0	0.0	7.0	23.0	297.0	14.0	13.0	58.0	17.0	135.0	7.0	6.0	5.0	0.0	259.0	4.0	65.0	5.0	two-component system, CitB family, response regulator CitB
K07709	436.0	139.0	295.0	201.0	18.0	139.0	2.0	15.0	104.0	311.0	75.0	23.0	103.0	25.0	161.0	3.0	10.0	113.0	30.0	487.0	33.0	203.0	26.0	two-component system, NtrC family, sensor histidine kinase HydH [EC:2.7.13.3]
K07708	5687.0	2885.0	5050.0	1835.0	1286.0	1109.0	215.0	1654.0	3612.0	5523.0	9385.0	6664.0	9098.0	1337.0	7794.0	970.0	3067.0	936.0	5951.0	12327.0	8505.0	2162.0	1567.0	two-component system, NtrC family, nitrogen regulation sensor histidine kinase GlnL [EC:2.7.13.3]
K01955	18333.0	18306.0	10052.0	4694.0	5261.0	7795.0	2966.0	6517.0	6616.0	9987.0	14006.0	8534.0	12673.0	6766.0	10969.0	1995.0	6581.0	5710.0	11690.0	22950.0	15793.0	6415.0	4224.0	carbamoyl-phosphate synthase large subunit [EC:6.3.5.5]
K13042	1.0	17.0	0.0	0.0	2.0	0.0	1.0	0.0	0.0	7.0	0.0	0.0	0.0	0.0	6.0	0.0	0.0	0.0	0.0	6.0	17.0	0.0	0.0	dimethylglycine N-methyltransferase [EC:2.1.1.161]
K09934	443.0	185.0	310.0	187.0	17.0	25.0	2.0	26.0	22.0	323.0	97.0	51.0	134.0	19.0	185.0	5.0	21.0	13.0	67.0	191.0	31.0	50.0	28.0	hypothetical protein
K09935	1349.0	2063.0	530.0	339.0	111.0	418.0	22.0	166.0	295.0	1023.0	400.0	532.0	679.0	91.0	674.0	27.0	221.0	55.0	366.0	2556.0	371.0	180.0	74.0	hypothetical protein
K06216	20.0	354.0	5.0	10.0	1.0	6.0	0.0	3.0	2.0	8.0	19.0	1.0	27.0	5.0	16.0	4.0	13.0	1.0	3.0	76.0	10.0	6.0	1.0	putative ribose uptake protein
K09937	3524.0	1860.0	2876.0	1226.0	445.0	605.0	152.0	1023.0	2324.0	3446.0	6684.0	3205.0	5857.0	866.0	5397.0	383.0	1829.0	514.0	2978.0	8080.0	6004.0	1615.0	793.0	hypothetical protein
K13745	486.0	2086.0	130.0	68.0	57.0	152.0	5.0	80.0	228.0	468.0	170.0	400.0	694.0	183.0	353.0	579.0	197.0	26.0	219.0	920.0	221.0	100.0	132.0	L-2,4-diaminobutyrate decarboxylase [EC:4.1.1.86]
K13746	3.0	1.0	1.0	0.0	0.0	1.0	0.0	0.0	4.0	0.0	1.0	0.0	11.0	0.0	0.0	0.0	0.0	0.0	3.0	15.0	2.0	2.0	1.0	carboxynorspermidine dehydrogenase
K13747	6842.0	6672.0	3672.0	1953.0	2107.0	3137.0	810.0	2650.0	1996.0	3411.0	4018.0	3207.0	4635.0	1465.0	4691.0	509.0	1605.0	2770.0	5091.0	6726.0	4378.0	3342.0	1227.0	carboxynorspermidine decarboxylase [EC:4.1.1.-]
K13740	0.0	0.0	0.0	0.0	0.0	0.0	0.0	0.0	0.0	0.0	0.0	0.0	0.0	0.0	0.0	0.0	0.0	0.0	0.0	0.0	0.0	0.0	0.0	secreted effector protein SptP
K13741	0.0	0.0	0.0	0.0	0.0	0.0	0.0	0.0	0.0	0.0	0.0	0.0	0.0	0.0	0.0	0.0	0.0	0.0	0.0	0.0	0.0	0.0	0.0	guanine nucleotide exchange factor SopE
K13742	0.0	0.0	0.0	0.0	0.0	0.0	0.0	0.0	0.0	0.0	0.0	0.0	0.0	0.0	0.0	0.0	0.0	0.0	0.0	0.0	0.0	0.0	0.0	protein IpgB1
K06211	888.0	1374.0	266.0	205.0	17.0	172.0	1.0	30.0	63.0	430.0	136.0	38.0	147.0	150.0	237.0	274.0	46.0	12.0	74.0	735.0	58.0	93.0	18.0	HipB family transcriptional regulator, involved in the regulation of NAD biosynthesis
K06212	849.0	1580.0	265.0	198.0	7.0	79.0	7.0	19.0	51.0	342.0	102.0	19.0	146.0	144.0	211.0	9.0	23.0	16.0	18.0	563.0	96.0	130.0	16.0	formate transporter
K09933	2947.0	1479.0	2827.0	938.0	879.0	689.0	78.0	806.0	1585.0	2544.0	4468.0	3729.0	3582.0	558.0	2517.0	203.0	1385.0	572.0	3063.0	6637.0	4197.0	926.0	936.0	hypothetical protein
K02618	489.0	878.0	317.0	113.0	106.0	91.0	9.0	140.0	214.0	312.0	403.0	524.0	297.0	56.0	630.0	337.0	258.0	65.0	285.0	869.0	432.0	160.0	93.0	phenylacetic acid degradation protein
K02619	6342.0	6132.0	5819.0	2366.0	1650.0	1900.0	320.0	2595.0	3436.0	5410.0	9117.0	6624.0	8069.0	2318.0	7322.0	1013.0	2973.0	1801.0	6028.0	11558.0	8601.0	4234.0	1534.0	4-amino-4-deoxychorismate lyase [EC:4.1.3.38]
K02968	15673.0	16672.0	9874.0	4665.0	5137.0	6617.0	2692.0	6520.0	7003.0	10425.0	14072.0	8537.0	13264.0	6154.0	11406.0	2317.0	6332.0	5575.0	11845.0	21687.0	14723.0	6983.0	3884.0	small subunit ribosomal protein S20
K02966	0.0	0.0	0.0	0.0	0.0	0.0	0.0	0.0	0.0	0.0	1.0	0.0	0.0	0.0	0.0	0.0	0.0	0.0	0.0	0.0	0.0	0.0	0.0	small subunit ribosomal protein S19e
K02967	15771.0	16782.0	9887.0	4688.0	5146.0	6665.0	2700.0	6529.0	7054.0	10443.0	14144.0	8539.0	13316.0	6155.0	11491.0	2318.0	6340.0	5587.0	11861.0	21756.0	14799.0	7044.0	3892.0	small subunit ribosomal protein S2
K02616	1454.0	691.0	1024.0	475.0	259.0	253.0	50.0	447.0	1123.0	1454.0	1751.0	2610.0	2191.0	352.0	1909.0	460.0	995.0	199.0	1183.0	3251.0	1734.0	505.0	362.0	phenylacetic acid degradation operon negative regulatory protein
K02965	15863.0	16607.0	9653.0	4513.0	5122.0	6628.0	2686.0	6524.0	7039.0	10154.0	14141.0	8538.0	13274.0	6103.0	11349.0	2316.0	6311.0	5566.0	11855.0	21642.0	14779.0	6875.0	3890.0	small subunit ribosomal protein S19
K02962	0.0	0.0	0.0	0.0	0.0	0.0	0.0	0.0	0.0	0.0	1.0	0.0	0.0	0.0	0.0	0.0	0.0	0.0	0.0	0.0	0.0	0.0	0.0	small subunit ribosomal protein S17e
K02611	1413.0	1569.0	1289.0	519.0	271.0	247.0	53.0	478.0	1094.0	1569.0	2144.0	2412.0	2370.0	368.0	2078.0	500.0	1072.0	230.0	1340.0	3986.0	2009.0	609.0	343.0	phenylacetic acid degradation protein
K02613	1891.0	1887.0	1580.0	633.0	352.0	292.0	77.0	619.0	1439.0	2176.0	3651.0	2671.0	3314.0	516.0	3054.0	554.0	1397.0	831.0	1733.0	4799.0	2898.0	796.0	432.0	phenylacetic acid degradation NADH oxidoreductase
K03569	17151.0	18074.0	8039.0	4393.0	5057.0	8484.0	3294.0	5528.0	5324.0	9570.0	10106.0	5792.0	9694.0	7836.0	7243.0	1582.0	6066.0	6016.0	10779.0	19973.0	12688.0	6673.0	3431.0	rod shape-determining protein MreB and related proteins
K03568	9132.0	4540.0	6749.0	2479.0	2031.0	2649.0	1012.0	2372.0	5240.0	7273.0	13579.0	7624.0	11564.0	2156.0	9521.0	668.0	4881.0	1878.0	7752.0	17529.0	13515.0	2939.0	2285.0	TldD protein
K03565	12459.0	14870.0	7389.0	3200.0	3717.0	4954.0	1917.0	4873.0	4737.0	7208.0	8810.0	5680.0	8233.0	4801.0	6437.0	2012.0	4255.0	3592.0	8541.0	15381.0	9802.0	5458.0	3007.0	regulatory protein
K06218	2124.0	3326.0	2205.0	985.0	575.0	796.0	228.0	870.0	3385.0	2489.0	4628.0	2690.0	4705.0	4342.0	4559.0	502.0	1604.0	643.0	2830.0	5182.0	4356.0	1196.0	1141.0	RelE protein
K03567	1776.0	672.0	1733.0	470.0	681.0	555.0	35.0	340.0	702.0	1078.0	2565.0	1617.0	1489.0	226.0	998.0	109.0	530.0	376.0	1634.0	3570.0	2574.0	571.0	471.0	glycine cleavage system transcriptional repressor
K03566	13908.0	8777.0	13609.0	5569.0	2860.0	2647.0	775.0	4987.0	12108.0	16710.0	30540.0	20402.0	29866.0	4674.0	26696.0	1970.0	10203.0	2438.0	16637.0	39005.0	27707.0	7030.0	3582.0	LysR family transcriptional regulator, glycine cleavage system transcriptional activator
K03561	19967.0	9513.0	12486.0	5126.0	5169.0	6771.0	1949.0	6723.0	8482.0	14029.0	20528.0	13655.0	19543.0	6780.0	15271.0	1891.0	7902.0	6206.0	15963.0	28457.0	20377.0	9412.0	5460.0	biopolymer transport protein ExbB
K03560	4185.0	2802.0	3870.0	1060.0	1476.0	1169.0	80.0	1022.0	1828.0	2935.0	4764.0	4969.0	4233.0	725.0	2805.0	525.0	1597.0	811.0	4283.0	7323.0	4693.0	1074.0	1328.0	biopolymer transport protein TolR
K03563	5190.0	3270.0	2481.0	838.0	969.0	1822.0	67.0	571.0	1900.0	1936.0	3749.0	2441.0	2552.0	483.0	1794.0	443.0	901.0	414.0	2536.0	7134.0	3446.0	714.0	691.0	carbon storage regulator
K03562	8237.0	4508.0	6408.0	2082.0	1926.0	1784.0	248.0	1987.0	3990.0	6094.0	10362.0	7839.0	10110.0	1560.0	8617.0	1008.0	3437.0	1275.0	7436.0	14559.0	9568.0	2482.0	2001.0	biopolymer transport protein TolQ
K06430	2.0	0.0	0.0	0.0	0.0	0.0	0.0	0.0	0.0	0.0	0.0	0.0	0.0	0.0	0.0	0.0	0.0	0.0	1.0	0.0	0.0	0.0	0.0	small acid-soluble spore protein M (minor)
K01709	2619.0	1154.0	1824.0	1061.0	1654.0	1987.0	1319.0	1473.0	1390.0	1307.0	2530.0	769.0	2005.0	786.0	1622.0	260.0	1611.0	2221.0	2591.0	2937.0	3284.0	439.0	1057.0	CDP-glucose 4,6-dehydratase [EC:4.2.1.45]
K01708	2444.0	1691.0	2975.0	1292.0	485.0	407.0	136.0	1066.0	2318.0	3298.0	5259.0	4242.0	5747.0	902.0	5514.0	287.0	2135.0	524.0	3270.0	7329.0	4747.0	1363.0	653.0	galactarate dehydratase [EC:4.2.1.42]
K01707	807.0	380.0	840.0	203.0	185.0	138.0	20.0	332.0	380.0	612.0	1025.0	667.0	1023.0	125.0	818.0	622.0	521.0	205.0	1132.0	1523.0	894.0	301.0	240.0	5-dehydro-4-deoxyglucarate dehydratase [EC:4.2.1.41]
K01706	1640.0	689.0	2511.0	570.0	787.0	559.0	29.0	660.0	513.0	1118.0	1334.0	1929.0	1435.0	156.0	1277.0	378.0	738.0	822.0	2795.0	2859.0	1482.0	507.0	629.0	glucarate dehydratase [EC:4.2.1.40]
K01705	8.0	8.0	0.0	0.0	0.0	7.0	0.0	0.0	0.0	4.0	0.0	4.0	0.0	0.0	3.0	0.0	0.0	0.0	0.0	6.0	0.0	0.0	0.0	homoaconitate hydratase [EC:4.2.1.36]
K01704	32191.0	27394.0	21359.0	8969.0	8554.0	11152.0	3789.0	9299.0	15033.0	20799.0	33091.0	22484.0	31456.0	6111.0	26234.0	3423.0	13390.0	8102.0	23567.0	50711.0	32078.0	7524.0	7866.0	3-isopropylmalate/(R)-2-methylmalate dehydratase small subunit [EC:4.2.1.33 4.2.1.35]
K01703	32167.0	27101.0	20939.0	8730.0	8471.0	11110.0	3764.0	9111.0	14378.0	20134.0	31940.0	20847.0	30238.0	5882.0	25361.0	3366.0	12849.0	8005.0	23096.0	49043.0	31066.0	7275.0	7741.0	3-isopropylmalate/(R)-2-methylmalate dehydratase large subunit [EC:4.2.1.33 4.2.1.35]
K01702	0.0	0.0	0.0	0.0	0.0	0.0	0.0	0.0	0.0	0.0	0.0	0.0	0.0	0.0	0.0	0.0	0.0	0.0	0.0	0.0	0.0	0.0	0.0	3-isopropylmalate dehydratase [EC:4.2.1.33]
K14165	295.0	250.0	203.0	67.0	48.0	37.0	8.0	70.0	213.0	408.0	345.0	152.0	709.0	63.0	487.0	288.0	271.0	27.0	234.0	872.0	359.0	112.0	166.0	dual specificity phosphatase [EC:3.1.3.16 3.1.3.48]
K14164	36.0	13.0	26.0	4.0	0.0	8.0	0.0	0.0	4.0	0.0	18.0	0.0	27.0	1.0	0.0	2.0	0.0	0.0	0.0	47.0	6.0	14.0	16.0	glycyl-tRNA synthetase [EC:6.1.1.14]
K14166	291.0	111.0	161.0	56.0	21.0	67.0	15.0	47.0	157.0	227.0	348.0	166.0	393.0	40.0	282.0	22.0	109.0	28.0	204.0	489.0	400.0	109.0	49.0	copper transport protein
K14161	7266.0	4039.0	8234.0	2855.0	1955.0	1609.0	342.0	2736.0	5271.0	7435.0	14530.0	9110.0	13658.0	2204.0	12833.0	961.0	4622.0	1312.0	8681.0	17348.0	12815.0	3102.0	2435.0	protein ImuB
K14160	5694.0	3500.0	5460.0	2217.0	965.0	921.0	311.0	2149.0	4733.0	7109.0	12338.0	7356.0	12553.0	1907.0	11939.0	817.0	4129.0	984.0	6887.0	14554.0	10399.0	2807.0	1385.0	protein ImuA
K14162	7967.0	4958.0	8443.0	2912.0	2000.0	1662.0	354.0	2799.0	5420.0	7813.0	14955.0	9257.0	14145.0	2264.0	13222.0	1250.0	4781.0	1358.0	9017.0	18177.0	13196.0	3217.0	2246.0	error-prone DNA polymerase [EC:2.7.7.7]
K05396	2628.0	695.0	1979.0	477.0	742.0	659.0	17.0	436.0	312.0	745.0	613.0	1488.0	921.0	113.0	640.0	503.0	303.0	464.0	2258.0	1932.0	694.0	279.0	516.0	D-cysteine desulfhydrase [EC:4.4.1.15]
K03709	4634.0	6122.0	4312.0	1919.0	2452.0	2027.0	1162.0	3927.0	2374.0	3038.0	4140.0	2089.0	2886.0	2766.0	2892.0	1827.0	2171.0	2426.0	4228.0	4749.0	3913.0	4408.0	1983.0	DtxR family transcriptional regulator, Mn-dependent transcriptional regulator
K03708	2317.0	2799.0	610.0	625.0	743.0	1071.0	535.0	909.0	271.0	1061.0	186.0	169.0	382.0	1769.0	214.0	639.0	556.0	882.0	1069.0	1011.0	675.0	1450.0	92.0	transcriptional regulator CtsR
K08160	200.0	199.0	324.0	226.0	59.0	41.0	2.0	55.0	170.0	555.0	76.0	359.0	489.0	44.0	312.0	10.0	98.0	21.0	176.0	502.0	107.0	101.0	113.0	MFS transporter, DHA1 family, multidrug/chloramphenicol efflux transport protein
K03701	21048.0	21416.0	13173.0	6081.0	5927.0	7930.0	2882.0	8441.0	8536.0	13569.0	18101.0	11275.0	17106.0	7384.0	14681.0	2827.0	7810.0	6883.0	15079.0	28844.0	17845.0	10039.0	5027.0	excinuclease ABC subunit A
K03700	1897.0	3914.0	328.0	201.0	280.0	665.0	71.0	137.0	178.0	850.0	370.0	133.0	470.0	534.0	407.0	74.0	446.0	153.0	534.0	2473.0	305.0	198.0	73.0	recombination protein U
K03703	15553.0	16333.0	9898.0	4661.0	4711.0	6473.0	2334.0	5863.0	6887.0	10305.0	14026.0	8410.0	13170.0	6123.0	11350.0	2156.0	6053.0	5249.0	11557.0	21420.0	14477.0	6804.0	3542.0	excinuclease ABC subunit C
K03702	15887.0	16789.0	9887.0	4689.0	5147.0	6670.0	2698.0	6529.0	7054.0	10451.0	14144.0	8541.0	13318.0	6155.0	11491.0	2317.0	6344.0	5557.0	11861.0	21777.0	14647.0	7044.0	3892.0	excinuclease ABC subunit B
K03705	12184.0	13085.0	7963.0	3834.0	4279.0	5179.0	2556.0	5163.0	6259.0	8152.0	12142.0	6907.0	11326.0	5193.0	9797.0	1937.0	5632.0	4235.0	9241.0	18890.0	13143.0	4249.0	3137.0	heat-inducible transcriptional repressor
K03704	32776.0	28984.0	29484.0	11405.0	10597.0	11685.0	5122.0	11220.0	20282.0	27863.0	46525.0	31337.0	42972.0	12392.0	37596.0	6757.0	19340.0	8678.0	32222.0	64849.0	47454.0	12279.0	9501.0	cold shock protein (beta-ribbon, CspA family)
K03707	4103.0	5364.0	3552.0	1515.0	693.0	896.0	237.0	1292.0	3157.0	4055.0	7303.0	4607.0	8358.0	1283.0	8422.0	620.0	2626.0	547.0	3851.0	9561.0	6660.0	1792.0	802.0	transcriptional activator TenA [EC:3.5.99.2];thiaminase (transcriptional activator TenA) [EC:3.5.99.2]
K03706	1952.0	3512.0	264.0	133.0	521.0	905.0	82.0	475.0	202.0	747.0	301.0	62.0	419.0	180.0	397.0	13.0	137.0	198.0	400.0	2450.0	294.0	79.0	51.0	transcriptional pleiotropic repressor
K06289	0.0	0.0	0.0	0.0	0.0	0.0	0.0	0.0	0.0	0.0	0.0	0.0	0.0	0.0	0.0	0.0	0.0	0.0	0.0	0.0	0.0	0.0	0.0	spore germination protein AB
K06288	2.0	0.0	0.0	0.0	0.0	0.0	0.0	0.0	0.0	0.0	0.0	0.0	0.0	0.0	0.0	0.0	0.0	0.0	1.0	0.0	0.0	0.0	0.0	spore germination protein AA
K06283	2351.0	2271.0	443.0	240.0	190.0	894.0	34.0	96.0	106.0	357.0	240.0	45.0	252.0	32.0	235.0	8.0	51.0	38.0	323.0	1378.0	95.0	76.0	21.0	putative DeoR family transcriptional regulator, stage III sporulation protein D
K06282	2973.0	887.0	1058.0	528.0	135.0	457.0	27.0	199.0	1347.0	1326.0	1101.0	287.0	1147.0	180.0	886.0	60.0	479.0	273.0	609.0	2366.0	897.0	661.0	378.0	hydrogenase small subunit [EC:1.12.99.6]
K06281	2807.0	829.0	1046.0	522.0	127.0	408.0	26.0	200.0	1307.0	1318.0	1090.0	286.0	1124.0	158.0	886.0	60.0	465.0	265.0	591.0	2263.0	865.0	660.0	374.0	hydrogenase large subunit [EC:1.12.99.6]
K06287	19259.0	17792.0	13263.0	5657.0	4708.0	6376.0	2302.0	7182.0	10202.0	15077.0	23508.0	13896.0	21846.0	6090.0	19029.0	2957.0	8807.0	4693.0	15703.0	32938.0	22519.0	8776.0	4741.0	septum formation protein
K06286	683.0	609.0	115.0	91.0	189.0	102.0	53.0	85.0	110.0	223.0	135.0	94.0	159.0	482.0	150.0	67.0	396.0	111.0	262.0	267.0	230.0	130.0	58.0	septation ring formation regulator
K06285	840.0	618.0	130.0	63.0	52.0	262.0	3.0	33.0	50.0	81.0	25.0	18.0	46.0	33.0	39.0	2.0	19.0	11.0	100.0	324.0	84.0	7.0	4.0	transcription attenuation protein (tryptophan RNA-binding attenuator protein)
K06284	3982.0	1758.0	601.0	375.0	567.0	902.0	50.0	517.0	179.0	301.0	149.0	63.0	366.0	51.0	310.0	7.0	120.0	166.0	547.0	1541.0	204.0	18.0	18.0	transcriptional pleiotropic regulator of transition state genes
K08161	927.0	875.0	311.0	203.0	6.0	53.0	1.0	13.0	56.0	347.0	121.0	41.0	192.0	30.0	193.0	14.0	37.0	11.0	53.0	971.0	55.0	122.0	37.0	MFS transporter, DHA1 family, multidrug resistance protein
K07540	3.0	0.0	1.0	0.0	0.0	0.0	0.0	0.0	0.0	0.0	0.0	0.0	0.0	0.0	0.0	0.0	0.0	0.0	0.0	0.0	3.0	0.0	0.0	benzylsuccinate synthase [EC:4.1.99.11]
K06438	3247.0	4011.0	523.0	291.0	222.0	1066.0	42.0	96.0	142.0	667.0	185.0	65.0	388.0	52.0	229.0	8.0	60.0	33.0	498.0	2483.0	100.0	16.0	21.0	similar to stage IV sporulation protein
K06869	0.0	0.0	0.0	0.0	0.0	0.0	0.0	0.0	0.0	0.0	2.0	0.0	0.0	0.0	0.0	0.0	0.0	0.0	0.0	0.0	0.0	0.0	0.0	None
K06868	0.0	0.0	0.0	0.0	0.0	0.0	0.0	0.0	0.0	0.0	0.0	0.0	0.0	0.0	0.0	0.0	0.0	0.0	0.0	0.0	0.0	0.0	0.0	Sep-tRNA:Cys-tRNA synthetase [EC:2.5.1.73]
K06867	7510.0	5069.0	9198.0	3666.0	3116.0	2349.0	875.0	3364.0	5588.0	7660.0	15052.0	10034.0	12670.0	2407.0	10547.0	1528.0	4766.0	2978.0	8423.0	19004.0	13867.0	2979.0	2192.0	None
K06866	780.0	179.0	248.0	186.0	3.0	16.0	1.0	9.0	31.0	302.0	29.0	18.0	103.0	141.0	138.0	4.0	9.0	5.0	17.0	393.0	16.0	72.0	5.0	autonomous glycyl radical cofactor
K06865	0.0	0.0	0.0	0.0	0.0	0.0	0.0	0.0	0.0	0.0	1.0	0.0	0.0	0.0	0.0	0.0	0.0	0.0	0.0	0.0	0.0	0.0	0.0	ATPase
K06864	4237.0	4805.0	1057.0	936.0	1351.0	2110.0	721.0	978.0	607.0	977.0	569.0	255.0	854.0	702.0	564.0	40.0	389.0	1784.0	1676.0	3774.0	968.0	423.0	733.0	None
K06863	0.0	0.0	0.0	0.0	0.0	0.0	0.0	0.0	0.0	0.0	2.0	0.0	0.0	0.0	0.0	0.0	0.0	0.0	0.0	0.0	0.0	0.0	0.0	5-formaminoimidazole-4-carboxamide-1-(beta)-D-ribofuranosyl 5'-monophosphate synthetase [EC:6.3.4.-]
K06862	10.0	3.0	36.0	6.0	0.0	6.0	0.0	0.0	11.0	4.0	0.0	13.0	70.0	1.0	12.0	1.0	0.0	4.0	5.0	192.0	0.0	3.0	0.0	energy-converting hydrogenase B subunit Q
K06861	9988.0	5901.0	7003.0	3272.0	3059.0	4149.0	1673.0	4079.0	5365.0	8168.0	12447.0	7443.0	11739.0	4088.0	9909.0	1109.0	5007.0	4097.0	9120.0	16265.0	12823.0	5060.0	2974.0	lipopolysaccharide export system ATP-binding protein [EC:3.6.3.-]
K06860	1035.0	854.0	1979.0	615.0	890.0	399.0	430.0	1155.0	1561.0	912.0	2632.0	1080.0	1638.0	380.0	1652.0	553.0	985.0	461.0	1344.0	2069.0	1941.0	646.0	836.0	None
K12659	57.0	7.0	3.0	1.0	0.0	1.0	0.0	4.0	0.0	24.0	21.0	7.0	0.0	0.0	12.0	0.0	0.0	0.0	3.0	45.0	0.0	3.0	1.0	N-acetyl-gamma-glutamyl-phosphate reductase / acetylglutamate kinase [EC:1.2.1.38 2.7.2.8]
K12658	2341.0	1631.0	2401.0	1134.0	438.0	483.0	149.0	931.0	2441.0	3268.0	5586.0	4306.0	5912.0	921.0	5548.0	297.0	1975.0	413.0	2837.0	7172.0	4986.0	1307.0	547.0	4-hydroxyproline epimerase [EC:5.1.1.8]
K07547	0.0	0.0	0.0	0.0	0.0	0.0	0.0	0.0	0.0	0.0	0.0	0.0	0.0	0.0	0.0	0.0	0.0	0.0	0.0	0.0	2.0	0.0	0.0	2-[hydroxy(phenyl)methyl]-succinyl-CoA dehydrogenase BbsC subunit [EC:1.1.1.35]
K07546	0.0	0.0	0.0	0.0	0.0	0.0	0.0	0.0	0.0	0.0	0.0	0.0	0.0	0.0	0.0	0.0	0.0	0.0	0.0	0.0	2.0	0.0	0.0	E-phenylitaconyl-CoA hydratase [EC:4.2.1.-]
K15023	10.0	18.0	4.0	0.0	3.0	18.0	0.0	1.0	0.0	7.0	33.0	6.0	50.0	5.0	6.0	0.0	0.0	0.0	12.0	51.0	21.0	3.0	12.0	5-methyltetrahydrofolate corrinoid/iron sulfur protein methyltransferase
K15022	13.0	17.0	3.0	1.0	0.0	4.0	2.0	0.0	0.0	11.0	2.0	0.0	13.0	0.0	7.0	0.0	0.0	0.0	2.0	24.0	17.0	1.0	0.0	formate dehydrogenase beta subunit [EC:1.2.1.43]
K15020	0.0	0.0	0.0	0.0	0.0	0.0	0.0	0.0	0.0	0.0	0.0	0.0	0.0	0.0	0.0	0.0	0.0	0.0	0.0	0.0	0.0	0.0	0.0	acryloyl-coenzyme A reductase [EC:1.3.1.84]
K15024	2298.0	3837.0	862.0	451.0	973.0	1551.0	780.0	747.0	798.0	654.0	676.0	76.0	475.0	617.0	536.0	6.0	1048.0	648.0	1062.0	1638.0	1925.0	86.0	484.0	propanediol utilization protein
K08700	46.0	5.0	12.0	8.0	8.0	38.0	2.0	10.0	30.0	23.0	52.0	40.0	107.0	5.0	40.0	6.0	22.0	4.0	36.0	24.0	44.0	18.0	10.0	carbon dioxide concentrating mechanism protein CcmO
K08162	724.0	183.0	259.0	194.0	6.0	160.0	1.0	21.0	36.0	338.0	92.0	18.0	121.0	21.0	209.0	5.0	19.0	9.0	26.0	669.0	35.0	72.0	8.0	MFS transporter, DHA1 family, multidrug resistance protein
K07544	0.0	0.0	0.0	0.0	0.0	0.0	0.0	0.0	0.0	0.0	0.0	0.0	0.0	0.0	0.0	0.0	0.0	0.0	0.0	0.0	2.0	0.0	0.0	benzylsuccinate CoA-transferase BbsF subunit [EC:2.8.3.15]
K00137	1289.0	1035.0	1812.0	869.0	250.0	258.0	102.0	602.0	1478.0	2208.0	3680.0	2186.0	3945.0	600.0	4152.0	162.0	1193.0	253.0	1814.0	4498.0	3367.0	923.0	318.0	aminobutyraldehyde dehydrogenase [EC:1.2.1.19]
K00135	15832.0	12295.0	18329.0	6389.0	4432.0	3390.0	708.0	5738.0	14499.0	15974.0	28798.0	21382.0	28418.0	4591.0	25858.0	3936.0	10548.0	3117.0	18627.0	37775.0	25857.0	6475.0	4260.0	succinate-semialdehyde dehydrogenase (NADP+) [EC:1.2.1.16]
K00134	18335.0	19693.0	13841.0	5604.0	6697.0	8012.0	2744.0	7243.0	7633.0	11668.0	15088.0	11095.0	14785.0	6554.0	12566.0	3013.0	6925.0	6212.0	14989.0	24702.0	16408.0	7493.0	4724.0	glyceraldehyde 3-phosphate dehydrogenase [EC:1.2.1.12]
K00133	17160.0	15554.0	11625.0	4951.0	5474.0	7286.0	2606.0	6193.0	7657.0	10885.0	15182.0	9411.0	13889.0	4019.0	12121.0	1890.0	6806.0	5697.0	12977.0	23224.0	16700.0	6111.0	4620.0	aspartate-semialdehyde dehydrogenase [EC:1.2.1.11]
K00132	49.0	1029.0	17.0	9.0	7.0	57.0	2.0	11.0	13.0	78.0	7.0	16.0	86.0	603.0	22.0	1.0	4.0	0.0	12.0	216.0	116.0	277.0	3.0	acetaldehyde dehydrogenase (acetylating) [EC:1.2.1.10]
K00131	1573.0	301.0	191.0	66.0	73.0	102.0	5.0	73.0	116.0	231.0	207.0	371.0	209.0	108.0	153.0	8.0	76.0	23.0	200.0	364.0	214.0	39.0	58.0	glyceraldehyde-3-phosphate dehydrogenase (NADP) [EC:1.2.1.9]
K00130	7475.0	4376.0	8396.0	2949.0	2027.0	1621.0	306.0	2562.0	5163.0	7016.0	12626.0	9681.0	12750.0	1962.0	12284.0	1391.0	4820.0	1289.0	8368.0	17915.0	11471.0	3072.0	1822.0	betaine-aldehyde dehydrogenase [EC:1.2.1.8]
K00139	0.0	0.0	0.0	0.0	0.0	0.0	0.0	0.0	0.0	0.0	0.0	0.0	0.0	0.0	0.0	0.0	0.0	0.0	0.0	0.0	0.0	0.0	0.0	succinate-semialdehyde dehydrogenase [EC:1.2.1.24]
K00138	27.0	112.0	239.0	184.0	1.0	4.0	0.0	6.0	20.0	295.0	3.0	9.0	50.0	17.0	129.0	2.0	5.0	5.0	10.0	314.0	2.0	64.0	2.0	aldehyde dehydrogenase [EC:1.2.1.-]
K00429	445.0	349.0	571.0	153.0	117.0	81.0	16.0	174.0	291.0	434.0	687.0	682.0	707.0	97.0	616.0	275.0	395.0	85.0	571.0	1130.0	601.0	255.0	135.0	catalase [EC:1.11.1.6]
K00428	5827.0	2551.0	3183.0	1667.0	1520.0	1804.0	754.0	1811.0	2780.0	4608.0	8764.0	2377.0	6841.0	1081.0	5475.0	901.0	2517.0	2538.0	4006.0	10852.0	7274.0	1809.0	1462.0	cytochrome c peroxidase [EC:1.11.1.5]
K00421	19.0	2.0	6.0	0.0	3.0	18.0	0.0	1.0	10.0	0.0	43.0	6.0	41.0	6.0	0.0	1.0	0.0	0.0	21.0	45.0	4.0	4.0	12.0	None
K00423	73.0	41.0	52.0	24.0	9.0	19.0	4.0	10.0	38.0	73.0	88.0	26.0	97.0	11.0	69.0	6.0	43.0	6.0	59.0	120.0	55.0	40.0	11.0	L-ascorbate oxidase [EC:1.10.3.3]
K00425	13106.0	8081.0	10191.0	4592.0	3816.0	3996.0	1482.0	5531.0	8199.0	11482.0	18558.0	12813.0	17244.0	3689.0	14111.0	2276.0	6537.0	4358.0	11833.0	25697.0	16812.0	6504.0	3732.0	cytochrome d ubiquinol oxidase subunit I [EC:1.10.3.-];cytochrome bd-I oxidase subunit I [EC:1.10.3.-]
K00427	274.0	278.0	374.0	250.0	60.0	44.0	5.0	84.0	242.0	680.0	266.0	402.0	720.0	67.0	462.0	15.0	184.0	27.0	222.0	814.0	225.0	129.0	170.0	L-lactate permease
K00426	12414.0	8067.0	10161.0	4599.0	3816.0	3854.0	1484.0	5565.0	8158.0	11342.0	18656.0	12800.0	17122.0	3692.0	14157.0	2276.0	6581.0	4355.0	11880.0	25252.0	16939.0	6505.0	3751.0	cytochrome d ubiquinol oxidase subunit II [EC:1.10.3.-];cytochrome bd-I oxidase subunit II [EC:1.10.3.-]
K14292	0.0	0.0	0.0	0.0	0.0	0.0	0.0	0.0	0.0	0.0	0.0	0.0	0.0	0.0	0.0	0.0	0.0	0.0	0.0	0.0	0.0	0.0	0.0	trimethylguanosine synthase [EC:2.1.1.-]
K14379	0.0	0.0	0.0	0.0	0.0	0.0	0.0	0.0	0.0	0.0	0.0	0.0	0.0	0.0	0.0	0.0	0.0	0.0	0.0	0.0	0.0	0.0	0.0	tartrate-resistant acid phosphatase type 5 [EC:3.1.3.2]
K14370	0.0	0.0	3.0	0.0	0.0	0.0	0.0	0.0	0.0	0.0	0.0	0.0	0.0	0.0	1.0	0.0	0.0	0.0	0.0	1.0	0.0	0.0	0.0	erythromycin B/D C-12 hydroxylase [EC:1.14.-.-]
K14371	0.0	3.0	0.0	0.0	0.0	2.0	0.0	2.0	0.0	14.0	0.0	0.0	7.0	0.0	9.0	1.0	0.0	0.0	4.0	45.0	10.0	3.0	2.0	type I polyketide synthase AVES
K14372	0.0	0.0	0.0	0.0	0.0	0.0	0.0	0.0	0.0	0.0	0.0	0.0	0.0	0.0	0.0	0.0	0.0	0.0	0.0	0.0	0.0	0.0	0.0	cytochrome P450 hydroxylase [EC:1.14.-.-]
K14373	0.0	0.0	0.0	0.0	0.0	0.0	0.0	0.0	0.0	0.0	0.0	0.0	0.0	0.0	0.0	0.0	0.0	0.0	0.0	0.0	0.0	0.0	0.0	C-5 ketoreductase
K14374	8.0	1.0	0.0	0.0	0.0	2.0	0.0	1.0	1.0	1.0	0.0	0.0	0.0	1.0	12.0	0.0	3.0	0.0	1.0	0.0	1.0	0.0	0.0	avermectin B 5-O-methyltransferase [EC:2.1.1.-]
K14375	2.0	0.0	3.0	0.0	0.0	0.0	0.0	0.0	7.0	13.0	0.0	4.0	7.0	2.0	0.0	0.0	0.0	0.0	0.0	50.0	0.0	0.0	0.0	dTDP-L-oleandrosyltransferase [EC:2.4.1.-]
K09845	176.0	93.0	182.0	67.0	37.0	36.0	12.0	78.0	83.0	138.0	259.0	187.0	279.0	43.0	260.0	248.0	125.0	30.0	262.0	428.0	199.0	63.0	60.0	methoxyneurosporene dehydrogenase [EC:1.14.99.-]
K14082	0.0	0.0	0.0	0.0	0.0	0.0	0.0	0.0	0.0	0.0	0.0	0.0	0.0	0.0	0.0	0.0	0.0	0.0	0.0	0.0	0.0	0.0	0.0	methylcobamide:CoM methyltransferase [EC:2.1.1.-]
K14083	685.0	355.0	527.0	241.0	86.0	251.0	77.0	163.0	587.0	751.0	1447.0	705.0	1384.0	139.0	988.0	116.0	361.0	151.0	786.0	1670.0	1648.0	447.0	195.0	trimethylamine methyltransferase [EC:2.1.1.-]
K14080	0.0	0.0	0.0	0.0	0.0	0.0	0.0	0.0	0.0	0.0	0.0	0.0	19.0	0.0	0.0	0.0	0.0	0.0	0.0	0.0	0.0	0.0	0.0	methylcobalamin:coenzyme M methyltransferase [EC:2.1.1.-]
K14081	80.0	48.0	6.0	5.0	3.0	56.0	0.0	1.0	28.0	0.0	0.0	0.0	10.0	18.0	0.0	0.0	2.0	6.0	14.0	63.0	29.0	0.0	2.0	methanol corrinoid protein
K14086	21.0	9.0	6.0	8.0	3.0	70.0	0.0	9.0	0.0	35.0	46.0	0.0	12.0	0.0	63.0	1.0	0.0	2.0	8.0	260.0	3.0	0.0	1.0	ech hydrogenase subunit A
K14087	179.0	17.0	34.0	18.0	9.0	126.0	0.0	12.0	41.0	35.0	46.0	1.0	12.0	1.0	70.0	1.0	0.0	56.0	10.0	389.0	23.0	78.0	1.0	ech hydrogenase subunit B
K14084	76.0	91.0	18.0	7.0	4.0	10.0	0.0	0.0	43.0	12.0	0.0	6.0	26.0	0.0	0.0	0.0	0.0	54.0	10.0	33.0	1.0	77.0	6.0	trimethylamine corrinoid protein
K14088	181.0	1290.0	34.0	18.0	9.0	132.0	3.0	12.0	45.0	35.0	46.0	1.0	15.0	1.0	79.0	5.0	2.0	56.0	10.0	429.0	26.0	79.0	3.0	ech hydrogenase subunit C
K14089	175.0	75.0	30.0	21.0	9.0	125.0	0.0	11.0	41.0	36.0	46.0	1.0	12.0	1.0	70.0	1.0	1.0	56.0	10.0	358.0	11.0	79.0	1.0	ech hydrogenase subunit D
K01552	6526.0	11498.0	6960.0	2784.0	3058.0	2831.0	1246.0	3430.0	4185.0	5660.0	9887.0	6545.0	9993.0	1939.0	10147.0	1278.0	4058.0	2855.0	7599.0	14664.0	9585.0	2725.0	2205.0	None
K01551	2419.0	2375.0	2149.0	992.0	1335.0	1147.0	581.0	1051.0	546.0	1118.0	738.0	600.0	1306.0	4030.0	771.0	351.0	1029.0	722.0	1887.0	1957.0	1112.0	1270.0	276.0	arsenite-transporting ATPase [EC:3.6.3.16]
K01556	3284.0	1715.0	2359.0	890.0	485.0	535.0	109.0	882.0	1928.0	2821.0	5453.0	3579.0	4424.0	656.0	3440.0	618.0	1793.0	723.0	2810.0	7362.0	5001.0	1130.0	749.0	kynureninase [EC:3.7.1.3]
K01557	143.0	83.0	135.0	33.0	37.0	28.0	4.0	78.0	96.0	114.0	305.0	131.0	200.0	42.0	150.0	11.0	77.0	39.0	325.0	402.0	180.0	66.0	40.0	acylpyruvate hydrolase [EC:3.7.1.5]
K01554	66.0	219.0	297.0	197.0	45.0	61.0	38.0	20.0	37.0	335.0	77.0	42.0	138.0	57.0	165.0	5.0	59.0	31.0	80.0	268.0	95.0	187.0	17.0	None
K01555	2431.0	1140.0	1719.0	641.0	362.0	298.0	70.0	694.0	1363.0	2193.0	2753.0	2769.0	3461.0	454.0	2524.0	696.0	1357.0	339.0	2138.0	4410.0	2366.0	712.0	588.0	fumarylacetoacetase [EC:3.7.1.2]
K04708	0.0	0.0	0.0	0.0	2.0	0.0	1.0	0.0	0.0	0.0	0.0	3.0	0.0	0.0	0.0	0.0	0.0	0.0	0.0	0.0	0.0	0.0	0.0	3-dehydrosphinganine reductase [EC:1.1.1.102]
K03955	0.0	0.0	0.0	0.0	0.0	0.0	0.0	0.0	0.0	0.0	0.0	0.0	0.0	0.0	0.0	0.0	0.0	0.0	0.0	0.0	0.0	0.0	0.0	NADH dehydrogenase (ubiquinone) 1 alpha/beta subcomplex 1 [EC:1.6.5.3 1.6.99.3]
K13689	2.0	0.0	0.0	0.0	0.0	0.0	2.0	0.0	0.0	0.0	0.0	0.0	0.0	0.0	0.0	0.0	11.0	30.0	0.0	1.0	154.0	0.0	0.0	beta-1,4-N-acetylgalactosaminyltransferase [EC:2.4.1.-]
K13688	2038.0	1072.0	1806.0	776.0	298.0	395.0	105.0	667.0	1555.0	2024.0	3853.0	2283.0	4198.0	627.0	4216.0	191.0	1285.0	284.0	2120.0	4670.0	3504.0	901.0	351.0	cyclic beta-1,2-glucan synthetase [EC:2.4.1.-]
K13683	27.0	112.0	239.0	184.0	1.0	4.0	0.0	6.0	20.0	295.0	3.0	9.0	51.0	17.0	129.0	2.0	5.0	5.0	10.0	306.0	2.0	64.0	2.0	putative colanic acid biosynthesis glycosyltransferase [EC:2.4.-.-]
K13685	3035.0	3222.0	639.0	478.0	812.0	1193.0	152.0	1160.0	338.0	903.0	286.0	158.0	587.0	372.0	366.0	363.0	226.0	707.0	780.0	1717.0	474.0	539.0	105.0	UDP-N-acetylglucosamine:undecaprenyl-P N-acetylglucosaminyl 1-P transferase [EC:2.7.8.-]
K13684	27.0	112.0	239.0	184.0	1.0	4.0	0.0	6.0	20.0	295.0	3.0	9.0	50.0	17.0	129.0	2.0	5.0	5.0	10.0	306.0	2.0	64.0	2.0	putative colanic acid biosynthesis glycosyltransferase [EC:2.4.-.-]
K13687	119.0	215.0	1359.0	379.0	323.0	51.0	4.0	257.0	142.0	239.0	279.0	230.0	381.0	161.0	350.0	10.0	286.0	47.0	409.0	782.0	493.0	95.0	62.0	arabinofuranosyltrasnferase [EC:2.4.2.-];arabinofuranosyltransferase [EC:2.4.2.-]
K13686	83.0	118.0	1250.0	350.0	304.0	39.0	0.0	226.0	52.0	74.0	128.0	165.0	85.0	135.0	167.0	16.0	169.0	32.0	296.0	328.0	290.0	59.0	28.0	arabinofuranosyltransferase [EC:2.4.2.-]
K14159	477.0	2506.0	108.0	91.0	95.0	219.0	4.0	111.0	355.0	666.0	246.0	685.0	970.0	71.0	411.0	549.0	243.0	23.0	290.0	425.0	280.0	101.0	226.0	ribonuclease HI / DNA polymerase III subunit epsilon [EC:3.1.26.4 2.7.7.7]
K02399	2474.0	892.0	1930.0	641.0	725.0	463.0	41.0	454.0	923.0	1566.0	1895.0	2765.0	2004.0	321.0	1471.0	129.0	815.0	387.0	2073.0	3565.0	1753.0	479.0	651.0	flagella synthesis protein FlgN
K02398	5592.0	2574.0	3448.0	1262.0	1020.0	1199.0	97.0	929.0	1769.0	3284.0	4889.0	3866.0	4171.0	647.0	3159.0	261.0	1505.0	605.0	3414.0	8815.0	4496.0	1087.0	1050.0	negative regulator of flagellin synthesis FlgM
K02395	4716.0	2268.0	3122.0	1055.0	975.0	1014.0	96.0	896.0	1741.0	3023.0	4840.0	3840.0	4071.0	607.0	2946.0	261.0	1484.0	594.0	3401.0	8437.0	4498.0	1046.0	992.0	flagellar protein FlgJ
K02394	6741.0	3192.0	5457.0	1970.0	1361.0	1342.0	248.0	1808.0	3775.0	5790.0	10222.0	6652.0	9683.0	1421.0	8427.0	911.0	3370.0	996.0	6355.0	14021.0	9306.0	2349.0	1616.0	flagellar P-ring protein precursor FlgI
K02397	8184.0	3964.0	5633.0	2071.0	1443.0	1825.0	257.0	1845.0	4552.0	5897.0	10692.0	6855.0	9465.0	1452.0	8285.0	773.0	3303.0	1014.0	6538.0	15322.0	9338.0	2309.0	1647.0	flagellar hook-associated protein 3 FlgL
K02396	9298.0	4834.0	6055.0	2224.0	1534.0	2181.0	283.0	1967.0	4838.0	6466.0	11353.0	7109.0	10286.0	1538.0	9013.0	977.0	3594.0	1064.0	6922.0	18315.0	9870.0	2499.0	1712.0	flagellar hook-associated protein 1 FlgK
K02391	5885.0	3060.0	5281.0	1929.0	1331.0	1149.0	241.0	1772.0	3680.0	5644.0	10081.0	6557.0	9440.0	1410.0	8190.0	903.0	3228.0	979.0	6311.0	13361.0	8974.0	2290.0	1564.0	flagellar basal-body rod protein FlgF
K02390	9301.0	4241.0	6060.0	2250.0	1519.0	2172.0	280.0	1980.0	4897.0	6380.0	11372.0	7105.0	10210.0	1537.0	9025.0	1043.0	3662.0	1125.0	6913.0	17233.0	10024.0	2593.0	1737.0	flagellar hook protein FlgE
K02393	6716.0	3262.0	5497.0	1989.0	1385.0	1352.0	252.0	1812.0	3764.0	5951.0	10387.0	6682.0	9769.0	1436.0	8450.0	914.0	3389.0	1007.0	6544.0	13844.0	9317.0	2365.0	1629.0	flagellar L-ring protein precursor FlgH
K02392	12114.0	5468.0	6386.0	2445.0	2092.0	3022.0	328.0	2436.0	4238.0	7069.0	11137.0	6905.0	10759.0	1577.0	9472.0	954.0	3756.0	1291.0	7270.0	19637.0	10032.0	2676.0	1775.0	flagellar basal-body rod protein FlgG
K13533	79.0	6.0	2.0	0.0	0.0	0.0	0.0	0.0	0.0	0.0	0.0	0.0	0.0	0.0	0.0	1.0	0.0	0.0	2.0	13.0	3.0	1.0	1.0	two-component system, sporulation sensor kinase E [EC:2.7.13.3]
K13532	2.0	1.0	1.0	0.0	1.0	1.0	1.0	0.0	0.0	1.0	2.0	0.0	5.0	0.0	0.0	0.0	0.0	0.0	3.0	9.0	3.0	1.0	0.0	two-component system, sporulation sensor kinase D [EC:2.7.13.3]
K13531	307.0	336.0	323.0	117.0	86.0	62.0	23.0	145.0	358.0	610.0	1496.0	292.0	1059.0	169.0	990.0	60.0	346.0	70.0	416.0	1039.0	921.0	196.0	90.0	methylated-DNA-[protein]-cysteine S-methyltransferase [EC:2.1.1.63]
K13530	10.0	108.0	6.0	3.0	4.0	9.0	1.0	3.0	6.0	15.0	14.0	5.0	8.0	11.0	4.0	2.0	6.0	3.0	9.0	38.0	29.0	6.0	1.0	AraC family transcriptional regulator, regulatory protein of adaptative response / methylphosphotriester-DNA alkyltransferase methyltransferase [EC:2.1.1.-]
K01550	0.0	0.0	0.0	0.0	0.0	0.0	0.0	0.0	0.0	0.0	0.0	0.0	0.0	0.0	0.0	0.0	0.0	0.0	0.0	0.0	0.0	0.0	0.0	Na+-transporting two-sector ATPase [EC:3.6.3.15]
K05658	0.0	0.0	0.0	0.0	0.0	0.0	0.0	0.0	0.0	0.0	0.0	0.0	0.0	0.0	0.0	0.0	0.0	0.0	0.0	0.0	0.0	0.0	0.0	ATP-binding cassette, subfamily B (MDR/TAP), member 1
K14054	893.0	110.0	55.0	54.0	25.0	58.0	1.0	9.0	12.0	44.0	28.0	25.0	36.0	0.0	37.0	5.0	20.0	1.0	53.0	382.0	4.0	49.0	3.0	protein MpaA
K02601	18595.0	19656.0	11666.0	5492.0	5464.0	7269.0	2808.0	7180.0	8499.0	12485.0	17754.0	10646.0	17310.0	6765.0	15738.0	2481.0	7634.0	5851.0	13780.0	26745.0	18045.0	7902.0	4193.0	transcriptional antiterminator NusG
K02970	14765.0	12472.0	7716.0	3948.0	3866.0	5412.0	1584.0	5270.0	5320.0	9995.0	12938.0	7795.0	12699.0	4416.0	10688.0	1774.0	4799.0	4713.0	10459.0	20154.0	11970.0	6659.0	2591.0	small subunit ribosomal protein S21
K05378	0.0	0.0	0.0	0.0	2.0	0.0	1.0	0.0	0.0	0.0	0.0	0.0	0.0	0.0	0.0	0.0	0.0	0.0	0.0	0.0	0.0	0.0	0.0	phycoerythrin-associated linker protein
K12339	4267.0	2723.0	3113.0	955.0	973.0	785.0	81.0	937.0	1700.0	3014.0	4163.0	3904.0	4391.0	587.0	3190.0	522.0	1641.0	886.0	3417.0	6282.0	3366.0	1002.0	1106.0	cysteine synthase B [EC:2.5.1.47]
K14060	1312.0	1004.0	1670.0	702.0	277.0	255.0	102.0	608.0	1476.0	2084.0	3729.0	2134.0	3996.0	598.0	4115.0	159.0	1234.0	264.0	1937.0	4404.0	3316.0	897.0	326.0	putative DNA-invertase from lambdoid prophage Rac
K11687	0.0	0.0	0.0	0.0	1.0	0.0	0.0	0.0	0.0	0.0	0.0	0.0	0.0	0.0	0.0	0.0	0.0	0.0	0.0	0.0	0.0	0.0	0.0	poly(ADP-ribose) glycohydrolase ARH3 [EC:3.2.1.143]
K11686	81.0	6.0	4.0	1.0	2.0	2.0	1.0	1.0	0.0	6.0	2.0	3.0	7.0	1.0	12.0	1.0	2.0	0.0	4.0	36.0	19.0	2.0	1.0	chromosome-anchoring protein RacA
K11685	28.0	113.0	239.0	184.0	1.0	4.0	0.0	6.0	20.0	295.0	3.0	10.0	50.0	17.0	129.0	3.0	5.0	5.0	10.0	306.0	2.0	64.0	2.0	DNA-binding protein StpA
K11689	1044.0	328.0	1172.0	155.0	606.0	493.0	15.0	230.0	281.0	283.0	531.0	1019.0	537.0	75.0	367.0	61.0	303.0	322.0	1372.0	1365.0	756.0	234.0	363.0	C4-dicarboxylate transporter, DctQ subunit
K11688	2280.0	1410.0	1892.0	506.0	1274.0	1520.0	797.0	535.0	944.0	667.0	945.0	1106.0	803.0	668.0	573.0	246.0	1256.0	858.0	2162.0	1984.0	2510.0	305.0	857.0	C4-dicarboxylate-binding protein DctP
K08939	54.0	9.0	15.0	4.0	1.0	5.0	0.0	1.0	13.0	6.0	13.0	5.0	48.0	3.0	22.0	22.0	3.0	2.0	20.0	18.0	14.0	2.0	96.0	light-harvesting protein B-800-850 beta chain
K03048	1124.0	1116.0	691.0	351.0	690.0	964.0	766.0	378.0	717.0	465.0	524.0	134.0	425.0	2023.0	307.0	70.0	1330.0	618.0	915.0	585.0	2085.0	144.0	622.0	DNA-directed RNA polymerase subunit delta [EC:2.7.7.6];DNA-directed RNA polymerase subunit delta
K03049	0.0	0.0	0.0	0.0	0.0	0.0	0.0	0.0	0.0	0.0	1.0	0.0	0.0	0.0	0.0	0.0	0.0	0.0	0.0	0.0	0.0	0.0	0.0	DNA-directed RNA polymerase subunit E' [EC:2.7.7.6]
K13821	13161.0	9148.0	11980.0	4349.0	3532.0	3260.0	872.0	4572.0	8797.0	11264.0	21710.0	15043.0	19375.0	3175.0	17213.0	2704.0	6927.0	2390.0	13490.0	27173.0	19317.0	4946.0	4104.0	proline dehydrogenase / delta 1-pyrroline-5-carboxylate dehydrogenase [EC:1.5.99.8 1.5.1.12]
K13820	8.0	5.0	9.0	1.0	5.0	6.0	1.0	2.0	0.0	0.0	0.0	0.0	0.0	0.0	0.0	0.0	1.0	0.0	9.0	2.0	0.0	0.0	2.0	flagellar biosynthetic protein FliR/FlhB
K03042	0.0	0.0	0.0	0.0	0.0	0.0	0.0	0.0	0.0	0.0	1.0	0.0	0.0	0.0	0.0	0.0	0.0	0.0	0.0	0.0	0.0	0.0	0.0	DNA-directed RNA polymerase subunit A" [EC:2.7.7.6]
K03043	15660.0	16747.0	9878.0	4659.0	5137.0	6649.0	2698.0	6517.0	7054.0	10413.0	14130.0	8532.0	13317.0	6153.0	11419.0	2314.0	6324.0	5555.0	11833.0	21655.0	14638.0	7032.0	3889.0	DNA-directed RNA polymerase subunit beta [EC:2.7.7.6]
K03040	15700.0	16726.0	9861.0	4679.0	5143.0	6572.0	2694.0	6520.0	7032.0	10320.0	14069.0	8532.0	13264.0	6150.0	11417.0	2317.0	6325.0	5571.0	11853.0	20597.0	14798.0	6992.0	3892.0	DNA-directed RNA polymerase subunit alpha [EC:2.7.7.6]
K03041	0.0	0.0	0.0	0.0	0.0	0.0	0.0	0.0	0.0	0.0	0.0	0.0	0.0	0.0	0.0	0.0	0.0	0.0	0.0	0.0	0.0	0.0	0.0	DNA-directed RNA polymerase subunit A' [EC:2.7.7.6]
K03046	16135.0	16839.0	9875.0	4678.0	5152.0	6708.0	2702.0	6532.0	7085.0	10466.0	14188.0	8594.0	13397.0	6157.0	11501.0	2320.0	6377.0	5591.0	11886.0	21830.0	14839.0	7075.0	3885.0	DNA-directed RNA polymerase subunit beta' [EC:2.7.7.6]
K03047	0.0	0.0	0.0	0.0	0.0	0.0	0.0	0.0	0.0	0.0	1.0	0.0	0.0	0.0	0.0	0.0	0.0	0.0	0.0	0.0	0.0	0.0	0.0	DNA-directed RNA polymerase subunit D [EC:2.7.7.6]
K03044	0.0	0.0	0.0	0.0	0.0	0.0	0.0	0.0	0.0	0.0	0.0	0.0	0.0	0.0	0.0	0.0	0.0	0.0	0.0	0.0	0.0	0.0	0.0	DNA-directed RNA polymerase subunit B' [EC:2.7.7.6]
K03045	0.0	0.0	0.0	0.0	0.0	0.0	0.0	0.0	0.0	0.0	0.0	0.0	0.0	0.0	0.0	0.0	0.0	0.0	0.0	0.0	0.0	0.0	0.0	DNA-directed RNA polymerase subunit B" [EC:2.7.7.6]
K00348	2634.0	2268.0	1705.0	684.0	1167.0	1874.0	818.0	1396.0	765.0	1024.0	602.0	963.0	432.0	1101.0	323.0	303.0	1130.0	1392.0	2534.0	1326.0	2224.0	2362.0	1017.0	Na+-transporting NADH:ubiquinone oxidoreductase subunit C [EC:1.6.5.-]
K09847	18.0	7.0	10.0	4.0	2.0	5.0	0.0	1.0	3.0	2.0	13.0	2.0	11.0	3.0	15.0	22.0	3.0	0.0	1.0	23.0	14.0	3.0	5.0	spheroidene monooxygenase [EC:1.-.-.-]
K00692	601.0	434.0	123.0	72.0	37.0	71.0	7.0	41.0	68.0	203.0	187.0	77.0	295.0	34.0	377.0	278.0	63.0	14.0	242.0	305.0	204.0	42.0	32.0	levansucrase [EC:2.4.1.10]
K00638	4372.0	3117.0	1924.0	569.0	938.0	1367.0	39.0	489.0	818.0	1334.0	2170.0	1820.0	2072.0	231.0	1760.0	92.0	792.0	466.0	2338.0	3879.0	1693.0	607.0	507.0	chloramphenicol O-acetyltransferase [EC:2.3.1.28]
K00639	6392.0	4222.0	2426.0	1369.0	1110.0	1789.0	663.0	2373.0	1866.0	4024.0	5928.0	2018.0	4684.0	1633.0	3777.0	976.0	2188.0	1676.0	3800.0	7239.0	5181.0	3694.0	1191.0	glycine C-acetyltransferase [EC:2.3.1.29]
K00693	0.0	0.0	0.0	0.0	0.0	0.0	0.0	0.0	3.0	1.0	0.0	0.0	1.0	1.0	0.0	1.0	0.0	269.0	1.0	6.0	0.0	0.0	2.0	glycogen(starch) synthase [EC:2.4.1.11]
K00634	1521.0	1834.0	757.0	358.0	919.0	1568.0	794.0	719.0	768.0	539.0	621.0	77.0	344.0	381.0	405.0	18.0	1033.0	685.0	819.0	1445.0	1853.0	133.0	502.0	phosphate butyryltransferase [EC:2.3.1.19]
K00635	850.0	1396.0	1549.0	186.0	681.0	541.0	3.0	347.0	326.0	554.0	531.0	1555.0	739.0	77.0	408.0	388.0	405.0	343.0	1876.0	1189.0	620.0	137.0	492.0	diacylglycerol O-acyltransferase [EC:2.3.1.20]
K00630	0.0	0.0	0.0	1.0	0.0	0.0	0.0	0.0	0.0	0.0	0.0	0.0	0.0	0.0	0.0	0.0	0.0	0.0	0.0	0.0	2.0	4.0	0.0	glycerol-3-phosphate O-acyltransferase [EC:2.3.1.15]
K00631	2012.0	1955.0	1798.0	519.0	751.0	619.0	35.0	406.0	890.0	1477.0	2788.0	2019.0	2099.0	382.0	1254.0	382.0	796.0	355.0	1845.0	3922.0	2802.0	539.0	540.0	glycerol-3-phosphate O-acyltransferase [EC:2.3.1.15]
K00632	9787.0	5783.0	7582.0	2879.0	1832.0	1766.0	318.0	2483.0	5562.0	8589.0	15173.0	10136.0	13467.0	1987.0	11706.0	1367.0	5096.0	1368.0	8414.0	20398.0	12884.0	3327.0	2103.0	acetyl-CoA acyltransferase [EC:2.3.1.16]
K00633	840.0	4425.0	850.0	486.0	534.0	1189.0	714.0	295.0	720.0	571.0	497.0	63.0	299.0	406.0	407.0	22.0	954.0	546.0	706.0	1116.0	1733.0	173.0	772.0	galactoside O-acetyltransferase [EC:2.3.1.18]
K00691	54.0	367.0	25.0	15.0	89.0	222.0	1.0	6.0	9.0	110.0	30.0	7.0	21.0	27.0	42.0	11.0	16.0	14.0	50.0	254.0	23.0	32.0	33.0	maltose phosphorylase [EC:2.4.1.8]
K00696	97.0	49.0	104.0	39.0	19.0	17.0	6.0	41.0	51.0	90.0	181.0	106.0	231.0	33.0	193.0	170.0	99.0	15.0	145.0	317.0	107.0	42.0	74.0	sucrose-phosphate synthase [EC:2.4.1.14]
K00694	3132.0	1255.0	2100.0	704.0	408.0	504.0	65.0	688.0	1058.0	1786.0	3948.0	1769.0	2986.0	414.0	2006.0	828.0	1151.0	409.0	2779.0	4997.0	3202.0	757.0	467.0	cellulose synthase (UDP-forming) [EC:2.4.1.12]
K00695	50.0	5.0	12.0	8.0	6.0	38.0	1.0	10.0	30.0	23.0	52.0	38.0	100.0	5.0	40.0	6.0	22.0	4.0	36.0	32.0	44.0	19.0	66.0	sucrose synthase [EC:2.4.1.13]
K10854	145.0	56.0	73.0	20.0	11.0	10.0	2.0	13.0	41.0	105.0	152.0	23.0	162.0	10.0	54.0	26.0	44.0	11.0	90.0	199.0	118.0	27.0	80.0	acetone carboxylase, alpha subunit [EC:6.4.1.6]
K07811	16.0	107.0	240.0	179.0	1.0	4.0	0.0	4.0	19.0	283.0	4.0	3.0	59.0	17.0	130.0	1.0	4.0	5.0	3.0	135.0	4.0	44.0	1.0	trimethylamine-N-oxide reductase (cytochrome c) 1 [EC:1.7.2.3]
K07810	298.0	276.0	364.0	277.0	42.0	50.0	8.0	97.0	217.0	680.0	400.0	148.0	737.0	83.0	508.0	17.0	168.0	33.0	257.0	1080.0	335.0	213.0	134.0	Cu(I)/Ag(I) efflux system periplasmic protein CusF
K07813	3537.0	2406.0	529.0	322.0	529.0	1091.0	62.0	545.0	222.0	734.0	284.0	108.0	467.0	45.0	508.0	9.0	128.0	188.0	567.0	4138.0	196.0	31.0	20.0	accessory gene regulator B
K07812	1655.0	807.0	1986.0	1572.0	2121.0	1944.0	1191.0	1989.0	1393.0	1840.0	1968.0	2166.0	1998.0	862.0	1803.0	138.0	1250.0	3211.0	2824.0	3439.0	2764.0	518.0	951.0	trimethylamine-N-oxide reductase (cytochrome c) 2 [EC:1.7.2.3]
K07814	3765.0	1222.0	2498.0	949.0	1723.0	1537.0	637.0	1438.0	1021.0	1687.0	2080.0	1779.0	2262.0	464.0	1631.0	634.0	1034.0	1999.0	3363.0	5626.0	1996.0	590.0	1031.0	putative two-component system response regulator
K07816	834.0	2467.0	166.0	114.0	540.0	323.0	120.0	504.0	191.0	466.0	215.0	108.0	247.0	485.0	274.0	69.0	469.0	253.0	388.0	654.0	310.0	132.0	64.0	putative GTP pyrophosphokinase [EC:2.7.6.5]
K00090	1739.0	1021.0	1604.0	605.0	292.0	326.0	45.0	567.0	906.0	1687.0	2888.0	1611.0	2319.0	308.0	1436.0	186.0	754.0	315.0	1699.0	3946.0	2754.0	604.0	503.0	gluconate 2-dehydrogenase [EC:1.1.1.215]
K00091	1828.0	676.0	597.0	230.0	128.0	344.0	33.0	250.0	479.0	856.0	1446.0	487.0	1456.0	132.0	1084.0	288.0	550.0	106.0	723.0	2324.0	980.0	374.0	279.0	dihydroflavonol-4-reductase [EC:1.1.1.219]
K00094	64.0	193.0	244.0	185.0	9.0	47.0	1.0	10.0	56.0	408.0	63.0	15.0	60.0	19.0	174.0	1.0	22.0	18.0	14.0	300.0	25.0	122.0	2.0	galactitol-1-phosphate 5-dehydrogenase [EC:1.1.1.251]
K00096	820.0	845.0	173.0	93.0	456.0	310.0	396.0	699.0	204.0	347.0	194.0	173.0	343.0	56.0	239.0	166.0	353.0	333.0	416.0	1986.0	276.0	262.0	348.0	glycerol-1-phosphate dehydrogenase [NAD(P)] [EC:1.1.1.261]
K00097	12618.0	8236.0	9656.0	4132.0	2632.0	3957.0	1231.0	4309.0	7400.0	11206.0	17610.0	11538.0	17450.0	4979.0	15539.0	1681.0	6933.0	3031.0	11648.0	23743.0	16952.0	6181.0	3155.0	4-hydroxythreonine-4-phosphate dehydrogenase [EC:1.1.1.262]
K00098	2355.0	1588.0	2759.0	1284.0	475.0	433.0	141.0	1029.0	3115.0	3099.0	5774.0	4386.0	5435.0	914.0	5717.0	595.0	1928.0	510.0	3129.0	6648.0	4800.0	1358.0	551.0	L-idonate 5-dehydrogenase [EC:1.1.1.264]
K00099	13277.0	13465.0	7909.0	3456.0	4246.0	5650.0	2067.0	5061.0	5383.0	7597.0	10339.0	6268.0	9091.0	3816.0	7194.0	1522.0	4657.0	4480.0	9171.0	17003.0	10924.0	4748.0	3471.0	1-deoxy-D-xylulose-5-phosphate reductoisomerase [EC:1.1.1.267]
K10228	1909.0	1197.0	3075.0	874.0	907.0	624.0	115.0	931.0	1723.0	2253.0	4349.0	3405.0	4574.0	659.0	4656.0	536.0	1648.0	594.0	3618.0	5679.0	4267.0	1100.0	673.0	sorbitol/mannitol transport system permease protein
K10229	1859.0	1185.0	3007.0	873.0	887.0	615.0	115.0	895.0	1723.0	2259.0	4393.0	3356.0	4580.0	662.0	4670.0	535.0	1654.0	566.0	3404.0	5687.0	4281.0	1107.0	668.0	sorbitol/mannitol transport system permease protein
K12548	0.0	5.0	5.0	2.0	2.0	0.0	0.0	1.0	4.0	6.0	55.0	6.0	7.0	9.0	15.0	0.0	11.0	1.0	4.0	10.0	23.0	9.0	1.0	autoaggregation protein RapA/B/C
K10222	27.0	17.0	68.0	18.0	28.0	12.0	0.0	14.0	34.0	53.0	133.0	59.0	76.0	3.0	107.0	2.0	144.0	21.0	44.0	234.0	138.0	52.0	11.0	2,6-dioxo-6-phenylhexa-3-enoate hydrolase [EC:3.7.1.8]
K10220	1013.0	505.0	1077.0	280.0	166.0	164.0	22.0	456.0	405.0	753.0	1001.0	795.0	1255.0	139.0	1047.0	315.0	442.0	255.0	1369.0	1758.0	1006.0	280.0	316.0	4-oxalmesaconate hydratase [EC:4.2.1.83]
K10221	812.0	332.0	900.0	215.0	134.0	125.0	14.0	370.0	227.0	390.0	506.0	685.0	676.0	77.0	555.0	308.0	303.0	223.0	1130.0	1102.0	547.0	163.0	243.0	2-pyrone-4,6-dicarboxylate lactonase [EC:3.1.1.57]
K10227	2156.0	1225.0	3278.0	932.0	927.0	651.0	115.0	1028.0	1734.0	2362.0	4359.0	3592.0	4610.0	663.0	4668.0	537.0	1653.0	654.0	3793.0	5726.0	4286.0	1120.0	740.0	sorbitol/mannitol transport system substrate-binding protein
K05822	435.0	502.0	552.0	253.0	496.0	767.0	704.0	273.0	603.0	169.0	403.0	41.0	226.0	381.0	183.0	4.0	934.0	473.0	652.0	373.0	1711.0	13.0	471.0	tetrahydrodipicolinate N-acetyltransferase [EC:2.3.1.89]
K01949	0.0	0.0	0.0	0.0	0.0	0.0	0.0	0.0	0.0	0.0	0.0	0.0	0.0	0.0	0.0	0.0	0.0	0.0	0.0	0.0	0.0	0.0	0.0	None
K01945	15567.0	15715.0	9572.0	4281.0	4204.0	6180.0	2170.0	5135.0	6766.0	9693.0	13974.0	8312.0	13016.0	5494.0	11130.0	1898.0	5603.0	4570.0	10717.0	21322.0	14129.0	6294.0	3770.0	phosphoribosylamine--glycine ligase [EC:6.3.4.13]
K01947	0.0	2.0	0.0	2.0	0.0	0.0	0.0	0.0	9.0	0.0	167.0	7.0	8.0	0.0	17.0	1.0	5.0	0.0	0.0	1.0	2.0	4.0	0.0	biotin-[acetyl-CoA-carboxylase] ligase / type III pantothenate kinase [EC:6.3.4.15 2.7.1.33]
K01946	0.0	0.0	0.0	0.0	0.0	0.0	0.0	0.0	0.0	0.0	0.0	0.0	0.0	0.0	0.0	0.0	0.0	0.0	0.0	0.0	0.0	0.0	0.0	biotin carboxylase [EC:6.3.4.14]
K01941	2492.0	941.0	2330.0	714.0	860.0	700.0	64.0	728.0	1284.0	1835.0	2497.0	3518.0	3064.0	440.0	2221.0	545.0	1229.0	787.0	2735.0	5518.0	2447.0	643.0	742.0	urea carboxylase [EC:6.3.4.6]
K01940	14590.0	14372.0	9333.0	4000.0	4244.0	5304.0	2087.0	4276.0	6728.0	8623.0	13915.0	8388.0	12911.0	3027.0	11123.0	1662.0	5778.0	4043.0	10489.0	21053.0	14175.0	3385.0	3465.0	argininosuccinate synthase [EC:6.3.4.5]
K06357	0.0	0.0	0.0	0.0	0.0	0.0	0.0	0.0	0.0	0.0	0.0	0.0	0.0	0.0	0.0	0.0	0.0	0.0	0.0	0.0	0.0	0.0	0.0	phosphatase RapI regulator
K07729	11559.0	15545.0	4839.0	2834.0	3887.0	5147.0	1545.0	4254.0	3145.0	5478.0	6235.0	2496.0	5202.0	4387.0	4157.0	1394.0	2671.0	2899.0	6361.0	13191.0	6595.0	3683.0	1179.0	putative transcriptional regulator
K07728	0.0	0.0	0.0	0.0	0.0	0.0	0.0	0.0	0.0	0.0	0.0	0.0	0.0	0.0	0.0	0.0	0.0	0.0	0.0	0.0	0.0	0.0	0.0	putative transcriptional regulator
K07727	7450.0	14505.0	2924.0	1731.0	2038.0	3827.0	1386.0	2295.0	3024.0	4086.0	4650.0	1443.0	4529.0	3139.0	3644.0	1350.0	2395.0	1718.0	4045.0	8316.0	5399.0	2091.0	1225.0	putative transcriptional regulator
K07726	3190.0	4868.0	2357.0	855.0	896.0	1441.0	390.0	668.0	726.0	1709.0	1986.0	1591.0	2363.0	448.0	1938.0	1091.0	803.0	469.0	2649.0	3855.0	1527.0	1134.0	599.0	putative transcriptional regulator
K07725	0.0	0.0	0.0	0.0	0.0	0.0	0.0	0.0	0.0	0.0	0.0	0.0	0.0	0.0	0.0	0.0	0.0	0.0	0.0	0.0	0.0	0.0	0.0	putative transcriptional regulator
K07724	735.0	283.0	480.0	357.0	5.0	24.0	1.0	12.0	31.0	563.0	37.0	14.0	114.0	157.0	277.0	5.0	7.0	9.0	3.0	320.0	11.0	84.0	5.0	Ner family transcriptional regulator
K07723	911.0	627.0	145.0	68.0	57.0	278.0	26.0	37.0	50.0	102.0	23.0	19.0	49.0	33.0	37.0	2.0	17.0	10.0	113.0	353.0	86.0	9.0	7.0	CopG family transcriptional regulator
K07722	1428.0	652.0	1257.0	905.0	1100.0	1242.0	607.0	1068.0	919.0	1745.0	1307.0	738.0	1585.0	419.0	1214.0	219.0	670.0	1641.0	1450.0	2711.0	1483.0	559.0	545.0	CopG family transcriptional regulator, nickel-responsive regulator
K07721	3.0	2.0	2.0	2.0	0.0	0.0	0.0	1.0	2.0	0.0	2.0	3.0	6.0	0.0	0.0	0.0	3.0	1.0	0.0	18.0	15.0	2.0	2.0	ArsR family transcriptional regulator
K07720	10285.0	14603.0	1552.0	991.0	1137.0	3884.0	174.0	858.0	589.0	2744.0	1266.0	260.0	1572.0	2572.0	1784.0	101.0	875.0	397.0	1738.0	12156.0	772.0	559.0	209.0	two-component system, response regulator YesN
K00899	2242.0	3164.0	2515.0	1120.0	1179.0	1425.0	1160.0	1486.0	2185.0	2234.0	4221.0	2388.0	4366.0	1835.0	4506.0	435.0	2226.0	998.0	2819.0	5169.0	5481.0	1727.0	838.0	5-methylthioribose kinase [EC:2.7.1.100]
K05824	40.0	8.0	30.0	5.0	1.0	10.0	0.0	3.0	4.0	14.0	34.0	24.0	45.0	4.0	9.0	2.0	8.0	1.0	9.0	59.0	9.0	14.0	17.0	homoisocitrate dehydrogenase [EC:1.1.1.87]
K00891	17980.0	16210.0	10831.0	4619.0	4348.0	6307.0	2425.0	5483.0	7496.0	11525.0	16377.0	10235.0	15376.0	5037.0	13209.0	1853.0	7387.0	4009.0	12029.0	26203.0	17118.0	6340.0	3913.0	shikimate kinase [EC:2.7.1.71]
K00892	698.0	167.0	245.0	186.0	3.0	13.0	0.0	7.0	36.0	299.0	22.0	13.0	97.0	18.0	133.0	4.0	10.0	5.0	19.0	411.0	14.0	70.0	5.0	inosine kinase [EC:2.7.1.73]
K00895	2038.0	1047.0	637.0	440.0	632.0	936.0	508.0	1724.0	1184.0	821.0	293.0	352.0	498.0	686.0	292.0	226.0	486.0	1181.0	1572.0	996.0	506.0	2759.0	939.0	pyrophosphate--fructose-6-phosphate 1-phosphotransferase [EC:2.7.1.90]
K00897	1855.0	2259.0	1923.0	796.0	340.0	406.0	105.0	703.0	1540.0	2238.0	4001.0	2303.0	4190.0	701.0	4466.0	182.0	1324.0	305.0	2231.0	4807.0	3634.0	951.0	380.0	aminoglycoside 3'-phosphotransferase [EC:2.7.1.95]
K08151	4887.0	3223.0	5115.0	2146.0	839.0	1014.0	295.0	1940.0	4305.0	6212.0	12329.0	5880.0	11390.0	1734.0	10879.0	578.0	3515.0	862.0	5689.0	13616.0	10756.0	2700.0	1135.0	MFS transporter, DHA1 family, tetracycline resistance protein
K08153	152.0	344.0	36.0	17.0	15.0	33.0	2.0	17.0	23.0	64.0	48.0	20.0	55.0	41.0	47.0	6.0	38.0	16.0	45.0	184.0	152.0	19.0	7.0	MFS transporter, DHA1 family, multidrug resistance protein
K08154	697.0	166.0	246.0	186.0	3.0	12.0	0.0	8.0	33.0	299.0	21.0	13.0	86.0	18.0	133.0	4.0	10.0	5.0	16.0	396.0	12.0	71.0	5.0	MFS transporter, DHA1 family, 2-module integral membrane pump EmrD
K02948	15883.0	16788.0	9883.0	4686.0	5145.0	6666.0	2697.0	6528.0	7054.0	10449.0	14144.0	8541.0	13307.0	6155.0	11488.0	2317.0	6344.0	5558.0	11860.0	21775.0	14647.0	7044.0	3892.0	small subunit ribosomal protein S11
K02942	0.0	0.0	0.0	0.0	0.0	0.0	0.0	0.0	0.0	0.0	0.0	0.0	0.0	0.0	0.0	0.0	0.0	0.0	0.0	0.0	0.0	0.0	0.0	large subunit ribosomal protein LP1
K02944	0.0	0.0	0.0	0.0	0.0	0.0	0.0	0.0	0.0	0.0	0.0	0.0	0.0	0.0	0.0	0.0	0.0	0.0	0.0	0.0	0.0	0.0	0.0	large subunit ribosomal protein LX
K05665	0.0	0.0	0.0	0.0	0.0	0.0	0.0	0.0	0.0	0.0	0.0	0.0	0.0	0.0	0.0	0.0	0.0	0.0	0.0	0.0	0.0	0.0	0.0	ATP-binding cassette, subfamily C (CFTR/MRP), member 1
K02946	15752.0	15495.0	9866.0	4673.0	5129.0	6530.0	2693.0	6526.0	7030.0	10356.0	14144.0	8541.0	13242.0	6150.0	11421.0	2313.0	6289.0	5582.0	11860.0	20541.0	14696.0	7044.0	3878.0	small subunit ribosomal protein S10
K13793	13.0	103.0	234.0	175.0	1.0	3.0	0.0	4.0	13.0	278.0	3.0	2.0	44.0	17.0	126.0	0.0	2.0	5.0	0.0	101.0	2.0	40.0	0.0	secreted effector OspE
K06352	2.0	0.0	0.0	0.0	0.0	0.0	0.0	0.0	0.0	0.0	0.0	0.0	0.0	0.0	0.0	0.0	0.0	0.0	1.0	0.0	0.0	0.0	0.0	phosphatase RapA inhibitor
K01769	22.0	14.0	22.0	6.0	4.0	6.0	2.0	5.0	24.0	12.0	40.0	12.0	33.0	3.0	32.0	2.0	18.0	3.0	24.0	42.0	26.0	18.0	0.0	guanylate cyclase, other [EC:4.6.1.2]
K01768	8835.0	4513.0	6733.0	1980.0	1852.0	1939.0	692.0	2950.0	4056.0	5528.0	12481.0	5152.0	10367.0	1352.0	8214.0	2808.0	4394.0	1546.0	8431.0	14669.0	9937.0	3209.0	2328.0	adenylate cyclase [EC:4.6.1.1]
K01761	3934.0	4881.0	2815.0	1368.0	927.0	1691.0	970.0	2005.0	2430.0	3519.0	4864.0	2479.0	5009.0	3059.0	5135.0	286.0	2414.0	1804.0	4031.0	5684.0	6020.0	3359.0	1286.0	methionine-gamma-lyase [EC:4.4.1.11]
K01760	7542.0	7084.0	5264.0	2718.0	1946.0	1937.0	884.0	2706.0	4620.0	7052.0	10363.0	7435.0	11031.0	2467.0	9748.0	1121.0	4306.0	2446.0	6754.0	14062.0	9189.0	2547.0	1747.0	cystathionine beta-lyase [EC:4.4.1.8]
K01762	0.0	5.0	0.0	0.0	0.0	3.0	0.0	0.0	0.0	0.0	0.0	0.0	0.0	1.0	0.0	0.0	2.0	1.0	0.0	0.0	4.0	0.0	0.0	1-aminocyclopropane-1-carboxylate synthase [EC:4.4.1.14]
K09578	0.0	0.0	0.0	0.0	0.0	0.0	0.0	0.0	0.0	0.0	0.0	0.0	0.0	0.0	0.0	0.0	0.0	0.0	0.0	0.0	0.0	0.0	0.0	peptidyl-prolyl cis-trans isomerase NIMA-interacting 1 [EC:5.2.1.8]
K01766	1026.0	212.0	1228.0	270.0	564.0	315.0	1.0	162.0	67.0	335.0	120.0	950.0	191.0	145.0	190.0	6.0	78.0	242.0	1161.0	827.0	337.0	93.0	274.0	cysteine sulfinate desulfinase [EC:4.4.1.-]
K08164	1211.0	968.0	1547.0	667.0	223.0	244.0	96.0	565.0	1376.0	1793.0	3360.0	2002.0	3692.0	576.0	3843.0	146.0	1122.0	229.0	1639.0	3990.0	3087.0	805.0	553.0	MFS transporter, DHA1 family, chloramphenicol resistance protein
K02493	15852.0	16851.0	10169.0	4733.0	5198.0	6705.0	2690.0	6594.0	7202.0	10638.0	14545.0	8780.0	13655.0	6192.0	11803.0	2623.0	6564.0	5642.0	12156.0	22334.0	15310.0	7163.0	3945.0	methyltransferase [EC:2.1.1.-]
K08166	142.0	63.0	96.0	21.0	18.0	21.0	5.0	25.0	78.0	131.0	162.0	56.0	163.0	33.0	135.0	25.0	54.0	17.0	77.0	242.0	136.0	53.0	19.0	MFS transporter, DHA2 family, methylenomycin A resistance protein
K08167	3553.0	2836.0	4651.0	1513.0	1707.0	845.0	526.0	1997.0	2563.0	3122.0	5107.0	5420.0	5821.0	1079.0	5750.0	722.0	2400.0	976.0	4491.0	7776.0	5392.0	1520.0	1178.0	MFS transporter, DHA2 family, methyl viologen resistance protein SmvA
K02496	3584.0	1474.0	2817.0	920.0	881.0	686.0	75.0	809.0	1575.0	2498.0	4515.0	3718.0	3521.0	680.0	2509.0	243.0	1388.0	564.0	2997.0	6536.0	4156.0	981.0	899.0	uroporphyrin-III C-methyltransferase [EC:2.1.1.107]
K02497	103.0	109.0	20.0	9.0	6.0	7.0	1.0	9.0	10.0	26.0	20.0	12.0	51.0	16.0	33.0	3.0	19.0	4.0	20.0	67.0	70.0	7.0	4.0	HemX protein
K02494	3671.0	2755.0	2680.0	930.0	905.0	847.0	80.0	757.0	1802.0	2926.0	4771.0	3858.0	4167.0	722.0	2766.0	523.0	1548.0	499.0	2848.0	6955.0	4411.0	1057.0	988.0	outer membrane lipoprotein LolB
K02495	27730.0	26604.0	17853.0	8961.0	10000.0	12836.0	5400.0	11660.0	12801.0	19393.0	26742.0	15811.0	25296.0	12251.0	21711.0	3952.0	11539.0	11395.0	21915.0	40717.0	28472.0	11175.0	6938.0	oxygen-independent coproporphyrinogen III oxidase [EC:1.3.99.22]
K02498	5390.0	2694.0	4843.0	1736.0	1199.0	1098.0	201.0	1581.0	3366.0	4922.0	9050.0	6182.0	8330.0	1385.0	7180.0	683.0	2861.0	901.0	5421.0	11779.0	8111.0	2071.0	1421.0	HemY protein
K02499	2159.0	2558.0	379.0	196.0	483.0	731.0	88.0	492.0	193.0	277.0	206.0	56.0	308.0	92.0	251.0	18.0	179.0	178.0	371.0	1251.0	290.0	162.0	63.0	tetrapyrrole methylase family protein / MazG family protein
K08168	0.0	0.0	0.0	0.0	0.0	0.0	0.0	0.0	0.0	0.0	0.0	0.0	0.0	0.0	0.0	0.0	0.0	0.0	1.0	0.0	3.0	0.0	0.0	MFS transporter, DHA2 family, metal-tetracycline-proton antiporter
K08169	3360.0	2270.0	3509.0	1676.0	572.0	527.0	185.0	1288.0	3139.0	4556.0	6967.0	5947.0	7652.0	1211.0	6876.0	577.0	2743.0	619.0	3996.0	10155.0	6072.0	1684.0	860.0	MFS transporter, DHA2 family, multidrug resistance protein
K14415	453.0	412.0	558.0	320.0	108.0	156.0	23.0	170.0	281.0	882.0	716.0	282.0	1008.0	115.0	820.0	300.0	319.0	63.0	477.0	1542.0	646.0	217.0	186.0	tRNA-splicing ligase RtcB [EC:6.5.1.3];protein RtcB
K14414	459.0	270.0	426.0	263.0	59.0	128.0	6.0	69.0	181.0	519.0	250.0	150.0	602.0	51.0	449.0	13.0	165.0	86.0	221.0	769.0	214.0	179.0	134.0	transcriptional regulatory protein RtcR
K06881	9046.0	9647.0	3907.0	2150.0	2359.0	4314.0	1499.0	3176.0	1983.0	4249.0	3213.0	995.0	3387.0	4119.0	2699.0	792.0	2469.0	2803.0	4112.0	9024.0	4568.0	4468.0	1201.0	None
K00436	1254.0	836.0	912.0	391.0	563.0	852.0	728.0	462.0	1036.0	899.0	1581.0	233.0	1227.0	487.0	715.0	59.0	1241.0	524.0	1195.0	2363.0	2459.0	296.0	741.0	hydrogen dehydrogenase [EC:1.12.1.2]
K06332	5.0	1.0	8.0	0.0	3.0	1.0	0.0	0.0	0.0	0.0	4.0	2.0	7.0	0.0	2.0	1.0	3.0	0.0	6.0	1.0	5.0	1.0	0.0	spore coat protein JA
K12815	0.0	0.0	0.0	0.0	0.0	0.0	0.0	0.0	0.0	0.0	0.0	0.0	0.0	0.0	0.0	0.0	0.0	0.0	0.0	0.0	0.0	0.0	0.0	pre-mRNA-splicing factor ATP-dependent RNA helicase PRP16 [EC:3.6.4.13];pre-mRNA-splicing factor ATP-dependent RNA helicase PRP16 [EC:3.6.1.-]
K12810	0.0	0.0	0.0	0.0	0.0	0.0	0.0	0.0	0.0	0.0	0.0	0.0	0.0	0.0	0.0	0.0	0.0	0.0	0.0	0.0	0.0	0.0	0.0	major structural subunit of bundle-forming pilus
K06885	1703.0	1114.0	601.0	265.0	305.0	577.0	93.0	287.0	590.0	1274.0	1784.0	470.0	1580.0	1842.0	1294.0	140.0	808.0	503.0	805.0	1920.0	1411.0	429.0	298.0	None
K00437	50.0	8.0	19.0	4.0	6.0	93.0	29.0	22.0	3.0	61.0	3.0	1.0	61.0	1161.0	3.0	0.0	7.0	4.0	13.0	3.0	11.0	5.0	96.0	cytochrome-c3 hydrogenase [EC:1.12.2.1]
K06335	2.0	1.0	1.0	0.0	0.0	1.0	1.0	0.0	0.0	1.0	2.0	0.0	5.0	0.0	0.0	0.0	0.0	0.0	2.0	9.0	3.0	1.0	0.0	spore coat protein M
K06334	3582.0	3361.0	584.0	359.0	241.0	1244.0	42.0	102.0	141.0	588.0	302.0	42.0	446.0	49.0	419.0	7.0	73.0	63.0	552.0	3024.0	118.0	80.0	26.0	spore coat protein JC
K03547	6616.0	8777.0	3282.0	1265.0	2548.0	3272.0	1314.0	1934.0	2485.0	2516.0	2190.0	2092.0	2900.0	2715.0	2048.0	1005.0	2237.0	1862.0	4162.0	6690.0	3724.0	1196.0	1936.0	exonuclease SbcD
K03546	7072.0	9179.0	3343.0	1283.0	2573.0	3420.0	1292.0	1949.0	2570.0	2620.0	2186.0	2137.0	3073.0	2724.0	2034.0	1019.0	2264.0	1863.0	4254.0	5517.0	3796.0	1260.0	1691.0	exonuclease SbcC
K03545	16908.0	18335.0	10094.0	4798.0	5243.0	7192.0	2704.0	6590.0	7124.0	10749.0	14323.0	8579.0	13448.0	6175.0	11667.0	2321.0	6362.0	5614.0	12035.0	22788.0	14856.0	7108.0	3895.0	trigger factor
K03544	16725.0	18914.0	10035.0	4770.0	5209.0	7099.0	2718.0	6604.0	7178.0	11068.0	14549.0	8603.0	13662.0	6190.0	11804.0	2329.0	6415.0	5620.0	12135.0	23932.0	14956.0	7151.0	3917.0	ATP-dependent Clp protease ATP-binding subunit ClpX
K03543	11231.0	5930.0	9268.0	3601.0	2135.0	2282.0	461.0	3206.0	7322.0	11412.0	20938.0	11520.0	18935.0	2711.0	16838.0	1708.0	6277.0	1698.0	10877.0	25017.0	17869.0	4497.0	2523.0	multidrug resistance protein A
K06888	4484.0	2571.0	2805.0	1083.0	528.0	893.0	158.0	1040.0	2324.0	3393.0	6423.0	2998.0	6299.0	901.0	6259.0	334.0	1995.0	724.0	3089.0	8098.0	5344.0	1446.0	870.0	None
K10941	862.0	479.0	1427.0	269.0	668.0	489.0	31.0	317.0	602.0	722.0	2484.0	1595.0	1376.0	203.0	803.0	101.0	510.0	317.0	1616.0	2969.0	2494.0	366.0	419.0	sigma-54 specific transcriptional regulator, flagellar regulatory protein A
K03549	7224.0	8477.0	5677.0	2335.0	1101.0	1227.0	313.0	2184.0	4929.0	7801.0	14029.0	7066.0	13072.0	1980.0	11385.0	1579.0	4484.0	1286.0	7049.0	17005.0	11460.0	3020.0	1810.0	KUP system potassium uptake protein
K03548	1033.0	208.0	1217.0	268.0	556.0	390.0	1.0	156.0	69.0	326.0	111.0	932.0	211.0	146.0	186.0	6.0	83.0	238.0	1130.0	852.0	339.0	96.0	276.0	putative permease
K10940	0.0	1.0	0.0	0.0	0.0	0.0	0.0	0.0	0.0	0.0	0.0	0.0	3.0	0.0	0.0	0.0	0.0	0.0	0.0	0.0	0.0	0.0	0.0	outer membrane protein OmpT
K02236	1630.0	899.0	270.0	202.0	319.0	309.0	106.0	170.0	219.0	577.0	268.0	189.0	385.0	1011.0	298.0	136.0	806.0	220.0	611.0	509.0	476.0	252.0	87.0	leader peptidase (prepilin peptidase) / N-methyltransferase [EC:3.4.23.43 2.1.1.-]
K02237	10137.0	13876.0	6308.0	2953.0	4350.0	4863.0	2393.0	4271.0	4291.0	5622.0	6233.0	4834.0	6065.0	4489.0	4500.0	1720.0	3977.0	3959.0	6840.0	12706.0	8301.0	3061.0	2512.0	competence protein ComEA
K02234	1954.0	1194.0	2313.0	869.0	411.0	403.0	122.0	882.0	1744.0	2301.0	4409.0	2808.0	4764.0	675.0	4680.0	446.0	1630.0	437.0	2850.0	5363.0	3955.0	1089.0	512.0	cobalamin biosynthesis protein CobW
K02232	8505.0	8660.0	6261.0	2386.0	2865.0	4372.0	1843.0	3520.0	4156.0	6133.0	7694.0	4605.0	8077.0	5016.0	7185.0	718.0	4743.0	2799.0	8046.0	12545.0	9873.0	4223.0	2668.0	adenosylcobyric acid synthase [EC:6.3.5.10]
K02233	8998.0	8830.0	5851.0	2348.0	2427.0	4062.0	1144.0	3214.0	3629.0	6368.0	6902.0	4732.0	7841.0	3521.0	6947.0	939.0	3864.0	2371.0	7226.0	12793.0	7947.0	4399.0	2130.0	adenosylcobinamide-GDP ribazoletransferase [EC:2.7.8.26]
K02230	3998.0	2118.0	3949.0	1399.0	1113.0	1487.0	262.0	2137.0	2237.0	3796.0	5235.0	3965.0	5742.0	1404.0	5354.0	533.0	1984.0	1514.0	5330.0	7400.0	5105.0	3724.0	1197.0	cobaltochelatase CobN [EC:6.6.1.2]
K02231	17631.0	16017.0	12918.0	5169.0	4736.0	7519.0	2187.0	6887.0	7353.0	12799.0	15490.0	10025.0	16317.0	6891.0	14072.0	1831.0	7428.0	4939.0	14939.0	25824.0	17571.0	8921.0	4363.0	adenosylcobinamide kinase / adenosylcobinamide-phosphate guanylyltransferase [EC:2.7.1.156 2.7.7.62]
K06359	2.0	0.0	0.0	0.0	0.0	0.0	0.0	0.0	0.0	0.0	0.0	0.0	0.0	0.0	0.0	0.0	0.0	0.0	1.0	0.0	0.0	0.0	0.0	response regulator aspartate phosphatase A (stage 0 sporulation protein L) [EC:3.1.-.-]
K02238	14429.0	14714.0	7439.0	3573.0	5006.0	6305.0	2585.0	5894.0	4083.0	7446.0	8704.0	4175.0	7989.0	4709.0	6468.0	2026.0	4219.0	5137.0	8871.0	16792.0	10080.0	5765.0	2746.0	competence protein ComEC
K02239	84.0	6.0	8.0	1.0	2.0	2.0	1.0	1.0	0.0	6.0	2.0	3.0	13.0	1.0	12.0	1.0	2.0	0.0	6.0	37.0	20.0	3.0	1.0	competence protein ComER
K03723	15678.0	16821.0	10149.0	4775.0	5191.0	6482.0	2718.0	6631.0	7298.0	10678.0	14954.0	8852.0	14001.0	6245.0	12008.0	2565.0	6593.0	5609.0	12283.0	21497.0	15197.0	7244.0	3953.0	transcription-repair coupling factor (superfamily II helicase) [EC:3.6.4.-];transcription-repair coupling factor (superfamily II helicase) [EC:3.6.1.-]
K03722	9655.0	6911.0	6557.0	2295.0	2644.0	2878.0	1308.0	2603.0	4657.0	5219.0	9731.0	5547.0	7912.0	2987.0	5880.0	955.0	4120.0	1679.0	6433.0	15532.0	10674.0	2206.0	2749.0	ATP-dependent DNA helicase DinG [EC:3.6.4.12];ATP-dependent DNA helicase DinG [EC:3.6.1.-]
K03721	1199.0	294.0	1270.0	285.0	574.0	389.0	1.0	168.0	69.0	338.0	126.0	954.0	207.0	146.0	197.0	6.0	81.0	243.0	1183.0	938.0	341.0	93.0	274.0	transcriptional regulator of aroF, aroG, tyrA and aromatic amino acid transport
K03720	803.0	186.0	249.0	192.0	7.0	23.0	1.0	18.0	44.0	334.0	67.0	31.0	133.0	147.0	166.0	4.0	54.0	7.0	43.0	433.0	25.0	76.0	14.0	TrpR family transcriptional regulator, trp operon repressor
K03727	968.0	2670.0	1680.0	492.0	825.0	315.0	403.0	1029.0	1215.0	349.0	1145.0	840.0	596.0	256.0	790.0	553.0	651.0	413.0	1106.0	1196.0	1095.0	446.0	508.0	ATP-dependent RNA helicase HelY [EC:3.6.1.-];ATP-dependent RNA helicase HelY [EC:3.6.4.-]
K03726	89.0	58.0	54.0	26.0	13.0	35.0	4.0	39.0	76.0	100.0	249.0	44.0	202.0	32.0	116.0	8.0	56.0	9.0	107.0	426.0	139.0	52.0	44.0	helicase [EC:3.6.1.-];helicase [EC:3.6.4.-]
K03725	0.0	0.0	0.0	0.0	0.0	0.0	0.0	0.0	0.0	0.0	0.0	0.0	0.0	0.0	0.0	0.0	0.0	0.0	0.0	0.0	0.0	0.0	0.0	archaea-specific helicase [EC:3.6.1.-]
K03724	5376.0	4724.0	6211.0	2057.0	1840.0	1469.0	310.0	1912.0	3399.0	5306.0	10231.0	5273.0	9003.0	1591.0	8341.0	1075.0	3119.0	1067.0	6574.0	12401.0	9036.0	2250.0	1347.0	ATP-dependent helicase Lhr and Lhr-like helicase [EC:3.6.1.-];ATP-dependent helicase Lhr and Lhr-like helicase [EC:3.6.4.-]
K06358	0.0	0.0	0.0	0.0	0.0	0.0	0.0	0.0	0.0	0.0	0.0	0.0	0.0	0.0	0.0	0.0	0.0	0.0	0.0	0.0	0.0	0.0	0.0	phosphatase RapK regulator
K12673	2.0	0.0	0.0	0.0	0.0	0.0	0.0	0.0	0.0	0.0	0.0	0.0	0.0	0.0	4.0	0.0	0.0	0.0	0.0	0.0	0.0	0.0	0.0	N2-(2-carboxyethyl)arginine synthase [EC:2.5.1.66]
K12679	0.0	0.0	0.0	0.0	0.0	0.0	0.0	0.0	0.0	0.0	0.0	0.0	0.0	0.0	0.0	0.0	0.0	0.0	0.0	0.0	0.0	0.0	0.0	outer membrane protein IcsA
K12678	0.0	3.0	6.0	4.0	0.0	1.0	0.0	0.0	0.0	4.0	0.0	0.0	0.0	0.0	3.0	0.0	0.0	0.0	0.0	11.0	0.0	1.0	0.0	AIDA-I adhesin-like protein
K06410	2827.0	1411.0	438.0	264.0	185.0	789.0	12.0	96.0	130.0	427.0	129.0	58.0	257.0	41.0	226.0	6.0	51.0	31.0	362.0	2109.0	115.0	11.0	42.0	dipicolinate synthase subunit A
K11898	222.0	120.0	177.0	41.0	50.0	31.0	4.0	72.0	94.0	145.0	262.0	136.0	250.0	28.0	191.0	15.0	107.0	41.0	324.0	588.0	151.0	73.0	58.0	type VI secretion system protein ImpE
K11899	61.0	17.0	74.0	3.0	23.0	11.0	1.0	37.0	8.0	0.0	6.0	54.0	13.0	0.0	8.0	2.0	0.0	28.0	221.0	16.0	7.0	2.0	6.0	type VI secretion system protein ImpD
K11896	3480.0	988.0	2289.0	604.0	837.0	599.0	56.0	696.0	1181.0	1593.0	2227.0	3508.0	2475.0	350.0	1762.0	158.0	1041.0	581.0	2901.0	4266.0	2329.0	683.0	676.0	type VI secretion system protein ImpG
K11897	848.0	329.0	474.0	147.0	126.0	102.0	21.0	191.0	362.0	610.0	732.0	643.0	851.0	86.0	625.0	88.0	312.0	87.0	669.0	1348.0	691.0	251.0	136.0	type VI secretion system protein ImpF
K11894	1070.0	188.0	1172.0	154.0	603.0	361.0	17.0	230.0	204.0	230.0	544.0	1186.0	522.0	40.0	354.0	23.0	174.0	287.0	1568.0	856.0	836.0	131.0	315.0	type VI secretion system protein ImpI
K11895	2406.0	901.0	2026.0	550.0	801.0	564.0	56.0	574.0	1179.0	1590.0	2207.0	3283.0	2469.0	349.0	1753.0	157.0	1040.0	494.0	2520.0	4245.0	2323.0	679.0	611.0	type VI secretion system protein ImpH
K11892	2860.0	970.0	2323.0	620.0	843.0	613.0	64.0	712.0	1199.0	1666.0	2380.0	3583.0	2618.0	360.0	1842.0	161.0	1062.0	533.0	2975.0	4374.0	2492.0	642.0	691.0	type VI secretion system protein ImpK
K11893	3369.0	1042.0	2320.0	614.0	843.0	616.0	58.0	716.0	1147.0	1609.0	2301.0	3541.0	2540.0	351.0	1817.0	160.0	1072.0	527.0	2922.0	4386.0	2335.0	636.0	690.0	type VI secretion system protein ImpJ
K11890	511.0	298.0	459.0	145.0	118.0	100.0	23.0	192.0	360.0	623.0	624.0	636.0	822.0	89.0	621.0	83.0	320.0	82.0	648.0	1379.0	706.0	253.0	134.0	type VI secretion system protein ImpM
K11891	2818.0	956.0	2301.0	606.0	830.0	540.0	65.0	710.0	1124.0	1671.0	2360.0	3305.0	2604.0	356.0	1833.0	163.0	1036.0	535.0	2981.0	4384.0	2408.0	642.0	679.0	type VI secretion system protein ImpL
K08762	299.0	230.0	313.0	116.0	80.0	53.0	22.0	142.0	353.0	598.0	1476.0	286.0	1048.0	148.0	978.0	55.0	339.0	67.0	400.0	998.0	891.0	190.0	89.0	diazepam-binding inhibitor (GABA receptor modulator, acyl-CoA-binding protein)
K08764	0.0	0.0	0.0	0.0	0.0	0.0	0.0	0.0	0.0	0.0	0.0	0.0	0.0	0.0	0.0	0.0	0.0	0.0	0.0	0.0	0.0	0.0	0.0	sterol carrier protein 2 [EC:2.3.1.176]
K08765	0.0	0.0	0.0	0.0	0.0	0.0	0.0	0.0	0.0	0.0	0.0	0.0	0.0	0.0	0.0	0.0	0.0	0.0	0.0	0.0	0.0	0.0	0.0	carnitine O-palmitoyltransferase 1 [EC:2.3.1.21]
K10418	0.0	0.0	0.0	0.0	0.0	0.0	0.0	0.0	0.0	0.0	0.0	0.0	0.0	0.0	0.0	0.0	0.0	0.0	0.0	0.0	0.0	0.0	0.0	dynein light chain LC8-type
K11325	149.0	16.0	50.0	14.0	8.0	47.0	2.0	11.0	46.0	36.0	72.0	53.0	176.0	7.0	53.0	9.0	22.0	8.0	43.0	222.0	46.0	22.0	24.0	L-cysteine/cystine lyase
K11326	0.0	0.0	0.0	0.0	0.0	0.0	0.0	0.0	0.0	0.0	0.0	0.0	8.0	0.0	0.0	0.0	0.0	0.0	0.0	0.0	0.0	0.0	0.0	cation efflux system protein involved in nickel and cobalt tolerance
K11327	0.0	0.0	0.0	0.0	0.0	0.0	0.0	0.0	0.0	0.0	0.0	3.0	8.0	0.0	0.0	0.0	0.0	0.0	0.0	0.0	0.0	0.0	0.0	cation efflux system protein involved in nickel and cobalt tolerance
K11328	0.0	0.0	0.0	0.0	0.0	0.0	0.0	0.0	0.0	0.0	0.0	3.0	8.0	0.0	0.0	0.0	0.0	0.0	0.0	0.0	0.0	0.0	0.0	two-component system, OmpR family, Ni(II)-sensor and/or redox sensor kinase NrsS [EC:2.7.13.3]
K11329	392.0	91.0	401.0	99.0	59.0	113.0	5.0	179.0	97.0	140.0	216.0	338.0	336.0	24.0	194.0	19.0	97.0	106.0	532.0	288.0	222.0	108.0	120.0	two-component system, OmpR family, response regulator RpaB
K00151	604.0	1022.0	504.0	172.0	110.0	130.0	19.0	182.0	272.0	555.0	708.0	409.0	921.0	92.0	837.0	351.0	272.0	75.0	577.0	1459.0	761.0	254.0	123.0	5-carboxymethyl-2-hydroxymuconic-semialdehyde dehydrogenase [EC:1.2.1.60]
K00150	54.0	7.0	12.0	10.0	9.0	38.0	2.0	12.0	30.0	23.0	61.0	41.0	127.0	5.0	41.0	6.0	22.0	5.0	40.0	27.0	61.0	21.0	11.0	glyceraldehyde-3-phosphate dehydrogenase (NAD(P)) [EC:1.2.1.59]
K00153	243.0	893.0	1439.0	373.0	328.0	107.0	9.0	267.0	875.0	138.0	214.0	260.0	235.0	170.0	355.0	337.0	230.0	62.0	482.0	581.0	463.0	89.0	78.0	NAD/factor-dependent formaldehyde dehydrogenase [EC:1.2.1.66];S-(hydroxymethyl)mycothiol dehydrogenase [EC:1.1.1.306]
K00400	0.0	0.0	0.0	0.0	0.0	0.0	0.0	0.0	0.0	0.0	0.0	0.0	0.0	0.0	0.0	0.0	0.0	0.0	0.0	0.0	0.0	0.0	0.0	methyl coenzyme M reductase system, component A2
K00407	4146.0	3337.0	4229.0	1414.0	1140.0	1061.0	175.0	1449.0	2895.0	4133.0	6982.0	5692.0	7328.0	1074.0	6613.0	602.0	2489.0	844.0	5199.0	9125.0	6491.0	1718.0	1333.0	cytochrome c oxidase cb-type subunit IV;cb-type cytochrome c oxidase subunit IV [EC:1.9.3.1]
K00406	5746.0	3950.0	4835.0	1654.0	1292.0	1288.0	220.0	1695.0	3429.0	5140.0	9084.0	6204.0	9045.0	1281.0	8035.0	768.0	3021.0	1225.0	6046.0	10834.0	7791.0	2040.0	1687.0	cb-type cytochrome c oxidase subunit III [EC:1.9.3.1];cytochrome c oxidase cb-type subunit III
K00405	6229.0	4507.0	6366.0	1975.0	1994.0	1728.0	255.0	2079.0	4272.0	6181.0	12565.0	7850.0	10993.0	1580.0	9519.0	850.0	3703.0	1564.0	7666.0	14316.0	10879.0	2490.0	2026.0	cb-type cytochrome c oxidase subunit II [EC:1.9.3.1];cytochrome c oxidase cb-type subunit II
K00404	5682.0	4164.0	6082.0	1844.0	1914.0	1660.0	236.0	1935.0	3915.0	5554.0	11089.0	7586.0	9917.0	1428.0	8517.0	844.0	3366.0	1233.0	7311.0	13307.0	9952.0	2299.0	1933.0	cb-type cytochrome c oxidase subunit I [EC:1.9.3.1];cytochrome c oxidase cb-type subunit I [EC:1.9.3.1]
K00158	195.0	418.0	23.0	18.0	7.0	82.0	1.0	8.0	34.0	31.0	36.0	9.0	66.0	38.0	43.0	7.0	27.0	8.0	49.0	241.0	76.0	12.0	4.0	pyruvate oxidase [EC:1.2.3.3]
K01342	6.0	98.0	6.0	1.0	4.0	6.0	0.0	4.0	4.0	19.0	4.0	2.0	5.0	11.0	4.0	2.0	4.0	4.0	4.0	34.0	50.0	4.0	1.0	subtilisin [EC:3.4.21.62]
K09388	85.0	104.0	6.0	2.0	2.0	6.0	0.0	4.0	5.0	14.0	4.0	5.0	4.0	12.0	12.0	2.0	3.0	3.0	7.0	52.0	41.0	4.0	2.0	hypothetical protein
K09386	3017.0	1747.0	3217.0	1221.0	503.0	500.0	161.0	1155.0	2541.0	3297.0	5823.0	4523.0	6404.0	947.0	5825.0	573.0	2270.0	571.0	3679.0	8048.0	5227.0	1434.0	749.0	hypothetical protein
K09384	221.0	1791.0	76.0	30.0	91.0	137.0	4.0	15.0	69.0	93.0	85.0	24.0	94.0	42.0	202.0	12.0	74.0	32.0	127.0	358.0	156.0	80.0	40.0	hypothetical protein
K04094	7225.0	5209.0	3561.0	1569.0	1104.0	2254.0	887.0	1349.0	2911.0	3646.0	6112.0	3032.0	6521.0	2517.0	6128.0	509.0	2852.0	1005.0	4234.0	8860.0	6944.0	1483.0	1238.0	methylenetetrahydrofolate--tRNA-(uracil-5-)-methyltransferase [EC:2.1.1.74];glucose inhibited division protein Gid
K04095	2438.0	4206.0	1982.0	963.0	316.0	697.0	126.0	679.0	2435.0	2600.0	3912.0	2231.0	4509.0	645.0	4493.0	178.0	1521.0	923.0	1974.0	6684.0	3731.0	1068.0	550.0	cell filamentation protein
K04096	17249.0	16911.0	11388.0	5293.0	5368.0	6926.0	2838.0	7117.0	8386.0	12137.0	17449.0	10602.0	16965.0	7870.0	15138.0	3013.0	7479.0	5818.0	13552.0	24443.0	17802.0	7847.0	4279.0	DNA processing protein
K04097	3857.0	1945.0	3596.0	1051.0	1093.0	849.0	129.0	1162.0	2060.0	3855.0	5085.0	4184.0	5665.0	725.0	4261.0	843.0	2007.0	734.0	4800.0	7664.0	4562.0	1364.0	1305.0	glutathione S-transferase [EC:2.5.1.18]
K04090	2174.0	1216.0	2557.0	720.0	874.0	557.0	81.0	754.0	1597.0	2336.0	3362.0	3550.0	3516.0	506.0	2684.0	283.0	1543.0	520.0	2997.0	5635.0	3206.0	887.0	820.0	indolepyruvate ferredoxin oxidoreductase [EC:1.2.7.8]
K04091	4190.0	2498.0	4337.0	1198.0	1354.0	1049.0	119.0	1365.0	1945.0	3616.0	4743.0	4230.0	5141.0	578.0	4147.0	1165.0	2502.0	942.0	5695.0	8113.0	4690.0	1500.0	1148.0	alkanesulfonate monooxygenase [EC:1.14.14.5]
K04092	2694.0	3723.0	2849.0	1274.0	537.0	622.0	166.0	1085.0	3346.0	3497.0	6688.0	4645.0	6367.0	1025.0	6481.0	786.0	2339.0	508.0	3558.0	8015.0	5719.0	1461.0	1231.0	chorismate mutase [EC:5.4.99.5]
K04093	184.0	12.0	12.0	0.0	6.0	4.0	2.0	6.0	3.0	6.0	57.0	2.0	46.0	4.0	4.0	9.0	8.0	0.0	9.0	58.0	14.0	0.0	4.0	chorismate mutase [EC:5.4.99.5]
K04098	69.0	17.0	74.0	23.0	31.0	8.0	1.0	22.0	58.0	61.0	182.0	103.0	122.0	15.0	241.0	5.0	155.0	28.0	51.0	279.0	207.0	65.0	13.0	hydroxyquinol 1,2-dioxygenase [EC:1.13.11.37]
K04099	345.0	96.0	354.0	88.0	48.0	44.0	4.0	143.0	62.0	123.0	173.0	261.0	228.0	16.0	138.0	270.0	74.0	100.0	502.0	278.0	178.0	40.0	102.0	protocatechuate 4,5-dioxygenase [EC:1.13.11.8]
K01578	1465.0	750.0	1129.0	478.0	216.0	183.0	53.0	477.0	1005.0	1321.0	2106.0	2160.0	2260.0	363.0	1674.0	323.0	937.0	250.0	1466.0	3369.0	1690.0	477.0	410.0	malonyl-CoA decarboxylase [EC:4.1.1.9]
K01579	9066.0	8398.0	4284.0	2487.0	2735.0	3923.0	1942.0	3808.0	3880.0	5977.0	8257.0	4198.0	7393.0	2791.0	5408.0	1174.0	3964.0	3786.0	6065.0	13131.0	9155.0	4439.0	2746.0	aspartate 1-decarboxylase [EC:4.1.1.11]
K01574	430.0	294.0	568.0	169.0	104.0	111.0	20.0	160.0	367.0	530.0	952.0	525.0	931.0	102.0	799.0	132.0	453.0	98.0	610.0	1582.0	922.0	291.0	130.0	acetoacetate decarboxylase [EC:4.1.1.4]
K01575	867.0	816.0	1359.0	404.0	321.0	160.0	6.0	287.0	58.0	98.0	192.0	235.0	186.0	158.0	345.0	47.0	101.0	37.0	475.0	524.0	289.0	73.0	344.0	acetolactate decarboxylase [EC:4.1.1.5]
K01576	318.0	200.0	416.0	120.0	91.0	82.0	14.0	128.0	220.0	297.0	629.0	334.0	812.0	72.0	684.0	190.0	396.0	83.0	444.0	1536.0	559.0	166.0	74.0	benzoylformate decarboxylase [EC:4.1.1.7]
K01577	461.0	1337.0	676.0	286.0	62.0	75.0	12.0	188.0	135.0	440.0	320.0	364.0	390.0	59.0	447.0	236.0	162.0	117.0	611.0	586.0	199.0	135.0	99.0	oxalyl-CoA decarboxylase [EC:4.1.1.8]
K01571	4644.0	5701.0	2691.0	861.0	2169.0	3039.0	1481.0	1258.0	1456.0	1080.0	1226.0	1120.0	1154.0	2316.0	876.0	45.0	2057.0	1405.0	3009.0	4047.0	4056.0	122.0	1383.0	oxaloacetate decarboxylase, alpha subunit [EC:4.1.1.3]
K01572	6289.0	6741.0	2805.0	1282.0	2513.0	3893.0	1769.0	2225.0	1679.0	2288.0	1365.0	1062.0	1295.0	3277.0	1101.0	321.0	2258.0	2354.0	3826.0	4907.0	4474.0	2840.0	1631.0	oxaloacetate decarboxylase, beta subunit [EC:4.1.1.3]
K01573	470.0	57.0	960.0	103.0	560.0	400.0	3.0	147.0	53.0	28.0	78.0	898.0	113.0	128.0	68.0	4.0	91.0	233.0	1068.0	561.0	325.0	41.0	260.0	oxaloacetate decarboxylase, gamma subunit [EC:4.1.1.3]
K02009	534.0	2413.0	157.0	70.0	67.0	315.0	49.0	65.0	121.0	385.0	364.0	56.0	363.0	1257.0	240.0	14.0	102.0	34.0	183.0	898.0	206.0	200.0	58.0	cobalt transport protein
K02008	21475.0	31956.0	9900.0	5520.0	6787.0	10253.0	3956.0	8063.0	6706.0	9625.0	7451.0	5127.0	7371.0	8991.0	6129.0	3873.0	4637.0	6583.0	10373.0	20467.0	9089.0	6968.0	3406.0	cobalt/nickel transport system permease protein
K02005	14981.0	7556.0	6049.0	2539.0	2242.0	4258.0	562.0	4335.0	4469.0	8979.0	15840.0	5071.0	12258.0	2857.0	9479.0	948.0	3975.0	3396.0	8462.0	20108.0	11969.0	7470.0	2551.0	HlyD family secretion protein
K02004	75640.0	80842.0	35715.0	17861.0	20173.0	28993.0	10426.0	29254.0	27610.0	42333.0	60999.0	25011.0	48529.0	25576.0	38039.0	8619.0	21967.0	23943.0	44266.0	92607.0	56968.0	36562.0	15268.0	None
K02007	3678.0	5150.0	1185.0	840.0	1540.0	2094.0	696.0	1441.0	861.0	1504.0	1028.0	397.0	1266.0	1570.0	867.0	101.0	583.0	1803.0	1656.0	4382.0	1190.0	517.0	523.0	cobalt/nickel transport system permease protein
K02006	26049.0	47823.0	12336.0	6976.0	8348.0	12593.0	4617.0	10126.0	7980.0	12476.0	7828.0	5498.0	8611.0	11873.0	7397.0	5396.0	5427.0	7236.0	12573.0	25297.0	10262.0	9779.0	2951.0	cobalt/nickel transport system ATP-binding protein
K02001	6006.0	3169.0	5954.0	2262.0	1435.0	1337.0	283.0	1964.0	4299.0	5670.0	10994.0	8285.0	10543.0	1731.0	10440.0	615.0	3483.0	1098.0	7110.0	13780.0	9650.0	2578.0	1349.0	glycine betaine/proline transport system permease protein
K02000	5728.0	3061.0	5694.0	2134.0	1383.0	1254.0	272.0	1874.0	4016.0	5417.0	9400.0	7575.0	10206.0	1726.0	10070.0	549.0	3301.0	1055.0	6745.0	12840.0	8931.0	2409.0	1273.0	glycine betaine/proline transport system ATP-binding protein [EC:3.6.3.32]
K02003	66298.0	97173.0	31953.0	15379.0	19278.0	28380.0	10022.0	24395.0	21880.0	33680.0	38038.0	19944.0	35330.0	24009.0	28891.0	8708.0	16550.0	18013.0	36539.0	79202.0	38386.0	25398.0	12108.0	None
K02002	9452.0	5488.0	11690.0	4045.0	3187.0	2572.0	496.0	3719.0	7791.0	10231.0	18244.0	15618.0	19945.0	3206.0	19505.0	1210.0	6547.0	2206.0	13879.0	24710.0	17396.0	4361.0	2659.0	glycine betaine/proline transport system substrate-binding protein
K03065	0.0	0.0	0.0	0.0	0.0	0.0	0.0	0.0	0.0	0.0	0.0	0.0	0.0	0.0	0.0	0.0	0.0	0.0	0.0	0.0	0.0	0.0	0.0	26S proteasome regulatory subunit T5
K08952	8.0	8.0	0.0	0.0	0.0	5.0	0.0	0.0	0.0	0.0	0.0	0.0	0.0	0.0	3.0	0.0	0.0	0.0	0.0	6.0	0.0	0.0	0.0	chlorosome envelope protein I
K03060	12936.0	13483.0	9117.0	3970.0	4661.0	5311.0	2457.0	4743.0	6463.0	8046.0	12405.0	8196.0	11896.0	5060.0	10176.0	1885.0	5797.0	4014.0	10333.0	18590.0	13432.0	3995.0	3485.0	DNA-directed RNA polymerase subunit omega [EC:2.7.7.6]
K13809	0.0	0.0	0.0	0.0	0.0	0.0	0.0	0.0	0.0	0.0	0.0	0.0	0.0	0.0	0.0	0.0	0.0	0.0	0.0	0.0	0.0	0.0	0.0	UMP-CMP kinase 2, mitochondrial [EC:2.7.4.14]
K10948	7.0	7.0	4.0	0.0	1.0	1.0	0.0	1.0	8.0	2.0	16.0	3.0	30.0	1.0	2.0	0.0	1.0	0.0	6.0	20.0	10.0	3.0	1.0	hemolysin
K09607	194.0	52.0	211.0	41.0	23.0	45.0	5.0	30.0	65.0	108.0	43.0	91.0	233.0	23.0	74.0	29.0	43.0	26.0	206.0	439.0	137.0	28.0	25.0	immune inhibitor A [EC:3.4.24.-]
K06125	0.0	0.0	7.0	0.0	0.0	1.0	1.0	4.0	5.0	13.0	21.0	1.0	0.0	0.0	13.0	1.0	9.0	0.0	6.0	0.0	20.0	0.0	2.0	4-hydroxybenzoate hexaprenyltransferase [EC:2.5.1.-]
K04337	27.0	112.0	239.0	184.0	1.0	4.0	0.0	6.0	21.0	295.0	3.0	9.0	53.0	17.0	129.0	0.0	7.0	5.0	10.0	285.0	2.0	64.0	1.0	curli production assembly/transport component CsgE
K06120	326.0	532.0	534.0	243.0	498.0	757.0	703.0	268.0	611.0	257.0	387.0	30.0	169.0	349.0	135.0	1.0	913.0	467.0	623.0	246.0	1658.0	5.0	468.0	glycerol dehydratase large subunit [EC:4.2.1.30]
K06121	319.0	449.0	534.0	243.0	492.0	749.0	703.0	265.0	597.0	145.0	379.0	30.0	169.0	349.0	134.0	1.0	913.0	467.0	623.0	241.0	1658.0	5.0	468.0	glycerol dehydratase medium subunit [EC:4.2.1.30]
K04336	27.0	112.0	239.0	184.0	1.0	4.0	0.0	6.0	20.0	295.0	3.0	9.0	50.0	17.0	129.0	2.0	5.0	5.0	10.0	314.0	2.0	64.0	2.0	curli production protein
K01127	0.0	0.0	0.0	0.0	0.0	0.0	0.0	0.0	0.0	0.0	0.0	0.0	0.0	0.0	0.0	0.0	0.0	0.0	0.0	0.0	0.0	0.0	0.0	glycosylphosphatidylinositol phospholipase D [EC:3.1.4.50]
K09703	656.0	369.0	628.0	181.0	149.0	173.0	17.0	238.0	292.0	382.0	1282.0	764.0	490.0	114.0	687.0	80.0	255.0	139.0	1106.0	957.0	801.0	280.0	118.0	hypothetical protein
K00004	494.0	1690.0	425.0	120.0	150.0	101.0	9.0	222.0	395.0	514.0	426.0	916.0	719.0	113.0	638.0	863.0	425.0	115.0	697.0	881.0	526.0	167.0	173.0	(R,R)-butanediol dehydrogenase / diacetyl reductase [EC:1.1.1.4 1.1.1.303]
K14699	2.0	2.0	0.0	0.0	1.0	5.0	0.0	2.0	5.0	10.0	11.0	0.0	0.0	1.0	5.0	0.0	6.0	2.0	0.0	0.0	1.0	2.0	0.0	ATP-binding cassette, subfamily B, bacterial IrtB [EC:3.6.3.-]
K09702	1277.0	570.0	436.0	168.0	135.0	385.0	20.0	152.0	180.0	414.0	514.0	358.0	536.0	53.0	556.0	37.0	151.0	86.0	633.0	2063.0	514.0	158.0	382.0	hypothetical protein
K14698	2.0	2.0	0.0	0.0	1.0	5.0	0.0	2.0	5.0	10.0	11.0	0.0	0.0	1.0	5.0	0.0	6.0	2.0	0.0	0.0	1.0	2.0	0.0	ATP-binding cassette, subfamily B, bacterial IrtA [EC:3.6.3.-]
K05311	510.0	1109.0	156.0	105.0	538.0	421.0	116.0	500.0	208.0	325.0	155.0	97.0	234.0	649.0	246.0	68.0	468.0	259.0	326.0	528.0	332.0	130.0	65.0	central glycolytic genes regulator
K13829	1225.0	3166.0	363.0	96.0	485.0	371.0	411.0	746.0	1873.0	374.0	430.0	296.0	602.0	72.0	385.0	641.0	600.0	363.0	649.0	1035.0	416.0	406.0	1092.0	shikimate kinase / 3-dehydroquinate synthase [EC:2.7.1.71 4.2.3.4]
K10943	811.0	321.0	1297.0	211.0	635.0	404.0	21.0	277.0	318.0	696.0	955.0	1198.0	936.0	114.0	799.0	32.0	321.0	290.0	1738.0	1689.0	939.0	215.0	415.0	two component system, response regulator FlrC
K07291	44.0	6.0	40.0	6.0	0.0	8.0	0.0	0.0	11.0	4.0	0.0	13.0	73.0	2.0	16.0	2.0	0.0	4.0	8.0	192.0	14.0	3.0	0.0	None
K07290	1782.0	1362.0	1708.0	861.0	365.0	389.0	94.0	568.0	1584.0	2644.0	4545.0	2734.0	3611.0	590.0	2657.0	249.0	1408.0	281.0	1941.0	6299.0	4112.0	918.0	480.0	hypothetical protein
K10206	4973.0	5301.0	848.0	515.0	346.0	1688.0	39.0	224.0	418.0	1179.0	755.0	290.0	1091.0	95.0	886.0	40.0	307.0	150.0	838.0	4545.0	585.0	336.0	104.0	LL-diaminopimelate aminotransferase [EC:2.6.1.83]
K10202	55.0	487.0	23.0	3.0	3.0	26.0	4.0	3.0	17.0	114.0	23.0	11.0	37.0	7.0	36.0	1.0	4.0	0.0	62.0	178.0	11.0	2.0	4.0	N-acetylglucosamine transport system permease protein
K10208	15.0	5.0	5.0	7.0	1.0	0.0	0.0	4.0	3.0	6.0	10.0	2.0	26.0	4.0	13.0	1.0	12.0	1.0	5.0	5.0	6.0	2.0	1.0	dehydrosqualene synthase [EC:2.5.1.-]
K10209	29.0	9.0	8.0	10.0	3.0	11.0	0.0	5.0	4.0	9.0	13.0	4.0	33.0	15.0	15.0	5.0	15.0	1.0	6.0	48.0	22.0	5.0	2.0	dehydrosqualene desaturase [EC:1.14.99.-]
K01966	5567.0	3285.0	5443.0	1794.0	1150.0	912.0	217.0	1790.0	3018.0	4491.0	8995.0	4556.0	8099.0	1294.0	8103.0	1013.0	3082.0	1054.0	5528.0	10684.0	7222.0	2042.0	1130.0	propionyl-CoA carboxylase beta chain [EC:6.4.1.3]
K01965	3415.0	2044.0	3381.0	1234.0	614.0	615.0	199.0	1319.0	2649.0	4094.0	7438.0	3544.0	7274.0	1069.0	7081.0	578.0	2426.0	880.0	4351.0	8568.0	6122.0	1685.0	896.0	propionyl-CoA carboxylase alpha chain [EC:6.4.1.3]
K01964	438.0	29.0	46.0	34.0	17.0	38.0	0.0	5.0	2.0	28.0	1.0	2.0	13.0	0.0	13.0	0.0	2.0	1.0	39.0	83.0	2.0	1.0	0.0	acetyl-CoA/propionyl-CoA carboxylase [EC:6.4.1.2 6.4.1.3]
K01963	12394.0	10306.0	7589.0	3281.0	3263.0	4583.0	1611.0	3261.0	5499.0	8205.0	12788.0	7668.0	12453.0	3811.0	10429.0	1407.0	5185.0	3514.0	9101.0	19315.0	13170.0	2876.0	2818.0	acetyl-CoA carboxylase carboxyl transferase subunit beta [EC:6.4.1.2]
K01962	11389.0	6862.0	7397.0	3205.0	3301.0	4173.0	1668.0	3207.0	5380.0	7768.0	12590.0	7598.0	12072.0	3811.0	10056.0	1258.0	5110.0	3536.0	8873.0	17378.0	13028.0	2829.0	2810.0	acetyl-CoA carboxylase carboxyl transferase subunit alpha [EC:6.4.1.2]
K01961	26919.0	23420.0	16308.0	7475.0	8256.0	10432.0	4064.0	8050.0	12419.0	18427.0	27982.0	17494.0	27263.0	8373.0	22386.0	2687.0	11421.0	9247.0	20395.0	40443.0	28864.0	6555.0	6223.0	acetyl-CoA carboxylase, biotin carboxylase subunit [EC:6.4.1.2];acetyl-CoA carboxylase, biotin carboxylase subunit [EC:6.4.1.2 6.3.4.14]
K01960	2211.0	750.0	1593.0	946.0	1656.0	1945.0	686.0	1939.0	401.0	1104.0	320.0	1052.0	339.0	864.0	218.0	38.0	376.0	2443.0	2792.0	1420.0	1045.0	2374.0	921.0	pyruvate carboxylase subunit B [EC:6.4.1.1]
K01969	5363.0	3655.0	5338.0	1778.0	1388.0	1221.0	226.0	1824.0	3749.0	5510.0	9972.0	6952.0	9249.0	1371.0	8213.0	1128.0	3304.0	1033.0	6431.0	13045.0	9215.0	2248.0	1555.0	3-methylcrotonyl-CoA carboxylase beta subunit [EC:6.4.1.4]
K01968	4555.0	2695.0	4951.0	1686.0	1294.0	1108.0	225.0	1708.0	3617.0	5165.0	9496.0	6733.0	8841.0	1337.0	7706.0	833.0	3045.0	956.0	6054.0	12380.0	8750.0	2107.0	1402.0	3-methylcrotonyl-CoA carboxylase alpha subunit [EC:6.4.1.4]
K07749	9172.0	5312.0	8142.0	2801.0	1914.0	1704.0	277.0	2717.0	5020.0	7608.0	11676.0	11223.0	11797.0	1706.0	9583.0	1498.0	5251.0	1651.0	9507.0	18854.0	10173.0	2925.0	2428.0	formyl-CoA transferase [EC:2.8.3.16]
K07748	55.0	16.0	6.0	1.0	0.0	1.0	2.0	0.0	9.0	0.0	20.0	0.0	32.0	0.0	21.0	0.0	0.0	0.0	10.0	5.0	1.0	12.0	0.0	sterol-4alpha-carboxylate 3-dehydrogenase (decarboxylating) [EC:1.1.1.170]
K07741	541.0	1041.0	922.0	750.0	1456.0	1700.0	1281.0	1073.0	963.0	501.0	435.0	107.0	293.0	687.0	195.0	6.0	1118.0	2075.0	1422.0	577.0	2202.0	172.0	1101.0	anti-repressor protein
K07740	283.0	158.0	1226.0	269.0	563.0	308.0	1.0	161.0	67.0	330.0	118.0	949.0	177.0	22.0	190.0	6.0	82.0	242.0	1161.0	775.0	339.0	89.0	274.0	regulator of sigma D
K07743	39.0	5.0	0.0	0.0	0.0	0.0	2.0	0.0	17.0	35.0	0.0	2.0	10.0	0.0	0.0	0.0	0.0	0.0	0.0	9.0	0.0	0.0	0.0	hypothetical protein
K07742	8131.0	9842.0	5537.0	2571.0	2919.0	3667.0	1871.0	3583.0	3553.0	5402.0	7237.0	3877.0	7381.0	4362.0	6873.0	1655.0	3938.0	2334.0	6248.0	11802.0	8447.0	3071.0	1741.0	hypothetical protein
K07745	0.0	0.0	0.0	0.0	0.0	0.0	0.0	0.0	0.0	0.0	0.0	0.0	0.0	0.0	0.0	0.0	0.0	0.0	0.0	0.0	0.0	0.0	0.0	hypothetical protein
K07744	0.0	0.0	0.0	0.0	0.0	0.0	0.0	0.0	0.0	0.0	0.0	0.0	0.0	0.0	0.0	0.0	0.0	0.0	0.0	0.0	0.0	0.0	0.0	hypothetical protein
K07746	2256.0	1395.0	2854.0	804.0	968.0	731.0	140.0	960.0	1676.0	2764.0	5758.0	2823.0	4726.0	606.0	3755.0	787.0	1627.0	596.0	3948.0	6192.0	4479.0	1141.0	816.0	hypothetical protein
K01299	1909.0	2427.0	1448.0	591.0	676.0	1317.0	771.0	608.0	1281.0	1435.0	2748.0	693.0	2341.0	1781.0	2054.0	353.0	1630.0	621.0	1616.0	4753.0	3392.0	478.0	774.0	carboxypeptidase Taq [EC:3.4.17.19]
K01295	3824.0	2252.0	2701.0	1248.0	967.0	1510.0	829.0	1065.0	2814.0	3266.0	5028.0	4184.0	5340.0	1161.0	4281.0	331.0	2917.0	969.0	3399.0	7910.0	5658.0	1222.0	1217.0	glutamate carboxypeptidase [EC:3.4.17.11]
K01297	5329.0	2893.0	3252.0	1538.0	704.0	1144.0	192.0	1221.0	2978.0	4620.0	8132.0	5233.0	7043.0	1094.0	5518.0	410.0	2604.0	1137.0	3743.0	11440.0	6821.0	1620.0	946.0	muramoyltetrapeptide carboxypeptidase [EC:3.4.17.13]
K02922	0.0	0.0	0.0	0.0	0.0	0.0	0.0	0.0	0.0	0.0	0.0	0.0	0.0	0.0	0.0	0.0	0.0	0.0	0.0	0.0	0.0	0.0	0.0	large subunit ribosomal protein L37e
K05603	636.0	241.0	560.0	121.0	95.0	83.0	11.0	194.0	208.0	347.0	422.0	388.0	601.0	47.0	329.0	89.0	208.0	132.0	666.0	1057.0	354.0	128.0	183.0	formimidoylglutamate deiminase [EC:3.5.3.13]
K02921	0.0	0.0	0.0	0.0	0.0	0.0	0.0	0.0	0.0	0.0	1.0	0.0	0.0	0.0	0.0	0.0	0.0	0.0	0.0	0.0	0.0	0.0	0.0	large subunit ribosomal protein L37Ae
K02926	15771.0	16782.0	9887.0	4688.0	5146.0	6665.0	2698.0	6529.0	7057.0	10443.0	14143.0	8539.0	13313.0	6155.0	11491.0	2317.0	6341.0	5557.0	11861.0	21751.0	14645.0	7044.0	3892.0	large subunit ribosomal protein L4
K05607	0.0	0.0	0.0	0.0	0.0	0.0	0.0	0.0	0.0	0.0	0.0	0.0	0.0	0.0	0.0	0.0	0.0	0.0	0.0	0.0	0.0	0.0	0.0	methylglutaconyl-CoA hydratase [EC:4.2.1.18]
K02924	0.0	0.0	0.0	0.0	0.0	0.0	0.0	0.0	0.0	0.0	1.0	0.0	0.0	0.0	0.0	0.0	0.0	0.0	0.0	0.0	0.0	0.0	0.0	large subunit ribosomal protein L39e
K05605	0.0	0.0	0.0	0.0	0.0	0.0	0.0	0.0	0.0	0.0	0.0	0.0	0.0	0.0	0.0	0.0	0.0	0.0	0.0	0.0	0.0	0.0	0.0	3-hydroxyisobutyryl-CoA hydrolase [EC:3.1.2.4]
K02928	0.0	0.0	0.0	0.0	0.0	0.0	0.0	0.0	0.0	0.0	0.0	0.0	0.0	0.0	0.0	0.0	0.0	0.0	0.0	0.0	0.0	0.0	0.0	large subunit ribosomal protein L41e
K02929	0.0	0.0	0.0	0.0	0.0	0.0	0.0	0.0	0.0	0.0	1.0	0.0	0.0	0.0	0.0	0.0	0.0	0.0	0.0	0.0	0.0	0.0	0.0	large subunit ribosomal protein L44e
K00216	266.0	205.0	378.0	237.0	71.0	61.0	5.0	73.0	182.0	555.0	224.0	422.0	388.0	60.0	326.0	27.0	225.0	39.0	182.0	715.0	285.0	158.0	56.0	2,3-dihydro-2,3-dihydroxybenzoate dehydrogenase [EC:1.3.1.28]
K00217	242.0	136.0	351.0	84.0	101.0	50.0	12.0	106.0	225.0	252.0	673.0	320.0	564.0	45.0	489.0	18.0	401.0	98.0	527.0	852.0	678.0	192.0	81.0	maleylacetate reductase [EC:1.3.1.32]
K00214	0.0	0.0	0.0	0.0	2.0	0.0	1.0	0.0	0.0	0.0	0.0	3.0	8.0	0.0	0.0	0.0	1.0	0.0	1.0	0.0	0.0	0.0	0.0	biliverdin reductase [EC:1.3.1.24]
K00215	15943.0	14980.0	9754.0	4270.0	4136.0	6065.0	1787.0	5086.0	6127.0	9846.0	14523.0	8453.0	13348.0	3511.0	11610.0	1569.0	5643.0	4440.0	11095.0	21919.0	14396.0	5503.0	3732.0	dihydrodipicolinate reductase [EC:1.3.1.26]
K00213	0.0	0.0	0.0	1.0	0.0	0.0	0.0	0.0	0.0	0.0	0.0	0.0	0.0	0.0	1.0	0.0	0.0	0.0	0.0	0.0	2.0	1.0	2.0	7-dehydrocholesterol reductase [EC:1.3.1.21]
K00210	2764.0	1970.0	3216.0	1424.0	514.0	537.0	215.0	1286.0	2974.0	4049.0	7512.0	4294.0	8139.0	1234.0	8333.0	491.0	2496.0	510.0	3745.0	8841.0	6735.0	1760.0	698.0	prephenate dehydrogenase [EC:1.3.1.12]
K00211	0.0	0.0	0.0	0.0	0.0	0.0	0.0	0.0	0.0	0.0	0.0	0.0	0.0	0.0	0.0	0.0	0.0	0.0	0.0	0.0	0.0	0.0	0.0	prephenate dehydrogenase (NADP+) [EC:1.3.1.13]
K00218	58.0	24.0	14.0	8.0	10.0	45.0	3.0	11.0	34.0	23.0	54.0	40.0	132.0	5.0	55.0	6.0	22.0	4.0	49.0	31.0	61.0	18.0	15.0	protochlorophyllide reductase [EC:1.3.1.33]
K00219	2805.0	3044.0	2730.0	732.0	954.0	804.0	48.0	716.0	1307.0	2077.0	3433.0	2927.0	3066.0	372.0	2004.0	507.0	1418.0	612.0	2854.0	5530.0	3592.0	873.0	907.0	2,4-dienoyl-CoA reductase (NADPH2) [EC:1.3.1.34]
K01035	21.0	122.0	246.0	177.0	7.0	11.0	1.0	10.0	18.0	283.0	22.0	8.0	72.0	91.0	137.0	2.0	3.0	7.0	11.0	133.0	56.0	47.0	4.0	acetate CoA-transferase beta subunit [EC:2.8.3.8]
K01034	1213.0	1346.0	1131.0	817.0	1056.0	1321.0	926.0	1758.0	883.0	1426.0	708.0	160.0	534.0	1475.0	584.0	148.0	1456.0	1427.0	1752.0	751.0	2123.0	2579.0	748.0	acetate CoA-transferase alpha subunit [EC:2.8.3.8]
K04517	10684.0	10882.0	6159.0	2732.0	2702.0	4267.0	1486.0	2620.0	4608.0	5553.0	9328.0	4538.0	7273.0	1727.0	6017.0	1017.0	3905.0	2997.0	6098.0	14876.0	9324.0	1981.0	2561.0	prephenate dehydrogenase [EC:1.3.1.12]
K01740	18422.0	20273.0	9711.0	4501.0	4298.0	6603.0	2452.0	4488.0	8156.0	9904.0	16715.0	9419.0	14661.0	3379.0	13078.0	1920.0	7476.0	4076.0	10294.0	26767.0	16896.0	3746.0	3274.0	O-acetylhomoserine (thiol)-lyase [EC:2.5.1.49]
K01031	4022.0	3283.0	3860.0	1810.0	779.0	631.0	199.0	1637.0	3988.0	5259.0	7726.0	8506.0	9140.0	1461.0	7853.0	975.0	3277.0	749.0	4795.0	10975.0	7016.0	1797.0	1192.0	3-oxoadipate CoA-transferase, alpha subunit [EC:2.8.3.6]
K01746	731.0	1057.0	59.0	35.0	463.0	320.0	166.0	442.0	132.0	314.0	64.0	11.0	203.0	1640.0	114.0	138.0	119.0	311.0	130.0	255.0	389.0	260.0	108.0	formiminotetrahydrofolate cyclodeaminase [EC:4.3.1.4]
K01745	8417.0	7981.0	6790.0	2337.0	2308.0	2330.0	509.0	3446.0	3885.0	6171.0	10892.0	6499.0	9696.0	3894.0	8440.0	1399.0	3420.0	2069.0	7794.0	13367.0	10190.0	4804.0	1882.0	histidine ammonia-lyase [EC:4.3.1.3]
K01744	7426.0	7258.0	5532.0	2723.0	4012.0	4512.0	2991.0	3972.0	3559.0	3483.0	3454.0	2788.0	3138.0	4485.0	2562.0	1371.0	3909.0	4591.0	6660.0	5805.0	6660.0	4238.0	2954.0	aspartate ammonia-lyase [EC:4.3.1.1]
K01749	11023.0	10112.0	8760.0	3524.0	3784.0	4462.0	1668.0	3939.0	6514.0	8197.0	13590.0	8178.0	12403.0	3767.0	10770.0	1472.0	5396.0	3682.0	9358.0	18215.0	13774.0	3143.0	3210.0	hydroxymethylbilane synthase [EC:2.5.1.61]
K01039	1447.0	1157.0	1064.0	470.0	328.0	408.0	138.0	394.0	1041.0	1524.0	2058.0	2114.0	2162.0	1731.0	1517.0	279.0	930.0	357.0	1435.0	3354.0	2058.0	609.0	397.0	glutaconate CoA-transferase, subunit A [EC:2.8.3.12]
K04518	5594.0	3530.0	4616.0	1718.0	988.0	1295.0	201.0	1485.0	2692.0	4060.0	8035.0	3865.0	7298.0	1221.0	7375.0	1198.0	2460.0	838.0	4403.0	9029.0	6583.0	1701.0	1384.0	prephenate dehydratase [EC:4.2.1.51]
K09591	0.0	0.0	0.0	0.0	0.0	0.0	0.0	0.0	0.0	0.0	0.0	0.0	0.0	0.0	0.0	0.0	0.0	0.0	0.0	0.0	0.0	0.0	0.0	probable steroid reductase DET2 [EC:1.3.99.-]
K14129	0.0	0.0	0.0	0.0	0.0	0.0	0.0	0.0	0.0	0.0	0.0	0.0	0.0	0.0	0.0	0.0	0.0	0.0	0.0	0.0	0.0	0.0	0.0	aromatic prenyltransferase [EC:2.5.1.-]
K14128	125.0	54.0	10.0	5.0	6.0	73.0	1.0	2.0	45.0	36.0	33.0	8.0	42.0	23.0	0.0	0.0	2.0	6.0	26.0	132.0	34.0	3.0	14.0	F420-non-reducing hydrogenase subunit G [EC:1.12.99.-]
K14121	0.0	0.0	0.0	0.0	0.0	0.0	0.0	0.0	0.0	0.0	0.0	0.0	0.0	0.0	0.0	0.0	0.0	0.0	0.0	0.0	0.0	0.0	0.0	energy-converting hydrogenase B subunit L
K14120	0.0	0.0	0.0	0.0	0.0	0.0	0.0	0.0	0.0	0.0	0.0	0.0	0.0	0.0	0.0	0.0	0.0	0.0	0.0	0.0	0.0	0.0	0.0	energy-converting hydrogenase B subunit K
K14123	0.0	0.0	0.0	0.0	0.0	0.0	0.0	0.0	0.0	0.0	0.0	0.0	0.0	0.0	0.0	0.0	0.0	0.0	0.0	0.0	0.0	0.0	0.0	energy-converting hydrogenase B subunit N
K14122	0.0	0.0	0.0	0.0	0.0	0.0	0.0	0.0	0.0	0.0	0.0	0.0	0.0	0.0	0.0	0.0	0.0	0.0	0.0	0.0	0.0	0.0	0.0	energy-converting hydrogenase B subunit M
K14125	0.0	0.0	0.0	0.0	0.0	0.0	0.0	0.0	0.0	0.0	0.0	0.0	0.0	0.0	0.0	0.0	0.0	0.0	0.0	0.0	0.0	0.0	0.0	energy-converting hydrogenase B subunit P
K14124	0.0	0.0	0.0	0.0	0.0	0.0	0.0	0.0	0.0	0.0	0.0	0.0	0.0	0.0	0.0	0.0	0.0	0.0	0.0	0.0	0.0	0.0	0.0	energy-converting hydrogenase B subunit O
K14127	201.0	61.0	11.0	6.0	8.0	77.0	3.0	2.0	62.0	74.0	33.0	11.0	62.0	25.0	0.0	0.0	2.0	6.0	26.0	149.0	38.0	3.0	25.0	F420-non-reducing hydrogenase iron-sulfur subunit D [EC:1.12.99.-]
K14126	135.0	54.0	12.0	5.0	6.0	73.0	1.0	2.0	55.0	36.0	43.0	8.0	42.0	24.0	0.0	0.0	2.0	6.0	35.0	140.0	34.0	4.0	14.0	F420-non-reducing hydrogenase subunit A [EC:1.12.99.-]
K03521	17531.0	16601.0	12665.0	5257.0	6616.0	8238.0	3847.0	8667.0	8408.0	12624.0	16780.0	11291.0	16057.0	8461.0	13441.0	2729.0	9003.0	6538.0	15511.0	25697.0	20605.0	9425.0	5701.0	electron transfer flavoprotein beta subunit
K03520	1574.0	801.0	1459.0	528.0	237.0	276.0	73.0	476.0	1199.0	1429.0	2536.0	2412.0	2775.0	398.0	2114.0	442.0	1176.0	267.0	1675.0	4014.0	2086.0	642.0	337.0	carbon-monoxide dehydrogenase large subunit [EC:1.2.99.2]
K03523	10427.0	12217.0	6804.0	3014.0	2199.0	3299.0	582.0	3261.0	4512.0	7238.0	10463.0	7289.0	10920.0	2820.0	10872.0	1389.0	4047.0	1795.0	6968.0	17211.0	9693.0	3055.0	1746.0	putative biotin biosynthesis protein BioY
K03522	17761.0	16772.0	12732.0	5280.0	6649.0	8274.0	3847.0	8679.0	8438.0	12677.0	16962.0	11351.0	16145.0	8464.0	13542.0	2730.0	9151.0	6560.0	15562.0	25921.0	20757.0	9485.0	5709.0	electron transfer flavoprotein alpha subunit
K03525	12609.0	16511.0	6304.0	3339.0	4206.0	6191.0	2280.0	4809.0	4293.0	7854.0	8901.0	5375.0	8365.0	5094.0	6077.0	1471.0	4206.0	5048.0	8915.0	15758.0	10080.0	5678.0	2691.0	type III pantothenate kinase [EC:2.7.1.33]
K03524	16399.0	16616.0	9671.0	4477.0	4497.0	6424.0	1929.0	5729.0	6106.0	10351.0	14014.0	8351.0	13082.0	5152.0	11477.0	1916.0	5922.0	5010.0	11212.0	21784.0	14258.0	5971.0	3245.0	BirA family transcriptional regulator, biotin operon repressor / biotin-[acetyl-CoA-carboxylase] ligase [EC:6.3.4.15]
K03527	15128.0	16159.0	9859.0	4611.0	4974.0	6353.0	2651.0	6468.0	7001.0	10170.0	14184.0	8499.0	13377.0	5574.0	11361.0	2260.0	6032.0	5762.0	11742.0	21815.0	14792.0	6901.0	3868.0	4-hydroxy-3-methylbut-2-enyl diphosphate reductase [EC:1.17.1.2]
K03526	14544.0	15974.0	9692.0	4547.0	4945.0	6220.0	2639.0	6434.0	6906.0	10089.0	13889.0	8436.0	13004.0	5552.0	11171.0	2248.0	5932.0	5459.0	11563.0	20018.0	14578.0	6815.0	3801.0	(E)-4-hydroxy-3-methylbut-2-enyl-diphosphate synthase [EC:1.17.7.1]
K03529	13071.0	13784.0	8827.0	3565.0	4010.0	4885.0	1983.0	4689.0	6562.0	8959.0	13759.0	8319.0	12750.0	4899.0	10872.0	2102.0	5937.0	3263.0	10039.0	20129.0	13684.0	4397.0	2712.0	chromosome segregation protein
K03528	1880.0	1909.0	1725.0	501.0	713.0	676.0	34.0	381.0	805.0	1354.0	2599.0	1945.0	1911.0	376.0	1143.0	379.0	641.0	333.0	1764.0	3534.0	2648.0	484.0	524.0	cell division protein ZipA
K06338	2.0	1.0	0.0	0.0	2.0	0.0	1.0	0.0	0.0	0.0	0.0	0.0	0.0	0.0	0.0	0.0	0.0	0.0	1.0	0.0	2.0	1.0	0.0	spore coat protein SA
K02217	5705.0	5503.0	3070.0	1851.0	1830.0	2962.0	1293.0	2780.0	1041.0	2219.0	927.0	401.0	1246.0	2560.0	945.0	501.0	1322.0	2277.0	2895.0	3208.0	2700.0	3625.0	829.0	ferritin [EC:1.16.3.1]
K03299	2778.0	4638.0	4104.0	1629.0	772.0	736.0	124.0	1154.0	2630.0	3169.0	4124.0	3056.0	4775.0	1025.0	5214.0	864.0	1667.0	780.0	3013.0	7079.0	4061.0	1204.0	878.0	gluconate:H+ symporter, GntP family
K03298	1994.0	648.0	1760.0	447.0	1044.0	438.0	56.0	763.0	596.0	1031.0	901.0	1561.0	1299.0	135.0	1143.0	358.0	688.0	530.0	1846.0	2470.0	1146.0	397.0	523.0	drug/metabolite transporter, DME family
K13472	5.0	2.0	2.0	4.0	2.0	3.0	0.0	2.0	6.0	8.0	11.0	2.0	28.0	2.0	4.0	1.0	11.0	1.0	7.0	43.0	26.0	8.0	2.0	sulfotransferase
K03293	7479.0	12419.0	6819.0	2337.0	2628.0	1744.0	514.0	2534.0	3799.0	5708.0	7511.0	7934.0	8928.0	1487.0	6245.0	2793.0	4004.0	1263.0	6019.0	12930.0	8274.0	2135.0	2266.0	amino acid transporter, AAT family
K03292	5613.0	12136.0	2154.0	1323.0	1138.0	3109.0	874.0	586.0	1170.0	3339.0	1553.0	401.0	2181.0	717.0	1895.0	604.0	1432.0	782.0	2319.0	9478.0	2525.0	553.0	651.0	glycoside/pentoside/hexuronide:cation symporter, GPH family
K03291	286.0	201.0	444.0	219.0	69.0	42.0	2.0	96.0	89.0	346.0	172.0	208.0	206.0	48.0	205.0	35.0	62.0	64.0	494.0	638.0	120.0	125.0	31.0	MFS transporter, SET family, sugar efflux transporter
K03290	72.0	121.0	316.0	205.0	5.0	31.0	2.0	8.0	19.0	292.0	10.0	8.0	72.0	29.0	160.0	1.0	6.0	6.0	18.0	177.0	15.0	42.0	274.0	MFS transporter, SHS family, sialic acid transporter
K03297	5690.0	3319.0	5217.0	1740.0	1449.0	1159.0	180.0	1546.0	3008.0	4274.0	6445.0	6028.0	7648.0	1368.0	6644.0	1264.0	2614.0	764.0	5218.0	10180.0	6358.0	1582.0	1232.0	small multidrug resistance protein, SMR family
K03296	34426.0	18956.0	25473.0	10478.0	8445.0	10682.0	4012.0	11149.0	20638.0	29023.0	52326.0	29837.0	47497.0	10034.0	41127.0	3371.0	18788.0	9236.0	30556.0	66069.0	50303.0	13547.0	8797.0	hydrophobic/amphiphilic exporter-1 (mainly G- bacteria), HAE1 family
K03295	9816.0	8797.0	9239.0	3834.0	3047.0	3372.0	1054.0	4512.0	6484.0	9191.0	15566.0	8456.0	14513.0	3125.0	13551.0	2248.0	5038.0	3782.0	10393.0	19423.0	14038.0	5620.0	3280.0	cation efflux system protein, CDF family
K03294	12724.0	11757.0	6747.0	2796.0	2487.0	3948.0	1182.0	3481.0	5759.0	9272.0	19652.0	5593.0	13994.0	2799.0	11304.0	2685.0	5947.0	2858.0	7995.0	22567.0	17546.0	3848.0	2178.0	basic amino acid/polyamine antiporter, APA family
K13009	17.0	9.0	8.0	1.0	4.0	19.0	0.0	2.0	9.0	2.0	49.0	10.0	72.0	6.0	2.0	2.0	1.0	0.0	18.0	96.0	14.0	6.0	13.0	O-antigen polymerase
K12690	0.0	0.0	0.0	0.0	0.0	0.0	0.0	0.0	0.0	0.0	0.0	0.0	0.0	0.0	0.0	0.0	0.0	0.0	0.0	0.0	0.0	0.0	0.0	adhesin Hsf
K09743	0.0	0.0	0.0	0.0	0.0	0.0	0.0	0.0	0.0	0.0	0.0	0.0	0.0	0.0	0.0	0.0	0.0	0.0	0.0	0.0	0.0	0.0	0.0	hypothetical protein
K06022	1.0	1.0	0.0	0.0	0.0	0.0	1.0	0.0	4.0	6.0	13.0	0.0	0.0	0.0	0.0	0.0	0.0	0.0	2.0	0.0	0.0	1.0	0.0	molybdate-transporting ATPase [EC:3.6.3.29]
K07190	46.0	5.0	12.0	8.0	6.0	43.0	1.0	10.0	30.0	23.0	52.0	37.0	100.0	5.0	40.0	6.0	22.0	4.0	36.0	24.0	44.0	18.0	10.0	phosphorylase kinase alpha/beta subunit
K06021	7.0	5.0	0.0	0.0	3.0	1.0	1.0	0.0	5.0	6.0	13.0	1.0	8.0	0.0	0.0	0.0	2.0	1.0	3.0	1.0	0.0	1.0	0.0	phosphate-transporting ATPase [EC:3.6.3.27]
K07192	2099.0	906.0	828.0	726.0	1099.0	1234.0	585.0	966.0	445.0	669.0	569.0	373.0	863.0	282.0	791.0	49.0	470.0	1572.0	1240.0	1396.0	964.0	184.0	773.0	flotillin
K06020	2115.0	901.0	1249.0	500.0	245.0	214.0	49.0	501.0	1025.0	1612.0	2141.0	2160.0	2285.0	353.0	1618.0	188.0	942.0	265.0	1501.0	3579.0	1744.0	545.0	541.0	sulfate-transporting ATPase [EC:3.6.3.25]
K06027	104.0	54.0	96.0	30.0	8.0	25.0	4.0	20.0	52.0	84.0	160.0	77.0	117.0	14.0	152.0	8.0	54.0	12.0	85.0	242.0	149.0	60.0	27.0	vesicle-fusing ATPase [EC:3.6.4.6]
K06026	0.0	1.0	0.0	0.0	0.0	0.0	0.0	0.0	0.0	0.0	0.0	0.0	0.0	0.0	0.0	0.0	0.0	0.0	0.0	0.0	0.0	0.0	0.0	None
K09744	163.0	36.0	65.0	28.0	12.0	54.0	3.0	20.0	50.0	56.0	92.0	63.0	204.0	8.0	88.0	9.0	33.0	10.0	67.0	353.0	64.0	36.0	15.0	hypothetical protein
K07991	0.0	0.0	1.0	4.0	2.0	4.0	0.0	1.0	0.0	2.0	0.0	0.0	6.0	0.0	0.0	0.0	0.0	0.0	5.0	0.0	0.0	0.0	0.0	archaeal preflagellin peptidase FlaK
K08749	0.0	0.0	0.0	0.0	0.0	0.0	0.0	0.0	0.0	0.0	0.0	0.0	0.0	0.0	0.0	0.0	0.0	0.0	0.0	0.0	0.0	0.0	0.0	solute carrier family 27 (fatty acid transporter), member 6
K09835	49.0	7.0	14.0	11.0	10.0	41.0	2.0	13.0	32.0	31.0	63.0	42.0	134.0	7.0	44.0	7.0	64.0	5.0	43.0	82.0	68.0	26.0	13.0	carotenoid isomerase [EC:5.-.-.-]
K09834	46.0	5.0	12.0	8.0	8.0	38.0	2.0	10.0	30.0	23.0	52.0	40.0	107.0	5.0	40.0	6.0	22.0	4.0	36.0	24.0	44.0	18.0	10.0	tocopherol cyclase
K10439	23101.0	27274.0	18648.0	7649.0	4588.0	6482.0	1762.0	7114.0	15793.0	21007.0	37100.0	22689.0	37824.0	7190.0	38029.0	3086.0	13186.0	3927.0	21929.0	47093.0	33992.0	8806.0	4428.0	ribose transport system substrate-binding protein
K06351	28.0	100.0	11.0	2.0	3.0	8.0	2.0	5.0	5.0	18.0	8.0	8.0	16.0	15.0	15.0	4.0	4.0	272.0	12.0	55.0	46.0	5.0	3.0	inhibitor of KinA
K09833	46.0	5.0	12.0	8.0	8.0	38.0	2.0	10.0	30.0	23.0	52.0	40.0	107.0	5.0	40.0	6.0	22.0	4.0	36.0	24.0	44.0	18.0	10.0	homogenitisate phytyltransferase
K10925	3.0	1.0	1.0	0.0	0.0	1.0	0.0	0.0	5.0	0.0	1.0	0.0	15.0	0.0	1.0	0.0	2.0	0.0	3.0	15.0	2.0	2.0	1.0	MSHA pilin protein MshB
K10924	771.0	261.0	244.0	73.0	40.0	66.0	10.0	88.0	220.0	377.0	494.0	120.0	468.0	45.0	299.0	21.0	158.0	92.0	298.0	828.0	345.0	231.0	137.0	MSHA pilin protein MshA
K10927	152.0	129.0	175.0	55.0	23.0	26.0	9.0	75.0	137.0	202.0	345.0	76.0	339.0	41.0	241.0	17.0	120.0	22.0	183.0	659.0	284.0	128.0	52.0	MSHA pilin protein MshD
K10926	148.0	124.0	171.0	55.0	22.0	25.0	9.0	74.0	132.0	201.0	329.0	73.0	320.0	40.0	239.0	17.0	119.0	22.0	180.0	662.0	276.0	127.0	52.0	MSHA pilin protein MshC
K10923	0.0	1.0	0.0	0.0	0.0	0.0	0.0	0.0	0.0	0.0	0.0	0.0	3.0	0.0	0.0	0.0	0.0	0.0	0.0	0.0	0.0	0.0	0.0	AraC family transcriptional regulator, TCP pilus virulence regulatory protein
K10922	3.0	1.0	1.0	0.0	0.0	1.0	0.0	0.0	4.0	0.0	1.0	0.0	11.0	0.0	0.0	0.0	0.0	0.0	3.0	15.0	2.0	2.0	1.0	transmembrane regulatory protein ToxS
K09629	2.0	0.0	0.0	0.0	0.0	0.0	0.0	0.0	0.0	0.0	0.0	0.0	0.0	0.0	0.0	0.0	0.0	0.0	0.0	0.0	0.0	0.0	0.0	protease, serine, 33
K10697	46.0	5.0	12.0	8.0	8.0	38.0	2.0	10.0	30.0	23.0	52.0	40.0	107.0	5.0	40.0	6.0	22.0	4.0	36.0	24.0	44.0	18.0	10.0	two-component system, OmpR family, response regulator RpaA
K00179	6315.0	2933.0	2605.0	1415.0	920.0	1907.0	298.0	2260.0	2060.0	3480.0	4384.0	2549.0	4768.0	1336.0	4859.0	212.0	1517.0	1390.0	3502.0	7054.0	4044.0	3605.0	758.0	indolepyruvate ferredoxin oxidoreductase, alpha subunit [EC:1.2.7.8]
K00172	2005.0	1343.0	1020.0	406.0	627.0	1406.0	725.0	385.0	1541.0	840.0	681.0	175.0	620.0	407.0	396.0	35.0	1065.0	518.0	1040.0	2239.0	1909.0	139.0	582.0	pyruvate ferredoxin oxidoreductase, gamma subunit [EC:1.2.7.1]
K00171	1563.0	1109.0	809.0	357.0	591.0	1263.0	710.0	311.0	699.0	525.0	464.0	75.0	408.0	383.0	228.0	6.0	960.0	481.0	796.0	826.0	1713.0	66.0	495.0	pyruvate ferredoxin oxidoreductase, delta subunit [EC:1.2.7.1]
K00170	1824.0	1179.0	1040.0	399.0	621.0	1347.0	720.0	376.0	1544.0	682.0	679.0	180.0	658.0	409.0	356.0	36.0	1066.0	516.0	1039.0	1278.0	1911.0	145.0	594.0	pyruvate ferredoxin oxidoreductase, beta subunit [EC:1.2.7.1]
K00177	4994.0	4045.0	2780.0	1819.0	3044.0	4763.0	2877.0	3119.0	2593.0	2226.0	1749.0	352.0	1348.0	1977.0	1133.0	53.0	3247.0	3894.0	3929.0	3421.0	6242.0	2647.0	2101.0	2-oxoglutarate ferredoxin oxidoreductase subunit gamma [EC:1.2.7.3]
K00176	5310.0	4100.0	2787.0	1806.0	3043.0	4707.0	2877.0	3137.0	2531.0	2230.0	1870.0	367.0	1430.0	1973.0	1164.0	56.0	3253.0	3840.0	3940.0	3317.0	6213.0	2574.0	2106.0	2-oxoglutarate ferredoxin oxidoreductase subunit delta [EC:1.2.7.3]
K00175	8194.0	5373.0	3764.0	2427.0	3692.0	5769.0	3072.0	4789.0	3327.0	4089.0	3969.0	951.0	3395.0	2843.0	2990.0	192.0	4036.0	4866.0	5719.0	6089.0	7906.0	5300.0	2549.0	2-oxoglutarate ferredoxin oxidoreductase subunit beta [EC:1.2.7.3]
K00174	7858.0	5106.0	3740.0	2410.0	3675.0	5692.0	3072.0	4775.0	3326.0	4026.0	3941.0	928.0	3371.0	2843.0	2967.0	189.0	4032.0	4864.0	5681.0	6005.0	7891.0	5299.0	2546.0	2-oxoglutarate ferredoxin oxidoreductase subunit alpha [EC:1.2.7.3]
K13478	0.0	0.0	0.0	0.0	0.0	0.0	0.0	0.0	0.0	0.0	0.0	0.0	0.0	0.0	0.0	0.0	0.0	0.0	0.0	0.0	0.0	0.0	0.0	type III effector protein PopP2
K14338	281.0	142.0	142.0	42.0	19.0	40.0	9.0	47.0	142.0	185.0	333.0	87.0	350.0	23.0	260.0	21.0	99.0	23.0	197.0	487.0	257.0	81.0	56.0	cytochrome P450 / NADPH-cytochrome P450 reductase [EC:1.14.14.1 1.6.2.4]
K14339	202.0	145.0	1454.0	374.0	332.0	76.0	1.0	270.0	73.0	79.0	181.0	284.0	165.0	149.0	193.0	60.0	166.0	62.0	560.0	376.0	324.0	57.0	62.0	alpha-1,6-mannosyltransferase [EC:2.4.1.-]
K14335	689.0	434.0	680.0	213.0	174.0	151.0	37.0	227.0	405.0	874.0	1327.0	484.0	1116.0	177.0	938.0	62.0	499.0	135.0	997.0	1706.0	1058.0	324.0	161.0	alpha-1,6-mannosyltransferase [EC:2.4.1.-]
K14337	125.0	122.0	1260.0	357.0	304.0	40.0	1.0	229.0	62.0	82.0	131.0	174.0	133.0	147.0	189.0	16.0	163.0	33.0	309.0	369.0	300.0	56.0	31.0	alpha-1,6-mannosyltransferase [EC:2.4.1.-]
K14330	46.0	5.0	12.0	8.0	8.0	38.0	2.0	10.0	30.0	23.0	52.0	40.0	107.0	5.0	40.0	6.0	22.0	4.0	36.0	24.0	44.0	18.0	10.0	fatty aldehyde-generating acyl-ACP reductase
K14331	46.0	5.0	12.0	8.0	8.0	38.0	2.0	10.0	30.0	23.0	52.0	40.0	107.0	5.0	40.0	6.0	22.0	4.0	36.0	24.0	44.0	18.0	10.0	fatty aldehyde decarbonylase
K14333	885.0	463.0	875.0	376.0	188.0	147.0	30.0	389.0	726.0	896.0	1382.0	2021.0	1420.0	264.0	1202.0	63.0	715.0	240.0	1249.0	2264.0	1290.0	319.0	234.0	2,3-dihydroxybenzoate decarboxylase [EC:4.1.1.46]
K08918	0.0	0.0	0.0	0.0	0.0	0.0	0.0	0.0	0.0	0.0	0.0	0.0	0.0	0.0	0.0	0.0	0.0	0.0	0.0	0.0	0.0	0.0	0.0	chlorophyll a/b binding light-harvesting protein PcbA
K13479	884.0	2633.0	897.0	589.0	708.0	1029.0	783.0	307.0	716.0	686.0	496.0	45.0	399.0	1359.0	382.0	5.0	1072.0	700.0	1108.0	898.0	1950.0	490.0	473.0	xanthine dehydrogenase FAD-binding subunit [EC:1.17.1.4]
K04078	16429.0	17208.0	10574.0	4874.0	5254.0	6874.0	2749.0	6763.0	7565.0	11121.0	15543.0	9256.0	14659.0	6270.0	12627.0	2623.0	6779.0	5727.0	12954.0	23430.0	16109.0	7414.0	4055.0	chaperonin GroES
K04079	11847.0	11807.0	6367.0	3361.0	3792.0	5473.0	1799.0	4599.0	3967.0	7216.0	8262.0	5202.0	7475.0	4411.0	6067.0	1255.0	3995.0	4689.0	8137.0	15155.0	9390.0	4926.0	3088.0	molecular chaperone HtpG
K04076	852.0	527.0	136.0	64.0	54.0	270.0	3.0	31.0	46.0	69.0	18.0	14.0	50.0	21.0	35.0	1.0	14.0	7.0	105.0	325.0	48.0	6.0	5.0	Lon-like ATP-dependent protease [EC:3.4.21.-]
K04077	17218.0	18357.0	12249.0	5401.0	5692.0	7011.0	2774.0	7185.0	8034.0	11933.0	17247.0	9827.0	16024.0	6608.0	14027.0	2998.0	7438.0	5858.0	13788.0	25007.0	17551.0	7755.0	4201.0	chaperonin GroEL
K04074	3092.0	1372.0	414.0	222.0	216.0	786.0	34.0	76.0	128.0	381.0	170.0	123.0	395.0	149.0	193.0	16.0	86.0	308.0	373.0	1336.0	234.0	68.0	82.0	cell division initiation protein
K04075	15254.0	16303.0	9748.0	4625.0	5114.0	6531.0	2693.0	6511.0	7040.0	10376.0	14053.0	8514.0	13269.0	6149.0	11403.0	2314.0	6315.0	5544.0	11761.0	21542.0	14603.0	7035.0	3314.0	tRNA(Ile)-lysidine synthase [EC:6.3.4.-]
K04072	10648.0	15789.0	3022.0	2112.0	1843.0	4783.0	1768.0	2820.0	1839.0	3810.0	1745.0	415.0	1860.0	3431.0	1657.0	199.0	2613.0	2543.0	4192.0	4903.0	4390.0	5307.0	1625.0	acetaldehyde dehydrogenase / alcohol dehydrogenase [EC:1.2.1.10 1.1.1.1]
K04073	934.0	418.0	888.0	212.0	205.0	154.0	17.0	226.0	419.0	925.0	1180.0	525.0	1294.0	103.0	752.0	83.0	739.0	148.0	970.0	2232.0	1088.0	395.0	252.0	acetaldehyde dehydrogenase [EC:1.2.1.10]
K04070	2241.0	4103.0	407.0	230.0	154.0	853.0	17.0	77.0	116.0	432.0	263.0	69.0	444.0	31.0	335.0	14.0	80.0	32.0	384.0	2759.0	103.0	43.0	75.0	putative pyruvate formate lyase activating enzyme [EC:1.97.1.4]
K04071	1.0	0.0	0.0	0.0	0.0	71.0	0.0	0.0	4.0	0.0	0.0	0.0	0.0	0.0	0.0	0.0	47.0	0.0	1.0	32.0	94.0	12.0	12.0	6-pyruvoyltetrahydropterin 2'-reductase [EC:1.1.1.220]
K14597	134.0	25.0	23.0	0.0	6.0	16.0	0.0	0.0	0.0	4.0	70.0	0.0	74.0	1.0	3.0	4.0	33.0	0.0	6.0	53.0	4.0	11.0	16.0	chlorobactene glucosyltransferase
K13318	2.0	0.0	0.0	0.0	0.0	1.0	0.0	0.0	0.0	0.0	0.0	0.0	0.0	0.0	4.0	0.0	0.0	0.0	0.0	0.0	0.0	0.0	0.0	dTDP-4-keto-6-deoxy-L-hexose 4-reductase
K08280	23.0	4.0	5.0	2.0	0.0	0.0	0.0	1.0	3.0	0.0	2.0	5.0	21.0	2.0	2.0	2.0	34.0	1.0	0.0	18.0	18.0	2.0	4.0	lipopolysaccharide O-acetyltransferase [EC:2.3.1.-]
K13641	3134.0	2640.0	2348.0	1054.0	376.0	552.0	123.0	767.0	1852.0	2822.0	4438.0	2513.0	4981.0	910.0	4975.0	479.0	1822.0	361.0	2204.0	6490.0	4332.0	1270.0	452.0	IclR family transcriptional regulator, acetate operon repressor
K13640	1811.0	4085.0	2231.0	1025.0	1785.0	1245.0	987.0	1858.0	1504.0	666.0	1362.0	977.0	939.0	483.0	928.0	573.0	866.0	1919.0	1958.0	1981.0	1712.0	479.0	1146.0	MerR family transcriptional regulator, heat shock protein HspR
K13643	4455.0	2897.0	3018.0	965.0	944.0	791.0	75.0	954.0	1449.0	2625.0	2993.0	3840.0	3555.0	624.0	2456.0	472.0	1296.0	637.0	3501.0	5385.0	2750.0	883.0	1170.0	Rrf2 family transcriptional regulator, iron-sulfur cluster assembly transcription factor
K13642	1373.0	1021.0	1616.0	704.0	252.0	239.0	112.0	634.0	1526.0	2079.0	3847.0	2082.0	4091.0	637.0	4172.0	161.0	1228.0	251.0	1822.0	4431.0	3391.0	905.0	362.0	CRP/FNR family transcriptional regulator, transcriptional activator FtrB
K02027	48279.0	62873.0	35366.0	14297.0	9478.0	16021.0	3461.0	14495.0	30115.0	36671.0	66466.0	40863.0	63438.0	11266.0	66517.0	9613.0	23559.0	7273.0	42517.0	97447.0	58516.0	15766.0	13401.0	multiple sugar transport system substrate-binding protein
K02026	57990.0	81183.0	35935.0	15035.0	10246.0	20356.0	3519.0	15230.0	29094.0	38808.0	67011.0	40110.0	62154.0	12274.0	66492.0	9951.0	22415.0	7339.0	43295.0	109796.0	56118.0	16581.0	13152.0	multiple sugar transport system permease protein
K02025	58372.0	82976.0	35899.0	15036.0	10474.0	21407.0	3584.0	15791.0	28406.0	38755.0	65415.0	38301.0	61052.0	12403.0	65863.0	9830.0	22357.0	7796.0	43457.0	111167.0	54883.0	16671.0	13299.0	multiple sugar transport system permease protein
K02024	805.0	429.0	1887.0	555.0	643.0	375.0	7.0	356.0	199.0	840.0	342.0	1298.0	461.0	60.0	527.0	78.0	176.0	359.0	1710.0	1777.0	527.0	308.0	387.0	maltoporin
K02023	22900.0	16089.0	27599.0	10537.0	5857.0	4877.0	1536.0	9996.0	20768.0	27367.0	51356.0	34990.0	54021.0	8877.0	54436.0	3244.0	17631.0	5116.0	33856.0	61149.0	47338.0	12631.0	5699.0	multiple sugar transport system ATP-binding protein
K02022	9902.0	5645.0	8438.0	3431.0	1559.0	2129.0	522.0	3251.0	7640.0	10840.0	19660.0	11151.0	20036.0	2847.0	18261.0	2273.0	6668.0	1483.0	10461.0	25004.0	17672.0	4845.0	2217.0	None
K02021	424.0	278.0	1559.0	422.0	345.0	138.0	12.0	320.0	174.0	275.0	361.0	430.0	385.0	205.0	453.0	124.0	148.0	82.0	803.0	564.0	504.0	133.0	101.0	putative ABC transport system ATP-binding protein
K02020	15081.0	13943.0	11340.0	5101.0	5521.0	6259.0	3002.0	6406.0	7874.0	10651.0	14342.0	10799.0	15068.0	4370.0	12288.0	2704.0	6856.0	6285.0	13198.0	24220.0	15839.0	4857.0	4361.0	molybdate transport system substrate-binding protein
K02029	55846.0	46448.0	53792.0	22353.0	16098.0	16804.0	7052.0	23133.0	43951.0	54929.0	97456.0	70280.0	103883.0	20300.0	102781.0	6817.0	38162.0	14961.0	64830.0	124150.0	95073.0	24355.0	14369.0	polar amino acid transport system permease protein
K02028	29283.0	34773.0	25430.0	11216.0	10024.0	10329.0	4593.0	13131.0	22227.0	26665.0	43651.0	32600.0	46725.0	11611.0	45571.0	4478.0	18015.0	9524.0	30758.0	61404.0	42972.0	12563.0	7102.0	polar amino acid transport system ATP-binding protein [EC:3.6.3.21]
K03886	568.0	378.0	337.0	119.0	83.0	65.0	24.0	156.0	377.0	641.0	1518.0	301.0	1097.0	160.0	1024.0	57.0	348.0	69.0	435.0	1112.0	939.0	205.0	93.0	menaquinol-cytochrome c reductase iron-sulfur subunit [EC:1.10.2.-]
K03887	119.0	111.0	86.0	14.0	8.0	36.0	1.0	6.0	27.0	25.0	43.0	39.0	196.0	19.0	38.0	4.0	6.0	11.0	36.0	490.0	50.0	14.0	14.0	menaquinol-cytochrome c reductase cytochrome b subunit;menaquinol-cytochrome c reductase cytochrome b subunit [EC:1.10.2.-]
K03884	0.0	0.0	0.0	0.0	0.0	0.0	0.0	0.0	0.0	0.0	0.0	0.0	0.0	0.0	0.0	0.0	0.0	0.0	0.0	0.0	0.0	0.0	0.0	NADH-ubiquinone oxidoreductase chain 6 [EC:1.6.5.3];NADH dehydrogenase I subunit 6 [EC:1.6.5.3]
K03885	10409.0	5535.0	7970.0	2872.0	2621.0	2350.0	750.0	3113.0	5302.0	7905.0	14212.0	8680.0	13059.0	2531.0	11226.0	1800.0	5320.0	2129.0	8098.0	18326.0	12461.0	3386.0	2543.0	NADH dehydrogenase [EC:1.6.99.3]
K03881	0.0	0.0	0.0	0.0	0.0	0.0	0.0	0.0	0.0	0.0	0.0	0.0	0.0	0.0	0.0	0.0	0.0	0.0	0.0	0.0	0.0	0.0	0.0	NADH-ubiquinone oxidoreductase chain 4 [EC:1.6.5.3];NADH dehydrogenase I subunit 4 [EC:1.6.5.3]
K03888	90.0	104.0	10.0	2.0	5.0	6.0	1.0	5.0	5.0	17.0	10.0	7.0	16.0	12.0	14.0	2.0	6.0	3.0	14.0	62.0	46.0	5.0	2.0	menaquinol-cytochrome c reductase cytochrome b/c subunit [EC:1.10.2.-];menaquinol-cytochrome c reductase cytochrome b/c subunit
K03889	627.0	998.0	1662.0	487.0	396.0	148.0	13.0	371.0	262.0	287.0	1068.0	706.0	410.0	224.0	745.0	379.0	305.0	97.0	771.0	1103.0	897.0	189.0	116.0	ubiquinol-cytochrome c reductase cytochrome c subunit
K12998	0.0	1.0	0.0	0.0	0.0	0.0	0.0	0.0	0.0	2.0	3.0	0.0	1.0	73.0	0.0	0.0	0.0	0.0	1.0	0.0	44.0	0.0	0.0	glucosyltransferase [EC:2.4.1.-]
K12999	547.0	373.0	76.0	70.0	98.0	330.0	52.0	72.0	100.0	273.0	88.0	76.0	88.0	555.0	98.0	58.0	380.0	96.0	193.0	133.0	148.0	113.0	23.0	glucosyltransferase [EC:2.4.1.-]
K12992	975.0	3376.0	270.0	166.0	81.0	410.0	18.0	63.0	210.0	532.0	832.0	371.0	474.0	56.0	296.0	37.0	128.0	35.0	348.0	2429.0	441.0	99.0	53.0	rhamnosyltransferase [EC:2.4.1.-]
K12993	44.0	22.0	67.0	12.0	23.0	16.0	0.0	14.0	23.0	52.0	50.0	49.0	68.0	7.0	36.0	18.0	42.0	11.0	75.0	140.0	54.0	26.0	16.0	alpha-1,2-rhamnosyltransferase [EC:2.4.1.-]
K12990	1265.0	1127.0	816.0	345.0	628.0	422.0	440.0	992.0	1138.0	1478.0	4006.0	1159.0	2719.0	398.0	1984.0	320.0	1114.0	465.0	1252.0	3991.0	3314.0	815.0	395.0	rhamnosyltransferase [EC:2.4.1.-]
K12991	91.0	51.0	111.0	27.0	20.0	37.0	2.0	6.0	13.0	21.0	40.0	28.0	39.0	2.0	10.0	1.0	17.0	8.0	60.0	114.0	48.0	9.0	281.0	rhamnosyltransferase [EC:2.4.1.-]
K12996	547.0	1434.0	14.0	8.0	3.0	64.0	2.0	4.0	28.0	9.0	64.0	8.0	35.0	75.0	43.0	7.0	22.0	15.0	43.0	46.0	61.0	66.0	5.0	rhamnosyltransferase [EC:2.4.1.-]
K12997	510.0	788.0	12.0	2.0	1.0	59.0	1.0	2.0	12.0	10.0	21.0	7.0	11.0	75.0	9.0	4.0	7.0	4.0	28.0	40.0	50.0	21.0	3.0	rhamnosyltransferase [EC:2.4.1.-]
K12994	112.0	116.0	178.0	39.0	46.0	29.0	5.0	42.0	100.0	183.0	238.0	112.0	316.0	38.0	211.0	26.0	141.0	23.0	173.0	498.0	204.0	72.0	51.0	alpha-1,3-rhamnosyltransferase [EC:2.4.1.-]
K12995	161.0	48.0	116.0	27.0	38.0	40.0	3.0	27.0	36.0	67.0	121.0	76.0	161.0	10.0	91.0	21.0	52.0	17.0	135.0	219.0	83.0	53.0	35.0	rhamnosyltransferase [EC:2.4.1.-]
K08979	0.0	0.0	0.0	0.0	0.0	0.0	0.0	0.0	0.0	0.0	1.0	0.0	0.0	0.0	0.0	0.0	0.0	0.0	0.0	0.0	0.0	0.0	0.0	putative membrane protein
K08978	6334.0	7708.0	3266.0	1870.0	1813.0	2398.0	832.0	1810.0	2386.0	3620.0	6209.0	2821.0	6415.0	1951.0	5892.0	680.0	2153.0	2347.0	4556.0	8569.0	5443.0	1561.0	915.0	putative membrane protein
K03088	135472.0	86059.0	76459.0	31023.0	23053.0	35500.0	6441.0	35802.0	53063.0	85996.0	148409.0	74726.0	132710.0	28048.0	116557.0	12438.0	47471.0	24158.0	88021.0	203190.0	122880.0	48229.0	21544.0	RNA polymerase sigma-70 factor, ECF subfamily
K03089	8107.0	5353.0	7153.0	2721.0	1620.0	1700.0	360.0	2472.0	5565.0	8144.0	14227.0	9199.0	14114.0	2198.0	12876.0	1422.0	4668.0	1320.0	8332.0	18601.0	12816.0	3394.0	2079.0	RNA polymerase sigma-32 factor
K03086	19548.0	19666.0	11374.0	5414.0	6068.0	8115.0	3576.0	7119.0	8392.0	11990.0	16827.0	9129.0	15720.0	8664.0	13438.0	2426.0	8063.0	6341.0	13777.0	25979.0	18148.0	7902.0	4315.0	RNA polymerase primary sigma factor
K03087	2543.0	762.0	3083.0	809.0	990.0	649.0	28.0	622.0	638.0	1315.0	1471.0	1595.0	1802.0	279.0	1256.0	137.0	712.0	367.0	2128.0	3138.0	1703.0	592.0	632.0	RNA polymerase nonessential primary-like sigma factor
K08971	0.0	0.0	0.0	0.0	0.0	0.0	0.0	0.0	0.0	0.0	0.0	0.0	0.0	0.0	0.0	0.0	0.0	0.0	0.0	0.0	0.0	0.0	0.0	putative membrane protein
K08970	2351.0	1627.0	2613.0	1288.0	405.0	460.0	148.0	961.0	2362.0	3247.0	5427.0	4094.0	5833.0	934.0	5625.0	463.0	1967.0	419.0	2938.0	7318.0	4762.0	1341.0	535.0	nickel/cobalt exporter
K03082	969.0	296.0	318.0	210.0	15.0	124.0	3.0	38.0	34.0	318.0	126.0	40.0	219.0	217.0	219.0	11.0	31.0	10.0	68.0	388.0	77.0	60.0	24.0	hexulose-6-phosphate isomerase [EC:5.-.-.-]
K03080	15.0	117.0	241.0	180.0	2.0	6.0	0.0	5.0	14.0	283.0	11.0	6.0	45.0	17.0	134.0	4.0	2.0	5.0	0.0	149.0	4.0	41.0	3.0	L-ribulose-5-phosphate 4-epimerase [EC:5.1.3.4]
K08974	3042.0	2673.0	3132.0	947.0	1986.0	2093.0	820.0	1242.0	920.0	1018.0	972.0	1242.0	830.0	2261.0	1062.0	104.0	1546.0	1040.0	2549.0	3800.0	2739.0	205.0	963.0	putative membrane protein
K13868	0.0	0.0	0.0	0.0	0.0	0.0	0.0	0.0	0.0	0.0	0.0	0.0	0.0	0.0	0.0	0.0	0.0	0.0	0.0	0.0	0.0	0.0	0.0	solute carrier family 7 (L-type amino acid transporter), member 9
K00918	49.0	114.0	2.0	0.0	8.0	65.0	4.0	14.0	796.0	116.0	28.0	0.0	13.0	8.0	11.0	1.0	50.0	22.0	5.0	27.0	4.0	2.0	43.0	ADP-specific phosphofructokinase [EC:2.7.1.146];ADP-dependent phosphofructokinase/glucokinase [EC:2.7.1.146 2.7.1.147]
K01553	0.0	0.0	0.0	0.0	0.0	0.0	0.0	0.0	0.0	0.0	0.0	0.0	0.0	0.0	0.0	0.0	0.0	0.0	0.0	0.0	0.0	0.0	0.0	myosin ATPase [EC:3.6.4.1]
K12214	2.0	0.0	4.0	0.0	0.0	0.0	0.0	2.0	2.0	0.0	0.0	0.0	0.0	0.0	1.0	0.0	5.0	0.0	7.0	0.0	0.0	3.0	2.0	intracellular multiplication protein IcmL
K11646	214.0	87.0	114.0	33.0	23.0	68.0	3.0	27.0	115.0	103.0	162.0	58.0	207.0	22.0	161.0	8.0	95.0	65.0	89.0	452.0	141.0	110.0	28.0	dehydroquinate synthase II [EC:1.4.1.-]
K11645	0.0	0.0	0.0	0.0	0.0	0.0	0.0	0.0	0.0	0.0	0.0	0.0	0.0	0.0	0.0	0.0	0.0	0.0	0.0	0.0	0.0	0.0	0.0	2-amino-3,7-dideoxy-D-threo-hept-6-ulosonic acid synthase [EC:4.1.2.-]
K11641	3.0	1.0	1.0	0.0	2.0	1.0	0.0	1.0	0.0	4.0	0.0	1.0	2.0	1.0	2.0	1.0	2.0	0.0	3.0	7.0	13.0	1.0	0.0	two-component system, LytT family, response regulator NatR
K11640	3.0	1.0	1.0	0.0	2.0	1.0	0.0	1.0	0.0	4.0	0.0	1.0	2.0	1.0	2.0	1.0	2.0	0.0	3.0	7.0	13.0	1.0	0.0	two-component system, LytT family, sensor histidine kinase NatK [EC:2.7.13.3]
K12736	0.0	0.0	0.0	0.0	0.0	0.0	0.0	0.0	0.0	0.0	0.0	0.0	0.0	0.0	0.0	0.0	0.0	0.0	0.0	0.0	0.0	0.0	0.0	peptidylprolyl isomerase domain and WD repeat-containing protein 1 [EC:5.2.1.8]
K12733	0.0	0.0	0.0	0.0	0.0	2.0	0.0	0.0	0.0	4.0	0.0	0.0	0.0	0.0	0.0	0.0	0.0	0.0	0.0	0.0	0.0	0.0	0.0	peptidyl-prolyl cis-trans isomerase-like 1 [EC:5.2.1.8]
K07507	11391.0	7575.0	7978.0	3404.0	3544.0	3494.0	1985.0	3874.0	6424.0	8361.0	14691.0	9321.0	14509.0	4539.0	12807.0	2144.0	5963.0	2531.0	9780.0	21298.0	14669.0	4353.0	2700.0	putative Mg2+ transporter-C (MgtC) family protein
K07506	3250.0	1476.0	2447.0	761.0	912.0	699.0	103.0	811.0	1640.0	2309.0	3722.0	3869.0	4159.0	556.0	3059.0	264.0	1437.0	529.0	3343.0	5219.0	3409.0	908.0	881.0	AraC family transcriptional regulator
K07505	143.0	344.0	288.0	201.0	9.0	145.0	2.0	23.0	59.0	370.0	113.0	76.0	116.0	127.0	256.0	6.0	49.0	16.0	72.0	283.0	134.0	77.0	12.0	hypothetical protein
K07504	196.0	881.0	112.0	42.0	50.0	86.0	4.0	53.0	42.0	125.0	127.0	109.0	253.0	18.0	86.0	11.0	38.0	290.0	179.0	345.0	142.0	38.0	47.0	hypothetical protein
K07503	818.0	2667.0	1748.0	517.0	823.0	335.0	404.0	1028.0	1199.0	341.0	1144.0	823.0	610.0	254.0	789.0	550.0	654.0	415.0	1102.0	1273.0	1112.0	450.0	768.0	hypothetical protein
K07502	1519.0	3829.0	662.0	374.0	671.0	588.0	156.0	643.0	721.0	1018.0	2630.0	717.0	1570.0	1004.0	1035.0	112.0	593.0	387.0	1065.0	3827.0	2536.0	668.0	200.0	hypothetical protein
K07501	2137.0	2211.0	1050.0	538.0	282.0	396.0	64.0	478.0	1400.0	2131.0	3454.0	2414.0	3347.0	480.0	2450.0	408.0	1214.0	219.0	1449.0	3885.0	2537.0	622.0	578.0	hypothetical protein
K07500	0.0	0.0	0.0	0.0	0.0	0.0	0.0	0.0	0.0	0.0	0.0	0.0	0.0	0.0	0.0	0.0	0.0	0.0	0.0	0.0	0.0	0.0	0.0	hypothetical protein
K07509	0.0	0.0	0.0	0.0	0.0	0.0	0.0	0.0	0.0	0.0	0.0	0.0	0.0	0.0	0.0	0.0	0.0	0.0	0.0	0.0	0.0	0.0	0.0	acetyl-CoA acyltransferase [EC:2.3.1.16]
K07508	58.0	7.0	3.0	1.0	0.0	1.0	0.0	4.0	0.0	24.0	21.0	7.0	0.0	0.0	12.0	0.0	0.0	0.0	3.0	45.0	0.0	3.0	1.0	acetyl-CoA acyltransferase 2 [EC:2.3.1.16]
K11422	0.0	0.0	0.0	0.0	0.0	0.0	0.0	0.0	0.0	0.0	0.0	0.0	0.0	0.0	0.0	0.0	0.0	0.0	0.0	0.0	0.0	0.0	0.0	histone-lysine N-methyltransferase SETD1 [EC:2.1.1.43]
K08698	46.0	5.0	12.0	8.0	8.0	38.0	2.0	10.0	30.0	23.0	52.0	40.0	107.0	5.0	40.0	6.0	22.0	4.0	36.0	24.0	44.0	18.0	10.0	carbon dioxide concentrating mechanism protein CcmM
K10773	16035.0	18025.0	9822.0	4638.0	5119.0	6603.0	2703.0	6505.0	6277.0	10620.0	13782.0	8309.0	13592.0	6182.0	11555.0	2518.0	6374.0	5842.0	11868.0	22005.0	14635.0	7036.0	3299.0	endonuclease III [EC:4.2.99.18]
K10774	2.0	0.0	0.0	0.0	0.0	1.0	0.0	0.0	0.0	0.0	0.0	0.0	0.0	0.0	4.0	0.0	0.0	0.0	0.0	0.0	0.0	0.0	0.0	tyrosine ammonia-lyase [EC:4.3.1.23]
K14286	40.0	34.0	50.0	25.0	7.0	12.0	1.0	17.0	34.0	72.0	104.0	66.0	58.0	9.0	120.0	4.0	35.0	10.0	61.0	156.0	120.0	32.0	10.0	alanine-glyoxylate aminotransferase 2-like [EC:2.6.1.-]
K10778	6246.0	3438.0	5961.0	2298.0	1429.0	1176.0	287.0	2023.0	4503.0	6740.0	10869.0	8040.0	11912.0	1758.0	11116.0	778.0	3820.0	1055.0	7103.0	13995.0	9708.0	2629.0	1645.0	AraC family transcriptional regulator, regulatory protein of adaptative response / methylated-DNA-[protein]-cysteine methyltransferase [EC:2.1.1.63]
K14287	2869.0	1689.0	3135.0	1071.0	986.0	724.0	100.0	985.0	2063.0	3251.0	5869.0	4292.0	4919.0	733.0	3601.0	306.0	1788.0	903.0	3474.0	7654.0	5123.0	1135.0	1002.0	methionine aminotransferase [EC:2.6.1.-]
K00140	15373.0	11499.0	15775.0	4965.0	5651.0	4219.0	1043.0	5645.0	10068.0	14202.0	24168.0	21927.0	23465.0	3793.0	20602.0	3763.0	9510.0	3944.0	19296.0	34188.0	22696.0	6072.0	5443.0	malonate-semialdehyde dehydrogenase (acetylating) / methylmalonate-semialdehyde dehydrogenase [EC:1.2.1.18 1.2.1.27];methylmalonate-semialdehyde dehydrogenase [EC:1.2.1.27]
K05501	2860.0	1038.0	1451.0	673.0	223.0	266.0	46.0	494.0	1003.0	1818.0	2039.0	2139.0	2283.0	480.0	1698.0	144.0	899.0	257.0	1471.0	3851.0	1712.0	579.0	523.0	TetR/AcrR family transcriptional regulator
K01903	8929.0	6513.0	6946.0	2582.0	2054.0	1989.0	694.0	2897.0	5841.0	7889.0	13377.0	8156.0	12418.0	1912.0	10806.0	1629.0	4543.0	1901.0	7991.0	17305.0	11741.0	3436.0	2692.0	succinyl-CoA synthetase beta subunit [EC:6.2.1.5]
K01902	9064.0	6519.0	6969.0	2591.0	2058.0	2045.0	694.0	2898.0	5841.0	7889.0	13377.0	8156.0	12416.0	1912.0	10808.0	1630.0	4543.0	1900.0	7993.0	17401.0	11741.0	3436.0	2692.0	succinyl-CoA synthetase alpha subunit [EC:6.2.1.5]
K01905	208.0	85.0	22.0	10.0	24.0	96.0	4.0	6.0	64.0	46.0	66.0	8.0	18.0	21.0	53.0	0.0	19.0	18.0	34.0	158.0	72.0	58.0	15.0	acetyl-CoA synthetase (ADP-forming) [EC:6.2.1.13]
K01904	156.0	47.0	215.0	60.0	69.0	35.0	1.0	79.0	54.0	59.0	216.0	149.0	86.0	10.0	290.0	16.0	166.0	41.0	195.0	265.0	215.0	72.0	33.0	4-coumarate--CoA ligase [EC:6.2.1.12]
K01907	2530.0	2010.0	3071.0	883.0	887.0	669.0	125.0	908.0	1873.0	2458.0	4517.0	3378.0	4979.0	705.0	4609.0	200.0	1659.0	574.0	3509.0	6605.0	4332.0	1111.0	800.0	acetoacetyl-CoA synthetase [EC:6.2.1.16]
K01906	1295.0	1021.0	562.0	340.0	122.0	175.0	34.0	237.0	737.0	924.0	1451.0	1765.0	1634.0	475.0	1090.0	66.0	645.0	119.0	708.0	2281.0	1270.0	335.0	211.0	6-carboxyhexanoate--CoA ligase [EC:6.2.1.14]
K01909	4.0	4.0	0.0	2.0	1.0	2.0	0.0	4.0	10.0	16.0	11.0	0.0	6.0	3.0	4.0	0.0	7.0	2.0	0.0	30.0	4.0	6.0	2.0	long-chain-fatty-acid--[acyl-carrier-protein] ligase [EC:6.2.1.20]
K01908	3807.0	2838.0	3298.0	1337.0	529.0	648.0	167.0	1152.0	2571.0	4037.0	7448.0	3517.0	6819.0	965.0	6129.0	882.0	2287.0	536.0	3439.0	9436.0	6662.0	1739.0	875.0	propionyl-CoA synthetase [EC:6.2.1.17]
K14534	3861.0	2471.0	828.0	851.0	368.0	1657.0	235.0	2024.0	312.0	1538.0	281.0	91.0	423.0	1642.0	243.0	61.0	144.0	1522.0	1962.0	978.0	797.0	4635.0	523.0	4-hydroxybutyryl-CoA dehydratase / vinylacetyl-CoA-Delta-isomerase [EC:4.2.1.120 5.3.3.3]
K00147	14285.0	12198.0	8945.0	3540.0	3248.0	4677.0	1177.0	3834.0	5664.0	8910.0	13790.0	8204.0	12627.0	2784.0	11070.0	1822.0	5360.0	2709.0	9288.0	20716.0	13557.0	3576.0	3055.0	glutamate-5-semialdehyde dehydrogenase [EC:1.2.1.41]
K07767	0.0	0.0	0.0	0.0	0.0	0.0	0.0	0.0	0.0	0.0	0.0	0.0	0.0	0.0	0.0	0.0	0.0	0.0	0.0	0.0	0.0	0.0	0.0	microtubule-severing ATPase [EC:3.6.4.3]
K07769	46.0	5.0	12.0	8.0	8.0	38.0	2.0	10.0	30.0	23.0	52.0	40.0	107.0	5.0	40.0	6.0	22.0	4.0	36.0	24.0	44.0	18.0	10.0	two-component system, OmpR family, sensor histidine kinase NblS [EC:2.7.13.3]
K07768	843.0	2659.0	1674.0	492.0	825.0	294.0	400.0	1024.0	429.0	340.0	1118.0	840.0	586.0	254.0	785.0	550.0	607.0	404.0	1101.0	1191.0	1079.0	446.0	466.0	two-component system, OmpR family, sensor histidine kinase SenX3 [EC:2.7.13.3]
K06203	3779.0	2014.0	4001.0	1422.0	1468.0	1449.0	843.0	1309.0	2602.0	3155.0	6032.0	3714.0	5721.0	1292.0	5823.0	478.0	2693.0	1089.0	4521.0	6815.0	6501.0	1258.0	1219.0	CysZ protein
K06202	3225.0	1115.0	2442.0	749.0	787.0	516.0	48.0	670.0	1041.0	1909.0	2319.0	3109.0	2466.0	488.0	1809.0	150.0	989.0	495.0	2637.0	4276.0	2033.0	611.0	814.0	CyaY protein
K09921	3961.0	1733.0	3114.0	1032.0	949.0	768.0	102.0	938.0	1809.0	2938.0	5127.0	3905.0	4179.0	652.0	2982.0	291.0	1582.0	617.0	3404.0	7415.0	4740.0	1141.0	1069.0	hypothetical protein
K09920	893.0	602.0	1667.0	454.0	667.0	479.0	31.0	324.0	627.0	1019.0	2479.0	1600.0	1416.0	216.0	939.0	105.0	517.0	322.0	1618.0	3266.0	2508.0	428.0	410.0	hypothetical protein
K09927	1778.0	752.0	1658.0	610.0	324.0	434.0	41.0	523.0	728.0	1295.0	2132.0	1557.0	1452.0	226.0	1732.0	412.0	708.0	290.0	1730.0	3083.0	1660.0	566.0	323.0	hypothetical protein
K09024	792.0	1547.0	908.0	383.0	179.0	206.0	22.0	306.0	417.0	934.0	696.0	929.0	1159.0	119.0	772.0	687.0	455.0	185.0	1123.0	1338.0	663.0	271.0	235.0	putative flavin reductase RutF [EC:1.5.1.-]
K09022	1392.0	297.0	313.0	230.0	23.0	127.0	7.0	24.0	45.0	477.0	42.0	32.0	163.0	145.0	199.0	5.0	13.0	12.0	71.0	1668.0	21.0	72.0	4.0	UPF0076 protein YjgF
K09023	796.0	363.0	874.0	358.0	117.0	169.0	13.0	285.0	267.0	712.0	651.0	528.0	819.0	122.0	621.0	188.0	225.0	165.0	959.0	1238.0	441.0	217.0	140.0	protein RutD
K09020	1312.0	807.0	1458.0	691.0	255.0	202.0	53.0	524.0	1050.0	1689.0	2206.0	2344.0	2376.0	409.0	1851.0	253.0	975.0	300.0	1767.0	3484.0	1878.0	574.0	320.0	putative isochorismatase family protein RutB [EC:3.-.-.-]
K09021	625.0	343.0	838.0	332.0	112.0	88.0	13.0	273.0	258.0	708.0	667.0	521.0	783.0	122.0	610.0	186.0	219.0	163.0	936.0	1114.0	435.0	220.0	135.0	UPF0076 protein RutC
K02908	0.0	0.0	0.0	0.0	0.0	0.0	0.0	0.0	0.0	0.0	1.0	0.0	0.0	0.0	0.0	0.0	0.0	0.0	0.0	0.0	0.0	0.0	0.0	large subunit ribosomal protein L30e
K02909	16389.0	17388.0	10314.0	4945.0	5646.0	6810.0	3088.0	7261.0	7427.0	11150.0	14474.0	9101.0	14165.0	6380.0	11986.0	2495.0	6890.0	5932.0	12426.0	22849.0	15308.0	7461.0	4054.0	large subunit ribosomal protein L31
K08218	7500.0	4490.0	5368.0	2037.0	1418.0	1757.0	246.0	1829.0	3930.0	6283.0	10298.0	6847.0	10084.0	1582.0	8550.0	1201.0	3426.0	984.0	6240.0	14206.0	9067.0	2416.0	1675.0	MFS transporter, PAT family, beta-lactamase induction signal transducer AmpG
K08219	29.0	119.0	241.0	185.0	2.0	7.0	0.0	7.0	21.0	295.0	11.0	12.0	50.0	17.0	134.0	4.0	5.0	5.0	10.0	324.0	4.0	64.0	3.0	MFS transporter, UMF2 family, putative MFS family transporter protein
K02904	15629.0	16725.0	9831.0	4662.0	5139.0	6552.0	2697.0	6514.0	7028.0	10433.0	14072.0	8531.0	13277.0	6154.0	11421.0	2314.0	6320.0	5574.0	11824.0	21635.0	14762.0	6985.0	3884.0	large subunit ribosomal protein L29
K02906	15785.0	16797.0	9884.0	4688.0	5146.0	6669.0	2700.0	6529.0	7054.0	10441.0	14144.0	8539.0	13316.0	6155.0	11491.0	2317.0	6340.0	5587.0	11861.0	21757.0	14799.0	7044.0	3892.0	large subunit ribosomal protein L3
K02907	15201.0	16600.0	9390.0	4128.0	4163.0	5630.0	2120.0	5698.0	6738.0	10105.0	13980.0	8407.0	12998.0	5931.0	11271.0	2302.0	6101.0	4075.0	10980.0	21024.0	14156.0	6994.0	3522.0	large subunit ribosomal protein L30
K02902	15452.0	16533.0	9582.0	4166.0	4188.0	5776.0	2102.0	5733.0	6849.0	10123.0	14205.0	8536.0	13297.0	5922.0	11464.0	2319.0	6344.0	4090.0	11134.0	20554.0	14514.0	6971.0	3591.0	large subunit ribosomal protein L28
K00230	1436.0	280.0	558.0	287.0	55.0	290.0	7.0	65.0	90.0	426.0	194.0	161.0	235.0	157.0	438.0	839.0	106.0	34.0	270.0	774.0	244.0	108.0	603.0	protoporphyrinogen oxidase [EC:1.3.3.4]
K00231	2226.0	1742.0	2146.0	860.0	550.0	758.0	136.0	1430.0	1214.0	1113.0	1483.0	889.0	990.0	892.0	1017.0	446.0	491.0	882.0	1847.0	1536.0	1194.0	2630.0	773.0	protoporphyrinogen oxidase [EC:1.3.3.4]
K00232	525.0	882.0	465.0	149.0	116.0	118.0	11.0	149.0	223.0	264.0	1059.0	568.0	346.0	88.0	644.0	374.0	289.0	84.0	483.0	1041.0	764.0	185.0	92.0	acyl-CoA oxidase [EC:1.3.3.6]
K08976	1045.0	443.0	426.0	167.0	112.0	161.0	27.0	196.0	409.0	706.0	1675.0	369.0	1257.0	175.0	1111.0	72.0	397.0	346.0	488.0	1340.0	1019.0	215.0	143.0	putative membrane protein
K00234	0.0	0.0	0.0	0.0	0.0	0.0	0.0	0.0	0.0	0.0	0.0	0.0	0.0	0.0	0.0	0.0	0.0	0.0	0.0	0.0	0.0	0.0	0.0	succinate dehydrogenase (ubiquinone) flavoprotein subunit [EC:1.3.5.1]
K00239	11843.0	11596.0	9141.0	3885.0	4025.0	4776.0	2098.0	5184.0	6714.0	8951.0	13974.0	8458.0	12768.0	3165.0	11195.0	1697.0	5827.0	4518.0	10625.0	18707.0	14115.0	5713.0	3720.0	succinate dehydrogenase flavoprotein subunit [EC:1.3.99.1]
K06209	3654.0	4857.0	1107.0	571.0	1046.0	1959.0	771.0	816.0	824.0	803.0	642.0	127.0	727.0	1599.0	576.0	12.0	1085.0	661.0	1174.0	3331.0	1952.0	42.0	593.0	chorismate mutase [EC:5.4.99.5]
K09928	3321.0	2659.0	3241.0	1042.0	976.0	1109.0	139.0	1032.0	2089.0	2975.0	5116.0	3853.0	5447.0	791.0	5308.0	256.0	1721.0	872.0	3947.0	7139.0	4879.0	1294.0	833.0	hypothetical protein
K01015	1.0	0.0	0.0	0.0	0.0	0.0	0.0	1.0	0.0	0.0	0.0	0.0	3.0	0.0	0.0	0.0	0.0	0.0	0.0	0.0	0.0	0.0	0.0	alcohol sulfotransferase [EC:2.8.2.2]
K01014	120.0	17.0	10.0	3.0	2.0	3.0	2.0	8.0	5.0	55.0	54.0	14.0	0.0	0.0	24.0	1.0	0.0	0.0	8.0	91.0	0.0	8.0	5.0	aryl sulfotransferase [EC:2.8.2.1]
K01012	16898.0	15474.0	10420.0	4785.0	5421.0	8116.0	3410.0	5502.0	7245.0	10746.0	13825.0	7954.0	13234.0	7447.0	11279.0	1695.0	7316.0	6103.0	12251.0	22785.0	17383.0	6068.0	4031.0	biotin synthetase [EC:2.8.1.6]
K01011	21270.0	13574.0	23186.0	7846.0	8414.0	8247.0	3685.0	7475.0	12949.0	16707.0	28407.0	20732.0	26165.0	7156.0	23016.0	3673.0	14602.0	5380.0	22327.0	40271.0	31732.0	6885.0	6724.0	thiosulfate/3-mercaptopyruvate sulfurtransferase [EC:2.8.1.1 2.8.1.2];3-mercaptopyruvate sulfurtransferase [EC:2.8.1.2]
K01010	0.0	0.0	0.0	0.0	0.0	0.0	0.0	0.0	0.0	0.0	0.0	0.0	0.0	0.0	0.0	0.0	0.0	0.0	0.0	0.0	0.0	0.0	0.0	thiosulfate sulfurtransferase [EC:2.8.1.1]
K08920	0.0	0.0	0.0	0.0	0.0	0.0	0.0	0.0	0.0	0.0	0.0	0.0	0.0	0.0	0.0	0.0	0.0	0.0	0.0	0.0	0.0	0.0	0.0	chlorophyll a/b binding light-harvesting protein PcbC
K14103	0.0	0.0	0.0	0.0	0.0	0.0	0.0	0.0	0.0	0.0	0.0	0.0	0.0	0.0	0.0	0.0	0.0	0.0	0.0	0.0	0.0	0.0	0.0	energy-converting hydrogenase A subunit L
K14102	0.0	0.0	0.0	0.0	0.0	0.0	0.0	0.0	0.0	0.0	0.0	0.0	0.0	0.0	0.0	0.0	0.0	0.0	0.0	0.0	0.0	0.0	0.0	energy-converting hydrogenase A subunit K
K14101	0.0	0.0	0.0	0.0	0.0	0.0	0.0	0.0	0.0	0.0	0.0	0.0	0.0	0.0	0.0	0.0	0.0	0.0	0.0	0.0	0.0	0.0	0.0	energy-converting hydrogenase A subunit J
K14100	0.0	0.0	0.0	0.0	0.0	0.0	0.0	0.0	0.0	0.0	0.0	0.0	0.0	0.0	0.0	0.0	0.0	0.0	0.0	0.0	0.0	0.0	0.0	energy-converting hydrogenase A subunit I
K14105	0.0	0.0	0.0	0.0	0.0	0.0	0.0	0.0	0.0	0.0	0.0	0.0	0.0	0.0	0.0	0.0	0.0	0.0	0.0	0.0	0.0	0.0	0.0	energy-converting hydrogenase A subunit N
K14104	0.0	0.0	0.0	0.0	0.0	0.0	0.0	0.0	0.0	0.0	0.0	0.0	0.0	0.0	0.0	0.0	0.0	0.0	0.0	0.0	0.0	0.0	0.0	energy-converting hydrogenase A subunit M
K14109	0.0	0.0	0.0	0.0	0.0	0.0	0.0	0.0	0.0	0.0	0.0	0.0	10.0	0.0	0.0	0.0	0.0	0.0	0.0	0.0	0.0	0.0	0.0	energy-converting hydrogenase A subunit R
K14108	0.0	0.0	0.0	0.0	0.0	0.0	0.0	0.0	0.0	0.0	0.0	0.0	0.0	0.0	0.0	0.0	0.0	0.0	0.0	0.0	0.0	0.0	0.0	energy-converting hydrogenase A subunit Q
K06401	87.0	6.0	8.0	1.0	3.0	3.0	1.0	2.0	1.0	6.0	2.0	5.0	13.0	2.0	12.0	1.0	2.0	0.0	10.0	45.0	20.0	3.0	1.0	stage IV sporulation protein FA
K00893	0.0	0.0	0.0	0.0	0.0	0.0	0.0	0.0	0.0	0.0	0.0	0.0	0.0	0.0	0.0	0.0	0.0	0.0	0.0	0.0	0.0	0.0	0.0	deoxycitidine kinase [EC:2.7.1.74]
K13402	0.0	0.0	0.0	0.0	0.0	0.0	0.0	0.0	0.0	0.0	0.0	0.0	0.0	0.0	0.0	0.0	0.0	0.0	0.0	0.0	0.0	0.0	0.0	monofunctional C1-tetrahydrofolate synthase, mitochondrial [EC:6.3.4.3]
K12858	0.0	0.0	0.0	0.0	0.0	0.0	0.0	0.0	0.0	0.0	0.0	0.0	0.0	0.0	0.0	0.0	0.0	0.0	0.0	0.0	0.0	0.0	0.0	ATP-dependent RNA helicase DDX23/PRP28 [EC:3.6.4.13];ATP-dependent RNA helicase DDX23/PRP28 [EC:3.6.1.-]
K03503	3574.0	1074.0	2262.0	706.0	860.0	790.0	72.0	647.0	1908.0	2471.0	3788.0	2087.0	3485.0	439.0	3010.0	809.0	1246.0	1246.0	2535.0	4217.0	2658.0	662.0	833.0	DNA polymerase V [EC:3.4.21.-]
K03502	6844.0	6728.0	2835.0	1131.0	1290.0	2025.0	448.0	918.0	2160.0	3290.0	4010.0	2548.0	3901.0	1036.0	3308.0	910.0	1631.0	1206.0	3208.0	6864.0	2874.0	1394.0	867.0	DNA polymerase V
K03501	15552.0	16754.0	9861.0	4661.0	5141.0	6550.0	2696.0	6518.0	7034.0	10438.0	14085.0	8531.0	13269.0	6154.0	11341.0	2316.0	6316.0	5545.0	11852.0	21621.0	14593.0	6980.0	3869.0	glucose inhibited division protein B [EC:2.1.-.-];ribosomal RNA small subunit methyltransferase G [EC:2.1.1.170]
K03500	18455.0	17041.0	12464.0	5180.0	4644.0	5751.0	2193.0	6050.0	9464.0	13323.0	20677.0	13099.0	20072.0	6388.0	17610.0	2857.0	8427.0	3708.0	14236.0	29728.0	19803.0	6373.0	4317.0	ribosomal RNA small subunit methyltransferase B [EC:2.1.1.-]
K08924	0.0	0.0	0.0	0.0	0.0	0.0	0.0	0.0	0.0	0.0	0.0	0.0	0.0	0.0	0.0	0.0	0.0	0.0	0.0	0.0	0.0	0.0	0.0	chlorophyll a/b binding light-harvesting protein PcbG
K02278	4148.0	4206.0	3258.0	1423.0	631.0	1006.0	210.0	1228.0	2952.0	4386.0	7055.0	4711.0	7605.0	1262.0	6981.0	598.0	2510.0	554.0	4177.0	10673.0	6264.0	1636.0	857.0	prepilin peptidase CpaA [EC:3.4.23.43]
K02279	6235.0	4432.0	3824.0	1656.0	767.0	1340.0	221.0	1344.0	3125.0	4491.0	7511.0	4888.0	8114.0	1294.0	7328.0	1191.0	2648.0	594.0	4678.0	10655.0	6695.0	1772.0	972.0	pilus assembly protein CpaB
K12977	0.0	0.0	0.0	0.0	0.0	0.0	0.0	0.0	0.0	0.0	0.0	0.0	0.0	0.0	0.0	0.0	0.0	0.0	0.0	0.0	0.0	0.0	0.0	lipid A 1-phosphatase [EC:3.1.3.-]
K02276	9273.0	5320.0	8416.0	2807.0	2076.0	1708.0	366.0	2811.0	5487.0	8355.0	17196.0	8718.0	14625.0	2195.0	13043.0	1641.0	5120.0	2187.0	9041.0	19430.0	13850.0	3353.0	2194.0	cytochrome c oxidase subunit III [EC:1.9.3.1]
K02277	240.0	112.0	36.0	12.0	9.0	68.0	2.0	7.0	5.0	17.0	10.0	7.0	16.0	12.0	17.0	2.0	6.0	3.0	14.0	158.0	46.0	5.0	2.0	cytochrome c oxidase subunit IV [EC:1.9.3.1]
K02274	10119.0	5513.0	9007.0	2956.0	2188.0	2086.0	396.0	2920.0	5692.0	8841.0	17124.0	9185.0	14952.0	2251.0	13220.0	1952.0	5364.0	1727.0	9747.0	20474.0	14296.0	3570.0	2370.0	cytochrome c oxidase subunit I [EC:1.9.3.1]
K02275	10157.0	5861.0	9267.0	3133.0	2617.0	2734.0	1083.0	3100.0	6122.0	8787.0	17184.0	8965.0	14866.0	2539.0	13044.0	1957.0	6083.0	2132.0	10038.0	20225.0	15538.0	3466.0	2786.0	cytochrome c oxidase subunit II [EC:1.9.3.1]
K13450	0.0	0.0	0.0	0.0	0.0	0.0	0.0	0.0	0.0	0.0	0.0	0.0	0.0	0.0	0.0	0.0	0.0	0.0	0.0	0.0	0.0	0.0	0.0	phosphothreonine lyase [EC:4.2.3.-]
K13451	0.0	0.0	0.0	0.0	0.0	0.0	0.0	0.0	0.0	0.0	0.0	0.0	0.0	0.0	0.0	0.0	0.0	0.0	0.0	0.0	0.0	0.0	0.0	type III effector protein AvrPto1
K13452	0.0	0.0	0.0	0.0	0.0	0.0	0.0	0.0	0.0	0.0	0.0	0.0	0.0	0.0	0.0	0.0	0.0	0.0	0.0	0.0	0.0	0.0	0.0	effector protein HopAB [EC:6.3.2.-]
K13454	0.0	0.0	0.0	0.0	0.0	0.0	0.0	0.0	0.0	0.0	0.0	0.0	0.0	0.0	0.0	0.0	0.0	0.0	0.0	0.0	0.0	0.0	0.0	type III effector protein AvrRpm1
K13455	0.0	0.0	0.0	0.0	0.0	0.0	0.0	0.0	0.0	0.0	0.0	0.0	0.0	0.0	0.0	0.0	0.0	0.0	0.0	0.0	0.0	0.0	0.0	avirulence protein
K12509	0.0	0.0	0.0	0.0	0.0	0.0	0.0	0.0	0.0	0.0	0.0	0.0	0.0	0.0	0.0	0.0	0.0	0.0	0.0	0.0	0.0	0.0	0.0	pilus assembly protein RcpB
K12508	1285.0	714.0	1090.0	269.0	198.0	185.0	33.0	418.0	587.0	1008.0	1526.0	717.0	1505.0	207.0	1196.0	70.0	690.0	235.0	1194.0	2266.0	1306.0	450.0	297.0	feruloyl-CoA synthase [EC:6.2.1.34]
K12507	45.0	110.0	296.0	193.0	28.0	16.0	0.0	17.0	44.0	309.0	104.0	54.0	91.0	18.0	213.0	2.0	142.0	24.0	35.0	330.0	131.0	90.0	17.0	acyl-CoA synthetase [EC:6.2.1.-]
K12506	6277.0	3871.0	6130.0	3221.0	2920.0	3011.0	1478.0	3628.0	4934.0	6799.0	12323.0	6567.0	11555.0	2162.0	11844.0	1069.0	4172.0	3979.0	8321.0	14590.0	11329.0	2948.0	1949.0	2-C-methyl-D-erythritol 4-phosphate cytidylyltransferase / 2-C-methyl-D-erythritol 2,4-cyclodiphosphate synthase [EC:2.7.7.60 4.6.1.12]
K12500	705.0	172.0	248.0	187.0	2.0	16.0	0.0	7.0	28.0	302.0	97.0	18.0	68.0	20.0	145.0	6.0	9.0	5.0	16.0	376.0	13.0	67.0	5.0	thioesterase III [EC:3.1.2.-]
K12503	839.0	1375.0	1754.0	525.0	830.0	322.0	404.0	1035.0	1208.0	364.0	1145.0	870.0	625.0	263.0	812.0	541.0	657.0	415.0	1102.0	1313.0	1138.0	437.0	767.0	short-chain Z-isoprenyl diphosphate synthase [EC:2.5.1.68];short-chain Z-isoprenyl diphosphate synthetase [EC:2.5.1.68]
K05926	0.0	0.0	0.0	0.0	0.0	0.0	0.0	0.0	0.0	0.0	0.0	0.0	0.0	0.0	0.0	0.0	0.0	0.0	0.0	0.0	0.0	0.0	0.0	None
K09728	0.0	0.0	0.0	0.0	0.0	0.0	0.0	0.0	0.0	0.0	0.0	0.0	0.0	0.0	0.0	0.0	0.0	0.0	0.0	0.0	0.0	0.0	0.0	hypothetical protein
K14587	19.0	2.0	6.0	2.0	1.0	8.0	0.0	0.0	0.0	0.0	0.0	0.0	0.0	7.0	0.0	0.0	0.0	0.0	0.0	2.0	0.0	0.0	0.0	protein sgcE [EC:5.1.3.-]
K06597	836.0	464.0	1381.0	263.0	644.0	457.0	31.0	310.0	587.0	704.0	2416.0	1556.0	1277.0	197.0	789.0	100.0	491.0	308.0	1542.0	2832.0	2452.0	350.0	395.0	chemosensory pili system protein ChpB (putative protein-glutamate methylesterase)
K06596	2411.0	1029.0	1985.0	465.0	817.0	769.0	54.0	560.0	1150.0	1868.0	3606.0	2253.0	3006.0	346.0	1715.0	474.0	1019.0	400.0	2338.0	4707.0	3416.0	771.0	884.0	chemosensory pili system protein ChpA (sensor histidine kinase/response regulator)
K06595	39.0	101.0	11.0	2.0	8.0	6.0	1.0	5.0	6.0	16.0	15.0	6.0	10.0	12.0	6.0	2.0	8.0	3.0	12.0	55.0	47.0	4.0	2.0	heam-based aerotactic trancducer
K06599	12.0	12.0	3.0	1.0	4.0	3.0	0.0	1.0	7.0	6.0	10.0	5.0	4.0	0.0	13.0	1.0	2.0	2.0	3.0	28.0	4.0	7.0	0.0	AraC family transcriptional regulator, chemosensory pili system protein ChpD
[truncated: 4,911 more rows]
