# Supplementary material for: The effects of genital myiasis on the diversity of the vaginal microbiota in female Bactrian camels
Source: BMC Vet Res. 2022 Mar 5;18:87. doi: 10.1186/s12917-022-03189-5 (PMC8897907; doi:10.1186/s12917-022-03189-5)
Supplement: Supplementary file 5 — Additional file 5. [file 12917_2022_3189_MOESM5_ESM.zip › MPL201709200_16s_yy/C07_picrust/predicted_metagenomes_rfam.txt]

# Constructed from biom file
#OTU ID	B08	B09	A12	A08	A10	B07	A02	A07	B05	B01	B02	A09	A03	A01	A04	A05	A06	A13	A11	B03	B04	B06	B10	RFAM_Description
RF00921	0.0	0.0	0.0	0.0	0.0	0.0	0.0	0.0	0.0	0.0	0.0	0.0	0.0	0.0	0.0	0.0	0.0	0.0	0.0	0.0	0.0	0.0	0.0	microRNA mir-665
RF02044	0.0	0.0	0.0	0.0	0.0	0.0	0.0	0.0	0.0	0.0	0.0	0.0	0.0	0.0	0.0	0.0	0.0	0.0	0.0	0.0	0.0	0.0	0.0	CDKN2B antisense RNA 1 convserved region 2
RF00300	0.0	0.0	0.0	0.0	0.0	0.0	0.0	0.0	0.0	0.0	0.0	0.0	0.0	0.0	0.0	0.0	0.0	0.0	0.0	0.0	0.0	0.0	0.0	Small nucleolar RNA Z221/R21b
RF01742	0.0	0.0	0.0	0.0	0.0	0.0	0.0	0.0	0.0	0.0	0.0	0.0	0.0	0.0	0.0	0.0	0.0	0.0	0.0	0.0	0.0	0.0	0.0	lactis-plasmid RNA
RF02019	34.0	2.0	3.0	0.0	0.0	0.0	0.0	0.0	0.0	0.0	0.0	0.0	0.0	0.0	4.0	2.0	0.0	0.0	3.0	0.0	14.0	0.0	0.0	microRNA mir-1265
RF01701	91.0	10.0	23.0	17.0	14.0	75.0	2.0	21.0	59.0	46.0	105.0	77.0	221.0	10.0	80.0	12.0	45.0	8.0	73.0	48.0	88.0	37.0	20.0	Cyano-1 RNA
RF00708	197.0	123.0	28.0	15.0	11.0	138.0	8.0	13.0	32.0	211.0	55.0	1.0	79.0	8.0	118.0	2.0	6.0	7.0	8.0	1486.0	33.0	4.0	1.0	microRNA mir-450
RF00670	1129.0	1215.0	1366.0	447.0	361.0	520.0	18.0	270.0	82.0	323.0	197.0	157.0	287.0	215.0	280.0	6.0	54.0	23.0	430.0	2067.0	290.0	25.0	38.0	microRNA mir-105
RF01700	1.0	1274.0	0.0	0.0	0.0	16.0	4.0	0.0	4.0	0.0	0.0	0.0	4.0	0.0	10.0	4.0	2.0	0.0	0.0	52.0	3.0	0.0	2.0	Collinsella-1 RNA
RF00778	7.0	8.0	36.0	3.0	16.0	8.0	0.0	3.0	4.0	6.0	20.0	26.0	12.0	0.0	6.0	0.0	6.0	6.0	52.0	20.0	10.0	1.0	8.0	microRNA MIR473
RF01387	19.0	110.0	245.0	181.0	6.0	9.0	0.0	6.0	20.0	294.0	11.0	6.0	65.0	21.0	150.0	5.0	10.0	6.0	19.0	163.0	25.0	46.0	4.0	isrC Hfq binding RNA
RF01386	0.0	0.0	0.0	0.0	0.0	0.0	0.0	0.0	0.0	0.0	0.0	0.0	0.0	0.0	0.0	0.0	0.0	0.0	0.0	0.0	0.0	0.0	0.0	isrB Hfq binding RNA
RF01385	1815.0	1222.0	550.0	423.0	39.0	98.0	4.0	51.0	60.0	717.0	78.0	47.0	171.0	53.0	342.0	10.0	65.0	24.0	91.0	1015.0	62.0	181.0	20.0	isrA Hfq binding RNA
RF00703	1616.0	1291.0	186.0	221.0	603.0	448.0	413.0	1313.0	984.0	593.0	236.0	167.0	361.0	104.0	137.0	375.0	403.0	987.0	566.0	510.0	361.0	676.0	102.0	microRNA mir-139
RF00704	3770.0	5615.0	1022.0	584.0	1368.0	1640.0	784.0	1464.0	836.0	1753.0	1933.0	595.0	2150.0	1155.0	1663.0	753.0	951.0	948.0	1632.0	3382.0	1680.0	1386.0	476.0	microRNA MIR397
RF01382	54.0	43.0	31.0	21.0	18.0	15.0	6.0	18.0	24.0	128.0	74.0	23.0	106.0	13.0	92.0	5.0	28.0	1.0	75.0	156.0	56.0	25.0	15.0	HIV-1 stem-loop 4 packaging signal
RF00922	369.0	511.0	153.0	57.0	457.0	103.0	397.0	695.0	235.0	169.0	354.0	249.0	537.0	63.0	271.0	336.0	393.0	326.0	520.0	524.0	430.0	302.0	101.0	microRNA mir-673
RF01380	11.0	9.0	5.0	4.0	1.0	1.0	0.0	2.0	8.0	22.0	0.0	3.0	30.0	6.0	14.0	0.0	10.0	1.0	13.0	46.0	26.0	2.0	2.0	Human immunodeficiency virus type 1 major splice donor
RF00498	7071.0	4531.0	6088.0	2281.0	1693.0	1371.0	684.0	2799.0	4413.0	6626.0	11352.0	6397.0	11389.0	1733.0	10291.0	1242.0	4159.0	1232.0	6859.0	15493.0	9872.0	2885.0	1557.0	Equine arteritis virus leader TRS hairpin (LTH)
RF00499	107.0	41.0	112.0	24.0	44.0	96.0	1.0	24.0	66.0	64.0	139.0	82.0	86.0	8.0	116.0	4.0	30.0	72.0	151.0	368.0	62.0	100.0	20.0	Human parechovirus 1 (HPeV1) cis regulatory element (CRE)
RF01143	0.0	0.0	0.0	0.0	0.0	0.0	0.0	0.0	0.0	0.0	0.0	0.0	0.0	0.0	0.0	0.0	0.0	0.0	0.0	0.0	0.0	0.0	0.0	Small nucleolar RNA sR16
RF01142	0.0	0.0	0.0	0.0	0.0	0.0	0.0	0.0	0.0	0.0	0.0	0.0	0.0	0.0	0.0	0.0	0.0	0.0	0.0	0.0	0.0	0.0	0.0	Small nucleolar RNA sR19
RF01145	7.0	1.0	0.0	0.0	0.0	0.0	0.0	0.0	0.0	3.0	0.0	0.0	0.0	0.0	0.0	0.0	0.0	0.0	0.0	0.0	0.0	0.0	0.0	Small nucleolar RNA sR14
RF02043	0.0	0.0	0.0	0.0	0.0	0.0	0.0	0.0	0.0	0.0	0.0	0.0	0.0	0.0	0.0	0.0	0.0	0.0	0.0	0.0	0.0	0.0	0.0	HOXA transcript at the distal tip, conserved region 4
RF01147	0.0	0.0	0.0	0.0	0.0	0.0	0.0	0.0	0.0	0.0	0.0	0.0	0.0	0.0	0.0	0.0	0.0	0.0	0.0	0.0	0.0	0.0	0.0	Small nucleolar RNA sR12
RF01146	38.0	37.0	3.0	0.0	2.0	35.0	1.0	1.0	11.0	0.0	49.0	2.0	22.0	0.0	40.0	0.0	9.0	11.0	4.0	10.0	13.0	58.0	0.0	Small nucleolar RNA sR15
RF00490	7105.0	7221.0	7851.0	3391.0	1330.0	1367.0	567.0	3010.0	7082.0	9493.0	17552.0	10500.0	18821.0	2937.0	19790.0	976.0	5749.0	1372.0	9221.0	20706.0	15814.0	4280.0	1522.0	S-element
RF01750	7042.0	6794.0	2903.0	1070.0	1467.0	2571.0	1196.0	1625.0	3291.0	2317.0	3359.0	1577.0	2855.0	698.0	2214.0	625.0	2096.0	1134.0	3468.0	6689.0	3887.0	869.0	2235.0	pfl RNA
RF00494	571.0	617.0	85.0	60.0	33.0	79.0	2.0	11.0	35.0	166.0	38.0	18.0	212.0	27.0	35.0	8.0	13.0	274.0	91.0	250.0	79.0	11.0	13.0	Small nucleolar RNA U2-19
RF01265	0.0	0.0	0.0	0.0	0.0	0.0	0.0	0.0	0.0	0.0	0.0	0.0	0.0	0.0	0.0	0.0	0.0	0.0	0.0	0.0	0.0	0.0	0.0	Small nucleolar RNA snR42
RF00496	1112.0	678.0	471.0	204.0	490.0	202.0	87.0	607.0	603.0	843.0	1735.0	642.0	1413.0	222.0	1391.0	334.0	563.0	544.0	577.0	1597.0	1323.0	418.0	129.0	Coronavirus SL-III cis-acting replication element (CRE)
RF01698	0.0	0.0	0.0	0.0	0.0	0.0	0.0	0.0	0.0	0.0	0.0	0.0	0.0	0.0	0.0	0.0	0.0	0.0	0.0	0.0	0.0	0.0	0.0	Chloroflexi-1 RNA
RF02010	7.0	8.0	39.0	3.0	16.0	8.0	0.0	4.0	4.0	6.0	20.0	26.0	12.0	0.0	6.0	0.0	6.0	6.0	52.0	26.0	10.0	1.0	8.0	microRNA mir-3180
RF00795	14.0	16.0	73.0	7.0	32.0	17.0	0.0	6.0	7.0	13.0	45.0	52.0	23.0	0.0	36.0	0.0	11.0	12.0	104.0	39.0	21.0	2.0	16.0	microRNA mir-43
RF02224	16.0	11.0	8.0	3.0	1.0	1.0	0.0	4.0	10.0	8.0	16.0	3.0	23.0	2.0	10.0	3.0	8.0	2.0	7.0	39.0	14.0	4.0	2.0	Xanthomonadaceae sRNA sX5
RF00798	0.0	3.0	0.0	0.0	0.0	0.0	0.0	0.0	0.0	0.0	0.0	0.0	0.0	0.0	6.0	0.0	0.0	0.0	0.0	0.0	0.0	0.0	0.0	microRNA mir-49
RF01485	0.0	0.0	0.0	0.0	0.0	0.0	0.0	0.0	0.0	0.0	0.0	0.0	0.0	0.0	0.0	0.0	0.0	0.0	0.0	0.0	0.0	0.0	0.0	Listeria sRNA rli61
RF01304	0.0	0.0	0.0	0.0	0.0	0.0	0.0	0.0	0.0	0.0	0.0	0.0	0.0	0.0	0.0	0.0	0.0	0.0	0.0	0.0	0.0	0.0	0.0	Small nucleolar RNA sR5
RF02206	0.0	0.0	0.0	0.0	0.0	0.0	0.0	0.0	0.0	0.0	0.0	0.0	0.0	0.0	0.0	0.0	0.0	0.0	0.0	0.0	0.0	0.0	0.0	WT1 antisense RNA conserved region 4
RF02049	0.0	0.0	0.0	0.0	0.0	0.0	0.0	0.0	0.0	0.0	0.0	0.0	0.0	0.0	0.0	0.0	0.0	0.0	0.0	0.0	0.0	0.0	0.0	Salmonella enterica sRNA STnc460
RF01842	48.0	6.0	28.0	12.0	4.0	10.0	0.0	2.0	1.0	14.0	0.0	0.0	21.0	0.0	4.0	0.0	1.0	1.0	12.0	38.0	0.0	1.0	0.0	mycoplasma ribosomal frameshift element
RF01487	336.0	455.0	536.0	243.0	492.0	752.0	703.0	265.0	597.0	147.0	379.0	33.0	169.0	350.0	136.0	3.0	913.0	467.0	623.0	241.0	1662.0	16.0	469.0	Listeria sRNA rliI
RF02163	0.0	0.0	0.0	0.0	0.0	0.0	0.0	0.0	0.0	0.0	0.0	0.0	0.0	0.0	0.0	0.0	0.0	0.0	0.0	0.0	0.0	0.0	0.0	Small nucleolar RNA sR-tMet
RF01067	1.0	0.0	0.0	0.0	0.0	0.0	0.0	0.0	0.0	0.0	0.0	0.0	0.0	0.0	0.0	0.0	0.0	0.0	0.0	6.0	0.0	0.0	0.0	ATPC RNA motif
RF00142	941.0	995.0	156.0	88.0	414.0	287.0	61.0	460.0	990.0	293.0	161.0	355.0	318.0	122.0	275.0	13.0	167.0	163.0	217.0	1801.0	295.0	58.0	44.0	Small nucleolar RNA Z118/Z121/Z120
RF00143	21555.0	40633.0	6375.0	4307.0	5105.0	12171.0	4185.0	7238.0	4337.0	9993.0	5868.0	1563.0	6610.0	8926.0	5012.0	1879.0	5789.0	9346.0	9468.0	17577.0	10627.0	10920.0	3511.0	mir-6 microRNA precursor
RF00140	5591.0	3713.0	4387.0	1598.0	1159.0	1001.0	181.0	1462.0	2950.0	4487.0	6845.0	5904.0	7554.0	1309.0	6612.0	860.0	2544.0	831.0	5200.0	9560.0	6149.0	1706.0	1361.0	Alpha operon ribosome binding site
RF00637	431.0	256.0	361.0	128.0	103.0	75.0	30.0	148.0	397.0	630.0	1550.0	320.0	1119.0	157.0	990.0	63.0	350.0	372.0	458.0	1093.0	1139.0	195.0	104.0	microRNA mir-276
RF00630	60.0	137.0	297.0	193.0	28.0	26.0	1.0	18.0	34.0	323.0	60.0	60.0	118.0	20.0	147.0	5.0	27.0	17.0	103.0	418.0	50.0	74.0	15.0	Pseudomonas sRNA P26
RF00632	350.0	476.0	547.0	250.0	504.0	807.0	706.0	268.0	630.0	234.0	493.0	50.0	335.0	357.0	158.0	3.0	927.0	472.0	676.0	325.0	1722.0	29.0	477.0	sxy 5' UTR element
RF00145	0.0	0.0	4.0	0.0	2.0	0.0	0.0	0.0	0.0	0.0	4.0	2.0	1.0	0.0	2.0	0.0	3.0	0.0	1.0	0.0	1.0	0.0	0.0	Small nucleolar RNA Z105
RF01631	0.0	0.0	0.0	0.0	0.0	0.0	0.0	0.0	0.0	0.0	0.0	0.0	0.0	0.0	0.0	0.0	0.0	0.0	0.0	0.0	0.0	0.0	0.0	C. elegans snoRNA ceN41
RF00384	204.0	436.0	8.0	16.0	431.0	66.0	386.0	659.0	155.0	42.0	66.0	141.0	180.0	34.0	47.0	163.0	299.0	310.0	314.0	149.0	206.0	262.0	56.0	Poxvirus AX element late mRNA cis-regulatory element
RF00385	72.0	44.0	57.0	23.0	15.0	76.0	4.0	24.0	35.0	66.0	109.0	74.0	73.0	100.0	121.0	6.0	23.0	5.0	56.0	346.0	130.0	26.0	13.0	Infectious bronchitis virus D-RNA
RF00386	0.0	0.0	0.0	0.0	0.0	0.0	0.0	0.0	0.0	0.0	0.0	0.0	0.0	0.0	0.0	0.0	0.0	0.0	0.0	0.0	0.0	0.0	0.0	Enterovirus 5' cloverleaf cis-acting replication element
RF00387	69.0	765.0	19.0	7.0	4.0	15.0	0.0	0.0	9.0	10.0	0.0	1.0	25.0	0.0	0.0	3.0	5.0	0.0	22.0	33.0	0.0	2.0	8.0	FGF-1 internal ribosome entry site (IRES)
RF00380	375.0	1817.0	202.0	149.0	212.0	177.0	66.0	123.0	268.0	398.0	957.0	428.0	350.0	452.0	329.0	106.0	484.0	132.0	380.0	1039.0	533.0	297.0	86.0	ykoK leader
RF00381	1645.0	973.0	2063.0	508.0	840.0	695.0	85.0	527.0	1255.0	1560.0	5171.0	2432.0	2863.0	411.0	1849.0	480.0	1134.0	440.0	2316.0	5975.0	5087.0	879.0	600.0	Antizyme RNA frameshifting stimulation element
RF00382	28.0	113.0	239.0	184.0	1.0	5.0	0.0	6.0	20.0	295.0	3.0	10.0	50.0	17.0	129.0	3.0	5.0	5.0	10.0	309.0	2.0	64.0	3.0	DnaX ribosomal frameshifting element
RF00383	0.0	3.0	6.0	5.0	0.0	0.0	0.0	0.0	0.0	4.0	0.0	0.0	0.0	0.0	3.0	4.0	0.0	0.0	0.0	61.0	0.0	1.0	5.0	Insertion sequence IS1222 ribosomal frameshifting element
RF01843	0.0	0.0	0.0	0.0	0.0	0.0	0.0	0.0	0.0	0.0	0.0	0.0	0.0	0.0	0.0	0.0	0.0	0.0	0.0	0.0	0.0	0.0	0.0	neiserria ribosomal frameshift element
RF00221	2071.0	2660.0	1086.0	441.0	637.0	1310.0	736.0	436.0	874.0	983.0	1211.0	364.0	1283.0	449.0	1129.0	260.0	1193.0	567.0	1490.0	3139.0	2307.0	324.0	889.0	Small nucleolar RNA SNORD43
RF00220	0.0	0.0	0.0	0.0	0.0	0.0	0.0	0.0	0.0	0.0	0.0	0.0	0.0	0.0	0.0	0.0	0.0	0.0	0.0	0.0	0.0	0.0	0.0	Human rhinovirus internal cis-acting regulatory element (CRE)
RF00388	175.0	161.0	377.0	498.0	954.0	831.0	576.0	808.0	284.0	300.0	138.0	98.0	171.0	232.0	67.0	4.0	141.0	1507.0	814.0	347.0	478.0	32.0	340.0	Anti-Q RNA
RF00389	0.0	0.0	1.0	0.0	0.0	0.0	1.0	0.0	0.0	1.0	2.0	0.0	5.0	0.0	0.0	0.0	0.0	0.0	0.0	9.0	0.0	1.0	0.0	Bamboo mosaic virus satellite RNA cis-regulatory element
RF00225	1438.0	2108.0	399.0	199.0	127.0	287.0	29.0	174.0	433.0	952.0	1659.0	354.0	1497.0	300.0	1299.0	65.0	440.0	104.0	639.0	1444.0	1015.0	352.0	182.0	Tobamovirus internal ribosome entry site (IRES)
RF01728	659.0	45.0	0.0	1.0	0.0	7.0	0.0	0.0	1.0	2.0	0.0	0.0	1.0	2.0	1.0	0.0	1.0	0.0	0.0	61.0	0.0	0.0	0.0	STAXI RNA
RF01729	0.0	7.0	0.0	0.0	0.0	1.0	0.0	0.0	0.0	0.0	0.0	0.0	0.0	0.0	0.0	0.0	0.0	0.0	0.0	0.0	0.0	0.0	1.0	Termite-flg RNA
RF01389	0.0	0.0	0.0	0.0	0.0	0.0	0.0	0.0	0.0	0.0	0.0	0.0	0.0	0.0	0.0	0.0	0.0	0.0	0.0	0.0	0.0	0.0	0.0	isrF Hfq binding RNA
RF01141	0.0	0.0	0.0	0.0	0.0	0.0	0.0	0.0	0.0	0.0	0.0	0.0	0.0	0.0	0.0	0.0	0.0	0.0	0.0	0.0	0.0	0.0	0.0	Small nucleolar RNA sR18
RF01725	4416.0	4081.0	3686.0	2243.0	2985.0	3830.0	2317.0	3155.0	3214.0	3656.0	4825.0	2419.0	5016.0	4286.0	4809.0	386.0	3508.0	3509.0	5003.0	6444.0	7963.0	1372.0	1834.0	SAM-I/IV variant riboswitch
RF01724	0.0	0.0	0.0	0.0	0.0	0.0	0.0	0.0	0.0	0.0	0.0	0.0	0.0	0.0	0.0	0.0	0.0	0.0	0.0	0.0	0.0	0.0	0.0	SAM-Chlorobi RNA
RF01766	11446.0	7076.0	9656.0	3803.0	4165.0	4200.0	2438.0	2991.0	6736.0	8037.0	12950.0	11635.0	11773.0	3274.0	9829.0	1499.0	7175.0	2958.0	10241.0	18444.0	15913.0	2810.0	3689.0	cspA thermoregulator
RF01726	1310.0	586.0	231.0	355.0	132.0	620.0	113.0	986.0	88.0	795.0	127.0	27.0	124.0	624.0	115.0	31.0	74.0	698.0	828.0	355.0	213.0	2293.0	256.0	SAM-II long loop
RF01721	246.0	32.0	981.0	84.0	560.0	298.0	0.0	153.0	36.0	33.0	91.0	933.0	90.0	4.0	53.0	2.0	68.0	237.0	1144.0	423.0	321.0	21.0	269.0	Pseudomon-groES RNA
RF01720	528.0	91.0	1291.0	161.0	603.0	343.0	1.0	292.0	70.0	105.0	200.0	1226.0	153.0	13.0	173.0	7.0	104.0	333.0	1586.0	596.0	442.0	53.0	344.0	Pseudomon-Rho RNA
RF01723	59.0	41.0	49.0	14.0	5.0	10.0	3.0	18.0	52.0	41.0	126.0	31.0	130.0	7.0	104.0	7.0	48.0	11.0	58.0	119.0	78.0	38.0	12.0	Rhizobiales-2 RNA
RF01649	0.0	0.0	0.0	0.0	0.0	0.0	0.0	0.0	0.0	0.0	0.0	0.0	0.0	0.0	0.0	0.0	0.0	0.0	0.0	0.0	0.0	0.0	0.0	C. elegans snoRNA ceN67
RF00700	0.0	0.0	0.0	0.0	0.0	0.0	0.0	0.0	0.0	0.0	0.0	0.0	0.0	0.0	0.0	0.0	0.0	0.0	0.0	0.0	0.0	0.0	0.0	microRNA mir-375
RF00109	0.0	0.0	0.0	0.0	0.0	0.0	0.0	0.0	0.0	0.0	0.0	0.0	0.0	0.0	0.0	0.0	0.0	0.0	0.0	0.0	0.0	0.0	0.0	Vimentin 3' UTR protein-binding region
RF01022	5.0	5.0	0.0	0.0	0.0	0.0	0.0	0.0	41.0	0.0	0.0	1.0	10.0	0.0	0.0	0.0	0.0	54.0	0.0	0.0	0.0	77.0	0.0	microRNA mir-611
RF00316	0.0	0.0	0.0	0.0	0.0	0.0	0.0	0.0	0.0	0.0	0.0	0.0	0.0	0.0	0.0	0.0	0.0	0.0	0.0	0.0	0.0	0.0	0.0	Small nucleolar RNA R43
RF02100	3.0	1.0	1.0	0.0	0.0	1.0	0.0	0.0	4.0	0.0	1.0	0.0	11.0	0.0	0.0	0.0	0.0	0.0	3.0	15.0	2.0	2.0	1.0	Translational regulator of tfoXVC
RF00315	1525.0	1717.0	441.0	355.0	182.0	452.0	74.0	125.0	240.0	675.0	255.0	409.0	424.0	1721.0	412.0	72.0	460.0	402.0	340.0	929.0	287.0	326.0	60.0	Small nucleolar RNA J33
RF00137	6.0	1.0	4.0	1.0	2.0	2.0	0.0	1.0	4.0	5.0	4.0	3.0	12.0	4.0	7.0	2.0	6.0	0.0	17.0	8.0	16.0	4.0	1.0	Small nucleolar RNA SNORD83
RF00135	0.0	1.0	0.0	0.0	0.0	0.0	0.0	0.0	1.0	0.0	0.0	0.0	3.0	0.0	0.0	0.0	2.0	0.0	0.0	0.0	0.0	0.0	0.0	Small nucleolar RNA Z223
RF00134	4996.0	7356.0	1316.0	879.0	1058.0	2024.0	465.0	1623.0	1010.0	2439.0	2233.0	1015.0	2765.0	1582.0	2179.0	869.0	1223.0	1211.0	1661.0	6200.0	2204.0	1665.0	474.0	Small nucleolar RNA Z196/R39/R59 family
RF00133	213.0	844.0	11.0	13.0	434.0	86.0	388.0	657.0	158.0	97.0	76.0	141.0	179.0	33.0	75.0	162.0	295.0	307.0	351.0	202.0	190.0	244.0	54.0	Small nucleolar RNA Z195/SNORD33/SNORD32 family
RF00132	60.0	40.0	2.0	0.0	2.0	8.0	0.0	0.0	0.0	49.0	0.0	0.0	1.0	0.0	0.0	0.0	0.0	0.0	4.0	0.0	0.0	2.0	0.0	Small nucleolar RNA R24
RF01759	240.0	32.0	968.0	82.0	553.0	294.0	0.0	148.0	36.0	24.0	87.0	917.0	90.0	4.0	53.0	2.0	67.0	233.0	1113.0	423.0	318.0	21.0	268.0	sucC RNA
RF00130	712.0	1683.0	119.0	79.0	58.0	333.0	4.0	54.0	75.0	378.0	250.0	30.0	207.0	45.0	288.0	12.0	42.0	17.0	107.0	869.0	309.0	80.0	27.0	mir-192/215 microRNA precursor
RF01383	29524.0	19774.0	22724.0	7666.0	7133.0	8647.0	1174.0	7469.0	15715.0	18826.0	33717.0	23878.0	30527.0	4838.0	24242.0	4375.0	11375.0	5098.0	23692.0	53944.0	29824.0	7730.0	6354.0	GRIK4 3 prime UTR element
RF00034	688.0	164.0	241.0	186.0	2.0	13.0	0.0	7.0	23.0	297.0	14.0	12.0	52.0	18.0	135.0	4.0	6.0	5.0	10.0	376.0	4.0	65.0	3.0	RprA RNA
RF00035	27.0	112.0	239.0	184.0	1.0	4.0	0.0	6.0	20.0	295.0	3.0	9.0	50.0	17.0	129.0	2.0	5.0	5.0	10.0	306.0	2.0	64.0	2.0	OxyS RNA
RF00032	0.0	0.0	0.0	0.0	0.0	0.0	0.0	0.0	0.0	0.0	0.0	0.0	0.0	0.0	0.0	0.0	0.0	0.0	0.0	0.0	0.0	0.0	0.0	Histone 3' UTR stem-loop
RF00033	9246.0	7414.0	4280.0	2258.0	1907.0	3657.0	1632.0	1614.0	3775.0	4686.0	6570.0	3773.0	6580.0	2267.0	6397.0	581.0	4042.0	1484.0	4398.0	10490.0	8209.0	1657.0	1503.0	MicF RNA
RF00030	0.0	0.0	0.0	0.0	0.0	0.0	0.0	0.0	0.0	0.0	0.0	0.0	0.0	0.0	0.0	0.0	0.0	0.0	0.0	0.0	0.0	0.0	0.0	RNase MRP
RF01023	1.0	1.0	0.0	0.0	0.0	0.0	1.0	0.0	4.0	6.0	13.0	0.0	0.0	0.0	0.0	0.0	0.0	0.0	2.0	0.0	0.0	1.0	0.0	microRNA mir-940
RF01926	22.0	23.0	110.0	8.0	48.0	25.0	0.0	10.0	10.0	19.0	60.0	79.0	35.0	0.0	16.0	0.0	17.0	18.0	156.0	59.0	32.0	4.0	24.0	microRNA mir-981
RF02194	1031.0	307.0	760.0	709.0	977.0	881.0	580.0	852.0	381.0	735.0	292.0	169.0	445.0	263.0	408.0	63.0	330.0	1517.0	885.0	1133.0	746.0	195.0	380.0	Bacterial antisene RNA HPnc0260
RF00520	1352.0	1022.0	1630.0	702.0	267.0	275.0	109.0	636.0	1520.0	1925.0	3814.0	2229.0	3999.0	603.0	4142.0	428.0	1202.0	324.0	2031.0	4244.0	3404.0	946.0	327.0	ybhL leader
RF00521	2992.0	1790.0	2647.0	1150.0	456.0	477.0	161.0	1055.0	2558.0	3354.0	5951.0	4323.0	6240.0	965.0	5863.0	279.0	2174.0	471.0	3343.0	7666.0	5331.0	1487.0	709.0	SAM riboswitch (alpha-proteobacteria)
RF00522	277.0	1729.0	85.0	41.0	215.0	171.0	85.0	29.0	103.0	393.0	273.0	36.0	155.0	214.0	115.0	147.0	63.0	139.0	155.0	353.0	201.0	154.0	66.0	PreQ1 riboswitch
RF01858	82.0	29.0	43.0	26.0	25.0	41.0	4.0	16.0	77.0	24.0	32.0	283.0	47.0	14.0	31.0	2.0	9.0	0.0	30.0	107.0	29.0	3.0	6.0	RNA Staph. aureus F
RF01427	79.0	572.0	21.0	13.0	7.0	96.0	4.0	14.0	12.0	117.0	89.0	9.0	54.0	2.0	117.0	3.0	12.0	4.0	60.0	380.0	63.0	2.0	3.0	small nucleolar RNA snoR127
RF01140	0.0	0.0	0.0	0.0	0.0	0.0	0.0	0.0	0.0	0.0	0.0	0.0	2.0	0.0	0.0	0.0	0.0	0.0	0.0	0.0	0.0	0.0	0.0	Small nucleolar RNA sR20
RF00911	0.0	0.0	0.0	0.0	0.0	0.0	0.0	0.0	0.0	0.0	0.0	0.0	0.0	0.0	0.0	0.0	0.0	0.0	0.0	0.0	0.0	0.0	0.0	microRNA mir-672
RF01852	4462.0	5255.0	4847.0	2042.0	1717.0	1746.0	1265.0	2071.0	3077.0	3846.0	5583.0	4369.0	6049.0	1975.0	5826.0	568.0	3253.0	1319.0	4207.0	8326.0	6418.0	2022.0	1220.0	Selenocysteine transfer RNA
RF01851	0.0	0.0	0.0	0.0	0.0	0.0	0.0	0.0	0.0	0.0	0.0	0.0	0.0	0.0	0.0	0.0	0.0	0.0	0.0	0.0	2.0	0.0	0.0	Cyanobacteria transfer-messenger RNA
RF01850	3257.0	3894.0	2987.0	1328.0	578.0	767.0	203.0	1156.0	2785.0	4120.0	6663.0	4523.0	7246.0	1438.0	6741.0	787.0	2443.0	535.0	3784.0	8801.0	5894.0	1712.0	1116.0	Betaproteobacteria transfer-messenger RNA
RF01585	0.0	0.0	0.0	0.0	0.0	0.0	0.0	0.0	0.0	0.0	0.0	0.0	0.0	0.0	0.0	0.0	0.0	0.0	0.0	0.0	0.0	0.0	0.0	small nucleolar RNA snoR07
RF01854	718.0	1608.0	284.0	86.0	97.0	185.0	14.0	129.0	275.0	522.0	598.0	460.0	693.0	70.0	365.0	72.0	248.0	47.0	406.0	1084.0	382.0	134.0	167.0	Bacterial large signal recognition particle RNA
RF02035	0.0	0.0	0.0	0.0	0.0	0.0	0.0	0.0	0.0	0.0	0.0	0.0	0.0	0.0	0.0	0.0	0.0	0.0	0.0	0.0	0.0	0.0	0.0	IMES-2 RNA motif
RF02030	688.0	164.0	241.0	186.0	2.0	12.0	0.0	7.0	23.0	297.0	14.0	12.0	52.0	18.0	135.0	4.0	6.0	5.0	10.0	376.0	4.0	65.0	3.0	tp2
RF02031	688.0	164.0	241.0	186.0	2.0	13.0	0.0	7.0	23.0	297.0	14.0	12.0	52.0	18.0	135.0	4.0	6.0	5.0	10.0	376.0	4.0	65.0	3.0	tpke11
RF02032	0.0	0.0	0.0	0.0	0.0	0.0	0.0	0.0	0.0	0.0	0.0	0.0	0.0	0.0	0.0	0.0	0.0	0.0	0.0	0.0	0.0	0.0	0.0	Giant, ornate, lake- and Lactobacillales-derived (GOLLD) RNA
RF02033	1459.0	140.0	1993.0	181.0	1099.0	699.0	6.0	293.0	74.0	86.0	92.0	1825.0	186.0	16.0	218.0	36.0	119.0	458.0	2246.0	889.0	944.0	35.0	528.0	HNH endonuclease-associated RNA and ORF (HEARO) RNA
RF01031	14.0	8.0	36.0	3.0	16.0	8.0	0.0	3.0	4.0	6.0	20.0	26.0	12.0	0.0	6.0	0.0	6.0	6.0	52.0	20.0	10.0	1.0	8.0	microRNA mir-639
RF01030	0.0	0.0	0.0	0.0	0.0	0.0	0.0	0.0	0.0	0.0	0.0	0.0	0.0	0.0	0.0	0.0	0.0	0.0	0.0	0.0	0.0	0.0	0.0	microRNA mir-422
RF01033	2.0	0.0	0.0	0.0	0.0	0.0	0.0	0.0	0.0	0.0	1.0	0.0	0.0	0.0	0.0	0.0	0.0	0.0	0.0	4.0	0.0	0.0	0.0	microRNA mir-767
RF02038	0.0	0.0	0.0	0.0	0.0	0.0	0.0	0.0	0.0	0.0	0.0	0.0	0.0	0.0	2.0	0.0	0.0	0.0	0.0	0.0	0.0	0.0	0.0	SPRY4-IT1 conserved region 1
RF01034	1.0	5.0	1.0	1.0	3.0	2.0	0.0	1.0	1.0	0.0	8.0	2.0	0.0	0.0	9.0	0.0	0.0	0.0	0.0	8.0	8.0	0.0	0.0	microRNA mir-618
RF01540	0.0	0.0	0.0	0.0	0.0	0.0	0.0	1.0	2.0	0.0	0.0	0.0	0.0	0.0	0.0	0.0	0.0	0.0	0.0	0.0	0.0	0.0	0.0	Trypanosomatid snoRNA TB11Cs4H2
RF01036	137.0	1569.0	45.0	16.0	11.0	32.0	2.0	9.0	28.0	141.0	48.0	26.0	71.0	5.0	54.0	18.0	27.0	6.0	68.0	223.0	23.0	30.0	11.0	microRNA mir-567
RF01021	0.0	0.0	0.0	0.0	0.0	0.0	0.0	0.0	0.0	0.0	0.0	0.0	0.0	0.0	0.0	0.0	2.0	0.0	0.0	0.0	0.0	0.0	0.0	microRNA mir-558
RF01260	0.0	3.0	0.0	0.0	0.0	2.0	0.0	0.0	0.0	0.0	0.0	0.0	0.0	1.0	4.0	0.0	2.0	0.0	0.0	2.0	4.0	0.0	0.0	Small nucleolar RNA snR11
RF01148	0.0	0.0	0.0	0.0	0.0	0.0	0.0	0.0	0.0	0.0	0.0	0.0	0.0	0.0	0.0	0.0	0.0	0.0	0.0	0.0	0.0	0.0	0.0	Small nucleolar RNA sR13
RF01414	0.0	0.0	0.0	0.0	0.0	0.0	0.0	0.0	0.0	0.0	0.0	0.0	0.0	0.0	0.0	0.0	0.0	0.0	0.0	0.0	0.0	0.0	0.0	Class I RNA
RF00476	0.0	0.0	0.0	0.0	0.0	0.0	0.0	0.0	0.0	0.0	0.0	0.0	0.0	0.0	0.0	0.0	0.0	0.0	0.0	0.0	0.0	0.0	0.0	Small nucleolar RNA snR61/Z1/Z11
RF00350	766.0	415.0	188.0	124.0	64.0	173.0	7.0	94.0	178.0	447.0	377.0	177.0	811.0	54.0	490.0	282.0	175.0	36.0	256.0	632.0	296.0	194.0	243.0	Small nucleolar RNA Z152/R70/R12/
RF01736	57.0	39.0	48.0	13.0	4.0	10.0	3.0	15.0	48.0	40.0	121.0	28.0	109.0	7.0	99.0	6.0	47.0	10.0	58.0	115.0	70.0	34.0	11.0	flg-Rhizobiales RNA
RF00449	0.0	0.0	0.0	0.0	0.0	0.0	0.0	0.0	0.0	0.0	0.0	0.0	0.0	0.0	0.0	0.0	0.0	0.0	0.0	0.0	0.0	0.0	0.0	HIF-1 alpha IRES
RF00477	0.0	0.0	0.0	0.0	0.0	0.0	0.0	0.0	0.0	0.0	0.0	0.0	0.0	0.0	0.0	0.0	0.0	0.0	0.0	0.0	0.0	0.0	0.0	Small nucleolar RNA snR66
RF00292	0.0	0.0	0.0	0.0	0.0	0.0	0.0	0.0	0.0	0.0	0.0	0.0	0.0	0.0	0.0	0.0	0.0	0.0	0.0	0.0	0.0	0.0	0.0	Small nucleolar RNA TBR5
RF00293	39.0	66.0	19.0	15.0	5.0	45.0	4.0	8.0	5.0	31.0	31.0	1.0	43.0	5.0	24.0	1.0	2.0	1.0	6.0	145.0	11.0	3.0	6.0	Small nucleolar RNA snoM1
RF00290	137.0	22.0	15.0	12.0	4.0	65.0	6.0	4.0	17.0	115.0	0.0	8.0	84.0	4.0	61.0	1.0	4.0	6.0	0.0	1218.0	19.0	1.0	1.0	Bamboo mosaic potexvirus (BaMV) cis-regulatory element
RF00291	0.0	0.0	0.0	0.0	0.0	0.0	0.0	0.0	0.0	0.0	0.0	0.0	0.0	0.0	0.0	0.0	0.0	0.0	0.0	0.0	3.0	0.0	0.0	Small nucleolar RNA snoR639/H1
RF01498	0.0	0.0	0.0	0.0	0.0	0.0	0.0	0.0	0.0	0.0	0.0	0.0	0.0	0.0	0.0	0.0	0.0	0.0	0.0	0.0	0.0	0.0	0.0	A. fumigatus snoRNA Afu_190
RF00955	149.0	515.0	8.0	9.0	4.0	20.0	1.0	2.0	2.0	18.0	10.0	2.0	13.0	24.0	1.0	5.0	6.0	2.0	5.0	31.0	5.0	1.0	0.0	microRNA mir-1829
RF01457	0.0	0.0	0.0	0.0	0.0	0.0	0.0	0.0	0.0	0.0	0.0	0.0	0.0	0.0	0.0	0.0	0.0	0.0	0.0	0.0	0.0	0.0	0.0	Listeria sRNA rli22
RF01104	934.0	1209.0	1142.0	807.0	1491.0	1668.0	1295.0	1142.0	1014.0	856.0	980.0	265.0	721.0	628.0	608.0	285.0	1226.0	2041.0	1756.0	1351.0	2633.0	129.0	856.0	Pseudoknot of upstream pseudoknot domain (UPD) of the 3'UTR
RF01107	4384.0	3592.0	1852.0	1173.0	1579.0	2124.0	792.0	1382.0	1424.0	2989.0	3199.0	1117.0	3219.0	1168.0	2702.0	602.0	1492.0	2097.0	3051.0	5768.0	2914.0	1122.0	789.0	Pseudoknot of upstream pseudoknot domain (UPD) of the 3'UTR
RF01101	415.0	1241.0	562.0	259.0	498.0	774.0	703.0	270.0	622.0	172.0	417.0	51.0	237.0	377.0	155.0	8.0	927.0	736.0	663.0	551.0	1686.0	34.0	481.0	Pseudoknot of tRNA-like structure
RF01100	873.0	615.0	161.0	203.0	258.0	361.0	101.0	50.0	134.0	293.0	101.0	23.0	118.0	247.0	114.0	12.0	127.0	456.0	480.0	694.0	263.0	184.0	25.0	3'-terminal pseudoknot in BYV
RF00593	8.0	8.0	0.0	0.0	0.0	7.0	0.0	0.0	0.0	0.0	0.0	0.0	0.0	0.0	6.0	0.0	0.0	1.0	0.0	17.0	4.0	2.0	0.0	Small nucleolar RNA U83B
RF01517	28.0	113.0	239.0	184.0	1.0	4.0	0.0	6.0	20.0	295.0	3.0	10.0	50.0	17.0	129.0	3.0	5.0	5.0	10.0	306.0	2.0	64.0	2.0	iscR stability element
RF00984	24.0	16.0	23.0	5.0	1.0	56.0	2.0	3.0	18.0	12.0	39.0	12.0	34.0	3.0	32.0	4.0	18.0	3.0	24.0	47.0	26.0	21.0	0.0	microRNA mir-576
RF01109	0.0	3.0	4.0	3.0	1.0	0.0	1.0	0.0	4.0	4.0	4.0	3.0	13.0	1.0	1.0	1.0	0.0	0.0	1.0	26.0	6.0	4.0	1.0	Pseudoknot of upstream pseudoknot domain (UPD) of the 3'UTR
RF01108	684.0	424.0	481.0	205.0	240.0	359.0	164.0	196.0	595.0	1093.0	1809.0	422.0	1615.0	266.0	1249.0	205.0	475.0	515.0	631.0	2565.0	1368.0	556.0	426.0	Pseudoknot of upstream pseudoknot domain (UPD) of the 3'UTR
RF01458	30.0	105.0	14.0	7.0	1.0	5.0	0.0	5.0	4.0	14.0	8.0	4.0	28.0	11.0	6.0	7.0	11.0	3.0	18.0	24.0	28.0	5.0	2.0	Listeria snRNA rli23
RF01518	0.0	0.0	0.0	0.0	0.0	0.0	0.0	0.0	0.0	0.0	0.0	0.0	0.0	0.0	0.0	0.0	0.0	0.0	0.0	0.0	0.0	0.0	0.0	NoRC assoicated RNA, pRNA
RF00444	272.0	45.0	1033.0	91.0	585.0	315.0	0.0	164.0	42.0	58.0	125.0	978.0	133.0	5.0	63.0	3.0	92.0	250.0	1234.0	492.0	360.0	30.0	280.0	PrrF RNA
RF00808	0.0	0.0	0.0	0.0	0.0	0.0	0.0	0.0	0.0	0.0	0.0	0.0	0.0	0.0	0.0	0.0	0.0	0.0	0.0	0.0	0.0	0.0	0.0	microRNA mir-86
RF00850	562.0	636.0	66.0	42.0	33.0	308.0	8.0	14.0	31.0	142.0	150.0	31.0	120.0	108.0	135.0	2.0	59.0	20.0	76.0	1287.0	128.0	36.0	22.0	microRNA mir-259
RF00851	0.0	0.0	0.0	0.0	0.0	0.0	0.0	0.0	0.0	0.0	0.0	0.0	0.0	0.0	0.0	0.0	0.0	0.0	0.0	0.0	0.0	0.0	3.0	microRNA mir-230
RF00852	0.0	12.0	0.0	0.0	0.0	0.0	2.0	0.0	10.0	0.0	1.0	0.0	32.0	1.0	15.0	1.0	2.0	268.0	11.0	9.0	0.0	8.0	0.0	microRNA mir-231
RF00853	222.0	346.0	247.0	72.0	68.0	112.0	44.0	66.0	172.0	384.0	595.0	160.0	464.0	68.0	413.0	17.0	167.0	65.0	337.0	702.0	432.0	177.0	68.0	microRNA mir-304
RF00854	1203.0	1967.0	205.0	116.0	124.0	583.0	64.0	45.0	139.0	422.0	146.0	50.0	336.0	76.0	277.0	30.0	88.0	58.0	107.0	2944.0	261.0	243.0	18.0	microRNA mir-5
RF00855	0.0	0.0	0.0	0.0	0.0	0.0	0.0	0.0	0.0	0.0	0.0	0.0	0.0	0.0	0.0	0.0	0.0	0.0	0.0	0.0	0.0	0.0	0.0	microRNA mir-254
RF00857	696.0	65.0	14.0	4.0	0.0	3.0	4.0	5.0	5.0	19.0	49.0	0.0	66.0	2.0	11.0	1.0	0.0	0.0	3.0	12.0	0.0	1.0	9.0	microRNA mir-233
RF00858	1175.0	1645.0	242.0	102.0	84.0	238.0	17.0	81.0	135.0	322.0	360.0	148.0	457.0	37.0	454.0	284.0	267.0	310.0	165.0	2052.0	323.0	96.0	68.0	microRNA mir-306
RF01421	1164.0	847.0	1443.0	631.0	215.0	208.0	94.0	555.0	1346.0	1745.0	3302.0	1979.0	3619.0	559.0	3792.0	146.0	1094.0	222.0	1601.0	3815.0	2995.0	795.0	277.0	small nucleolar RNA snoR114
RF00186	82.0	5.0	13.0	10.0	7.0	6.0	4.0	3.0	5.0	42.0	4.0	9.0	30.0	5.0	17.0	7.0	14.0	1.0	10.0	25.0	45.0	5.0	4.0	Small nucleolar RNA SNORD101
RF00184	857.0	151.0	123.0	89.0	43.0	150.0	4.0	38.0	93.0	200.0	190.0	74.0	403.0	28.0	180.0	11.0	88.0	12.0	151.0	397.0	136.0	48.0	124.0	Potato virus X cis-acting regulatory element
RF00185	0.0	0.0	0.0	0.0	0.0	0.0	0.0	0.0	1.0	0.0	0.0	0.0	0.0	0.0	0.0	0.0	0.0	0.0	0.0	0.0	0.0	0.0	0.0	Flavivirus 3' UTR cis-acting replication element (CRE)
RF00183	0.0	0.0	0.0	0.0	0.0	0.0	0.0	0.0	0.0	0.0	0.0	0.0	0.0	0.0	0.0	0.0	0.0	0.0	0.0	0.0	0.0	0.0	0.0	G-CSF factor stem-loop destabilising element (SLDE)
RF00181	0.0	0.0	1.0	2.0	2.0	1.0	0.0	1.0	2.0	1.0	0.0	0.0	3.0	2.0	1.0	0.0	0.0	1.0	3.0	1.0	0.0	1.0	2.0	Small nucleolar RNA SNORD113/SNORD114 family
RF00803	0.0	0.0	0.0	0.0	0.0	0.0	0.0	0.0	0.0	0.0	0.0	0.0	0.0	0.0	0.0	0.0	0.0	0.0	0.0	0.0	0.0	0.0	0.0	microRNA mir-425
RF00188	0.0	0.0	0.0	0.0	0.0	0.0	0.0	0.0	0.0	0.0	0.0	0.0	0.0	0.0	0.0	0.0	0.0	0.0	0.0	0.0	0.0	0.0	0.0	Small nucleolar RNA SNORD103/SNORD85
RF00370	28.0	113.0	239.0	184.0	1.0	4.0	0.0	6.0	20.0	295.0	3.0	10.0	50.0	17.0	129.0	3.0	5.0	5.0	10.0	306.0	2.0	64.0	2.0	sroD RNA
RF00771	1558.0	843.0	993.0	378.0	226.0	404.0	54.0	317.0	1037.0	1328.0	3359.0	998.0	2221.0	300.0	1582.0	564.0	928.0	389.0	1124.0	4175.0	3008.0	918.0	284.0	microRNA mir-185
RF00679	0.0	2.0	0.0	0.0	0.0	0.0	0.0	0.0	0.0	0.0	0.0	0.0	0.0	0.0	0.0	0.0	0.0	0.0	0.0	0.0	0.0	0.0	0.0	microRNA mir-210
RF00773	192.0	192.0	379.0	67.0	168.0	122.0	6.0	80.0	116.0	198.0	426.0	275.0	379.0	35.0	182.0	11.0	154.0	69.0	579.0	772.0	328.0	92.0	105.0	microRNA mir-298
RF00772	9045.0	3637.0	3382.0	1347.0	1052.0	1408.0	578.0	1846.0	3512.0	4135.0	7888.0	3635.0	7178.0	1014.0	6421.0	1225.0	2500.0	1936.0	3850.0	10460.0	7339.0	3576.0	1234.0	microRNA mir-328
RF00775	0.0	0.0	0.0	0.0	0.0	0.0	0.0	0.0	0.0	0.0	0.0	0.0	0.0	0.0	0.0	0.0	0.0	0.0	0.0	0.0	0.0	0.0	0.0	microRNA mir-432
RF00373	1516.0	4030.0	1732.0	552.0	1654.0	1866.0	885.0	1527.0	879.0	1152.0	728.0	1000.0	638.0	1864.0	502.0	342.0	1229.0	1427.0	2123.0	2570.0	2642.0	632.0	929.0	Archaeal RNase P
RF00776	0.0	0.0	14.0	0.0	0.0	1.0	1.0	0.0	0.0	1.0	14.0	0.0	0.0	4.0	0.0	0.0	0.0	0.0	0.0	0.0	0.0	0.0	0.0	microRNA mir-540
RF00779	55.0	5.0	3.0	0.0	0.0	3.0	1.0	5.0	2.0	0.0	9.0	0.0	1.0	1.0	5.0	2.0	3.0	9.0	6.0	0.0	14.0	0.0	14.0	microRNA MIR474
RF00671	25.0	4.0	0.0	0.0	0.0	0.0	0.0	0.0	0.0	0.0	7.0	0.0	2.0	0.0	3.0	1.0	0.0	0.0	1.0	0.0	0.0	1.0	2.0	microRNA mir-138
RF00672	0.0	0.0	0.0	0.0	0.0	80.0	0.0	0.0	0.0	0.0	0.0	0.0	10.0	0.0	0.0	0.0	0.0	0.0	0.0	0.0	0.0	0.0	0.0	microRNA mir-190
RF00673	0.0	0.0	0.0	0.0	0.0	0.0	0.0	0.0	0.0	0.0	0.0	0.0	0.0	0.0	0.0	0.0	0.0	0.0	0.0	0.0	0.0	0.0	0.0	microRNA mir-217
RF01529	129.0	92.0	110.0	45.0	36.0	29.0	16.0	50.0	63.0	118.0	250.0	100.0	187.0	45.0	183.0	10.0	60.0	21.0	208.0	238.0	220.0	32.0	32.0	Cauldobacter sRNA CC3552
RF00677	677.0	424.0	589.0	202.0	125.0	138.0	39.0	204.0	395.0	913.0	1348.0	392.0	1233.0	170.0	1121.0	63.0	378.0	102.0	986.0	1449.0	965.0	292.0	241.0	microRNA MIR168
RF01471	0.0	0.0	0.0	0.0	0.0	0.0	0.0	0.0	0.0	0.0	0.0	0.0	0.0	0.0	0.0	0.0	0.0	0.0	0.0	0.0	0.0	0.0	0.0	Listeria sRNA rliB
RF01212	107.0	233.0	16.0	17.0	100.0	225.0	79.0	6.0	56.0	185.0	7.0	2.0	32.0	147.0	10.0	137.0	20.0	385.0	42.0	32.0	44.0	120.0	11.0	Small nucleolar RNA sn2524
RF01216	30.0	136.0	12.0	4.0	2.0	7.0	7.0	3.0	21.0	18.0	20.0	9.0	14.0	12.0	15.0	2.0	2.0	67.0	3.0	38.0	360.0	6.0	2.0	Small nucleolar RNA snR87
RF01219	0.0	0.0	0.0	0.0	0.0	0.0	0.0	0.0	0.0	0.0	0.0	0.0	0.0	0.0	0.0	0.0	0.0	0.0	0.0	0.0	0.0	0.0	0.0	Small nucleolar RNA snoR100
RF01472	0.0	0.0	0.0	0.0	0.0	0.0	0.0	0.0	0.0	0.0	0.0	0.0	0.0	0.0	0.0	0.0	0.0	0.0	0.0	0.0	0.0	0.0	0.0	Listeria sRNA rli40
RF01655	0.0	0.0	0.0	0.0	0.0	0.0	0.0	0.0	0.0	0.0	0.0	0.0	0.0	0.0	0.0	0.0	0.0	0.0	0.0	0.0	0.0	0.0	0.0	C. elegans snoRNA ceN84
RF00368	28.0	113.0	239.0	184.0	1.0	6.0	0.0	6.0	20.0	295.0	3.0	10.0	50.0	17.0	129.0	3.0	5.0	5.0	10.0	336.0	2.0	64.0	3.0	sroB RNA
RF00546	12.0	14.0	1.0	3.0	8.0	6.0	0.0	0.0	14.0	55.0	18.0	9.0	122.0	2.0	0.0	0.0	2.0	0.0	30.0	44.0	15.0	0.0	5.0	Small nucleolar RNA psi28S-3316
RF00047	8.0	9.0	0.0	0.0	0.0	7.0	0.0	0.0	0.0	0.0	0.0	0.0	0.0	0.0	6.0	0.0	0.0	1.0	0.0	17.0	4.0	2.0	0.0	mir-2 microRNA precursor
RF01476	0.0	0.0	0.0	0.0	0.0	0.0	0.0	0.0	0.0	0.0	0.0	0.0	0.0	0.0	0.0	0.0	0.0	0.0	0.0	0.0	0.0	0.0	0.0	Listeria sRNA rliF
RF01606	0.0	0.0	0.0	0.0	0.0	0.0	0.0	0.0	0.0	0.0	0.0	0.0	0.0	0.0	0.0	0.0	0.0	0.0	0.0	0.0	0.0	0.0	0.0	small nucleolar RNA snoR31
RF00072	0.0	0.0	0.0	0.0	0.0	0.0	0.0	0.0	0.0	0.0	0.0	0.0	0.0	0.0	0.0	0.0	0.0	0.0	0.0	0.0	0.0	0.0	0.0	Small nucleolar RNA SNORA75
RF00073	87.0	60.0	50.0	26.0	10.0	92.0	5.0	38.0	84.0	110.0	256.0	38.0	163.0	28.0	116.0	8.0	56.0	32.0	95.0	444.0	140.0	152.0	32.0	mir-156 microRNA precursor
RF00070	6.0	2.0	0.0	0.0	2.0	1.0	0.0	0.0	1.0	4.0	1.0	0.0	1.0	1.0	1.0	0.0	3.0	0.0	0.0	4.0	5.0	2.0	0.0	Small nucleolar RNA SNORD29
RF01832	28.0	113.0	239.0	184.0	1.0	5.0	0.0	6.0	20.0	295.0	3.0	10.0	50.0	17.0	129.0	3.0	5.0	5.0	10.0	314.0	2.0	64.0	3.0	Repression of heat shock gene expression (ROSE) element
RF00076	0.0	0.0	0.0	0.0	0.0	2.0	0.0	0.0	0.0	0.0	0.0	0.0	0.0	1.0	0.0	0.0	0.0	1.0	0.0	0.0	0.0	0.0	0.0	mir-181 microRNA precursor
RF00077	29.0	119.0	241.0	184.0	2.0	6.0	0.0	7.0	21.0	295.0	11.0	12.0	50.0	17.0	134.0	4.0	5.0	5.0	10.0	316.0	4.0	64.0	3.0	SraB RNA
RF00075	0.0	3.0	0.0	0.0	0.0	0.0	0.0	0.0	0.0	0.0	0.0	2.0	0.0	0.0	0.0	0.0	0.0	0.0	0.0	0.0	0.0	0.0	0.0	mir-166 microRNA precursor
RF02254	70.0	61.0	192.0	22.0	66.0	45.0	2.0	22.0	52.0	49.0	160.0	131.0	136.0	6.0	90.0	4.0	60.0	32.0	255.0	160.0	98.0	45.0	34.0	microRNA mir-35
RF00078	3814.0	3032.0	2060.0	1103.0	310.0	620.0	103.0	670.0	1667.0	2862.0	3681.0	2407.0	4595.0	860.0	4444.0	444.0	1315.0	524.0	1912.0	5461.0	3385.0	1045.0	740.0	MicA sRNA
RF00079	44.0	129.0	247.0	195.0	2.0	8.0	0.0	9.0	30.0	313.0	11.0	20.0	59.0	17.0	139.0	5.0	8.0	5.0	20.0	509.0	4.0	89.0	4.0	OmrA-B family
RF02253	31.0	5.0	8.0	8.0	3.0	25.0	3.0	7.0	0.0	7.0	23.0	0.0	10.0	3.0	6.0	0.0	0.0	0.0	0.0	71.0	0.0	0.0	0.0	Iron response element II
RF00843	0.0	0.0	0.0	0.0	0.0	0.0	0.0	0.0	0.0	0.0	0.0	0.0	0.0	0.0	0.0	0.0	0.0	0.0	0.0	0.0	0.0	0.0	0.0	microRNA mir-228
RF00179	83.0	195.0	19.0	15.0	10.0	39.0	1.0	3.0	16.0	42.0	40.0	6.0	38.0	7.0	21.0	4.0	14.0	279.0	31.0	95.0	33.0	16.0	5.0	GAIT element
RF00939	0.0	0.0	0.0	0.0	0.0	0.0	0.0	0.0	0.0	0.0	0.0	0.0	0.0	0.0	0.0	0.0	0.0	0.0	0.0	0.0	0.0	0.0	0.0	microRNA mir-504
RF00272	0.0	0.0	0.0	0.0	0.0	4.0	6.0	0.0	37.0	15.0	0.0	0.0	0.0	0.0	0.0	0.0	0.0	0.0	0.0	0.0	64.0	0.0	0.0	Small nucleolar RNA SNORA67
RF00842	0.0	0.0	0.0	0.0	0.0	0.0	0.0	0.0	0.0	0.0	0.0	0.0	0.0	0.0	0.0	0.0	0.0	0.0	0.0	0.0	0.0	0.0	0.0	microRNA MIR403
RF00173	975.0	1871.0	440.0	180.0	113.0	217.0	28.0	165.0	392.0	789.0	1644.0	331.0	1177.0	171.0	1108.0	65.0	360.0	346.0	523.0	1769.0	988.0	225.0	121.0	Hairpin ribozyme
RF00172	1944.0	2539.0	1758.0	860.0	249.0	427.0	99.0	586.0	1386.0	2196.0	3445.0	2029.0	3759.0	600.0	3982.0	152.0	1137.0	504.0	1664.0	4331.0	3086.0	845.0	300.0	ctgf/hcs24 CAESAR
RF00170	389.0	644.0	528.0	381.0	447.0	82.0	387.0	686.0	246.0	742.0	116.0	189.0	529.0	80.0	464.0	187.0	363.0	323.0	381.0	496.0	271.0	364.0	147.0	Retron msr RNA
RF00278	3.0	70.0	7.0	1.0	1.0	4.0	0.0	0.0	3.0	12.0	4.0	1.0	10.0	3.0	10.0	0.0	1.0	1.0	3.0	34.0	7.0	1.0	0.0	Small nucleolar RNA SNORD50
RF00176	31.0	5.0	8.0	8.0	3.0	25.0	3.0	7.0	0.0	7.0	23.0	0.0	12.0	3.0	6.0	0.0	0.0	0.0	0.0	71.0	0.0	0.0	0.0	Tombusvirus 3' UTR region IV
RF00175	0.0	0.0	0.0	0.0	0.0	0.0	0.0	0.0	0.0	0.0	0.0	0.0	0.0	0.0	0.0	0.0	0.0	0.0	0.0	0.0	0.0	0.0	0.0	Human immunodeficiency virus type 1 dimerisation initiation site
RF00174	36000.0	28425.0	22941.0	10109.0	9792.0	14618.0	4670.0	16035.0	14764.0	25030.0	33365.0	18049.0	32905.0	9733.0	29655.0	3562.0	14997.0	11007.0	29341.0	49872.0	36447.0	20352.0	7963.0	Cobalamin riboswitch
RF00424	0.0	0.0	0.0	0.0	0.0	0.0	0.0	0.0	0.0	0.0	0.0	0.0	0.0	0.0	0.0	0.0	0.0	0.0	0.0	0.0	0.0	0.0	0.0	Small Cajal body specific RNA 16
RF00935	3.0	0.0	0.0	0.0	0.0	6.0	0.0	0.0	0.0	0.0	1.0	0.0	0.0	0.0	0.0	0.0	0.0	0.0	0.0	4.0	0.0	0.0	0.0	microRNA mir-876
RF01776	493.0	100.0	25.0	15.0	86.0	26.0	5.0	8.0	4.0	47.0	57.0	7.0	40.0	563.0	49.0	26.0	27.0	11.0	53.0	157.0	347.0	28.0	34.0	RNA anti-toxin A
RF02071	0.0	0.0	0.0	0.0	0.0	0.0	0.0	0.0	0.0	0.0	0.0	0.0	0.0	0.0	0.0	0.0	0.0	0.0	0.0	0.0	0.0	0.0	0.0	Salmonella enterica sRNA STnc280
RF01775	15.0	5.0	5.0	7.0	1.0	0.0	0.0	4.0	3.0	6.0	10.0	2.0	26.0	4.0	13.0	1.0	12.0	1.0	5.0	5.0	6.0	2.0	1.0	RNA S.aureus Orsay G
RF01079	2142.0	1917.0	723.0	301.0	205.0	350.0	48.0	305.0	766.0	1359.0	3113.0	624.0	2342.0	447.0	2070.0	139.0	733.0	144.0	917.0	2449.0	1867.0	423.0	195.0	Putative RNA-dependent RNA polymerase ribosomal frameshift site
RF01773	27.0	12.0	52.0	8.0	25.0	16.0	0.0	11.0	6.0	25.0	34.0	44.0	39.0	2.0	10.0	1.0	18.0	12.0	90.0	69.0	38.0	9.0	11.0	Pseudomonas rpsL leader
RF01770	696.0	171.0	246.0	186.0	3.0	14.0	0.0	8.0	31.0	299.0	29.0	16.0	82.0	18.0	137.0	4.0	8.0	5.0	16.0	403.0	14.0	68.0	5.0	Gammaprotebacteria rimP leader
RF01771	226.0	149.0	245.0	212.0	10.0	72.0	2.0	21.0	21.0	338.0	59.0	10.0	61.0	26.0	236.0	7.0	6.0	7.0	24.0	592.0	6.0	65.0	3.0	Enterobacteria rnk leader
RF01075	1179.0	916.0	1447.0	635.0	219.0	268.0	93.0	562.0	1343.0	1777.0	3348.0	1980.0	3615.0	556.0	3852.0	144.0	1088.0	225.0	1589.0	4069.0	2987.0	781.0	278.0	Pseudoknot of tRNA-like structure
RF00933	0.0	0.0	0.0	0.0	0.0	0.0	0.0	0.0	0.0	0.0	0.0	0.0	0.0	0.0	0.0	0.0	0.0	0.0	0.0	0.0	0.0	0.0	0.0	microRNA mir-875
RF01077	0.0	0.0	0.0	0.0	0.0	0.0	0.0	0.0	0.0	0.0	0.0	0.0	0.0	0.0	0.0	0.0	0.0	0.0	0.0	0.0	0.0	0.0	0.0	Pseudoknot of tRNA-like structure
RF01071	679.0	466.0	118.0	56.0	45.0	202.0	3.0	29.0	17.0	73.0	16.0	12.0	31.0	4.0	26.0	1.0	13.0	2.0	76.0	217.0	24.0	4.0	1.0	Ornate Large Extremophilic RNA
RF01070	1105.0	654.0	1060.0	431.0	190.0	201.0	39.0	433.0	861.0	1248.0	1637.0	2040.0	1886.0	310.0	1381.0	128.0	791.0	227.0	1254.0	2862.0	1488.0	433.0	627.0	SucA RNA motif
RF01072	0.0	1.0	1.0	0.0	0.0	1.0	22.0	0.0	0.0	1.0	3.0	0.0	6.0	0.0	2.0	0.0	2.0	0.0	1.0	26.0	0.0	1.0	0.0	Pseudoknot of upstream pseudoknot domain (UPD) of the 3'UTR
RF02078	0.0	0.0	0.0	0.0	0.0	0.0	0.0	0.0	0.0	0.0	0.0	0.0	0.0	0.0	0.0	0.0	0.0	0.0	0.0	0.0	0.0	0.0	0.0	Salmonella enterica sRNA STnc210
RF02079	27.0	112.0	239.0	184.0	1.0	4.0	0.0	6.0	20.0	295.0	3.0	9.0	50.0	17.0	129.0	2.0	5.0	5.0	10.0	306.0	2.0	64.0	2.0	Enterobacterial sRNA STnc180
RF01679	7.0	1.0	0.0	0.0	0.0	0.0	0.0	0.0	0.0	0.0	0.0	0.0	0.0	0.0	0.0	0.0	0.0	0.0	0.0	0.0	0.0	0.0	0.0	Pseudomonas sRNA P36
RF01678	0.0	0.0	0.0	0.0	0.0	0.0	0.0	0.0	0.0	0.0	0.0	0.0	0.0	0.0	0.0	0.0	0.0	0.0	0.0	0.0	0.0	0.0	0.0	Pseudomonas sRNA P37
RF02070	0.0	0.0	0.0	0.0	0.0	0.0	0.0	0.0	0.0	0.0	0.0	0.0	0.0	0.0	0.0	0.0	0.0	0.0	0.0	0.0	0.0	0.0	0.0	Salmonella enterica sRNA STnc300
RF01676	586.0	224.0	1013.0	111.0	572.0	402.0	1.0	158.0	43.0	58.0	122.0	938.0	109.0	23.0	62.0	5.0	80.0	242.0	1171.0	550.0	380.0	28.0	271.0	Pseudomonas sRNA P31
RF02072	0.0	0.0	0.0	0.0	0.0	0.0	0.0	0.0	0.0	0.0	0.0	0.0	0.0	0.0	0.0	0.0	0.0	0.0	0.0	0.0	0.0	0.0	0.0	Salmonella enterica sRNA STnc590
RF02073	0.0	0.0	0.0	0.0	0.0	0.0	0.0	0.0	0.0	0.0	0.0	0.0	0.0	0.0	0.0	0.0	0.0	0.0	0.0	0.0	0.0	0.0	0.0	Salmonella enterica sRNA STnc260
RF02074	29.0	119.0	241.0	185.0	2.0	7.0	0.0	7.0	21.0	295.0	11.0	12.0	50.0	17.0	134.0	4.0	5.0	5.0	10.0	314.0	4.0	64.0	3.0	Enterobacterial sRNA STnc240
RF02075	14.0	107.0	239.0	179.0	1.0	4.0	0.0	4.0	13.0	283.0	3.0	3.0	45.0	17.0	129.0	1.0	2.0	5.0	0.0	104.0	2.0	41.0	0.0	Enterobacterial sRNA STnc230
RF02076	872.0	816.0	1252.0	922.0	44.0	54.0	2.0	45.0	135.0	1583.0	88.0	94.0	627.0	106.0	762.0	15.0	62.0	305.0	155.0	955.0	89.0	245.0	106.0	Gammaproteobacterial sRNA STnc100
RF01670	3371.0	2113.0	2322.0	646.0	862.0	1087.0	59.0	606.0	1107.0	1587.0	3736.0	1938.0	2781.0	379.0	1771.0	361.0	998.0	467.0	2510.0	5641.0	3444.0	774.0	646.0	Pseudomonas sRNA P17
RF00007	0.0	0.0	0.0	0.0	0.0	0.0	0.0	0.0	0.0	0.0	0.0	0.0	0.0	0.0	0.0	0.0	0.0	0.0	0.0	0.0	0.0	0.0	0.0	U12 minor spliceosomal RNA
RF00634	405.0	1572.0	424.0	80.0	89.0	131.0	13.0	112.0	197.0	248.0	324.0	262.0	358.0	68.0	475.0	1169.0	364.0	84.0	344.0	981.0	561.0	173.0	71.0	S-adenosyl methionine (SAM) riboswitch,
RF00402	0.0	0.0	0.0	0.0	0.0	0.0	0.0	0.0	0.0	0.0	0.0	0.0	0.0	0.0	0.0	0.0	0.0	0.0	0.0	0.0	0.0	0.0	0.0	Small nucleolar RNA SNORA25
RF00009	0.0	0.0	0.0	0.0	0.0	0.0	0.0	0.0	0.0	0.0	0.0	0.0	0.0	0.0	0.0	0.0	0.0	0.0	0.0	0.0	0.0	0.0	0.0	Nuclear RNase P
RF00008	96.0	58.0	50.0	26.0	10.0	17.0	4.0	38.0	76.0	100.0	220.0	38.0	164.0	27.0	123.0	9.0	56.0	9.0	95.0	381.0	137.0	49.0	32.0	Hammerhead ribozyme (type III)
RF01689	1.0	0.0	0.0	0.0	0.0	0.0	0.0	0.0	0.0	0.0	0.0	0.0	0.0	0.0	0.0	0.0	0.0	0.0	0.0	0.0	0.0	0.0	0.0	AdoCbl variant RNA
RF01699	9107.0	18656.0	1530.0	1031.0	745.0	4841.0	238.0	571.0	294.0	3317.0	2239.0	236.0	2380.0	225.0	1646.0	44.0	326.0	202.0	2173.0	8630.0	218.0	522.0	58.0	Clostridiales-1 RNA
RF01804	0.0	0.0	0.0	0.0	0.0	0.0	0.0	0.0	0.0	0.0	0.0	0.0	0.0	0.0	0.0	0.0	0.0	0.0	0.0	0.0	0.0	0.0	0.0	Lambda phage CIII thermoregulator element
RF00828	0.0	0.0	0.0	0.0	0.0	0.0	0.0	0.0	0.0	0.0	0.0	0.0	0.0	0.0	0.0	0.0	0.0	0.0	0.0	0.0	0.0	0.0	0.0	microRNA mir-75
RF00412	0.0	0.0	2.0	0.0	0.0	0.0	0.0	0.0	0.0	0.0	0.0	0.0	0.0	0.0	0.0	0.0	0.0	0.0	0.0	1.0	0.0	0.0	0.0	Small nucleolar RNA SNORA21
RF00413	0.0	0.0	0.0	0.0	0.0	0.0	0.0	0.0	0.0	0.0	0.0	0.0	0.0	0.0	0.0	0.0	0.0	0.0	0.0	0.0	0.0	0.0	0.0	Small nucleolar RNA SNORA19
RF00821	0.0	0.0	0.0	0.0	0.0	0.0	0.0	0.0	0.0	0.0	0.0	0.0	0.0	0.0	0.0	0.0	0.0	0.0	0.0	0.0	0.0	0.0	0.0	microRNA mir-249
RF00419	21.0	11.0	9.0	11.0	2.0	3.0	1.0	5.0	8.0	2.0	20.0	8.0	48.0	2.0	53.0	266.0	11.0	0.0	4.0	15.0	25.0	1.0	3.0	Small nucleolar RNA SNORA52
RF00823	0.0	0.0	0.0	0.0	0.0	0.0	0.0	0.0	0.0	0.0	0.0	0.0	0.0	0.0	0.0	0.0	0.0	0.0	0.0	0.0	0.0	0.0	0.0	microRNA lsy-6
RF00822	442.0	112.0	133.0	69.0	34.0	101.0	4.0	43.0	93.0	257.0	367.0	147.0	296.0	39.0	498.0	10.0	96.0	26.0	174.0	710.0	390.0	69.0	54.0	microRNA mir-274
RF01808	232.0	127.0	135.0	42.0	28.0	56.0	4.0	36.0	96.0	153.0	283.0	82.0	305.0	30.0	194.0	27.0	138.0	18.0	112.0	521.0	186.0	64.0	38.0	MicX Vibrio cholerae sRNA
RF01809	16.0	6.0	6.0	9.0	1.0	1.0	0.0	2.0	7.0	17.0	0.0	8.0	8.0	0.0	3.0	4.0	3.0	0.0	10.0	210.0	0.0	24.0	3.0	SymR antitoxin
RF00827	0.0	0.0	0.0	0.0	0.0	0.0	0.0	0.0	0.0	0.0	0.0	0.0	0.0	0.0	0.0	0.0	0.0	0.0	0.0	0.0	0.0	0.0	0.0	microRNA mir-77
RF00826	11.0	2.0	0.0	0.0	0.0	0.0	0.0	0.0	0.0	0.0	0.0	0.0	0.0	0.0	0.0	0.0	0.0	0.0	0.0	0.0	0.0	0.0	1.0	microRNA mir-55
RF00559	2856.0	4817.0	949.0	667.0	1012.0	1403.0	551.0	1467.0	696.0	1992.0	1861.0	484.0	1629.0	1175.0	1490.0	697.0	1001.0	959.0	1302.0	2545.0	1532.0	1394.0	209.0	Ribosomal protein L21 leader
RF00558	6012.0	9317.0	4167.0	2178.0	2004.0	2898.0	1452.0	2698.0	3613.0	5146.0	7383.0	4165.0	8280.0	4096.0	8111.0	883.0	3440.0	1924.0	5069.0	9865.0	8544.0	3119.0	1231.0	Ribosomal protein L20 leader
RF01419	136.0	15.0	34.0	26.0	26.0	112.0	6.0	32.0	88.0	69.0	158.0	120.0	312.0	15.0	120.0	18.0	65.0	12.0	108.0	72.0	130.0	56.0	30.0	Antisense RNA which regulates isiA expression
RF01413	1674.0	2738.0	382.0	219.0	288.0	801.0	25.0	103.0	1117.0	781.0	428.0	661.0	882.0	292.0	574.0	560.0	297.0	604.0	466.0	1318.0	464.0	221.0	190.0	microRNA miR-430
RF01412	91.0	8.0	11.0	2.0	5.0	3.0	0.0	3.0	1.0	5.0	4.0	6.0	4.0	3.0	13.0	2.0	4.0	1.0	10.0	36.0	18.0	2.0	1.0	BsrG
RF01411	7.0	98.0	5.0	2.0	3.0	6.0	1.0	4.0	5.0	16.0	6.0	3.0	8.0	11.0	2.0	1.0	3.0	3.0	9.0	42.0	41.0	4.0	1.0	BsrF
RF01410	92.0	109.0	10.0	2.0	6.0	8.0	2.0	4.0	5.0	17.0	14.0	6.0	14.0	22.0	4.0	7.0	7.0	3.0	12.0	68.0	49.0	8.0	2.0	BsrC
RF00555	617.0	594.0	107.0	91.0	191.0	96.0	53.0	86.0	110.0	225.0	135.0	93.0	155.0	506.0	136.0	68.0	397.0	110.0	262.0	249.0	232.0	127.0	58.0	Ribosomal protein L13 leader
RF01416	69.0	11.0	8.0	2.0	1.0	19.0	0.0	10.0	10.0	54.0	26.0	22.0	9.0	0.0	20.0	0.0	5.0	2.0	18.0	28.0	6.0	3.0	0.0	NrrF RNA
RF00557	5264.0	8636.0	1538.0	1002.0	1562.0	3014.0	1257.0	1683.0	1079.0	2038.0	978.0	319.0	1239.0	3178.0	873.0	660.0	1577.0	1427.0	1907.0	4270.0	2794.0	1519.0	709.0	Ribosomal protein L10 leader
RF00556	5276.0	5759.0	3268.0	1009.0	1322.0	1918.0	203.0	982.0	2543.0	3396.0	6072.0	2670.0	4838.0	2375.0	3978.0	774.0	2166.0	719.0	3999.0	9445.0	5120.0	1218.0	914.0	Ribosomal protein L19 leader
RF01269	0.0	0.0	0.0	0.0	0.0	0.0	0.0	0.0	0.0	0.0	0.0	0.0	0.0	1.0	0.0	0.0	0.0	0.0	0.0	0.0	0.0	0.0	0.0	Small nucleolar RNA snR80
RF01519	0.0	0.0	0.0	0.0	0.0	0.0	0.0	0.0	0.0	0.0	0.0	0.0	0.0	0.0	0.0	0.0	0.0	0.0	0.0	0.0	0.0	0.0	0.0	Cauldobacter sRNA CC0196
RF01783	0.0	0.0	0.0	0.0	0.0	0.0	0.0	0.0	0.0	0.0	0.0	0.0	0.0	0.0	0.0	0.0	0.0	0.0	0.0	0.0	0.0	0.0	0.0	M. tuberculosis B11
RF01782	243.0	153.0	295.0	78.0	45.0	106.0	13.0	83.0	279.0	624.0	114.0	176.0	798.0	96.0	417.0	22.0	293.0	41.0	315.0	1775.0	682.0	115.0	66.0	ASpks TB sRNA
RF01781	84.0	33.0	141.0	33.0	61.0	29.0	1.0	42.0	111.0	149.0	225.0	113.0	165.0	21.0	191.0	5.0	304.0	45.0	95.0	603.0	294.0	111.0	21.0	ASdes TB sRNA
RF01780	65.0	1321.0	62.0	32.0	16.0	34.0	2.0	22.0	46.0	84.0	126.0	82.0	75.0	9.0	129.0	15.0	48.0	10.0	92.0	160.0	125.0	37.0	17.0	AS1890 sRNA
RF01786	252.0	116.0	107.0	32.0	29.0	119.0	1.0	19.0	21.0	64.0	82.0	82.0	81.0	13.0	40.0	8.0	24.0	8.0	63.0	133.0	59.0	24.0	43.0	Cyclic di-GMP-II riboswitch
RF00996	7.0	1.0	0.0	0.0	0.0	0.0	0.0	0.0	0.0	0.0	0.0	0.0	0.0	0.0	0.0	0.0	0.0	0.0	0.0	0.0	0.0	0.0	0.0	microRNA mir-631
RF01784	0.0	0.0	0.0	0.0	0.0	0.0	0.0	0.0	0.0	0.0	0.0	0.0	0.0	0.0	0.0	0.0	0.0	0.0	0.0	0.0	0.0	0.0	0.0	bablM sRNA
RF00934	0.0	0.0	0.0	0.0	0.0	3.0	1.0	5.0	2.0	0.0	8.0	0.0	0.0	0.0	1.0	0.0	3.0	9.0	2.0	0.0	0.0	0.0	13.0	microRNA mir-463
RF02050	0.0	0.0	0.0	0.0	0.0	0.0	0.0	0.0	0.0	0.0	0.0	0.0	0.0	0.0	0.0	0.0	0.0	0.0	0.0	0.0	0.0	0.0	0.0	Salmonella enterica sRNA STnc470
RF00958	0.0	0.0	0.0	0.0	0.0	0.0	0.0	0.0	0.0	0.0	0.0	0.0	0.0	0.0	0.0	0.0	0.0	0.0	0.0	0.0	0.0	0.0	0.0	microRNA mir-498
RF01017	261.0	806.0	256.0	58.0	65.0	59.0	3.0	89.0	170.0	56.0	165.0	164.0	54.0	13.0	239.0	42.0	34.0	205.0	309.0	181.0	107.0	281.0	52.0	microRNA mir-625
RF00954	0.0	0.0	0.0	0.0	0.0	0.0	0.0	0.0	0.0	0.0	0.0	0.0	0.0	0.0	0.0	0.0	0.0	0.0	0.0	0.0	0.0	0.0	0.0	microRNA MIR1446
RF00957	16.0	13.0	22.0	5.0	1.0	6.0	1.0	3.0	17.0	12.0	38.0	12.0	33.0	3.0	32.0	2.0	18.0	3.0	24.0	39.0	24.0	18.0	0.0	microRNA mir-663
RF01010	0.0	0.0	0.0	0.0	0.0	0.0	0.0	0.0	0.0	0.0	0.0	0.0	0.0	0.0	0.0	0.0	0.0	0.0	0.0	0.0	0.0	0.0	0.0	microRNA mir-632
RF00950	0.0	0.0	0.0	0.0	0.0	0.0	0.0	0.0	0.0	0.0	0.0	0.0	2.0	0.0	1.0	0.0	0.0	0.0	0.0	1.0	0.0	0.0	2.0	microRNA mir-927
RF00953	0.0	0.0	0.0	0.0	0.0	0.0	0.0	0.0	0.0	0.0	0.0	0.0	0.0	0.0	0.0	0.0	0.0	0.0	0.0	0.0	0.0	0.0	0.0	microRNA mir-1497
RF00963	17.0	4.0	2.0	2.0	2.0	6.0	1.0	2.0	3.0	6.0	11.0	2.0	27.0	2.0	4.0	1.0	11.0	1.0	4.0	51.0	25.0	8.0	1.0	microRNA mir-642
RF00736	807.0	92.0	30.0	17.0	3.0	81.0	5.0	17.0	20.0	80.0	113.0	42.0	83.0	6.0	87.0	1.0	5.0	11.0	31.0	590.0	3.0	43.0	12.0	microRNA mir-320
RF00731	62.0	24.0	8.0	8.0	2.0	26.0	0.0	4.0	0.0	0.0	0.0	6.0	0.0	15.0	0.0	0.0	3.0	2.0	10.0	176.0	3.0	23.0	0.0	microRNA mir-155
RF00730	3810.0	2673.0	4345.0	1943.0	662.0	650.0	279.0	1677.0	4033.0	5232.0	9949.0	5946.0	10922.0	1680.0	11447.0	432.0	3268.0	668.0	4794.0	11528.0	8994.0	2354.0	838.0	microRNA mir-277
RF00733	32.0	18.0	75.0	8.0	33.0	20.0	0.0	9.0	10.0	18.0	51.0	55.0	51.0	2.0	14.0	1.0	23.0	13.0	107.0	82.0	46.0	10.0	17.0	microRNA mir-296
RF00732	176.0	1420.0	33.0	19.0	15.0	61.0	6.0	18.0	30.0	49.0	96.0	15.0	59.0	11.0	88.0	275.0	43.0	275.0	16.0	282.0	40.0	10.0	10.0	microRNA mir-305
RF00739	160.0	1199.0	23.0	10.0	5.0	107.0	1.0	6.0	9.0	56.0	18.0	5.0	53.0	6.0	24.0	2.0	18.0	2.0	15.0	53.0	18.0	8.0	4.0	microRNA MIR476
RF01527	6785.0	4598.0	2947.0	1408.0	696.0	1681.0	159.0	986.0	2116.0	3085.0	5280.0	2724.0	5640.0	865.0	5452.0	945.0	1859.0	452.0	3060.0	7833.0	4574.0	1341.0	499.0	caulobacter sRNA CC3510
RF01254	0.0	0.0	0.0	0.0	0.0	0.0	0.0	0.0	0.0	0.0	0.0	0.0	4.0	0.0	0.0	0.0	0.0	0.0	0.0	0.0	0.0	0.0	0.0	Small nucleolar RNA snR34
RF01256	0.0	0.0	0.0	0.0	0.0	0.0	0.0	0.0	0.0	0.0	0.0	0.0	0.0	0.0	0.0	0.0	0.0	0.0	0.0	0.0	0.0	0.0	0.0	Small nucleolar RNA snR43
RF01398	0.0	0.0	0.0	0.0	0.0	0.0	0.0	0.0	0.0	0.0	0.0	0.0	0.0	0.0	0.0	0.0	0.0	0.0	0.0	0.0	0.0	0.0	0.0	isrP Hfq binding RNA
RF01399	0.0	0.0	0.0	0.0	0.0	0.0	0.0	0.0	0.0	0.0	0.0	0.0	0.0	0.0	0.0	0.0	0.0	0.0	0.0	0.0	0.0	0.0	0.0	isrQ Hfq binding RNA
RF01521	52.0	30.0	54.0	10.0	7.0	8.0	2.0	8.0	38.0	48.0	128.0	23.0	68.0	22.0	70.0	2.0	12.0	8.0	40.0	52.0	51.0	18.0	8.0	caulobacter sRNA CC1840
RF01252	2.0	85.0	6.0	4.0	9.0	10.0	2.0	3.0	19.0	80.0	10.0	3.0	6.0	0.0	12.0	0.0	2.0	0.0	0.0	12.0	5.0	1.0	0.0	Small nucleolar RNA snR5
RF01394	15144.0	11219.0	13181.0	5997.0	3940.0	4637.0	1093.0	4472.0	8733.0	14306.0	20481.0	15004.0	22318.0	3570.0	20841.0	1383.0	7101.0	3663.0	13248.0	30888.0	19204.0	5426.0	3202.0	isrK Hfq binding RNA
RF01395	14.0	2.0	0.0	5.0	0.0	0.0	0.0	2.0	7.0	12.0	0.0	6.0	6.0	0.0	0.0	0.0	3.0	0.0	10.0	173.0	0.0	23.0	0.0	isrL Hfq binding RNA
RF01396	15.0	15.0	7.0	10.0	1.0	3.0	0.0	3.0	8.0	17.0	8.0	9.0	6.0	0.0	9.0	0.0	3.0	0.0	10.0	186.0	2.0	24.0	0.0	isrN Hfq binding RNA
RF01397	1.0	1.0	0.0	0.0	0.0	0.0	0.0	0.0	0.0	0.0	0.0	1.0	1.0	0.0	0.0	1.0	0.0	0.0	0.0	0.0	0.0	0.0	0.0	isrO Hfq binding RNA
RF01390	0.0	0.0	0.0	0.0	0.0	0.0	0.0	0.0	0.0	0.0	0.0	0.0	0.0	0.0	0.0	0.0	0.0	0.0	0.0	0.0	0.0	0.0	0.0	isrG Hfq binding RNA
RF01391	0.0	0.0	0.0	0.0	0.0	0.0	0.0	0.0	0.0	0.0	0.0	0.0	0.0	0.0	0.0	0.0	0.0	0.0	0.0	0.0	0.0	0.0	0.0	isrH Hfq binding RNA
RF01392	0.0	0.0	0.0	0.0	0.0	0.0	0.0	0.0	0.0	0.0	0.0	0.0	0.0	0.0	0.0	0.0	0.0	0.0	0.0	0.0	0.0	0.0	0.0	isrI Hfq binding RNA
RF01393	4453.0	5352.0	4690.0	2038.0	753.0	795.0	303.0	1813.0	4440.0	5878.0	11507.0	6291.0	12001.0	1821.0	12408.0	498.0	3637.0	743.0	5246.0	13038.0	9898.0	2621.0	940.0	isrJ Hfq binding RNA
RF01096	462.0	279.0	328.0	134.0	89.0	72.0	22.0	157.0	397.0	692.0	1507.0	314.0	1319.0	162.0	1093.0	59.0	383.0	74.0	471.0	1089.0	935.0	224.0	175.0	HepA virus 3'-terminal pseudoknot
RF00978	2.0	1.0	0.0	0.0	0.0	0.0	0.0	0.0	0.0	0.0	1.0	0.0	0.0	0.0	0.0	2.0	0.0	0.0	0.0	0.0	0.0	0.0	1.0	microRNA mir-638
RF01312	0.0	0.0	0.0	0.0	0.0	0.0	0.0	0.0	0.0	0.0	0.0	0.0	0.0	0.0	0.0	0.0	0.0	0.0	0.0	0.0	0.0	0.0	0.0	Small nucleolar RNA sR9
RF01091	1732.0	2129.0	1092.0	701.0	695.0	1233.0	853.0	1401.0	1105.0	1494.0	2002.0	649.0	1437.0	1148.0	1253.0	100.0	1348.0	1232.0	1911.0	1453.0	2730.0	2511.0	829.0	3'-terminal pseudoknot in SPCSV
RF01159	101.0	11.0	6.0	0.0	3.0	5.0	0.0	0.0	0.0	3.0	4.0	2.0	2.0	1.0	3.0	0.0	4.0	0.0	1.0	3.0	11.0	14.0	2.0	Small nucleolar RNA U18
RF01156	3.0	2.0	5.0	0.0	2.0	2.0	0.0	0.0	1.0	0.0	4.0	2.0	1.0	0.0	2.0	0.0	3.0	0.0	1.0	3.0	6.0	1.0	0.0	Small nucleolar RNA SNORD123
RF01313	0.0	0.0	0.0	0.0	0.0	0.0	0.0	0.0	0.0	0.0	0.0	0.0	0.0	0.0	0.0	0.0	0.0	0.0	0.0	0.0	0.0	0.0	0.0	Avian HBV RNA encapsidation signal epsilon
RF01152	31.0	5.0	8.0	8.0	3.0	25.0	3.0	7.0	0.0	7.0	23.0	0.0	12.0	3.0	6.0	0.0	0.0	0.0	0.0	71.0	0.0	0.0	0.0	Small nucleolar RNA sR1
RF00669	0.0	0.0	0.0	0.0	2.0	0.0	0.0	0.0	0.0	0.0	0.0	0.0	0.0	0.0	4.0	0.0	0.0	0.0	0.0	0.0	6.0	0.0	0.0	microRNA mir-96
RF01150	100.0	87.0	34.0	16.0	2.0	6.0	4.0	8.0	27.0	23.0	13.0	20.0	44.0	6.0	42.0	4.0	39.0	4.0	14.0	63.0	69.0	8.0	1.0	Small nucleolar RNA sR11
RF01098	0.0	0.0	0.0	0.0	0.0	0.0	0.0	0.0	0.0	0.0	0.0	0.0	0.0	0.0	0.0	0.0	0.0	0.0	0.0	0.0	0.0	0.0	0.0	Gag/pro ribosomal frameshift site
RF00780	0.0	0.0	0.0	0.0	0.0	0.0	0.0	0.0	0.0	0.0	0.0	0.0	0.0	0.0	0.0	0.0	0.0	0.0	0.0	0.0	0.0	0.0	0.0	microRNA MIR477
RF00668	0.0	0.0	0.0	0.0	0.0	1.0	0.0	0.0	0.0	0.0	0.0	1.0	0.0	0.0	0.0	0.0	0.0	0.0	0.0	1.0	0.0	0.0	0.0	microRNA mir-302
RF02015	0.0	0.0	0.0	0.0	0.0	0.0	0.0	0.0	0.0	0.0	0.0	0.0	0.0	0.0	0.0	0.0	0.0	0.0	0.0	0.0	0.0	0.0	0.0	microRNA mir-1287
RF00787	483.0	206.0	101.0	57.0	40.0	66.0	2.0	11.0	32.0	73.0	50.0	44.0	64.0	12.0	63.0	1.0	22.0	12.0	124.0	215.0	168.0	15.0	15.0	microRNA mir-288
RF00788	1283.0	1927.0	382.0	155.0	1855.0	536.0	1597.0	2815.0	721.0	507.0	339.0	881.0	772.0	617.0	309.0	707.0	1524.0	1413.0	1810.0	1616.0	869.0	1082.0	301.0	microRNA mir-287
RF00789	75.0	35.0	33.0	10.0	7.0	11.0	4.0	11.0	31.0	68.0	35.0	25.0	89.0	10.0	52.0	21.0	40.0	4.0	44.0	131.0	52.0	31.0	8.0	microRNA mir-286
RF00194	0.0	0.0	0.0	0.0	0.0	0.0	0.0	0.0	0.0	0.0	0.0	0.0	0.0	0.0	0.0	0.0	0.0	0.0	0.0	0.0	0.0	0.0	0.0	Rubella virus 3' cis-acting element
RF00742	7.0	8.0	36.0	3.0	16.0	8.0	0.0	3.0	4.0	6.0	20.0	26.0	12.0	0.0	6.0	0.0	6.0	6.0	52.0	20.0	10.0	1.0	8.0	microRNA MIR162_2
RF00227	3037.0	4029.0	2395.0	1423.0	1145.0	1766.0	994.0	1874.0	2248.0	3073.0	3943.0	2367.0	4226.0	1769.0	4302.0	183.0	2145.0	1620.0	3645.0	6421.0	5067.0	3197.0	1039.0	FIE3 (ftz instability element 3') element
RF01774	0.0	0.0	0.0	0.0	0.0	0.0	0.0	0.0	0.0	0.0	0.0	0.0	0.0	0.0	0.0	0.0	0.0	0.0	0.0	0.0	0.0	0.0	3.0	Rickettsia rpsL leader
RF01667	80.0	27.0	130.0	25.0	20.0	21.0	1.0	32.0	29.0	30.0	87.0	123.0	80.0	16.0	45.0	27.0	32.0	19.0	151.0	96.0	80.0	29.0	23.0	Drosophila rox1 ncRNA
RF00600	0.0	0.0	0.0	0.0	0.0	0.0	0.0	0.0	0.0	0.0	0.0	0.0	0.0	0.0	0.0	0.0	0.0	0.0	0.0	0.0	0.0	0.0	0.0	Small nucleolar RNA SNORA79
RF01459	0.0	0.0	0.0	0.0	0.0	0.0	0.0	0.0	0.0	0.0	0.0	0.0	0.0	0.0	0.0	0.0	0.0	0.0	0.0	0.0	0.0	0.0	0.0	Listeria sRNA rliE
RF01772	21.0	12.0	40.0	6.0	18.0	12.0	0.0	6.0	6.0	16.0	31.0	29.0	39.0	2.0	10.0	1.0	17.0	8.0	59.0	69.0	35.0	9.0	10.0	Pseudomonas rnk leader
RF00661	0.0	0.0	0.0	0.0	0.0	0.0	0.0	0.0	0.0	0.0	0.0	0.0	0.0	0.0	0.0	0.0	0.0	0.0	0.0	0.0	0.0	0.0	0.0	microRNA mir-31
RF00238	20624.0	25343.0	7992.0	4166.0	6824.0	10722.0	3918.0	6059.0	7158.0	11583.0	11950.0	6034.0	12717.0	11303.0	9647.0	2370.0	7796.0	6690.0	10716.0	23879.0	15578.0	4081.0	3941.0	ctRNA
RF00239	30.0	116.0	1183.0	335.0	275.0	24.0	1.0	207.0	29.0	8.0	22.0	119.0	68.0	126.0	83.0	0.0	18.0	14.0	262.0	154.0	267.0	0.0	20.0	mir-124 microRNA precursor family
RF01300	0.0	0.0	0.0	0.0	0.0	0.0	0.0	0.0	0.0	0.0	0.0	0.0	0.0	0.0	0.0	0.0	0.0	0.0	0.0	0.0	0.0	0.0	0.0	Small nucleolar RNA U49
RF00230	59841.0	84922.0	15734.0	11920.0	18437.0	27794.0	8938.0	18347.0	7166.0	23626.0	7730.0	3596.0	12173.0	20957.0	10165.0	7704.0	10582.0	14068.0	22844.0	53478.0	13369.0	16859.0	2377.0	T-box leader
RF00233	1094.0	753.0	352.0	178.0	761.0	440.0	149.0	926.0	1140.0	365.0	666.0	312.0	644.0	74.0	686.0	27.0	337.0	332.0	508.0	1103.0	761.0	190.0	74.0	Tymovirus/Pomovirus tRNA-like 3' UTR element
RF00234	3277.0	3682.0	1403.0	992.0	1568.0	2270.0	1308.0	1629.0	1020.0	1570.0	670.0	255.0	855.0	1989.0	551.0	647.0	1560.0	1506.0	1904.0	3246.0	2407.0	1458.0	549.0	glmS glucosamine-6-phosphate activated ribozyme
RF00235	0.0	0.0	0.0	0.0	0.0	4.0	0.0	0.0	0.0	0.0	2.0	0.0	0.0	0.0	0.0	0.0	0.0	0.0	0.0	32.0	0.0	0.0	0.0	Plasmid RNAIII
RF00236	8808.0	9889.0	5425.0	1920.0	2135.0	2664.0	559.0	2050.0	3212.0	3875.0	6704.0	3281.0	5701.0	975.0	5120.0	894.0	2203.0	1969.0	5207.0	10060.0	5135.0	1805.0	1498.0	ctRNA
RF00237	304.0	1560.0	199.0	174.0	215.0	264.0	113.0	157.0	225.0	481.0	288.0	151.0	290.0	768.0	242.0	123.0	770.0	214.0	407.0	1459.0	258.0	257.0	64.0	mir-9/mir-79 microRNA precursor family
RF01013	14.0	2.0	0.0	0.0	0.0	0.0	0.0	0.0	0.0	0.0	7.0	0.0	2.0	0.0	9.0	1.0	0.0	0.0	0.0	0.0	0.0	1.0	1.0	microRNA mir-577
RF00949	4.0	8.0	0.0	0.0	0.0	0.0	0.0	0.0	0.0	0.0	3.0	0.0	4.0	1.0	4.0	0.0	1.0	0.0	0.0	7.0	1.0	0.0	0.0	microRNA mir-983
RF00251	0.0	0.0	0.0	0.0	0.0	0.0	0.0	0.0	0.0	0.0	0.0	0.0	0.0	0.0	0.0	0.0	0.0	0.0	0.0	0.0	0.0	0.0	0.0	mir-219 microRNA precursor family
RF00983	7.0	0.0	0.0	0.0	0.0	0.0	0.0	0.0	0.0	33.0	0.0	0.0	0.0	0.0	0.0	0.0	0.0	0.0	0.0	5.0	0.0	0.0	0.0	microRNA mir-662
RF01738	246.0	32.0	981.0	84.0	560.0	298.0	0.0	153.0	36.0	33.0	91.0	933.0	90.0	4.0	53.0	2.0	68.0	237.0	1144.0	423.0	321.0	21.0	269.0	gabT RNA
RF01739	175.0	124.0	272.0	198.0	29.0	82.0	3.0	28.0	86.0	331.0	153.0	111.0	277.0	39.0	220.0	14.0	61.0	14.0	80.0	183.0	110.0	88.0	22.0	glnA RNA
RF01637	166.0	529.0	34.0	22.0	17.0	55.0	3.0	18.0	55.0	187.0	48.0	32.0	307.0	15.0	145.0	6.0	49.0	276.0	121.0	194.0	50.0	33.0	87.0	C. elegans snoRNA ceN47
RF02130	0.0	0.0	0.0	0.0	0.0	0.0	0.0	0.0	0.0	0.0	0.0	0.0	0.0	0.0	0.0	0.0	0.0	0.0	0.0	0.0	0.0	0.0	0.0	GNAS antisense RNA 1 conserved region 4
RF01982	0.0	0.0	0.0	0.0	0.0	0.0	0.0	0.0	0.0	0.0	0.0	0.0	0.0	0.0	0.0	0.0	0.0	0.0	0.0	0.0	0.0	0.0	0.0	Pyrrolysine insertion sequence 1
RF01732	504.0	51.0	3.0	2.0	0.0	18.0	0.0	2.0	3.0	7.0	15.0	6.0	9.0	75.0	1.0	0.0	0.0	1.0	15.0	11.0	45.0	1.0	2.0	asd RNA
RF01733	2.0	0.0	0.0	0.0	0.0	0.0	0.0	0.0	0.0	0.0	0.0	0.0	0.0	1.0	0.0	0.0	0.0	0.0	0.0	0.0	0.0	0.0	0.0	atoC RNA
RF01730	14901.0	13393.0	6078.0	3080.0	3427.0	6314.0	2762.0	3185.0	5641.0	6433.0	8109.0	3560.0	8657.0	5017.0	7825.0	797.0	5534.0	2987.0	6464.0	15891.0	11059.0	2103.0	2444.0	Termite-leu RNA
RF01731	10404.0	7695.0	5116.0	885.0	2639.0	4070.0	95.0	1059.0	805.0	3555.0	1308.0	4326.0	1917.0	300.0	1383.0	42.0	506.0	1144.0	5718.0	21137.0	1995.0	182.0	1131.0	TwoAYGGAY RNA
RF01989	3100.0	1601.0	2743.0	1332.0	349.0	507.0	108.0	810.0	1724.0	2946.0	3919.0	2446.0	4334.0	832.0	4583.0	194.0	1342.0	425.0	2370.0	5914.0	3429.0	1154.0	532.0	Selenocysteine insertion sequence 3
RF01737	0.0	0.0	0.0	0.0	0.0	0.0	0.0	0.0	0.0	0.0	0.0	0.0	0.0	0.0	0.0	0.0	0.0	0.0	0.0	0.0	0.0	0.0	0.0	flpD RNA
RF01734	6317.0	7076.0	4301.0	2092.0	1937.0	2508.0	1388.0	2190.0	4229.0	5233.0	11559.0	4722.0	9025.0	2879.0	7710.0	810.0	4240.0	1738.0	4958.0	14297.0	11237.0	2936.0	1419.0	crcB RNA
RF01735	84.0	6.0	2.0	1.0	3.0	3.0	1.0	2.0	1.0	6.0	2.0	3.0	6.0	2.0	2.0	1.0	2.0	0.0	8.0	36.0	19.0	2.0	1.0	epsC RNA
RF01464	0.0	0.0	0.0	0.0	0.0	0.0	0.0	0.0	0.0	0.0	0.0	0.0	0.0	0.0	0.0	0.0	0.0	0.0	0.0	0.0	0.0	0.0	0.0	Listeria sRNA rliA
RF00829	2812.0	2087.0	2850.0	1054.0	603.0	759.0	140.0	843.0	1866.0	4713.0	6435.0	2263.0	5327.0	681.0	5080.0	506.0	2034.0	498.0	4526.0	8064.0	5101.0	1527.0	1002.0	microRNA mir-149
RF01779	0.0	0.0	0.0	0.0	0.0	0.0	0.0	0.0	0.0	0.0	0.0	0.0	0.0	0.0	0.0	0.0	0.0	0.0	0.0	0.0	0.0	0.0	0.0	AS1726 sRNA
RF01221	0.0	0.0	0.0	0.0	0.0	0.0	0.0	0.0	0.0	0.0	0.0	0.0	0.0	0.0	0.0	0.0	0.0	0.0	0.0	0.0	0.0	0.0	0.0	Small nucleolar RNA U6-47
RF00124	13.0	106.0	239.0	179.0	1.0	3.0	0.0	4.0	13.0	283.0	3.0	2.0	44.0	17.0	129.0	0.0	2.0	5.0	0.0	104.0	2.0	41.0	0.0	IS102 RNA
RF00125	0.0	0.0	0.0	0.0	0.0	0.0	0.0	0.0	0.0	0.0	0.0	0.0	0.0	0.0	0.0	0.0	0.0	0.0	0.0	0.0	0.0	0.0	0.0	IS128 RNA
RF00126	27.0	107.0	239.0	184.0	1.0	4.0	0.0	6.0	20.0	295.0	3.0	9.0	50.0	17.0	129.0	0.0	5.0	5.0	10.0	277.0	2.0	64.0	0.0	ryfA RNA
RF00127	2305.0	3491.0	2224.0	1073.0	1767.0	1723.0	676.0	1279.0	1191.0	1898.0	2750.0	2084.0	2160.0	2140.0	1305.0	449.0	1219.0	1966.0	2721.0	4034.0	3527.0	665.0	987.0	t44 RNA
RF00121	14.0	107.0	239.0	179.0	1.0	4.0	0.0	4.0	13.0	283.0	3.0	3.0	45.0	17.0	129.0	1.0	2.0	5.0	0.0	104.0	2.0	41.0	0.0	MicC RNA
RF00122	13.0	106.0	239.0	179.0	1.0	3.0	0.0	4.0	13.0	283.0	3.0	2.0	44.0	17.0	129.0	0.0	2.0	5.0	0.0	104.0	2.0	41.0	0.0	GadY
RF00043	68.0	55.0	64.0	16.0	13.0	5.0	2.0	11.0	43.0	96.0	131.0	18.0	149.0	6.0	48.0	4.0	37.0	11.0	86.0	205.0	112.0	28.0	35.0	R1162-like plasmid antisense RNA
RF00042	0.0	3.0	6.0	4.0	0.0	0.0	0.0	0.0	0.0	4.0	0.0	0.0	0.0	0.0	3.0	0.0	0.0	0.0	0.0	3.0	0.0	1.0	0.0	CopA-like RNA
RF00041	0.0	0.0	0.0	0.0	0.0	0.0	0.0	0.0	0.0	0.0	0.0	1.0	2.0	0.0	0.0	0.0	0.0	0.0	0.0	0.0	0.0	0.0	0.0	Enteroviral 3' UTR element
RF00040	736.0	170.0	243.0	186.0	3.0	15.0	0.0	8.0	23.0	300.0	14.0	13.0	53.0	18.0	135.0	4.0	7.0	5.0	11.0	376.0	6.0	67.0	3.0	RNase E 5' UTR element
RF00128	687.0	163.0	241.0	186.0	2.0	13.0	0.0	7.0	23.0	297.0	14.0	11.0	51.0	18.0	135.0	5.0	6.0	5.0	10.0	402.0	4.0	65.0	5.0	Glm Y RNA activator of glmS mRNA
RF00525	0.0	0.0	0.0	0.0	0.0	0.0	0.0	0.0	0.0	0.0	0.0	0.0	0.0	0.0	0.0	0.0	0.0	0.0	0.0	0.0	0.0	0.0	0.0	Flavivirus DB element
RF02189	64.0	40.0	0.0	0.0	0.0	1.0	0.0	0.0	0.0	1.0	10.0	0.0	0.0	0.0	1.0	0.0	0.0	0.0	0.0	0.0	0.0	0.0	0.0	ST7 overlapping transcript 4 conserved region 3
RF01026	2385.0	3006.0	1315.0	799.0	759.0	1689.0	853.0	1511.0	1168.0	2095.0	2442.0	408.0	1764.0	1259.0	1698.0	105.0	1557.0	1312.0	2162.0	3841.0	3150.0	2621.0	868.0	microRNA MIR828
RF01849	2.0	0.0	0.0	0.0	0.0	0.0	0.0	0.0	0.0	0.0	0.0	2.0	0.0	0.0	0.0	0.0	0.0	0.0	0.0	0.0	3.0	0.0	4.0	Alphaproteobacteria transfer-messenger RNA
RF01024	7.0	1.0	0.0	0.0	0.0	0.0	0.0	0.0	0.0	0.0	0.0	0.0	0.0	0.0	0.0	0.0	0.0	0.0	0.0	0.0	0.0	0.0	0.0	microRNA mir-944
RF01025	24.0	14.0	42.0	8.0	19.0	18.0	0.0	8.0	9.0	24.0	41.0	31.0	66.0	5.0	13.0	1.0	28.0	10.0	66.0	106.0	60.0	16.0	12.0	microRNA mir-934
RF00519	35353.0	22888.0	29700.0	11774.0	7233.0	8574.0	2315.0	11756.0	21642.0	33144.0	55663.0	31693.0	56371.0	9305.0	51958.0	5341.0	19302.0	6781.0	34810.0	72991.0	49920.0	15859.0	7934.0	suhB
RF00518	1473.0	1018.0	1775.0	739.0	278.0	270.0	112.0	681.0	1567.0	2030.0	3956.0	2343.0	4229.0	634.0	4317.0	399.0	1318.0	294.0	2177.0	4533.0	3523.0	938.0	343.0	speF leader
RF01020	0.0	8.0	0.0	0.0	0.0	2.0	1.0	0.0	4.0	0.0	0.0	0.0	0.0	0.0	18.0	1.0	0.0	0.0	10.0	4.0	0.0	0.0	0.0	microRNA mir-572
RF00723	42.0	24.0	125.0	15.0	36.0	28.0	1.0	9.0	21.0	24.0	70.0	67.0	134.0	7.0	56.0	2.0	22.0	18.0	113.0	275.0	52.0	13.0	18.0	microRNA mir-448
RF00515	8495.0	8784.0	2457.0	1296.0	2407.0	3451.0	1033.0	2719.0	2642.0	2563.0	3560.0	1197.0	2803.0	2074.0	2740.0	736.0	2381.0	1935.0	3000.0	6376.0	4525.0	1253.0	1468.0	PyrR binding site
RF00514	2107.0	467.0	380.0	272.0	67.0	170.0	2.0	20.0	45.0	356.0	84.0	38.0	209.0	146.0	180.0	7.0	51.0	278.0	104.0	682.0	54.0	105.0	13.0	Histidine operon leader
RF00517	1846.0	1260.0	2096.0	851.0	344.0	381.0	130.0	771.0	1787.0	2561.0	4661.0	2574.0	4937.0	735.0	5021.0	445.0	1515.0	346.0	2694.0	5337.0	4078.0	1094.0	475.0	serC leader
RF00516	95.0	8.0	13.0	3.0	3.0	5.0	1.0	2.0	2.0	16.0	2.0	5.0	27.0	3.0	17.0	2.0	2.0	1.0	10.0	45.0	24.0	3.0	2.0	ylbH leader
RF01844	0.0	0.0	0.0	0.0	0.0	0.0	0.0	0.0	0.0	0.0	0.0	0.0	0.0	0.0	0.0	0.0	0.0	0.0	0.0	0.0	0.0	0.0	0.0	SmY spliceosomal RNA
RF01180	0.0	0.0	0.0	0.0	0.0	0.0	0.0	0.0	0.0	0.0	0.0	0.0	0.0	0.0	0.0	0.0	0.0	0.0	0.0	0.0	0.0	0.0	0.0	Small nucleolar RNA snoR110
RF00513	714.0	186.0	270.0	203.0	20.0	99.0	2.0	14.0	113.0	314.0	32.0	297.0	126.0	27.0	155.0	6.0	16.0	5.0	36.0	405.0	42.0	74.0	10.0	Tryptophan operon leader
RF00512	1336.0	438.0	1513.0	386.0	688.0	633.0	10.0	275.0	520.0	810.0	486.0	2217.0	948.0	88.0	443.0	32.0	200.0	284.0	1636.0	1996.0	660.0	194.0	380.0	Leucine operon leader
RF02001	10468.0	11512.0	8994.0	3924.0	2720.0	3059.0	999.0	3657.0	7169.0	10526.0	17388.0	11028.0	19139.0	3567.0	19917.0	1059.0	5932.0	2023.0	10562.0	24019.0	16022.0	4756.0	1785.0	Group II catalytic intron D1-D4-3
RF02000	132.0	806.0	131.0	28.0	36.0	46.0	7.0	43.0	98.0	122.0	230.0	116.0	273.0	34.0	451.0	33.0	177.0	35.0	145.0	461.0	318.0	96.0	37.0	microRNA MIR1846
RF02003	2387.0	2022.0	1954.0	941.0	303.0	624.0	104.0	645.0	1468.0	2242.0	3534.0	2079.0	3912.0	582.0	4189.0	207.0	1279.0	260.0	1858.0	4756.0	3201.0	905.0	310.0	Group II catalytic intron D1-D4-4
RF02005	1941.0	2213.0	351.0	143.0	93.0	476.0	28.0	157.0	174.0	605.0	857.0	222.0	563.0	39.0	767.0	74.0	162.0	44.0	371.0	1814.0	407.0	106.0	139.0	Group II catalytic intron D1-D4-6
RF02004	1962.0	1519.0	314.0	190.0	142.0	617.0	9.0	51.0	125.0	238.0	137.0	43.0	232.0	28.0	147.0	10.0	50.0	86.0	254.0	792.0	85.0	145.0	26.0	Group II catalytic intron D1-D4-5
RF01749	2934.0	1948.0	592.0	491.0	877.0	1097.0	309.0	610.0	412.0	881.0	362.0	146.0	475.0	690.0	524.0	203.0	571.0	583.0	1074.0	2789.0	669.0	327.0	85.0	pan motif
RF01748	687.0	164.0	241.0	186.0	2.0	13.0	0.0	7.0	23.0	297.0	14.0	11.0	51.0	18.0	135.0	4.0	6.0	5.0	10.0	368.0	4.0	65.0	4.0	nuoG RNA
RF01747	859.0	1938.0	1787.0	532.0	837.0	384.0	408.0	1022.0	1198.0	451.0	1119.0	823.0	710.0	238.0	735.0	512.0	657.0	408.0	1097.0	2618.0	968.0	472.0	773.0	msiK RNA
RF01746	1852.0	2762.0	2964.0	827.0	1081.0	616.0	443.0	1385.0	1714.0	1576.0	2197.0	1420.0	2186.0	452.0	2276.0	639.0	1173.0	699.0	3053.0	3524.0	2448.0	883.0	1276.0	mraW RNA
RF01745	0.0	0.0	0.0	0.0	0.0	2.0	0.0	0.0	0.0	0.0	0.0	0.0	0.0	1.0	0.0	0.0	0.0	0.0	0.0	19.0	0.0	0.0	0.0	manA RNA
RF01744	6.0	0.0	13.0	2.0	7.0	4.0	0.0	5.0	0.0	9.0	4.0	16.0	0.0	0.0	0.0	0.0	2.0	4.0	31.0	0.0	3.0	0.0	1.0	livK RNA
RF01743	5.0	1.0	0.0	3.0	0.0	1.0	0.0	0.0	1.0	2.0	3.0	0.0	0.0	0.0	0.0	0.0	0.0	1.0	0.0	3.0	0.0	0.0	0.0	leu/phe leader RNA from Lactococcus lactis
RF01675	266.0	44.0	1021.0	90.0	578.0	311.0	0.0	158.0	42.0	49.0	122.0	962.0	130.0	5.0	63.0	3.0	85.0	245.0	1203.0	492.0	357.0	30.0	279.0	Pseudomonas sRNA CrcZ
RF01741	0.0	0.0	0.0	0.0	0.0	0.0	0.0	0.0	0.0	0.0	0.0	0.0	0.0	0.0	0.0	0.0	0.0	0.0	0.0	0.0	0.0	0.0	0.0	hopC RNA
RF01740	59.0	24.0	101.0	21.0	52.0	35.0	0.0	22.0	12.0	41.0	81.0	89.0	87.0	4.0	26.0	2.0	35.0	21.0	161.0	133.0	74.0	20.0	24.0	gyrA RNA
RF01643	0.0	0.0	0.0	0.0	0.0	0.0	0.0	0.0	0.0	0.0	0.0	0.0	0.0	0.0	0.0	0.0	0.0	0.0	0.0	0.0	0.0	0.0	0.0	C. elegans sRNA ceN56
RF01674	246.0	32.0	981.0	84.0	560.0	298.0	0.0	153.0	36.0	33.0	91.0	933.0	90.0	4.0	53.0	2.0	68.0	237.0	1144.0	423.0	321.0	21.0	269.0	Pseudomonas sRNA P27
RF01673	246.0	32.0	981.0	84.0	560.0	299.0	0.0	153.0	36.0	33.0	91.0	933.0	90.0	4.0	53.0	2.0	73.0	237.0	1144.0	423.0	321.0	21.0	269.0	PhrS
RF00058	0.0	0.0	0.0	0.0	0.0	0.0	0.0	0.0	0.0	0.0	0.0	0.0	0.0	0.0	0.0	0.0	0.0	0.0	0.0	0.0	0.0	0.0	0.0	HgcF RNA
RF01293	0.0	0.0	0.0	0.0	0.0	0.0	0.0	0.0	0.0	0.0	0.0	0.0	0.0	0.0	0.0	0.0	0.0	0.0	0.0	0.0	0.0	0.0	0.0	Small nucleolar RNA ACA59
RF01672	0.0	0.0	0.0	0.0	0.0	0.0	0.0	0.0	0.0	0.0	0.0	0.0	0.0	0.0	0.0	0.0	0.0	0.0	0.0	0.0	0.0	0.0	0.0	Psudomonas sRNA P2
RF01671	18.0	4.0	12.0	11.0	11.0	11.0	0.0	8.0	3.0	9.0	27.0	19.0	36.0	2.0	11.0	1.0	11.0	2.0	19.0	50.0	25.0	11.0	5.0	Pseudomonas sRNA P18
RF02077	0.0	0.0	0.0	0.0	0.0	0.0	0.0	0.0	0.0	0.0	0.0	0.0	0.0	0.0	0.0	0.0	0.0	0.0	0.0	0.0	0.0	0.0	0.0	Salmonella enterica sRNA STnc220
RF01727	9.0	6.0	10.0	4.0	2.0	7.0	0.0	3.0	3.0	2.0	13.0	2.0	11.0	3.0	18.0	23.0	3.0	0.0	1.0	23.0	14.0	3.0	4.0	SAM/SAH riboswitch
RF00340	0.0	0.0	0.0	0.0	0.0	0.0	0.0	0.0	0.0	0.0	0.0	0.0	0.0	1.0	0.0	1.0	0.0	268.0	1.0	5.0	0.0	0.0	0.0	Small nucleolar RNA SNORA36 family
RF00341	1060.0	1524.0	370.0	414.0	302.0	846.0	185.0	1102.0	207.0	1223.0	397.0	124.0	371.0	1082.0	414.0	101.0	542.0	830.0	1152.0	850.0	383.0	2490.0	319.0	Small nucleolar RNA Z39
RF00344	0.0	0.0	0.0	0.0	0.0	0.0	0.0	0.0	0.0	0.0	0.0	0.0	0.0	0.0	0.0	0.0	0.0	0.0	0.0	0.0	0.0	0.0	0.0	Small nucleolar RNA Z267
RF00348	0.0	0.0	0.0	0.0	0.0	0.0	0.0	0.0	0.0	0.0	0.0	0.0	0.0	0.0	0.0	0.0	0.0	0.0	0.0	0.0	0.0	0.0	0.0	Small nucleolar RNA snoR9
RF00349	3476.0	4314.0	616.0	414.0	853.0	1250.0	222.0	657.0	576.0	1453.0	411.0	790.0	1250.0	2033.0	739.0	493.0	710.0	422.0	954.0	2869.0	762.0	368.0	330.0	Small nucleolar RNA R11/Z151
RF01279	11.0	34.0	0.0	0.0	1.0	6.0	0.0	0.0	0.0	0.0	0.0	0.0	0.0	0.0	0.0	0.0	0.0	0.0	3.0	0.0	0.0	0.0	0.0	Small nucleolar RNA snoR53Y
RF00684	34.0	2.0	3.0	0.0	0.0	0.0	0.0	0.0	0.0	0.0	0.0	0.0	0.0	0.0	4.0	2.0	0.0	0.0	3.0	0.0	14.0	0.0	0.0	mir-122 microRNA precursor
RF01112	0.0	0.0	0.0	0.0	0.0	0.0	0.0	0.0	0.0	0.0	0.0	0.0	0.0	0.0	0.0	0.0	0.0	0.0	0.0	0.0	0.0	0.0	0.0	Pseudoknot of upstream pseudoknot domain (UPD) of the 3'UTR
RF00468	30.0	21.0	33.0	19.0	8.0	15.0	8.0	12.0	61.0	60.0	161.0	71.0	164.0	12.0	78.0	5.0	30.0	9.0	81.0	112.0	179.0	32.0	13.0	Hepatitis C virus stem-loop VII
RF00581	0.0	0.0	1.0	0.0	0.0	0.0	1.0	1.0	0.0	1.0	2.0	0.0	9.0	0.0	0.0	0.0	0.0	0.0	0.0	9.0	0.0	1.0	0.0	Small nucleolar SNORD12/SNORD106
RF01116	343.0	137.0	133.0	67.0	26.0	75.0	4.0	54.0	126.0	222.0	287.0	194.0	292.0	36.0	245.0	21.0	97.0	20.0	155.0	333.0	244.0	108.0	58.0	Cyanobacterial functional RNA 1
RF01117	4.0	785.0	2.0	1.0	1.0	0.0	2.0	1.0	1.0	7.0	0.0	0.0	3.0	0.0	0.0	1.0	0.0	0.0	11.0	0.0	3.0	3.0	0.0	Ciona microRNA mir-92
RF01114	0.0	0.0	0.0	0.0	0.0	0.0	0.0	0.0	0.0	0.0	0.0	0.0	0.0	0.0	0.0	0.0	0.0	0.0	0.0	0.0	0.0	0.0	0.0	Pseudoknot of upstream pseudoknot domain (UPD) of the 3'UTR
RF01115	8.0	10.0	10.0	8.0	1.0	1.0	0.0	2.0	8.0	26.0	0.0	3.0	31.0	5.0	17.0	0.0	10.0	1.0	13.0	49.0	27.0	3.0	2.0	Pseudoknot of upstream pseudoknot domain (UPD) of the 3'UTR
RF00588	17.0	108.0	2.0	0.0	6.0	10.0	0.0	3.0	14.0	79.0	8.0	3.0	0.0	1.0	19.0	2.0	9.0	3.0	0.0	4.0	4.0	0.0	2.0	Small nucleolar RNA SNORD41
RF00462	60.0	5.0	6.0	0.0	0.0	94.0	22.0	10.0	0.0	56.0	28.0	15.0	6.0	0.0	0.0	0.0	0.0	1.0	20.0	19.0	3.0	1.0	0.0	APC internal ribosome entry site (IRES)
RF00465	0.0	5.0	5.0	2.0	2.0	0.0	0.0	1.0	4.0	6.0	44.0	6.0	7.0	2.0	14.0	0.0	6.0	1.0	4.0	9.0	22.0	7.0	1.0	Japanese encephalitis virus (JEV) hairpin structure
RF00464	29.0	8.0	18.0	11.0	11.0	28.0	3.0	9.0	834.0	8.0	53.0	52.0	57.0	11.0	27.0	2.0	55.0	56.0	23.0	26.0	21.0	91.0	21.0	mir-92 microRNA precursor family
RF01297	0.0	0.0	0.0	0.0	0.0	0.0	0.0	0.0	0.0	0.0	0.0	0.0	0.0	0.0	0.0	0.0	0.0	0.0	0.0	0.0	0.0	0.0	0.0	Small nucleolar RNA sR40
RF00458	0.0	0.0	0.0	0.0	0.0	0.0	0.0	0.0	0.0	0.0	0.0	0.0	0.0	0.0	0.0	0.0	0.0	0.0	0.0	0.0	0.0	0.0	0.0	Cripavirus internal ribosome entry site (IRES)
RF01536	0.0	0.0	0.0	0.0	0.0	0.0	0.0	0.0	0.0	0.0	0.0	0.0	0.0	0.0	0.0	0.0	0.0	0.0	0.0	0.0	0.0	0.0	0.0	Trypanosomatid snoRNA TB10Cs5H3
RF01596	0.0	0.0	0.0	0.0	0.0	0.0	0.0	0.0	0.0	0.0	0.0	0.0	0.0	0.0	0.0	0.0	0.0	0.0	0.0	0.0	0.0	0.0	0.0	small nucleolar RNA snoR20
RF01597	0.0	0.0	0.0	0.0	0.0	0.0	0.0	0.0	0.0	0.0	0.0	0.0	0.0	0.0	0.0	0.0	0.0	0.0	0.0	0.0	0.0	0.0	0.0	small nucleolar RNA snoR22
RF00905	11.0	34.0	0.0	0.0	3.0	6.0	0.0	0.0	0.0	0.0	0.0	0.0	0.0	0.0	4.0	0.0	0.0	0.0	3.0	0.0	6.0	0.0	0.0	microRNA mir-789
RF00869	675.0	574.0	831.0	294.0	181.0	178.0	43.0	249.0	516.0	1405.0	1817.0	587.0	1661.0	204.0	1369.0	222.0	675.0	161.0	1368.0	2421.0	1375.0	433.0	202.0	microRNA mir-BART7
RF00868	116.0	694.0	14.0	3.0	1.0	21.0	0.0	0.0	8.0	1.0	15.0	4.0	19.0	1.0	9.0	7.0	10.0	2.0	19.0	8.0	6.0	3.0	5.0	microRNA mir-BART15
RF01590	0.0	13.0	0.0	3.0	0.0	1.0	0.0	0.0	0.0	47.0	0.0	0.0	0.0	0.0	0.0	0.0	2.0	0.0	0.0	0.0	5.0	0.0	0.0	small nucleolar RNA snoR14
RF01591	0.0	0.0	0.0	0.0	0.0	0.0	0.0	0.0	0.0	0.0	0.0	0.0	0.0	0.0	0.0	0.0	0.0	0.0	0.0	0.0	0.0	0.0	0.0	small nucleolar RNA snoR15
RF00865	55.0	34.0	54.0	10.0	7.0	8.0	2.0	8.0	42.0	48.0	128.0	23.0	74.0	23.0	70.0	2.0	16.0	8.0	45.0	55.0	55.0	20.0	9.0	microRNA MIR169_5
RF00864	91.0	42.0	87.0	16.0	48.0	25.0	3.0	14.0	39.0	63.0	96.0	70.0	81.0	19.0	83.0	4.0	24.0	18.0	152.0	119.0	41.0	28.0	24.0	microRNA mir-BART20
RF00867	1376.0	1382.0	1538.0	659.0	260.0	307.0	101.0	568.0	1383.0	1907.0	3391.0	2053.0	3742.0	563.0	3905.0	145.0	1099.0	241.0	1762.0	5118.0	3029.0	795.0	298.0	microRNA mir-BART5
RF00866	696.0	158.0	195.0	93.0	35.0	79.0	3.0	58.0	83.0	235.0	324.0	178.0	205.0	27.0	434.0	15.0	92.0	25.0	196.0	530.0	335.0	99.0	39.0	microRNA mir-BART3
RF00861	726.0	1040.0	313.0	88.0	57.0	123.0	5.0	131.0	25.0	95.0	74.0	234.0	61.0	10.0	82.0	8.0	14.0	100.0	468.0	202.0	22.0	60.0	64.0	microRNA mir-488
RF00863	159.0	38.0	16.0	12.0	13.0	22.0	5.0	28.0	13.0	128.0	37.0	56.0	47.0	2.0	50.0	1.0	7.0	1.0	41.0	320.0	14.0	6.0	20.0	microRNA mir-BART17
RF00862	2732.0	1502.0	1853.0	813.0	296.0	914.0	123.0	660.0	2676.0	2118.0	4024.0	2301.0	4375.0	622.0	4296.0	175.0	1269.0	1678.0	1998.0	5453.0	3724.0	2977.0	347.0	microRNA mir-491
RF00645	19.0	2.0	6.0	2.0	1.0	8.0	0.0	0.0	0.0	0.0	0.0	0.0	0.0	7.0	0.0	0.0	0.0	0.0	0.0	2.0	0.0	0.0	0.0	microRNA MIR169_2
RF00647	41.0	3.0	5.0	0.0	0.0	0.0	1.0	1.0	0.0	0.0	4.0	0.0	0.0	0.0	10.0	2.0	0.0	0.0	3.0	0.0	15.0	0.0	0.0	microRNA MIR164
RF00646	0.0	0.0	0.0	0.0	0.0	0.0	0.0	0.0	0.0	0.0	0.0	0.0	0.0	0.0	0.0	0.0	0.0	0.0	0.0	0.0	0.0	0.0	0.0	microRNA mir-204
RF00641	0.0	0.0	0.0	0.0	0.0	0.0	0.0	0.0	0.0	0.0	0.0	0.0	0.0	0.0	0.0	0.0	0.0	0.0	0.0	0.0	0.0	0.0	0.0	microRNA mir-154
RF00640	0.0	83.0	0.0	0.0	6.0	8.0	0.0	3.0	14.0	79.0	8.0	0.0	0.0	0.0	1.0	0.0	0.0	0.0	0.0	0.0	0.0	0.0	0.0	microRNA MIR167_1
RF01011	135.0	130.0	181.0	63.0	39.0	40.0	9.0	51.0	116.0	322.0	402.0	125.0	358.0	41.0	292.0	14.0	142.0	34.0	280.0	545.0	327.0	100.0	42.0	microRNA mir-605
RF00284	1.0	0.0	0.0	0.0	0.0	0.0	0.0	0.0	0.0	0.0	0.0	0.0	0.0	0.0	0.0	0.0	0.0	0.0	0.0	0.0	0.0	0.0	0.0	Small nucleolar RNA SNORD74
RF00594	289.0	201.0	174.0	54.0	27.0	202.0	6.0	53.0	116.0	292.0	363.0	58.0	365.0	37.0	161.0	15.0	91.0	18.0	194.0	722.0	259.0	81.0	90.0	Small nucleolar RNA SNORD86
RF00648	0.0	0.0	0.0	0.0	0.0	0.0	0.0	0.0	0.0	0.0	0.0	0.0	0.0	0.0	0.0	0.0	0.0	0.0	0.0	0.0	0.0	0.0	0.0	microRNA MIR396
RF01276	0.0	0.0	0.0	0.0	0.0	0.0	0.0	0.0	0.0	0.0	0.0	0.0	0.0	0.0	0.0	0.0	0.0	0.0	0.0	0.0	0.0	0.0	0.0	Small nucleolar RNA sR53
RF00887	0.0	0.0	0.0	0.0	0.0	0.0	0.0	0.0	0.0	0.0	0.0	0.0	0.0	0.0	0.0	0.0	0.0	0.0	0.0	0.0	0.0	0.0	0.0	microRNA mir-802
RF00886	1198.0	1077.0	418.0	599.0	195.0	772.0	209.0	1958.0	72.0	1379.0	162.0	56.0	150.0	1230.0	174.0	59.0	98.0	1386.0	1650.0	83.0	214.0	4549.0	495.0	microRNA MIR807
RF00885	0.0	0.0	0.0	0.0	0.0	0.0	0.0	0.0	0.0	0.0	0.0	0.0	0.0	0.0	0.0	0.0	0.0	0.0	0.0	0.0	0.0	0.0	0.0	microRNA MIR821
RF00884	0.0	0.0	0.0	0.0	0.0	0.0	0.0	0.0	0.0	0.0	0.0	0.0	0.0	0.0	0.0	0.0	0.0	0.0	0.0	0.0	0.0	0.0	0.0	microRNA MIR815
RF00883	34.0	7.0	11.0	3.0	3.0	4.0	0.0	2.0	13.0	10.0	35.0	31.0	34.0	11.0	14.0	1.0	14.0	1.0	9.0	14.0	21.0	7.0	2.0	microRNA MIR820
RF01275	0.0	0.0	0.0	0.0	0.0	0.0	0.0	0.0	0.0	0.0	0.0	0.0	0.0	0.0	0.0	0.0	0.0	0.0	0.0	0.0	0.0	0.0	0.0	Small nucleolar RNA sR22
RF00768	8.0	2.0	0.0	2.0	0.0	2.0	0.0	0.0	1.0	42.0	0.0	0.0	14.0	0.0	4.0	0.0	0.0	0.0	0.0	5.0	4.0	0.0	1.0	microRNA MIR405
RF00769	471.0	1473.0	393.0	207.0	38.0	132.0	23.0	72.0	160.0	449.0	487.0	110.0	606.0	45.0	308.0	22.0	57.0	323.0	282.0	1523.0	179.0	172.0	44.0	microRNA mir-331
RF00767	1810.0	1108.0	1543.0	575.0	359.0	581.0	76.0	513.0	1009.0	2599.0	3272.0	1101.0	3025.0	355.0	2702.0	122.0	1239.0	570.0	2483.0	5024.0	2697.0	850.0	380.0	microRNA mir-150
RF00764	51.0	35.0	48.0	13.0	4.0	10.0	3.0	15.0	42.0	40.0	120.0	28.0	106.0	7.0	96.0	7.0	47.0	10.0	57.0	114.0	71.0	34.0	10.0	microRNA mir-191
RF01274	0.0	0.0	0.0	0.0	0.0	0.0	0.0	0.0	0.0	0.0	0.0	0.0	0.0	0.0	0.0	0.0	0.0	0.0	0.0	0.0	0.0	0.0	0.0	Small nucleolar RNA sR45
RF01043	0.0	0.0	0.0	0.0	0.0	0.0	0.0	0.0	0.0	0.0	0.0	0.0	0.0	0.0	0.0	0.0	0.0	0.0	0.0	0.0	0.0	0.0	0.0	microRNA MIR1023
RF00763	0.0	0.0	0.0	0.0	0.0	0.0	0.0	0.0	0.0	0.0	0.0	0.0	0.0	0.0	0.0	0.0	0.0	0.0	0.0	0.0	0.0	0.0	0.0	microRNA mir-339
RF00888	14.0	4.0	4.0	0.0	0.0	0.0	0.0	0.0	0.0	0.0	1.0	0.0	0.0	0.0	0.0	0.0	0.0	0.0	6.0	0.0	0.0	0.0	0.0	microRNA mir-770
RF01163	16.0	21.0	24.0	16.0	16.0	74.0	1.0	7.0	80.0	14.0	2.0	282.0	34.0	34.0	19.0	1.0	47.0	2.0	18.0	45.0	121.0	5.0	16.0	Small nucleolar RNA snoR64a
RF01161	0.0	0.0	0.0	0.0	0.0	0.0	0.0	0.0	0.0	0.0	0.0	0.0	0.0	0.0	0.0	0.0	0.0	0.0	0.0	0.0	0.0	0.0	0.0	Small nucleolar RNA SNORD5
RF01206	688.0	774.0	588.0	268.0	515.0	804.0	705.0	302.0	629.0	263.0	460.0	57.0	236.0	381.0	205.0	14.0	1000.0	1017.0	664.0	648.0	1731.0	48.0	488.0	Small nucleolar RNA snoR109
RF01539	7404.0	6628.0	3364.0	2002.0	1841.0	2819.0	824.0	1746.0	3572.0	4278.0	7078.0	3763.0	6220.0	1318.0	4652.0	1161.0	2393.0	2144.0	4152.0	11631.0	6512.0	1632.0	1499.0	Trypanosomatid snoRNA TB11Cs4H1
RF00903	0.0	0.0	0.0	0.0	0.0	0.0	0.0	0.0	0.0	0.0	0.0	0.0	0.0	0.0	2.0	1.0	0.0	0.0	0.0	14.0	0.0	0.0	0.0	microRNA mir-359
RF01813	714.0	469.0	958.0	717.0	6.0	15.0	1.0	17.0	54.0	1137.0	14.0	12.0	180.0	68.0	521.0	3.0	11.0	19.0	1.0	425.0	21.0	167.0	2.0	rdlD antitoxin
RF00553	9.0	0.0	0.0	1.0	0.0	2.0	0.0	0.0	0.0	0.0	0.0	1.0	2.0	0.0	0.0	0.0	0.0	0.0	0.0	13.0	0.0	1.0	0.0	Small Cajal body specific RNA 1
RF01119	0.0	0.0	0.0	0.0	0.0	0.0	0.0	0.0	0.0	0.0	0.0	0.0	0.0	0.0	0.0	0.0	0.0	0.0	0.0	0.0	0.0	0.0	0.0	Small nucleolar RNA sR32
RF01722	0.0	0.0	0.0	0.0	0.0	0.0	0.0	0.0	0.0	0.0	0.0	0.0	0.0	0.0	0.0	0.0	0.0	0.0	0.0	0.0	0.0	0.0	0.0	Pyrobac-1 RNA
RF02269	0.0	0.0	0.0	0.0	0.0	0.0	0.0	0.0	0.0	0.0	0.0	0.0	0.0	0.0	0.0	0.0	0.0	0.0	0.0	0.0	0.0	0.0	0.0	Heliobacter pylori small RNA HPnc0580
RF02268	0.0	1.0	0.0	0.0	0.0	0.0	0.0	0.0	0.0	0.0	0.0	0.0	5.0	0.0	0.0	0.0	0.0	0.0	0.0	0.0	0.0	0.0	0.0	MtlS RNA
RF01128	0.0	0.0	0.0	0.0	0.0	0.0	0.0	0.0	0.0	0.0	0.0	0.0	0.0	0.0	0.0	0.0	0.0	0.0	0.0	0.0	0.0	0.0	0.0	Small nucleolar RNA sR42
RF02260	0.0	0.0	0.0	0.0	0.0	0.0	0.0	0.0	0.0	0.0	0.0	0.0	0.0	0.0	0.0	0.0	0.0	0.0	0.0	0.0	0.0	0.0	0.0	MAT2A 3'UTR stem loop A
RF01812	1.0	0.0	0.0	0.0	0.0	0.0	0.0	0.0	0.0	0.0	0.0	0.0	0.0	0.0	0.0	0.0	0.0	0.0	0.0	0.0	0.0	0.0	0.0	Pxr regulatory sRNA
RF00084	28.0	113.0	239.0	184.0	1.0	5.0	0.0	6.0	20.0	295.0	3.0	10.0	50.0	17.0	129.0	3.0	5.0	5.0	10.0	307.0	2.0	64.0	3.0	CsrC RNA family
RF00083	690.0	166.0	241.0	186.0	2.0	13.0	0.0	7.0	23.0	297.0	14.0	14.0	54.0	18.0	135.0	4.0	6.0	5.0	10.0	347.0	4.0	65.0	1.0	GlmZ RNA activator of glmS mRNA
RF00082	714.0	177.0	243.0	191.0	7.0	17.0	1.0	16.0	38.0	331.0	66.0	29.0	98.0	23.0	149.0	4.0	11.0	7.0	39.0	404.0	17.0	69.0	13.0	SraG RNA
RF00081	688.0	164.0	241.0	186.0	2.0	13.0	0.0	7.0	23.0	297.0	14.0	12.0	52.0	18.0	135.0	4.0	6.0	5.0	10.0	376.0	4.0	65.0	3.0	ArcZ RNA
RF00080	11632.0	13727.0	7960.0	3136.0	3475.0	4103.0	1090.0	3765.0	3973.0	6428.0	8735.0	5028.0	7170.0	4051.0	5455.0	1938.0	3314.0	2142.0	6973.0	15250.0	8654.0	3442.0	1886.0	yybP-ykoY leader
RF00168	6536.0	8966.0	2803.0	1459.0	2267.0	4547.0	2262.0	1436.0	2940.0	1786.0	1751.0	240.0	1619.0	3457.0	1298.0	38.0	3078.0	1705.0	2821.0	5284.0	5821.0	519.0	1612.0	Lysine riboswitch
RF00169	14337.0	14669.0	9399.0	4287.0	4936.0	5942.0	2575.0	5422.0	6705.0	9230.0	13466.0	8064.0	12543.0	5468.0	11040.0	2215.0	6039.0	4843.0	10651.0	20571.0	14233.0	4618.0	3475.0	Bacterial small signal recognition particle RNA
RF00243	1.0	1.0	0.0	0.0	0.0	1.0	0.0	0.0	4.0	0.0	0.0	0.0	19.0	1.0	1.0	0.0	0.0	1.0	0.0	0.0	0.0	2.0	0.0	traJ 5' UTR
RF00242	29.0	86.0	23.0	8.0	6.0	9.0	1.0	7.0	5.0	23.0	10.0	15.0	41.0	3.0	25.0	1.0	15.0	2.0	17.0	72.0	35.0	8.0	4.0	ctRNA
RF00245	234.0	37.0	6.0	4.0	1.0	10.0	0.0	2.0	2.0	8.0	45.0	0.0	10.0	8.0	17.0	4.0	0.0	2.0	6.0	15.0	0.0	6.0	15.0	mir-19 microRNA precursor family
RF00244	77.0	67.0	11.0	4.0	2.0	76.0	1.0	9.0	2.0	37.0	46.0	3.0	10.0	4.0	69.0	4.0	0.0	270.0	11.0	273.0	26.0	0.0	3.0	mir-26 microRNA precursor family
RF00247	716.0	462.0	509.0	335.0	125.0	127.0	34.0	232.0	749.0	910.0	1346.0	1700.0	1513.0	264.0	1071.0	60.0	576.0	163.0	685.0	2190.0	1141.0	355.0	164.0	mir-160 microRNA precursor family
RF00919	0.0	0.0	0.0	0.0	0.0	0.0	0.0	0.0	0.0	0.0	0.0	0.0	0.0	0.0	0.0	0.0	0.0	0.0	0.0	0.0	0.0	0.0	0.0	microRNA mir-874
RF00160	4051.0	5993.0	2758.0	1967.0	3321.0	4390.0	2997.0	2557.0	2537.0	2745.0	3023.0	1290.0	2428.0	1520.0	1964.0	479.0	2725.0	4841.0	3782.0	5376.0	5622.0	1188.0	1793.0	Small nucleolar RNA Z159/U59
RF00161	1118.0	2648.0	1185.0	232.0	731.0	753.0	64.0	242.0	269.0	632.0	436.0	1058.0	578.0	552.0	314.0	79.0	488.0	651.0	1485.0	870.0	729.0	225.0	321.0	Nanos 3' UTR translation control element
RF00162	6175.0	8187.0	3192.0	1554.0	2879.0	4001.0	2434.0	3389.0	3028.0	3557.0	5763.0	1641.0	4475.0	1653.0	3141.0	984.0	3435.0	3553.0	3994.0	8248.0	8160.0	2200.0	1844.0	SAM riboswitch (S box leader)
RF00039	698.0	259.0	480.0	358.0	3.0	8.0	2.0	10.0	45.0	571.0	42.0	36.0	136.0	44.0	276.0	3.0	19.0	10.0	10.0	217.0	25.0	91.0	3.0	DicF RNA
RF00164	0.0	0.0	0.0	0.0	0.0	0.0	0.0	0.0	0.0	0.0	0.0	0.0	0.0	0.0	0.0	0.0	0.0	0.0	0.0	0.0	0.0	0.0	0.0	Coronavirus 3' stem-loop II-like motif (s2m)
RF00166	324.0	71.0	1052.0	118.0	587.0	333.0	8.0	177.0	145.0	130.0	308.0	1046.0	315.0	19.0	138.0	10.0	106.0	573.0	1280.0	590.0	526.0	137.0	288.0	PrrB/RsmZ RNA family
RF00167	5700.0	6813.0	3875.0	1816.0	3554.0	6018.0	4362.0	2198.0	3885.0	1833.0	2598.0	309.0	1634.0	4571.0	1206.0	35.0	5706.0	3076.0	4490.0	3959.0	10780.0	111.0	3039.0	Purine riboswitch
RF02039	0.0	0.0	0.0	0.0	0.0	0.0	0.0	0.0	0.0	0.0	0.0	0.0	0.0	0.0	0.0	0.0	0.0	0.0	0.0	0.0	0.0	0.0	0.0	SPRY4-IT1 conserved region 2
RF00037	438.0	66.0	2.0	10.0	6.0	16.0	0.0	0.0	1.0	0.0	19.0	13.0	16.0	0.0	16.0	2.0	14.0	0.0	4.0	78.0	0.0	24.0	0.0	Iron response element I
RF01310	0.0	0.0	0.0	0.0	0.0	0.0	0.0	0.0	0.0	0.0	0.0	0.0	0.0	0.0	0.0	0.0	0.0	0.0	0.0	0.0	0.0	0.0	0.0	Small nucleolar RNA sR7
RF00586	0.0	0.0	0.0	1.0	0.0	0.0	0.0	0.0	5.0	0.0	0.0	3.0	2.0	0.0	7.0	0.0	2.0	0.0	0.0	0.0	1.0	0.0	0.0	Small nucleolar RNA SNORA12
RF00898	0.0	0.0	2.0	0.0	0.0	0.0	0.0	2.0	0.0	0.0	0.0	0.0	2.0	0.0	0.0	0.0	0.0	0.0	0.0	1.0	0.0	0.0	0.0	microRNA mir-242
RF00060	0.0	0.0	0.0	0.0	0.0	0.0	0.0	0.0	0.0	0.0	0.0	0.0	0.0	0.0	0.0	0.0	0.0	0.0	0.0	0.0	0.0	0.0	0.0	HgcE RNA
RF01703	0.0	0.0	0.0	0.0	0.0	0.0	0.0	0.0	0.0	0.0	0.0	0.0	0.0	0.0	0.0	0.0	0.0	0.0	0.0	0.0	0.0	0.0	0.0	Dictyoglomi-1 RNA
RF01702	450.0	1315.0	140.0	50.0	60.0	55.0	2.0	20.0	38.0	60.0	120.0	80.0	72.0	2.0	105.0	6.0	145.0	27.0	126.0	317.0	144.0	49.0	17.0	Cyano-2 RNA
RF01068	5658.0	2743.0	5410.0	1972.0	1269.0	1109.0	235.0	1794.0	3622.0	4941.0	8988.0	6540.0	9260.0	1402.0	9459.0	693.0	2935.0	1008.0	6128.0	11315.0	7884.0	2216.0	1317.0	mini-ykkC RNA motif
RF01069	160.0	48.0	408.0	494.0	962.0	855.0	576.0	800.0	270.0	262.0	56.0	96.0	83.0	214.0	42.0	6.0	187.0	1504.0	821.0	297.0	533.0	18.0	338.0	purD RNA motif
RF01707	766.0	425.0	748.0	550.0	13.0	23.0	1.0	22.0	96.0	888.0	146.0	48.0	307.0	56.0	413.0	9.0	26.0	14.0	47.0	803.0	77.0	179.0	12.0	JUMPstart RNA
RF02040	0.0	0.0	0.0	0.0	0.0	0.0	0.0	0.0	0.0	0.0	0.0	0.0	0.0	0.0	0.0	0.0	0.0	0.0	0.0	0.0	0.0	0.0	0.0	HOXA transcript at the distal tip, conserved region 1
RF01705	4766.0	5638.0	1990.0	879.0	938.0	2067.0	154.0	1371.0	827.0	2413.0	2336.0	1426.0	2361.0	981.0	1863.0	405.0	726.0	1448.0	2961.0	4100.0	2329.0	2825.0	749.0	Flavo-1 RNA
RF01704	1157.0	846.0	1451.0	631.0	214.0	204.0	93.0	553.0	1342.0	1739.0	3312.0	1975.0	3606.0	559.0	3782.0	143.0	1082.0	222.0	1584.0	3809.0	2979.0	780.0	277.0	Downstream peptide RNA
RF01063	1109.0	1146.0	1076.0	152.0	599.0	397.0	21.0	201.0	129.0	298.0	313.0	967.0	415.0	69.0	333.0	283.0	193.0	533.0	1195.0	996.0	503.0	190.0	305.0	microRNA mir-324
RF01709	524.0	401.0	8.0	3.0	2.0	27.0	1.0	3.0	4.0	14.0	34.0	7.0	18.0	87.0	18.0	7.0	7.0	1.0	27.0	76.0	62.0	5.0	2.0	Lacto-rpoB RNA
RF01708	585.0	500.0	93.0	82.0	185.0	96.0	52.0	77.0	100.0	199.0	115.0	83.0	107.0	468.0	120.0	65.0	378.0	107.0	245.0	207.0	174.0	124.0	55.0	L17 ribosomal protein downstream element
RF01066	4226.0	4492.0	5370.0	2046.0	997.0	1015.0	232.0	1699.0	3530.0	4606.0	9078.0	5249.0	9181.0	1488.0	9476.0	470.0	3114.0	678.0	4687.0	11243.0	8176.0	2216.0	1211.0	6C RNA
RF02048	0.0	0.0	0.0	0.0	0.0	0.0	0.0	0.0	0.0	0.0	0.0	0.0	0.0	0.0	0.0	0.0	0.0	0.0	0.0	0.0	0.0	0.0	0.0	Salmonella enterica conserved region STnc30
RF01064	0.0	0.0	0.0	0.0	0.0	0.0	0.0	0.0	0.0	0.0	0.0	0.0	0.0	0.0	0.0	0.0	0.0	0.0	0.0	0.0	0.0	0.0	0.0	microRNA mir-253
RF01065	536.0	69.0	24.0	10.0	85.0	30.0	2.0	5.0	5.0	18.0	29.0	8.0	22.0	88.0	20.0	7.0	8.0	10.0	44.0	113.0	63.0	12.0	33.0	23S methyl RNA motif
RF02063	0.0	0.0	0.0	0.0	0.0	0.0	0.0	0.0	0.0	0.0	0.0	0.0	0.0	0.0	0.0	0.0	0.0	0.0	0.0	0.0	0.0	0.0	0.0	Salmonella enterica sRNA STnc350
RF01668	20069.0	13899.0	17697.0	6225.0	5057.0	4994.0	1155.0	6290.0	12691.0	17112.0	31820.0	21066.0	29149.0	4460.0	26248.0	3766.0	11352.0	3559.0	20181.0	43776.0	28411.0	7980.0	5304.0	Pseudomonas sRNA P10
RF01669	246.0	32.0	981.0	84.0	560.0	298.0	0.0	153.0	36.0	33.0	91.0	933.0	90.0	4.0	53.0	2.0	68.0	237.0	1144.0	423.0	321.0	21.0	269.0	Pseudomonas sRNA P14
RF01665	0.0	0.0	0.0	0.0	0.0	0.0	0.0	0.0	0.0	0.0	0.0	0.0	0.0	0.0	0.0	0.0	0.0	0.0	0.0	0.0	0.0	0.0	0.0	Pseudomonas sRNA P13
RF01666	16589.0	23006.0	7345.0	4374.0	5749.0	9202.0	3602.0	6529.0	6258.0	10060.0	12618.0	4522.0	11806.0	4895.0	10855.0	1853.0	6555.0	7260.0	9214.0	20840.0	14389.0	4495.0	2900.0	Drosophila rox2 ncRNA
RF00138	250.0	44.0	53.0	15.0	20.0	84.0	8.0	7.0	21.0	115.0	29.0	30.0	93.0	16.0	58.0	5.0	19.0	13.0	54.0	1270.0	30.0	6.0	8.0	Small nucleolar RNA SNORD16
RF02162	0.0	0.0	0.0	0.0	0.0	0.0	0.0	0.0	0.0	0.0	0.0	0.0	0.0	0.0	0.0	0.0	0.0	0.0	0.0	0.0	0.0	0.0	0.0	XIST RNA A repeat
RF00014	28.0	108.0	239.0	184.0	1.0	4.0	0.0	6.0	20.0	295.0	3.0	10.0	50.0	17.0	129.0	3.0	5.0	5.0	10.0	306.0	2.0	64.0	2.0	DsrA RNA
RF00016	111.0	161.0	21.0	8.0	27.0	116.0	15.0	20.0	8.0	116.0	78.0	22.0	14.0	36.0	71.0	3.0	26.0	20.0	27.0	314.0	32.0	129.0	4.0	Small nucleolar RNA SNORD14
RF00017	3.0	1.0	1.0	1.0	1.0	6.0	0.0	1.0	3.0	1.0	2.0	0.0	1.0	3.0	0.0	0.0	8.0	2.0	3.0	1.0	10.0	0.0	1.0	Metazoan signal recognition particle RNA
RF00010	14294.0	12741.0	8123.0	4123.0	3484.0	4754.0	1815.0	5000.0	6175.0	9290.0	13378.0	7535.0	12612.0	4262.0	10979.0	1976.0	5113.0	4159.0	9713.0	19122.0	12155.0	6408.0	2951.0	Bacterial RNase P class A
RF00011	60.0	18.0	28.0	12.0	4.0	16.0	0.0	2.0	1.0	14.0	3.0	0.0	24.0	24.0	14.0	0.0	2.0	2.0	13.0	56.0	5.0	3.0	0.0	Bacterial RNase P class B
RF00013	12620.0	12412.0	6573.0	2929.0	2532.0	3950.0	779.0	3257.0	4421.0	7944.0	10750.0	7186.0	10940.0	3314.0	9145.0	1530.0	4001.0	1999.0	8039.0	18073.0	10044.0	3773.0	1833.0	6S / SsrS RNA
RF01124	0.0	0.0	0.0	0.0	0.0	0.0	0.0	0.0	0.0	0.0	0.0	0.0	0.0	0.0	0.0	0.0	0.0	0.0	0.0	0.0	0.0	0.0	0.0	Small nucleolar RNA sR36
RF00069	0.0	0.0	0.0	0.0	0.0	0.0	0.0	0.0	0.0	0.0	0.0	0.0	0.0	0.0	0.0	0.0	0.0	0.0	0.0	0.0	0.0	0.0	0.0	Small nucleolar RNA SNORD24
RF00018	46.0	133.0	250.0	186.0	4.0	10.0	0.0	9.0	45.0	299.0	43.0	18.0	126.0	18.0	139.0	5.0	12.0	5.0	26.0	387.0	25.0	73.0	7.0	CsrB/RsmB RNA family
RF00019	306.0	231.0	319.0	119.0	80.0	53.0	22.0	144.0	401.0	601.0	1481.0	294.0	1061.0	150.0	989.0	55.0	343.0	121.0	404.0	1002.0	898.0	269.0	93.0	Y RNA
RF02242	604.0	443.0	440.0	185.0	101.0	170.0	30.0	163.0	558.0	686.0	2353.0	652.0	1225.0	195.0	746.0	99.0	434.0	79.0	457.0	2478.0	2166.0	337.0	136.0	Xanthomonadaceae sRNA Xoo5
RF02196	0.0	0.0	0.0	0.0	0.0	0.0	0.0	0.0	0.0	0.0	0.0	0.0	0.0	0.0	0.0	0.0	0.0	0.0	0.0	0.0	0.0	0.0	0.0	TP53 target 1 conserved region 2
RF01831	2818.0	5646.0	871.0	839.0	1259.0	1578.0	643.0	1449.0	481.0	1729.0	523.0	289.0	742.0	1868.0	741.0	701.0	997.0	1133.0	1565.0	3600.0	711.0	1542.0	116.0	THF riboswitch
RF01830	2772.0	1087.0	1899.0	1426.0	15.0	69.0	3.0	43.0	132.0	2276.0	94.0	51.0	376.0	134.0	1056.0	28.0	26.0	37.0	13.0	1463.0	27.0	349.0	25.0	Salmonella enterica Typhi npcRNA 44
RF00544	44.0	9.0	23.0	0.0	0.0	8.0	0.0	0.0	1.0	0.0	19.0	0.0	24.0	1.0	0.0	2.0	2.0	0.0	0.0	46.0	6.0	11.0	16.0	Small nucleolar RNA psi28S-3327
RF00545	14.0	1.0	0.0	0.0	0.0	0.0	0.0	0.0	0.0	0.0	0.0	0.0	0.0	0.0	0.0	0.0	0.0	0.0	0.0	0.0	0.0	0.0	0.0	Small nucleolar RNA psi18S-841/snoR66
RF00542	0.0	0.0	0.0	0.0	0.0	0.0	0.0	0.0	0.0	0.0	0.0	0.0	0.0	0.0	0.0	0.0	0.0	0.0	0.0	0.0	0.0	0.0	0.0	Small nucleolar RNA psi28S-1192
RF00540	9.0	57.0	1.0	1.0	1.0	90.0	0.0	1.0	2.0	1.0	2.0	2.0	4.0	1.0	0.0	1.0	2.0	0.0	8.0	19.0	0.0	2.0	0.0	Small nucleolar RNA psi18S-1854
RF00541	85.0	35.0	8.0	17.0	8.0	6.0	0.0	13.0	39.0	88.0	15.0	24.0	253.0	10.0	105.0	2.0	38.0	4.0	47.0	68.0	27.0	14.0	84.0	Small nucleolar RNA psi28S-2876
RF00937	0.0	0.0	0.0	0.0	0.0	0.0	0.0	0.0	0.0	0.0	0.0	0.0	10.0	0.0	0.0	0.0	0.0	0.0	0.0	0.0	0.0	0.0	0.0	microRNA mir-653
RF01838	0.0	2.0	0.0	0.0	0.0	2.0	0.0	0.0	1.0	0.0	0.0	0.0	3.0	0.0	0.0	0.0	2.0	0.0	0.0	1.0	0.0	0.0	0.0	sobemovirus ribosomal frameshift elemental
RF00427	17.0	1.0	2.0	0.0	0.0	0.0	0.0	0.0	0.0	0.0	0.0	3.0	0.0	1.0	2.0	2.0	0.0	0.0	0.0	0.0	4.0	0.0	2.0	Small Cajal body specific RNA 23
RF00426	44.0	1288.0	6.0	4.0	0.0	20.0	2.0	1.0	9.0	3.0	0.0	1.0	3.0	11.0	6.0	11.0	0.0	268.0	4.0	53.0	17.0	0.0	2.0	Small Cajal body specific RNA 15
RF00421	3.0	12.0	1.0	0.0	0.0	5.0	1.0	1.0	2.0	9.0	5.0	1.0	5.0	83.0	6.0	4.0	3.0	0.0	0.0	31.0	46.0	1.0	0.0	Small nucleolar RNA SNORA32
RF00931	24.0	6.0	9.0	5.0	3.0	11.0	0.0	3.0	3.0	8.0	12.0	3.0	29.0	9.0	4.0	2.0	12.0	2.0	7.0	51.0	25.0	10.0	2.0	microRNA mir-879
RF00824	32.0	12.0	27.0	6.0	5.0	1.0	0.0	9.0	17.0	37.0	20.0	21.0	29.0	5.0	27.0	18.0	26.0	3.0	16.0	71.0	18.0	17.0	5.0	microRNA mir-50
RF01408	2710.0	1432.0	2018.0	996.0	334.0	573.0	102.0	669.0	1575.0	2430.0	3810.0	2089.0	4273.0	615.0	4213.0	163.0	1240.0	270.0	1988.0	5376.0	3298.0	1024.0	368.0	sraL Hfq binding RNA
RF01409	0.0	3.0	6.0	4.0	0.0	0.0	0.0	0.0	0.0	4.0	0.0	0.0	0.0	0.0	3.0	0.0	0.0	0.0	0.0	3.0	0.0	1.0	0.0	STnc250 Hfq binding RNA
RF01018	31.0	7.0	8.0	8.0	3.0	25.0	3.0	7.0	0.0	7.0	23.0	0.0	10.0	3.0	6.0	0.0	0.0	0.0	0.0	72.0	0.0	0.0	0.0	microRNA mir-569
RF01400	15.0	5.0	6.0	9.0	0.0	0.0	0.0	2.0	7.0	17.0	0.0	8.0	7.0	0.0	3.0	3.0	3.0	0.0	10.0	205.0	0.0	24.0	2.0	istR Hfq binding RNA
RF01401	13.0	106.0	239.0	179.0	1.0	3.0	0.0	4.0	13.0	283.0	3.0	2.0	44.0	17.0	129.0	0.0	2.0	5.0	0.0	104.0	2.0	41.0	0.0	rseX Hfq binding RNA
RF01402	1.0	1.0	0.0	0.0	0.0	6.0	0.0	0.0	0.0	0.0	2.0	1.0	1.0	1.0	0.0	1.0	0.0	0.0	0.0	51.0	0.0	0.0	0.0	STnc150 Hfq binding RNA
RF01403	0.0	0.0	0.0	0.0	0.0	0.0	0.0	0.0	0.0	0.0	0.0	0.0	0.0	0.0	0.0	0.0	0.0	0.0	0.0	0.0	0.0	0.0	0.0	STnc290 Hfq binding RNA
RF01404	0.0	0.0	0.0	0.0	0.0	0.0	0.0	0.0	0.0	0.0	0.0	0.0	0.0	0.0	0.0	0.0	0.0	0.0	0.0	0.0	0.0	0.0	0.0	STnc440 Hfq binding RNA
RF01405	3754.0	1829.0	971.0	635.0	213.0	1136.0	29.0	107.0	160.0	1397.0	180.0	54.0	454.0	128.0	573.0	5.0	108.0	141.0	416.0	2340.0	119.0	427.0	12.0	STnc490k Hfq binding RNA
RF01406	0.0	0.0	0.0	0.0	0.0	0.0	0.0	0.0	0.0	0.0	0.0	0.0	0.0	0.0	0.0	0.0	0.0	0.0	0.0	0.0	0.0	0.0	0.0	STnc500 Hfq binding RNA
RF01407	13.0	106.0	239.0	179.0	1.0	3.0	0.0	4.0	13.0	283.0	3.0	2.0	44.0	17.0	129.0	0.0	2.0	5.0	0.0	104.0	2.0	41.0	0.0	STnc560 Hfq binding RNA
RF01798	0.0	0.0	0.0	0.0	0.0	0.0	0.0	0.0	0.0	0.0	0.0	0.0	0.0	0.0	0.0	0.0	0.0	0.0	0.0	0.0	0.0	0.0	0.0	G2
RF00627	337.0	35.0	984.0	84.0	560.0	302.0	0.0	153.0	42.0	42.0	110.0	933.0	90.0	5.0	54.0	4.0	68.0	237.0	1144.0	428.0	324.0	21.0	283.0	Pseudomonas sRNA P15
RF00626	0.0	0.0	0.0	0.0	0.0	0.0	0.0	0.0	0.0	0.0	0.0	0.0	0.0	0.0	0.0	0.0	0.0	0.0	0.0	0.0	0.0	0.0	0.0	Gurken localisation signal
RF01791	30.0	15.0	68.0	14.0	29.0	12.0	0.0	18.0	48.0	43.0	113.0	54.0	63.0	4.0	86.0	2.0	144.0	21.0	35.0	238.0	138.0	51.0	10.0	F6 TB sRNA
RF01793	1508.0	1027.0	1792.0	744.0	280.0	277.0	113.0	684.0	1570.0	2038.0	3968.0	2347.0	4248.0	638.0	4344.0	422.0	1321.0	295.0	2185.0	4558.0	3540.0	941.0	381.0	ffh sRNA
RF01794	2148.0	1110.0	2164.0	1633.0	11.0	44.0	2.0	41.0	154.0	2596.0	48.0	49.0	451.0	154.0	1175.0	10.0	40.0	41.0	33.0	1596.0	27.0	445.0	8.0	sok antitoxin
RF01795	0.0	0.0	0.0	0.0	0.0	0.0	0.0	0.0	0.0	0.0	0.0	0.0	0.0	0.0	0.0	0.0	0.0	0.0	0.0	0.0	0.0	0.0	0.0	FourU thermometer RNA element
RF01796	688.0	164.0	241.0	186.0	2.0	13.0	0.0	7.0	23.0	297.0	14.0	12.0	52.0	18.0	135.0	4.0	6.0	5.0	10.0	376.0	4.0	65.0	3.0	Fumarate/nitrate reductase regulator sRNA
RF01797	366.0	253.0	340.0	150.0	83.0	54.0	22.0	162.0	370.0	630.0	1518.0	300.0	1188.0	164.0	1043.0	58.0	394.0	71.0	425.0	1022.0	948.0	200.0	98.0	Fst antitoxin sRNA
RF01493	0.0	0.0	0.0	0.0	0.0	0.0	0.0	0.0	0.0	0.0	0.0	0.0	0.0	0.0	0.0	0.0	0.0	0.0	0.0	0.0	0.0	0.0	0.0	Listeria sRNA rli37
RF01492	493.0	84.0	30.0	22.0	88.0	13.0	4.0	11.0	7.0	35.0	46.0	10.0	67.0	441.0	43.0	24.0	33.0	10.0	56.0	110.0	256.0	24.0	35.0	Listeria sRNA rli28
RF00948	173.0	77.0	172.0	38.0	27.0	97.0	3.0	42.0	56.0	109.0	254.0	91.0	168.0	31.0	135.0	10.0	75.0	18.0	148.0	277.0	167.0	80.0	320.0	microRNA mir-996
RF01490	0.0	0.0	0.0	0.0	0.0	0.0	0.0	0.0	0.0	0.0	0.0	0.0	0.0	0.0	0.0	0.0	0.0	0.0	0.0	0.0	0.0	0.0	0.0	Listeria snRNA rli51
RF01497	3549.0	3627.0	4092.0	2377.0	425.0	661.0	116.0	698.0	4348.0	5319.0	5230.0	3014.0	5007.0	805.0	4313.0	840.0	1782.0	379.0	2410.0	7784.0	4718.0	1435.0	1208.0	ALIL pseudoknot
RF01495	1.0	5.0	1.0	1.0	1.0	2.0	0.0	1.0	1.0	0.0	8.0	2.0	0.0	0.0	5.0	0.0	0.0	0.0	0.0	8.0	2.0	0.0	0.0	Human acetyl-coA cholesterol acyltransferase mRNA
RF01494	12.0	8.0	1.0	0.0	0.0	2.0	0.0	0.0	0.0	0.0	7.0	1.0	4.0	2.0	8.0	1.0	2.0	0.0	1.0	13.0	6.0	2.0	0.0	Listeria sRNA rliD
RF00942	359.0	70.0	87.0	45.0	25.0	98.0	10.0	47.0	66.0	67.0	213.0	141.0	194.0	21.0	227.0	18.0	36.0	24.0	199.0	189.0	349.0	36.0	320.0	microRNA mir-1224
RF00941	0.0	0.0	0.0	0.0	0.0	0.0	0.0	0.0	0.0	0.0	0.0	0.0	0.0	0.0	0.0	0.0	0.0	0.0	0.0	0.0	0.0	0.0	0.0	microRNA mir-434
RF00947	85.0	292.0	21.0	17.0	11.0	114.0	1.0	6.0	8.0	50.0	46.0	7.0	75.0	6.0	34.0	2.0	35.0	3.0	20.0	198.0	65.0	12.0	296.0	microRNA mir-929
RF00945	0.0	0.0	0.0	0.0	0.0	0.0	0.0	0.0	0.0	0.0	0.0	0.0	0.0	0.0	0.0	0.0	0.0	0.0	0.0	0.0	0.0	0.0	0.0	microRNA mir-1226
RF00722	0.0	0.0	2.0	0.0	2.0	16.0	0.0	14.0	0.0	2.0	0.0	3.0	0.0	0.0	0.0	0.0	4.0	0.0	0.0	0.0	0.0	1.0	0.0	microRNA mir-451
RF01589	701.0	519.0	625.0	296.0	544.0	908.0	705.0	301.0	710.0	433.0	474.0	333.0	424.0	368.0	266.0	3.0	986.0	491.0	782.0	366.0	1738.0	77.0	485.0	small nucleolar RNA snoR11
RF00720	140.0	169.0	237.0	42.0	103.0	68.0	1.0	40.0	54.0	136.0	216.0	176.0	176.0	139.0	121.0	6.0	174.0	47.0	272.0	407.0	204.0	81.0	62.0	microRNA mir-317
RF00721	1276.0	858.0	310.0	116.0	469.0	443.0	68.0	481.0	216.0	290.0	491.0	178.0	481.0	82.0	383.0	20.0	335.0	479.0	384.0	1234.0	470.0	331.0	95.0	microRNA MIR475
RF00726	8.0	104.0	2.0	2.0	5.0	19.0	0.0	2.0	6.0	19.0	6.0	4.0	26.0	10.0	12.0	1.0	6.0	3.0	2.0	20.0	35.0	2.0	4.0	microRNA mir-87
RF00724	0.0	0.0	0.0	0.0	0.0	0.0	0.0	0.0	0.0	0.0	0.0	0.0	0.0	0.0	0.0	0.0	0.0	0.0	0.0	0.0	0.0	0.0	0.0	microRNA mir-282
RF00725	763.0	429.0	2178.0	376.0	1120.0	843.0	3.0	311.0	89.0	360.0	219.0	1823.0	193.0	35.0	306.0	8.0	119.0	466.0	2172.0	1209.0	639.0	89.0	816.0	microRNA mir-iab-4
RF00681	509.0	1675.0	392.0	140.0	118.0	366.0	24.0	179.0	408.0	701.0	1716.0	365.0	1198.0	274.0	1152.0	62.0	499.0	371.0	490.0	1584.0	1049.0	249.0	135.0	microRNA mir-198
RF00892	0.0	0.0	0.0	4.0	2.0	0.0	1.0	0.0	0.0	0.0	0.0	0.0	0.0	0.0	0.0	0.0	0.0	0.0	0.0	0.0	0.0	0.0	0.0	microRNA mir-551
RF00729	146.0	1875.0	65.0	16.0	19.0	119.0	8.0	14.0	115.0	148.0	64.0	8.0	43.0	80.0	106.0	7.0	68.0	62.0	53.0	348.0	150.0	96.0	12.0	microRNA mir-278
RF00685	534.0	1091.0	13.0	13.0	1287.0	183.0	1155.0	1957.0	446.0	96.0	149.0	403.0	429.0	90.0	119.0	485.0	851.0	917.0	910.0	248.0	544.0	722.0	159.0	microRNA mir-36
RF01859	1385.0	335.0	487.0	372.0	5.0	27.0	1.0	15.0	55.0	597.0	45.0	27.0	138.0	36.0	272.0	8.0	16.0	9.0	27.0	772.0	17.0	133.0	8.0	Phenylalanine leader peptide
RF00687	0.0	0.0	0.0	0.0	0.0	0.0	0.0	0.0	0.0	0.0	0.0	0.0	0.0	0.0	0.0	0.0	0.0	0.0	0.0	0.0	0.0	0.0	0.0	microRNA mir-136
RF01243	10.0	78.0	0.0	2.0	23.0	37.0	15.0	1.0	2.0	17.0	0.0	0.0	4.0	35.0	0.0	1.0	22.0	17.0	4.0	27.0	20.0	129.0	2.0	Small nucleolar RNA snR33
RF01311	0.0	0.0	0.0	0.0	0.0	0.0	0.0	0.0	0.0	0.0	0.0	0.0	0.0	0.0	0.0	0.0	0.0	0.0	0.0	0.0	0.0	0.0	0.0	Small nucleolar RNA sR8
RF01537	2784.0	2023.0	3684.0	1985.0	1429.0	1307.0	764.0	1962.0	3100.0	4214.0	7009.0	4205.0	7734.0	1395.0	8040.0	336.0	2592.0	1986.0	4108.0	8867.0	6734.0	1760.0	949.0	Trypanosomatid snoRNA TB11Cs2H1
RF01530	52.0	30.0	54.0	10.0	7.0	8.0	3.0	8.0	38.0	50.0	128.0	23.0	68.0	22.0	70.0	2.0	12.0	8.0	40.0	52.0	51.0	18.0	8.0	caulobacter sRNA CC3664
RF01247	1157.0	846.0	1437.0	630.0	214.0	202.0	92.0	553.0	1342.0	1738.0	3298.0	1975.0	3606.0	555.0	3782.0	143.0	1082.0	222.0	1584.0	3805.0	2979.0	779.0	276.0	Small nucleolar RNA snR32
RF01249	0.0	0.0	0.0	0.0	2.0	0.0	1.0	0.0	0.0	0.0	0.0	0.0	0.0	0.0	0.0	0.0	0.0	0.0	0.0	0.0	0.0	0.0	0.0	Small nucleolar RNA snR190
RF00334	0.0	0.0	0.0	0.0	0.0	0.0	0.0	0.0	0.0	0.0	0.0	0.0	0.0	0.0	0.0	0.0	0.0	0.0	0.0	0.0	0.0	0.0	0.0	Small nucleolar RNA SNORA3/SNORA45 family
RF00337	118.0	103.0	74.0	71.0	98.0	75.0	52.0	71.0	99.0	178.0	84.0	72.0	86.0	381.0	98.0	59.0	370.0	96.0	207.0	108.0	104.0	114.0	22.0	Small nucleolar RNA Z112
RF01943	0.0	0.0	0.0	0.0	0.0	0.0	0.0	0.0	0.0	0.0	0.0	0.0	0.0	0.0	0.0	0.0	0.0	0.0	0.0	0.0	0.0	0.0	0.0	microRNA mir-999
RF01085	29.0	1274.0	2.0	0.0	0.0	2.0	3.0	0.0	6.0	0.0	0.0	3.0	4.0	1.0	4.0	7.0	2.0	0.0	1.0	27.0	4.0	1.0	4.0	Pseudoknot of tRNA-like structure
RF00375	0.0	0.0	0.0	0.0	0.0	0.0	0.0	0.0	0.0	0.0	0.0	0.0	0.0	0.0	0.0	0.0	0.0	0.0	0.0	0.0	0.0	0.0	0.0	HIV primer binding site (PBS)
RF00552	688.0	164.0	241.0	186.0	2.0	13.0	0.0	7.0	23.0	297.0	14.0	12.0	52.0	18.0	135.0	4.0	6.0	5.0	10.0	376.0	4.0	65.0	3.0	rncO
RF01677	0.0	0.0	0.0	0.0	0.0	0.0	0.0	0.0	0.0	0.0	0.0	0.0	0.0	0.0	0.0	0.0	0.0	0.0	0.0	0.0	0.0	0.0	0.0	Pseudomonas sRNA P35
RF01083	0.0	0.0	0.0	0.0	0.0	0.0	0.0	0.0	0.0	0.0	0.0	0.0	0.0	0.0	0.0	0.0	0.0	0.0	0.0	0.0	0.0	0.0	0.0	Pseudoknot of upstream pseudoknot domain (UPD) of the 3'UTR
RF01123	0.0	1.0	0.0	0.0	0.0	0.0	0.0	0.0	0.0	0.0	0.0	0.0	0.0	0.0	0.0	2.0	0.0	0.0	0.0	29.0	2.0	0.0	2.0	Small nucleolar RNA sR35
RF01122	0.0	0.0	0.0	0.0	0.0	0.0	0.0	0.0	0.0	0.0	0.0	0.0	0.0	0.0	0.0	0.0	0.0	0.0	0.0	0.0	0.0	0.0	0.0	Small nucleolar RNA sR39
RF01120	0.0	0.0	0.0	0.0	0.0	1.0	0.0	0.0	0.0	0.0	0.0	0.0	0.0	0.0	0.0	0.0	0.0	0.0	0.0	0.0	0.0	0.0	0.0	Small nucleolar RNA sR33
RF01088	307.0	73.0	14.0	17.0	5.0	44.0	3.0	3.0	1.0	18.0	14.0	2.0	11.0	7.0	8.0	0.0	4.0	31.0	6.0	57.0	176.0	0.0	2.0	Pseudoknot of tRNA-like structure
RF01089	515.0	683.0	91.0	76.0	484.0	108.0	391.0	679.0	252.0	132.0	90.0	426.0	271.0	55.0	120.0	166.0	313.0	341.0	372.0	237.0	410.0	258.0	84.0	Pseudoknot of the regulatory region of the repBA gene
RF01125	0.0	0.0	0.0	0.0	0.0	0.0	0.0	0.0	0.0	0.0	0.0	0.0	0.0	0.0	0.0	0.0	0.0	0.0	0.0	0.0	0.0	0.0	0.0	Small nucleolar RNA sR4
RF00158	0.0	0.0	0.0	0.0	0.0	0.0	0.0	0.0	0.0	0.0	0.0	0.0	0.0	0.0	0.0	0.0	0.0	0.0	0.0	0.0	0.0	0.0	0.0	Small nucleolar RNA SNORD82
RF01853	0.0	326.0	0.0	0.0	0.0	1.0	0.0	1.0	0.0	2.0	5.0	0.0	0.0	0.0	6.0	0.0	0.0	0.0	0.0	13.0	0.0	0.0	0.0	Mitochondrial DNA control region secondary structure A
RF00834	221.0	34.0	22.0	5.0	4.0	26.0	1.0	4.0	0.0	13.0	1.0	2.0	9.0	12.0	33.0	8.0	2.0	4.0	27.0	24.0	93.0	1.0	1.0	microRNA mir-268
RF00835	0.0	0.0	0.0	0.0	0.0	0.0	0.0	0.0	0.0	0.0	0.0	0.0	0.0	0.0	0.0	0.0	0.0	0.0	0.0	0.0	0.0	0.0	0.0	microRNA mir-58
RF00832	207.0	374.0	5.0	4.0	429.0	69.0	385.0	653.0	190.0	32.0	58.0	138.0	151.0	31.0	48.0	163.0	286.0	360.0	304.0	124.0	188.0	322.0	53.0	microRNA mir-71
RF00629	32.0	12.0	48.0	14.0	27.0	19.0	0.0	11.0	6.0	16.0	47.0	44.0	48.0	2.0	17.0	1.0	17.0	8.0	71.0	70.0	35.0	12.0	13.0	Pseudomonas sRNA P24
RF00529	1098.0	1274.0	364.0	152.0	100.0	206.0	38.0	146.0	389.0	792.0	1514.0	305.0	1225.0	180.0	1109.0	60.0	373.0	77.0	418.0	3489.0	929.0	214.0	97.0	Small nucleolar RNA Me28S-Am2589
RF00902	0.0	0.0	0.0	0.0	0.0	0.0	0.0	0.0	0.0	0.0	0.0	0.0	0.0	0.0	0.0	0.0	0.0	0.0	0.0	0.0	0.0	0.0	0.0	microRNA mir-791
RF00628	247.0	32.0	981.0	84.0	560.0	298.0	0.0	153.0	36.0	33.0	91.0	933.0	92.0	4.0	53.0	2.0	68.0	237.0	1144.0	423.0	321.0	21.0	269.0	Pseudomonas sRNA P16
RF01428	0.0	0.0	0.0	0.0	0.0	0.0	0.0	0.0	0.0	0.0	0.0	0.0	0.0	0.0	0.0	0.0	0.0	0.0	0.0	0.0	0.0	0.0	0.0	small nucleolar RNA snoR128
RF00838	0.0	0.0	0.0	0.0	0.0	0.0	0.0	0.0	0.0	0.0	0.0	0.0	0.0	0.0	0.0	0.0	0.0	0.0	0.0	0.0	0.0	0.0	0.0	microRNA mir-252
RF00839	429.0	1799.0	55.0	21.0	439.0	126.0	388.0	660.0	206.0	160.0	91.0	145.0	236.0	67.0	89.0	168.0	291.0	364.0	341.0	207.0	201.0	324.0	64.0	microRNA mir-452
RF02046	0.0	0.0	0.0	0.0	0.0	0.0	0.0	0.0	0.0	0.0	0.0	0.0	0.0	0.0	0.0	0.0	0.0	0.0	0.0	0.0	0.0	0.0	0.0	Sphinx_ conserved region 1
RF00397	0.0	0.0	1.0	0.0	0.0	0.0	1.0	0.0	0.0	1.0	2.0	0.0	5.0	0.0	0.0	0.0	0.0	0.0	0.0	9.0	0.0	1.0	0.0	Small nucleolar RNA SNORA14
RF01429	0.0	0.0	0.0	0.0	0.0	0.0	0.0	0.0	0.0	0.0	0.0	0.0	0.0	0.0	0.0	0.0	0.0	0.0	0.0	0.0	0.0	0.0	0.0	small nucleolar RNA snoR130
RF02228	10452.0	7461.0	7745.0	3175.0	1799.0	2940.0	512.0	2887.0	9368.0	11694.0	40020.0	11302.0	20713.0	3302.0	12728.0	1716.0	7313.0	1402.0	8116.0	41773.0	36903.0	5920.0	2440.0	Xanthomonas sRNA sX9
RF00396	0.0	0.0	0.0	0.0	0.0	0.0	0.0	0.0	0.0	0.0	0.0	0.0	0.0	0.0	0.0	0.0	0.0	0.0	0.0	0.0	0.0	0.0	0.0	Small nucleolar RNA SNORA13
RF02225	4145.0	4621.0	4443.0	1969.0	695.0	733.0	280.0	1680.0	4073.0	5268.0	9992.0	5992.0	10931.0	1674.0	11414.0	443.0	3282.0	678.0	4899.0	11650.0	9021.0	2361.0	882.0	Proteobacterial sRNA sX6
RF01857	0.0	0.0	0.0	0.0	0.0	0.0	0.0	0.0	0.0	0.0	1.0	0.0	0.0	0.0	0.0	0.0	0.0	0.0	0.0	0.0	0.0	0.0	0.0	Archaeal signal recognition particle RNA
RF02227	592.0	448.0	538.0	314.0	110.0	79.0	31.0	223.0	707.0	892.0	1338.0	1683.0	1458.0	257.0	1041.0	60.0	598.0	112.0	678.0	2107.0	1177.0	282.0	185.0	Proteobacterial sRNA sX8
RF02226	0.0	0.0	0.0	0.0	0.0	0.0	0.0	0.0	0.0	0.0	0.0	0.0	0.0	0.0	0.0	2.0	0.0	0.0	0.0	0.0	0.0	0.0	1.0	Xanthomonas sRNA sX7
RF02221	1814.0	3417.0	1174.0	452.0	296.0	656.0	68.0	405.0	1356.0	1666.0	5166.0	1471.0	3014.0	688.0	1925.0	246.0	1092.0	294.0	1171.0	5966.0	4755.0	961.0	392.0	sRNA-Xcc1
RF01305	0.0	0.0	0.0	0.0	0.0	0.0	0.0	0.0	0.0	0.0	0.0	0.0	0.0	0.0	0.0	0.0	0.0	0.0	0.0	0.0	0.0	0.0	0.0	Small nucleolar RNA sR51
RF02223	667.0	490.0	502.0	201.0	111.0	174.0	32.0	175.0	595.0	776.0	2483.0	671.0	1374.0	201.0	785.0	102.0	469.0	88.0	541.0	2671.0	2277.0	358.0	179.0	Proteobacterial sRNA sX4
RF02222	0.0	0.0	0.0	0.0	0.0	0.0	0.0	0.0	0.0	0.0	0.0	0.0	0.0	0.0	0.0	2.0	0.0	0.0	0.0	0.0	0.0	0.0	1.0	Xanthomonas sRNA sX2
RF00757	143.0	680.0	58.0	38.0	36.0	68.0	5.0	20.0	50.0	194.0	137.0	48.0	260.0	16.0	80.0	5.0	60.0	15.0	164.0	457.0	157.0	39.0	18.0	microRNA mir-275
RF00204	1897.0	2379.0	465.0	246.0	163.0	524.0	67.0	242.0	497.0	1086.0	1837.0	404.0	1638.0	347.0	1474.0	74.0	482.0	370.0	579.0	3447.0	1145.0	290.0	227.0	Small nucleolar RNA R12
RF00207	1008.0	1729.0	392.0	161.0	132.0	267.0	30.0	172.0	525.0	718.0	1578.0	606.0	1390.0	242.0	1045.0	62.0	375.0	344.0	520.0	1308.0	1024.0	226.0	123.0	K10 transport/localisation element (TLS)
RF00754	2725.0	2705.0	1281.0	578.0	1146.0	1426.0	1120.0	1136.0	1181.0	930.0	1990.0	509.0	1516.0	545.0	1301.0	497.0	1570.0	849.0	1589.0	2182.0	2826.0	457.0	904.0	microRNA mir-279
RF00201	1504.0	1044.0	1485.0	664.0	228.0	308.0	95.0	568.0	1370.0	1772.0	3326.0	1990.0	3667.0	666.0	3820.0	147.0	1103.0	230.0	1619.0	4027.0	3087.0	784.0	284.0	Small nucleolar RNA Z278
RF00752	4889.0	6483.0	1473.0	1468.0	848.0	2209.0	434.0	3158.0	1288.0	3333.0	1144.0	219.0	1218.0	2768.0	1146.0	150.0	559.0	3116.0	3410.0	2659.0	1257.0	8021.0	938.0	microRNA mir-14
RF00618	0.0	0.0	0.0	0.0	0.0	0.0	0.0	0.0	0.0	0.0	0.0	0.0	0.0	0.0	0.0	0.0	0.0	0.0	0.0	0.0	0.0	0.0	0.0	U4atac minor spliceosomal RNA
RF00750	594.0	2544.0	237.0	84.0	47.0	149.0	10.0	85.0	166.0	307.0	458.0	120.0	452.0	284.0	285.0	27.0	121.0	307.0	219.0	851.0	406.0	146.0	66.0	microRNA mir-458
RF00616	0.0	0.0	0.0	0.0	0.0	0.0	0.0	0.0	0.0	0.0	0.0	0.0	0.0	0.0	0.0	0.0	0.0	0.0	1.0	0.0	3.0	0.0	0.0	Listeria Hfq binding LhrC
RF00617	23.0	4.0	7.0	2.0	1.0	8.0	0.0	0.0	1.0	0.0	0.0	0.0	1.0	7.0	0.0	0.0	0.0	0.0	0.0	5.0	4.0	1.0	0.0	flavivirus capsid hairpin cHP
RF00615	0.0	0.0	0.0	0.0	0.0	0.0	0.0	0.0	0.0	0.0	0.0	0.0	0.0	0.0	0.0	0.0	0.0	0.0	0.0	0.0	0.0	0.0	0.0	Listeria Hfq binding LhrA
RF00612	9.0	15.0	2.0	0.0	1.0	9.0	0.0	1.0	3.0	3.0	5.0	5.0	3.0	1.0	1.0	0.0	0.0	1.0	5.0	4.0	0.0	4.0	0.0	Small nucleolar RNA SNORD75
RF00208	5193.0	8041.0	1952.0	1223.0	1596.0	2698.0	1233.0	2574.0	1962.0	3254.0	3911.0	1719.0	3325.0	2223.0	2906.0	1096.0	2355.0	1804.0	2468.0	4790.0	4615.0	2215.0	842.0	Small nucleolar RNA R72
RF00611	0.0	0.0	0.0	0.0	0.0	0.0	0.0	0.0	0.0	1.0	0.0	0.0	0.0	0.0	0.0	0.0	0.0	0.0	0.0	0.0	0.0	0.0	0.0	Small nucleolar RNA SNORD111
RF01039	611.0	130.0	969.0	118.0	556.0	373.0	0.0	158.0	115.0	64.0	81.0	908.0	89.0	5.0	119.0	8.0	52.0	336.0	1112.0	396.0	334.0	170.0	559.0	microRNA mir-937
RF00258	7.0	1.0	0.0	0.0	0.0	0.0	0.0	0.0	0.0	0.0	0.0	0.0	0.0	0.0	0.0	0.0	0.0	0.0	0.0	0.0	0.0	0.0	0.0	mir-130 microRNA precursor family
RF01231	0.0	0.0	0.0	0.0	0.0	0.0	0.0	0.0	0.0	0.0	0.0	0.0	0.0	0.0	0.0	0.0	0.0	0.0	0.0	0.0	0.0	0.0	0.0	Small nucleolar RNA snoR74
RF00756	63.0	7.0	12.0	10.0	4.0	17.0	0.0	4.0	7.0	43.0	4.0	10.0	15.0	10.0	12.0	1.0	10.0	4.0	13.0	192.0	20.0	25.0	0.0	microRNA mir-299
RF00976	0.0	0.0	0.0	0.0	0.0	0.0	0.0	0.0	0.0	0.0	0.0	0.0	0.0	0.0	0.0	0.0	0.0	0.0	0.0	0.0	0.0	0.0	0.0	microRNA mir-583
RF00259	48.0	3.0	0.0	0.0	0.0	0.0	0.0	0.0	0.0	0.0	0.0	0.0	0.0	0.0	0.0	0.0	0.0	0.0	0.0	0.0	0.0	0.0	0.0	Interferon gamma 5' UTR regulatory element
RF00909	1.0	510.0	0.0	0.0	0.0	4.0	0.0	0.0	0.0	5.0	0.0	2.0	6.0	0.0	0.0	5.0	0.0	0.0	4.0	0.0	0.0	0.0	0.0	microRNA mir-883
RF00198	0.0	0.0	0.0	0.0	0.0	0.0	0.0	0.0	0.0	0.0	0.0	0.0	0.0	0.0	0.0	0.0	0.0	0.0	0.0	0.0	0.0	0.0	0.0	SL1 RNA
RF00200	2.0	1.0	0.0	1.0	0.0	2.0	0.0	0.0	0.0	5.0	2.0	0.0	0.0	0.0	0.0	0.0	0.0	1.0	0.0	0.0	0.0	0.0	0.0	Small nucleolar RNA Z199
RF02088	0.0	0.0	0.0	0.0	0.0	0.0	0.0	0.0	0.0	0.0	0.0	0.0	0.0	0.0	0.0	0.0	0.0	0.0	0.0	0.0	0.0	0.0	0.0	Enterobacterial sRNA STnc510
RF01990	317.0	3344.0	263.0	204.0	516.0	372.0	411.0	617.0	196.0	385.0	151.0	130.0	223.0	497.0	194.0	300.0	462.0	315.0	362.0	517.0	197.0	647.0	48.0	Selenocysteine insertion sequence 4
RF01624	0.0	0.0	0.0	1.0	0.0	0.0	0.0	0.0	5.0	0.0	0.0	3.0	2.0	0.0	7.0	0.0	2.0	0.0	0.0	0.0	1.0	0.0	0.0	C. elegans snoRNA ceN27
RF01818	8.0	1.0	4.0	7.0	1.0	0.0	0.0	3.0	2.0	4.0	4.0	0.0	20.0	2.0	5.0	0.0	9.0	1.0	2.0	4.0	3.0	2.0	1.0	RNA Staph. aureus C
RF02081	28.0	113.0	239.0	184.0	1.0	5.0	0.0	6.0	20.0	295.0	3.0	10.0	50.0	17.0	129.0	3.0	5.0	5.0	10.0	307.0	2.0	64.0	3.0	Enterobacterial sRNA STnc550
RF02080	0.0	0.0	0.0	0.0	0.0	0.0	0.0	0.0	0.0	0.0	0.0	0.0	0.0	0.0	0.0	0.0	0.0	0.0	0.0	0.0	0.0	0.0	0.0	Salmonella enterica sRNA STnc170
RF01998	8347.0	9434.0	8680.0	3715.0	2131.0	2457.0	875.0	3162.0	6976.0	9650.0	17131.0	10947.0	18819.0	3141.0	19632.0	996.0	5729.0	1690.0	9879.0	22890.0	15700.0	4669.0	1750.0	Group II catalytic intron D1-D4-1
RF01999	3460.0	2947.0	3093.0	1351.0	589.0	655.0	191.0	1174.0	2861.0	4620.0	9411.0	3168.0	8096.0	1181.0	8050.0	370.0	2502.0	504.0	3399.0	8369.0	6693.0	1625.0	658.0	Group II catalytic intron D1-D4-2
RF02084	28.0	113.0	242.0	184.0	1.0	5.0	0.0	6.0	20.0	295.0	3.0	10.0	54.0	17.0	129.0	3.0	5.0	5.0	14.0	306.0	2.0	64.0	2.0	Enterobacteria sRNA STnc130
RF01520	417.0	307.0	413.0	110.0	66.0	64.0	19.0	148.0	379.0	618.0	1110.0	215.0	843.0	162.0	650.0	23.0	223.0	73.0	367.0	983.0	671.0	243.0	94.0	caulobacter sRNA CC0734
RF01127	0.0	0.0	0.0	0.0	0.0	0.0	0.0	0.0	0.0	0.0	0.0	0.0	0.0	0.0	0.0	0.0	0.0	0.0	0.0	0.0	0.0	0.0	0.0	Small nucleolar RNA sR42
RF00564	66.0	48.0	61.0	16.0	9.0	3.0	2.0	11.0	37.0	89.0	129.0	16.0	145.0	6.0	39.0	3.0	35.0	10.0	84.0	185.0	110.0	21.0	35.0	Small Cajal body specific RNA 11
RF00250	16.0	10.0	8.0	3.0	1.0	2.0	0.0	4.0	10.0	8.0	16.0	3.0	23.0	2.0	10.0	1.0	10.0	2.0	7.0	39.0	14.0	4.0	1.0	Trans-activation response element (TAR)
RF00398	0.0	0.0	0.0	0.0	0.0	0.0	0.0	0.0	0.0	0.0	0.0	0.0	0.0	0.0	0.0	0.0	0.0	0.0	0.0	0.0	0.0	0.0	0.0	Small nucleolar RNA SNORA15
RF00111	688.0	165.0	241.0	186.0	2.0	11.0	0.0	7.0	23.0	297.0	14.0	12.0	55.0	17.0	135.0	4.0	6.0	5.0	10.0	356.0	4.0	65.0	3.0	RyeB RNA
RF00059	28935.0	39138.0	19959.0	8736.0	9152.0	11511.0	4662.0	10829.0	12486.0	18395.0	25427.0	15882.0	24172.0	12232.0	22173.0	4378.0	12266.0	8268.0	22382.0	40470.0	27890.0	12492.0	6349.0	TPP riboswitch (THI element)
RF00113	713.0	472.0	963.0	721.0	4.0	13.0	1.0	15.0	55.0	1137.0	14.0	11.0	179.0	67.0	522.0	3.0	10.0	18.0	0.0	421.0	8.0	167.0	2.0	QUAD RNA
RF00112	710.0	168.0	246.0	189.0	2.0	14.0	1.0	7.0	23.0	297.0	14.0	15.0	52.0	28.0	137.0	9.0	6.0	5.0	10.0	374.0	11.0	65.0	5.0	CyaR/Rye RNA
RF00115	27.0	112.0	239.0	184.0	1.0	4.0	0.0	6.0	20.0	295.0	3.0	9.0	50.0	17.0	129.0	2.0	5.0	5.0	10.0	306.0	2.0	64.0	2.0	IS061 RNA
RF00114	1541.0	1617.0	1693.0	842.0	1589.0	1374.0	580.0	1052.0	601.0	1105.0	406.0	1653.0	904.0	486.0	551.0	291.0	434.0	1757.0	2139.0	1921.0	1095.0	198.0	744.0	Ribosomal S15 leader
RF00117	13.0	106.0	239.0	179.0	1.0	3.0	0.0	4.0	13.0	283.0	3.0	2.0	44.0	17.0	129.0	0.0	2.0	5.0	0.0	104.0	2.0	41.0	0.0	C0719 RNA
RF00116	13.0	106.0	239.0	179.0	1.0	3.0	0.0	4.0	13.0	283.0	3.0	2.0	44.0	17.0	129.0	0.0	2.0	5.0	0.0	104.0	2.0	41.0	0.0	C0465 RNA
RF00050	16200.0	20645.0	9392.0	4751.0	5289.0	7262.0	3099.0	6894.0	7709.0	10718.0	13870.0	9281.0	13836.0	7436.0	12594.0	2137.0	7030.0	5105.0	12287.0	23433.0	16450.0	7647.0	3651.0	FMN riboswitch (RFN element)
RF00118	718.0	276.0	280.0	203.0	23.0	49.0	3.0	10.0	25.0	358.0	54.0	31.0	111.0	25.0	175.0	8.0	30.0	9.0	46.0	245.0	40.0	74.0	8.0	rydB RNA
RF00052	0.0	0.0	0.0	0.0	0.0	0.0	0.0	0.0	0.0	0.0	0.0	0.0	0.0	0.0	0.0	0.0	0.0	0.0	0.0	0.0	0.0	0.0	0.0	lin-4 microRNA precursor
RF00053	22.0	23.0	110.0	8.0	48.0	25.0	0.0	10.0	10.0	19.0	60.0	79.0	35.0	0.0	16.0	0.0	17.0	18.0	155.0	59.0	32.0	4.0	24.0	mir-7 microRNA precursor
RF00055	0.0	0.0	0.0	0.0	0.0	0.0	0.0	0.0	0.0	0.0	0.0	0.0	0.0	0.0	0.0	2.0	0.0	0.0	0.0	29.0	0.0	0.0	2.0	Small nucleolar RNA SNORD96 family
RF00057	1373.0	229.0	247.0	193.0	5.0	30.0	1.0	11.0	40.0	314.0	42.0	25.0	90.0	20.0	143.0	7.0	12.0	5.0	27.0	719.0	15.0	91.0	8.0	RyhB RNA
RF00565	7.0	97.0	0.0	0.0	0.0	4.0	0.0	2.0	2.0	43.0	4.0	0.0	2.0	9.0	0.0	0.0	1.0	3.0	1.0	22.0	25.0	2.0	0.0	Small Cajal body specific RNA 3
RF00959	7.0	0.0	0.0	0.0	0.0	0.0	0.0	0.0	0.0	33.0	0.0	0.0	0.0	0.0	0.0	0.0	0.0	0.0	0.0	5.0	0.0	0.0	0.0	microRNA mir-612
RF00758	310.0	51.0	81.0	50.0	15.0	98.0	8.0	28.0	88.0	90.0	123.0	45.0	98.0	15.0	55.0	21.0	46.0	9.0	65.0	580.0	101.0	71.0	30.0	microRNA mir-346
RF01053	655.0	459.0	462.0	200.0	108.0	180.0	31.0	170.0	580.0	704.0	2419.0	686.0	1293.0	208.0	776.0	100.0	457.0	82.0	480.0	2564.0	2194.0	351.0	138.0	Deinococcus radiodurans Y RNA
RF01051	10628.0	11347.0	4921.0	2132.0	3766.0	6726.0	3659.0	2816.0	3925.0	2623.0	3451.0	1054.0	2610.0	2039.0	2225.0	64.0	5185.0	2961.0	5703.0	7835.0	9759.0	352.0	2816.0	Cyclic di-GMP-I riboswitch
RF01057	4084.0	1917.0	3597.0	1005.0	1038.0	884.0	106.0	1196.0	2196.0	3160.0	5677.0	4623.0	5151.0	697.0	3683.0	333.0	1937.0	761.0	4250.0	8133.0	5220.0	1349.0	1339.0	S-adenosyl-L-homocysteine riboswitch
RF01056	473.0	380.0	730.0	482.0	49.0	207.0	12.0	89.0	261.0	850.0	1049.0	459.0	522.0	95.0	722.0	60.0	186.0	59.0	266.0	1868.0	564.0	339.0	71.0	Magnesium Sensor
RF01055	1438.0	966.0	849.0	473.0	854.0	899.0	802.0	698.0	751.0	534.0	513.0	93.0	445.0	651.0	449.0	8.0	1025.0	619.0	784.0	1068.0	1831.0	83.0	502.0	Moco (molybdenum cofactor) riboswitch
RF01054	507.0	51.0	6.0	3.0	1.0	18.0	0.0	3.0	4.0	7.0	15.0	7.0	12.0	76.0	3.0	1.0	1.0	2.0	19.0	25.0	45.0	3.0	2.0	preQ1-II (pre queuosine) riboswitch
RF00503	9.0	2.0	4.0	7.0	1.0	0.0	0.0	3.0	2.0	5.0	4.0	2.0	20.0	2.0	9.0	1.0	11.0	1.0	2.0	4.0	3.0	2.0	1.0	RNAIII
RF00500	458.0	757.0	185.0	66.0	62.0	71.0	9.0	74.0	109.0	208.0	416.0	161.0	418.0	63.0	378.0	181.0	300.0	41.0	260.0	670.0	303.0	159.0	48.0	Turnip crinkle virus (TCV) repressor of minus strand synthesis H5
RF00501	556.0	155.0	68.0	62.0	34.0	268.0	6.0	31.0	27.0	295.0	112.0	2.0	84.0	14.0	190.0	6.0	28.0	546.0	131.0	585.0	25.0	13.0	13.0	Rotavirus cis-acting replication element (CRE)
RF00506	4104.0	2633.0	2303.0	1097.0	406.0	844.0	114.0	767.0	1732.0	2666.0	4052.0	2279.0	4915.0	810.0	4512.0	485.0	1422.0	3271.0	2344.0	6077.0	3601.0	1060.0	498.0	Threonine operon leader
RF00507	3.0	0.0	4.0	2.0	0.0	1.0	0.0	1.0	1.0	0.0	0.0	1.0	0.0	1.0	0.0	0.0	1.0	0.0	4.0	9.0	0.0	0.0	2.0	Coronavirus frameshifting stimulation element
RF00504	12309.0	13602.0	7887.0	3259.0	2771.0	4501.0	1837.0	3395.0	6957.0	9590.0	15510.0	9043.0	14563.0	4413.0	12117.0	2100.0	7008.0	2345.0	9436.0	21660.0	16310.0	3518.0	3184.0	Glycine riboswitch
RF00505	14.0	107.0	239.0	179.0	1.0	3.0	0.0	4.0	13.0	283.0	3.0	3.0	45.0	17.0	129.0	1.0	2.0	5.0	0.0	104.0	2.0	41.0	0.0	RydC RNA
RF01695	7443.0	2775.0	5578.0	1804.0	2232.0	1764.0	106.0	1732.0	3316.0	6094.0	5865.0	9707.0	6769.0	1026.0	4855.0	1164.0	2847.0	1077.0	5819.0	9562.0	5964.0	1616.0	1930.0	C4 antisense RNA
RF01694	5.0	4.0	2.0	1.0	1.0	104.0	2.0	0.0	7.0	9.0	18.0	1.0	10.0	1.0	11.0	0.0	1.0	7.0	2.0	33.0	9.0	35.0	0.0	Bacteroides-1 RNA
RF01697	0.0	0.0	0.0	0.0	0.0	0.0	0.0	0.0	0.0	0.0	0.0	0.0	0.0	0.0	0.0	0.0	0.0	0.0	0.0	0.0	0.0	0.0	0.0	Chlorobi-RRM RNA
RF01696	0.0	0.0	0.0	0.0	0.0	0.0	0.0	0.0	0.0	0.0	0.0	0.0	0.0	0.0	0.0	0.0	0.0	0.0	0.0	0.0	0.0	0.0	0.0	Chlorobi-1 RNA
RF01691	1018.0	2016.0	446.0	189.0	147.0	352.0	52.0	175.0	467.0	855.0	1716.0	595.0	1313.0	398.0	1217.0	68.0	428.0	102.0	630.0	1831.0	1159.0	287.0	110.0	Bacillus-plasmid RNA
RF01690	197.0	208.0	56.0	26.0	32.0	32.0	0.0	18.0	33.0	25.0	31.0	19.0	18.0	53.0	49.0	8.0	26.0	9.0	63.0	146.0	70.0	9.0	5.0	Bacillaceae-1 RNA
RF01693	125.0	16.0	14.0	20.0	22.0	96.0	0.0	3.0	4.0	22.0	5.0	4.0	23.0	2.0	21.0	1.0	3.0	3.0	14.0	99.0	18.0	1.0	2.0	Bacteroidales-1 RNA
RF01692	308.0	155.0	35.0	37.0	25.0	184.0	8.0	7.0	34.0	115.0	17.0	8.0	85.0	17.0	76.0	3.0	19.0	13.0	14.0	1312.0	62.0	22.0	8.0	Bacteroidete tryptophan peptide leader RNA
RF01754	4817.0	2859.0	3162.0	1614.0	678.0	668.0	178.0	1257.0	3753.0	5173.0	8711.0	7807.0	8149.0	1360.0	5646.0	417.0	3158.0	617.0	3791.0	12199.0	7718.0	1854.0	1168.0	radC RNA
RF01755	246.0	32.0	981.0	84.0	560.0	298.0	0.0	153.0	36.0	33.0	91.0	933.0	90.0	4.0	53.0	2.0	68.0	237.0	1144.0	423.0	321.0	21.0	269.0	rmf RNA
RF01756	246.0	32.0	981.0	84.0	560.0	298.0	0.0	153.0	36.0	33.0	91.0	933.0	90.0	4.0	53.0	2.0	68.0	237.0	1144.0	423.0	321.0	21.0	269.0	rne-II RNA
RF01757	64.0	47.0	61.0	16.0	9.0	3.0	2.0	11.0	37.0	89.0	133.0	17.0	145.0	6.0	39.0	3.0	35.0	9.0	84.0	184.0	111.0	21.0	34.0	sbcD RNA
RF02012	2152.0	1262.0	1878.0	720.0	1221.0	1224.0	102.0	1525.0	1078.0	1747.0	1975.0	2876.0	2409.0	1532.0	1676.0	301.0	954.0	935.0	2391.0	3583.0	2137.0	799.0	559.0	Group II catalytic intron D1-D4-7
RF01751	2.0	0.0	0.0	0.0	0.0	0.0	0.0	0.0	0.0	0.0	1.0	0.0	0.0	0.0	0.0	0.0	0.0	0.0	1.0	4.0	0.0	0.0	0.0	potC RNA
RF01752	59.0	34.0	111.0	25.0	35.0	14.0	3.0	20.0	69.0	86.0	226.0	98.0	120.0	24.0	148.0	3.0	151.0	28.0	79.0	240.0	178.0	68.0	15.0	psaA RNA
RF01753	0.0	5.0	5.0	2.0	2.0	0.0	0.0	1.0	4.0	6.0	44.0	6.0	7.0	2.0	14.0	0.0	6.0	1.0	4.0	9.0	22.0	7.0	1.0	psbNH RNA
RF00157	0.0	0.0	0.0	0.0	0.0	0.0	0.0	0.0	0.0	0.0	0.0	0.0	0.0	0.0	0.0	0.0	0.0	0.0	0.0	0.0	0.0	0.0	0.0	Small nucleolar RNA SNORD55/SNORD39
RF02144	239.0	32.0	981.0	84.0	560.0	298.0	0.0	153.0	36.0	33.0	91.0	933.0	90.0	3.0	53.0	2.0	68.0	237.0	1144.0	417.0	321.0	21.0	269.0	rsmX
RF01510	0.0	0.0	0.0	0.0	0.0	0.0	0.0	0.0	0.0	0.0	0.0	0.0	0.0	0.0	0.0	0.0	0.0	0.0	0.0	0.0	0.0	0.0	0.0	M. florum riboswitch
RF01683	182.0	111.0	219.0	51.0	65.0	35.0	5.0	49.0	102.0	201.0	269.0	175.0	303.0	28.0	146.0	55.0	116.0	36.0	270.0	462.0	253.0	85.0	68.0	Pseudomonas sRNA P6
RF01718	0.0	0.0	0.0	0.0	0.0	0.0	0.0	0.0	0.0	0.0	0.0	0.0	0.0	0.0	0.0	0.0	0.0	0.0	0.0	0.0	0.0	0.0	0.0	Polynucleobacter-1 RNA
RF01230	735.0	672.0	365.0	156.0	109.0	219.0	28.0	165.0	360.0	681.0	1575.0	297.0	1123.0	165.0	1075.0	57.0	352.0	75.0	429.0	1520.0	972.0	208.0	99.0	Small nucleolar RNA snoR77
RF01680	0.0	0.0	0.0	0.0	0.0	0.0	0.0	0.0	0.0	0.0	0.0	0.0	0.0	0.0	0.0	0.0	0.0	0.0	0.0	0.0	0.0	0.0	0.0	Pseudomonas sRNA P5
RF02068	13.0	106.0	239.0	179.0	1.0	3.0	0.0	4.0	13.0	283.0	3.0	2.0	44.0	17.0	129.0	0.0	2.0	5.0	0.0	104.0	2.0	41.0	0.0	Enterobacterial sRNA STnc480
RF02141	33.0	4.0	5.0	8.0	3.0	6.0	0.0	1.0	0.0	0.0	0.0	0.0	0.0	0.0	0.0	0.0	0.0	1.0	4.0	58.0	0.0	0.0	0.0	HOXA11 antisense RNA 1 conserved region 5
RF01823	0.0	0.0	0.0	0.0	0.0	0.0	0.0	0.0	0.0	0.0	0.0	0.0	0.0	0.0	0.0	0.0	0.0	0.0	0.0	0.0	0.0	0.0	0.0	rpsL sRNA
RF01710	1.0	331.0	0.0	0.0	1.0	6.0	0.0	1.0	0.0	4.0	8.0	1.0	2.0	0.0	9.0	1.0	4.0	0.0	12.0	25.0	1.0	2.0	0.0	Lacto-usp RNA
RF00474	0.0	0.0	1.0	0.0	0.0	6.0	0.0	0.0	2.0	4.0	2.0	0.0	0.0	0.0	0.0	0.0	0.0	0.0	2.0	32.0	2.0	0.0	0.0	Small nucleolar RNA snR57
RF00709	0.0	0.0	0.0	0.0	0.0	0.0	0.0	0.0	0.0	0.0	0.0	0.0	0.0	0.0	0.0	0.0	0.0	0.0	0.0	0.0	0.0	0.0	0.0	microRNA mir-455
RF00379	2840.0	1639.0	1030.0	317.0	230.0	846.0	35.0	223.0	355.0	633.0	529.0	411.0	858.0	162.0	741.0	1464.0	512.0	129.0	836.0	2070.0	915.0	255.0	968.0	ydaO/yuaA leader
RF00378	11.0	5.0	4.0	1.0	0.0	3.0	0.0	1.0	16.0	0.0	4.0	0.0	44.0	0.0	2.0	1.0	0.0	0.0	12.0	60.0	6.0	10.0	2.0	Qrr RNA
RF01711	0.0	0.0	0.0	0.0	0.0	0.0	0.0	0.0	0.0	0.0	0.0	0.0	0.0	0.0	0.0	0.0	0.0	0.0	0.0	0.0	0.0	0.0	0.0	Lnt RNA
RF00807	170.0	43.0	157.0	48.0	43.0	38.0	1.0	62.0	17.0	33.0	113.0	97.0	29.0	15.0	212.0	15.0	28.0	21.0	160.0	70.0	87.0	24.0	24.0	microRNA mir-314
RF00376	0.0	0.0	0.0	0.0	0.0	0.0	0.0	0.0	0.0	0.0	0.0	0.0	0.0	0.0	0.0	0.0	0.0	0.0	0.0	0.0	0.0	0.0	0.0	HIV gag stem loop 3 (GSL3)
RF00371	28.0	113.0	239.0	184.0	1.0	4.0	0.0	6.0	20.0	295.0	3.0	10.0	50.0	17.0	129.0	3.0	5.0	5.0	10.0	306.0	2.0	64.0	2.0	sroE RNA
RF00802	18332.0	7970.0	6585.0	2372.0	2263.0	4159.0	708.0	2605.0	8748.0	6849.0	16406.0	6312.0	10984.0	2193.0	8268.0	1136.0	4122.0	5799.0	7223.0	22904.0	14992.0	10104.0	2211.0	microRNA mir-207
RF00801	130.0	27.0	15.0	21.0	13.0	49.0	4.0	11.0	19.0	69.0	51.0	10.0	174.0	8.0	15.0	1.0	12.0	1.0	40.0	122.0	22.0	3.0	9.0	microRNA mir-280
RF00372	0.0	3.0	6.0	4.0	0.0	0.0	0.0	0.0	0.0	4.0	0.0	0.0	0.0	0.0	3.0	0.0	0.0	0.0	0.0	3.0	0.0	1.0	0.0	sroH RNA
RF01578	0.0	0.0	0.0	0.0	0.0	0.0	0.0	0.0	0.0	0.0	0.0	0.0	0.0	0.0	0.0	0.0	0.0	0.0	0.0	0.0	0.0	0.0	0.0	Plasmodium RNA of unkown function RUF1
RF01470	2227.0	4343.0	552.0	285.0	184.0	433.0	40.0	220.0	563.0	1128.0	2018.0	405.0	1653.0	419.0	1433.0	637.0	567.0	2807.0	678.0	1960.0	1473.0	364.0	240.0	Listeria sRNA rli38
RF01473	0.0	0.0	0.0	0.0	0.0	0.0	0.0	0.0	0.0	0.0	0.0	0.0	0.0	0.0	0.0	0.0	0.0	0.0	0.0	0.0	0.0	0.0	0.0	Listeria sRNA rli41
RF02051	28.0	113.0	239.0	184.0	1.0	4.0	0.0	6.0	20.0	295.0	3.0	10.0	50.0	17.0	129.0	3.0	5.0	5.0	10.0	306.0	2.0	64.0	2.0	Enterobacterial sRNA STnc450
RF01475	0.0	0.0	0.0	0.0	0.0	0.0	0.0	0.0	0.0	0.0	0.0	0.0	0.0	0.0	0.0	0.0	0.0	0.0	0.0	0.0	0.0	0.0	0.0	Listeria snRNA rli45
RF01474	351.0	337.0	562.0	304.0	85.0	68.0	22.0	150.0	369.0	883.0	1575.0	291.0	1110.0	173.0	1121.0	57.0	348.0	72.0	403.0	1140.0	897.0	233.0	90.0	Listeia sRNA rli42
RF01477	0.0	0.0	0.0	0.0	0.0	0.0	0.0	0.0	0.0	0.0	0.0	0.0	0.0	0.0	0.0	0.0	0.0	0.0	0.0	0.0	0.0	0.0	0.0	Listeria sRNA rli43
RF02062	0.0	0.0	0.0	0.0	0.0	0.0	0.0	0.0	0.0	0.0	0.0	0.0	0.0	0.0	0.0	0.0	0.0	0.0	0.0	0.0	0.0	0.0	0.0	Salmonella enterica sRNA STnc361
RF01479	0.0	0.0	0.0	0.0	0.0	0.0	0.0	0.0	0.0	0.0	0.0	0.0	0.0	0.0	0.0	0.0	0.0	0.0	0.0	0.0	0.0	0.0	0.0	Listeria sRNA rli48
RF01478	0.0	0.0	0.0	0.0	0.0	0.0	0.0	0.0	0.0	0.0	0.0	0.0	0.0	0.0	0.0	0.0	0.0	0.0	0.0	0.0	0.0	0.0	0.0	Listeria sRNA rli47
RF00575	0.0	0.0	0.0	0.0	0.0	0.0	0.0	0.0	0.0	0.0	0.0	0.0	0.0	0.0	0.0	0.0	0.0	0.0	0.0	0.0	0.0	0.0	0.0	Small nucleolar RNA SNORD70
RF00574	7.0	3.0	4.0	1.0	2.0	2.0	0.0	1.0	4.0	5.0	4.0	3.0	12.0	4.0	7.0	2.0	6.0	0.0	17.0	8.0	16.0	4.0	1.0	Small nucleolar RNA SNORD69
RF01763	287.0	91.0	297.0	90.0	80.0	85.0	6.0	96.0	102.0	160.0	280.0	177.0	216.0	36.0	411.0	294.0	225.0	57.0	262.0	529.0	486.0	115.0	51.0	ykkC-III RNA
RF01715	0.0	0.0	0.0	0.0	0.0	0.0	0.0	0.0	0.0	0.0	0.0	0.0	0.0	1.0	0.0	0.0	0.0	0.0	0.0	0.0	0.0	0.0	0.0	Pedo-repair RNA
RF01544	1.0	0.0	0.0	0.0	0.0	1.0	0.0	0.0	0.0	0.0	0.0	0.0	0.0	0.0	0.0	0.0	0.0	0.0	0.0	1.0	0.0	0.0	0.0	Trypanosomatid snoRNA TB11Cs5H3
RF01988	72.0	12.0	2.0	6.0	0.0	11.0	0.0	2.0	7.0	15.0	2.0	8.0	7.0	1.0	0.0	3.0	4.0	0.0	10.0	274.0	0.0	26.0	2.0	Selenocysteine insertion sequence 2
RF02060	13.0	106.0	239.0	179.0	1.0	3.0	0.0	4.0	13.0	283.0	3.0	2.0	44.0	17.0	129.0	0.0	2.0	5.0	0.0	104.0	2.0	41.0	0.0	Enterobacterial sRNA STnc410
RF01716	0.0	0.0	0.0	0.0	0.0	0.0	0.0	0.0	0.0	0.0	0.0	0.0	0.0	0.0	0.0	0.0	0.0	0.0	0.0	0.0	0.0	0.0	0.0	PhotoRC-I RNA
RF00837	0.0	0.0	0.0	0.0	0.0	0.0	0.0	0.0	0.0	0.0	0.0	0.0	0.0	0.0	0.0	0.0	0.0	0.0	0.0	0.0	0.0	0.0	0.0	microRNA mir-251
RF01717	0.0	0.0	0.0	0.0	0.0	0.0	0.0	0.0	0.0	0.0	0.0	0.0	0.0	0.0	0.0	0.0	0.0	0.0	0.0	0.0	0.0	0.0	0.0	PhotoRC-II RNA
RF00312	6.0	4.0	0.0	0.0	0.0	0.0	0.0	0.0	4.0	0.0	0.0	0.0	0.0	0.0	1.0	0.0	0.0	0.0	0.0	1.0	0.0	0.0	2.0	Small nucleolar RNA Z206
RF02066	0.0	0.0	0.0	0.0	0.0	0.0	0.0	0.0	0.0	0.0	0.0	0.0	0.0	0.0	0.0	0.0	0.0	0.0	0.0	0.0	0.0	0.0	0.0	Salmonella enterica sRNA STnc320
RF00973	2.0	0.0	1.0	1.0	0.0	1.0	0.0	0.0	0.0	0.0	1.0	0.0	0.0	0.0	0.0	0.0	0.0	0.0	2.0	0.0	0.0	1.0	0.0	microRNA mir-597
RF00972	662.0	135.0	55.0	63.0	33.0	58.0	1.0	18.0	29.0	161.0	23.0	8.0	25.0	4.0	74.0	2.0	6.0	539.0	61.0	123.0	16.0	2.0	4.0	microRNA mir-651
RF00878	466.0	716.0	60.0	43.0	20.0	50.0	1.0	13.0	26.0	53.0	16.0	14.0	66.0	6.0	23.0	6.0	34.0	3.0	86.0	323.0	43.0	38.0	4.0	microRNA mir-456
RF00977	0.0	0.0	0.0	0.0	0.0	0.0	0.0	0.0	0.0	0.0	0.0	0.0	0.0	0.0	0.0	0.0	0.0	0.0	0.0	0.0	0.0	0.0	0.0	microRNA mir-600
RF02065	0.0	0.0	0.0	0.0	0.0	0.0	0.0	0.0	0.0	0.0	0.0	0.0	0.0	0.0	0.0	0.0	0.0	0.0	0.0	0.0	0.0	0.0	0.0	Enterobacterial sRNA STnc340
RF00211	0.0	0.0	0.0	0.0	0.0	0.0	0.0	0.0	0.0	0.0	0.0	0.0	0.0	0.0	0.0	0.0	0.0	0.0	0.0	0.0	0.0	0.0	0.0	Small nucleolar RNA SNORD35
RF00873	1721.0	199.0	302.0	119.0	73.0	307.0	8.0	42.0	773.0	184.0	251.0	79.0	324.0	22.0	130.0	20.0	76.0	940.0	235.0	878.0	209.0	1383.0	81.0	microRNA mir-550
RF00601	0.0	0.0	0.0	0.0	0.0	3.0	1.0	5.0	2.0	0.0	8.0	0.0	0.0	0.0	1.0	0.0	3.0	9.0	2.0	0.0	0.0	0.0	13.0	Small Cajal body specific RNA 20
RF00871	2954.0	1348.0	2716.0	863.0	934.0	743.0	91.0	776.0	1652.0	2564.0	4932.0	4035.0	3550.0	563.0	3138.0	295.0	1581.0	549.0	3325.0	6217.0	3733.0	994.0	893.0	microRNA mir-689
RF00876	4587.0	6645.0	2513.0	1673.0	3168.0	3975.0	2593.0	3736.0	2375.0	2965.0	3303.0	758.0	2693.0	3366.0	2254.0	555.0	3056.0	4026.0	4216.0	4519.0	5911.0	3147.0	1906.0	microRNA mir-684
RF00877	1048.0	1660.0	643.0	222.0	148.0	364.0	40.0	206.0	624.0	891.0	2472.0	787.0	1448.0	232.0	911.0	207.0	482.0	113.0	728.0	3826.0	2289.0	378.0	483.0	microRNA mir-592
RF00874	633.0	230.0	290.0	168.0	94.0	140.0	8.0	115.0	197.0	251.0	887.0	461.0	229.0	48.0	389.0	42.0	133.0	45.0	360.0	1774.0	504.0	241.0	67.0	microRNA mir-BART12
RF00875	809.0	237.0	213.0	94.0	59.0	90.0	16.0	75.0	196.0	326.0	639.0	208.0	568.0	58.0	311.0	20.0	158.0	37.0	366.0	944.0	486.0	153.0	99.0	microRNA mir-692
RF00650	0.0	0.0	0.0	0.0	0.0	0.0	0.0	0.0	0.0	0.0	0.0	0.0	0.0	0.0	0.0	0.0	0.0	0.0	0.0	0.0	0.0	0.0	0.0	microRNA mir-153
RF00657	37.0	11.0	8.0	4.0	2.0	65.0	0.0	8.0	1.0	34.0	46.0	3.0	9.0	1.0	65.0	2.0	0.0	2.0	3.0	260.0	7.0	0.0	3.0	microRNA mir-184
RF00655	0.0	0.0	0.0	0.0	0.0	0.0	0.0	0.0	0.0	0.0	0.0	0.0	0.0	0.0	0.0	0.0	0.0	0.0	0.0	0.0	0.0	0.0	0.0	microRNA mir-28
RF00659	7.0	0.0	0.0	0.0	0.0	0.0	0.0	0.0	0.0	33.0	0.0	0.0	0.0	0.0	0.0	0.0	0.0	0.0	0.0	5.0	0.0	0.0	0.0	microRNA mir-365
RF00894	0.0	0.0	0.0	0.0	0.0	0.0	0.0	0.0	0.0	0.0	0.0	0.0	0.0	0.0	0.0	0.0	0.0	0.0	0.0	0.0	0.0	0.0	0.0	microRNA mir-790
RF00719	236.0	102.0	98.0	54.0	25.0	86.0	7.0	44.0	91.0	217.0	202.0	89.0	378.0	40.0	372.0	9.0	64.0	18.0	314.0	269.0	214.0	40.0	334.0	microRNA mir-326
RF00897	1231.0	418.0	502.0	143.0	75.0	92.0	19.0	141.0	245.0	722.0	807.0	240.0	781.0	79.0	610.0	34.0	293.0	72.0	548.0	1142.0	673.0	266.0	186.0	microRNA mir-675
RF00891	0.0	0.0	0.0	0.0	0.0	2.0	0.0	0.0	0.0	0.0	0.0	0.0	0.0	1.0	0.0	0.0	0.0	1.0	0.0	0.0	0.0	0.0	0.0	microRNA mir-671
RF00216	0.0	3.0	6.0	4.0	0.0	0.0	0.0	0.0	0.0	4.0	0.0	0.0	0.0	0.0	3.0	0.0	0.0	0.0	0.0	3.0	0.0	1.0	0.0	c-myc internal ribosome entry site (IRES)
RF00713	165.0	1652.0	1237.0	342.0	368.0	65.0	32.0	233.0	19.0	44.0	30.0	114.0	75.0	142.0	93.0	12.0	20.0	319.0	303.0	180.0	219.0	11.0	156.0	microRNA mir-239
RF00712	1206.0	1274.0	531.0	270.0	238.0	593.0	68.0	231.0	433.0	760.0	874.0	284.0	852.0	472.0	686.0	85.0	640.0	432.0	689.0	1806.0	677.0	359.0	126.0	microRNA mir-460
RF00711	648.0	417.0	110.0	43.0	460.0	158.0	390.0	670.0	169.0	59.0	82.0	176.0	223.0	36.0	103.0	175.0	308.0	316.0	410.0	277.0	318.0	252.0	71.0	microRNA mir-449
RF00710	0.0	0.0	0.0	0.0	0.0	2.0	0.0	0.0	0.0	0.0	0.0	0.0	0.0	1.0	0.0	0.0	0.0	1.0	0.0	0.0	0.0	0.0	0.0	microRNA mir-44
RF00717	444.0	1858.0	199.0	37.0	72.0	170.0	6.0	94.0	87.0	318.0	224.0	177.0	255.0	52.0	164.0	14.0	27.0	329.0	548.0	812.0	123.0	43.0	40.0	microRNA mir-315
RF00716	614.0	196.0	671.0	709.0	974.0	953.0	583.0	821.0	1085.0	685.0	250.0	87.0	269.0	244.0	226.0	277.0	222.0	1775.0	795.0	770.0	487.0	83.0	361.0	microRNA mir-3
RF00715	158.0	223.0	113.0	38.0	31.0	63.0	9.0	31.0	122.0	80.0	208.0	324.0	138.0	42.0	169.0	535.0	40.0	12.0	69.0	227.0	168.0	29.0	14.0	microRNA mir-383
RF01174	12.0	23.0	7.0	3.0	1.0	7.0	0.0	0.0	0.0	10.0	5.0	0.0	0.0	0.0	0.0	1.0	0.0	2.0	14.0	12.0	0.0	0.0	0.0	Small nucleolar RNA U43
RF00489	5082.0	4136.0	6242.0	2655.0	972.0	928.0	385.0	2431.0	5650.0	7363.0	14082.0	8431.0	15051.0	2333.0	15708.0	629.0	4585.0	1015.0	7395.0	16177.0	12670.0	3337.0	1211.0	ctRNA
RF00483	11.0	2.0	1.0	0.0	1.0	38.0	7.0	18.0	1562.0	0.0	25.0	0.0	37.0	1.0	4.0	0.0	91.0	28.0	8.0	2.0	0.0	1.0	70.0	Insulin-like growth factor II IRES
RF00482	79.0	693.0	10.0	11.0	12.0	80.0	3.0	10.0	39.0	152.0	87.0	10.0	57.0	12.0	74.0	1.0	21.0	14.0	60.0	141.0	48.0	62.0	2.0	Small nucleolar RNA F1/F2/snoR5a
RF00486	137.0	35.0	223.0	33.0	40.0	77.0	4.0	48.0	41.0	13.0	158.0	137.0	113.0	4.0	85.0	50.0	34.0	44.0	291.0	76.0	54.0	85.0	32.0	mir-129 microRNA precursor family
RF00485	113.0	60.0	76.0	29.0	7.0	25.0	1.0	18.0	44.0	108.0	138.0	70.0	92.0	10.0	149.0	7.0	38.0	11.0	63.0	263.0	139.0	46.0	32.0	Potassium channel RNA editing signal
RF00484	16.0	13.0	22.0	5.0	1.0	6.0	1.0	3.0	17.0	12.0	38.0	12.0	33.0	3.0	32.0	2.0	18.0	3.0	24.0	39.0	24.0	18.0	0.0	Connexin-32 internal ribosome entry site (IRES)
RF01251	0.0	0.0	0.0	0.0	0.0	0.0	0.0	2.0	0.0	0.0	0.0	0.0	0.0	0.0	0.0	0.0	0.0	1.0	0.0	0.0	0.0	0.0	0.0	Small nucleolar RNA snR3
RF02276	2078.0	922.0	402.0	207.0	145.0	470.0	14.0	119.0	238.0	348.0	250.0	392.0	376.0	51.0	268.0	15.0	80.0	102.0	512.0	2145.0	203.0	137.0	43.0	Hammerhead ribozyme (type II)
RF02274	0.0	0.0	0.0	1.0	0.0	0.0	0.0	0.0	5.0	0.0	0.0	3.0	4.0	0.0	7.0	0.0	2.0	0.0	0.0	0.0	1.0	0.0	0.0	AniS
RF02273	19.0	2.0	1.0	10.0	2.0	5.0	1.0	4.0	8.0	16.0	0.0	8.0	12.0	1.0	0.0	1.0	4.0	0.0	20.0	181.0	0.0	23.0	0.0	FsrA
RF02270	0.0	0.0	0.0	0.0	0.0	0.0	0.0	0.0	0.0	0.0	0.0	0.0	0.0	0.0	0.0	0.0	0.0	0.0	0.0	0.0	0.0	0.0	0.0	Neisseria sigma-E sRNA
RF02271	0.0	0.0	0.0	0.0	0.0	0.0	0.0	0.0	0.0	0.0	0.0	0.0	0.0	0.0	0.0	0.0	0.0	0.0	0.0	0.0	0.0	0.0	0.0	TUC338
RF00455	11.0	0.0	3.0	1.0	0.0	4.0	0.0	2.0	0.0	5.0	0.0	0.0	0.0	0.0	0.0	2.0	0.0	0.0	0.0	0.0	0.0	0.0	0.0	mir-15 microRNA precursor family
RF02278	2168.0	1054.0	1229.0	490.0	254.0	186.0	58.0	444.0	1186.0	1986.0	2418.0	2074.0	2657.0	387.0	1861.0	371.0	1141.0	213.0	1357.0	4280.0	2034.0	698.0	576.0	Betaproteobacteria toxic small RNA
RF00276	0.0	0.0	0.0	0.0	0.0	0.0	0.0	0.0	0.0	0.0	0.0	0.0	0.0	0.0	0.0	0.0	0.0	0.0	0.0	0.0	0.0	0.0	0.0	Small nucleolar RNA SNORD52
RF00155	0.0	0.0	0.0	0.0	0.0	0.0	0.0	0.0	0.0	0.0	0.0	0.0	0.0	0.0	0.0	0.0	0.0	0.0	0.0	0.0	0.0	0.0	0.0	Small nucleolar RNA SNORA66
RF00154	843.0	388.0	325.0	135.0	89.0	123.0	23.0	146.0	377.0	605.0	1558.0	304.0	1109.0	153.0	1042.0	57.0	377.0	79.0	414.0	1104.0	907.0	276.0	93.0	Small nucleolar RNA SNORD63
RF00625	219.0	20.0	928.0	76.0	535.0	282.0	0.0	142.0	30.0	8.0	57.0	888.0	51.0	2.0	43.0	1.0	50.0	225.0	1054.0	360.0	283.0	12.0	258.0	Pseudomonas sRNA P11
RF00624	664.0	538.0	674.0	343.0	152.0	107.0	33.0	259.0	778.0	1019.0	1523.0	1785.0	1702.0	280.0	1205.0	67.0	711.0	135.0	842.0	2510.0	1350.0	319.0	221.0	Pseudomonas sRNA P9
RF00623	42.0	14.0	63.0	18.0	36.0	26.0	0.0	18.0	9.0	33.0	61.0	63.0	75.0	4.0	20.0	2.0	30.0	14.0	109.0	113.0	63.0	19.0	15.0	Pseudomonas sRNA P1
RF00150	0.0	0.0	0.0	0.0	0.0	0.0	0.0	0.0	0.0	0.0	0.0	0.0	0.0	0.0	0.0	0.0	0.0	0.0	0.0	0.0	0.0	0.0	0.0	Small nucleolar RNA SNORD42
RF00094	244.0	26.0	259.0	52.0	36.0	33.0	1.0	122.0	6.0	6.0	13.0	226.0	7.0	0.0	4.0	0.0	1.0	86.0	384.0	1.0	4.0	1.0	64.0	Hepatitis delta virus ribozyme
RF00095	1293.0	2526.0	1886.0	647.0	537.0	890.0	77.0	496.0	442.0	1244.0	766.0	660.0	886.0	614.0	1211.0	530.0	670.0	210.0	1363.0	1800.0	942.0	424.0	432.0	Pyrococcus C/D box small nucleolar RNA
RF00097	215.0	429.0	0.0	0.0	0.0	47.0	0.0	0.0	0.0	0.0	0.0	0.0	13.0	199.0	0.0	0.0	0.0	1.0	0.0	10.0	47.0	2.0	0.0	Plant small nucleolar RNA R71
RF00159	0.0	0.0	0.0	0.0	0.0	0.0	0.0	0.0	0.0	0.0	0.0	0.0	0.0	0.0	0.0	0.0	0.0	0.0	0.0	0.0	0.0	0.0	0.0	Small nucleolar RNA Z168/Z174
RF00091	0.0	0.0	0.0	0.0	0.0	0.0	0.0	0.0	0.0	0.0	0.0	0.0	0.0	0.0	0.0	0.0	0.0	0.0	0.0	0.0	0.0	0.0	0.0	Small nucleolar RNA SNORA62/SNORA6 family
RF00092	456.0	590.0	896.0	731.0	1437.0	1529.0	1279.0	1062.0	851.0	400.0	500.0	101.0	234.0	560.0	171.0	5.0	1051.0	1967.0	1388.0	481.0	2063.0	23.0	787.0	Small nucleolar RNA SNORA63
RF00093	5.0	39.0	0.0	2.0	0.0	6.0	0.0	0.0	0.0	19.0	10.0	0.0	2.0	76.0	3.0	0.0	0.0	3.0	4.0	12.0	44.0	2.0	0.0	Small nucleolar RNA SNORD18
RF01307	0.0	0.0	0.0	0.0	0.0	0.0	0.0	0.0	0.0	0.0	0.0	0.0	0.0	0.0	0.0	0.0	0.0	0.0	0.0	0.0	0.0	0.0	0.0	Small nucleolar RNA sR55
RF01306	0.0	0.0	0.0	0.0	0.0	0.0	0.0	0.0	0.0	0.0	0.0	0.0	0.0	0.0	0.0	0.0	0.0	0.0	0.0	0.0	0.0	0.0	0.0	Small nucleolar RNA sR52
RF01682	0.0	0.0	0.0	0.0	0.0	0.0	0.0	0.0	0.0	0.0	0.0	0.0	0.0	0.0	0.0	0.0	0.0	0.0	0.0	0.0	0.0	0.0	0.0	Pseudomonas sRNA P8
RF00307	1382.0	932.0	1806.0	1124.0	1165.0	1216.0	669.0	1360.0	1603.0	2115.0	3433.0	2047.0	3684.0	768.0	3927.0	146.0	1225.0	1732.0	2358.0	4374.0	3413.0	840.0	595.0	Small nucleolar RNA snoR98
RF00393	0.0	0.0	0.0	0.0	0.0	0.0	0.0	0.0	0.0	0.0	0.0	0.0	0.0	0.0	0.0	0.0	0.0	0.0	0.0	0.0	0.0	0.0	0.0	Small nucleolar RNA SNORA8
RF00392	35.0	205.0	258.0	184.0	8.0	9.0	0.0	8.0	14.0	285.0	7.0	6.0	45.0	17.0	133.0	2.0	2.0	9.0	15.0	140.0	2.0	41.0	3.0	Small nucleolar RNA SNORA5
RF00391	727.0	201.0	264.0	208.0	19.0	19.0	1.0	14.0	32.0	323.0	29.0	29.0	65.0	18.0	155.0	14.0	12.0	5.0	21.0	642.0	8.0	92.0	11.0	RtT RNA
RF00390	0.0	0.0	0.0	0.0	0.0	0.0	0.0	0.0	0.0	0.0	0.0	0.0	0.0	0.0	0.0	0.0	0.0	0.0	0.0	3.0	0.0	0.0	0.0	UPSK RNA
RF00256	84.0	1282.0	3.0	0.0	0.0	3.0	2.0	0.0	4.0	0.0	7.0	0.0	2.0	0.0	8.0	7.0	0.0	0.0	4.0	26.0	14.0	1.0	5.0	mir-196 microRNA precursor family
RF00257	15.0	16.0	73.0	6.0	32.0	17.0	0.0	7.0	7.0	13.0	40.0	52.0	23.0	0.0	11.0	0.0	11.0	12.0	103.0	39.0	21.0	2.0	16.0	mir-194 microRNA precursor family
RF00254	0.0	0.0	0.0	0.0	0.0	0.0	0.0	0.0	0.0	0.0	0.0	0.0	0.0	0.0	0.0	0.0	0.0	0.0	0.0	0.0	0.0	0.0	0.0	mir-16 microRNA precursor family
RF00255	0.0	0.0	0.0	0.0	0.0	0.0	0.0	0.0	0.0	0.0	83.0	0.0	0.0	0.0	1.0	0.0	0.0	0.0	0.0	0.0	0.0	2.0	0.0	mir-218 microRNA precursor family
RF00252	1.0	0.0	1.0	0.0	0.0	0.0	0.0	0.0	0.0	0.0	0.0	0.0	0.0	0.0	0.0	0.0	9.0	0.0	2.0	6.0	0.0	0.0	0.0	Alfalfa mosaic virus coat protein binding (CPB) RNA
RF00399	0.0	0.0	0.0	0.0	0.0	0.0	0.0	0.0	0.0	0.0	0.0	0.0	0.0	0.0	0.0	0.0	0.0	0.0	0.0	0.0	0.0	0.0	0.0	Small nucleolar RNA SNORA24
RF01308	0.0	0.0	0.0	0.0	0.0	0.0	0.0	0.0	0.0	0.0	0.0	0.0	0.0	0.0	0.0	0.0	0.0	0.0	0.0	0.0	0.0	0.0	0.0	Small nucleolar RNA sR58
RF01628	438.0	98.0	51.0	34.0	17.0	42.0	0.0	5.0	2.0	28.0	3.0	2.0	15.0	1.0	14.0	0.0	2.0	1.0	40.0	124.0	2.0	1.0	0.0	C. elegans snoRNA ceN38
RF00302	48.0	5.0	2.0	2.0	0.0	2.0	0.0	0.0	0.0	3.0	0.0	0.0	1.0	0.0	0.0	0.0	0.0	0.0	0.0	0.0	0.0	2.0	0.0	Small nucleolar RNA SNORA65
RF01528	84.0	47.0	76.0	19.0	8.0	15.0	4.0	14.0	58.0	62.0	189.0	44.0	116.0	28.0	230.0	4.0	31.0	15.0	68.0	146.0	114.0	38.0	9.0	caulobacter sRNA CC3513
RF02083	13.0	106.0	239.0	179.0	1.0	3.0	0.0	4.0	13.0	283.0	3.0	2.0	44.0	17.0	129.0	0.0	2.0	5.0	0.0	104.0	2.0	41.0	0.0	OrzO-P RNA antitoxin family
RF01193	0.0	0.0	0.0	0.0	0.0	0.0	0.0	0.0	0.0	0.0	0.0	0.0	0.0	0.0	0.0	0.0	0.0	0.0	0.0	0.0	0.0	0.0	0.0	Small nucleolar RNA snoR20a
RF02052	13.0	106.0	239.0	179.0	1.0	3.0	0.0	4.0	13.0	283.0	3.0	2.0	44.0	17.0	129.0	0.0	2.0	5.0	0.0	104.0	2.0	41.0	0.0	Enterobacterial sRNA STnc630
RF02053	27.0	112.0	239.0	184.0	1.0	4.0	0.0	6.0	20.0	295.0	3.0	9.0	50.0	17.0	129.0	3.0	5.0	5.0	10.0	306.0	2.0	64.0	2.0	Enterobacterial sRNA STnc430
RF01712	6.0	4.0	0.0	0.0	0.0	0.0	0.0	0.0	4.0	0.0	0.0	0.0	0.0	0.0	1.0	0.0	0.0	0.0	0.0	1.0	0.0	0.0	2.0	Methylobacterium-1 RNA
RF02082	13.0	111.0	239.0	179.0	1.0	3.0	0.0	4.0	13.0	283.0	3.0	3.0	46.0	17.0	129.0	0.0	2.0	5.0	0.0	104.0	2.0	41.0	0.0	Enterobacterial sRNA STnc540
RF02056	0.0	0.0	0.0	0.0	0.0	0.0	0.0	0.0	0.0	0.0	0.0	0.0	0.0	0.0	0.0	0.0	0.0	0.0	0.0	0.0	0.0	0.0	0.0	Salmonella sRNA STnc390
RF02057	28.0	113.0	239.0	184.0	1.0	4.0	0.0	6.0	20.0	295.0	3.0	10.0	50.0	17.0	129.0	3.0	5.0	5.0	10.0	306.0	2.0	64.0	2.0	Salmonella enterica sRNA STnc40
RF02054	0.0	0.0	0.0	0.0	0.0	0.0	0.0	0.0	0.0	0.0	0.0	0.0	0.0	0.0	0.0	0.0	0.0	0.0	0.0	0.0	0.0	0.0	0.0	Salmonella enterica sRNA STnc420
RF02055	0.0	3.0	6.0	4.0	0.0	0.0	0.0	0.0	0.0	4.0	0.0	0.0	0.0	0.0	3.0	0.0	0.0	0.0	0.0	3.0	0.0	1.0	0.0	Enterobacterial sRNA STnc380
RF01420	0.0	0.0	0.0	0.0	0.0	0.0	0.0	0.0	0.0	0.0	0.0	0.0	0.0	0.0	0.0	0.0	0.0	0.0	0.0	0.0	0.0	0.0	0.0	Small nucleolar RNA snoR113
RF01719	246.0	32.0	981.0	84.0	560.0	298.0	0.0	153.0	36.0	33.0	91.0	933.0	90.0	4.0	53.0	2.0	68.0	237.0	1144.0	423.0	321.0	21.0	269.0	Pseudomon-1 RNA
RF02058	0.0	0.0	0.0	0.0	0.0	0.0	0.0	0.0	0.0	0.0	0.0	0.0	0.0	0.0	0.0	0.0	0.0	0.0	0.0	0.0	0.0	0.0	0.0	Gammaproteobacterial sRNA STnc400
RF02059	0.0	0.0	0.0	0.0	0.0	0.0	0.0	0.0	0.0	0.0	0.0	0.0	0.0	0.0	0.0	0.0	0.0	0.0	0.0	0.0	0.0	0.0	0.0	Salmonella enterica sRNA STnc40
RF01659	2.0	0.0	0.0	0.0	0.0	0.0	0.0	0.0	0.0	0.0	1.0	0.0	0.0	0.0	0.0	0.0	0.0	0.0	7.0	4.0	0.0	0.0	0.0	C. elegans snoRNA ceN86
RF00815	0.0	0.0	0.0	0.0	0.0	0.0	0.0	0.0	0.0	0.0	0.0	0.0	0.0	0.0	0.0	0.0	0.0	0.0	0.0	0.0	0.0	0.0	0.0	microRNA mir-244
RF01651	370.0	618.0	414.0	508.0	958.0	887.0	580.0	818.0	300.0	399.0	127.0	113.0	145.0	224.0	169.0	29.0	206.0	1505.0	848.0	925.0	485.0	49.0	331.0	C. elegans snoRNA ceN69
RF01650	195.0	48.0	5.0	27.0	11.0	169.0	0.0	22.0	3.0	102.0	19.0	5.0	18.0	1.0	53.0	0.0	5.0	2.0	17.0	52.0	24.0	2.0	0.0	C. elegans snoRNA ceN48
RF02111	13.0	109.0	245.0	183.0	1.0	3.0	0.0	4.0	15.0	288.0	3.0	2.0	46.0	17.0	134.0	0.0	2.0	5.0	0.0	107.0	2.0	43.0	0.0	IS009
RF01190	583.0	2274.0	210.0	174.0	187.0	321.0	319.0	175.0	145.0	267.0	95.0	383.0	455.0	928.0	189.0	248.0	114.0	126.0	188.0	573.0	495.0	832.0	153.0	Small nucleolar RNA snR50
RF01656	132.0	1852.0	14.0	5.0	0.0	94.0	0.0	0.0	10.0	8.0	12.0	1.0	10.0	0.0	9.0	5.0	8.0	0.0	22.0	21.0	0.0	6.0	3.0	C. elegans sRNA ceN72-3_ceN74-2
RF00021	699.0	171.0	246.0	189.0	5.0	19.0	0.0	9.0	32.0	299.0	29.0	15.0	100.0	18.0	140.0	4.0	10.0	5.0	17.0	396.0	13.0	68.0	5.0	Spot 42 RNA
RF00761	55.0	116.0	5.0	3.0	2.0	5.0	1.0	0.0	0.0	47.0	15.0	0.0	7.0	0.0	7.0	2.0	0.0	0.0	6.0	42.0	14.0	0.0	0.0	microRNA mir-340
RF00023	24211.0	28338.0	12673.0	5690.0	8202.0	11456.0	5574.0	9056.0	8613.0	10728.0	13341.0	7986.0	12567.0	7406.0	10044.0	4103.0	9151.0	7877.0	15625.0	23660.0	18421.0	7842.0	6823.0	transfer-messenger RNA
RF00022	776.0	174.0	244.0	186.0	3.0	16.0	1.0	8.0	27.0	300.0	15.0	14.0	82.0	140.0	136.0	4.0	8.0	5.0	14.0	391.0	8.0	71.0	4.0	GcvB RNA
RF00025	6742.0	12543.0	1978.0	1677.0	1276.0	3957.0	1121.0	3492.0	2114.0	3919.0	1667.0	638.0	1555.0	4093.0	1337.0	509.0	1730.0	3060.0	4049.0	4660.0	2805.0	7410.0	1403.0	Ciliate telomerase RNA
RF00024	0.0	0.0	0.0	0.0	0.0	0.0	0.0	0.0	0.0	0.0	0.0	0.0	0.0	0.0	0.0	0.0	0.0	0.0	0.0	0.0	0.0	0.0	0.0	Vertebrate telomerase RNA
RF00027	213.0	140.0	155.0	72.0	26.0	86.0	8.0	80.0	154.0	281.0	397.0	134.0	381.0	49.0	370.0	286.0	133.0	29.0	169.0	579.0	386.0	139.0	44.0	let-7 microRNA precursor
RF01456	3.0	1.0	1.0	0.0	0.0	1.0	0.0	0.0	4.0	0.0	1.0	0.0	11.0	0.0	0.0	0.0	0.0	0.0	3.0	15.0	2.0	2.0	1.0	Vibrio regulatory RNA of OmpA
RF00029	30094.0	26693.0	19281.0	8545.0	6001.0	8897.0	1884.0	8607.0	13376.0	22137.0	32985.0	20669.0	35109.0	7824.0	35621.0	2515.0	11055.0	4898.0	21501.0	46598.0	30246.0	11490.0	4057.0	Group II catalytic intron
RF00028	288.0	216.0	67.0	48.0	26.0	108.0	8.0	32.0	89.0	99.0	118.0	78.0	199.0	50.0	142.0	10.0	59.0	20.0	181.0	263.0	202.0	47.0	28.0	Group I catalytic intron
RF01455	438.0	65.0	2.0	10.0	6.0	16.0	0.0	0.0	1.0	0.0	19.0	13.0	16.0	0.0	16.0	2.0	14.0	0.0	4.0	78.0	0.0	24.0	0.0	Stem loopII regulatory element in POLB
RF01954	0.0	0.0	0.0	0.0	0.0	0.0	0.0	0.0	0.0	0.0	0.0	0.0	0.0	0.0	0.0	0.0	0.0	0.0	0.0	0.0	0.0	0.0	0.0	SOX2 overlapping transcript exon 4
RF01388	0.0	0.0	0.0	0.0	0.0	0.0	0.0	0.0	0.0	0.0	0.0	0.0	0.0	0.0	0.0	0.0	0.0	0.0	0.0	0.0	0.0	0.0	0.0	isrD Hfq binding RNA
RF00591	18.0	475.0	2.0	6.0	4.0	22.0	2.0	1.0	7.0	60.0	22.0	4.0	20.0	0.0	27.0	2.0	3.0	0.0	46.0	118.0	9.0	0.0	2.0	Small nucleolar RNA SNORD77
RF02099	0.0	0.0	0.0	0.0	0.0	0.0	0.0	0.0	0.0	0.0	0.0	0.0	0.0	0.0	0.0	0.0	0.0	0.0	0.0	0.0	0.0	0.0	0.0	rivX sRNA
RF01958	0.0	0.0	1.0	0.0	0.0	0.0	1.0	0.0	0.0	1.0	2.0	0.0	5.0	0.0	0.0	0.0	0.0	0.0	0.0	9.0	0.0	1.0	0.0	EGOT conserved intronic region
RF00403	4.0	677.0	3.0	0.0	0.0	6.0	0.0	0.0	7.0	0.0	0.0	0.0	0.0	0.0	0.0	3.0	5.0	0.0	13.0	0.0	0.0	2.0	2.0	Small nucleolar RNA SNORA41
RF00531	0.0	2.0	0.0	0.0	0.0	1.0	0.0	0.0	0.0	0.0	0.0	0.0	0.0	0.0	4.0	0.0	0.0	0.0	0.0	2.0	0.0	0.0	0.0	Small nucleolar RNA Me28S-Gm3113
RF00537	647.0	851.0	608.0	287.0	527.0	885.0	731.0	302.0	636.0	376.0	481.0	55.0	313.0	376.0	172.0	5.0	954.0	505.0	693.0	546.0	1887.0	23.0	497.0	Small nucleolar RNA Me28S-Am2634
RF00929	4843.0	3686.0	3599.0	1346.0	850.0	1610.0	214.0	1234.0	3927.0	4943.0	16774.0	4867.0	8722.0	1367.0	5435.0	801.0	3186.0	626.0	3807.0	17616.0	15561.0	2528.0	2550.0	microRNA mir-574
RF01828	8.0	1.0	4.0	7.0	1.0	0.0	0.0	3.0	2.0	4.0	4.0	0.0	20.0	2.0	5.0	0.0	9.0	1.0	2.0	4.0	3.0	2.0	1.0	Small pathogenicity island RNA D
RF00534	33.0	124.0	244.0	185.0	3.0	7.0	0.0	8.0	26.0	297.0	26.0	15.0	70.0	18.0	136.0	4.0	7.0	5.0	13.0	326.0	12.0	65.0	3.0	SgrS RNA
RF01826	0.0	0.0	0.0	0.0	0.0	0.0	0.0	0.0	0.0	0.0	0.0	0.0	0.0	0.0	0.0	0.0	0.0	0.0	0.0	0.0	0.0	0.0	0.0	SAM-V riboswitch
RF00433	80.0	195.0	23.0	12.0	6.0	14.0	0.0	0.0	2.0	10.0	4.0	2.0	34.0	0.0	0.0	2.0	1.0	0.0	16.0	88.0	3.0	0.0	8.0	Hsp90 cis-regulatory element
RF00430	0.0	0.0	0.0	0.0	0.0	0.0	0.0	0.0	0.0	0.0	0.0	0.0	0.0	0.0	0.0	0.0	0.0	0.0	0.0	0.0	0.0	0.0	0.0	Small nucleolar RNA SNORA54
RF00431	35.0	2.0	6.0	0.0	0.0	2.0	0.0	1.0	1.0	4.0	0.0	0.0	0.0	0.0	4.0	2.0	0.0	0.0	3.0	0.0	14.0	0.0	9.0	Small nucleolar RNA SNORA55
RF01822	8.0	1.0	4.0	7.0	1.0	0.0	0.0	3.0	2.0	4.0	4.0	0.0	20.0	2.0	5.0	0.0	9.0	1.0	2.0	4.0	3.0	2.0	1.0	RNA Staph. aureus A
RF00437	56.0	39.0	7.0	8.0	10.0	223.0	1.0	8.0	19.0	178.0	65.0	14.0	134.0	2.0	80.0	0.0	6.0	3.0	36.0	374.0	23.0	2.0	6.0	Hairy RNA localisation element (HLE)
RF01820	41.0	101.0	12.0	7.0	6.0	5.0	1.0	6.0	6.0	19.0	14.0	4.0	29.0	12.0	10.0	2.0	14.0	4.0	6.0	51.0	46.0	6.0	3.0	RNA Staph. aureus E
RF00435	2115.0	1489.0	2460.0	959.0	419.0	422.0	146.0	944.0	2035.0	2946.0	5388.0	2841.0	5654.0	814.0	5599.0	681.0	1796.0	434.0	3246.0	6324.0	4664.0	1287.0	504.0	Repression of heat shock gene expression (ROSE) element
RF02025	4.0	2.0	2.0	2.0	2.0	3.0	0.0	2.0	3.0	8.0	11.0	2.0	27.0	2.0	4.0	1.0	11.0	1.0	7.0	43.0	25.0	8.0	2.0	microRNA mir-3017
RF01814	0.0	0.0	0.0	0.0	0.0	0.0	0.0	0.0	0.0	0.0	0.0	0.0	0.0	0.0	0.0	0.0	0.0	0.0	0.0	0.0	0.0	0.0	0.0	rhtB sRNA
RF01008	8.0	7.0	5.0	4.0	1.0	1.0	0.0	2.0	8.0	22.0	0.0	3.0	30.0	4.0	14.0	0.0	10.0	1.0	13.0	46.0	26.0	2.0	2.0	microRNA mir-636
RF01009	0.0	0.0	0.0	0.0	0.0	1.0	0.0	0.0	0.0	0.0	0.0	0.0	10.0	0.0	2.0	0.0	0.0	0.0	0.0	8.0	0.0	0.0	1.0	microRNA mir-M7
RF02021	4.0	2.0	2.0	2.0	2.0	3.0	0.0	2.0	3.0	8.0	11.0	2.0	27.0	2.0	4.0	1.0	11.0	2.0	7.0	43.0	25.0	8.0	2.0	microRNA mir-3179
RF00987	0.0	1.0	1.0	0.0	0.0	63.0	0.0	0.0	2.0	0.0	0.0	0.0	5.0	0.0	0.0	0.0	2.0	0.0	2.0	1.0	0.0	0.0	292.0	microRNA mir-589
RF01541	2218.0	1542.0	2387.0	1079.0	440.0	472.0	146.0	914.0	2195.0	2825.0	5019.0	3917.0	5464.0	893.0	5434.0	288.0	1998.0	409.0	2587.0	6775.0	4610.0	1358.0	564.0	Trypanosomatid snoRNA TB11Cs4H3
RF01000	0.0	0.0	0.0	0.0	0.0	0.0	0.0	0.0	0.0	0.0	0.0	0.0	0.0	0.0	0.0	0.0	0.0	0.0	0.0	0.0	0.0	0.0	0.0	microRNA mir-580
RF01001	0.0	0.0	0.0	0.0	0.0	0.0	0.0	0.0	0.0	0.0	0.0	0.0	0.0	0.0	0.0	0.0	0.0	0.0	0.0	0.0	0.0	0.0	0.0	microRNA mir-609
RF02029	29.0	119.0	241.0	185.0	2.0	7.0	0.0	7.0	21.0	295.0	11.0	12.0	50.0	17.0	134.0	4.0	5.0	5.0	10.0	317.0	4.0	64.0	3.0	sraA
RF01003	50.0	106.0	236.0	176.0	2.0	7.0	2.0	4.0	14.0	281.0	89.0	4.0	44.0	17.0	127.0	1.0	2.0	5.0	3.0	139.0	2.0	42.0	1.0	microRNA mir-563
RF00599	5.0	152.0	0.0	0.0	0.0	12.0	1.0	2.0	2.0	12.0	4.0	0.0	6.0	9.0	0.0	0.0	2.0	3.0	5.0	23.0	25.0	2.0	0.0	Small nucleolar RNA SNORA77
RF00598	478.0	49.0	100.0	45.0	36.0	58.0	1.0	16.0	30.0	36.0	51.0	39.0	74.0	9.0	61.0	2.0	22.0	17.0	107.0	131.0	37.0	9.0	27.0	Small nucleolar RNA SNORA76
RF01480	0.0	0.0	0.0	0.0	0.0	0.0	0.0	0.0	0.0	0.0	0.0	0.0	0.0	0.0	0.0	0.0	0.0	0.0	0.0	0.0	0.0	0.0	0.0	Listeria sRNA rli52
RF01481	0.0	0.0	0.0	0.0	0.0	0.0	0.0	0.0	0.0	0.0	0.0	0.0	0.0	0.0	0.0	0.0	0.0	0.0	0.0	0.0	0.0	0.0	0.0	Listeria sRNA rli53
RF01482	134.0	11.0	18.0	11.0	6.0	57.0	0.0	11.0	30.0	23.0	57.0	37.0	102.0	12.0	41.0	6.0	21.0	4.0	42.0	26.0	44.0	18.0	10.0	AdoCbl riboswitch
RF01483	0.0	0.0	0.0	0.0	0.0	0.0	0.0	0.0	0.0	0.0	0.0	0.0	0.0	0.0	0.0	0.0	0.0	0.0	0.0	0.0	0.0	0.0	0.0	Listeria sRNA rli56
RF01484	0.0	0.0	0.0	0.0	0.0	0.0	0.0	0.0	0.0	0.0	0.0	0.0	0.0	0.0	0.0	0.0	0.0	0.0	0.0	0.0	0.0	0.0	0.0	Listeria sRNA rli59
RF00452	104.0	28.0	62.0	9.0	12.0	14.0	1.0	28.0	27.0	77.0	150.0	18.0	134.0	10.0	104.0	7.0	30.0	4.0	23.0	155.0	131.0	137.0	25.0	mir-172 microRNA precursor family
RF01486	0.0	0.0	3.0	0.0	0.0	5.0	0.0	0.0	0.0	2.0	10.0	2.0	26.0	0.0	0.0	0.0	3.0	0.0	0.0	6.0	0.0	2.0	1.0	Listeria sRNA rli62
RF00363	444.0	168.0	113.0	35.0	18.0	72.0	3.0	18.0	105.0	114.0	198.0	35.0	216.0	17.0	120.0	37.0	57.0	350.0	135.0	337.0	222.0	175.0	46.0	mir-BART1 microRNA precursor family
RF01488	0.0	0.0	0.0	0.0	0.0	0.0	0.0	0.0	0.0	0.0	0.0	0.0	0.0	0.0	0.0	0.0	0.0	0.0	0.0	0.0	0.0	0.0	0.0	Listeria sRNA rli49
RF01489	2.0	0.0	3.0	0.0	2.0	1.0	0.0	1.0	0.0	4.0	0.0	1.0	2.0	1.0	2.0	0.0	2.0	0.0	1.0	9.0	13.0	1.0	0.0	Listeria sRNA sbrA
RF00981	124.0	23.0	13.0	7.0	2.0	66.0	0.0	10.0	3.0	34.0	62.0	3.0	15.0	1.0	73.0	3.0	3.0	3.0	8.0	280.0	32.0	4.0	8.0	microRNA mir-939
RF00409	3.0	94.0	2.0	1.0	7.0	76.0	4.0	4.0	19.0	87.0	18.0	1.0	9.0	1.0	10.0	1.0	1.0	34.0	3.0	27.0	163.0	18.0	0.0	Small nucleolar RNA SNORA7
RF00327	0.0	0.0	0.0	0.0	0.0	0.0	0.0	0.0	0.0	0.0	0.0	0.0	0.0	0.0	0.0	0.0	0.0	0.0	0.0	0.0	0.0	0.0	0.0	Small nucleolar RNA Z194
RF00324	0.0	0.0	0.0	0.0	0.0	0.0	0.0	0.0	0.0	0.0	0.0	0.0	0.0	0.0	0.0	0.0	0.0	0.0	0.0	0.0	0.0	0.0	0.0	Small nucleolar RNA MBII-202
RF00322	118.0	81.0	25.0	9.0	0.0	14.0	2.0	12.0	13.0	57.0	32.0	17.0	24.0	2.0	17.0	3.0	4.0	2.0	23.0	41.0	38.0	3.0	0.0	Small nucleolar RNA SNORA31
RF00320	0.0	0.0	0.0	0.0	0.0	0.0	0.0	0.0	0.0	0.0	0.0	0.0	0.0	0.0	0.0	0.0	0.0	0.0	0.0	0.0	0.0	0.0	0.0	Small nucleolar RNA Z185
RF00110	688.0	164.0	241.0	186.0	2.0	12.0	0.0	7.0	23.0	297.0	14.0	12.0	52.0	18.0	135.0	4.0	6.0	5.0	10.0	376.0	4.0	65.0	3.0	RybB RNA
RF00285	760.0	1134.0	208.0	117.0	503.0	202.0	393.0	718.0	273.0	155.0	307.0	238.0	440.0	62.0	360.0	393.0	532.0	396.0	524.0	700.0	390.0	391.0	84.0	Z6 small nucleolar RNA
RF01549	0.0	0.0	0.0	0.0	0.0	0.0	0.0	0.0	0.0	0.0	2.0	0.0	0.0	0.0	0.0	0.0	0.0	0.0	0.0	17.0	0.0	0.0	0.0	Trypanosomatid snoRNA TB8Cs2H1
RF00287	0.0	0.0	0.0	0.0	0.0	2.0	0.0	0.0	0.0	0.0	0.0	0.0	0.0	0.0	0.0	0.0	0.0	0.0	0.0	0.0	0.0	0.0	0.0	Small nucleolar RNA SNORD44
RF00328	2.0	1.0	0.0	1.0	0.0	0.0	0.0	0.0	0.0	1.0	2.0	0.0	0.0	0.0	0.0	0.0	0.0	0.0	0.0	0.0	0.0	0.0	0.0	Small nucleolar RNA Z161/Z228
RF00991	0.0	0.0	1.0	0.0	0.0	2.0	1.0	0.0	0.0	1.0	2.0	0.0	5.0	0.0	0.0	0.0	0.0	0.0	0.0	10.0	0.0	1.0	0.0	microRNA mir-599
RF00990	28.0	679.0	7.0	5.0	0.0	10.0	1.0	6.0	9.0	3.0	24.0	15.0	20.0	4.0	149.0	268.0	12.0	2.0	16.0	57.0	56.0	5.0	2.0	microRNA mir-552
RF00993	0.0	0.0	0.0	0.0	0.0	0.0	0.0	0.0	0.0	0.0	0.0	0.0	0.0	0.0	0.0	0.0	0.0	0.0	0.0	0.0	0.0	0.0	0.0	microRNA mir-1473
RF00995	5.0	9.0	0.0	0.0	0.0	0.0	1.0	0.0	41.0	0.0	0.0	1.0	10.0	19.0	0.0	8.0	0.0	322.0	1.0	6.0	0.0	78.0	0.0	microRNA mir-616
RF01819	15.0	5.0	7.0	7.0	1.0	1.0	0.0	5.0	5.0	10.0	10.0	5.0	35.0	4.0	18.0	1.0	13.0	1.0	8.0	5.0	23.0	2.0	2.0	RNA Staph. aureus D
RF00997	0.0	0.0	0.0	0.0	0.0	0.0	0.0	0.0	0.0	0.0	0.0	0.0	0.0	0.0	0.0	0.0	0.0	0.0	0.0	0.0	0.0	0.0	0.0	microRNA mir-942
RF00448	11.0	0.0	0.0	0.0	0.0	0.0	0.0	0.0	0.0	0.0	0.0	0.0	3.0	0.0	0.0	0.0	0.0	0.0	0.0	0.0	0.0	0.0	0.0	Epstein-Barr virus nuclear antigen (EBNA) IRES
RF00446	274.0	179.0	57.0	4.0	9.0	103.0	4.0	1.0	4.0	117.0	139.0	4.0	75.0	115.0	16.0	8.0	2.0	284.0	14.0	170.0	94.0	41.0	36.0	mir-133 microRNA precursor family
RF00445	8.0	1277.0	7.0	3.0	1.0	4.0	2.0	2.0	17.0	8.0	35.0	31.0	28.0	11.0	15.0	6.0	14.0	1.0	9.0	37.0	21.0	7.0	4.0	mir-399 microRNA precursor family
RF00813	700.0	534.0	458.0	195.0	111.0	198.0	33.0	175.0	575.0	748.0	2432.0	675.0	1293.0	200.0	786.0	102.0	443.0	81.0	506.0	2578.0	2198.0	352.0	150.0	microRNA mir-11
RF00443	0.0	0.0	0.0	0.0	0.0	0.0	0.0	0.0	0.0	0.0	0.0	0.0	0.0	0.0	0.0	0.0	0.0	0.0	0.0	0.0	0.0	0.0	0.0	Small nucleolar RNA SNORA27
RF00442	1627.0	805.0	1626.0	383.0	1170.0	690.0	460.0	908.0	405.0	624.0	485.0	1617.0	761.0	404.0	529.0	579.0	365.0	683.0	1932.0	1253.0	755.0	782.0	425.0	ykkC-yxkD leader
RF00440	20.0	9.0	5.0	4.0	2.0	64.0	0.0	8.0	0.0	34.0	46.0	0.0	5.0	0.0	63.0	0.0	0.0	2.0	3.0	260.0	3.0	0.0	1.0	Small nucleolar RNA SNORD37
RF01138	7.0	0.0	0.0	0.0	0.0	0.0	0.0	0.0	0.0	33.0	0.0	0.0	0.0	0.0	0.0	0.0	0.0	0.0	0.0	5.0	0.0	0.0	0.0	Small nucleolar RNA sR23
RF01139	4.0	2.0	2.0	2.0	2.0	3.0	0.0	3.0	3.0	8.0	11.0	2.0	27.0	3.0	4.0	1.0	11.0	270.0	8.0	48.0	25.0	8.0	2.0	Small nucleolar RNA sR2
RF01130	0.0	0.0	0.0	0.0	0.0	0.0	0.0	0.0	0.0	0.0	0.0	0.0	0.0	0.0	0.0	0.0	0.0	0.0	0.0	0.0	0.0	0.0	0.0	Small nucleolar RNA sR46
RF01133	0.0	0.0	0.0	0.0	0.0	0.0	0.0	0.0	0.0	0.0	0.0	0.0	0.0	0.0	0.0	0.0	0.0	0.0	0.0	0.0	0.0	0.0	0.0	Small nucleolar RNA sR3
RF01135	0.0	0.0	0.0	0.0	0.0	0.0	0.0	0.0	0.0	0.0	0.0	0.0	0.0	0.0	0.0	0.0	0.0	0.0	0.0	0.0	0.0	0.0	0.0	Small nucleolar RNA sR24
RF01136	0.0	0.0	0.0	0.0	0.0	0.0	0.0	0.0	0.0	0.0	0.0	0.0	0.0	0.0	0.0	0.0	0.0	0.0	0.0	0.0	0.0	0.0	0.0	Small nucleolar RNA sR28
RF01137	0.0	0.0	0.0	0.0	0.0	1.0	0.0	0.0	0.0	0.0	0.0	0.0	0.0	0.0	0.0	0.0	0.0	0.0	0.0	0.0	0.0	0.0	0.0	Small nucleolar RNA sR21
RF01384	0.0	0.0	0.0	0.0	0.0	0.0	0.0	0.0	0.0	0.0	0.0	0.0	0.0	0.0	0.0	0.0	0.0	0.0	0.0	0.0	0.0	0.0	0.0	Invasion gene-associated RNA
RF00119	13.0	106.0	239.0	179.0	1.0	3.0	0.0	4.0	13.0	283.0	3.0	2.0	44.0	17.0	129.0	0.0	2.0	5.0	0.0	104.0	2.0	41.0	0.0	C0299 RNA
RF00841	5.0	7.0	2.0	0.0	4.0	1.0	0.0	0.0	6.0	5.0	2.0	2.0	3.0	0.0	8.0	1.0	2.0	2.0	2.0	20.0	2.0	7.0	0.0	microRNA mir-384
RF00840	2.0	1.0	0.0	0.0	0.0	0.0	0.0	0.0	0.0	0.0	0.0	0.0	0.0	0.0	0.0	0.0	0.0	0.0	0.0	0.0	0.0	0.0	0.0	microRNA mir-374
RF00845	76.0	10.0	13.0	15.0	3.0	12.0	0.0	6.0	26.0	65.0	12.0	20.0	26.0	10.0	44.0	4.0	9.0	3.0	24.0	395.0	10.0	47.0	4.0	microRNA MIR158
RF00205	20.0	7.0	9.0	1.0	0.0	1.0	1.0	0.0	13.0	3.0	6.0	2.0	11.0	1.0	9.0	1.0	0.0	1.0	1.0	10.0	24.0	3.0	0.0	Small nucleolar RNA R41
RF00849	314.0	927.0	158.0	38.0	42.0	119.0	3.0	59.0	72.0	98.0	129.0	131.0	84.0	37.0	158.0	9.0	43.0	47.0	300.0	339.0	201.0	47.0	18.0	microRNA mir-60
RF00848	891.0	815.0	1121.0	386.0	245.0	258.0	56.0	324.0	722.0	2028.0	2501.0	781.0	2271.0	268.0	2003.0	83.0	866.0	208.0	1838.0	3250.0	2011.0	603.0	265.0	microRNA mir-61
RF02238	0.0	0.0	0.0	0.0	0.0	0.0	0.0	0.0	0.0	0.0	0.0	0.0	0.0	0.0	0.0	2.0	0.0	0.0	0.0	0.0	0.0	0.0	1.0	Xanthomonas sRNA asX4/Xoo4
RF02239	0.0	0.0	0.0	0.0	0.0	0.0	0.0	0.0	0.0	0.0	0.0	0.0	0.0	0.0	0.0	0.0	0.0	0.0	0.0	0.0	0.0	0.0	0.0	Xanthomonas sRNA asX6
RF02232	0.0	0.0	0.0	0.0	0.0	0.0	0.0	0.0	0.0	0.0	0.0	0.0	0.0	0.0	0.0	2.0	0.0	0.0	0.0	0.0	0.0	0.0	1.0	Xanthomonadaceae sRNA sX13
RF02233	0.0	0.0	0.0	0.0	0.0	0.0	0.0	0.0	0.0	0.0	0.0	0.0	0.0	0.0	0.0	0.0	0.0	0.0	0.0	0.0	0.0	0.0	0.0	Xanthomonas sRNA sX14/Xoo3
RF02230	0.0	0.0	0.0	0.0	0.0	0.0	0.0	0.0	0.0	0.0	0.0	0.0	0.0	0.0	0.0	2.0	0.0	0.0	0.0	0.0	0.0	0.0	1.0	Proteobacterial sRNA sX11
RF02231	0.0	0.0	0.0	0.0	0.0	0.0	0.0	0.0	0.0	0.0	0.0	0.0	0.0	0.0	0.0	2.0	0.0	0.0	0.0	0.0	0.0	0.0	1.0	Xanthomonas sRNA sX12
RF02236	0.0	0.0	0.0	0.0	0.0	0.0	0.0	0.0	0.0	0.0	0.0	0.0	0.0	0.0	0.0	0.0	0.0	0.0	0.0	0.0	0.0	0.0	0.0	Xanthomonas sRNA asX2
RF02237	0.0	0.0	0.0	0.0	0.0	0.0	0.0	0.0	0.0	0.0	0.0	0.0	0.0	0.0	0.0	0.0	0.0	0.0	0.0	0.0	0.0	0.0	0.0	Xanthomonas sRNA asX3
RF02234	17.0	3.0	2.0	2.0	2.0	3.0	0.0	2.0	3.0	8.0	11.0	2.0	27.0	2.0	4.0	1.0	12.0	1.0	4.0	43.0	25.0	8.0	1.0	Xanthomonadaceae sRNA sX15
RF02235	610.0	443.0	440.0	186.0	101.0	170.0	30.0	163.0	558.0	686.0	2358.0	652.0	1225.0	195.0	753.0	99.0	434.0	80.0	457.0	2478.0	2168.0	339.0	153.0	Xanthomonadaceae sRNA asX1
RF00213	0.0	0.0	0.0	0.0	0.0	0.0	0.0	0.0	0.0	0.0	0.0	0.0	0.0	0.0	0.0	0.0	0.0	0.0	0.0	0.0	0.0	0.0	0.0	Small nucleolar RNA R38
RF00210	0.0	0.0	0.0	0.0	0.0	0.0	0.0	0.0	0.0	0.0	0.0	0.0	0.0	0.0	0.0	0.0	0.0	0.0	0.0	0.0	0.0	0.0	0.0	Aphthovirus internal ribosome entry site (IRES)
RF00747	1651.0	1540.0	809.0	369.0	1028.0	1230.0	1111.0	1022.0	957.0	748.0	922.0	285.0	784.0	443.0	545.0	207.0	1324.0	1611.0	1175.0	2573.0	2214.0	395.0	585.0	microRNA mir-283
RF00740	658.0	1760.0	295.0	103.0	510.0	170.0	405.0	757.0	295.0	212.0	507.0	387.0	548.0	77.0	569.0	1027.0	469.0	894.0	663.0	608.0	675.0	360.0	113.0	microRNA mir-370
RF00741	0.0	0.0	0.0	0.0	0.0	0.0	0.0	0.0	0.0	0.0	0.0	0.0	0.0	0.0	0.0	0.0	0.0	0.0	0.0	0.0	0.0	0.0	0.0	microRNA mir-378
RF00214	1.0	1.0	0.0	2.0	0.0	2.0	0.0	0.0	1.0	10.0	0.0	0.0	14.0	0.0	4.0	0.0	0.0	0.0	0.0	0.0	6.0	0.0	1.0	Retrovirus direct repeat 1 (dr1)
RF00743	1452.0	3378.0	953.0	746.0	1121.0	1348.0	614.0	1006.0	916.0	1451.0	2626.0	794.0	1795.0	546.0	1150.0	110.0	668.0	1882.0	1530.0	3624.0	2693.0	448.0	565.0	microRNA mir-308
RF00928	19.0	692.0	76.0	6.0	32.0	22.0	0.0	7.0	14.0	13.0	40.0	53.0	23.0	1.0	11.0	4.0	16.0	280.0	117.0	45.0	21.0	4.0	17.0	microRNA mir-590
RF00218	21.0	9.0	5.0	5.0	2.0	65.0	0.0	8.0	0.0	80.0	46.0	0.0	5.0	0.0	63.0	0.0	0.0	2.0	3.0	260.0	3.0	0.0	1.0	Small nucleolar RNA SNORD46
RF00192	473.0	2422.0	180.0	82.0	50.0	159.0	10.0	53.0	61.0	166.0	191.0	108.0	281.0	26.0	220.0	173.0	112.0	34.0	270.0	612.0	133.0	25.0	48.0	Bovine leukaemia virus RNA packaging signal
RF00195	246.0	32.0	981.0	84.0	560.0	298.0	0.0	153.0	36.0	33.0	91.0	933.0	90.0	4.0	53.0	2.0	68.0	237.0	1144.0	423.0	321.0	21.0	269.0	RsmY RNA family
RF00749	361.0	186.0	399.0	501.0	950.0	854.0	579.0	800.0	258.0	261.0	45.0	82.0	140.0	224.0	87.0	275.0	141.0	1497.0	792.0	347.0	447.0	10.0	334.0	microRNA mir-208
RF00665	11.0	2.0	0.0	0.0	0.0	0.0	0.0	0.0	0.0	0.0	0.0	0.0	0.0	0.0	0.0	0.0	0.0	0.0	0.0	0.0	0.0	0.0	1.0	microRNA mir-290
RF00196	736.0	973.0	602.0	278.0	527.0	887.0	708.0	330.0	729.0	372.0	439.0	321.0	265.0	590.0	270.0	8.0	1011.0	485.0	685.0	388.0	1835.0	32.0	499.0	Alfalfa mosaic virus RNA 1 5' UTR stem-loop
RF00313	12.0	6.0	14.0	13.0	99.0	10.0	78.0	5.0	52.0	174.0	5.0	2.0	14.0	45.0	9.0	137.0	16.0	116.0	37.0	17.0	40.0	120.0	10.0	Small nucleolar RNA Z173
RF01713	0.0	0.0	0.0	0.0	0.0	0.0	3.0	0.0	0.0	0.0	0.0	0.0	0.0	0.0	0.0	0.0	0.0	0.0	0.0	0.0	0.0	0.0	0.0	Moco-II RNA
RF01465	0.0	0.0	0.0	0.0	0.0	0.0	0.0	0.0	0.0	0.0	0.0	0.0	0.0	0.0	0.0	0.0	0.0	0.0	0.0	0.0	0.0	0.0	0.0	rli31
RF01433	0.0	0.0	0.0	0.0	0.0	0.0	0.0	0.0	0.0	0.0	0.0	0.0	0.0	0.0	0.0	0.0	0.0	0.0	0.0	0.0	0.0	0.0	0.0	small nucleolar RNA snoR137
RF00436	0.0	0.0	0.0	0.0	0.0	0.0	0.0	0.0	0.0	0.0	0.0	0.0	0.0	0.0	0.0	0.0	0.0	0.0	0.0	0.0	0.0	0.0	0.0	UnaL2 LINE 3' element
RF01223	117.0	1452.0	9.0	4.0	8.0	127.0	6.0	4.0	801.0	94.0	30.0	2.0	36.0	5.0	7.0	7.0	49.0	10.0	18.0	29.0	19.0	29.0	23.0	Small nucleolar RNA snR13
RF00560	0.0	0.0	0.0	0.0	0.0	0.0	0.0	0.0	0.0	0.0	0.0	0.0	0.0	0.0	0.0	0.0	0.0	0.0	0.0	0.0	0.0	0.0	0.0	Small nucleolar RNA SNORA17
RF01829	0.0	0.0	0.0	0.0	0.0	0.0	0.0	0.0	0.0	0.0	0.0	0.0	0.0	0.0	0.0	0.0	0.0	0.0	0.0	0.0	0.0	0.0	0.0	sR6 snoRNA
RF02264	0.0	0.0	0.0	0.0	0.0	0.0	0.0	0.0	0.0	0.0	0.0	0.0	0.0	0.0	0.0	0.0	0.0	0.0	0.0	0.0	0.0	0.0	0.0	MAT2A 3'UTR stem loop E
RF00697	0.0	2.0	0.0	0.0	0.0	0.0	0.0	0.0	0.0	0.0	0.0	0.0	11.0	0.0	0.0	0.0	0.0	0.0	0.0	0.0	0.0	0.0	0.0	microRNA mir-186
RF00694	2.0	0.0	0.0	0.0	0.0	0.0	0.0	0.0	0.0	0.0	1.0	0.0	0.0	0.0	0.0	0.0	0.0	0.0	0.0	4.0	0.0	0.0	0.0	microRNA mir-137
RF00695	1.0	0.0	0.0	0.0	0.0	0.0	0.0	0.0	1.0	1.0	6.0	0.0	0.0	0.0	0.0	0.0	0.0	3.0	0.0	8.0	0.0	13.0	0.0	microRNA MIR398
RF00692	0.0	0.0	0.0	0.0	0.0	0.0	0.0	0.0	0.0	0.0	0.0	0.0	0.0	0.0	0.0	0.0	0.0	0.0	6.0	0.0	0.0	0.0	0.0	microRNA MIR171_2
RF01460	0.0	0.0	0.0	0.0	0.0	0.0	0.0	0.0	0.0	0.0	0.0	0.0	0.0	0.0	0.0	0.0	0.0	0.0	0.0	0.0	0.0	0.0	0.0	Listeria sRNA rliH
RF00690	0.0	0.0	0.0	0.0	0.0	2.0	1.0	0.0	0.0	2.0	0.0	0.0	0.0	1.0	0.0	0.0	0.0	1.0	0.0	0.0	0.0	0.0	0.0	microRNA MIR408
RF01827	0.0	0.0	0.0	0.0	0.0	0.0	0.0	0.0	0.0	0.0	0.0	0.0	0.0	0.0	0.0	0.0	0.0	0.0	0.0	0.0	0.0	0.0	0.0	SAR11_0636 sRNA
RF01836	0.0	1.0	0.0	0.0	0.0	1.0	0.0	0.0	0.0	0.0	0.0	0.0	3.0	0.0	0.0	0.0	0.0	0.0	0.0	0.0	0.0	0.0	0.0	ribosomal frameshift site
RF00926	3380.0	3716.0	3766.0	1048.0	1176.0	1313.0	131.0	1009.0	2285.0	3342.0	8259.0	3791.0	5473.0	763.0	4255.0	595.0	2180.0	1033.0	4506.0	10048.0	7389.0	1657.0	1812.0	microRNA MIR1151
RF00698	57.0	61.0	292.0	23.0	127.0	67.0	0.0	25.0	28.0	51.0	159.0	211.0	93.0	0.0	44.0	0.0	45.0	48.0	415.0	157.0	84.0	11.0	63.0	microRNA mir-489
RF00038	0.0	0.0	0.0	0.0	0.0	0.0	0.0	0.0	0.0	0.0	0.0	0.0	0.0	0.0	0.0	0.0	0.0	0.0	0.0	0.0	0.0	0.0	0.0	PrfA thermoregulator UTR
RF00241	0.0	0.0	0.0	0.0	0.0	0.0	0.0	0.0	0.0	0.0	0.0	0.0	0.0	0.0	0.0	0.0	0.0	0.0	0.0	0.0	0.0	0.0	0.0	mir-8/mir-141/mir-200 microRNA precursor family
RF00901	0.0	0.0	0.0	0.0	0.0	0.0	0.0	1.0	0.0	0.0	0.0	0.0	0.0	0.0	0.0	0.0	0.0	0.0	0.0	0.0	0.0	0.0	0.0	microRNA MIR845_1
RF01491	0.0	0.0	0.0	0.0	0.0	0.0	0.0	0.0	0.0	0.0	0.0	0.0	0.0	0.0	0.0	0.0	0.0	0.0	0.0	0.0	0.0	0.0	0.0	Listeria sRNA rli54
RF00240	241.0	945.0	2121.0	1585.0	11.0	58.0	4.0	42.0	121.0	2522.0	54.0	22.0	414.0	153.0	1144.0	4.0	27.0	41.0	0.0	984.0	16.0	366.0	4.0	RNA-OUT
RF00920	904.0	177.0	45.0	25.0	30.0	48.0	4.0	6.0	25.0	14.0	70.0	54.0	113.0	2.0	85.0	5.0	46.0	7.0	99.0	231.0	35.0	75.0	10.0	microRNA MIR444
RF01381	2.0	1.0	0.0	0.0	0.0	0.0	0.0	0.0	0.0	0.0	0.0	0.0	0.0	0.0	0.0	0.0	0.0	0.0	0.0	0.0	0.0	0.0	0.0	HIV-1 stem-loop 3 Psi packaging signal
RF01612	0.0	0.0	0.0	0.0	0.0	0.0	0.0	0.0	0.0	0.0	0.0	0.0	0.0	0.0	0.0	0.0	2.0	0.0	0.0	0.0	0.0	0.0	0.0	C. elegans snoRNA ceN105
RF00065	0.0	0.0	0.0	0.0	0.0	0.0	0.0	0.0	0.0	0.0	0.0	0.0	0.0	0.0	0.0	0.0	0.0	0.0	0.0	0.0	0.0	0.0	0.0	Small nucleolar RNA snoR9
RF00064	0.0	0.0	0.0	0.0	0.0	0.0	0.0	0.0	0.0	0.0	0.0	0.0	0.0	0.0	0.0	0.0	0.0	0.0	0.0	0.0	0.0	0.0	0.0	HgcG RNA
RF00067	40.0	88.0	74.0	70.0	98.0	60.0	51.0	71.0	95.0	178.0	79.0	72.0	83.0	379.0	82.0	58.0	368.0	96.0	188.0	74.0	104.0	112.0	22.0	Small nucleolar RNA SNORD15
RF00434	4.0	3.0	62.0	13.0	27.0	9.0	1.0	13.0	28.0	31.0	111.0	53.0	74.0	1.0	78.0	1.0	140.0	19.0	37.0	211.0	128.0	49.0	8.0	Luteovirus cap-independent translation element (BTE)
RF00063	0.0	0.0	0.0	0.0	0.0	0.0	0.0	0.0	0.0	0.0	0.0	0.0	0.0	0.0	0.0	0.0	0.0	0.0	0.0	0.0	0.0	0.0	0.0	SscA RNA
RF00062	2530.0	1526.0	1596.0	709.0	283.0	556.0	101.0	627.0	1562.0	2236.0	3628.0	2151.0	4164.0	591.0	4031.0	978.0	1272.0	247.0	1780.0	4368.0	3241.0	950.0	363.0	HgcC family RNA
RF00279	0.0	784.0	0.0	0.0	0.0	0.0	2.0	0.0	1.0	0.0	0.0	0.0	0.0	0.0	0.0	1.0	0.0	0.0	0.0	0.0	3.0	0.0	0.0	Small nucleolar RNA SNORD45
RF01821	11.0	2.0	5.0	7.0	1.0	0.0	0.0	4.0	3.0	6.0	7.0	2.0	23.0	3.0	9.0	1.0	11.0	1.0	5.0	5.0	4.0	2.0	1.0	RNA Staph. aureus H
RF02243	983.0	616.0	1560.0	315.0	694.0	497.0	38.0	377.0	741.0	923.0	2809.0	1681.0	1661.0	245.0	1079.0	118.0	646.0	337.0	1769.0	3602.0	2735.0	441.0	511.0	Proteobacterial sRNA Xoo8
RF00068	129.0	141.0	41.0	27.0	17.0	53.0	22.0	13.0	8.0	36.0	30.0	10.0	79.0	25.0	37.0	8.0	16.0	13.0	54.0	96.0	44.0	19.0	6.0	Small nucleolar RNA SNORD21
RF02241	0.0	0.0	0.0	0.0	0.0	0.0	0.0	0.0	0.0	0.0	0.0	0.0	0.0	0.0	0.0	2.0	0.0	0.0	0.0	0.0	0.0	0.0	1.0	Xanthomonadaceae sRNA Xoo2
RF02240	0.0	0.0	0.0	0.0	0.0	0.0	0.0	0.0	0.0	0.0	0.0	0.0	0.0	0.0	0.0	2.0	0.0	0.0	0.0	0.0	0.0	0.0	1.0	Xanthomonadaceae sRNA Xoo1
RF00267	0.0	0.0	0.0	0.0	0.0	0.0	0.0	0.0	0.0	0.0	0.0	0.0	0.0	0.0	0.0	0.0	0.0	0.0	0.0	0.0	0.0	0.0	0.0	Small nucleolar RNA R64/Z200 family
RF00266	329.0	1309.0	1170.0	261.0	542.0	372.0	1.0	158.0	65.0	365.0	126.0	912.0	173.0	25.0	195.0	3.0	72.0	233.0	1092.0	556.0	335.0	67.0	271.0	Small nucleolar RNA Z17
RF00265	187.0	191.0	28.0	13.0	39.0	60.0	16.0	2.0	21.0	98.0	32.0	14.0	172.0	39.0	16.0	3.0	26.0	19.0	49.0	120.0	56.0	133.0	14.0	Small nucleolar RNA SNORA69
RF00264	8.0	8.0	40.0	4.0	16.0	11.0	0.0	4.0	4.0	16.0	20.0	33.0	26.0	0.0	13.0	1.0	6.0	7.0	52.0	26.0	14.0	1.0	9.0	Small nucleolar RNA SNORA64/SNORA10 family
RF00263	415.0	251.0	328.0	126.0	83.0	113.0	28.0	143.0	369.0	693.0	1476.0	286.0	1113.0	152.0	1027.0	55.0	341.0	72.0	400.0	2172.0	898.0	190.0	89.0	Small nucleolar RNA SNORA68
RF00262	993.0	1986.0	1311.0	267.0	729.0	451.0	71.0	326.0	296.0	458.0	494.0	1402.0	572.0	439.0	640.0	303.0	561.0	631.0	1685.0	1166.0	664.0	186.0	347.0	sar RNA
RF00108	447.0	851.0	6.0	18.0	7.0	18.0	2.0	3.0	5.0	16.0	23.0	13.0	51.0	2.0	25.0	3.0	23.0	1.0	6.0	83.0	10.0	26.0	2.0	Small nucleolar RNA SNORD116
RF01038	0.0	0.0	0.0	0.0	0.0	0.0	0.0	0.0	0.0	0.0	0.0	0.0	0.0	0.0	0.0	0.0	0.0	0.0	0.0	0.0	0.0	0.0	0.0	microRNA mir-1307
RF00106	332.0	611.0	1434.0	452.0	549.0	322.0	8.0	164.0	132.0	696.0	246.0	960.0	449.0	51.0	374.0	8.0	98.0	246.0	1171.0	789.0	509.0	129.0	279.0	RNAI
RF00107	6317.0	4827.0	3140.0	1535.0	672.0	1803.0	190.0	1044.0	3062.0	3639.0	6473.0	3029.0	6242.0	2087.0	6136.0	339.0	2071.0	768.0	3076.0	9827.0	5159.0	1491.0	1020.0	FinP
RF00104	11.0	7.0	5.0	6.0	4.0	8.0	0.0	5.0	5.0	20.0	21.0	5.0	64.0	3.0	8.0	1.0	23.0	4.0	18.0	93.0	50.0	15.0	5.0	mir-10 microRNA precursor family
RF00105	0.0	0.0	0.0	0.0	0.0	0.0	0.0	0.0	0.0	0.0	0.0	0.0	0.0	0.0	0.0	0.0	0.0	0.0	0.0	0.0	0.0	0.0	0.0	Small nucleolar RNA SNORD115
RF00102	36.0	20.0	34.0	18.0	16.0	13.0	2.0	29.0	2.0	0.0	16.0	60.0	4.0	3.0	10.0	2.0	6.0	12.0	81.0	12.0	53.0	0.0	7.0	VA RNA
RF00103	15.0	1.0	0.0	5.0	0.0	13.0	0.0	4.0	0.0	0.0	1.0	6.0	0.0	0.0	0.0	0.0	3.0	1.0	10.0	179.0	0.0	23.0	0.0	mir-1 microRNA precursor family
RF00101	7.0	6.0	4.0	1.0	1.0	3.0	0.0	1.0	10.0	2.0	16.0	3.0	29.0	1.0	2.0	0.0	3.0	0.0	6.0	47.0	10.0	3.0	1.0	SraC/RyeA RNA
RF01919	0.0	0.0	0.0	0.0	0.0	0.0	0.0	0.0	0.0	0.0	0.0	0.0	0.0	0.0	0.0	0.0	0.0	0.0	0.0	0.0	0.0	0.0	0.0	microRNA mir-1419
RF00248	0.0	0.0	0.0	0.0	0.0	0.0	0.0	0.0	0.0	0.0	0.0	0.0	0.0	0.0	0.0	0.0	0.0	0.0	0.0	8.0	0.0	0.0	0.0	mir-148/mir-152 microRNA precursor family
RF01706	243.0	283.0	16.0	31.0	11.0	11.0	0.0	7.0	2.0	17.0	8.0	1.0	25.0	0.0	43.0	0.0	0.0	0.0	20.0	35.0	0.0	0.0	6.0	Gut-1 RNA
RF01040	3.0	2.0	1.0	1.0	0.0	0.0	0.0	0.0	5.0	3.0	0.0	1.0	1.0	0.0	0.0	0.0	0.0	0.0	1.0	2.0	2.0	0.0	0.0	microRNA mir-573
RF01041	17.0	17.0	40.0	4.0	16.0	14.0	0.0	7.0	12.0	9.0	39.0	32.0	59.0	0.0	10.0	1.0	10.0	8.0	52.0	53.0	19.0	10.0	13.0	microRNA mir-604
RF01042	1.0	17.0	0.0	0.0	0.0	0.0	1.0	0.0	0.0	9.0	0.0	0.0	0.0	0.0	6.0	0.0	0.0	0.0	0.0	6.0	17.0	0.0	0.0	microRNA mir-891
RF00163	0.0	1.0	0.0	0.0	0.0	0.0	0.0	0.0	0.0	0.0	0.0	0.0	0.0	0.0	0.0	0.0	0.0	0.0	0.0	0.0	0.0	0.0	0.0	Hammerhead ribozyme (type I)
RF01044	0.0	0.0	0.0	0.0	0.0	0.0	0.0	0.0	0.0	0.0	0.0	0.0	0.0	0.0	0.0	0.0	0.0	0.0	0.0	0.0	0.0	0.0	0.0	microRNA mir-345
RF01046	866.0	352.0	439.0	157.0	111.0	90.0	26.0	188.0	403.0	714.0	1736.0	402.0	1262.0	160.0	1161.0	69.0	396.0	84.0	545.0	1258.0	1034.0	229.0	129.0	Wingless localisation element 3 (WLE3)
RF01047	53.0	107.0	86.0	23.0	28.0	16.0	2.0	18.0	52.0	94.0	155.0	72.0	105.0	11.0	237.0	4.0	158.0	561.0	63.0	346.0	258.0	70.0	8.0	HBV RNA encapsidation signal epsilon
RF00925	0.0	0.0	0.0	0.0	0.0	0.0	0.0	0.0	0.0	0.0	0.0	0.0	10.0	0.0	0.0	0.0	0.0	0.0	0.0	0.0	0.0	0.0	0.0	microRNA MIR1027
RF01769	29.0	119.0	241.0	185.0	2.0	7.0	0.0	7.0	21.0	295.0	11.0	12.0	50.0	17.0	134.0	4.0	5.0	5.0	10.0	322.0	4.0	64.0	3.0	Enterobacteria greA leader
RF01768	8.0	0.0	4.0	2.0	0.0	2.0	1.0	3.0	0.0	0.0	5.0	5.0	5.0	1.0	47.0	265.0	6.0	0.0	0.0	15.0	17.0	0.0	0.0	ribosomal frameshift site
RF02069	28.0	113.0	239.0	184.0	1.0	4.0	0.0	6.0	20.0	295.0	3.0	10.0	50.0	17.0	129.0	3.0	5.0	5.0	10.0	306.0	2.0	64.0	2.0	Enterobacterial sRNA STnc70
RF01681	4706.0	3229.0	3493.0	1954.0	1508.0	1597.0	746.0	1871.0	2926.0	4293.0	6362.0	4378.0	6914.0	1249.0	6384.0	339.0	2543.0	2032.0	4118.0	9107.0	5920.0	1666.0	1501.0	Pseudomonas sRNA P4
RF01686	118.0	39.0	30.0	1.0	0.0	4.0	0.0	20.0	3.0	18.0	47.0	22.0	47.0	2.0	44.0	1.0	16.0	1.0	14.0	48.0	4.0	6.0	14.0	Acido-1 RNA
RF01687	11707.0	1897.0	1376.0	911.0	342.0	1725.0	98.0	533.0	675.0	906.0	1779.0	446.0	2772.0	98.0	1969.0	91.0	552.0	167.0	1532.0	7147.0	977.0	494.0	334.0	Acido-Lenti-1 RNA
RF01685	676.0	644.0	247.0	337.0	312.0	583.0	205.0	991.0	212.0	905.0	92.0	299.0	124.0	703.0	104.0	165.0	105.0	838.0	888.0	141.0	270.0	2559.0	290.0	6S-Flavo RNA
RF01761	514.0	123.0	73.0	29.0	20.0	25.0	2.0	13.0	41.0	92.0	151.0	32.0	171.0	7.0	59.0	5.0	54.0	10.0	102.0	268.0	114.0	48.0	38.0	wcaG RNA
RF01760	107.0	168.0	287.0	201.0	15.0	23.0	4.0	43.0	138.0	384.0	221.0	44.0	208.0	44.0	252.0	10.0	65.0	70.0	98.0	508.0	140.0	176.0	46.0	traJ-II RNA
RF01688	1143.0	1336.0	892.0	265.0	628.0	336.0	409.0	963.0	1314.0	436.0	1417.0	1167.0	772.0	162.0	802.0	525.0	945.0	528.0	1268.0	1791.0	1282.0	574.0	836.0	Actino-pnp RNA
RF01762	35.0	22.0	30.0	9.0	4.0	5.0	2.0	12.0	25.0	29.0	83.0	17.0	73.0	4.0	66.0	5.0	29.0	7.0	33.0	76.0	46.0	16.0	10.0	Whalefall-1 RNA
RF02067	0.0	0.0	0.0	0.0	0.0	0.0	0.0	0.0	0.0	0.0	0.0	0.0	0.0	0.0	0.0	0.0	0.0	0.0	0.0	0.0	0.0	0.0	0.0	Salmonella enterica sRNA STnc310
RF01764	1413.0	4259.0	271.0	152.0	116.0	629.0	34.0	49.0	76.0	300.0	216.0	27.0	213.0	19.0	218.0	8.0	48.0	31.0	339.0	1156.0	86.0	68.0	9.0	yjdF RNA
RF01767	141.0	449.0	96.0	80.0	183.0	90.0	51.0	75.0	97.0	193.0	103.0	75.0	101.0	392.0	113.0	65.0	378.0	106.0	236.0	196.0	126.0	122.0	53.0	SMK box translational riboswitch
RF02064	1045.0	498.0	759.0	584.0	43.0	66.0	4.0	68.0	182.0	1241.0	116.0	88.0	854.0	82.0	681.0	281.0	171.0	299.0	157.0	872.0	162.0	215.0	192.0	Enterobacterial sRNA STnc370
RF02262	0.0	1.0	0.0	0.0	0.0	0.0	0.0	0.0	0.0	0.0	0.0	0.0	0.0	0.0	0.0	0.0	0.0	0.0	0.0	0.0	0.0	0.0	0.0	MAT2A 3'UTR stem loop C
RF02096	1.0	0.0	0.0	0.0	0.0	0.0	0.0	0.0	1.0	1.0	6.0	0.0	0.0	0.0	0.0	0.0	0.0	3.0	0.0	8.0	0.0	13.0	0.0	mir-2973 microRNA precursor
RF00048	0.0	0.0	0.0	0.0	0.0	0.0	0.0	0.0	0.0	0.0	0.0	0.0	0.0	0.0	0.0	0.0	0.0	0.0	0.0	0.0	0.0	0.0	0.0	Enterovirus cis-acting replication element
RF02094	108.0	10.0	3.0	0.0	0.0	1.0	0.0	0.0	2.0	0.0	7.0	0.0	5.0	2.0	6.0	2.0	0.0	0.0	4.0	0.0	14.0	1.0	2.0	mir-1803 microRNA precursor
RF02095	69.0	5.0	6.0	0.0	0.0	1.0	0.0	2.0	0.0	4.0	0.0	0.0	1.0	1.0	8.0	3.0	0.0	1.0	6.0	5.0	27.0	0.0	0.0	mir-2985-2 microRNA precursor
RF01002	0.0	0.0	0.0	0.0	0.0	0.0	0.0	0.0	0.0	0.0	0.0	0.0	0.0	0.0	0.0	0.0	0.0	0.0	0.0	0.0	0.0	0.0	0.0	microRNA mir-936
RF01183	0.0	5.0	0.0	0.0	0.0	0.0	0.0	0.0	0.0	0.0	0.0	0.0	0.0	0.0	0.0	0.0	0.0	0.0	0.0	0.0	0.0	0.0	0.0	Small nucleolar RNA SNORD19B
RF01059	332.0	139.0	94.0	27.0	35.0	48.0	2.0	22.0	24.0	42.0	133.0	54.0	93.0	7.0	80.0	9.0	24.0	21.0	113.0	134.0	103.0	19.0	40.0	microRNA mir-598
RF01168	0.0	0.0	0.0	0.0	0.0	0.0	0.0	0.0	0.0	0.0	0.0	0.0	0.0	0.0	0.0	0.0	0.0	0.0	0.0	0.0	0.0	0.0	0.0	Small nucleolar RNA SNORD126
RF01867	787.0	540.0	746.0	265.0	159.0	175.0	48.0	302.0	498.0	1003.0	1488.0	615.0	1470.0	206.0	1407.0	289.0	523.0	145.0	1259.0	1982.0	1253.0	361.0	186.0	caulobacter sRNA CC2171
RF01817	8.0	1.0	4.0	7.0	1.0	0.0	0.0	3.0	2.0	4.0	4.0	0.0	20.0	2.0	5.0	0.0	9.0	1.0	2.0	4.0	3.0	2.0	1.0	RNA Staph. aureus A
RF01816	15.0	5.0	5.0	7.0	1.0	0.0	0.0	4.0	3.0	4.0	10.0	2.0	25.0	4.0	9.0	0.0	12.0	1.0	5.0	5.0	6.0	2.0	1.0	RNA Staph. aureus A
RF01815	1414.0	982.0	1699.0	713.0	278.0	268.0	107.0	662.0	1506.0	1943.0	3812.0	2295.0	3977.0	618.0	4126.0	173.0	1191.0	290.0	2098.0	4163.0	3447.0	879.0	359.0	rpsB sRNA
RF00369	28.0	113.0	239.0	184.0	1.0	5.0	0.0	6.0	20.0	295.0	3.0	10.0	50.0	17.0	129.0	3.0	5.0	5.0	10.0	307.0	2.0	64.0	3.0	sroC RNA
RF00818	2124.0	2756.0	308.0	151.0	534.0	460.0	396.0	731.0	275.0	270.0	278.0	211.0	408.0	55.0	334.0	466.0	365.0	587.0	552.0	936.0	405.0	397.0	92.0	microRNA mir-318
RF00406	69.0	182.0	117.0	168.0	133.0	354.0	16.0	639.0	14.0	421.0	67.0	2.0	39.0	66.0	63.0	198.0	36.0	411.0	185.0	446.0	88.0	356.0	19.0	Small nucleolar RNA SNORA42/SNORA80 family
RF01811	17.0	103.0	234.0	175.0	1.0	4.0	0.0	4.0	13.0	278.0	3.0	2.0	44.0	17.0	126.0	0.0	7.0	5.0	0.0	104.0	3.0	40.0	1.0	Plasmid transferred anti-sense RNA
RF01810	0.0	0.0	0.0	0.0	0.0	0.0	0.0	0.0	0.0	0.0	0.0	0.0	0.0	0.0	0.0	0.0	0.0	0.0	0.0	0.0	0.0	0.0	0.0	pntA sRNA
RF00362	2034.0	1163.0	1633.0	767.0	254.0	511.0	105.0	595.0	1545.0	1958.0	3430.0	2087.0	3841.0	576.0	4025.0	158.0	1145.0	439.0	1735.0	5792.0	3348.0	1058.0	339.0	Pospiviroid RY motif stem loop
RF01196	222.0	1345.0	115.0	149.0	209.0	254.0	80.0	49.0	77.0	252.0	154.0	21.0	220.0	892.0	136.0	7.0	103.0	172.0	414.0	314.0	309.0	428.0	21.0	Small nucleolar RNA Z30a
RF00360	1157.0	783.0	218.0	135.0	119.0	273.0	21.0	68.0	176.0	301.0	246.0	343.0	414.0	70.0	164.0	9.0	97.0	35.0	259.0	572.0	210.0	171.0	58.0	Small nucleolar RNA Z107/R87
RF00366	5859.0	6123.0	5569.0	4010.0	5657.0	5883.0	3336.0	5207.0	4054.0	4423.0	5610.0	3264.0	5687.0	2750.0	5685.0	740.0	2570.0	8272.0	6925.0	10884.0	7025.0	1956.0	2087.0	mir-BHRF1-2 microRNA precursor family
RF00811	0.0	0.0	2.0	0.0	0.0	0.0	0.0	0.0	0.0	0.0	0.0	0.0	0.0	0.0	1.0	0.0	0.0	0.0	0.0	6.0	0.0	0.0	0.0	microRNA mir-84
RF00364	3108.0	1911.0	2938.0	1297.0	459.0	451.0	187.0	1127.0	2737.0	3658.0	6724.0	4021.0	7474.0	1128.0	7640.0	310.0	2220.0	719.0	3272.0	7915.0	6031.0	1610.0	583.0	mir-BART2 microRNA precursor family
RF00365	1096.0	2183.0	338.0	166.0	74.0	238.0	16.0	100.0	93.0	181.0	246.0	164.0	395.0	69.0	471.0	474.0	149.0	311.0	365.0	844.0	304.0	60.0	315.0	mir-BHRF1-1 microRNA precursor family
RF00569	0.0	0.0	0.0	0.0	0.0	0.0	0.0	0.0	0.0	0.0	0.0	0.0	0.0	0.0	0.0	0.0	0.0	0.0	0.0	0.0	0.0	0.0	0.0	Small nucleolar RNA SNORD19
RF01468	0.0	0.0	0.0	0.0	0.0	0.0	0.0	0.0	0.0	0.0	0.0	0.0	0.0	0.0	0.0	0.0	0.0	0.0	0.0	0.0	0.0	0.0	0.0	Listeria sRNA rli32
RF01469	3.0	2.0	0.0	0.0	0.0	1.0	0.0	0.0	0.0	0.0	0.0	0.0	0.0	1.0	0.0	0.0	0.0	0.0	0.0	0.0	0.0	0.0	0.0	Listeria sRNA rli33
RF01466	0.0	0.0	0.0	0.0	0.0	0.0	0.0	0.0	0.0	0.0	0.0	0.0	0.0	0.0	0.0	0.0	0.0	0.0	0.0	0.0	0.0	0.0	0.0	Listeria sRNA rli34
RF01467	0.0	1.0	0.0	0.0	0.0	0.0	0.0	0.0	0.0	0.0	0.0	0.0	0.0	0.0	0.0	0.0	0.0	0.0	0.0	0.0	0.0	0.0	0.0	Listeria sRNA rli36
RF00566	0.0	6.0	0.0	0.0	0.0	2.0	1.0	0.0	0.0	5.0	0.0	0.0	0.0	0.0	0.0	2.0	0.0	0.0	0.0	29.0	0.0	3.0	2.0	Small nucleolar RNA SNORA35
RF00189	69.0	63.0	12.0	13.0	8.0	16.0	1.0	9.0	2.0	8.0	4.0	6.0	31.0	76.0	28.0	3.0	9.0	1.0	15.0	72.0	59.0	3.0	2.0	Small nucleolar RNA SNORD95
RF01462	0.0	0.0	0.0	0.0	0.0	0.0	0.0	0.0	0.0	0.0	0.0	0.0	0.0	0.0	0.0	0.0	0.0	0.0	0.0	0.0	0.0	0.0	0.0	Listeria sRNA rli26
RF01463	0.0	0.0	0.0	0.0	0.0	0.0	0.0	0.0	0.0	0.0	0.0	0.0	0.0	0.0	0.0	0.0	0.0	0.0	0.0	0.0	0.0	0.0	0.0	Listeria sRNA rli27
RF00562	0.0	0.0	0.0	0.0	1.0	0.0	0.0	0.0	0.0	0.0	0.0	0.0	0.0	0.0	0.0	0.0	0.0	0.0	0.0	0.0	0.0	0.0	1.0	Small nucleolar RNA SNORA49
RF01461	0.0	0.0	0.0	0.0	0.0	0.0	0.0	0.0	0.0	0.0	0.0	0.0	0.0	0.0	0.0	0.0	0.0	0.0	0.0	0.0	0.0	0.0	0.0	Listeria sRNA rli22
RF01005	0.0	0.0	0.0	0.0	0.0	0.0	0.0	0.0	0.0	0.0	0.0	0.0	0.0	0.0	0.0	0.0	0.0	0.0	0.0	0.0	0.0	0.0	0.0	microRNA MIR530
RF00870	0.0	0.0	0.0	0.0	0.0	0.0	0.0	0.0	0.0	0.0	0.0	0.0	0.0	0.0	0.0	0.0	0.0	0.0	0.0	0.0	0.0	0.0	0.0	microRNA mir-423
RF01861	20.0	78.0	10.0	0.0	1.0	3.0	2.0	3.0	6.0	8.0	3.0	2.0	5.0	0.0	10.0	1.0	5.0	1.0	7.0	28.0	5.0	10.0	2.0	Trypanosomatid snoRNA TB9Cs1H1
RF00965	21.0	2.0	6.0	2.0	1.0	8.0	0.0	0.0	1.0	1.0	6.0	0.0	0.0	7.0	6.0	0.0	0.0	3.0	0.0	10.0	0.0	13.0	0.0	microRNA mir-549
RF00966	0.0	0.0	0.0	0.0	0.0	0.0	0.0	0.0	0.0	0.0	0.0	0.0	0.0	0.0	0.0	0.0	0.0	0.0	0.0	0.0	0.0	0.0	0.0	microRNA mir-676
RF00967	4.0	2.0	2.0	2.0	2.0	3.0	0.0	2.0	3.0	8.0	11.0	2.0	27.0	2.0	4.0	1.0	11.0	2.0	7.0	43.0	25.0	8.0	2.0	microRNA mir-281
RF00451	0.0	0.0	0.0	0.0	0.0	0.0	0.0	0.0	0.0	0.0	0.0	0.0	0.0	0.0	0.0	0.0	0.0	0.0	0.0	0.0	0.0	0.0	0.0	mir-395 microRNA precursor family
RF01758	246.0	32.0	981.0	84.0	560.0	298.0	0.0	153.0	36.0	33.0	91.0	933.0	90.0	4.0	53.0	2.0	68.0	237.0	1144.0	423.0	321.0	21.0	269.0	sucA-II RNA
RF00774	75.0	54.0	149.0	11.0	65.0	53.0	0.0	18.0	15.0	53.0	86.0	113.0	47.0	8.0	29.0	0.0	23.0	29.0	210.0	131.0	45.0	19.0	33.0	microRNA mir-360
