# Supplementary material for: The effects of genital myiasis on the diversity of the vaginal microbiota in female Bactrian camels
Source: BMC Vet Res. 2022 Mar 5;18:87. doi: 10.1186/s12917-022-03189-5 (PMC8897907; doi:10.1186/s12917-022-03189-5)
Supplement: Supplementary file 5 — Additional file 5. [file 12917_2022_3189_MOESM5_ESM.zip › MPL201709200_16s_yy/Treat1/A02_sequences/summary.txt]

A01	63272
A02	63484
A03	68654
A04	65000
A05	63978
A06	63857
A07	64172
A08	64708
A09	58044
A10	74996
A11	75810
A12	101891
A13	71818
B01	59110
B02	55475
B03	85133
B04	83513
B05	70419
B06	70813
B07	73599
B08	78563
B09	76369
B10	91461
total	1644139
