# Supplementary material for: The effects of genital myiasis on the diversity of the vaginal microbiota in female Bactrian camels
Source: BMC Vet Res. 2022 Mar 5;18:87. doi: 10.1186/s12917-022-03189-5 (PMC8897907; doi:10.1186/s12917-022-03189-5)
Supplement: Supplementary file 5 — Additional file 5. [file 12917_2022_3189_MOESM5_ESM.zip › MPL201709200_16s_yy/Treat1/B01_OTU/otu_even_depth_group.xls]

# Constructed from biom file
#OTU ID	normal	illness	taxonomy
otu9186	2680.30769231	3261.1	k__Bacteria; p__Fusobacteria; c__Fusobacteriia; o__Fusobacteriales; f__Leptotrichiaceae; g__Unclassified_Leptotrichiaceae; s__Unclassified_Leptotrichiaceae
otu21716	2666.07692308	3502.4	k__Bacteria; p__Proteobacteria; c__Alphaproteobacteria; o__Rhizobiales; f__Brucellaceae; g__Ochrobactrum; s__Unclassified_Ochrobactrum
otu23354	2699.61538462	2659.0	k__Bacteria; p__Proteobacteria; c__Epsilonproteobacteria; o__Campylobacterales; f__Campylobacteraceae; g__Campylobacter; s__Unclassified_Campylobacter
otu5403	2448.92307692	2875.1	k__Bacteria; p__Fusobacteria; c__Fusobacteriia; o__Fusobacteriales; f__Fusobacteriaceae; g__Fusobacterium; s__Unclassified_Fusobacterium
otu365	1568.38461538	1223.9	k__Bacteria; p__Fusobacteria; c__Fusobacteriia; o__Fusobacteriales; f__Leptotrichiaceae; g__Unclassified_Leptotrichiaceae; s__Unclassified_Leptotrichiaceae
otu10818	2103.69230769	624.6	k__Bacteria; p__Firmicutes; c__Bacilli; o__Lactobacillales; f__Aerococcaceae; g__Unclassified_Aerococcaceae; s__Unclassified_Aerococcaceae
otu569	1830.30769231	1351.4	k__Bacteria; p__Firmicutes; c__Clostridia; o__Clostridiales; f__[Tissierellaceae]; g__GW-34; s__Unclassified_GW-34
otu16932	1963.84615385	707.1	k__Bacteria; p__Proteobacteria; c__Epsilonproteobacteria; o__Campylobacterales; f__Campylobacteraceae; g__Campylobacter; s__Unclassified_Campylobacter
otu930	1141.61538462	1492.0	k__Bacteria; p__Proteobacteria; c__Betaproteobacteria; o__Burkholderiales; f__Alcaligenaceae; g__Achromobacter; s__Unclassified_Achromobacter
otu749	2366.07692308	85.8	k__Bacteria; p__Firmicutes; c__Bacilli; o__Lactobacillales; f__Carnobacteriaceae; g__Unclassified_Carnobacteriaceae; s__Unclassified_Carnobacteriaceae
otu17107	1591.84615385	466.8	k__Bacteria; p__Firmicutes; c__Bacilli; o__Lactobacillales; f__Aerococcaceae; g__Facklamia; s__Unclassified_Facklamia
otu12736	763.615384615	1144.8	k__Bacteria; p__Bacteroidetes; c__Bacteroidia; o__Bacteroidales; f__Porphyromonadaceae; g__Porphyromonas; s__Unclassified_Porphyromonas
otu19990	510.692307692	1353.2	k__Bacteria; p__Proteobacteria; c__Gammaproteobacteria; o__Xanthomonadales; f__Xanthomonadaceae; g__Unclassified_Xanthomonadaceae; s__Unclassified_Xanthomonadaceae
otu19532	657.846153846	1127.6	k__Bacteria; p__Bacteroidetes; c__[Saprospirae]; o__[Saprospirales]; f__Chitinophagaceae; g__Sediminibacterium; s__Unclassified_Sediminibacterium
otu10547	1013.46153846	569.4	k__Bacteria; p__Firmicutes; c__Bacilli; o__Lactobacillales; f__Aerococcaceae; g__Unclassified_Aerococcaceae; s__Unclassified_Aerococcaceae
otu20709	1230.92307692	263.4	k__Bacteria; p__Actinobacteria; c__Actinobacteria; o__Actinomycetales; f__Corynebacteriaceae; g__Corynebacterium; s__Unclassified_Corynebacterium
otu20428	892.307692308	671.0	k__Bacteria; p__Firmicutes; c__Clostridia; o__Clostridiales; f__[Tissierellaceae]; g__GW-34; s__Unclassified_GW-34
otu12486	860.230769231	419.7	k__Bacteria; p__Proteobacteria; c__Gammaproteobacteria; o__Pseudomonadales; f__Pseudomonadaceae; g__Unclassified_Pseudomonadaceae; s__Unclassified_Pseudomonadaceae
otu6760	660.461538462	776.0	No blast hit
otu7694	742.0	430.1	k__Bacteria; p__Firmicutes; c__Clostridia; o__Clostridiales; f__[Tissierellaceae]; g__1-68; s__Unclassified_1-68
otu3987	784.538461538	60.1	k__Bacteria; p__Firmicutes; c__Bacilli; o__Lactobacillales; f__Carnobacteriaceae; g__Unclassified_Carnobacteriaceae; s__Unclassified_Carnobacteriaceae
otu7744	278.461538462	779.0	k__Bacteria; p__Firmicutes; c__Clostridia; o__Clostridiales; f__[Tissierellaceae]; g__Helcococcus; s__Unclassified_Helcococcus
otu13303	606.076923077	183.7	k__Bacteria; p__Firmicutes; c__Clostridia; o__Clostridiales; f__[Tissierellaceae]; g__Anaerococcus; s__Unclassified_Anaerococcus
otu22808	512.615384615	342.4	k__Bacteria; p__Firmicutes; c__Clostridia; o__Clostridiales; f__[Tissierellaceae]; g__Unclassified_[Tissierellaceae]; s__Unclassified_[Tissierellaceae]
otu7327	565.0	180.3	k__Bacteria; p__Firmicutes; c__Clostridia; o__Clostridiales; f__[Acidaminobacteraceae]; g__Fusibacter; s__Unclassified_Fusibacter
otu21801	579.153846154	17.9	k__Bacteria; p__Actinobacteria; c__Actinobacteria; o__Actinomycetales; f__Corynebacteriaceae; g__Corynebacterium; s__Unclassified_Corynebacterium
otu7641	464.615384615	189.9	k__Bacteria; p__Bacteroidetes; c__Bacteroidia; o__Bacteroidales; f__Porphyromonadaceae; g__Porphyromonas; s__Unclassified_Porphyromonas
otu12442	513.769230769	120.5	k__Bacteria; p__Fusobacteria; c__Fusobacteriia; o__Fusobacteriales; f__Fusobacteriaceae; g__Fusobacterium; s__Unclassified_Fusobacterium
otu19054	248.307692308	394.9	k__Bacteria; p__Proteobacteria; c__Alphaproteobacteria; o__Sphingomonadales; f__Sphingomonadaceae; g__Sphingomonas; s__Unclassified_Sphingomonas
otu1403	403.615384615	216.6	k__Bacteria; p__Firmicutes; c__Clostridia; o__Clostridiales; f__[Tissierellaceae]; g__ph2; s__Unclassified_ph2
otu18675	455.923076923	49.2	k__Bacteria; p__Firmicutes; c__Bacilli; o__Lactobacillales; f__Aerococcaceae; g__Unclassified_Aerococcaceae; s__Unclassified_Aerococcaceae
otu8075	189.692307692	424.4	k__Bacteria; p__Bacteroidetes; c__Bacteroidia; o__Bacteroidales; f__Porphyromonadaceae; g__Porphyromonas; s__Porphyromonas_endodontalis
otu4942	345.153846154	227.7	k__Bacteria; p__Firmicutes; c__Bacilli; o__Lactobacillales; f__Aerococcaceae; g__Facklamia; s__Unclassified_Facklamia
otu5326	363.384615385	205.7	k__Bacteria; p__Firmicutes; c__Bacilli; o__Lactobacillales; f__Aerococcaceae; g__Facklamia; s__Unclassified_Facklamia
otu11872	220.153846154	302.3	k__Bacteria; p__Proteobacteria; c__Gammaproteobacteria; o__Enterobacteriales; f__Enterobacteriaceae; g__Unclassified_Enterobacteriaceae; s__Unclassified_Enterobacteriaceae
otu2809	0.0	522.1	k__Bacteria; p__Firmicutes; c__Clostridia; o__Clostridiales; f__[Tissierellaceae]; g__GW-34; s__Unclassified_GW-34
otu2777	242.461538462	228.6	k__Bacteria; p__Firmicutes; c__Clostridia; o__Clostridiales; f__[Tissierellaceae]; g__Peptoniphilus; s__Unclassified_Peptoniphilus
otu9772	164.230769231	282.3	k__Bacteria; p__Actinobacteria; c__Actinobacteria; o__Actinomycetales; f__Pseudonocardiaceae; g__Amycolatopsis; s__Unclassified_Amycolatopsis
otu10585	208.230769231	191.6	k__Bacteria; p__Actinobacteria; c__Actinobacteria; o__Actinomycetales; f__Micrococcaceae; g__Unclassified_Micrococcaceae; s__Unclassified_Micrococcaceae
otu6703	87.6923076923	376.5	k__Bacteria; p__Firmicutes; c__Clostridia; o__Clostridiales; f__[Tissierellaceae]; g__Peptoniphilus; s__Unclassified_Peptoniphilus
otu3301	236.0	156.8	k__Bacteria; p__Bacteroidetes; c__Bacteroidia; o__Bacteroidales; f__Porphyromonadaceae; g__Porphyromonas; s__Unclassified_Porphyromonas
otu23630	256.692307692	112.6	k__Bacteria; p__Firmicutes; c__Clostridia; o__Clostridiales; f__[Tissierellaceae]; g__Helcococcus; s__Unclassified_Helcococcus
otu15125	188.769230769	180.4	k__Bacteria; p__Proteobacteria; c__Gammaproteobacteria; o__Pseudomonadales; f__Moraxellaceae; g__Acinetobacter; s__Unclassified_Acinetobacter
otu12869	116.538461538	254.4	k__Bacteria; p__Proteobacteria; c__Betaproteobacteria; o__Burkholderiales; f__Oxalobacteraceae; g__Cupriavidus; s__Unclassified_Cupriavidus
otu5694	183.846153846	175.3	k__Bacteria; p__Proteobacteria; c__Alphaproteobacteria; o__Rhizobiales; f__Methylobacteriaceae; g__Unclassified_Methylobacteriaceae; s__Unclassified_Methylobacteriaceae
otu15988	114.307692308	230.5	k__Bacteria; p__Cyanobacteria; c__4C0d-2; o__MLE1-12; f__Unclassified_MLE1-12; g__Unclassified_MLE1-12; s__Unclassified_MLE1-12
otu1506	179.538461538	148.1	k__Bacteria; p__Firmicutes; c__Clostridia; o__Clostridiales; f__Clostridiaceae; g__Clostridium; s__Unclassified_Clostridium
otu23240	129.076923077	199.4	k__Bacteria; p__Firmicutes; c__Clostridia; o__Clostridiales; f__Unclassified_Clostridiales; g__Unclassified_Clostridiales; s__Unclassified_Clostridiales
otu3607	0.384615384615	383.4	k__Bacteria; p__Proteobacteria; c__Gammaproteobacteria; o__Pseudomonadales; f__Moraxellaceae; g__Moraxella; s__Unclassified_Moraxella
otu10967	226.307692308	73.5	k__Bacteria; p__Actinobacteria; c__Actinobacteria; o__Actinomycetales; f__Actinomycetaceae; g__Arcanobacterium; s__Unclassified_Arcanobacterium
otu11524	115.538461538	213.0	k__Bacteria; p__Proteobacteria; c__Alphaproteobacteria; o__Caulobacterales; f__Caulobacteraceae; g__Unclassified_Caulobacteraceae; s__Unclassified_Caulobacteraceae
otu11989	201.538461538	102.4	k__Bacteria; p__Bacteroidetes; c__Bacteroidia; o__Bacteroidales; f__Porphyromonadaceae; g__Porphyromonas; s__Unclassified_Porphyromonas
otu9391	136.615384615	190.9	k__Bacteria; p__Proteobacteria; c__Epsilonproteobacteria; o__Campylobacterales; f__Campylobacteraceae; g__Campylobacter; s__Unclassified_Campylobacter
otu3337	117.692307692	175.1	k__Bacteria; p__Proteobacteria; c__Betaproteobacteria; o__Burkholderiales; f__Comamonadaceae; g__Delftia; s__Unclassified_Delftia
otu15538	0.384615384615	314.4	k__Bacteria; p__Proteobacteria; c__Gammaproteobacteria; o__Enterobacteriales; f__Enterobacteriaceae; g__Unclassified_Enterobacteriaceae; s__Unclassified_Enterobacteriaceae
otu22023	67.6153846154	235.5	k__Bacteria; p__Proteobacteria; c__Betaproteobacteria; o__Burkholderiales; f__Comamonadaceae; g__Unclassified_Comamonadaceae; s__Unclassified_Comamonadaceae
otu4472	248.461538462	24.8	k__Bacteria; p__Actinobacteria; c__Actinobacteria; o__Actinomycetales; f__Actinomycetaceae; g__Trueperella; s__Unclassified_Trueperella
otu10983	201.769230769	5.3	k__Bacteria; p__Firmicutes; c__Bacilli; o__Lactobacillales; f__Aerococcaceae; g__Aerococcus; s__Unclassified_Aerococcus
otu22215	139.076923077	95.6	k__Bacteria; p__Firmicutes; c__Bacilli; o__Lactobacillales; f__Aerococcaceae; g__Facklamia; s__Unclassified_Facklamia
otu21239	45.3846153846	205.2	k__Bacteria; p__Firmicutes; c__Clostridia; o__Clostridiales; f__[Tissierellaceae]; g__Helcococcus; s__Unclassified_Helcococcus
otu1832	78.3846153846	141.0	k__Bacteria; p__Proteobacteria; c__Betaproteobacteria; o__Burkholderiales; f__Comamonadaceae; g__Unclassified_Comamonadaceae; s__Unclassified_Comamonadaceae
otu9807	64.4615384615	154.9	k__Bacteria; p__Actinobacteria; c__Actinobacteria; o__Actinomycetales; f__Microbacteriaceae; g__Cryocola; s__Unclassified_Cryocola
otu14203	160.0	32.8	k__Bacteria; p__Firmicutes; c__Clostridia; o__Clostridiales; f__Clostridiaceae; g__Clostridium; s__Unclassified_Clostridium
otu14104	126.538461538	49.7	k__Bacteria; p__Proteobacteria; c__Betaproteobacteria; o__Burkholderiales; f__Comamonadaceae; g__Ramlibacter; s__Unclassified_Ramlibacter
otu20840	44.7692307692	169.8	k__Bacteria; p__Fusobacteria; c__Fusobacteriia; o__Fusobacteriales; f__Fusobacteriaceae; g__Cetobacterium; s__Cetobacterium_somerae
otu10695	1.53846153846	217.0	k__Bacteria; p__Firmicutes; c__Bacilli; o__Lactobacillales; f__Streptococcaceae; g__Streptococcus; s__Unclassified_Streptococcus
otu23424	45.5384615385	149.2	k__Bacteria; p__Firmicutes; c__Clostridia; o__Clostridiales; f__[Tissierellaceae]; g__Unclassified_[Tissierellaceae]; s__Unclassified_[Tissierellaceae]
otu18323	50.0	151.9	k__Bacteria; p__Firmicutes; c__Clostridia; o__Clostridiales; f__[Tissierellaceae]; g__Peptoniphilus; s__Unclassified_Peptoniphilus
otu17194	78.6923076923	107.1	k__Bacteria; p__Actinobacteria; c__Actinobacteria; o__Actinomycetales; f__Nocardiaceae; g__Rhodococcus; s__Rhodococcus_fascians
otu22570	12.0769230769	189.0	k__Bacteria; p__Actinobacteria; c__Actinobacteria; o__Actinomycetales; f__Actinomycetaceae; g__Trueperella; s__Unclassified_Trueperella
otu275	56.1538461538	126.0	k__Bacteria; p__Proteobacteria; c__Betaproteobacteria; o__Rhodocyclales; f__Rhodocyclaceae; g__Azospira; s__Unclassified_Azospira
otu8197	138.692307692	0.8	k__Bacteria; p__Firmicutes; c__Bacilli; o__Lactobacillales; f__Aerococcaceae; g__Facklamia; s__Unclassified_Facklamia
otu14096	9.38461538462	182.5	k__Bacteria; p__Actinobacteria; c__Actinobacteria; o__Actinomycetales; f__Actinomycetaceae; g__Mobiluncus; s__Unclassified_Mobiluncus
otu16138	91.7692307692	64.8	k__Bacteria; p__Actinobacteria; c__Actinobacteria; o__Actinomycetales; f__Actinomycetaceae; g__Mobiluncus; s__Unclassified_Mobiluncus
otu21009	112.384615385	53.8	k__Bacteria; p__Proteobacteria; c__Gammaproteobacteria; o__Pseudomonadales; f__Moraxellaceae; g__Acinetobacter; s__Acinetobacter_guillouiae
otu15713	1.07692307692	193.4	k__Bacteria; p__Actinobacteria; c__Coriobacteriia; o__Coriobacteriales; f__Coriobacteriaceae; g__Collinsella; s__Collinsella_aerofaciens
otu16574	60.6923076923	98.8	k__Bacteria; p__Proteobacteria; c__Alphaproteobacteria; o__Rhizobiales; f__Phyllobacteriaceae; g__Aminobacter; s__Unclassified_Aminobacter
otu17047	3.69230769231	177.0	k__Bacteria; p__Actinobacteria; c__Actinobacteria; o__Actinomycetales; f__Micrococcaceae; g__Unclassified_Micrococcaceae; s__Unclassified_Micrococcaceae
otu18994	69.3076923077	87.1	k__Bacteria; p__Proteobacteria; c__Gammaproteobacteria; o__Pseudomonadales; f__Moraxellaceae; g__Acinetobacter; s__Acinetobacter_schindleri
otu14801	4.61538461538	175.1	k__Bacteria; p__Actinobacteria; c__Actinobacteria; o__Bifidobacteriales; f__Bifidobacteriaceae; g__Bifidobacterium; s__Unclassified_Bifidobacterium
otu8677	119.846153846	11.2	k__Bacteria; p__Firmicutes; c__Bacilli; o__Lactobacillales; f__Aerococcaceae; g__Alloiococcus; s__Unclassified_Alloiococcus
otu23368	26.9230769231	128.9	k__Bacteria; p__Firmicutes; c__Clostridia; o__Clostridiales; f__Ruminococcaceae; g__Unclassified_Ruminococcaceae; s__Unclassified_Ruminococcaceae
otu13659	95.6923076923	36.2	k__Bacteria; p__Proteobacteria; c__Alphaproteobacteria; o__Rhizobiales; f__Rhizobiaceae; g__Agrobacterium; s__Unclassified_Agrobacterium
otu13072	52.3846153846	101.5	k__Bacteria; p__Proteobacteria; c__Alphaproteobacteria; o__Sphingomonadales; f__Sphingomonadaceae; g__Sphingomonas; s__Unclassified_Sphingomonas
otu11722	0.307692307692	164.0	k__Bacteria; p__Firmicutes; c__Clostridia; o__Clostridiales; f__[Tissierellaceae]; g__Peptoniphilus; s__Unclassified_Peptoniphilus
otu3501	112.307692308	46.5	k__Bacteria; p__Proteobacteria; c__Gammaproteobacteria; o__Pseudomonadales; f__Moraxellaceae; g__Acinetobacter; s__Unclassified_Acinetobacter
otu1169	54.6923076923	89.7	k__Bacteria; p__Proteobacteria; c__Betaproteobacteria; o__Burkholderiales; f__Oxalobacteraceae; g__Herbaspirillum; s__Unclassified_Herbaspirillum
otu6416	0.153846153846	159.9	k__Bacteria; p__Proteobacteria; c__Gammaproteobacteria; o__Pasteurellales; f__Pasteurellaceae; g__Haemophilus; s__Haemophilus_parainfluenzae
otu23176	0.0	156.2	k__Bacteria; p__Proteobacteria; c__Betaproteobacteria; o__Neisseriales; f__Neisseriaceae; g__Unclassified_Neisseriaceae; s__Unclassified_Neisseriaceae
otu13401	92.0	29.5	k__Bacteria; p__Firmicutes; c__Bacilli; o__Lactobacillales; f__Aerococcaceae; g__Facklamia; s__Unclassified_Facklamia
otu13223	2.38461538462	153.8	k__Bacteria; p__Firmicutes; c__Bacilli; o__Lactobacillales; f__Lactobacillaceae; g__Lactobacillus; s__Unclassified_Lactobacillus
otu4550	37.6153846154	85.7	k__Bacteria; p__Proteobacteria; c__Betaproteobacteria; o__Rhodocyclales; f__Rhodocyclaceae; g__Zoogloea; s__Unclassified_Zoogloea
otu23403	45.5384615385	74.2	k__Bacteria; p__Proteobacteria; c__Alphaproteobacteria; o__Rhizobiales; f__Unclassified_Rhizobiales; g__Unclassified_Rhizobiales; s__Unclassified_Rhizobiales
otu3415	99.3076923077	0.4	k__Bacteria; p__Firmicutes; c__Clostridia; o__Clostridiales; f__Clostridiaceae; g__Clostridium; s__Unclassified_Clostridium
otu11621	93.6923076923	24.5	k__Bacteria; p__Firmicutes; c__Clostridia; o__Clostridiales; f__[Tissierellaceae]; g__Peptoniphilus; s__Unclassified_Peptoniphilus
otu10489	42.4615384615	83.6	k__Bacteria; p__Proteobacteria; c__Gammaproteobacteria; o__Pseudomonadales; f__Moraxellaceae; g__Acinetobacter; s__Acinetobacter_rhizosphaerae
otu15230	42.6153846154	70.4	k__Bacteria; p__Proteobacteria; c__Alphaproteobacteria; o__Caulobacterales; f__Caulobacteraceae; g__Unclassified_Caulobacteraceae; s__Unclassified_Caulobacteraceae
otu1596	0.0	128.8	k__Bacteria; p__Firmicutes; c__Clostridia; o__Clostridiales; f__Clostridiaceae; g__Clostridium; s__Unclassified_Clostridium
otu17052	26.4615384615	91.2	k__Bacteria; p__Firmicutes; c__Bacilli; o__Bacillales; f__Planococcaceae; g__Unclassified_Planococcaceae; s__Unclassified_Planococcaceae
otu10949	24.3076923077	87.6	k__Bacteria; p__Firmicutes; c__Clostridia; o__Clostridiales; f__Peptostreptococcaceae; g__Unclassified_Peptostreptococcaceae; s__Unclassified_Peptostreptococcaceae
otu23133	53.3846153846	54.4	k__Bacteria; p__Proteobacteria; c__Alphaproteobacteria; o__Rhizobiales; f__Methylobacteriaceae; g__Methylobacterium; s__Unclassified_Methylobacterium
otu14226	59.3076923077	44.3	k__Bacteria; p__Proteobacteria; c__Alphaproteobacteria; o__Sphingomonadales; f__Unclassified_Sphingomonadales; g__Unclassified_Sphingomonadales; s__Unclassified_Sphingomonadales
otu18945	37.0769230769	54.0	k__Bacteria; p__Firmicutes; c__Clostridia; o__Clostridiales; f__Clostridiaceae; g__Clostridium; s__Unclassified_Clostridium
otu13731	2.61538461538	114.3	k__Bacteria; p__Actinobacteria; c__Actinobacteria; o__Bifidobacteriales; f__Bifidobacteriaceae; g__Bifidobacterium; s__Bifidobacterium_longum
otu5833	36.1538461538	63.8	k__Bacteria; p__Firmicutes; c__Clostridia; o__Clostridiales; f__Clostridiaceae; g__Clostridium; s__Unclassified_Clostridium
otu439	7.53846153846	89.2	k__Bacteria; p__Firmicutes; c__Clostridia; o__Clostridiales; f__Lachnospiraceae; g__Unclassified_Lachnospiraceae; s__Unclassified_Lachnospiraceae
otu578	87.9230769231	1.4	k__Bacteria; p__Actinobacteria; c__Actinobacteria; o__Actinomycetales; f__Actinomycetaceae; g__Unclassified_Actinomycetaceae; s__Unclassified_Actinomycetaceae
otu22009	8.69230769231	92.6	k__Bacteria; p__Proteobacteria; c__Deltaproteobacteria; o__Desulfovibrionales; f__Desulfovibrionaceae; g__Unclassified_Desulfovibrionaceae; s__Unclassified_Desulfovibrionaceae
otu3533	12.8461538462	81.1	k__Bacteria; p__Bacteroidetes; c__Bacteroidia; o__Bacteroidales; f__Porphyromonadaceae; g__Porphyromonas; s__Unclassified_Porphyromonas
otu14885	36.1538461538	57.8	k__Bacteria; p__Tenericutes; c__Mollicutes; o__Acholeplasmatales; f__Acholeplasmataceae; g__Acholeplasma; s__Unclassified_Acholeplasma
otu16721	10.5384615385	88.2	k__Bacteria; p__Firmicutes; c__Clostridia; o__Clostridiales; f__Ruminococcaceae; g__Unclassified_Ruminococcaceae; s__Unclassified_Ruminococcaceae
otu10201	30.7692307692	60.7	k__Bacteria; p__GN02; c__3BR-5F; o__Unclassified_3BR-5F; f__Unclassified_3BR-5F; g__Unclassified_3BR-5F; s__Unclassified_3BR-5F
otu3130	30.3846153846	59.8	k__Bacteria; p__Proteobacteria; c__Gammaproteobacteria; o__Pseudomonadales; f__Moraxellaceae; g__Enhydrobacter; s__Unclassified_Enhydrobacter
otu20014	80.9230769231	7.5	k__Bacteria; p__Actinobacteria; c__Actinobacteria; o__Actinomycetales; f__Micrococcaceae; g__Arthrobacter; s__Unclassified_Arthrobacter
otu12241	35.4615384615	44.7	k__Bacteria; p__Proteobacteria; c__Alphaproteobacteria; o__Rhizobiales; f__Bradyrhizobiaceae; g__Unclassified_Bradyrhizobiaceae; s__Unclassified_Bradyrhizobiaceae
otu16836	0.0	72.8	k__Bacteria; p__Actinobacteria; c__Actinobacteria; o__Actinomycetales; f__Actinomycetaceae; g__Actinomyces; s__Unclassified_Actinomyces
otu11892	0.0	90.9	k__Bacteria; p__Bacteroidetes; c__Bacteroidia; o__Bacteroidales; f__Porphyromonadaceae; g__Porphyromonas; s__Unclassified_Porphyromonas
otu7114	12.8461538462	53.8	k__Bacteria; p__Actinobacteria; c__Actinobacteria; o__Actinomycetales; f__Actinomycetaceae; g__Actinomyces; s__Unclassified_Actinomyces
otu14366	57.2307692308	20.4	k__Bacteria; p__Proteobacteria; c__Alphaproteobacteria; o__Rhizobiales; f__Methylobacteriaceae; g__Unclassified_Methylobacteriaceae; s__Unclassified_Methylobacteriaceae
otu23769	28.0	47.5	k__Bacteria; p__Proteobacteria; c__Alphaproteobacteria; o__Rhizobiales; f__Methylobacteriaceae; g__Methylobacterium; s__Unclassified_Methylobacterium
otu948	52.4615384615	0.3	k__Bacteria; p__Firmicutes; c__Bacilli; o__Lactobacillales; f__Aerococcaceae; g__Facklamia; s__Unclassified_Facklamia
otu12246	0.0	87.1	k__Bacteria; p__Firmicutes; c__Clostridia; o__Clostridiales; f__Lachnospiraceae; g__Coprococcus; s__Unclassified_Coprococcus
otu22012	28.3076923077	44.0	k__Bacteria; p__Proteobacteria; c__Alphaproteobacteria; o__Rhizobiales; f__Methylobacteriaceae; g__Unclassified_Methylobacteriaceae; s__Unclassified_Methylobacteriaceae
otu476	34.6923076923	39.3	k__Bacteria; p__Actinobacteria; c__Actinobacteria; o__Actinomycetales; f__Corynebacteriaceae; g__Corynebacterium; s__Unclassified_Corynebacterium
otu5339	0.615384615385	81.2	k__Bacteria; p__Firmicutes; c__Clostridia; o__Clostridiales; f__Lachnospiraceae; g__Blautia; s__Blautia_producta
otu5583	10.3076923077	60.7	k__Bacteria; p__Bacteroidetes; c__Bacteroidia; o__Bacteroidales; f__Bacteroidaceae; g__5-7N15; s__Unclassified_5-7N15
otu17594	6.69230769231	63.8	k__Bacteria; p__Firmicutes; c__Clostridia; o__Clostridiales; f__Peptococcaceae; g__Unclassified_Peptococcaceae; s__Unclassified_Peptococcaceae
otu22053	11.6923076923	57.6	k__Bacteria; p__Firmicutes; c__Clostridia; o__Clostridiales; f__Peptococcaceae; g__Peptococcus; s__Unclassified_Peptococcus
otu7998	34.5384615385	30.2	k__Bacteria; p__Actinobacteria; c__Actinobacteria; o__Actinomycetales; f__Microbacteriaceae; g__Microbacterium; s__Unclassified_Microbacterium
otu18482	19.0769230769	46.8	k__Bacteria; p__Proteobacteria; c__Gammaproteobacteria; o__Xanthomonadales; f__Sinobacteraceae; g__Unclassified_Sinobacteraceae; s__Unclassified_Sinobacteraceae
otu11161	11.6153846154	48.2	k__Bacteria; p__Actinobacteria; c__Actinobacteria; o__Actinomycetales; f__Corynebacteriaceae; g__Corynebacterium; s__Unclassified_Corynebacterium
otu17338	20.3076923077	44.1	k__Bacteria; p__Proteobacteria; c__Gammaproteobacteria; o__Aeromonadales; f__Aeromonadaceae; g__Unclassified_Aeromonadaceae; s__Unclassified_Aeromonadaceae
otu8864	4.46153846154	64.1	k__Bacteria; p__Firmicutes; c__Clostridia; o__Clostridiales; f__Clostridiaceae; g__Clostridium; s__Unclassified_Clostridium
otu10707	4.69230769231	61.5	k__Bacteria; p__Firmicutes; c__Clostridia; o__Clostridiales; f__Veillonellaceae; g__Dialister; s__Unclassified_Dialister
otu23281	19.3076923077	40.4	k__Bacteria; p__Proteobacteria; c__Gammaproteobacteria; o__Pseudomonadales; f__Pseudomonadaceae; g__Pseudomonas; s__Unclassified_Pseudomonas
otu15004	49.5384615385	1.2	k__Bacteria; p__Bacteroidetes; c__Cytophagia; o__Cytophagales; f__Cytophagaceae; g__Hymenobacter; s__Unclassified_Hymenobacter
otu19196	23.9230769231	34.9	k__Bacteria; p__Actinobacteria; c__Actinobacteria; o__Actinomycetales; f__Streptomycetaceae; g__Streptomyces; s__Streptomyces_exfoliatus
otu12980	26.3076923077	28.2	k__Bacteria; p__Firmicutes; c__Clostridia; o__Clostridiales; f__Clostridiaceae; g__Clostridium; s__Unclassified_Clostridium
otu1360	0.0	65.7	k__Bacteria; p__Bacteroidetes; c__Bacteroidia; o__Bacteroidales; f__Rikenellaceae; g__Blvii28; s__Unclassified_Blvii28
otu19946	1.07692307692	65.6	k__Bacteria; p__Firmicutes; c__Clostridia; o__Clostridiales; f__Lachnospiraceae; g__Dorea; s__Unclassified_Dorea
otu4709	7.92307692308	50.3	k__Bacteria; p__Firmicutes; c__Clostridia; o__Clostridiales; f__Unclassified_Clostridiales; g__Unclassified_Clostridiales; s__Unclassified_Clostridiales
otu18708	24.1538461538	33.6	k__Bacteria; p__Cyanobacteria; c__Chloroplast; o__Streptophyta; f__Unclassified_Streptophyta; g__Unclassified_Streptophyta; s__Unclassified_Streptophyta
otu14517	36.8461538462	20.4	k__Bacteria; p__Firmicutes; c__Clostridia; o__Clostridiales; f__[Tissierellaceae]; g__GW-34; s__Unclassified_GW-34
otu22263	50.3076923077	0.0	k__Bacteria; p__Proteobacteria; c__Gammaproteobacteria; o__Pasteurellales; f__Pasteurellaceae; g__Actinobacillus; s__Unclassified_Actinobacillus
otu19761	32.2307692308	11.3	k__Bacteria; p__Firmicutes; c__Bacilli; o__Lactobacillales; f__Aerococcaceae; g__Unclassified_Aerococcaceae; s__Unclassified_Aerococcaceae
otu23030	0.153846153846	65.4	k__Bacteria; p__SR1; c__Unclassified_SR1; o__Unclassified_SR1; f__Unclassified_SR1; g__Unclassified_SR1; s__Unclassified_SR1
otu9072	26.9230769231	21.4	k__Bacteria; p__Proteobacteria; c__Alphaproteobacteria; o__Caulobacterales; f__Caulobacteraceae; g__Brevundimonas; s__Brevundimonas_diminuta
otu1003	1.0	58.4	k__Bacteria; p__Firmicutes; c__Clostridia; o__Clostridiales; f__Ruminococcaceae; g__Faecalibacterium; s__Faecalibacterium_prausnitzii
otu17703	35.6923076923	7.3	k__Bacteria; p__Actinobacteria; c__Actinobacteria; o__Actinomycetales; f__Nocardioidaceae; g__Aeromicrobium; s__Unclassified_Aeromicrobium
otu19882	24.1538461538	25.0	k__Bacteria; p__Actinobacteria; c__Actinobacteria; o__Actinomycetales; f__Brevibacteriaceae; g__Brevibacterium; s__Brevibacterium_aureum
otu17494	4.30769230769	50.3	k__Bacteria; p__Proteobacteria; c__Betaproteobacteria; o__Neisseriales; f__Neisseriaceae; g__Unclassified_Neisseriaceae; s__Unclassified_Neisseriaceae
otu11944	13.6153846154	35.1	k__Bacteria; p__Planctomycetes; c__Phycisphaerae; o__Phycisphaerales; f__Unclassified_Phycisphaerales; g__Unclassified_Phycisphaerales; s__Unclassified_Phycisphaerales
otu13793	7.30769230769	39.9	k__Bacteria; p__Proteobacteria; c__Epsilonproteobacteria; o__Campylobacterales; f__Campylobacteraceae; g__Campylobacter; s__Unclassified_Campylobacter
otu10471	26.2307692308	18.4	k__Bacteria; p__Firmicutes; c__Bacilli; o__Lactobacillales; f__Streptococcaceae; g__Streptococcus; s__Streptococcus_equi
otu2991	29.2307692308	12.8	k__Bacteria; p__Bacteroidetes; c__Flavobacteriia; o__Flavobacteriales; f__Flavobacteriaceae; g__Unclassified_Flavobacteriaceae; s__Unclassified_Flavobacteriaceae
otu1458	2.30769230769	36.2	k__Bacteria; p__Firmicutes; c__Clostridia; o__Clostridiales; f__Peptostreptococcaceae; g__Unclassified_Peptostreptococcaceae; s__Unclassified_Peptostreptococcaceae
otu3359	19.1538461538	23.9	k__Bacteria; p__Cyanobacteria; c__4C0d-2; o__MLE1-12; f__Unclassified_MLE1-12; g__Unclassified_MLE1-12; s__Unclassified_MLE1-12
otu108	36.6153846154	1.2	k__Bacteria; p__Firmicutes; c__Clostridia; o__Clostridiales; f__Unclassified_Clostridiales; g__Unclassified_Clostridiales; s__Unclassified_Clostridiales
otu6341	17.2307692308	26.6	k__Bacteria; p__Proteobacteria; c__Alphaproteobacteria; o__Rhizobiales; f__Bradyrhizobiaceae; g__Unclassified_Bradyrhizobiaceae; s__Unclassified_Bradyrhizobiaceae
otu20567	20.0769230769	24.8	k__Bacteria; p__Firmicutes; c__Clostridia; o__Clostridiales; f__[Tissierellaceae]; g__ph2; s__Unclassified_ph2
otu22301	43.1538461538	0.0	k__Bacteria; p__Firmicutes; c__Bacilli; o__Lactobacillales; f__Aerococcaceae; g__Facklamia; s__Unclassified_Facklamia
otu3453	16.0769230769	27.9	k__Bacteria; p__Proteobacteria; c__Alphaproteobacteria; o__Rhizobiales; f__Unclassified_Rhizobiales; g__Unclassified_Rhizobiales; s__Unclassified_Rhizobiales
otu7996	33.0	1.0	k__Bacteria; p__Firmicutes; c__Bacilli; o__Lactobacillales; f__Aerococcaceae; g__Alloiococcus; s__Unclassified_Alloiococcus
otu4146	24.2307692308	12.1	k__Bacteria; p__Fusobacteria; c__Fusobacteriia; o__Fusobacteriales; f__Leptotrichiaceae; g__Unclassified_Leptotrichiaceae; s__Unclassified_Leptotrichiaceae
otu15298	11.4615384615	30.4	k__Bacteria; p__Proteobacteria; c__Alphaproteobacteria; o__Rhizobiales; f__Rhizobiaceae; g__Rhizobium; s__Unclassified_Rhizobium
otu23172	8.46153846154	28.7	k__Bacteria; p__Proteobacteria; c__Betaproteobacteria; o__Burkholderiales; f__Comamonadaceae; g__Comamonas; s__Unclassified_Comamonas
otu13578	21.5384615385	13.0	k__Bacteria; p__Fusobacteria; c__Fusobacteriia; o__Fusobacteriales; f__Leptotrichiaceae; g__Unclassified_Leptotrichiaceae; s__Unclassified_Leptotrichiaceae
otu19776	7.23076923077	29.4	k__Bacteria; p__Firmicutes; c__Clostridia; o__Clostridiales; f__Unclassified_Clostridiales; g__Unclassified_Clostridiales; s__Unclassified_Clostridiales
otu3847	21.0769230769	17.9	k__Bacteria; p__Firmicutes; c__Clostridia; o__Clostridiales; f__[Tissierellaceae]; g__Unclassified_[Tissierellaceae]; s__Unclassified_[Tissierellaceae]
otu18910	3.92307692308	34.1	k__Bacteria; p__Firmicutes; c__Clostridia; o__Clostridiales; f__Ruminococcaceae; g__Unclassified_Ruminococcaceae; s__Unclassified_Ruminococcaceae
otu15192	9.23076923077	27.9	k__Bacteria; p__Proteobacteria; c__Betaproteobacteria; o__Burkholderiales; f__Comamonadaceae; g__Unclassified_Comamonadaceae; s__Unclassified_Comamonadaceae
otu3313	3.23076923077	38.2	k__Bacteria; p__Firmicutes; c__Clostridia; o__Clostridiales; f__Lachnospiraceae; g__Blautia; s__Unclassified_Blautia
otu9376	27.0769230769	6.8	k__Bacteria; p__Bacteroidetes; c__Bacteroidia; o__Bacteroidales; f__Unclassified_Bacteroidales; g__Unclassified_Bacteroidales; s__Unclassified_Bacteroidales
otu19410	0.0	41.4	k__Bacteria; p__Firmicutes; c__Clostridia; o__Clostridiales; f__Peptostreptococcaceae; g__Peptostreptococcus; s__Peptostreptococcus_anaerobius
otu21204	6.61538461538	31.8	k__Bacteria; p__Proteobacteria; c__Epsilonproteobacteria; o__Campylobacterales; f__Campylobacteraceae; g__Campylobacter; s__Campylobacter_ureolyticus
otu14674	8.76923076923	25.7	k__Bacteria; p__Proteobacteria; c__Deltaproteobacteria; o__Desulfovibrionales; f__Desulfovibrionaceae; g__Bilophila; s__Unclassified_Bilophila
otu10710	27.3846153846	0.0	k__Bacteria; p__Firmicutes; c__Clostridia; o__Clostridiales; f__[Tissierellaceae]; g__Unclassified_[Tissierellaceae]; s__Unclassified_[Tissierellaceae]
otu19695	14.7692307692	20.0	k__Bacteria; p__Proteobacteria; c__Betaproteobacteria; o__Burkholderiales; f__Comamonadaceae; g__Unclassified_Comamonadaceae; s__Unclassified_Comamonadaceae
otu22383	10.2307692308	25.0	k__Bacteria; p__Firmicutes; c__Clostridia; o__Clostridiales; f__Lachnospiraceae; g__Dorea; s__Unclassified_Dorea
otu9009	5.15384615385	29.7	k__Bacteria; p__Firmicutes; c__Bacilli; o__Bacillales; f__Bacillaceae; g__Bacillus; s__Unclassified_Bacillus
otu14987	35.0	1.9	k__Bacteria; p__Firmicutes; c__Clostridia; o__Clostridiales; f__[Tissierellaceae]; g__Unclassified_[Tissierellaceae]; s__Unclassified_[Tissierellaceae]
otu1207	0.0	37.3	k__Bacteria; p__Firmicutes; c__Bacilli; o__Bacillales; f__Bacillaceae; g__Geobacillus; s__Unclassified_Geobacillus
otu3163	29.2307692308	0.0	k__Bacteria; p__Firmicutes; c__Clostridia; o__Clostridiales; f__[Acidaminobacteraceae]; g__Fusibacter; s__Unclassified_Fusibacter
otu5527	8.84615384615	25.6	k__Bacteria; p__Firmicutes; c__Clostridia; o__Clostridiales; f__[Acidaminobacteraceae]; g__Fusibacter; s__Unclassified_Fusibacter
otu3065	3.69230769231	26.9	k__Bacteria; p__Firmicutes; c__Clostridia; o__Clostridiales; f__Lachnospiraceae; g__Unclassified_Lachnospiraceae; s__Unclassified_Lachnospiraceae
otu13826	15.3076923077	16.2	k__Bacteria; p__Firmicutes; c__Clostridia; o__Clostridiales; f__[Tissierellaceae]; g__Anaerococcus; s__Unclassified_Anaerococcus
otu3834	17.8461538462	12.6	k__Bacteria; p__Actinobacteria; c__Actinobacteria; o__Actinomycetales; f__Propionibacteriaceae; g__Propionibacterium; s__Propionibacterium_acnes
otu9841	0.153846153846	35.7	k__Bacteria; p__Bacteroidetes; c__Bacteroidia; o__Bacteroidales; f__Porphyromonadaceae; g__Porphyromonas; s__Unclassified_Porphyromonas
otu5020	8.84615384615	26.1	k__Bacteria; p__Bacteroidetes; c__Bacteroidia; o__Bacteroidales; f__Porphyromonadaceae; g__Porphyromonas; s__Unclassified_Porphyromonas
otu11884	13.3076923077	17.5	k__Bacteria; p__Bacteroidetes; c__[Saprospirae]; o__[Saprospirales]; f__Chitinophagaceae; g__Sediminibacterium; s__Unclassified_Sediminibacterium
otu12088	0.0	35.9	k__Bacteria; p__Firmicutes; c__Bacilli; o__Lactobacillales; f__Aerococcaceae; g__Facklamia; s__Unclassified_Facklamia
otu15727	16.7692307692	14.6	k__Bacteria; p__Firmicutes; c__Clostridia; o__Clostridiales; f__Ruminococcaceae; g__Ruminococcus; s__Unclassified_Ruminococcus
otu9067	11.6153846154	17.2	k__Bacteria; p__Proteobacteria; c__Gammaproteobacteria; o__Xanthomonadales; f__Xanthomonadaceae; g__Unclassified_Xanthomonadaceae; s__Unclassified_Xanthomonadaceae
otu7808	23.0769230769	0.0	k__Bacteria; p__Firmicutes; c__Bacilli; o__Lactobacillales; f__Aerococcaceae; g__Facklamia; s__Unclassified_Facklamia
otu14777	11.5384615385	17.3	k__Bacteria; p__Firmicutes; c__Bacilli; o__Lactobacillales; f__Aerococcaceae; g__Facklamia; s__Unclassified_Facklamia
otu15913	6.61538461538	21.8	k__Bacteria; p__Firmicutes; c__Clostridia; o__Clostridiales; f__Ruminococcaceae; g__Unclassified_Ruminococcaceae; s__Unclassified_Ruminococcaceae
otu13026	6.92307692308	21.7	k__Bacteria; p__Proteobacteria; c__Deltaproteobacteria; o__Myxococcales; f__Myxococcaceae; g__Unclassified_Myxococcaceae; s__Unclassified_Myxococcaceae
otu3560	3.0	25.3	k__Bacteria; p__Verrucomicrobia; c__Verrucomicrobiae; o__Verrucomicrobiales; f__Verrucomicrobiaceae; g__Akkermansia; s__Unclassified_Akkermansia
otu7155	8.07692307692	18.5	k__Bacteria; p__Proteobacteria; c__Deltaproteobacteria; o__Myxococcales; f__Myxococcaceae; g__Unclassified_Myxococcaceae; s__Unclassified_Myxococcaceae
otu2759	25.6923076923	1.3	k__Bacteria; p__Bacteroidetes; c__[Saprospirae]; o__[Saprospirales]; f__Chitinophagaceae; g__Flavisolibacter; s__Unclassified_Flavisolibacter
otu23249	7.30769230769	23.2	k__Bacteria; p__Proteobacteria; c__Alphaproteobacteria; o__Caulobacterales; f__Caulobacteraceae; g__Unclassified_Caulobacteraceae; s__Unclassified_Caulobacteraceae
otu1770	3.23076923077	23.3	k__Bacteria; p__Firmicutes; c__Clostridia; o__Clostridiales; f__Unclassified_Clostridiales; g__Unclassified_Clostridiales; s__Unclassified_Clostridiales
otu18510	12.4615384615	14.5	k__Bacteria; p__[Thermi]; c__Deinococci; o__Deinococcales; f__Deinococcaceae; g__Deinococcus; s__Unclassified_Deinococcus
otu634	13.4615384615	13.7	k__Bacteria; p__Firmicutes; c__Clostridia; o__Clostridiales; f__Unclassified_Clostridiales; g__Unclassified_Clostridiales; s__Unclassified_Clostridiales
otu11694	3.15384615385	21.0	k__Bacteria; p__Firmicutes; c__Clostridia; o__Clostridiales; f__Ruminococcaceae; g__Faecalibacterium; s__Faecalibacterium_prausnitzii
otu12323	7.46153846154	17.9	k__Bacteria; p__Bacteroidetes; c__Bacteroidia; o__Bacteroidales; f__Porphyromonadaceae; g__Porphyromonas; s__Unclassified_Porphyromonas
otu4227	7.92307692308	19.3	k__Bacteria; p__Cyanobacteria; c__4C0d-2; o__MLE1-12; f__Unclassified_MLE1-12; g__Unclassified_MLE1-12; s__Unclassified_MLE1-12
otu21544	2.15384615385	23.2	k__Bacteria; p__Verrucomicrobia; c__Verrucomicrobiae; o__Verrucomicrobiales; f__Verrucomicrobiaceae; g__Akkermansia; s__Unclassified_Akkermansia
otu7591	6.15384615385	17.8	k__Bacteria; p__Proteobacteria; c__Epsilonproteobacteria; o__Campylobacterales; f__Campylobacteraceae; g__Sulfurospirillum; s__Unclassified_Sulfurospirillum
otu7326	8.23076923077	15.6	k__Bacteria; p__Proteobacteria; c__Betaproteobacteria; o__Burkholderiales; f__Comamonadaceae; g__Unclassified_Comamonadaceae; s__Unclassified_Comamonadaceae
otu19181	0.153846153846	26.0	k__Bacteria; p__Bacteroidetes; c__Bacteroidia; o__Bacteroidales; f__Rikenellaceae; g__Unclassified_Rikenellaceae; s__Unclassified_Rikenellaceae
otu5934	7.53846153846	15.0	k__Bacteria; p__Firmicutes; c__Clostridia; o__Clostridiales; f__Unclassified_Clostridiales; g__Unclassified_Clostridiales; s__Unclassified_Clostridiales
otu8990	9.23076923077	14.0	k__Bacteria; p__Proteobacteria; c__Alphaproteobacteria; o__Caulobacterales; f__Caulobacteraceae; g__Unclassified_Caulobacteraceae; s__Unclassified_Caulobacteraceae
otu12525	0.0	26.3	k__Bacteria; p__Proteobacteria; c__Epsilonproteobacteria; o__Campylobacterales; f__Campylobacteraceae; g__Campylobacter; s__Unclassified_Campylobacter
otu13880	0.0	31.1	k__Bacteria; p__Firmicutes; c__Clostridia; o__Clostridiales; f__Peptostreptococcaceae; g__Filifactor; s__Unclassified_Filifactor
otu10243	5.46153846154	18.2	k__Bacteria; p__Proteobacteria; c__Alphaproteobacteria; o__Rhodospirillales; f__Acetobacteraceae; g__Unclassified_Acetobacteraceae; s__Unclassified_Acetobacteraceae
otu507	0.0	30.0	k__Bacteria; p__Fusobacteria; c__Fusobacteriia; o__Fusobacteriales; f__Fusobacteriaceae; g__Fusobacterium; s__Unclassified_Fusobacterium
otu21822	3.46153846154	19.2	k__Bacteria; p__Firmicutes; c__Clostridia; o__Clostridiales; f__Ruminococcaceae; g__Unclassified_Ruminococcaceae; s__Unclassified_Ruminococcaceae
otu11421	7.0	13.4	k__Bacteria; p__Actinobacteria; c__Rubrobacteria; o__Rubrobacterales; f__Rubrobacteraceae; g__Rubrobacter; s__Unclassified_Rubrobacter
otu10907	10.7692307692	10.1	k__Bacteria; p__Firmicutes; c__Clostridia; o__Clostridiales; f__Unclassified_Clostridiales; g__Unclassified_Clostridiales; s__Unclassified_Clostridiales
otu11775	9.30769230769	11.1	k__Bacteria; p__Proteobacteria; c__Alphaproteobacteria; o__Caulobacterales; f__Caulobacteraceae; g__Unclassified_Caulobacteraceae; s__Unclassified_Caulobacteraceae
otu12733	8.30769230769	11.4	k__Bacteria; p__Spirochaetes; c__Spirochaetes; o__Spirochaetales; f__Spirochaetaceae; g__Treponema; s__Unclassified_Treponema
otu2364	14.2307692308	5.4	k__Bacteria; p__Proteobacteria; c__Gammaproteobacteria; o__Pseudomonadales; f__Pseudomonadaceae; g__Pseudomonas; s__Pseudomonas_stutzeri
otu4259	3.46153846154	18.2	k__Bacteria; p__Firmicutes; c__Clostridia; o__Clostridiales; f__Unclassified_Clostridiales; g__Unclassified_Clostridiales; s__Unclassified_Clostridiales
otu19554	1.07692307692	23.3	k__Bacteria; p__Firmicutes; c__Clostridia; o__Clostridiales; f__Ruminococcaceae; g__Unclassified_Ruminococcaceae; s__Unclassified_Ruminococcaceae
otu3720	9.23076923077	12.2	k__Bacteria; p__Bacteroidetes; c__Bacteroidia; o__Bacteroidales; f__Bacteroidaceae; g__Bacteroides; s__Bacteroides_barnesiae
otu1883	6.61538461538	14.3	k__Bacteria; p__Verrucomicrobia; c__Verrucomicrobiae; o__Verrucomicrobiales; f__Verrucomicrobiaceae; g__Akkermansia; s__Unclassified_Akkermansia
otu2265	12.0	7.5	k__Bacteria; p__Proteobacteria; c__Alphaproteobacteria; o__Rhizobiales; f__Rhizobiaceae; g__Agrobacterium; s__Unclassified_Agrobacterium
otu21271	0.0	20.9	k__Bacteria; p__Tenericutes; c__Mollicutes; o__Mycoplasmatales; f__Mycoplasmataceae; g__Mycoplasma; s__Unclassified_Mycoplasma
otu6338	0.153846153846	23.5	k__Bacteria; p__Bacteroidetes; c__Flavobacteriia; o__Flavobacteriales; f__[Weeksellaceae]; g__Cloacibacterium; s__Unclassified_Cloacibacterium
otu15485	7.69230769231	13.3	k__Bacteria; p__Proteobacteria; c__Alphaproteobacteria; o__Sphingomonadales; f__Sphingomonadaceae; g__Sphingobium; s__Unclassified_Sphingobium
otu12057	2.69230769231	16.8	k__Bacteria; p__Proteobacteria; c__Gammaproteobacteria; o__Enterobacteriales; f__Enterobacteriaceae; g__Unclassified_Enterobacteriaceae; s__Unclassified_Enterobacteriaceae
otu23468	1.38461538462	19.0	k__Bacteria; p__Firmicutes; c__Clostridia; o__Clostridiales; f__Unclassified_Clostridiales; g__Unclassified_Clostridiales; s__Unclassified_Clostridiales
otu23194	4.30769230769	14.5	k__Bacteria; p__Firmicutes; c__Clostridia; o__Clostridiales; f__Lachnospiraceae; g__Unclassified_Lachnospiraceae; s__Unclassified_Lachnospiraceae
otu8138	0.0	16.8	k__Bacteria; p__Firmicutes; c__Clostridia; o__Clostridiales; f__[Tissierellaceae]; g__GW-34; s__Unclassified_GW-34
otu7845	4.15384615385	15.8	k__Bacteria; p__Firmicutes; c__Clostridia; o__Clostridiales; f__Ruminococcaceae; g__Unclassified_Ruminococcaceae; s__Unclassified_Ruminococcaceae
otu17301	7.46153846154	11.5	k__Bacteria; p__Actinobacteria; c__Actinobacteria; o__Actinomycetales; f__Propionibacteriaceae; g__Unclassified_Propionibacteriaceae; s__Unclassified_Propionibacteriaceae
otu8908	10.5384615385	7.5	k__Bacteria; p__Proteobacteria; c__Gammaproteobacteria; o__Pseudomonadales; f__Pseudomonadaceae; g__Pseudomonas; s__Unclassified_Pseudomonas
otu7954	7.38461538462	12.0	k__Bacteria; p__Proteobacteria; c__Betaproteobacteria; o__Rhodocyclales; f__Rhodocyclaceae; g__Zoogloea; s__Unclassified_Zoogloea
otu15666	0.230769230769	18.0	k__Bacteria; p__Firmicutes; c__Erysipelotrichi; o__Erysipelotrichales; f__Erysipelotrichaceae; g__Bulleidia; s__Unclassified_Bulleidia
otu22721	3.46153846154	15.4	k__Bacteria; p__Firmicutes; c__Bacilli; o__Lactobacillales; f__Lactobacillaceae; g__Lactobacillus; s__Unclassified_Lactobacillus
otu16775	6.76923076923	10.7	k__Bacteria; p__Acidobacteria; c__Solibacteres; o__Solibacterales; f__Unclassified_Solibacterales; g__Unclassified_Solibacterales; s__Unclassified_Solibacterales
otu5988	0.0	20.2	k__Bacteria; p__Proteobacteria; c__Betaproteobacteria; o__SC-I-84; f__Unclassified_SC-I-84; g__Unclassified_SC-I-84; s__Unclassified_SC-I-84
otu1330	6.15384615385	11.6	k__Bacteria; p__Fusobacteria; c__Fusobacteriia; o__Fusobacteriales; f__Fusobacteriaceae; g__Fusobacterium; s__Unclassified_Fusobacterium
otu7531	14.3846153846	0.8	k__Bacteria; p__Tenericutes; c__Mollicutes; o__Acholeplasmatales; f__Acholeplasmataceae; g__Unclassified_Acholeplasmataceae; s__Unclassified_Acholeplasmataceae
otu9477	0.0	20.4	k__Bacteria; p__Proteobacteria; c__Gammaproteobacteria; o__Cardiobacteriales; f__Cardiobacteriaceae; g__Suttonella; s__Suttonella_indologenes
otu235	7.30769230769	9.5	k__Bacteria; p__Cyanobacteria; c__4C0d-2; o__MLE1-12; f__Unclassified_MLE1-12; g__Unclassified_MLE1-12; s__Unclassified_MLE1-12
otu13203	6.53846153846	10.6	k__Bacteria; p__Proteobacteria; c__Gammaproteobacteria; o__Pseudomonadales; f__Moraxellaceae; g__Acinetobacter; s__Unclassified_Acinetobacter
otu4401	12.3846153846	4.9	k__Bacteria; p__Actinobacteria; c__Actinobacteria; o__Actinomycetales; f__Micrococcaceae; g__Unclassified_Micrococcaceae; s__Unclassified_Micrococcaceae
otu12024	9.69230769231	5.3	k__Bacteria; p__Fusobacteria; c__Fusobacteriia; o__Fusobacteriales; f__Leptotrichiaceae; g__Unclassified_Leptotrichiaceae; s__Unclassified_Leptotrichiaceae
otu19322	6.23076923077	11.2	k__Bacteria; p__Proteobacteria; c__Alphaproteobacteria; o__Rhizobiales; f__Hyphomicrobiaceae; g__Rhodoplanes; s__Unclassified_Rhodoplanes
otu16498	1.15384615385	17.1	k__Bacteria; p__Bacteroidetes; c__Bacteroidia; o__Bacteroidales; f__Unclassified_Bacteroidales; g__Unclassified_Bacteroidales; s__Unclassified_Bacteroidales
otu20656	9.84615384615	5.0	k__Bacteria; p__Fusobacteria; c__Fusobacteriia; o__Fusobacteriales; f__Leptotrichiaceae; g__Unclassified_Leptotrichiaceae; s__Unclassified_Leptotrichiaceae
otu2203	3.53846153846	13.1	k__Bacteria; p__Firmicutes; c__Clostridia; o__Clostridiales; f__Unclassified_Clostridiales; g__Unclassified_Clostridiales; s__Unclassified_Clostridiales
otu16491	3.84615384615	15.1	k__Bacteria; p__Firmicutes; c__Clostridia; o__Clostridiales; f__Clostridiaceae; g__Unclassified_Clostridiaceae; s__Unclassified_Clostridiaceae
otu15858	7.53846153846	8.7	k__Bacteria; p__Cyanobacteria; c__Chloroplast; o__Streptophyta; f__Unclassified_Streptophyta; g__Unclassified_Streptophyta; s__Unclassified_Streptophyta
otu20349	4.23076923077	12.8	k__Bacteria; p__Firmicutes; c__Clostridia; o__Clostridiales; f__Ruminococcaceae; g__Unclassified_Ruminococcaceae; s__Unclassified_Ruminococcaceae
otu7611	5.15384615385	12.2	k__Bacteria; p__Firmicutes; c__Erysipelotrichi; o__Erysipelotrichales; f__Erysipelotrichaceae; g__p-75-a5; s__Unclassified_p-75-a5
otu12713	0.0	17.3	k__Bacteria; p__Firmicutes; c__Bacilli; o__Bacillales; f__Bacillaceae; g__Anoxybacillus; s__Anoxybacillus_kestanbolensis
otu17980	5.92307692308	11.0	k__Bacteria; p__Actinobacteria; c__Actinobacteria; o__Actinomycetales; f__Corynebacteriaceae; g__Corynebacterium; s__Unclassified_Corynebacterium
otu19071	16.5384615385	0.1	k__Bacteria; p__Proteobacteria; c__Alphaproteobacteria; o__Rhizobiales; f__Bradyrhizobiaceae; g__Balneimonas; s__Unclassified_Balneimonas
otu20388	7.23076923077	8.8	k__Bacteria; p__Firmicutes; c__Bacilli; o__Lactobacillales; f__Enterococcaceae; g__Unclassified_Enterococcaceae; s__Unclassified_Enterococcaceae
otu16754	12.1538461538	2.9	k__Bacteria; p__Actinobacteria; c__Actinobacteria; o__Actinomycetales; f__Unclassified_Actinomycetales; g__Unclassified_Actinomycetales; s__Unclassified_Actinomycetales
otu2607	0.923076923077	15.4	k__Bacteria; p__Verrucomicrobia; c__Verruco-5; o__WCHB1-41; f__RFP12; g__Unclassified_RFP12; s__Unclassified_RFP12
otu7310	14.7692307692	0.0	k__Bacteria; p__Firmicutes; c__Bacilli; o__Lactobacillales; f__Aerococcaceae; g__Facklamia; s__Unclassified_Facklamia
otu2586	3.69230769231	13.0	k__Bacteria; p__Firmicutes; c__Clostridia; o__Clostridiales; f__Lachnospiraceae; g__[Ruminococcus]; s__Unclassified_[Ruminococcus]
otu7971	4.38461538462	10.6	k__Bacteria; p__[Thermi]; c__Deinococci; o__Deinococcales; f__Deinococcaceae; g__Deinococcus; s__Deinococcus_geothermalis
otu2818	0.0	19.7	k__Bacteria; p__Firmicutes; c__Clostridia; o__Clostridiales; f__Veillonellaceae; g__Dialister; s__Unclassified_Dialister
otu20727	5.92307692308	9.5	k__Bacteria; p__Proteobacteria; c__Betaproteobacteria; o__Burkholderiales; f__Comamonadaceae; g__Unclassified_Comamonadaceae; s__Unclassified_Comamonadaceae
otu11839	4.84615384615	11.3	k__Bacteria; p__Proteobacteria; c__Betaproteobacteria; o__Rhodocyclales; f__Rhodocyclaceae; g__Zoogloea; s__Unclassified_Zoogloea
otu19660	1.61538461538	14.7	k__Bacteria; p__Verrucomicrobia; c__Verrucomicrobiae; o__Verrucomicrobiales; f__Verrucomicrobiaceae; g__Akkermansia; s__Unclassified_Akkermansia
otu21617	9.23076923077	3.8	k__Bacteria; p__Fusobacteria; c__Fusobacteriia; o__Fusobacteriales; f__Leptotrichiaceae; g__Unclassified_Leptotrichiaceae; s__Unclassified_Leptotrichiaceae
otu8652	3.15384615385	12.4	k__Bacteria; p__Firmicutes; c__Clostridia; o__Clostridiales; f__Ruminococcaceae; g__Unclassified_Ruminococcaceae; s__Unclassified_Ruminococcaceae
otu12517	1.15384615385	13.3	k__Bacteria; p__Firmicutes; c__Bacilli; o__Bacillales; f__Planococcaceae; g__Planococcus; s__Planococcus_maritimus
otu11777	3.84615384615	13.5	k__Bacteria; p__Firmicutes; c__Clostridia; o__Clostridiales; f__[Tissierellaceae]; g__Peptoniphilus; s__Unclassified_Peptoniphilus
otu16590	11.0	1.2	k__Bacteria; p__Firmicutes; c__Clostridia; o__Clostridiales; f__[Tissierellaceae]; g__Tissierella_Soehngenia; s__Unclassified_Tissierella_Soehngenia
otu1803	0.0	14.1	k__Bacteria; p__Firmicutes; c__Clostridia; o__Clostridiales; f__Unclassified_Clostridiales; g__Unclassified_Clostridiales; s__Unclassified_Clostridiales
otu16237	4.30769230769	10.5	k__Bacteria; p__Actinobacteria; c__Actinobacteria; o__Actinomycetales; f__Dietziaceae; g__Dietzia; s__Unclassified_Dietzia
otu20205	3.61538461538	10.7	k__Bacteria; p__Firmicutes; c__Clostridia; o__Clostridiales; f__Lachnospiraceae; g__Unclassified_Lachnospiraceae; s__Unclassified_Lachnospiraceae
otu20809	0.153846153846	17.9	k__Bacteria; p__Bacteroidetes; c__Bacteroidia; o__Bacteroidales; f__Porphyromonadaceae; g__Porphyromonas; s__Unclassified_Porphyromonas
otu23204	6.38461538462	6.4	k__Bacteria; p__Firmicutes; c__Clostridia; o__Clostridiales; f__Peptostreptococcaceae; g__Unclassified_Peptostreptococcaceae; s__Unclassified_Peptostreptococcaceae
otu302	7.53846153846	6.5	k__Bacteria; p__Proteobacteria; c__Gammaproteobacteria; o__Xanthomonadales; f__Xanthomonadaceae; g__Luteimonas; s__Unclassified_Luteimonas
otu22952	0.0	13.8	k__Bacteria; p__Actinobacteria; c__Actinobacteria; o__Actinomycetales; f__Actinomycetaceae; g__Actinomyces; s__Unclassified_Actinomyces
otu18493	3.76923076923	10.2	k__Bacteria; p__Actinobacteria; c__Actinobacteria; o__Actinomycetales; f__Actinomycetaceae; g__Trueperella; s__Unclassified_Trueperella
otu20568	1.76923076923	12.5	k__Bacteria; p__Firmicutes; c__Bacilli; o__Lactobacillales; f__Lactobacillaceae; g__Lactobacillus; s__Unclassified_Lactobacillus
otu11375	1.30769230769	12.2	k__Bacteria; p__Firmicutes; c__Clostridia; o__Clostridiales; f__Clostridiaceae; g__Clostridium; s__Unclassified_Clostridium
otu3296	10.7692307692	1.9	k__Bacteria; p__Actinobacteria; c__Actinobacteria; o__Actinomycetales; f__Corynebacteriaceae; g__Corynebacterium; s__Unclassified_Corynebacterium
otu14275	0.615384615385	14.8	k__Bacteria; p__Bacteroidetes; c__Bacteroidia; o__Bacteroidales; f__S24-7; g__Unclassified_S24-7; s__Unclassified_S24-7
otu15266	2.69230769231	12.2	k__Bacteria; p__Proteobacteria; c__Betaproteobacteria; o__Rhodocyclales; f__Rhodocyclaceae; g__Unclassified_Rhodocyclaceae; s__Unclassified_Rhodocyclaceae
otu19951	12.6153846154	0.0	k__Bacteria; p__Actinobacteria; c__Actinobacteria; o__Actinomycetales; f__Actinomycetaceae; g__Unclassified_Actinomycetaceae; s__Unclassified_Actinomycetaceae
otu22374	4.61538461538	9.6	k__Bacteria; p__Firmicutes; c__Bacilli; o__Lactobacillales; f__Aerococcaceae; g__Aerococcus; s__Unclassified_Aerococcus
otu18649	0.0	13.1	k__Bacteria; p__Firmicutes; c__Clostridia; o__Clostridiales; f__Unclassified_Clostridiales; g__Unclassified_Clostridiales; s__Unclassified_Clostridiales
otu13161	5.84615384615	6.0	k__Bacteria; p__Firmicutes; c__Clostridia; o__Clostridiales; f__[Mogibacteriaceae]; g__Unclassified_[Mogibacteriaceae]; s__Unclassified_[Mogibacteriaceae]
otu11471	0.692307692308	13.3	k__Bacteria; p__Firmicutes; c__Clostridia; o__Clostridiales; f__Unclassified_Clostridiales; g__Unclassified_Clostridiales; s__Unclassified_Clostridiales
otu3027	3.69230769231	9.2	k__Bacteria; p__Firmicutes; c__Bacilli; o__Bacillales; f__Bacillaceae; g__Bacillus; s__Bacillus_cereus
otu16504	1.92307692308	11.9	k__Bacteria; p__Bacteroidetes; c__Bacteroidia; o__Bacteroidales; f__Unclassified_Bacteroidales; g__Unclassified_Bacteroidales; s__Unclassified_Bacteroidales
otu20718	5.92307692308	7.9	k__Bacteria; p__Bacteroidetes; c__Bacteroidia; o__Bacteroidales; f__Porphyromonadaceae; g__Porphyromonas; s__Unclassified_Porphyromonas
otu818	3.15384615385	8.9	k__Bacteria; p__Lentisphaerae; c__[Lentisphaeria]; o__Unclassified_[Lentisphaeria]; f__Unclassified_[Lentisphaeria]; g__Unclassified_[Lentisphaeria]; s__Unclassified_[Lentisphaeria]
otu8162	1.07692307692	12.5	k__Bacteria; p__Firmicutes; c__Clostridia; o__Clostridiales; f__Lachnospiraceae; g__Unclassified_Lachnospiraceae; s__Unclassified_Lachnospiraceae
otu22092	0.846153846154	10.7	k__Bacteria; p__Actinobacteria; c__Actinobacteria; o__Actinomycetales; f__Actinomycetaceae; g__Mobiluncus; s__Unclassified_Mobiluncus
otu14602	4.0	7.0	k__Bacteria; p__Firmicutes; c__Clostridia; o__Clostridiales; f__Lachnospiraceae; g__Coprococcus; s__Unclassified_Coprococcus
otu18912	4.46153846154	8.8	k__Bacteria; p__Proteobacteria; c__Gammaproteobacteria; o__Enterobacteriales; f__Enterobacteriaceae; g__Serratia; s__Serratia_marcescens
otu7402	1.30769230769	12.4	k__Bacteria; p__Proteobacteria; c__Deltaproteobacteria; o__Desulfovibrionales; f__Desulfovibrionaceae; g__Desulfovibrio; s__Unclassified_Desulfovibrio
otu8660	1.0	10.4	k__Bacteria; p__Firmicutes; c__Clostridia; o__Clostridiales; f__Unclassified_Clostridiales; g__Unclassified_Clostridiales; s__Unclassified_Clostridiales
otu15466	3.84615384615	8.1	k__Bacteria; p__TM7; c__TM7-3; o__CW040; f__F16; g__Unclassified_F16; s__Unclassified_F16
otu1083	1.61538461538	11.4	k__Bacteria; p__Bacteroidetes; c__Bacteroidia; o__Bacteroidales; f__Unclassified_Bacteroidales; g__Unclassified_Bacteroidales; s__Unclassified_Bacteroidales
otu7725	0.538461538462	12.4	k__Bacteria; p__Bacteroidetes; c__Bacteroidia; o__Bacteroidales; f__Rikenellaceae; g__Unclassified_Rikenellaceae; s__Unclassified_Rikenellaceae
otu19856	0.307692307692	10.8	k__Bacteria; p__Actinobacteria; c__Actinobacteria; o__Actinomycetales; f__Streptomycetaceae; g__Streptomyces; s__Streptomyces_lanatus
otu20300	4.53846153846	7.2	k__Bacteria; p__Firmicutes; c__Bacilli; o__Lactobacillales; f__Streptococcaceae; g__Streptococcus; s__Unclassified_Streptococcus
otu16637	2.76923076923	9.3	k__Bacteria; p__Proteobacteria; c__Alphaproteobacteria; o__Sphingomonadales; f__Sphingomonadaceae; g__Novosphingobium; s__Unclassified_Novosphingobium
otu11066	0.0	13.3	k__Bacteria; p__Bacteroidetes; c__Bacteroidia; o__Bacteroidales; f__Bacteroidaceae; g__Bacteroides; s__Unclassified_Bacteroides
otu6455	2.69230769231	9.0	k__Bacteria; p__Firmicutes; c__Clostridia; o__Clostridiales; f__Lachnospiraceae; g__Unclassified_Lachnospiraceae; s__Unclassified_Lachnospiraceae
otu9073	0.538461538462	12.1	k__Bacteria; p__Bacteroidetes; c__Bacteroidia; o__Bacteroidales; f__Rikenellaceae; g__Unclassified_Rikenellaceae; s__Unclassified_Rikenellaceae
otu17847	1.23076923077	10.9	k__Bacteria; p__Firmicutes; c__Clostridia; o__Clostridiales; f__Ruminococcaceae; g__Unclassified_Ruminococcaceae; s__Unclassified_Ruminococcaceae
otu12861	0.0	13.4	k__Bacteria; p__Firmicutes; c__Clostridia; o__Clostridiales; f__[Tissierellaceae]; g__Finegoldia; s__Unclassified_Finegoldia
otu13888	5.92307692308	6.4	k__Bacteria; p__Spirochaetes; c__Spirochaetes; o__Spirochaetales; f__Spirochaetaceae; g__Treponema; s__Unclassified_Treponema
otu1631	1.0	11.0	k__Bacteria; p__Firmicutes; c__Clostridia; o__Clostridiales; f__Ruminococcaceae; g__Unclassified_Ruminococcaceae; s__Unclassified_Ruminococcaceae
otu11326	5.53846153846	5.0	k__Bacteria; p__Actinobacteria; c__Actinobacteria; o__Actinomycetales; f__Microbacteriaceae; g__Salinibacterium; s__Unclassified_Salinibacterium
otu2070	2.38461538462	9.5	k__Bacteria; p__Firmicutes; c__Clostridia; o__Clostridiales; f__Ruminococcaceae; g__Unclassified_Ruminococcaceae; s__Unclassified_Ruminococcaceae
otu19892	0.692307692308	10.7	k__Bacteria; p__Firmicutes; c__Clostridia; o__Clostridiales; f__Ruminococcaceae; g__Unclassified_Ruminococcaceae; s__Unclassified_Ruminococcaceae
otu16098	2.30769230769	8.3	k__Bacteria; p__Verrucomicrobia; c__Verruco-5; o__WCHB1-41; f__RFP12; g__Unclassified_RFP12; s__Unclassified_RFP12
otu18826	0.769230769231	10.8	k__Bacteria; p__Bacteroidetes; c__Bacteroidia; o__Bacteroidales; f__Bacteroidaceae; g__5-7N15; s__Unclassified_5-7N15
otu5642	8.61538461538	1.8	k__Bacteria; p__Firmicutes; c__Bacilli; o__Gemellales; f__Gemellaceae; g__Gemella; s__Unclassified_Gemella
otu11229	3.53846153846	7.0	k__Bacteria; p__Firmicutes; c__Bacilli; o__Bacillales; f__Staphylococcaceae; g__Jeotgalicoccus; s__Unclassified_Jeotgalicoccus
otu20609	0.0	13.0	k__Bacteria; p__Firmicutes; c__Clostridia; o__Clostridiales; f__Veillonellaceae; g__Dialister; s__Unclassified_Dialister
otu14278	1.30769230769	8.9	k__Bacteria; p__Actinobacteria; c__Actinobacteria; o__Actinomycetales; f__Micromonosporaceae; g__Unclassified_Micromonosporaceae; s__Unclassified_Micromonosporaceae
otu14554	11.0769230769	0.8	k__Bacteria; p__Proteobacteria; c__Betaproteobacteria; o__Burkholderiales; f__Oxalobacteraceae; g__Unclassified_Oxalobacteraceae; s__Unclassified_Oxalobacteraceae
otu20096	4.15384615385	6.0	k__Bacteria; p__Firmicutes; c__Clostridia; o__Clostridiales; f__Unclassified_Clostridiales; g__Unclassified_Clostridiales; s__Unclassified_Clostridiales
otu12276	0.923076923077	9.3	k__Bacteria; p__Firmicutes; c__Bacilli; o__Lactobacillales; f__Lactobacillaceae; g__Unclassified_Lactobacillaceae; s__Unclassified_Lactobacillaceae
otu20140	2.30769230769	9.1	k__Bacteria; p__Firmicutes; c__Clostridia; o__Clostridiales; f__Ruminococcaceae; g__Oscillospira; s__Unclassified_Oscillospira
otu4895	0.230769230769	10.2	k__Bacteria; p__Firmicutes; c__Clostridia; o__Clostridiales; f__Unclassified_Clostridiales; g__Unclassified_Clostridiales; s__Unclassified_Clostridiales
otu20521	7.46153846154	1.1	k__Bacteria; p__Firmicutes; c__Clostridia; o__Clostridiales; f__Ruminococcaceae; g__Unclassified_Ruminococcaceae; s__Unclassified_Ruminococcaceae
otu21832	0.384615384615	11.6	k__Bacteria; p__Firmicutes; c__Bacilli; o__Turicibacterales; f__Turicibacteraceae; g__Turicibacter; s__Unclassified_Turicibacter
otu18315	3.69230769231	6.6	k__Bacteria; p__Proteobacteria; c__Betaproteobacteria; o__Burkholderiales; f__Oxalobacteraceae; g__Unclassified_Oxalobacteraceae; s__Unclassified_Oxalobacteraceae
otu16975	6.15384615385	3.3	k__Bacteria; p__Fusobacteria; c__Fusobacteriia; o__Fusobacteriales; f__Leptotrichiaceae; g__Unclassified_Leptotrichiaceae; s__Unclassified_Leptotrichiaceae
otu8428	0.923076923077	10.0	k__Bacteria; p__Firmicutes; c__Clostridia; o__Clostridiales; f__Ruminococcaceae; g__Unclassified_Ruminococcaceae; s__Unclassified_Ruminococcaceae
otu16610	3.38461538462	6.6	k__Bacteria; p__Firmicutes; c__Clostridia; o__Clostridiales; f__Ruminococcaceae; g__Unclassified_Ruminococcaceae; s__Unclassified_Ruminococcaceae
otu6474	0.0	12.0	k__Bacteria; p__Bacteroidetes; c__Flavobacteriia; o__Flavobacteriales; f__[Weeksellaceae]; g__Unclassified_[Weeksellaceae]; s__Unclassified_[Weeksellaceae]
otu4058	1.38461538462	8.8	k__Bacteria; p__Actinobacteria; c__Actinobacteria; o__Actinomycetales; f__Corynebacteriaceae; g__Corynebacterium; s__Unclassified_Corynebacterium
otu1922	4.07692307692	5.4	k__Bacteria; p__Spirochaetes; c__Spirochaetes; o__Spirochaetales; f__Spirochaetaceae; g__Treponema; s__Unclassified_Treponema
otu4475	0.0	11.1	k__Bacteria; p__Firmicutes; c__Clostridia; o__Clostridiales; f__Christensenellaceae; g__Unclassified_Christensenellaceae; s__Unclassified_Christensenellaceae
otu15380	0.307692307692	11.5	k__Bacteria; p__Acidobacteria; c__Acidobacteria-6; o__iii1-15; f__Unclassified_iii1-15; g__Unclassified_iii1-15; s__Unclassified_iii1-15
otu1423	0.307692307692	9.3	k__Bacteria; p__Proteobacteria; c__Gammaproteobacteria; o__Enterobacteriales; f__Enterobacteriaceae; g__Proteus; s__Unclassified_Proteus
otu7484	6.0	2.7	k__Bacteria; p__Firmicutes; c__Bacilli; o__Bacillales; f__Unclassified_Bacillales; g__Unclassified_Bacillales; s__Unclassified_Bacillales
otu16109	1.76923076923	9.2	k__Bacteria; p__Firmicutes; c__Clostridia; o__Clostridiales; f__Christensenellaceae; g__Unclassified_Christensenellaceae; s__Unclassified_Christensenellaceae
otu16462	0.307692307692	10.7	k__Bacteria; p__Firmicutes; c__Clostridia; o__Clostridiales; f__Ruminococcaceae; g__Ruminococcus; s__Ruminococcus_bromii
otu18650	0.769230769231	10.4	k__Bacteria; p__Firmicutes; c__Clostridia; o__Clostridiales; f__Lachnospiraceae; g__Unclassified_Lachnospiraceae; s__Unclassified_Lachnospiraceae
otu9588	0.461538461538	10.2	k__Bacteria; p__Firmicutes; c__Clostridia; o__Clostridiales; f__Unclassified_Clostridiales; g__Unclassified_Clostridiales; s__Unclassified_Clostridiales
otu4648	0.0	9.8	k__Bacteria; p__Firmicutes; c__Bacilli; o__Bacillales; f__Bacillaceae; g__Bacillus; s__Bacillus_thermoamylovorans
otu6829	4.53846153846	3.8	k__Bacteria; p__Fusobacteria; c__Fusobacteriia; o__Fusobacteriales; f__Leptotrichiaceae; g__Unclassified_Leptotrichiaceae; s__Unclassified_Leptotrichiaceae
otu20597	5.23076923077	3.3	k__Bacteria; p__Firmicutes; c__Bacilli; o__Turicibacterales; f__Turicibacteraceae; g__Turicibacter; s__Unclassified_Turicibacter
otu22491	2.69230769231	6.8	k__Bacteria; p__Firmicutes; c__Clostridia; o__Clostridiales; f__Unclassified_Clostridiales; g__Unclassified_Clostridiales; s__Unclassified_Clostridiales
otu6232	2.23076923077	6.4	k__Bacteria; p__Fusobacteria; c__Fusobacteriia; o__Fusobacteriales; f__Fusobacteriaceae; g__Fusobacterium; s__Unclassified_Fusobacterium
otu19500	0.461538461538	10.0	k__Bacteria; p__Bacteroidetes; c__Bacteroidia; o__Bacteroidales; f__Unclassified_Bacteroidales; g__Unclassified_Bacteroidales; s__Unclassified_Bacteroidales
otu3032	6.15384615385	2.1	k__Bacteria; p__Acidobacteria; c__Solibacteres; o__Solibacterales; f__Unclassified_Solibacterales; g__Unclassified_Solibacterales; s__Unclassified_Solibacterales
otu22722	4.53846153846	4.7	k__Bacteria; p__Proteobacteria; c__Alphaproteobacteria; o__Rhodobacterales; f__Rhodobacteraceae; g__Paracoccus; s__Unclassified_Paracoccus
otu22795	2.84615384615	6.3	k__Bacteria; p__Firmicutes; c__Clostridia; o__Clostridiales; f__Ruminococcaceae; g__Unclassified_Ruminococcaceae; s__Unclassified_Ruminococcaceae
otu6720	5.76923076923	2.6	k__Bacteria; p__Verrucomicrobia; c__Verrucomicrobiae; o__Verrucomicrobiales; f__Verrucomicrobiaceae; g__Akkermansia; s__Akkermansia_muciniphila
otu11184	1.0	8.8	k__Bacteria; p__Gemmatimonadetes; c__Gemm-1; o__Unclassified_Gemm-1; f__Unclassified_Gemm-1; g__Unclassified_Gemm-1; s__Unclassified_Gemm-1
otu13703	0.0	10.0	k__Bacteria; p__Gemmatimonadetes; c__Gemm-1; o__Unclassified_Gemm-1; f__Unclassified_Gemm-1; g__Unclassified_Gemm-1; s__Unclassified_Gemm-1
otu16768	0.615384615385	9.5	k__Bacteria; p__TM7; c__TM7-3; o__Unclassified_TM7-3; f__Unclassified_TM7-3; g__Unclassified_TM7-3; s__Unclassified_TM7-3
otu16993	0.923076923077	8.1	k__Bacteria; p__Verrucomicrobia; c__Verruco-5; o__WCHB1-41; f__RFP12; g__Unclassified_RFP12; s__Unclassified_RFP12
otu6643	0.846153846154	8.7	k__Bacteria; p__Bacteroidetes; c__Bacteroidia; o__Bacteroidales; f__Bacteroidaceae; g__Bacteroides; s__Bacteroides_fragilis
otu12976	3.38461538462	5.2	k__Bacteria; p__Proteobacteria; c__Alphaproteobacteria; o__Sphingomonadales; f__Sphingomonadaceae; g__Sphingobium; s__Unclassified_Sphingobium
otu19295	0.538461538462	8.3	k__Bacteria; p__Lentisphaerae; c__[Lentisphaeria]; o__Victivallales; f__Victivallaceae; g__Unclassified_Victivallaceae; s__Unclassified_Victivallaceae
otu19644	2.07692307692	7.3	k__Bacteria; p__Proteobacteria; c__Alphaproteobacteria; o__Sphingomonadales; f__Sphingomonadaceae; g__Novosphingobium; s__Novosphingobium_capsulatum
otu6630	2.69230769231	5.9	k__Bacteria; p__Firmicutes; c__Clostridia; o__Clostridiales; f__Unclassified_Clostridiales; g__Unclassified_Clostridiales; s__Unclassified_Clostridiales
otu3986	6.38461538462	0.5	k__Bacteria; p__Proteobacteria; c__Gammaproteobacteria; o__Pseudomonadales; f__Pseudomonadaceae; g__Pseudomonas; s__Unclassified_Pseudomonas
otu5701	0.0	12.2	k__Bacteria; p__Proteobacteria; c__Betaproteobacteria; o__Neisseriales; f__Neisseriaceae; g__Unclassified_Neisseriaceae; s__Unclassified_Neisseriaceae
otu20400	1.69230769231	7.1	k__Bacteria; p__Firmicutes; c__Clostridia; o__Clostridiales; f__Ruminococcaceae; g__Unclassified_Ruminococcaceae; s__Unclassified_Ruminococcaceae
otu337	0.846153846154	8.4	k__Bacteria; p__Firmicutes; c__Clostridia; o__Clostridiales; f__Ruminococcaceae; g__Unclassified_Ruminococcaceae; s__Unclassified_Ruminococcaceae
otu4082	1.69230769231	8.3	k__Bacteria; p__Proteobacteria; c__Alphaproteobacteria; o__Rhizobiales; f__Hyphomicrobiaceae; g__Rhodoplanes; s__Unclassified_Rhodoplanes
otu10458	0.769230769231	7.4	k__Bacteria; p__Proteobacteria; c__Alphaproteobacteria; o__Rhodospirillales; f__Rhodospirillaceae; g__Unclassified_Rhodospirillaceae; s__Unclassified_Rhodospirillaceae
otu13753	0.846153846154	8.5	k__Bacteria; p__Bacteroidetes; c__Bacteroidia; o__Bacteroidales; f__Unclassified_Bacteroidales; g__Unclassified_Bacteroidales; s__Unclassified_Bacteroidales
otu21081	1.23076923077	7.5	k__Bacteria; p__Firmicutes; c__Clostridia; o__Clostridiales; f__Ruminococcaceae; g__Unclassified_Ruminococcaceae; s__Unclassified_Ruminococcaceae
otu1482	3.84615384615	4.6	k__Bacteria; p__Actinobacteria; c__Actinobacteria; o__Actinomycetales; f__Micrococcaceae; g__Micrococcus; s__Unclassified_Micrococcus
otu2858	2.15384615385	6.9	k__Bacteria; p__Actinobacteria; c__Actinobacteria; o__Actinomycetales; f__Mycobacteriaceae; g__Mycobacterium; s__Unclassified_Mycobacterium
otu10552	5.23076923077	2.2	k__Bacteria; p__Fusobacteria; c__Fusobacteriia; o__Fusobacteriales; f__Leptotrichiaceae; g__Unclassified_Leptotrichiaceae; s__Unclassified_Leptotrichiaceae
otu16022	1.30769230769	7.2	k__Bacteria; p__Firmicutes; c__Clostridia; o__Clostridiales; f__Lachnospiraceae; g__Unclassified_Lachnospiraceae; s__Unclassified_Lachnospiraceae
otu5855	4.46153846154	2.7	k__Bacteria; p__Fusobacteria; c__Fusobacteriia; o__Fusobacteriales; f__Leptotrichiaceae; g__Unclassified_Leptotrichiaceae; s__Unclassified_Leptotrichiaceae
otu15926	0.230769230769	6.7	k__Bacteria; p__Proteobacteria; c__Betaproteobacteria; o__Hydrogenophilales; f__Hydrogenophilaceae; g__Thiobacillus; s__Unclassified_Thiobacillus
otu19662	1.53846153846	7.0	k__Bacteria; p__Bacteroidetes; c__Bacteroidia; o__Bacteroidales; f__Unclassified_Bacteroidales; g__Unclassified_Bacteroidales; s__Unclassified_Bacteroidales
otu19798	1.76923076923	6.7	k__Bacteria; p__Bacteroidetes; c__Bacteroidia; o__Bacteroidales; f__Rikenellaceae; g__Unclassified_Rikenellaceae; s__Unclassified_Rikenellaceae
otu12833	2.46153846154	5.6	k__Bacteria; p__Proteobacteria; c__Deltaproteobacteria; o__Bdellovibrionales; f__Bdellovibrionaceae; g__Bdellovibrio; s__Unclassified_Bdellovibrio
otu18303	2.46153846154	5.3	k__Bacteria; p__OD1; c__ZB2; o__Unclassified_ZB2; f__Unclassified_ZB2; g__Unclassified_ZB2; s__Unclassified_ZB2
otu19986	0.461538461538	8.4	k__Bacteria; p__Bacteroidetes; c__Bacteroidia; o__Bacteroidales; f__Unclassified_Bacteroidales; g__Unclassified_Bacteroidales; s__Unclassified_Bacteroidales
otu1859	5.53846153846	1.9	k__Bacteria; p__Proteobacteria; c__Alphaproteobacteria; o__Caulobacterales; f__Caulobacteraceae; g__Asticcacaulis; s__Unclassified_Asticcacaulis
otu20228	1.46153846154	7.0	k__Bacteria; p__Bacteroidetes; c__Bacteroidia; o__Bacteroidales; f__RF16; g__Unclassified_RF16; s__Unclassified_RF16
otu5187	1.76923076923	6.4	k__Bacteria; p__Firmicutes; c__Clostridia; o__Clostridiales; f__Lachnospiraceae; g__Dorea; s__Unclassified_Dorea
otu10251	1.92307692308	6.2	k__Bacteria; p__Firmicutes; c__Clostridia; o__Clostridiales; f__Unclassified_Clostridiales; g__Unclassified_Clostridiales; s__Unclassified_Clostridiales
otu18692	0.0	8.1	k__Bacteria; p__Proteobacteria; c__Deltaproteobacteria; o__GMD14H09; f__Unclassified_GMD14H09; g__Unclassified_GMD14H09; s__Unclassified_GMD14H09
otu10995	0.461538461538	8.4	k__Bacteria; p__Proteobacteria; c__Betaproteobacteria; o__Rhodocyclales; f__Rhodocyclaceae; g__Petrobacter; s__Petrobacter_succinatimandens
otu23855	0.0	7.6	k__Bacteria; p__Chloroflexi; c__Anaerolineae; o__H39; f__Unclassified_H39; g__Unclassified_H39; s__Unclassified_H39
otu1044	0.0	8.6	k__Bacteria; p__Firmicutes; c__Clostridia; o__Clostridiales; f__Unclassified_Clostridiales; g__Unclassified_Clostridiales; s__Unclassified_Clostridiales
otu2019	3.46153846154	4.6	k__Bacteria; p__Proteobacteria; c__Deltaproteobacteria; o__MIZ46; f__Unclassified_MIZ46; g__Unclassified_MIZ46; s__Unclassified_MIZ46
otu2990	5.0	2.4	k__Bacteria; p__Fusobacteria; c__Fusobacteriia; o__Fusobacteriales; f__Fusobacteriaceae; g__Fusobacterium; s__Unclassified_Fusobacterium
otu9710	0.0	7.7	k__Bacteria; p__Gemmatimonadetes; c__Gemm-1; o__Unclassified_Gemm-1; f__Unclassified_Gemm-1; g__Unclassified_Gemm-1; s__Unclassified_Gemm-1
otu18678	0.0	8.8	k__Bacteria; p__Bacteroidetes; c__Bacteroidia; o__Bacteroidales; f__Prevotellaceae; g__Prevotella; s__Unclassified_Prevotella
otu1388	0.769230769231	6.8	k__Bacteria; p__Actinobacteria; c__Actinobacteria; o__Actinomycetales; f__Micrococcaceae; g__Kocuria; s__Unclassified_Kocuria
otu4549	1.53846153846	6.2	k__Bacteria; p__Firmicutes; c__Clostridia; o__Clostridiales; f__Ruminococcaceae; g__Unclassified_Ruminococcaceae; s__Unclassified_Ruminococcaceae
otu2040	3.53846153846	3.5	k__Bacteria; p__Firmicutes; c__Clostridia; o__Clostridiales; f__Unclassified_Clostridiales; g__Unclassified_Clostridiales; s__Unclassified_Clostridiales
otu12708	0.307692307692	7.3	k__Bacteria; p__Proteobacteria; c__Betaproteobacteria; o__Unclassified_Betaproteobacteria; f__Unclassified_Betaproteobacteria; g__Unclassified_Betaproteobacteria; s__Unclassified_Betaproteobacteria
otu17919	4.0	3.2	k__Bacteria; p__Bacteroidetes; c__Flavobacteriia; o__Flavobacteriales; f__[Weeksellaceae]; g__Chryseobacterium; s__Unclassified_Chryseobacterium
otu18934	3.76923076923	2.7	k__Bacteria; p__Actinobacteria; c__Actinobacteria; o__Actinomycetales; f__Dermabacteraceae; g__Brachybacterium; s__Brachybacterium_conglomeratum
otu7514	2.07692307692	5.3	k__Bacteria; p__Firmicutes; c__Clostridia; o__Clostridiales; f__Ruminococcaceae; g__Unclassified_Ruminococcaceae; s__Unclassified_Ruminococcaceae
otu2938	3.92307692308	3.3	k__Bacteria; p__Proteobacteria; c__Gammaproteobacteria; o__Xanthomonadales; f__Xanthomonadaceae; g__Unclassified_Xanthomonadaceae; s__Unclassified_Xanthomonadaceae
otu9246	3.53846153846	3.9	k__Bacteria; p__Bacteroidetes; c__Sphingobacteriia; o__Sphingobacteriales; f__Unclassified_Sphingobacteriales; g__Unclassified_Sphingobacteriales; s__Unclassified_Sphingobacteriales
otu6498	3.69230769231	2.8	k__Bacteria; p__TM7; c__TM7-3; o__CW040; f__F16; g__Unclassified_F16; s__Unclassified_F16
otu9419	4.0	3.4	k__Bacteria; p__Proteobacteria; c__Alphaproteobacteria; o__Rhizobiales; f__Unclassified_Rhizobiales; g__Unclassified_Rhizobiales; s__Unclassified_Rhizobiales
otu9468	2.69230769231	4.9	k__Bacteria; p__Firmicutes; c__Clostridia; o__Clostridiales; f__Christensenellaceae; g__Unclassified_Christensenellaceae; s__Unclassified_Christensenellaceae
otu13302	5.15384615385	2.0	k__Bacteria; p__Proteobacteria; c__Alphaproteobacteria; o__Rhodospirillales; f__Acetobacteraceae; g__Unclassified_Acetobacteraceae; s__Unclassified_Acetobacteraceae
otu13369	1.46153846154	6.1	k__Bacteria; p__Bacteroidetes; c__Bacteroidia; o__Bacteroidales; f__[Paraprevotellaceae]; g__CF231; s__Unclassified_CF231
otu6656	0.384615384615	6.9	k__Bacteria; p__Firmicutes; c__Clostridia; o__Clostridiales; f__Unclassified_Clostridiales; g__Unclassified_Clostridiales; s__Unclassified_Clostridiales
otu12953	0.230769230769	7.8	k__Bacteria; p__Bacteroidetes; c__Bacteroidia; o__Bacteroidales; f__Unclassified_Bacteroidales; g__Unclassified_Bacteroidales; s__Unclassified_Bacteroidales
otu14010	1.46153846154	5.9	k__Bacteria; p__Firmicutes; c__Clostridia; o__Clostridiales; f__Ruminococcaceae; g__Unclassified_Ruminococcaceae; s__Unclassified_Ruminococcaceae
otu21752	1.07692307692	6.1	k__Bacteria; p__Firmicutes; c__Clostridia; o__Clostridiales; f__Veillonellaceae; g__Phascolarctobacterium; s__Unclassified_Phascolarctobacterium
otu1438	0.0	7.2	k__Bacteria; p__Firmicutes; c__Clostridia; o__Clostridiales; f__Ruminococcaceae; g__Unclassified_Ruminococcaceae; s__Unclassified_Ruminococcaceae
otu9996	1.61538461538	5.5	k__Bacteria; p__Firmicutes; c__Clostridia; o__Clostridiales; f__Lachnospiraceae; g__Coprococcus; s__Unclassified_Coprococcus
otu3180	0.0	7.9	k__Bacteria; p__Acidobacteria; c__Acidobacteria-6; o__iii1-15; f__Unclassified_iii1-15; g__Unclassified_iii1-15; s__Unclassified_iii1-15
otu1539	0.307692307692	6.4	k__Bacteria; p__Proteobacteria; c__Alphaproteobacteria; o__Sphingomonadales; f__Erythrobacteraceae; g__Unclassified_Erythrobacteraceae; s__Unclassified_Erythrobacteraceae
otu4495	0.0	8.3	k__Bacteria; p__Firmicutes; c__Clostridia; o__Clostridiales; f__[Tissierellaceae]; g__ph2; s__Unclassified_ph2
otu21647	0.230769230769	6.9	k__Bacteria; p__Firmicutes; c__Erysipelotrichi; o__Erysipelotrichales; f__Erysipelotrichaceae; g__Bulleidia; s__Unclassified_Bulleidia
otu22278	1.0	6.5	k__Bacteria; p__Firmicutes; c__Clostridia; o__Clostridiales; f__Ruminococcaceae; g__Unclassified_Ruminococcaceae; s__Unclassified_Ruminococcaceae
otu611	4.07692307692	3.0	k__Bacteria; p__Proteobacteria; c__Alphaproteobacteria; o__Rickettsiales; f__mitochondria; g__Zea; s__Zea_luxurians
otu20729	0.0	8.1	k__Bacteria; p__Firmicutes; c__Clostridia; o__Clostridiales; f__Peptococcaceae; g__Peptococcus; s__Unclassified_Peptococcus
otu3212	3.0	3.2	k__Bacteria; p__Firmicutes; c__Clostridia; o__Clostridiales; f__Ruminococcaceae; g__Unclassified_Ruminococcaceae; s__Unclassified_Ruminococcaceae
otu7091	3.23076923077	3.6	k__Bacteria; p__Proteobacteria; c__Alphaproteobacteria; o__Sphingomonadales; f__Sphingomonadaceae; g__Unclassified_Sphingomonadaceae; s__Unclassified_Sphingomonadaceae
otu8850	3.46153846154	2.8	k__Bacteria; p__Fusobacteria; c__Fusobacteriia; o__Fusobacteriales; f__Leptotrichiaceae; g__Unclassified_Leptotrichiaceae; s__Unclassified_Leptotrichiaceae
otu15578	6.30769230769	0.0	k__Bacteria; p__Firmicutes; c__Clostridia; o__Clostridiales; f__Clostridiaceae; g__Clostridium; s__Unclassified_Clostridium
otu19065	4.38461538462	1.7	k__Bacteria; p__Fusobacteria; c__Fusobacteriia; o__Fusobacteriales; f__Leptotrichiaceae; g__Unclassified_Leptotrichiaceae; s__Unclassified_Leptotrichiaceae
otu819	2.15384615385	4.8	k__Bacteria; p__Firmicutes; c__Clostridia; o__Clostridiales; f__Lachnospiraceae; g__Dorea; s__Unclassified_Dorea
otu5610	0.923076923077	5.9	k__Bacteria; p__Actinobacteria; c__Actinobacteria; o__Actinomycetales; f__Actinomycetaceae; g__Mobiluncus; s__Unclassified_Mobiluncus
otu7391	3.92307692308	2.1	k__Bacteria; p__Fusobacteria; c__Fusobacteriia; o__Fusobacteriales; f__Leptotrichiaceae; g__Unclassified_Leptotrichiaceae; s__Unclassified_Leptotrichiaceae
otu12078	5.07692307692	0.9	k__Bacteria; p__Armatimonadetes; c__Chthonomonadetes; o__Chthonomonadales; f__Chthonomonadaceae; g__Chthonomonas; s__Unclassified_Chthonomonas
otu2654	0.0	7.5	k__Bacteria; p__Firmicutes; c__Clostridia; o__Clostridiales; f__Unclassified_Clostridiales; g__Unclassified_Clostridiales; s__Unclassified_Clostridiales
otu16374	0.384615384615	7.5	k__Bacteria; p__Firmicutes; c__Clostridia; o__Clostridiales; f__Lachnospiraceae; g__Blautia; s__Unclassified_Blautia
otu21963	3.92307692308	2.0	k__Bacteria; p__Fusobacteria; c__Fusobacteriia; o__Fusobacteriales; f__Leptotrichiaceae; g__Unclassified_Leptotrichiaceae; s__Unclassified_Leptotrichiaceae
otu22408	1.38461538462	6.1	k__Bacteria; p__Firmicutes; c__Clostridia; o__Clostridiales; f__Ruminococcaceae; g__Ruminococcus; s__Unclassified_Ruminococcus
otu13524	0.0769230769231	7.2	k__Bacteria; p__Firmicutes; c__Clostridia; o__Clostridiales; f__Ruminococcaceae; g__Unclassified_Ruminococcaceae; s__Unclassified_Ruminococcaceae
otu13721	0.0	6.4	k__Bacteria; p__Proteobacteria; c__Deltaproteobacteria; o__Desulfovibrionales; f__Desulfovibrionaceae; g__Unclassified_Desulfovibrionaceae; s__Unclassified_Desulfovibrionaceae
otu10855	1.38461538462	5.2	k__Bacteria; p__Proteobacteria; c__Gammaproteobacteria; o__Xanthomonadales; f__Xanthomonadaceae; g__Lysobacter; s__Unclassified_Lysobacter
otu11380	0.769230769231	6.1	k__Bacteria; p__Firmicutes; c__Clostridia; o__Clostridiales; f__Unclassified_Clostridiales; g__Unclassified_Clostridiales; s__Unclassified_Clostridiales
otu3961	0.692307692308	6.5	k__Bacteria; p__Firmicutes; c__Clostridia; o__Clostridiales; f__Christensenellaceae; g__Unclassified_Christensenellaceae; s__Unclassified_Christensenellaceae
otu5722	0.230769230769	7.1	k__Bacteria; p__Firmicutes; c__Clostridia; o__Clostridiales; f__Ruminococcaceae; g__Unclassified_Ruminococcaceae; s__Unclassified_Ruminococcaceae
otu13744	3.84615384615	1.9	k__Bacteria; p__Fusobacteria; c__Fusobacteriia; o__Fusobacteriales; f__Leptotrichiaceae; g__Unclassified_Leptotrichiaceae; s__Unclassified_Leptotrichiaceae
otu8693	0.0	7.4	k__Bacteria; p__Bacteroidetes; c__Bacteroidia; o__Bacteroidales; f__RF16; g__Unclassified_RF16; s__Unclassified_RF16
otu21113	0.461538461538	6.8	k__Bacteria; p__Firmicutes; c__Clostridia; o__Clostridiales; f__Ruminococcaceae; g__Ruminococcus; s__Unclassified_Ruminococcus
otu4558	0.307692307692	6.4	k__Bacteria; p__Firmicutes; c__Clostridia; o__Clostridiales; f__Veillonellaceae; g__Phascolarctobacterium; s__Unclassified_Phascolarctobacterium
otu5450	5.07692307692	2.1	k__Bacteria; p__Proteobacteria; c__Alphaproteobacteria; o__Rhodobacterales; f__Rhodobacteraceae; g__Unclassified_Rhodobacteraceae; s__Unclassified_Rhodobacteraceae
otu7501	1.0	5.7	k__Bacteria; p__Bacteroidetes; c__Bacteroidia; o__Bacteroidales; f__Rikenellaceae; g__Unclassified_Rikenellaceae; s__Unclassified_Rikenellaceae
otu18523	0.0	6.1	k__Bacteria; p__Firmicutes; c__Clostridia; o__Clostridiales; f__[Tissierellaceae]; g__Tepidimicrobium; s__Unclassified_Tepidimicrobium
otu20776	3.15384615385	3.2	k__Bacteria; p__Bacteroidetes; c__Bacteroidia; o__Bacteroidales; f__Bacteroidaceae; g__Unclassified_Bacteroidaceae; s__Unclassified_Bacteroidaceae
otu23661	0.0	7.2	k__Bacteria; p__Proteobacteria; c__Betaproteobacteria; o__Burkholderiales; f__Comamonadaceae; g__Unclassified_Comamonadaceae; s__Unclassified_Comamonadaceae
otu19565	0.0	6.4	No blast hit
otu6419	0.0	6.4	k__Bacteria; p__Actinobacteria; c__Actinobacteria; o__Actinomycetales; f__Nocardiaceae; g__Rhodococcus; s__Unclassified_Rhodococcus
otu14518	0.0	7.5	k__Bacteria; p__Firmicutes; c__Clostridia; o__Clostridiales; f__[Mogibacteriaceae]; g__Unclassified_[Mogibacteriaceae]; s__Unclassified_[Mogibacteriaceae]
otu429	0.0	6.0	k__Bacteria; p__Bacteroidetes; c__Bacteroidia; o__Bacteroidales; f__S24-7; g__Unclassified_S24-7; s__Unclassified_S24-7
otu12247	1.23076923077	5.8	k__Bacteria; p__Gemmatimonadetes; c__Gemmatimonadetes; o__Unclassified_Gemmatimonadetes; f__Unclassified_Gemmatimonadetes; g__Unclassified_Gemmatimonadetes; s__Unclassified_Gemmatimonadetes
otu9933	1.92307692308	4.0	k__Bacteria; p__Firmicutes; c__Clostridia; o__Clostridiales; f__Ruminococcaceae; g__Unclassified_Ruminococcaceae; s__Unclassified_Ruminococcaceae
otu12744	0.153846153846	5.9	k__Bacteria; p__Firmicutes; c__Clostridia; o__Clostridiales; f__Clostridiaceae; g__Clostridium; s__Unclassified_Clostridium
otu10736	0.0	5.9	k__Bacteria; p__AD3; c__ABS-6; o__Unclassified_ABS-6; f__Unclassified_ABS-6; g__Unclassified_ABS-6; s__Unclassified_ABS-6
otu6601	1.07692307692	5.0	k__Bacteria; p__Proteobacteria; c__Alphaproteobacteria; o__Caulobacterales; f__Caulobacteraceae; g__Unclassified_Caulobacteraceae; s__Unclassified_Caulobacteraceae
otu8599	0.0	5.9	k__Bacteria; p__Firmicutes; c__Clostridia; o__Clostridiales; f__Lachnospiraceae; g__Unclassified_Lachnospiraceae; s__Unclassified_Lachnospiraceae
otu21511	2.0	4.5	k__Bacteria; p__Firmicutes; c__Bacilli; o__Lactobacillales; f__Lactobacillaceae; g__Lactobacillus; s__Unclassified_Lactobacillus
otu10	0.0	6.3	k__Bacteria; p__Firmicutes; c__Clostridia; o__Clostridiales; f__Lachnospiraceae; g__Unclassified_Lachnospiraceae; s__Unclassified_Lachnospiraceae
otu135	1.15384615385	5.5	k__Bacteria; p__Firmicutes; c__Clostridia; o__Clostridiales; f__Lachnospiraceae; g__Unclassified_Lachnospiraceae; s__Unclassified_Lachnospiraceae
otu3338	0.692307692308	5.6	k__Bacteria; p__Proteobacteria; c__Alphaproteobacteria; o__Caulobacterales; f__Caulobacteraceae; g__Unclassified_Caulobacteraceae; s__Unclassified_Caulobacteraceae
otu9678	1.76923076923	4.3	k__Bacteria; p__Firmicutes; c__Clostridia; o__Clostridiales; f__Christensenellaceae; g__Unclassified_Christensenellaceae; s__Unclassified_Christensenellaceae
otu15388	0.538461538462	5.7	k__Bacteria; p__Firmicutes; c__Clostridia; o__Clostridiales; f__Christensenellaceae; g__Unclassified_Christensenellaceae; s__Unclassified_Christensenellaceae
otu19528	0.0	5.3	k__Bacteria; p__Proteobacteria; c__Alphaproteobacteria; o__Rhodobacterales; f__Hyphomonadaceae; g__Unclassified_Hyphomonadaceae; s__Unclassified_Hyphomonadaceae
otu9586	2.69230769231	2.6	k__Bacteria; p__Deferribacteres; c__Deferribacteres; o__Deferribacterales; f__Deferribacteraceae; g__Mucispirillum; s__Unclassified_Mucispirillum
otu11739	0.538461538462	5.8	k__Bacteria; p__Firmicutes; c__Bacilli; o__Bacillales; f__Planococcaceae; g__Planomicrobium; s__Unclassified_Planomicrobium
otu16215	1.15384615385	5.0	k__Bacteria; p__Firmicutes; c__Clostridia; o__Clostridiales; f__Ruminococcaceae; g__Unclassified_Ruminococcaceae; s__Unclassified_Ruminococcaceae
otu19914	0.538461538462	5.8	k__Bacteria; p__Bacteroidetes; c__Bacteroidia; o__Bacteroidales; f__Unclassified_Bacteroidales; g__Unclassified_Bacteroidales; s__Unclassified_Bacteroidales
otu21405	4.0	2.4	k__Bacteria; p__[Thermi]; c__Deinococci; o__Thermales; f__Thermaceae; g__Thermus; s__Unclassified_Thermus
otu9859	4.30769230769	1.3	k__Bacteria; p__Firmicutes; c__Clostridia; o__Clostridiales; f__Clostridiaceae; g__Clostridium; s__Unclassified_Clostridium
otu11369	0.384615384615	5.7	k__Bacteria; p__Bacteroidetes; c__Bacteroidia; o__Bacteroidales; f__Bacteroidaceae; g__5-7N15; s__Unclassified_5-7N15
otu18345	0.0	6.5	k__Bacteria; p__Firmicutes; c__Clostridia; o__Clostridiales; f__[Tissierellaceae]; g__Anaerococcus; s__Unclassified_Anaerococcus
otu19176	1.92307692308	4.6	k__Bacteria; p__Bacteroidetes; c__Bacteroidia; o__Bacteroidales; f__Bacteroidaceae; g__Bacteroides; s__Unclassified_Bacteroides
otu1431	1.53846153846	4.5	k__Bacteria; p__[Thermi]; c__Deinococci; o__Deinococcales; f__Deinococcaceae; g__Deinococcus; s__Unclassified_Deinococcus
otu3671	1.76923076923	4.0	k__Bacteria; p__Firmicutes; c__Clostridia; o__Clostridiales; f__Ruminococcaceae; g__Oscillospira; s__Unclassified_Oscillospira
otu7218	2.38461538462	3.0	k__Bacteria; p__Firmicutes; c__Clostridia; o__Clostridiales; f__Ruminococcaceae; g__Unclassified_Ruminococcaceae; s__Unclassified_Ruminococcaceae
otu8632	0.0769230769231	5.9	k__Bacteria; p__Bacteroidetes; c__Bacteroidia; o__Bacteroidales; f__Rikenellaceae; g__Unclassified_Rikenellaceae; s__Unclassified_Rikenellaceae
otu10912	1.15384615385	5.0	k__Bacteria; p__Proteobacteria; c__Alphaproteobacteria; o__Sphingomonadales; f__Sphingomonadaceae; g__Kaistobacter; s__Unclassified_Kaistobacter
otu16778	1.46153846154	4.1	k__Bacteria; p__Firmicutes; c__Bacilli; o__Lactobacillales; f__Aerococcaceae; g__Unclassified_Aerococcaceae; s__Unclassified_Aerococcaceae
otu20247	2.15384615385	3.6	k__Bacteria; p__Proteobacteria; c__Alphaproteobacteria; o__BD7-3; f__Unclassified_BD7-3; g__Unclassified_BD7-3; s__Unclassified_BD7-3
otu22379	1.46153846154	5.2	k__Bacteria; p__Proteobacteria; c__Alphaproteobacteria; o__Sphingomonadales; f__Sphingomonadaceae; g__Sphingobium; s__Unclassified_Sphingobium
otu246	2.07692307692	3.4	k__Bacteria; p__Firmicutes; c__Clostridia; o__Clostridiales; f__Ruminococcaceae; g__Oscillospira; s__Unclassified_Oscillospira
otu399	1.92307692308	4.0	k__Bacteria; p__Lentisphaerae; c__[Lentisphaeria]; o__Victivallales; f__Victivallaceae; g__Unclassified_Victivallaceae; s__Unclassified_Victivallaceae
otu13529	0.0	5.4	k__Bacteria; p__Acidobacteria; c__Solibacteres; o__Solibacterales; f__Unclassified_Solibacterales; g__Unclassified_Solibacterales; s__Unclassified_Solibacterales
otu20345	1.0	4.9	k__Bacteria; p__Cyanobacteria; c__4C0d-2; o__YS2; f__Unclassified_YS2; g__Unclassified_YS2; s__Unclassified_YS2
otu1647	1.07692307692	4.1	k__Bacteria; p__Actinobacteria; c__Actinobacteria; o__Actinomycetales; f__Cellulomonadaceae; g__Cellulomonas; s__Unclassified_Cellulomonas
otu9688	0.538461538462	5.2	k__Bacteria; p__Lentisphaerae; c__[Lentisphaeria]; o__Victivallales; f__Victivallaceae; g__Unclassified_Victivallaceae; s__Unclassified_Victivallaceae
otu9690	0.769230769231	5.3	k__Bacteria; p__Firmicutes; c__Clostridia; o__Clostridiales; f__Ruminococcaceae; g__Oscillospira; s__Unclassified_Oscillospira
otu10964	2.30769230769	3.0	k__Bacteria; p__Firmicutes; c__Clostridia; o__Clostridiales; f__Lachnospiraceae; g__Unclassified_Lachnospiraceae; s__Unclassified_Lachnospiraceae
otu5176	0.384615384615	5.0	k__Bacteria; p__Actinobacteria; c__Actinobacteria; o__Actinomycetales; f__Corynebacteriaceae; g__Corynebacterium; s__Unclassified_Corynebacterium
otu1477	2.76923076923	2.2	k__Bacteria; p__Firmicutes; c__Clostridia; o__Clostridiales; f__[Tissierellaceae]; g__Anaerococcus; s__Unclassified_Anaerococcus
otu9447	0.0	5.4	k__Bacteria; p__Chloroflexi; c__Anaerolineae; o__GCA004; f__Unclassified_GCA004; g__Unclassified_GCA004; s__Unclassified_GCA004
otu12886	2.23076923077	2.9	k__Bacteria; p__Firmicutes; c__Clostridia; o__Clostridiales; f__Ruminococcaceae; g__Unclassified_Ruminococcaceae; s__Unclassified_Ruminococcaceae
otu13693	0.0769230769231	6.4	k__Bacteria; p__Firmicutes; c__Bacilli; o__Lactobacillales; f__Streptococcaceae; g__Streptococcus; s__Unclassified_Streptococcus
otu19406	1.76923076923	3.6	k__Bacteria; p__Firmicutes; c__Clostridia; o__Clostridiales; f__Unclassified_Clostridiales; g__Unclassified_Clostridiales; s__Unclassified_Clostridiales
otu4619	0.0	6.4	k__Bacteria; p__Firmicutes; c__Clostridia; o__Clostridiales; f__[Tissierellaceae]; g__Peptoniphilus; s__Unclassified_Peptoniphilus
otu5241	0.692307692308	4.6	k__Bacteria; p__Proteobacteria; c__Alphaproteobacteria; o__Rhodobacterales; f__Rhodobacteraceae; g__Rhodobacter; s__Unclassified_Rhodobacter
otu9622	0.0	5.3	k__Bacteria; p__Proteobacteria; c__Deltaproteobacteria; o__Syntrophobacterales; f__Syntrophobacteraceae; g__Unclassified_Syntrophobacteraceae; s__Unclassified_Syntrophobacteraceae
otu9989	2.76923076923	2.0	k__Bacteria; p__Fusobacteria; c__Fusobacteriia; o__Fusobacteriales; f__Leptotrichiaceae; g__Unclassified_Leptotrichiaceae; s__Unclassified_Leptotrichiaceae
otu12640	0.0769230769231	5.7	k__Bacteria; p__Bacteroidetes; c__Flavobacteriia; o__Flavobacteriales; f__Flavobacteriaceae; g__Robiginitalea; s__Unclassified_Robiginitalea
otu15649	1.23076923077	4.4	k__Bacteria; p__Proteobacteria; c__Alphaproteobacteria; o__Caulobacterales; f__Caulobacteraceae; g__Unclassified_Caulobacteraceae; s__Unclassified_Caulobacteraceae
otu2551	1.07692307692	4.3	k__Bacteria; p__Proteobacteria; c__Alphaproteobacteria; o__Rhodospirillales; f__Rhodospirillaceae; g__Unclassified_Rhodospirillaceae; s__Unclassified_Rhodospirillaceae
otu4755	1.46153846154	4.0	k__Bacteria; p__Firmicutes; c__Clostridia; o__Clostridiales; f__Ruminococcaceae; g__Unclassified_Ruminococcaceae; s__Unclassified_Ruminococcaceae
otu15525	0.538461538462	5.3	k__Bacteria; p__Tenericutes; c__RF3; o__ML615J-28; f__Unclassified_ML615J-28; g__Unclassified_ML615J-28; s__Unclassified_ML615J-28
otu332	1.84615384615	3.2	k__Bacteria; p__Armatimonadetes; c__[Fimbriimonadia]; o__[Fimbriimonadales]; f__[Fimbriimonadaceae]; g__Fimbriimonas; s__Unclassified_Fimbriimonas
otu7504	1.92307692308	3.1	k__Bacteria; p__Proteobacteria; c__Gammaproteobacteria; o__Pseudomonadales; f__Moraxellaceae; g__Acinetobacter; s__Unclassified_Acinetobacter
otu22225	2.23076923077	3.6	k__Bacteria; p__Proteobacteria; c__Alphaproteobacteria; o__Rhodospirillales; f__Rhodospirillaceae; g__Unclassified_Rhodospirillaceae; s__Unclassified_Rhodospirillaceae
otu10440	0.461538461538	5.1	k__Bacteria; p__Bacteroidetes; c__Bacteroidia; o__Bacteroidales; f__[Barnesiellaceae]; g__Unclassified_[Barnesiellaceae]; s__Unclassified_[Barnesiellaceae]
otu19950	0.461538461538	5.0	k__Bacteria; p__Proteobacteria; c__Betaproteobacteria; o__Burkholderiales; f__Alcaligenaceae; g__Sutterella; s__Unclassified_Sutterella
otu10826	2.53846153846	2.5	k__Bacteria; p__Firmicutes; c__Clostridia; o__Clostridiales; f__Ruminococcaceae; g__Ruminococcus; s__Unclassified_Ruminococcus
otu11738	0.769230769231	5.0	k__Bacteria; p__Firmicutes; c__Clostridia; o__Clostridiales; f__Ruminococcaceae; g__Unclassified_Ruminococcaceae; s__Unclassified_Ruminococcaceae
otu14637	0.0	5.1	k__Bacteria; p__Firmicutes; c__Clostridia; o__Clostridiales; f__Ruminococcaceae; g__Unclassified_Ruminococcaceae; s__Unclassified_Ruminococcaceae
otu20882	0.0	5.0	k__Bacteria; p__Firmicutes; c__Clostridia; o__Clostridiales; f__Ruminococcaceae; g__Unclassified_Ruminococcaceae; s__Unclassified_Ruminococcaceae
otu22933	0.0	5.1	k__Bacteria; p__Bacteroidetes; c__Bacteroidia; o__Bacteroidales; f__[Barnesiellaceae]; g__Barnesiella; s__Barnesiella_viscericola
otu2134	1.30769230769	3.9	k__Bacteria; p__Bacteroidetes; c__[Saprospirae]; o__[Saprospirales]; f__Chitinophagaceae; g__Sediminibacterium; s__Unclassified_Sediminibacterium
otu4510	3.76923076923	0.4	k__Bacteria; p__Actinobacteria; c__Actinobacteria; o__Actinomycetales; f__Actinomycetaceae; g__Trueperella; s__Unclassified_Trueperella
otu10806	0.846153846154	4.4	k__Bacteria; p__Lentisphaerae; c__[Lentisphaeria]; o__Victivallales; f__Victivallaceae; g__Unclassified_Victivallaceae; s__Unclassified_Victivallaceae
otu12390	0.0	6.1	k__Bacteria; p__Firmicutes; c__Clostridia; o__Clostridiales; f__Lachnospiraceae; g__Unclassified_Lachnospiraceae; s__Unclassified_Lachnospiraceae
otu16726	0.153846153846	6.6	k__Bacteria; p__Firmicutes; c__Clostridia; o__Clostridiales; f__Lachnospiraceae; g__[Ruminococcus]; s__[Ruminococcus]_gnavus
otu19114	0.0	4.9	k__Bacteria; p__Bacteroidetes; c__Bacteroidia; o__Bacteroidales; f__[Barnesiellaceae]; g__Unclassified_[Barnesiellaceae]; s__Unclassified_[Barnesiellaceae]
otu20360	0.0	5.0	k__Bacteria; p__Firmicutes; c__Clostridia; o__Clostridiales; f__Ruminococcaceae; g__Unclassified_Ruminococcaceae; s__Unclassified_Ruminococcaceae
otu22161	1.46153846154	4.2	k__Bacteria; p__Firmicutes; c__Erysipelotrichi; o__Erysipelotrichales; f__Erysipelotrichaceae; g__Unclassified_Erysipelotrichaceae; s__Unclassified_Erysipelotrichaceae
otu8830	1.30769230769	3.9	k__Bacteria; p__Firmicutes; c__Clostridia; o__Clostridiales; f__[Mogibacteriaceae]; g__Unclassified_[Mogibacteriaceae]; s__Unclassified_[Mogibacteriaceae]
otu18630	0.153846153846	4.8	k__Bacteria; p__Proteobacteria; c__Deltaproteobacteria; o__Myxococcales; f__Unclassified_Myxococcales; g__Unclassified_Myxococcales; s__Unclassified_Myxococcales
otu22360	2.07692307692	2.8	k__Bacteria; p__Firmicutes; c__Clostridia; o__Clostridiales; f__Lachnospiraceae; g__Unclassified_Lachnospiraceae; s__Unclassified_Lachnospiraceae
otu6136	0.307692307692	5.6	k__Bacteria; p__Actinobacteria; c__Actinobacteria; o__Bifidobacteriales; f__Bifidobacteriaceae; g__Bifidobacterium; s__Bifidobacterium_adolescentis
otu11704	3.15384615385	1.2	k__Bacteria; p__Fusobacteria; c__Fusobacteriia; o__Fusobacteriales; f__Leptotrichiaceae; g__Unclassified_Leptotrichiaceae; s__Unclassified_Leptotrichiaceae
otu12028	0.461538461538	5.3	k__Bacteria; p__Firmicutes; c__Erysipelotrichi; o__Erysipelotrichales; f__Erysipelotrichaceae; g__Unclassified_Erysipelotrichaceae; s__Unclassified_Erysipelotrichaceae
otu7395	0.384615384615	5.0	k__Bacteria; p__Firmicutes; c__Clostridia; o__Clostridiales; f__Ruminococcaceae; g__Unclassified_Ruminococcaceae; s__Unclassified_Ruminococcaceae
otu20985	1.46153846154	3.9	k__Bacteria; p__Chlamydiae; c__Chlamydiia; o__Chlamydiales; f__Rhabdochlamydiaceae; g__Candidatus_Rhabdochlamydia; s__Unclassified_Candidatus_Rhabdochlamydia
otu12467	0.923076923077	4.0	k__Bacteria; p__Proteobacteria; c__Alphaproteobacteria; o__Caulobacterales; f__Caulobacteraceae; g__Unclassified_Caulobacteraceae; s__Unclassified_Caulobacteraceae
otu16222	0.0	4.7	k__Bacteria; p__Proteobacteria; c__Betaproteobacteria; o__IS-44; f__Unclassified_IS-44; g__Unclassified_IS-44; s__Unclassified_IS-44
otu22555	0.307692307692	4.4	k__Bacteria; p__Firmicutes; c__Clostridia; o__Clostridiales; f__Ruminococcaceae; g__Unclassified_Ruminococcaceae; s__Unclassified_Ruminococcaceae
otu22610	0.846153846154	4.4	k__Bacteria; p__Actinobacteria; c__Actinobacteria; o__Actinomycetales; f__Geodermatophilaceae; g__Unclassified_Geodermatophilaceae; s__Unclassified_Geodermatophilaceae
otu7057	1.23076923077	4.2	k__Bacteria; p__Proteobacteria; c__Betaproteobacteria; o__Rhodocyclales; f__Rhodocyclaceae; g__Dechloromonas; s__Unclassified_Dechloromonas
otu16028	1.92307692308	2.5	k__Bacteria; p__Proteobacteria; c__Betaproteobacteria; o__Burkholderiales; f__Comamonadaceae; g__Methylibium; s__Unclassified_Methylibium
otu20337	1.23076923077	3.6	k__Bacteria; p__Proteobacteria; c__Betaproteobacteria; o__Burkholderiales; f__Comamonadaceae; g__Unclassified_Comamonadaceae; s__Unclassified_Comamonadaceae
otu20893	0.615384615385	4.2	k__Bacteria; p__Bacteroidetes; c__Bacteroidia; o__Bacteroidales; f__Rikenellaceae; g__Unclassified_Rikenellaceae; s__Unclassified_Rikenellaceae
otu21466	2.23076923077	2.5	k__Bacteria; p__Proteobacteria; c__Alphaproteobacteria; o__Rhizobiales; f__Methylobacteriaceae; g__Methylobacterium; s__Methylobacterium_komagatae
otu22664	0.0	4.6	k__Bacteria; p__Proteobacteria; c__Deltaproteobacteria; o__NB1-j; f__NB1-i; g__Unclassified_NB1-i; s__Unclassified_NB1-i
otu8722	1.23076923077	3.6	k__Bacteria; p__Bacteroidetes; c__Bacteroidia; o__Bacteroidales; f__Unclassified_Bacteroidales; g__Unclassified_Bacteroidales; s__Unclassified_Bacteroidales
otu17379	3.0	1.1	k__Bacteria; p__Fusobacteria; c__Fusobacteriia; o__Fusobacteriales; f__Leptotrichiaceae; g__Unclassified_Leptotrichiaceae; s__Unclassified_Leptotrichiaceae
otu19680	0.0	4.5	k__Bacteria; p__Firmicutes; c__Clostridia; o__Clostridiales; f__Lachnospiraceae; g__Unclassified_Lachnospiraceae; s__Unclassified_Lachnospiraceae
otu20173	1.46153846154	3.3	k__Bacteria; p__Firmicutes; c__Clostridia; o__Clostridiales; f__Unclassified_Clostridiales; g__Unclassified_Clostridiales; s__Unclassified_Clostridiales
otu22985	0.307692307692	4.3	k__Bacteria; p__Verrucomicrobia; c__Verruco-5; o__WCHB1-41; f__Unclassified_WCHB1-41; g__Unclassified_WCHB1-41; s__Unclassified_WCHB1-41
otu6256	0.0	5.3	k__Bacteria; p__Bacteroidetes; c__Bacteroidia; o__Bacteroidales; f__Bacteroidaceae; g__Bacteroides; s__Unclassified_Bacteroides
otu11836	0.153846153846	4.4	k__Bacteria; p__Actinobacteria; c__Coriobacteriia; o__Coriobacteriales; f__Coriobacteriaceae; g__Unclassified_Coriobacteriaceae; s__Unclassified_Coriobacteriaceae
otu16681	1.38461538462	3.7	k__Bacteria; p__Firmicutes; c__Clostridia; o__Clostridiales; f__Unclassified_Clostridiales; g__Unclassified_Clostridiales; s__Unclassified_Clostridiales
otu3901	1.53846153846	2.9	k__Bacteria; p__Proteobacteria; c__Alphaproteobacteria; o__Sphingomonadales; f__Sphingomonadaceae; g__Sphingomonas; s__Unclassified_Sphingomonas
otu5519	2.61538461538	1.8	k__Bacteria; p__Firmicutes; c__Bacilli; o__Bacillales; f__Bacillaceae; g__Unclassified_Bacillaceae; s__Unclassified_Bacillaceae
otu7874	1.61538461538	3.3	k__Bacteria; p__Firmicutes; c__Bacilli; o__Bacillales; f__Planococcaceae; g__Solibacillus; s__Unclassified_Solibacillus
otu9750	0.230769230769	4.6	k__Bacteria; p__Firmicutes; c__Clostridia; o__Clostridiales; f__Ruminococcaceae; g__Unclassified_Ruminococcaceae; s__Unclassified_Ruminococcaceae
otu11725	0.0	5.3	k__Bacteria; p__Firmicutes; c__Clostridia; o__Clostridiales; f__Lachnospiraceae; g__[Ruminococcus]; s__[Ruminococcus]_gnavus
otu17237	4.30769230769	0.0	k__Bacteria; p__Spirochaetes; c__Spirochaetes; o__Sphaerochaetales; f__Sphaerochaetaceae; g__Sphaerochaeta; s__Unclassified_Sphaerochaeta
otu999	0.538461538462	4.4	k__Bacteria; p__Acidobacteria; c__[Chloracidobacteria]; o__RB41; f__Unclassified_RB41; g__Unclassified_RB41; s__Unclassified_RB41
otu11135	0.0	5.0	k__Bacteria; p__Proteobacteria; c__Betaproteobacteria; o__Ellin6067; f__Unclassified_Ellin6067; g__Unclassified_Ellin6067; s__Unclassified_Ellin6067
otu14699	1.23076923077	2.9	k__Bacteria; p__Firmicutes; c__Clostridia; o__Clostridiales; f__Christensenellaceae; g__Unclassified_Christensenellaceae; s__Unclassified_Christensenellaceae
otu16557	0.846153846154	4.0	k__Bacteria; p__Firmicutes; c__Clostridia; o__Clostridiales; f__Unclassified_Clostridiales; g__Unclassified_Clostridiales; s__Unclassified_Clostridiales
otu789	2.53846153846	2.0	k__Bacteria; p__Bacteroidetes; c__Bacteroidia; o__Bacteroidales; f__Unclassified_Bacteroidales; g__Unclassified_Bacteroidales; s__Unclassified_Bacteroidales
otu2848	0.0	4.3	k__Bacteria; p__Actinobacteria; c__Actinobacteria; o__Actinomycetales; f__Streptomycetaceae; g__Streptomyces; s__Streptomyces_mashuensis
otu3124	2.38461538462	1.9	k__Bacteria; p__Verrucomicrobia; c__Verruco-5; o__WCHB1-41; f__RFP12; g__Unclassified_RFP12; s__Unclassified_RFP12
otu7969	0.0	4.1	k__Bacteria; p__Actinobacteria; c__Actinobacteria; o__Actinomycetales; f__Unclassified_Actinomycetales; g__Unclassified_Actinomycetales; s__Unclassified_Actinomycetales
otu12558	2.76923076923	1.0	k__Bacteria; p__Fusobacteria; c__Fusobacteriia; o__Fusobacteriales; f__Leptotrichiaceae; g__Unclassified_Leptotrichiaceae; s__Unclassified_Leptotrichiaceae
otu13224	0.0	5.3	k__Bacteria; p__Proteobacteria; c__Alphaproteobacteria; o__Unclassified_Alphaproteobacteria; f__Unclassified_Alphaproteobacteria; g__Unclassified_Alphaproteobacteria; s__Unclassified_Alphaproteobacteria
otu17314	2.61538461538	1.1	k__Bacteria; p__Firmicutes; c__Clostridia; o__Clostridiales; f__Ruminococcaceae; g__Unclassified_Ruminococcaceae; s__Unclassified_Ruminococcaceae
otu20593	0.384615384615	3.8	k__Bacteria; p__Firmicutes; c__Clostridia; o__Clostridiales; f__Lachnospiraceae; g__Blautia; s__Unclassified_Blautia
otu293	0.692307692308	3.6	k__Bacteria; p__Cyanobacteria; c__4C0d-2; o__YS2; f__Unclassified_YS2; g__Unclassified_YS2; s__Unclassified_YS2
otu5341	0.153846153846	5.0	k__Bacteria; p__Firmicutes; c__Clostridia; o__Clostridiales; f__Ruminococcaceae; g__Unclassified_Ruminococcaceae; s__Unclassified_Ruminococcaceae
otu7358	0.538461538462	3.7	k__Bacteria; p__Lentisphaerae; c__[Lentisphaeria]; o__Victivallales; f__Victivallaceae; g__Unclassified_Victivallaceae; s__Unclassified_Victivallaceae
otu12516	0.0	4.2	k__Bacteria; p__Firmicutes; c__Bacilli; o__Bacillales; f__Bacillaceae; g__Unclassified_Bacillaceae; s__Unclassified_Bacillaceae
otu14382	0.0	4.5	k__Bacteria; p__Bacteroidetes; c__Bacteroidia; o__Bacteroidales; f__S24-7; g__Unclassified_S24-7; s__Unclassified_S24-7
otu17405	1.69230769231	2.7	k__Bacteria; p__Proteobacteria; c__Alphaproteobacteria; o__Sphingomonadales; f__Sphingomonadaceae; g__Unclassified_Sphingomonadaceae; s__Unclassified_Sphingomonadaceae
otu20294	0.0	4.3	k__Bacteria; p__Verrucomicrobia; c__Verruco-5; o__WCHB1-41; f__RFP12; g__Unclassified_RFP12; s__Unclassified_RFP12
otu21514	0.0	4.2	k__Bacteria; p__Firmicutes; c__Clostridia; o__Clostridiales; f__Ruminococcaceae; g__Unclassified_Ruminococcaceae; s__Unclassified_Ruminococcaceae
otu7942	2.46153846154	1.9	k__Bacteria; p__Proteobacteria; c__Alphaproteobacteria; o__Sphingomonadales; f__Sphingomonadaceae; g__Sphingomonas; s__Unclassified_Sphingomonas
otu8920	0.0	4.8	k__Bacteria; p__Firmicutes; c__Clostridia; o__Clostridiales; f__Lachnospiraceae; g__Coprococcus; s__Unclassified_Coprococcus
otu12645	0.307692307692	4.1	k__Bacteria; p__Lentisphaerae; c__[Lentisphaeria]; o__Victivallales; f__Victivallaceae; g__Unclassified_Victivallaceae; s__Unclassified_Victivallaceae
otu13340	0.0	5.6	k__Bacteria; p__Firmicutes; c__Clostridia; o__Clostridiales; f__Lachnospiraceae; g__Unclassified_Lachnospiraceae; s__Unclassified_Lachnospiraceae
otu17115	2.15384615385	2.3	k__Bacteria; p__Proteobacteria; c__Alphaproteobacteria; o__Sphingomonadales; f__Sphingomonadaceae; g__Sphingobium; s__Unclassified_Sphingobium
otu17178	0.0	4.9	k__Bacteria; p__Gemmatimonadetes; c__Gemmatimonadetes; o__N1423WL; f__Unclassified_N1423WL; g__Unclassified_N1423WL; s__Unclassified_N1423WL
otu18499	2.92307692308	0.8	k__Bacteria; p__Firmicutes; c__Bacilli; o__Lactobacillales; f__Aerococcaceae; g__Alloiococcus; s__Unclassified_Alloiococcus
otu23397	3.23076923077	0.9	k__Bacteria; p__Proteobacteria; c__Gammaproteobacteria; o__Alteromonadales; f__Shewanellaceae; g__Shewanella; s__Unclassified_Shewanella
otu4448	0.461538461538	4.0	k__Bacteria; p__Firmicutes; c__Clostridia; o__Clostridiales; f__Unclassified_Clostridiales; g__Unclassified_Clostridiales; s__Unclassified_Clostridiales
otu6891	0.538461538462	4.7	k__Bacteria; p__Proteobacteria; c__Gammaproteobacteria; o__Pseudomonadales; f__Pseudomonadaceae; g__Pseudomonas; s__Pseudomonas_alcaligenes
otu8571	0.0	4.1	k__Bacteria; p__Firmicutes; c__Clostridia; o__Clostridiales; f__Lachnospiraceae; g__Unclassified_Lachnospiraceae; s__Unclassified_Lachnospiraceae
otu14425	0.0	4.6	k__Bacteria; p__Firmicutes; c__Clostridia; o__Clostridiales; f__Ruminococcaceae; g__Unclassified_Ruminococcaceae; s__Unclassified_Ruminococcaceae
otu15974	0.0	4.1	k__Bacteria; p__GAL15; c__Unclassified_GAL15; o__Unclassified_GAL15; f__Unclassified_GAL15; g__Unclassified_GAL15; s__Unclassified_GAL15
otu23195	1.92307692308	2.3	k__Bacteria; p__Proteobacteria; c__Alphaproteobacteria; o__Sphingomonadales; f__Sphingomonadaceae; g__Sphingomonas; s__Unclassified_Sphingomonas
otu6477	0.615384615385	3.6	k__Bacteria; p__Proteobacteria; c__Deltaproteobacteria; o__Myxococcales; f__Unclassified_Myxococcales; g__Unclassified_Myxococcales; s__Unclassified_Myxococcales
otu10396	0.461538461538	3.7	k__Bacteria; p__Lentisphaerae; c__[Lentisphaeria]; o__Victivallales; f__Victivallaceae; g__Unclassified_Victivallaceae; s__Unclassified_Victivallaceae
otu14930	0.153846153846	4.0	k__Bacteria; p__Firmicutes; c__Clostridia; o__Clostridiales; f__Veillonellaceae; g__Veillonella; s__Veillonella_dispar
otu42	2.0	1.8	k__Bacteria; p__Chlamydiae; c__Chlamydiia; o__Chlamydiales; f__Rhabdochlamydiaceae; g__Candidatus_Rhabdochlamydia; s__Unclassified_Candidatus_Rhabdochlamydia
otu1328	0.461538461538	3.5	k__Bacteria; p__Proteobacteria; c__Alphaproteobacteria; o__Sphingomonadales; f__Unclassified_Sphingomonadales; g__Unclassified_Sphingomonadales; s__Unclassified_Sphingomonadales
otu3150	0.0	4.6	k__Bacteria; p__Gemmatimonadetes; c__Gemmatimonadetes; o__N1423WL; f__Unclassified_N1423WL; g__Unclassified_N1423WL; s__Unclassified_N1423WL
otu4916	0.769230769231	3.5	k__Bacteria; p__Firmicutes; c__Clostridia; o__Clostridiales; f__Ruminococcaceae; g__Unclassified_Ruminococcaceae; s__Unclassified_Ruminococcaceae
otu5195	0.692307692308	3.9	k__Bacteria; p__Firmicutes; c__Erysipelotrichi; o__Erysipelotrichales; f__Erysipelotrichaceae; g__Unclassified_Erysipelotrichaceae; s__Unclassified_Erysipelotrichaceae
otu8556	0.153846153846	4.5	k__Bacteria; p__Proteobacteria; c__Betaproteobacteria; o__Burkholderiales; f__Burkholderiaceae; g__Burkholderia; s__Unclassified_Burkholderia
otu9231	0.0	4.8	k__Bacteria; p__Firmicutes; c__Clostridia; o__Clostridiales; f__Unclassified_Clostridiales; g__Unclassified_Clostridiales; s__Unclassified_Clostridiales
otu9463	0.0	3.9	k__Bacteria; p__Firmicutes; c__Erysipelotrichi; o__Erysipelotrichales; f__Erysipelotrichaceae; g__Unclassified_Erysipelotrichaceae; s__Unclassified_Erysipelotrichaceae
otu22254	0.846153846154	3.2	k__Bacteria; p__Firmicutes; c__Clostridia; o__Clostridiales; f__Clostridiaceae; g__Unclassified_Clostridiaceae; s__Unclassified_Clostridiaceae
otu3070	0.615384615385	4.2	k__Bacteria; p__Actinobacteria; c__Actinobacteria; o__Actinomycetales; f__Geodermatophilaceae; g__Geodermatophilus; s__Geodermatophilus_obscurus
otu5946	1.0	3.1	k__Bacteria; p__Firmicutes; c__Clostridia; o__Clostridiales; f__Ruminococcaceae; g__Unclassified_Ruminococcaceae; s__Unclassified_Ruminococcaceae
otu12637	0.0	3.9	k__Bacteria; p__Bacteroidetes; c__Bacteroidia; o__Bacteroidales; f__Rikenellaceae; g__Unclassified_Rikenellaceae; s__Unclassified_Rikenellaceae
otu13437	0.461538461538	3.7	k__Bacteria; p__Chloroflexi; c__Ellin6529; o__Unclassified_Ellin6529; f__Unclassified_Ellin6529; g__Unclassified_Ellin6529; s__Unclassified_Ellin6529
otu23851	0.153846153846	4.4	k__Bacteria; p__Firmicutes; c__Clostridia; o__Clostridiales; f__Peptococcaceae; g__Unclassified_Peptococcaceae; s__Unclassified_Peptococcaceae
otu5457	0.0	3.9	k__Bacteria; p__Firmicutes; c__Erysipelotrichi; o__Erysipelotrichales; f__Erysipelotrichaceae; g__Unclassified_Erysipelotrichaceae; s__Unclassified_Erysipelotrichaceae
otu10336	0.0	4.7	k__Bacteria; p__Firmicutes; c__Clostridia; o__Clostridiales; f__Ruminococcaceae; g__Unclassified_Ruminococcaceae; s__Unclassified_Ruminococcaceae
otu10888	2.38461538462	1.0	k__Bacteria; p__Fusobacteria; c__Fusobacteriia; o__Fusobacteriales; f__Leptotrichiaceae; g__Unclassified_Leptotrichiaceae; s__Unclassified_Leptotrichiaceae
otu14646	0.0	3.5	k__Bacteria; p__Proteobacteria; c__Betaproteobacteria; o__Burkholderiales; f__Alcaligenaceae; g__Unclassified_Alcaligenaceae; s__Unclassified_Alcaligenaceae
otu15854	1.0	3.4	k__Bacteria; p__Firmicutes; c__Erysipelotrichi; o__Erysipelotrichales; f__Erysipelotrichaceae; g__Unclassified_Erysipelotrichaceae; s__Unclassified_Erysipelotrichaceae
otu16205	0.0	3.9	k__Bacteria; p__Firmicutes; c__Clostridia; o__Clostridiales; f__Clostridiaceae; g__Clostridium; s__Clostridium_cellulovorans
otu17900	2.0	1.7	k__Bacteria; p__Fusobacteria; c__Fusobacteriia; o__Fusobacteriales; f__Leptotrichiaceae; g__Unclassified_Leptotrichiaceae; s__Unclassified_Leptotrichiaceae
otu18497	1.84615384615	1.6	k__Bacteria; p__Actinobacteria; c__Coriobacteriia; o__Coriobacteriales; f__Coriobacteriaceae; g__Adlercreutzia; s__Unclassified_Adlercreutzia
otu18716	0.923076923077	3.2	k__Bacteria; p__Firmicutes; c__Clostridia; o__Clostridiales; f__Ruminococcaceae; g__Unclassified_Ruminococcaceae; s__Unclassified_Ruminococcaceae
otu19057	0.0769230769231	4.9	k__Bacteria; p__Firmicutes; c__Clostridia; o__Clostridiales; f__Lachnospiraceae; g__Unclassified_Lachnospiraceae; s__Unclassified_Lachnospiraceae
otu20130	3.07692307692	0.5	k__Bacteria; p__Tenericutes; c__CK-1C4-19; o__Unclassified_CK-1C4-19; f__Unclassified_CK-1C4-19; g__Unclassified_CK-1C4-19; s__Unclassified_CK-1C4-19
otu21419	2.07692307692	1.6	k__Bacteria; p__Fusobacteria; c__Fusobacteriia; o__Fusobacteriales; f__Leptotrichiaceae; g__Unclassified_Leptotrichiaceae; s__Unclassified_Leptotrichiaceae
otu23573	0.0	4.6	k__Bacteria; p__Gemmatimonadetes; c__Gemmatimonadetes; o__Gemmatimonadales; f__Ellin5301; g__Unclassified_Ellin5301; s__Unclassified_Ellin5301
otu4477	0.0	4.2	k__Bacteria; p__Proteobacteria; c__Gammaproteobacteria; o__Thiotrichales; f__Piscirickettsiaceae; g__Unclassified_Piscirickettsiaceae; s__Unclassified_Piscirickettsiaceae
otu4520	0.923076923077	3.0	k__Bacteria; p__Firmicutes; c__Clostridia; o__Clostridiales; f__Ruminococcaceae; g__Ruminococcus; s__Unclassified_Ruminococcus
otu4533	1.84615384615	1.7	k__Bacteria; p__Firmicutes; c__Erysipelotrichi; o__Erysipelotrichales; f__Erysipelotrichaceae; g__Unclassified_Erysipelotrichaceae; s__Unclassified_Erysipelotrichaceae
otu18182	0.923076923077	4.1	k__Bacteria; p__Proteobacteria; c__Gammaproteobacteria; o__Pseudomonadales; f__Pseudomonadaceae; g__Pseudomonas; s__Pseudomonas_stutzeri
otu19275	0.307692307692	3.7	k__Bacteria; p__Actinobacteria; c__Actinobacteria; o__Actinomycetales; f__Mycobacteriaceae; g__Mycobacterium; s__Unclassified_Mycobacterium
otu20163	0.153846153846	4.1	k__Bacteria; p__Firmicutes; c__Clostridia; o__Clostridiales; f__Ruminococcaceae; g__Unclassified_Ruminococcaceae; s__Unclassified_Ruminococcaceae
otu20334	0.0	4.8	k__Bacteria; p__Firmicutes; c__Erysipelotrichi; o__Erysipelotrichales; f__Erysipelotrichaceae; g__Catenibacterium; s__Unclassified_Catenibacterium
otu2500	2.15384615385	1.3	k__Bacteria; p__Fusobacteria; c__Fusobacteriia; o__Fusobacteriales; f__Leptotrichiaceae; g__Unclassified_Leptotrichiaceae; s__Unclassified_Leptotrichiaceae
otu6197	0.615384615385	3.1	k__Bacteria; p__Bacteroidetes; c__Bacteroidia; o__Bacteroidales; f__Porphyromonadaceae; g__Parabacteroides; s__Unclassified_Parabacteroides
otu6773	2.15384615385	1.4	k__Bacteria; p__Fusobacteria; c__Fusobacteriia; o__Fusobacteriales; f__Leptotrichiaceae; g__Unclassified_Leptotrichiaceae; s__Unclassified_Leptotrichiaceae
otu7621	2.23076923077	1.3	k__Bacteria; p__Fusobacteria; c__Fusobacteriia; o__Fusobacteriales; f__Leptotrichiaceae; g__Unclassified_Leptotrichiaceae; s__Unclassified_Leptotrichiaceae
otu9140	1.92307692308	1.8	k__Bacteria; p__Firmicutes; c__Clostridia; o__Clostridiales; f__Unclassified_Clostridiales; g__Unclassified_Clostridiales; s__Unclassified_Clostridiales
otu11212	1.38461538462	2.8	k__Bacteria; p__Proteobacteria; c__Alphaproteobacteria; o__Rhizobiales; f__Xanthobacteraceae; g__Azorhizobium; s__Unclassified_Azorhizobium
otu14043	0.0	5.2	k__Bacteria; p__Acidobacteria; c__Acidobacteriia; o__Acidobacteriales; f__Koribacteraceae; g__Unclassified_Koribacteraceae; s__Unclassified_Koribacteraceae
otu18221	0.538461538462	3.2	k__Bacteria; p__Firmicutes; c__Clostridia; o__Clostridiales; f__[Mogibacteriaceae]; g__Unclassified_[Mogibacteriaceae]; s__Unclassified_[Mogibacteriaceae]
otu18685	1.61538461538	2.2	k__Bacteria; p__Firmicutes; c__Clostridia; o__Clostridiales; f__Lachnospiraceae; g__Unclassified_Lachnospiraceae; s__Unclassified_Lachnospiraceae
otu21783	0.0	4.6	k__Bacteria; p__Firmicutes; c__Clostridia; o__Clostridiales; f__Ruminococcaceae; g__Unclassified_Ruminococcaceae; s__Unclassified_Ruminococcaceae
otu2746	2.46153846154	1.1	k__Bacteria; p__Proteobacteria; c__Betaproteobacteria; o__Burkholderiales; f__Comamonadaceae; g__Comamonas; s__Unclassified_Comamonas
otu3721	1.76923076923	1.9	k__Bacteria; p__Actinobacteria; c__Coriobacteriia; o__Coriobacteriales; f__Coriobacteriaceae; g__Unclassified_Coriobacteriaceae; s__Unclassified_Coriobacteriaceae
otu9479	0.153846153846	3.6	k__Bacteria; p__Bacteroidetes; c__Bacteroidia; o__Bacteroidales; f__Rikenellaceae; g__Unclassified_Rikenellaceae; s__Unclassified_Rikenellaceae
otu14678	0.0769230769231	3.7	k__Bacteria; p__Firmicutes; c__Clostridia; o__Clostridiales; f__Unclassified_Clostridiales; g__Unclassified_Clostridiales; s__Unclassified_Clostridiales
otu18327	0.615384615385	2.9	k__Bacteria; p__Firmicutes; c__Clostridia; o__Clostridiales; f__Unclassified_Clostridiales; g__Unclassified_Clostridiales; s__Unclassified_Clostridiales
otu21136	3.76923076923	0.0	k__Bacteria; p__Actinobacteria; c__Coriobacteriia; o__Coriobacteriales; f__Coriobacteriaceae; g__Unclassified_Coriobacteriaceae; s__Unclassified_Coriobacteriaceae
otu200	1.30769230769	2.8	k__Bacteria; p__Firmicutes; c__Bacilli; o__Lactobacillales; f__Streptococcaceae; g__Streptococcus; s__Unclassified_Streptococcus
otu570	1.46153846154	2.1	k__Bacteria; p__Bacteroidetes; c__Bacteroidia; o__Bacteroidales; f__Rikenellaceae; g__Alistipes; s__Alistipes_massiliensis
otu1537	0.846153846154	2.6	k__Bacteria; p__Cyanobacteria; c__4C0d-2; o__YS2; f__Unclassified_YS2; g__Unclassified_YS2; s__Unclassified_YS2
otu2822	0.692307692308	3.4	k__Bacteria; p__Firmicutes; c__Clostridia; o__Clostridiales; f__Ruminococcaceae; g__Unclassified_Ruminococcaceae; s__Unclassified_Ruminococcaceae
otu3217	2.38461538462	1.2	k__Bacteria; p__Fusobacteria; c__Fusobacteriia; o__Fusobacteriales; f__Leptotrichiaceae; g__Unclassified_Leptotrichiaceae; s__Unclassified_Leptotrichiaceae
otu5682	1.07692307692	2.5	k__Bacteria; p__Proteobacteria; c__Deltaproteobacteria; o__Myxococcales; f__0319-6G20; g__Unclassified_0319-6G20; s__Unclassified_0319-6G20
otu10040	0.0	4.3	k__Bacteria; p__Bacteroidetes; c__Flavobacteriia; o__Flavobacteriales; f__[Weeksellaceae]; g__Unclassified_[Weeksellaceae]; s__Unclassified_[Weeksellaceae]
otu10551	0.846153846154	3.0	k__Bacteria; p__Firmicutes; c__Clostridia; o__Clostridiales; f__Ruminococcaceae; g__Unclassified_Ruminococcaceae; s__Unclassified_Ruminococcaceae
otu11067	0.230769230769	3.8	k__Bacteria; p__Firmicutes; c__Clostridia; o__Clostridiales; f__Ruminococcaceae; g__Unclassified_Ruminococcaceae; s__Unclassified_Ruminococcaceae
otu12205	1.69230769231	2.0	k__Bacteria; p__Firmicutes; c__Clostridia; o__Clostridiales; f__Clostridiaceae; g__Clostridium; s__Unclassified_Clostridium
otu12650	0.0	3.6	k__Bacteria; p__Spirochaetes; c__Spirochaetes; o__Spirochaetales; f__Spirochaetaceae; g__Treponema; s__Unclassified_Treponema
otu14317	2.61538461538	1.0	k__Bacteria; p__WPS-2; c__Unclassified_WPS-2; o__Unclassified_WPS-2; f__Unclassified_WPS-2; g__Unclassified_WPS-2; s__Unclassified_WPS-2
otu15686	0.0	4.4	k__Bacteria; p__Gemmatimonadetes; c__Gemm-1; o__Unclassified_Gemm-1; f__Unclassified_Gemm-1; g__Unclassified_Gemm-1; s__Unclassified_Gemm-1
otu18335	0.153846153846	3.9	k__Bacteria; p__Bacteroidetes; c__Bacteroidia; o__Bacteroidales; f__Rikenellaceae; g__Unclassified_Rikenellaceae; s__Unclassified_Rikenellaceae
otu20206	0.153846153846	3.7	k__Bacteria; p__Proteobacteria; c__Betaproteobacteria; o__Burkholderiales; f__Comamonadaceae; g__Curvibacter; s__Unclassified_Curvibacter
otu23801	0.0	3.7	k__Bacteria; p__Proteobacteria; c__Deltaproteobacteria; o__MBNT15; f__Unclassified_MBNT15; g__Unclassified_MBNT15; s__Unclassified_MBNT15
otu2940	0.153846153846	3.4	k__Bacteria; p__Proteobacteria; c__Gammaproteobacteria; o__Pseudomonadales; f__Pseudomonadaceae; g__Pseudomonas; s__Pseudomonas_stutzeri
otu7432	0.230769230769	3.5	k__Bacteria; p__Firmicutes; c__Erysipelotrichi; o__Erysipelotrichales; f__Erysipelotrichaceae; g__Allobaculum; s__Unclassified_Allobaculum
otu7931	0.0	3.6	k__Bacteria; p__Proteobacteria; c__Gammaproteobacteria; o__Enterobacteriales; f__Enterobacteriaceae; g__Serratia; s__Unclassified_Serratia
otu10959	0.692307692308	3.6	k__Bacteria; p__Actinobacteria; c__Actinobacteria; o__Actinomycetales; f__Mycobacteriaceae; g__Mycobacterium; s__Unclassified_Mycobacterium
otu12806	1.0	2.5	k__Bacteria; p__Bacteroidetes; c__Bacteroidia; o__Bacteroidales; f__Bacteroidaceae; g__Unclassified_Bacteroidaceae; s__Unclassified_Bacteroidaceae
otu13092	1.84615384615	1.6	k__Bacteria; p__Actinobacteria; c__Coriobacteriia; o__Coriobacteriales; f__Coriobacteriaceae; g__Adlercreutzia; s__Unclassified_Adlercreutzia
otu14325	0.923076923077	3.1	k__Bacteria; p__Firmicutes; c__Bacilli; o__Lactobacillales; f__Carnobacteriaceae; g__Desemzia; s__Unclassified_Desemzia
otu15654	2.0	1.3	k__Bacteria; p__Fusobacteria; c__Fusobacteriia; o__Fusobacteriales; f__Leptotrichiaceae; g__Unclassified_Leptotrichiaceae; s__Unclassified_Leptotrichiaceae
otu18541	0.461538461538	4.5	k__Bacteria; p__Acidobacteria; c__Solibacteres; o__Solibacterales; f__Unclassified_Solibacterales; g__Unclassified_Solibacterales; s__Unclassified_Solibacterales
otu21847	0.153846153846	3.3	k__Bacteria; p__Nitrospirae; c__Nitrospira; o__Nitrospirales; f__Nitrospiraceae; g__Nitrospira; s__Unclassified_Nitrospira
otu22218	1.23076923077	2.3	k__Bacteria; p__Proteobacteria; c__Alphaproteobacteria; o__Sphingomonadales; f__Sphingomonadaceae; g__Unclassified_Sphingomonadaceae; s__Unclassified_Sphingomonadaceae
otu22485	0.923076923077	2.8	k__Bacteria; p__Firmicutes; c__Clostridia; o__Clostridiales; f__Ruminococcaceae; g__Unclassified_Ruminococcaceae; s__Unclassified_Ruminococcaceae
otu1648	2.07692307692	1.0	k__Bacteria; p__Fusobacteria; c__Fusobacteriia; o__Fusobacteriales; f__Leptotrichiaceae; g__Unclassified_Leptotrichiaceae; s__Unclassified_Leptotrichiaceae
otu5311	1.69230769231	1.7	k__Bacteria; p__Firmicutes; c__Clostridia; o__Clostridiales; f__Unclassified_Clostridiales; g__Unclassified_Clostridiales; s__Unclassified_Clostridiales
otu7240	1.92307692308	1.6	k__Bacteria; p__Firmicutes; c__Clostridia; o__Clostridiales; f__Lachnospiraceae; g__Unclassified_Lachnospiraceae; s__Unclassified_Lachnospiraceae
otu9673	0.153846153846	3.4	k__Bacteria; p__Bacteroidetes; c__Bacteroidia; o__Bacteroidales; f__S24-7; g__Unclassified_S24-7; s__Unclassified_S24-7
otu10622	0.0	4.2	k__Bacteria; p__Bacteroidetes; c__Bacteroidia; o__Bacteroidales; f__S24-7; g__Unclassified_S24-7; s__Unclassified_S24-7
otu11130	0.0	3.5	k__Bacteria; p__Chloroflexi; c__Anaerolineae; o__DRC31; f__Unclassified_DRC31; g__Unclassified_DRC31; s__Unclassified_DRC31
otu11478	0.307692307692	3.5	k__Bacteria; p__Firmicutes; c__Clostridia; o__Clostridiales; f__Ruminococcaceae; g__Unclassified_Ruminococcaceae; s__Unclassified_Ruminococcaceae
otu15832	0.538461538462	3.4	k__Bacteria; p__Firmicutes; c__Clostridia; o__Clostridiales; f__Ruminococcaceae; g__Unclassified_Ruminococcaceae; s__Unclassified_Ruminococcaceae
otu651	1.53846153846	1.8	k__Bacteria; p__Tenericutes; c__Mollicutes; o__RF39; f__Unclassified_RF39; g__Unclassified_RF39; s__Unclassified_RF39
otu2770	2.61538461538	0.3	k__Bacteria; p__Proteobacteria; c__Betaproteobacteria; o__Neisseriales; f__Neisseriaceae; g__Unclassified_Neisseriaceae; s__Unclassified_Neisseriaceae
otu4394	0.0	3.4	k__Bacteria; p__Lentisphaerae; c__[Lentisphaeria]; o__Victivallales; f__Victivallaceae; g__Unclassified_Victivallaceae; s__Unclassified_Victivallaceae
otu6231	2.23076923077	0.9	k__Bacteria; p__Actinobacteria; c__Actinobacteria; o__Actinomycetales; f__Actinosynnemataceae; g__Lentzea; s__Unclassified_Lentzea
otu17129	2.69230769231	0.5	k__Bacteria; p__Firmicutes; c__Clostridia; o__Clostridiales; f__Ruminococcaceae; g__Ruminococcus; s__Ruminococcus_flavefaciens
otu23512	1.07692307692	2.6	k__Bacteria; p__Firmicutes; c__Clostridia; o__Clostridiales; f__Ruminococcaceae; g__Unclassified_Ruminococcaceae; s__Unclassified_Ruminococcaceae
otu10340	0.0	3.3	No blast hit
otu16218	0.0	4.7	k__Bacteria; p__Proteobacteria; c__Deltaproteobacteria; o__Myxococcales; f__Unclassified_Myxococcales; g__Unclassified_Myxococcales; s__Unclassified_Myxococcales
otu20365	1.23076923077	1.9	k__Bacteria; p__Actinobacteria; c__Actinobacteria; o__Actinomycetales; f__Intrasporangiaceae; g__Intrasporangium; s__Intrasporangium_calvum
otu21984	1.0	2.4	k__Bacteria; p__Lentisphaerae; c__[Lentisphaeria]; o__Victivallales; f__Victivallaceae; g__Unclassified_Victivallaceae; s__Unclassified_Victivallaceae
otu22085	2.53846153846	0.9	k__Bacteria; p__Proteobacteria; c__Betaproteobacteria; o__Neisseriales; f__Neisseriaceae; g__Neisseria; s__Unclassified_Neisseria
otu3174	0.0	3.9	k__Bacteria; p__Proteobacteria; c__Betaproteobacteria; o__MND1; f__Unclassified_MND1; g__Unclassified_MND1; s__Unclassified_MND1
otu5064	0.0769230769231	3.7	k__Bacteria; p__Firmicutes; c__Clostridia; o__Clostridiales; f__[Tissierellaceae]; g__Peptoniphilus; s__Unclassified_Peptoniphilus
otu8062	0.0	4.0	k__Bacteria; p__Firmicutes; c__Clostridia; o__Clostridiales; f__Ruminococcaceae; g__Unclassified_Ruminococcaceae; s__Unclassified_Ruminococcaceae
otu9212	3.07692307692	0.0	k__Bacteria; p__Actinobacteria; c__Actinobacteria; o__Actinomycetales; f__Corynebacteriaceae; g__Corynebacterium; s__Corynebacterium_pilosum
otu11253	3.0	0.0	k__Bacteria; p__Actinobacteria; c__Thermoleophilia; o__Gaiellales; f__Gaiellaceae; g__Unclassified_Gaiellaceae; s__Unclassified_Gaiellaceae
otu13562	0.230769230769	3.4	k__Bacteria; p__Firmicutes; c__Clostridia; o__Clostridiales; f__Ruminococcaceae; g__Unclassified_Ruminococcaceae; s__Unclassified_Ruminococcaceae
otu15254	1.23076923077	1.7	k__Bacteria; p__Firmicutes; c__Clostridia; o__Clostridiales; f__[Tissierellaceae]; g__Anaerococcus; s__Unclassified_Anaerococcus
otu15308	0.769230769231	2.9	k__Bacteria; p__Proteobacteria; c__Alphaproteobacteria; o__Rhodospirillales; f__Acetobacteraceae; g__Unclassified_Acetobacteraceae; s__Unclassified_Acetobacteraceae
otu16526	2.0	0.8	k__Bacteria; p__Firmicutes; c__Clostridia; o__Clostridiales; f__Unclassified_Clostridiales; g__Unclassified_Clostridiales; s__Unclassified_Clostridiales
otu20958	2.07692307692	1.3	No blast hit
otu23733	2.53846153846	0.7	k__Bacteria; p__Actinobacteria; c__Actinobacteria; o__Actinomycetales; f__Streptomycetaceae; g__Streptomyces; s__Streptomyces_lanatus
otu6636	1.23076923077	2.1	k__Bacteria; p__Armatimonadetes; c__[Fimbriimonadia]; o__[Fimbriimonadales]; f__[Fimbriimonadaceae]; g__Fimbriimonas; s__Unclassified_Fimbriimonas
otu12523	1.46153846154	1.4	k__Bacteria; p__Proteobacteria; c__Gammaproteobacteria; o__Aeromonadales; f__Aeromonadaceae; g__Unclassified_Aeromonadaceae; s__Unclassified_Aeromonadaceae
otu13852	0.923076923077	2.9	k__Bacteria; p__Planctomycetes; c__Planctomycetia; o__Gemmatales; f__Gemmataceae; g__Unclassified_Gemmataceae; s__Unclassified_Gemmataceae
otu13980	2.15384615385	1.7	k__Bacteria; p__Firmicutes; c__Erysipelotrichi; o__Erysipelotrichales; f__Erysipelotrichaceae; g__Allobaculum; s__Unclassified_Allobaculum
otu16102	1.38461538462	1.6	k__Bacteria; p__Firmicutes; c__Clostridia; o__Clostridiales; f__Ruminococcaceae; g__Unclassified_Ruminococcaceae; s__Unclassified_Ruminococcaceae
otu5226	2.15384615385	1.3	k__Bacteria; p__Firmicutes; c__Bacilli; o__Bacillales; f__Staphylococcaceae; g__Salinicoccus; s__Unclassified_Salinicoccus
otu6655	0.692307692308	2.8	k__Bacteria; p__Proteobacteria; c__Alphaproteobacteria; o__Caulobacterales; f__Caulobacteraceae; g__Unclassified_Caulobacteraceae; s__Unclassified_Caulobacteraceae
otu8769	2.46153846154	0.7	k__Bacteria; p__Spirochaetes; c__Spirochaetes; o__Spirochaetales; f__Spirochaetaceae; g__Treponema; s__Unclassified_Treponema
otu9539	0.0	4.0	k__Bacteria; p__Proteobacteria; c__Gammaproteobacteria; o__Enterobacteriales; f__Enterobacteriaceae; g__Unclassified_Enterobacteriaceae; s__Unclassified_Enterobacteriaceae
otu10194	2.76923076923	0.4	k__Bacteria; p__Actinobacteria; c__Actinobacteria; o__Actinomycetales; f__Corynebacteriaceae; g__Corynebacterium; s__Unclassified_Corynebacterium
otu12590	0.538461538462	2.9	k__Bacteria; p__Firmicutes; c__Clostridia; o__Clostridiales; f__Lachnospiraceae; g__Unclassified_Lachnospiraceae; s__Unclassified_Lachnospiraceae
otu17981	2.69230769231	0.4	k__Bacteria; p__Firmicutes; c__Clostridia; o__Clostridiales; f__Clostridiaceae; g__Clostridium; s__Unclassified_Clostridium
otu18879	2.15384615385	1.1	k__Bacteria; p__Proteobacteria; c__Alphaproteobacteria; o__Caulobacterales; f__Caulobacteraceae; g__Mycoplana; s__Unclassified_Mycoplana
otu3360	0.615384615385	2.9	k__Bacteria; p__Proteobacteria; c__Alphaproteobacteria; o__Unclassified_Alphaproteobacteria; f__Unclassified_Alphaproteobacteria; g__Unclassified_Alphaproteobacteria; s__Unclassified_Alphaproteobacteria
otu3643	0.0	3.2	k__Bacteria; p__Firmicutes; c__Clostridia; o__Clostridiales; f__Ruminococcaceae; g__Unclassified_Ruminococcaceae; s__Unclassified_Ruminococcaceae
otu4433	1.61538461538	1.3	k__Bacteria; p__Fusobacteria; c__Fusobacteriia; o__Fusobacteriales; f__Leptotrichiaceae; g__Unclassified_Leptotrichiaceae; s__Unclassified_Leptotrichiaceae
otu6181	0.307692307692	3.2	k__Bacteria; p__Firmicutes; c__Clostridia; o__Clostridiales; f__Ruminococcaceae; g__Oscillospira; s__Unclassified_Oscillospira
otu11789	0.846153846154	3.1	k__Bacteria; p__Proteobacteria; c__Deltaproteobacteria; o__Myxococcales; f__Unclassified_Myxococcales; g__Unclassified_Myxococcales; s__Unclassified_Myxococcales
otu16290	2.23076923077	0.8	k__Bacteria; p__Actinobacteria; c__Coriobacteriia; o__Coriobacteriales; f__Coriobacteriaceae; g__Collinsella; s__Unclassified_Collinsella
otu16958	2.61538461538	0.0	k__Bacteria; p__Firmicutes; c__Clostridia; o__Clostridiales; f__Peptococcaceae; g__Peptococcus; s__Unclassified_Peptococcus
otu17223	0.153846153846	3.3	k__Bacteria; p__Firmicutes; c__Clostridia; o__Clostridiales; f__Ruminococcaceae; g__Unclassified_Ruminococcaceae; s__Unclassified_Ruminococcaceae
otu18006	0.384615384615	3.7	k__Bacteria; p__Proteobacteria; c__Alphaproteobacteria; o__Rhodospirillales; f__Acetobacteraceae; g__Roseomonas; s__Roseomonas_mucosa
otu22471	3.07692307692	0.0	No blast hit
otu712	0.384615384615	3.8	k__Bacteria; p__Proteobacteria; c__Alphaproteobacteria; o__Rhodospirillales; f__Rhodospirillaceae; g__Telmatospirillum; s__Unclassified_Telmatospirillum
otu2950	0.0	3.1	k__Bacteria; p__Bacteroidetes; c__Bacteroidia; o__Bacteroidales; f__[Paraprevotellaceae]; g__[Prevotella]; s__Unclassified_[Prevotella]
otu4945	0.307692307692	3.0	k__Bacteria; p__Bacteroidetes; c__Bacteroidia; o__Bacteroidales; f__S24-7; g__Unclassified_S24-7; s__Unclassified_S24-7
otu6798	0.615384615385	2.1	k__Bacteria; p__Proteobacteria; c__Alphaproteobacteria; o__Rhizobiales; f__Hyphomicrobiaceae; g__Hyphomicrobium; s__Unclassified_Hyphomicrobium
otu6911	1.38461538462	1.6	k__Bacteria; p__Planctomycetes; c__Planctomycetia; o__Gemmatales; f__Isosphaeraceae; g__Unclassified_Isosphaeraceae; s__Unclassified_Isosphaeraceae
otu12296	0.307692307692	3.2	k__Bacteria; p__Firmicutes; c__Clostridia; o__Clostridiales; f__Unclassified_Clostridiales; g__Unclassified_Clostridiales; s__Unclassified_Clostridiales
otu13801	0.0	4.0	k__Bacteria; p__Nitrospirae; c__Nitrospira; o__Nitrospirales; f__0319-6A21; g__Unclassified_0319-6A21; s__Unclassified_0319-6A21
otu15799	0.0	3.1	k__Bacteria; p__Proteobacteria; c__Gammaproteobacteria; o__Thiotrichales; f__Piscirickettsiaceae; g__Unclassified_Piscirickettsiaceae; s__Unclassified_Piscirickettsiaceae
otu16137	2.84615384615	0.0	k__Bacteria; p__Chloroflexi; c__S085; o__Unclassified_S085; f__Unclassified_S085; g__Unclassified_S085; s__Unclassified_S085
otu18239	0.0	3.0	k__Bacteria; p__WS3; c__PRR-12; o__Sediment-1; f__PRR-10; g__Unclassified_PRR-10; s__Unclassified_PRR-10
otu18513	2.23076923077	0.4	k__Bacteria; p__Fusobacteria; c__Fusobacteriia; o__Fusobacteriales; f__Leptotrichiaceae; g__Unclassified_Leptotrichiaceae; s__Unclassified_Leptotrichiaceae
otu19440	0.461538461538	3.0	k__Bacteria; p__Firmicutes; c__Clostridia; o__Clostridiales; f__Ruminococcaceae; g__Unclassified_Ruminococcaceae; s__Unclassified_Ruminococcaceae
otu19514	0.384615384615	3.1	k__Bacteria; p__Bacteroidetes; c__Bacteroidia; o__Bacteroidales; f__Unclassified_Bacteroidales; g__Unclassified_Bacteroidales; s__Unclassified_Bacteroidales
otu20322	0.923076923077	2.4	k__Bacteria; p__Firmicutes; c__Clostridia; o__Clostridiales; f__Ruminococcaceae; g__Oscillospira; s__Unclassified_Oscillospira
otu21198	0.0	3.8	k__Bacteria; p__Firmicutes; c__Clostridia; o__Clostridiales; f__Clostridiaceae; g__Clostridium; s__Unclassified_Clostridium
otu22117	0.307692307692	3.2	k__Bacteria; p__Firmicutes; c__Clostridia; o__Clostridiales; f__Lachnospiraceae; g__Dorea; s__Unclassified_Dorea
otu23530	1.53846153846	1.9	k__Bacteria; p__Proteobacteria; c__Alphaproteobacteria; o__Rhizobiales; f__Hyphomicrobiaceae; g__Rhodoplanes; s__Unclassified_Rhodoplanes
otu558	0.461538461538	3.2	k__Bacteria; p__Proteobacteria; c__Gammaproteobacteria; o__Xanthomonadales; f__Xanthomonadaceae; g__Luteimonas; s__Unclassified_Luteimonas
otu1236	1.38461538462	1.5	k__Bacteria; p__Bacteroidetes; c__Bacteroidia; o__Bacteroidales; f__Bacteroidaceae; g__Unclassified_Bacteroidaceae; s__Unclassified_Bacteroidaceae
otu1341	0.692307692308	2.5	k__Bacteria; p__Firmicutes; c__Clostridia; o__Clostridiales; f__Ruminococcaceae; g__Unclassified_Ruminococcaceae; s__Unclassified_Ruminococcaceae
otu1684	0.0	3.0	k__Bacteria; p__Firmicutes; c__Clostridia; o__Clostridiales; f__Veillonellaceae; g__Sporomusa; s__Unclassified_Sporomusa
otu1966	0.307692307692	3.0	k__Bacteria; p__Firmicutes; c__Erysipelotrichi; o__Erysipelotrichales; f__Erysipelotrichaceae; g__Unclassified_Erysipelotrichaceae; s__Unclassified_Erysipelotrichaceae
otu2944	0.0	3.1	k__Bacteria; p__Proteobacteria; c__Betaproteobacteria; o__MND1; f__Unclassified_MND1; g__Unclassified_MND1; s__Unclassified_MND1
otu3007	2.15384615385	1.1	k__Bacteria; p__Proteobacteria; c__Alphaproteobacteria; o__Rhodobacterales; f__Rhodobacteraceae; g__Unclassified_Rhodobacteraceae; s__Unclassified_Rhodobacteraceae
otu13051	0.230769230769	3.2	k__Bacteria; p__Proteobacteria; c__Gammaproteobacteria; o__Pseudomonadales; f__Pseudomonadaceae; g__Pseudomonas; s__Unclassified_Pseudomonas
otu16196	1.69230769231	1.0	k__Bacteria; p__Fusobacteria; c__Fusobacteriia; o__Fusobacteriales; f__Leptotrichiaceae; g__Unclassified_Leptotrichiaceae; s__Unclassified_Leptotrichiaceae
otu18592	0.0769230769231	3.4	k__Bacteria; p__Firmicutes; c__Clostridia; o__Clostridiales; f__Ruminococcaceae; g__Oscillospira; s__Unclassified_Oscillospira
otu21998	1.69230769231	1.0	k__Bacteria; p__Fusobacteria; c__Fusobacteriia; o__Fusobacteriales; f__Leptotrichiaceae; g__Unclassified_Leptotrichiaceae; s__Unclassified_Leptotrichiaceae
otu23748	0.0	3.0	k__Bacteria; p__Proteobacteria; c__Gammaproteobacteria; o__Enterobacteriales; f__Enterobacteriaceae; g__Edwardsiella; s__Unclassified_Edwardsiella
otu1099	0.0	3.5	k__Bacteria; p__Firmicutes; c__Clostridia; o__Clostridiales; f__Unclassified_Clostridiales; g__Unclassified_Clostridiales; s__Unclassified_Clostridiales
otu3957	2.23076923077	0.4	k__Bacteria; p__Firmicutes; c__Clostridia; o__Clostridiales; f__Lachnospiraceae; g__Butyrivibrio; s__Unclassified_Butyrivibrio
otu5300	0.153846153846	3.1	k__Bacteria; p__Bacteroidetes; c__Bacteroidia; o__Bacteroidales; f__Bacteroidaceae; g__Unclassified_Bacteroidaceae; s__Unclassified_Bacteroidaceae
otu5481	2.84615384615	0.0	k__Bacteria; p__Firmicutes; c__Clostridia; o__Clostridiales; f__Unclassified_Clostridiales; g__Unclassified_Clostridiales; s__Unclassified_Clostridiales
otu9636	0.538461538462	2.7	k__Bacteria; p__Proteobacteria; c__Betaproteobacteria; o__Burkholderiales; f__Oxalobacteraceae; g__Janthinobacterium; s__Janthinobacterium_lividum
otu9753	0.0	4.1	k__Bacteria; p__Firmicutes; c__Clostridia; o__Clostridiales; f__[Tissierellaceae]; g__Parvimonas; s__Unclassified_Parvimonas
otu11553	0.384615384615	3.8	k__Bacteria; p__Firmicutes; c__Clostridia; o__Clostridiales; f__Unclassified_Clostridiales; g__Unclassified_Clostridiales; s__Unclassified_Clostridiales
otu12016	1.23076923077	1.5	k__Bacteria; p__Proteobacteria; c__Alphaproteobacteria; o__Sphingomonadales; f__Sphingomonadaceae; g__Unclassified_Sphingomonadaceae; s__Unclassified_Sphingomonadaceae
otu18187	0.769230769231	3.1	k__Bacteria; p__Proteobacteria; c__Deltaproteobacteria; o__Myxococcales; f__Unclassified_Myxococcales; g__Unclassified_Myxococcales; s__Unclassified_Myxococcales
otu20123	1.07692307692	2.0	k__Bacteria; p__Actinobacteria; c__Acidimicrobiia; o__Acidimicrobiales; f__Unclassified_Acidimicrobiales; g__Unclassified_Acidimicrobiales; s__Unclassified_Acidimicrobiales
otu23210	1.61538461538	1.3	k__Bacteria; p__Firmicutes; c__Clostridia; o__Clostridiales; f__[Tissierellaceae]; g__Anaerococcus; s__Unclassified_Anaerococcus
otu23725	0.0	3.0	k__Bacteria; p__Firmicutes; c__Bacilli; o__Bacillales; f__Planococcaceae; g__Kurthia; s__Kurthia_gibsonii
otu1502	0.153846153846	2.8	k__Bacteria; p__Firmicutes; c__Clostridia; o__Clostridiales; f__Unclassified_Clostridiales; g__Unclassified_Clostridiales; s__Unclassified_Clostridiales
otu4852	0.769230769231	1.8	k__Bacteria; p__Firmicutes; c__Bacilli; o__Lactobacillales; f__Lactobacillaceae; g__Lactobacillus; s__Lactobacillus_zeae
otu5541	0.846153846154	2.2	k__Bacteria; p__Firmicutes; c__Clostridia; o__Clostridiales; f__Lachnospiraceae; g__Coprococcus; s__Unclassified_Coprococcus
otu9123	1.53846153846	0.9	k__Bacteria; p__Proteobacteria; c__Gammaproteobacteria; o__Pseudomonadales; f__Moraxellaceae; g__Acinetobacter; s__Unclassified_Acinetobacter
otu12101	0.384615384615	3.1	k__Bacteria; p__Chlorobi; c__SJA-28; o__Unclassified_SJA-28; f__Unclassified_SJA-28; g__Unclassified_SJA-28; s__Unclassified_SJA-28
otu12255	0.538461538462	2.4	k__Bacteria; p__Firmicutes; c__Clostridia; o__Clostridiales; f__[Mogibacteriaceae]; g__Unclassified_[Mogibacteriaceae]; s__Unclassified_[Mogibacteriaceae]
otu16677	0.384615384615	3.1	k__Bacteria; p__Firmicutes; c__Clostridia; o__Clostridiales; f__Unclassified_Clostridiales; g__Unclassified_Clostridiales; s__Unclassified_Clostridiales
otu17166	0.0769230769231	3.4	k__Bacteria; p__Cyanobacteria; c__4C0d-2; o__YS2; f__Unclassified_YS2; g__Unclassified_YS2; s__Unclassified_YS2
otu19686	0.769230769231	2.5	k__Bacteria; p__Firmicutes; c__Bacilli; o__Lactobacillales; f__Unclassified_Lactobacillales; g__Unclassified_Lactobacillales; s__Unclassified_Lactobacillales
otu340	0.384615384615	2.9	k__Bacteria; p__Bacteroidetes; c__Bacteroidia; o__Bacteroidales; f__Unclassified_Bacteroidales; g__Unclassified_Bacteroidales; s__Unclassified_Bacteroidales
otu2757	0.0	3.3	k__Bacteria; p__Firmicutes; c__Bacilli; o__Lactobacillales; f__Lactobacillaceae; g__Pediococcus; s__Pediococcus_acidilactici
otu3024	0.0	3.4	k__Bacteria; p__Gemmatimonadetes; c__Gemm-1; o__Unclassified_Gemm-1; f__Unclassified_Gemm-1; g__Unclassified_Gemm-1; s__Unclassified_Gemm-1
otu3864	2.38461538462	0.0	k__Bacteria; p__Actinobacteria; c__Actinobacteria; o__Actinomycetales; f__Propionibacteriaceae; g__Unclassified_Propionibacteriaceae; s__Unclassified_Propionibacteriaceae
otu5944	0.0	3.4	k__Bacteria; p__Firmicutes; c__Clostridia; o__Clostridiales; f__Clostridiaceae; g__Unclassified_Clostridiaceae; s__Unclassified_Clostridiaceae
otu8299	0.307692307692	2.7	k__Bacteria; p__Bacteroidetes; c__Bacteroidia; o__Bacteroidales; f__Bacteroidaceae; g__Bacteroides; s__Unclassified_Bacteroides
otu9596	0.0	4.3	k__Bacteria; p__Chloroflexi; c__Anaerolineae; o__SBR1031; f__A4b; g__Unclassified_A4b; s__Unclassified_A4b
otu14476	0.0	4.2	k__Bacteria; p__Firmicutes; c__Clostridia; o__Clostridiales; f__Unclassified_Clostridiales; g__Unclassified_Clostridiales; s__Unclassified_Clostridiales
otu17614	1.38461538462	1.6	k__Bacteria; p__Actinobacteria; c__Actinobacteria; o__Actinomycetales; f__Bogoriellaceae; g__Georgenia; s__Unclassified_Georgenia
otu18750	0.923076923077	1.8	k__Bacteria; p__Firmicutes; c__Clostridia; o__Clostridiales; f__Unclassified_Clostridiales; g__Unclassified_Clostridiales; s__Unclassified_Clostridiales
otu98	0.923076923077	1.6	k__Bacteria; p__Proteobacteria; c__Alphaproteobacteria; o__Sphingomonadales; f__Sphingomonadaceae; g__Unclassified_Sphingomonadaceae; s__Unclassified_Sphingomonadaceae
otu883	0.0	3.3	k__Bacteria; p__Bacteroidetes; c__Sphingobacteriia; o__Sphingobacteriales; f__Sphingobacteriaceae; g__Unclassified_Sphingobacteriaceae; s__Unclassified_Sphingobacteriaceae
otu2624	1.0	1.4	k__Bacteria; p__Firmicutes; c__Clostridia; o__Clostridiales; f__Ruminococcaceae; g__Oscillospira; s__Unclassified_Oscillospira
otu4064	0.307692307692	2.7	k__Bacteria; p__Firmicutes; c__Clostridia; o__Clostridiales; f__Lachnospiraceae; g__Unclassified_Lachnospiraceae; s__Unclassified_Lachnospiraceae
otu5467	0.0	3.2	k__Bacteria; p__Firmicutes; c__Clostridia; o__Clostridiales; f__Ruminococcaceae; g__Unclassified_Ruminococcaceae; s__Unclassified_Ruminococcaceae
otu11514	0.230769230769	2.9	k__Bacteria; p__Actinobacteria; c__Actinobacteria; o__Actinomycetales; f__Cellulomonadaceae; g__Actinotalea; s__Unclassified_Actinotalea
otu17192	0.0	3.4	k__Bacteria; p__Nitrospirae; c__Nitrospira; o__Nitrospirales; f__0319-6A21; g__Unclassified_0319-6A21; s__Unclassified_0319-6A21
otu19576	0.0	2.8	k__Bacteria; p__Bacteroidetes; c__Bacteroidia; o__Bacteroidales; f__S24-7; g__Unclassified_S24-7; s__Unclassified_S24-7
otu20106	0.0	3.5	k__Bacteria; p__Firmicutes; c__Clostridia; o__Clostridiales; f__Lachnospiraceae; g__Blautia; s__Unclassified_Blautia
otu20469	0.0	4.1	k__Bacteria; p__Firmicutes; c__Clostridia; o__Clostridiales; f__Ruminococcaceae; g__Unclassified_Ruminococcaceae; s__Unclassified_Ruminococcaceae
otu22524	0.846153846154	2.6	k__Bacteria; p__Firmicutes; c__Bacilli; o__Lactobacillales; f__Lactobacillaceae; g__Lactobacillus; s__Unclassified_Lactobacillus
otu22983	0.0	2.8	k__Bacteria; p__Bacteroidetes; c__Bacteroidia; o__Bacteroidales; f__S24-7; g__Unclassified_S24-7; s__Unclassified_S24-7
otu23821	3.23076923077	0.0	k__Bacteria; p__Firmicutes; c__Clostridia; o__Clostridiales; f__Peptostreptococcaceae; g__Peptostreptococcus; s__Unclassified_Peptostreptococcus
otu3054	1.53846153846	1.1	k__Bacteria; p__Firmicutes; c__Clostridia; o__Clostridiales; f__Clostridiaceae; g__Clostridium; s__Unclassified_Clostridium
otu5212	0.846153846154	2.2	k__Bacteria; p__Firmicutes; c__Clostridia; o__Clostridiales; f__Clostridiaceae; g__Clostridium; s__Unclassified_Clostridium
otu6427	0.615384615385	2.3	k__Bacteria; p__Firmicutes; c__Clostridia; o__Clostridiales; f__Ruminococcaceae; g__Unclassified_Ruminococcaceae; s__Unclassified_Ruminococcaceae
otu6473	1.30769230769	1.7	k__Bacteria; p__Firmicutes; c__Clostridia; o__Clostridiales; f__Unclassified_Clostridiales; g__Unclassified_Clostridiales; s__Unclassified_Clostridiales
otu6558	0.230769230769	2.8	k__Bacteria; p__Actinobacteria; c__Actinobacteria; o__Actinomycetales; f__Brevibacteriaceae; g__Brevibacterium; s__Unclassified_Brevibacterium
otu6618	1.30769230769	1.4	k__Bacteria; p__Firmicutes; c__Clostridia; o__Clostridiales; f__Ruminococcaceae; g__Unclassified_Ruminococcaceae; s__Unclassified_Ruminococcaceae
otu9741	0.615384615385	2.2	k__Bacteria; p__Firmicutes; c__Clostridia; o__Clostridiales; f__Ruminococcaceae; g__Unclassified_Ruminococcaceae; s__Unclassified_Ruminococcaceae
otu11563	0.0	3.1	k__Bacteria; p__Proteobacteria; c__Epsilonproteobacteria; o__Campylobacterales; f__Campylobacteraceae; g__Campylobacter; s__Unclassified_Campylobacter
otu13231	1.76923076923	1.0	k__Bacteria; p__WS3; c__PRR-12; o__Sediment-1; f__Unclassified_Sediment-1; g__Unclassified_Sediment-1; s__Unclassified_Sediment-1
otu22074	1.38461538462	1.2	k__Bacteria; p__Firmicutes; c__Clostridia; o__Clostridiales; f__Ruminococcaceae; g__Unclassified_Ruminococcaceae; s__Unclassified_Ruminococcaceae
otu3157	0.307692307692	2.6	k__Bacteria; p__Firmicutes; c__Clostridia; o__Clostridiales; f__Unclassified_Clostridiales; g__Unclassified_Clostridiales; s__Unclassified_Clostridiales
otu3493	2.53846153846	0.0	k__Bacteria; p__Chloroflexi; c__Chloroflexi; o__[Roseiflexales]; f__[Kouleothrixaceae]; g__Unclassified_[Kouleothrixaceae]; s__Unclassified_[Kouleothrixaceae]
otu6448	0.153846153846	2.9	k__Bacteria; p__Firmicutes; c__Clostridia; o__Clostridiales; f__Lachnospiraceae; g__Roseburia; s__Unclassified_Roseburia
otu10105	0.0	3.2	k__Bacteria; p__Bacteroidetes; c__Bacteroidia; o__Bacteroidales; f__Bacteroidaceae; g__Unclassified_Bacteroidaceae; s__Unclassified_Bacteroidaceae
otu11531	0.923076923077	2.1	k__Bacteria; p__Proteobacteria; c__Gammaproteobacteria; o__Pseudomonadales; f__Pseudomonadaceae; g__Pseudomonas; s__Pseudomonas_fragi
otu11568	2.61538461538	0.0	k__Bacteria; p__Actinobacteria; c__Thermoleophilia; o__Solirubrobacterales; f__Unclassified_Solirubrobacterales; g__Unclassified_Solirubrobacterales; s__Unclassified_Solirubrobacterales
otu12612	0.461538461538	2.3	k__Bacteria; p__Firmicutes; c__Clostridia; o__Clostridiales; f__Ruminococcaceae; g__Unclassified_Ruminococcaceae; s__Unclassified_Ruminococcaceae
otu13124	2.46153846154	0.0	k__Bacteria; p__Acidobacteria; c__Acidobacteriia; o__Acidobacteriales; f__Koribacteraceae; g__Unclassified_Koribacteraceae; s__Unclassified_Koribacteraceae
otu13714	0.307692307692	2.2	k__Bacteria; p__Tenericutes; c__Mollicutes; o__RF39; f__Unclassified_RF39; g__Unclassified_RF39; s__Unclassified_RF39
otu17163	0.0	2.8	k__Bacteria; p__Bacteroidetes; c__Bacteroidia; o__Bacteroidales; f__Rikenellaceae; g__Unclassified_Rikenellaceae; s__Unclassified_Rikenellaceae
otu22753	0.615384615385	2.0	k__Bacteria; p__Firmicutes; c__Clostridia; o__Clostridiales; f__Unclassified_Clostridiales; g__Unclassified_Clostridiales; s__Unclassified_Clostridiales
otu1412	1.84615384615	0.9	k__Bacteria; p__Actinobacteria; c__Actinobacteria; o__Actinomycetales; f__Corynebacteriaceae; g__Corynebacterium; s__Unclassified_Corynebacterium
otu7488	1.61538461538	0.9	k__Bacteria; p__Proteobacteria; c__Epsilonproteobacteria; o__Campylobacterales; f__Helicobacteraceae; g__Helicobacter; s__Helicobacter_pullorum
otu9573	0.384615384615	2.2	k__Bacteria; p__Firmicutes; c__Clostridia; o__Clostridiales; f__Ruminococcaceae; g__Oscillospira; s__Unclassified_Oscillospira
otu10121	0.0	2.6	k__Bacteria; p__Proteobacteria; c__Deltaproteobacteria; o__Desulfobacterales; f__Desulfobacteraceae; g__Desulfococcus; s__Unclassified_Desulfococcus
otu10506	0.0769230769231	2.9	k__Bacteria; p__Firmicutes; c__Clostridia; o__Clostridiales; f__Ruminococcaceae; g__Unclassified_Ruminococcaceae; s__Unclassified_Ruminococcaceae
otu10665	0.0	3.1	k__Bacteria; p__Firmicutes; c__Clostridia; o__Clostridiales; f__Lachnospiraceae; g__Unclassified_Lachnospiraceae; s__Unclassified_Lachnospiraceae
otu10809	0.769230769231	1.7	k__Bacteria; p__Firmicutes; c__Bacilli; o__Bacillales; f__Bacillaceae; g__Unclassified_Bacillaceae; s__Unclassified_Bacillaceae
otu11022	1.61538461538	1.0	k__Bacteria; p__Chloroflexi; c__Anaerolineae; o__CFB-26; f__Unclassified_CFB-26; g__Unclassified_CFB-26; s__Unclassified_CFB-26
otu13110	0.0	3.7	k__Bacteria; p__Bacteroidetes; c__Bacteroidia; o__Bacteroidales; f__S24-7; g__Unclassified_S24-7; s__Unclassified_S24-7
otu13460	0.769230769231	1.8	k__Bacteria; p__Bacteroidetes; c__Bacteroidia; o__Bacteroidales; f__BS11; g__Unclassified_BS11; s__Unclassified_BS11
otu15745	0.769230769231	1.7	k__Bacteria; p__Firmicutes; c__Clostridia; o__Clostridiales; f__Dehalobacteriaceae; g__Unclassified_Dehalobacteriaceae; s__Unclassified_Dehalobacteriaceae
otu16770	1.23076923077	1.7	k__Bacteria; p__Proteobacteria; c__Betaproteobacteria; o__Burkholderiales; f__Comamonadaceae; g__Rubrivivax; s__Unclassified_Rubrivivax
otu17286	0.0769230769231	2.4	k__Bacteria; p__Fusobacteria; c__Fusobacteriia; o__Fusobacteriales; f__Fusobacteriaceae; g__Fusobacterium; s__Unclassified_Fusobacterium
otu22340	0.0	3.2	k__Bacteria; p__Firmicutes; c__Clostridia; o__Clostridiales; f__Lachnospiraceae; g__Oribacterium; s__Unclassified_Oribacterium
otu277	1.0	1.7	k__Bacteria; p__Verrucomicrobia; c__Verruco-5; o__WCHB1-41; f__RFP12; g__Unclassified_RFP12; s__Unclassified_RFP12
otu400	0.0	2.5	k__Bacteria; p__Firmicutes; c__Clostridia; o__Clostridiales; f__Ruminococcaceae; g__Unclassified_Ruminococcaceae; s__Unclassified_Ruminococcaceae
otu2023	2.46153846154	0.0	k__Bacteria; p__Chloroflexi; c__Anaerolineae; o__SBR1031; f__SHA-31; g__Unclassified_SHA-31; s__Unclassified_SHA-31
otu2819	0.384615384615	2.4	k__Bacteria; p__Bacteroidetes; c__Bacteroidia; o__Bacteroidales; f__[Barnesiellaceae]; g__Unclassified_[Barnesiellaceae]; s__Unclassified_[Barnesiellaceae]
otu5385	0.307692307692	2.4	k__Bacteria; p__Proteobacteria; c__Alphaproteobacteria; o__Rhizobiales; f__Methylobacteriaceae; g__Methylobacterium; s__Unclassified_Methylobacterium
otu7565	0.0	2.3	k__Bacteria; p__Proteobacteria; c__Gammaproteobacteria; o__Xanthomonadales; f__Sinobacteraceae; g__Unclassified_Sinobacteraceae; s__Unclassified_Sinobacteraceae
otu8195	1.46153846154	0.7	k__Bacteria; p__Fusobacteria; c__Fusobacteriia; o__Fusobacteriales; f__Leptotrichiaceae; g__Unclassified_Leptotrichiaceae; s__Unclassified_Leptotrichiaceae
otu10676	1.53846153846	0.7	k__Bacteria; p__Fusobacteria; c__Fusobacteriia; o__Fusobacteriales; f__Leptotrichiaceae; g__Unclassified_Leptotrichiaceae; s__Unclassified_Leptotrichiaceae
otu11150	1.23076923077	1.2	k__Bacteria; p__Firmicutes; c__Erysipelotrichi; o__Erysipelotrichales; f__Erysipelotrichaceae; g__[Eubacterium]; s__[Eubacterium]_biforme
otu11377	2.38461538462	0.0	k__Bacteria; p__Proteobacteria; c__Deltaproteobacteria; o__Myxococcales; f__Haliangiaceae; g__Unclassified_Haliangiaceae; s__Unclassified_Haliangiaceae
otu13031	2.38461538462	0.0	k__Bacteria; p__Proteobacteria; c__Alphaproteobacteria; o__Rhodospirillales; f__Rhodospirillaceae; g__Unclassified_Rhodospirillaceae; s__Unclassified_Rhodospirillaceae
otu14003	0.846153846154	1.9	k__Bacteria; p__Firmicutes; c__Clostridia; o__Clostridiales; f__Ruminococcaceae; g__Unclassified_Ruminococcaceae; s__Unclassified_Ruminococcaceae
otu20431	2.69230769231	0.0	k__Bacteria; p__Firmicutes; c__Clostridia; o__Clostridiales; f__[Tissierellaceae]; g__Helcococcus; s__Unclassified_Helcococcus
otu142	0.615384615385	2.0	k__Bacteria; p__Bacteroidetes; c__Bacteroidia; o__Bacteroidales; f__BS11; g__Unclassified_BS11; s__Unclassified_BS11
otu4924	0.538461538462	2.6	k__Bacteria; p__Firmicutes; c__Clostridia; o__Clostridiales; f__Lachnospiraceae; g__Blautia; s__Unclassified_Blautia
otu7147	0.692307692308	1.8	k__Bacteria; p__Proteobacteria; c__Alphaproteobacteria; o__Rhodobacterales; f__Rhodobacteraceae; g__Rubellimicrobium; s__Unclassified_Rubellimicrobium
otu7981	2.30769230769	0.0	k__Bacteria; p__Proteobacteria; c__Alphaproteobacteria; o__Rhodobacterales; f__Rhodobacteraceae; g__Unclassified_Rhodobacteraceae; s__Unclassified_Rhodobacteraceae
otu8272	0.846153846154	1.8	k__Bacteria; p__Firmicutes; c__Clostridia; o__Clostridiales; f__Ruminococcaceae; g__Unclassified_Ruminococcaceae; s__Unclassified_Ruminococcaceae
otu11594	1.61538461538	0.6	k__Bacteria; p__Bacteroidetes; c__Sphingobacteriia; o__Sphingobacteriales; f__Unclassified_Sphingobacteriales; g__Unclassified_Sphingobacteriales; s__Unclassified_Sphingobacteriales
otu11844	0.384615384615	2.1	k__Bacteria; p__Lentisphaerae; c__[Lentisphaeria]; o__Victivallales; f__Victivallaceae; g__Unclassified_Victivallaceae; s__Unclassified_Victivallaceae
otu12265	2.0	0.2	k__Bacteria; p__Proteobacteria; c__Betaproteobacteria; o__Burkholderiales; f__Comamonadaceae; g__Unclassified_Comamonadaceae; s__Unclassified_Comamonadaceae
otu13199	1.30769230769	1.4	k__Bacteria; p__Actinobacteria; c__Actinobacteria; o__Actinomycetales; f__Yaniellaceae; g__Yaniella; s__Unclassified_Yaniella
otu13207	0.230769230769	2.7	k__Bacteria; p__Actinobacteria; c__Coriobacteriia; o__Coriobacteriales; f__Coriobacteriaceae; g__Unclassified_Coriobacteriaceae; s__Unclassified_Coriobacteriaceae
otu16353	0.692307692308	1.8	k__Bacteria; p__Firmicutes; c__Clostridia; o__Clostridiales; f__Unclassified_Clostridiales; g__Unclassified_Clostridiales; s__Unclassified_Clostridiales
otu18532	1.30769230769	0.9	k__Bacteria; p__Fusobacteria; c__Fusobacteriia; o__Fusobacteriales; f__Leptotrichiaceae; g__Unclassified_Leptotrichiaceae; s__Unclassified_Leptotrichiaceae
otu19385	0.0	2.5	k__Bacteria; p__Proteobacteria; c__Alphaproteobacteria; o__Rickettsiales; f__Unclassified_Rickettsiales; g__Unclassified_Rickettsiales; s__Unclassified_Rickettsiales
otu21694	1.0	1.3	k__Bacteria; p__Verrucomicrobia; c__Opitutae; o__[Cerasicoccales]; f__[Cerasicoccaceae]; g__Unclassified_[Cerasicoccaceae]; s__Unclassified_[Cerasicoccaceae]
otu3050	2.0	0.0	k__Bacteria; p__Actinobacteria; c__Actinobacteria; o__Actinomycetales; f__Propionibacteriaceae; g__Brooklawnia; s__Brooklawnia_cerclae
otu5935	0.0	2.4	k__Bacteria; p__Proteobacteria; c__Betaproteobacteria; o__Burkholderiales; f__Alcaligenaceae; g__Sutterella; s__Unclassified_Sutterella
otu6347	1.53846153846	0.6	k__Bacteria; p__Bacteroidetes; c__[Saprospirae]; o__[Saprospirales]; f__Chitinophagaceae; g__Sediminibacterium; s__Unclassified_Sediminibacterium
otu8893	0.384615384615	2.3	k__Bacteria; p__Actinobacteria; c__Actinobacteria; o__Actinomycetales; f__Actinomycetaceae; g__Mobiluncus; s__Unclassified_Mobiluncus
otu9017	0.461538461538	2.3	k__Bacteria; p__Proteobacteria; c__Alphaproteobacteria; o__Rhizobiales; f__Xanthobacteraceae; g__Labrys; s__Unclassified_Labrys
otu9442	0.923076923077	1.7	k__Bacteria; p__Firmicutes; c__Bacilli; o__Bacillales; f__Bacillaceae; g__Bacillus; s__Unclassified_Bacillus
otu9779	1.07692307692	1.4	k__Bacteria; p__Firmicutes; c__Clostridia; o__Clostridiales; f__Unclassified_Clostridiales; g__Unclassified_Clostridiales; s__Unclassified_Clostridiales
otu11902	2.46153846154	0.0	k__Bacteria; p__Bacteroidetes; c__Bacteroidia; o__Bacteroidales; f__Bacteroidaceae; g__BF311; s__Unclassified_BF311
otu13534	1.30769230769	0.6	k__Bacteria; p__Firmicutes; c__Clostridia; o__Clostridiales; f__Eubacteriaceae; g__Anaerofustis; s__Unclassified_Anaerofustis
otu14691	0.0	2.4	k__Bacteria; p__Bacteroidetes; c__Bacteroidia; o__Bacteroidales; f__S24-7; g__Unclassified_S24-7; s__Unclassified_S24-7
otu16274	1.23076923077	1.3	k__Bacteria; p__Actinobacteria; c__Thermoleophilia; o__Gaiellales; f__Gaiellaceae; g__Unclassified_Gaiellaceae; s__Unclassified_Gaiellaceae
otu16663	1.0	1.3	k__Bacteria; p__Proteobacteria; c__Gammaproteobacteria; o__Pasteurellales; f__Pasteurellaceae; g__Haemophilus; s__Haemophilus_parainfluenzae
otu17576	0.153846153846	2.2	k__Bacteria; p__Fusobacteria; c__Fusobacteriia; o__Fusobacteriales; f__Fusobacteriaceae; g__Fusobacterium; s__Unclassified_Fusobacterium
otu18270	0.384615384615	2.5	k__Bacteria; p__Bacteroidetes; c__Bacteroidia; o__Bacteroidales; f__Rikenellaceae; g__Unclassified_Rikenellaceae; s__Unclassified_Rikenellaceae
otu19674	2.0	0.5	k__Bacteria; p__Proteobacteria; c__Gammaproteobacteria; o__Pseudomonadales; f__Moraxellaceae; g__Unclassified_Moraxellaceae; s__Unclassified_Moraxellaceae
otu20812	0.0	2.8	k__Bacteria; p__Firmicutes; c__Clostridia; o__Clostridiales; f__Unclassified_Clostridiales; g__Unclassified_Clostridiales; s__Unclassified_Clostridiales
otu21216	0.0	3.4	k__Bacteria; p__Actinobacteria; c__Actinobacteria; o__Actinomycetales; f__Nocardioidaceae; g__Unclassified_Nocardioidaceae; s__Unclassified_Nocardioidaceae
otu21328	0.923076923077	1.6	k__Bacteria; p__Proteobacteria; c__Betaproteobacteria; o__Burkholderiales; f__Comamonadaceae; g__Methylibium; s__Unclassified_Methylibium
otu22756	0.307692307692	2.1	k__Bacteria; p__WPS-2; c__Unclassified_WPS-2; o__Unclassified_WPS-2; f__Unclassified_WPS-2; g__Unclassified_WPS-2; s__Unclassified_WPS-2
otu23589	0.461538461538	2.2	k__Bacteria; p__Firmicutes; c__Bacilli; o__Lactobacillales; f__Streptococcaceae; g__Lactococcus; s__Unclassified_Lactococcus
otu2424	0.0	3.4	k__Bacteria; p__Firmicutes; c__Clostridia; o__Clostridiales; f__Unclassified_Clostridiales; g__Unclassified_Clostridiales; s__Unclassified_Clostridiales
otu3998	0.846153846154	1.8	k__Bacteria; p__Firmicutes; c__Clostridia; o__Clostridiales; f__Peptococcaceae; g__Peptococcus; s__Unclassified_Peptococcus
otu5983	0.0	2.4	k__Bacteria; p__Bacteroidetes; c__Bacteroidia; o__Bacteroidales; f__S24-7; g__Unclassified_S24-7; s__Unclassified_S24-7
otu6570	0.0	3.4	k__Bacteria; p__Actinobacteria; c__Actinobacteria; o__Actinomycetales; f__Micromonosporaceae; g__Unclassified_Micromonosporaceae; s__Unclassified_Micromonosporaceae
otu7281	0.0	2.4	k__Bacteria; p__Firmicutes; c__Clostridia; o__Clostridiales; f__Ruminococcaceae; g__Unclassified_Ruminococcaceae; s__Unclassified_Ruminococcaceae
otu7545	0.538461538462	1.9	k__Bacteria; p__Firmicutes; c__Clostridia; o__Clostridiales; f__Ruminococcaceae; g__Unclassified_Ruminococcaceae; s__Unclassified_Ruminococcaceae
otu10021	0.0	2.4	k__Bacteria; p__Bacteroidetes; c__Bacteroidia; o__Bacteroidales; f__S24-7; g__Unclassified_S24-7; s__Unclassified_S24-7
otu10132	1.15384615385	1.0	k__Bacteria; p__Firmicutes; c__Clostridia; o__Clostridiales; f__Ruminococcaceae; g__Unclassified_Ruminococcaceae; s__Unclassified_Ruminococcaceae
otu11505	0.692307692308	1.8	k__Bacteria; p__Firmicutes; c__Clostridia; o__Clostridiales; f__Unclassified_Clostridiales; g__Unclassified_Clostridiales; s__Unclassified_Clostridiales
otu12295	0.0	2.4	k__Bacteria; p__Proteobacteria; c__Gammaproteobacteria; o__Pseudomonadales; f__Moraxellaceae; g__Unclassified_Moraxellaceae; s__Unclassified_Moraxellaceae
otu13639	0.0	3.3	k__Bacteria; p__Chloroflexi; c__Ktedonobacteria; o__JG30-KF-AS9; f__Unclassified_JG30-KF-AS9; g__Unclassified_JG30-KF-AS9; s__Unclassified_JG30-KF-AS9
otu13711	0.0769230769231	2.8	k__Bacteria; p__Firmicutes; c__Clostridia; o__Clostridiales; f__Unclassified_Clostridiales; g__Unclassified_Clostridiales; s__Unclassified_Clostridiales
otu13756	0.615384615385	1.9	k__Bacteria; p__Planctomycetes; c__Planctomycetia; o__Gemmatales; f__Isosphaeraceae; g__Unclassified_Isosphaeraceae; s__Unclassified_Isosphaeraceae
otu14895	2.07692307692	0.0	k__Bacteria; p__Firmicutes; c__Bacilli; o__Bacillales; f__Planococcaceae; g__Lysinibacillus; s__Unclassified_Lysinibacillus
otu17222	0.0769230769231	2.7	k__Bacteria; p__Firmicutes; c__Clostridia; o__Clostridiales; f__Ruminococcaceae; g__Unclassified_Ruminococcaceae; s__Unclassified_Ruminococcaceae
otu18949	0.0	2.3	k__Bacteria; p__Firmicutes; c__Clostridia; o__Clostridiales; f__Ruminococcaceae; g__Unclassified_Ruminococcaceae; s__Unclassified_Ruminococcaceae
otu20224	0.0	2.9	k__Bacteria; p__Firmicutes; c__Bacilli; o__Bacillales; f__[Exiguobacteraceae]; g__Unclassified_[Exiguobacteraceae]; s__Unclassified_[Exiguobacteraceae]
otu22140	1.38461538462	0.8	k__Bacteria; p__Firmicutes; c__Clostridia; o__Clostridiales; f__Lachnospiraceae; g__Coprococcus; s__Unclassified_Coprococcus
otu41	1.38461538462	0.5	k__Bacteria; p__Fusobacteria; c__Fusobacteriia; o__Fusobacteriales; f__Leptotrichiaceae; g__Unclassified_Leptotrichiaceae; s__Unclassified_Leptotrichiaceae
otu1190	0.692307692308	1.7	k__Bacteria; p__Proteobacteria; c__Alphaproteobacteria; o__Caulobacterales; f__Caulobacteraceae; g__Unclassified_Caulobacteraceae; s__Unclassified_Caulobacteraceae
otu1191	0.0	3.5	k__Bacteria; p__Gemmatimonadetes; c__Gemmatimonadetes; o__Unclassified_Gemmatimonadetes; f__Unclassified_Gemmatimonadetes; g__Unclassified_Gemmatimonadetes; s__Unclassified_Gemmatimonadetes
otu2930	0.538461538462	2.0	k__Bacteria; p__Proteobacteria; c__Alphaproteobacteria; o__RF32; f__Unclassified_RF32; g__Unclassified_RF32; s__Unclassified_RF32
otu3503	1.84615384615	0.2	k__Bacteria; p__Firmicutes; c__Bacilli; o__Bacillales; f__Thermoactinomycetaceae; g__Thermoactinomyces; s__Unclassified_Thermoactinomyces
otu5260	1.69230769231	0.8	k__Bacteria; p__Actinobacteria; c__Actinobacteria; o__Actinomycetales; f__Propionibacteriaceae; g__Brooklawnia; s__Brooklawnia_cerclae
otu6397	0.153846153846	2.2	k__Bacteria; p__Firmicutes; c__Clostridia; o__Clostridiales; f__Ruminococcaceae; g__Unclassified_Ruminococcaceae; s__Unclassified_Ruminococcaceae
otu7282	2.0	0.1	k__Bacteria; p__Firmicutes; c__Clostridia; o__Clostridiales; f__Ruminococcaceae; g__Ruminococcus; s__Unclassified_Ruminococcus
otu8080	0.0	2.9	k__Bacteria; p__Firmicutes; c__Clostridia; o__Clostridiales; f__Lachnospiraceae; g__Dorea; s__Unclassified_Dorea
otu9012	1.69230769231	0.0	k__Bacteria; p__Actinobacteria; c__Actinobacteria; o__Actinomycetales; f__Geodermatophilaceae; g__Geodermatophilus; s__Geodermatophilus_obscurus
otu9367	1.92307692308	0.2	k__Bacteria; p__Firmicutes; c__Clostridia; o__Clostridiales; f__Ruminococcaceae; g__Unclassified_Ruminococcaceae; s__Unclassified_Ruminococcaceae
otu9454	1.69230769231	0.6	k__Bacteria; p__Bacteroidetes; c__Bacteroidia; o__Bacteroidales; f__S24-7; g__Unclassified_S24-7; s__Unclassified_S24-7
otu13247	0.461538461538	2.0	k__Bacteria; p__Firmicutes; c__Clostridia; o__Clostridiales; f__Christensenellaceae; g__Unclassified_Christensenellaceae; s__Unclassified_Christensenellaceae
otu13364	0.0	2.7	k__Bacteria; p__Firmicutes; c__Clostridia; o__Clostridiales; f__Ruminococcaceae; g__Unclassified_Ruminococcaceae; s__Unclassified_Ruminococcaceae
otu16413	0.307692307692	2.1	k__Bacteria; p__Firmicutes; c__Clostridia; o__Clostridiales; f__Ruminococcaceae; g__Unclassified_Ruminococcaceae; s__Unclassified_Ruminococcaceae
otu17201	1.0	1.0	k__Bacteria; p__Proteobacteria; c__Gammaproteobacteria; o__Pseudomonadales; f__Moraxellaceae; g__Acinetobacter; s__Acinetobacter_johnsonii
otu17402	1.30769230769	1.1	k__Bacteria; p__Proteobacteria; c__Alphaproteobacteria; o__Rhodospirillales; f__Rhodospirillaceae; g__Unclassified_Rhodospirillaceae; s__Unclassified_Rhodospirillaceae
otu17616	0.153846153846	1.8	k__Bacteria; p__Bacteroidetes; c__Flavobacteriia; o__Flavobacteriales; f__Cryomorphaceae; g__Unclassified_Cryomorphaceae; s__Unclassified_Cryomorphaceae
otu17712	0.461538461538	2.1	k__Bacteria; p__Lentisphaerae; c__[Lentisphaeria]; o__Victivallales; f__Victivallaceae; g__Unclassified_Victivallaceae; s__Unclassified_Victivallaceae
otu17916	1.30769230769	0.6	k__Bacteria; p__Fusobacteria; c__Fusobacteriia; o__Fusobacteriales; f__Leptotrichiaceae; g__Unclassified_Leptotrichiaceae; s__Unclassified_Leptotrichiaceae
otu19605	0.0	2.7	k__Bacteria; p__Proteobacteria; c__Alphaproteobacteria; o__Rhodobacterales; f__Hyphomonadaceae; g__Unclassified_Hyphomonadaceae; s__Unclassified_Hyphomonadaceae
otu19696	0.307692307692	2.1	k__Bacteria; p__Firmicutes; c__Clostridia; o__Clostridiales; f__Unclassified_Clostridiales; g__Unclassified_Clostridiales; s__Unclassified_Clostridiales
otu21040	0.230769230769	2.1	k__Bacteria; p__Fusobacteria; c__Fusobacteriia; o__Fusobacteriales; f__Fusobacteriaceae; g__Fusobacterium; s__Unclassified_Fusobacterium
otu21590	1.46153846154	0.5	k__Bacteria; p__Firmicutes; c__Clostridia; o__Clostridiales; f__[Tissierellaceae]; g__Anaerococcus; s__Unclassified_Anaerococcus
otu21836	0.0	2.3	k__Bacteria; p__Firmicutes; c__Erysipelotrichi; o__Erysipelotrichales; f__Erysipelotrichaceae; g__L7A_E11; s__Unclassified_L7A_E11
otu23513	2.15384615385	0.0	k__Bacteria; p__Planctomycetes; c__Planctomycetia; o__Gemmatales; f__Gemmataceae; g__Unclassified_Gemmataceae; s__Unclassified_Gemmataceae
otu992	0.461538461538	1.8	k__Bacteria; p__Bacteroidetes; c__Bacteroidia; o__Bacteroidales; f__[Paraprevotellaceae]; g__CF231; s__Unclassified_CF231
otu1358	0.0	2.6	k__Bacteria; p__Planctomycetes; c__C6; o__MVS-107; f__Unclassified_MVS-107; g__Unclassified_MVS-107; s__Unclassified_MVS-107
otu1637	2.15384615385	0.0	k__Bacteria; p__Chloroflexi; c__Chloroflexi; o__[Roseiflexales]; f__[Kouleothrixaceae]; g__Unclassified_[Kouleothrixaceae]; s__Unclassified_[Kouleothrixaceae]
otu2230	2.15384615385	0.0	k__Bacteria; p__Chloroflexi; c__Anaerolineae; o__SBR1031; f__SHA-31; g__Unclassified_SHA-31; s__Unclassified_SHA-31
otu3211	1.38461538462	0.9	k__Bacteria; p__Firmicutes; c__Clostridia; o__Clostridiales; f__Unclassified_Clostridiales; g__Unclassified_Clostridiales; s__Unclassified_Clostridiales
otu4350	0.0	2.8	k__Bacteria; p__Firmicutes; c__Clostridia; o__Clostridiales; f__Unclassified_Clostridiales; g__Unclassified_Clostridiales; s__Unclassified_Clostridiales
otu6336	0.0	2.3	k__Bacteria; p__Bacteroidetes; c__Bacteroidia; o__Bacteroidales; f__Bacteroidaceae; g__Unclassified_Bacteroidaceae; s__Unclassified_Bacteroidaceae
otu7683	0.0	3.3	k__Bacteria; p__Firmicutes; c__Clostridia; o__Clostridiales; f__Ruminococcaceae; g__Oscillospira; s__Unclassified_Oscillospira
otu7905	2.23076923077	0.0	k__Bacteria; p__Actinobacteria; c__Acidimicrobiia; o__Acidimicrobiales; f__Unclassified_Acidimicrobiales; g__Unclassified_Acidimicrobiales; s__Unclassified_Acidimicrobiales
otu7943	0.230769230769	2.3	k__Bacteria; p__Firmicutes; c__Clostridia; o__Clostridiales; f__Ruminococcaceae; g__Unclassified_Ruminococcaceae; s__Unclassified_Ruminococcaceae
otu8247	0.0	2.3	k__Bacteria; p__Proteobacteria; c__Gammaproteobacteria; o__Xanthomonadales; f__Xanthomonadaceae; g__Unclassified_Xanthomonadaceae; s__Unclassified_Xanthomonadaceae
otu8381	0.0	2.9	k__Bacteria; p__Acidobacteria; c__Acidobacteria-6; o__iii1-15; f__Unclassified_iii1-15; g__Unclassified_iii1-15; s__Unclassified_iii1-15
otu8989	0.0	3.4	k__Bacteria; p__Actinobacteria; c__Actinobacteria; o__Actinomycetales; f__Corynebacteriaceae; g__Corynebacterium; s__Unclassified_Corynebacterium
otu10164	1.84615384615	0.2	k__Bacteria; p__Actinobacteria; c__Thermoleophilia; o__Gaiellales; f__Gaiellaceae; g__Unclassified_Gaiellaceae; s__Unclassified_Gaiellaceae
otu11343	0.384615384615	2.0	k__Bacteria; p__Proteobacteria; c__Betaproteobacteria; o__Burkholderiales; f__Oxalobacteraceae; g__Polynucleobacter; s__Polynucleobacter_cosmopolitanus
otu14039	0.0	2.8	k__Bacteria; p__Firmicutes; c__Bacilli; o__Lactobacillales; f__Lactobacillaceae; g__Lactobacillus; s__Unclassified_Lactobacillus
otu17063	1.38461538462	0.6	k__Bacteria; p__Fusobacteria; c__Fusobacteriia; o__Fusobacteriales; f__Leptotrichiaceae; g__Unclassified_Leptotrichiaceae; s__Unclassified_Leptotrichiaceae
otu18066	1.76923076923	0.4	k__Bacteria; p__Firmicutes; c__Clostridia; o__Clostridiales; f__Lachnospiraceae; g__Butyrivibrio; s__Unclassified_Butyrivibrio
otu18778	0.0	2.7	k__Bacteria; p__Bacteroidetes; c__Bacteroidia; o__Bacteroidales; f__Unclassified_Bacteroidales; g__Unclassified_Bacteroidales; s__Unclassified_Bacteroidales
otu19592	0.0	2.7	k__Bacteria; p__Firmicutes; c__Clostridia; o__Clostridiales; f__Lachnospiraceae; g__Anaerostipes; s__Unclassified_Anaerostipes
otu21412	0.0	2.8	k__Bacteria; p__Acidobacteria; c__Acidobacteria-6; o__iii1-15; f__Unclassified_iii1-15; g__Unclassified_iii1-15; s__Unclassified_iii1-15
otu21830	0.0	2.8	k__Bacteria; p__Firmicutes; c__Clostridia; o__Clostridiales; f__[Tissierellaceae]; g__Peptoniphilus; s__Unclassified_Peptoniphilus
otu2741	0.153846153846	2.0	k__Bacteria; p__Actinobacteria; c__Actinobacteria; o__Actinomycetales; f__Actinomycetaceae; g__Mobiluncus; s__Unclassified_Mobiluncus
otu3187	0.538461538462	1.4	k__Bacteria; p__Firmicutes; c__Clostridia; o__Clostridiales; f__Ruminococcaceae; g__Unclassified_Ruminococcaceae; s__Unclassified_Ruminococcaceae
otu3260	1.76923076923	0.0	k__Bacteria; p__Firmicutes; c__Bacilli; o__Lactobacillales; f__Lactobacillaceae; g__Lactobacillus; s__Lactobacillus_iners
otu3647	1.0	1.3	k__Bacteria; p__Firmicutes; c__Clostridia; o__Clostridiales; f__Unclassified_Clostridiales; g__Unclassified_Clostridiales; s__Unclassified_Clostridiales
otu3729	0.384615384615	2.3	k__Bacteria; p__Planctomycetes; c__Phycisphaerae; o__Phycisphaerales; f__Phycisphaeraceae; g__Unclassified_Phycisphaeraceae; s__Unclassified_Phycisphaeraceae
otu3756	0.692307692308	1.7	k__Bacteria; p__Firmicutes; c__Clostridia; o__Clostridiales; f__Ruminococcaceae; g__Unclassified_Ruminococcaceae; s__Unclassified_Ruminococcaceae
otu4972	0.0	2.6	k__Bacteria; p__Firmicutes; c__Clostridia; o__Clostridiales; f__Unclassified_Clostridiales; g__Unclassified_Clostridiales; s__Unclassified_Clostridiales
otu8031	1.61538461538	0.4	k__Bacteria; p__Proteobacteria; c__Gammaproteobacteria; o__Xanthomonadales; f__Xanthomonadaceae; g__Thermomonas; s__Unclassified_Thermomonas
otu9087	0.0	2.6	k__Bacteria; p__Actinobacteria; c__Actinobacteria; o__Actinomycetales; f__Streptomycetaceae; g__Streptomyces; s__Streptomyces_lanatus
otu11283	0.0	2.6	k__Bacteria; p__Chloroflexi; c__S085; o__Unclassified_S085; f__Unclassified_S085; g__Unclassified_S085; s__Unclassified_S085
otu11730	1.30769230769	0.7	k__Bacteria; p__Fusobacteria; c__Fusobacteriia; o__Fusobacteriales; f__Leptotrichiaceae; g__Unclassified_Leptotrichiaceae; s__Unclassified_Leptotrichiaceae
otu12052	2.0	0.1	k__Bacteria; p__Firmicutes; c__Bacilli; o__Bacillales; f__Staphylococcaceae; g__Salinicoccus; s__Unclassified_Salinicoccus
otu13805	0.0	2.4	k__Bacteria; p__Firmicutes; c__Clostridia; o__Clostridiales; f__Ruminococcaceae; g__Unclassified_Ruminococcaceae; s__Unclassified_Ruminococcaceae
otu15318	2.30769230769	0.0	k__Bacteria; p__Firmicutes; c__Bacilli; o__Lactobacillales; f__Carnobacteriaceae; g__Unclassified_Carnobacteriaceae; s__Unclassified_Carnobacteriaceae
otu15689	0.0769230769231	2.4	k__Bacteria; p__Firmicutes; c__Clostridia; o__Clostridiales; f__Ruminococcaceae; g__Oscillospira; s__Unclassified_Oscillospira
otu16288	0.0	3.1	k__Bacteria; p__Chloroflexi; c__Anaerolineae; o__SBR1031; f__A4b; g__Unclassified_A4b; s__Unclassified_A4b
otu22078	0.846153846154	1.4	k__Bacteria; p__Firmicutes; c__Clostridia; o__Clostridiales; f__[Mogibacteriaceae]; g__Unclassified_[Mogibacteriaceae]; s__Unclassified_[Mogibacteriaceae]
otu22178	1.69230769231	0.2	k__Bacteria; p__Actinobacteria; c__Actinobacteria; o__Actinomycetales; f__Actinomycetaceae; g__Trueperella; s__Unclassified_Trueperella
otu22354	2.0	0.1	k__Bacteria; p__Firmicutes; c__Clostridia; o__Clostridiales; f__Ruminococcaceae; g__Ruminococcus; s__Unclassified_Ruminococcus
otu22523	0.0	3.3	k__Bacteria; p__Chloroflexi; c__Anaerolineae; o__SBR1031; f__SHA-31; g__Unclassified_SHA-31; s__Unclassified_SHA-31
otu23514	0.153846153846	2.3	k__Bacteria; p__Spirochaetes; c__Spirochaetes; o__Spirochaetales; f__Spirochaetaceae; g__Unclassified_Spirochaetaceae; s__Unclassified_Spirochaetaceae
otu993	0.769230769231	1.3	k__Bacteria; p__Actinobacteria; c__Actinobacteria; o__Actinomycetales; f__Unclassified_Actinomycetales; g__Unclassified_Actinomycetales; s__Unclassified_Actinomycetales
otu1154	0.384615384615	2.1	k__Bacteria; p__Actinobacteria; c__Actinobacteria; o__Actinomycetales; f__Corynebacteriaceae; g__Corynebacterium; s__Corynebacterium_durum
otu2195	1.38461538462	0.9	k__Bacteria; p__Bacteroidetes; c__Bacteroidia; o__Bacteroidales; f__Unclassified_Bacteroidales; g__Unclassified_Bacteroidales; s__Unclassified_Bacteroidales
otu4389	1.07692307692	1.1	k__Bacteria; p__Chlamydiae; c__Chlamydiia; o__Chlamydiales; f__Rhabdochlamydiaceae; g__Candidatus_Rhabdochlamydia; s__Unclassified_Candidatus_Rhabdochlamydia
otu5061	0.384615384615	1.6	k__Bacteria; p__Firmicutes; c__Bacilli; o__Bacillales; f__Unclassified_Bacillales; g__Unclassified_Bacillales; s__Unclassified_Bacillales
otu7406	2.0	0.0	k__Bacteria; p__Proteobacteria; c__Gammaproteobacteria; o__Pseudomonadales; f__Pseudomonadaceae; g__Unclassified_Pseudomonadaceae; s__Unclassified_Pseudomonadaceae
otu10877	1.0	1.2	k__Bacteria; p__Firmicutes; c__Bacilli; o__Lactobacillales; f__Lactobacillaceae; g__Lactobacillus; s__Unclassified_Lactobacillus
otu11470	1.23076923077	0.5	k__Bacteria; p__Bacteroidetes; c__Bacteroidia; o__Bacteroidales; f__Bacteroidaceae; g__Bacteroides; s__Unclassified_Bacteroides
otu16421	0.230769230769	2.1	k__Bacteria; p__Proteobacteria; c__Gammaproteobacteria; o__Unclassified_Gammaproteobacteria; f__Unclassified_Gammaproteobacteria; g__Unclassified_Gammaproteobacteria; s__Unclassified_Gammaproteobacteria
otu16983	1.15384615385	0.8	k__Bacteria; p__Tenericutes; c__RF3; o__ML615J-28; f__Unclassified_ML615J-28; g__Unclassified_ML615J-28; s__Unclassified_ML615J-28
otu17109	0.769230769231	1.5	k__Bacteria; p__Firmicutes; c__Clostridia; o__Clostridiales; f__Ruminococcaceae; g__Unclassified_Ruminococcaceae; s__Unclassified_Ruminococcaceae
otu18153	0.846153846154	1.0	k__Bacteria; p__Firmicutes; c__Clostridia; o__Clostridiales; f__Ruminococcaceae; g__Unclassified_Ruminococcaceae; s__Unclassified_Ruminococcaceae
otu20098	0.0	2.1	k__Bacteria; p__Actinobacteria; c__Actinobacteria; o__Actinomycetales; f__Actinosynnemataceae; g__Saccharothrix; s__Unclassified_Saccharothrix
otu20805	1.46153846154	0.4	k__Bacteria; p__Fusobacteria; c__Fusobacteriia; o__Fusobacteriales; f__Leptotrichiaceae; g__Unclassified_Leptotrichiaceae; s__Unclassified_Leptotrichiaceae
otu22185	0.230769230769	1.8	k__Bacteria; p__Firmicutes; c__Clostridia; o__Clostridiales; f__Lachnospiraceae; g__Unclassified_Lachnospiraceae; s__Unclassified_Lachnospiraceae
otu22202	1.23076923077	0.9	k__Bacteria; p__Proteobacteria; c__Betaproteobacteria; o__Burkholderiales; f__Unclassified_Burkholderiales; g__Unclassified_Burkholderiales; s__Unclassified_Burkholderiales
otu23421	0.307692307692	1.8	k__Bacteria; p__Bacteroidetes; c__Bacteroidia; o__Bacteroidales; f__Rikenellaceae; g__Unclassified_Rikenellaceae; s__Unclassified_Rikenellaceae
otu1781	0.0	2.9	k__Bacteria; p__Proteobacteria; c__Epsilonproteobacteria; o__Campylobacterales; f__Campylobacteraceae; g__Campylobacter; s__Unclassified_Campylobacter
otu2398	1.38461538462	0.0	k__Bacteria; p__Proteobacteria; c__Epsilonproteobacteria; o__Campylobacterales; f__Campylobacteraceae; g__Campylobacter; s__Unclassified_Campylobacter
otu2587	0.769230769231	1.3	k__Bacteria; p__Firmicutes; c__Bacilli; o__Bacillales; f__Bacillaceae; g__Bacillus; s__Unclassified_Bacillus
otu5182	0.0	2.4	k__Bacteria; p__Firmicutes; c__Clostridia; o__Clostridiales; f__Unclassified_Clostridiales; g__Unclassified_Clostridiales; s__Unclassified_Clostridiales
otu5705	1.69230769231	0.4	k__Bacteria; p__Bacteroidetes; c__Bacteroidia; o__Bacteroidales; f__[Paraprevotellaceae]; g__[Prevotella]; s__Unclassified_[Prevotella]
otu6271	0.0	2.4	k__Bacteria; p__Firmicutes; c__Clostridia; o__Clostridiales; f__Ruminococcaceae; g__Unclassified_Ruminococcaceae; s__Unclassified_Ruminococcaceae
otu7296	0.0	2.1	k__Bacteria; p__Proteobacteria; c__Gammaproteobacteria; o__Alteromonadales; f__[Chromatiaceae]; g__Rheinheimera; s__Unclassified_Rheinheimera
otu7614	0.0	2.1	k__Bacteria; p__Bacteroidetes; c__Bacteroidia; o__Bacteroidales; f__S24-7; g__Unclassified_S24-7; s__Unclassified_S24-7
otu11646	0.0	2.4	k__Bacteria; p__Gemmatimonadetes; c__Gemm-1; o__Unclassified_Gemm-1; f__Unclassified_Gemm-1; g__Unclassified_Gemm-1; s__Unclassified_Gemm-1
otu12008	0.153846153846	1.9	k__Bacteria; p__Firmicutes; c__Clostridia; o__Clostridiales; f__Lachnospiraceae; g__Unclassified_Lachnospiraceae; s__Unclassified_Lachnospiraceae
otu12936	0.0	2.1	k__Bacteria; p__Firmicutes; c__Erysipelotrichi; o__Erysipelotrichales; f__Erysipelotrichaceae; g__Allobaculum; s__Unclassified_Allobaculum
otu15486	0.0	2.0	k__Bacteria; p__Firmicutes; c__Bacilli; o__Lactobacillales; f__Lactobacillaceae; g__Lactobacillus; s__Lactobacillus_mucosae
otu16356	0.0	2.0	k__Bacteria; p__Proteobacteria; c__Deltaproteobacteria; o__Desulfovibrionales; f__Desulfovibrionaceae; g__Unclassified_Desulfovibrionaceae; s__Unclassified_Desulfovibrionaceae
otu16765	0.769230769231	1.2	k__Bacteria; p__Proteobacteria; c__Gammaproteobacteria; o__Oceanospirillales; f__Halomonadaceae; g__Halomonas; s__Unclassified_Halomonas
otu16984	0.0	2.6	k__Bacteria; p__Firmicutes; c__Clostridia; o__Clostridiales; f__Unclassified_Clostridiales; g__Unclassified_Clostridiales; s__Unclassified_Clostridiales
otu17363	0.0	2.4	k__Bacteria; p__Acidobacteria; c__Acidobacteriia; o__Acidobacteriales; f__Koribacteraceae; g__Unclassified_Koribacteraceae; s__Unclassified_Koribacteraceae
otu17473	0.0	2.1	k__Bacteria; p__Firmicutes; c__Clostridia; o__Clostridiales; f__Clostridiaceae; g__Clostridium; s__Clostridium_hiranonis
otu18276	0.0769230769231	2.6	k__Bacteria; p__Firmicutes; c__Clostridia; o__Clostridiales; f__Lachnospiraceae; g__[Ruminococcus]; s__[Ruminococcus]_gnavus
otu19030	0.615384615385	1.2	k__Bacteria; p__Firmicutes; c__Bacilli; o__Bacillales; f__Planococcaceae; g__Sporosarcina; s__Unclassified_Sporosarcina
otu20961	0.0	2.4	k__Bacteria; p__Bacteroidetes; c__Bacteroidia; o__Bacteroidales; f__[Barnesiellaceae]; g__Unclassified_[Barnesiellaceae]; s__Unclassified_[Barnesiellaceae]
otu21213	1.92307692308	0.0	k__Bacteria; p__Acidobacteria; c__Acidobacteria-6; o__iii1-15; f__Unclassified_iii1-15; g__Unclassified_iii1-15; s__Unclassified_iii1-15
otu22159	0.0	2.4	k__Bacteria; p__Acidobacteria; c__Acidobacteria-6; o__iii1-15; f__Unclassified_iii1-15; g__Unclassified_iii1-15; s__Unclassified_iii1-15
otu86	0.0	1.8	k__Bacteria; p__Proteobacteria; c__Betaproteobacteria; o__Burkholderiales; f__Comamonadaceae; g__Unclassified_Comamonadaceae; s__Unclassified_Comamonadaceae
otu671	0.0	3.0	k__Bacteria; p__Nitrospirae; c__Nitrospira; o__Nitrospirales; f__[Thermodesulfovibrionaceae]; g__GOUTA19; s__Unclassified_GOUTA19
otu1064	0.0	2.3	k__Bacteria; p__Chloroflexi; c__Thermomicrobia; o__JG30-KF-CM45; f__Unclassified_JG30-KF-CM45; g__Unclassified_JG30-KF-CM45; s__Unclassified_JG30-KF-CM45
otu1408	0.0	2.3	k__Bacteria; p__Lentisphaerae; c__[Lentisphaeria]; o__Z20; f__R4-45B; g__Unclassified_R4-45B; s__Unclassified_R4-45B
otu2533	0.0	3.0	k__Bacteria; p__Gemmatimonadetes; c__Gemmatimonadetes; o__Gemmatimonadales; f__Unclassified_Gemmatimonadales; g__Unclassified_Gemmatimonadales; s__Unclassified_Gemmatimonadales
otu3635	0.0	2.8	k__Bacteria; p__Firmicutes; c__Clostridia; o__Clostridiales; f__Lachnospiraceae; g__Unclassified_Lachnospiraceae; s__Unclassified_Lachnospiraceae
otu4190	0.0	2.4	k__Bacteria; p__Firmicutes; c__Clostridia; o__Clostridiales; f__Lachnospiraceae; g__Unclassified_Lachnospiraceae; s__Unclassified_Lachnospiraceae
otu5931	0.153846153846	2.2	k__Bacteria; p__Lentisphaerae; c__[Lentisphaeria]; o__Victivallales; f__Victivallaceae; g__Unclassified_Victivallaceae; s__Unclassified_Victivallaceae
otu6802	0.0	2.4	k__Bacteria; p__Proteobacteria; c__Gammaproteobacteria; o__Xanthomonadales; f__Sinobacteraceae; g__Unclassified_Sinobacteraceae; s__Unclassified_Sinobacteraceae
otu7707	0.0	1.8	k__Bacteria; p__Proteobacteria; c__Betaproteobacteria; o__Burkholderiales; f__Comamonadaceae; g__Unclassified_Comamonadaceae; s__Unclassified_Comamonadaceae
otu9088	0.0	2.4	k__Bacteria; p__Firmicutes; c__Clostridia; o__Clostridiales; f__Ruminococcaceae; g__Ruminococcus; s__Unclassified_Ruminococcus
otu9776	0.307692307692	1.8	k__Bacteria; p__Firmicutes; c__Clostridia; o__Clostridiales; f__Ruminococcaceae; g__Unclassified_Ruminococcaceae; s__Unclassified_Ruminococcaceae
otu10775	0.692307692308	0.8	k__Bacteria; p__Proteobacteria; c__Gammaproteobacteria; o__Xanthomonadales; f__Sinobacteraceae; g__Unclassified_Sinobacteraceae; s__Unclassified_Sinobacteraceae
otu12346	0.0	2.2	k__Bacteria; p__Proteobacteria; c__Betaproteobacteria; o__MND1; f__Unclassified_MND1; g__Unclassified_MND1; s__Unclassified_MND1
otu12723	0.0	2.8	k__Bacteria; p__Bacteroidetes; c__Bacteroidia; o__Bacteroidales; f__S24-7; g__Unclassified_S24-7; s__Unclassified_S24-7
otu15080	0.615384615385	0.9	k__Bacteria; p__Fusobacteria; c__Fusobacteriia; o__Fusobacteriales; f__Leptotrichiaceae; g__Unclassified_Leptotrichiaceae; s__Unclassified_Leptotrichiaceae
otu15877	0.461538461538	1.7	k__Bacteria; p__Firmicutes; c__Clostridia; o__Clostridiales; f__Unclassified_Clostridiales; g__Unclassified_Clostridiales; s__Unclassified_Clostridiales
otu18116	0.692307692308	1.4	k__Bacteria; p__Proteobacteria; c__Alphaproteobacteria; o__Unclassified_Alphaproteobacteria; f__Unclassified_Alphaproteobacteria; g__Unclassified_Alphaproteobacteria; s__Unclassified_Alphaproteobacteria
otu19404	1.23076923077	0.6	k__Bacteria; p__Fusobacteria; c__Fusobacteriia; o__Fusobacteriales; f__Leptotrichiaceae; g__Unclassified_Leptotrichiaceae; s__Unclassified_Leptotrichiaceae
otu19422	0.923076923077	0.8	k__Bacteria; p__Firmicutes; c__Clostridia; o__Clostridiales; f__Ruminococcaceae; g__Unclassified_Ruminococcaceae; s__Unclassified_Ruminococcaceae
otu19715	1.07692307692	0.6	k__Bacteria; p__Proteobacteria; c__Epsilonproteobacteria; o__Campylobacterales; f__Campylobacteraceae; g__Campylobacter; s__Unclassified_Campylobacter
otu22909	0.0	2.8	k__Bacteria; p__Proteobacteria; c__Gammaproteobacteria; o__Xanthomonadales; f__Xanthomonadaceae; g__Unclassified_Xanthomonadaceae; s__Unclassified_Xanthomonadaceae
otu23497	0.0	2.8	k__Bacteria; p__TM7; c__TM7-3; o__CW040; f__F16; g__Unclassified_F16; s__Unclassified_F16
otu62	0.0	2.2	k__Bacteria; p__Bacteroidetes; c__Bacteroidia; o__Bacteroidales; f__[Paraprevotellaceae]; g__[Prevotella]; s__Unclassified_[Prevotella]
otu947	1.76923076923	0.0	k__Bacteria; p__Firmicutes; c__Clostridia; o__Clostridiales; f__Unclassified_Clostridiales; g__Unclassified_Clostridiales; s__Unclassified_Clostridiales
otu2013	1.07692307692	0.5	k__Bacteria; p__Fusobacteria; c__Fusobacteriia; o__Fusobacteriales; f__Leptotrichiaceae; g__Unclassified_Leptotrichiaceae; s__Unclassified_Leptotrichiaceae
otu2691	0.153846153846	1.9	k__Bacteria; p__Actinobacteria; c__Actinobacteria; o__Actinomycetales; f__Actinomycetaceae; g__Mobiluncus; s__Unclassified_Mobiluncus
otu2966	0.384615384615	1.9	k__Bacteria; p__Firmicutes; c__Clostridia; o__Clostridiales; f__Clostridiaceae; g__Clostridium; s__Clostridium_perfringens
otu3400	0.0	2.0	k__Bacteria; p__Firmicutes; c__Clostridia; o__Clostridiales; f__Ruminococcaceae; g__Ruminococcus; s__Unclassified_Ruminococcus
otu4830	0.0	2.0	k__Bacteria; p__Proteobacteria; c__Gammaproteobacteria; o__[Marinicellales]; f__[Marinicellaceae]; g__Unclassified_[Marinicellaceae]; s__Unclassified_[Marinicellaceae]
otu5095	0.230769230769	1.9	k__Bacteria; p__Firmicutes; c__Bacilli; o__Lactobacillales; f__Enterococcaceae; g__Enterococcus; s__Enterococcus_cecorum
otu8364	0.307692307692	2.0	k__Bacteria; p__Proteobacteria; c__Alphaproteobacteria; o__Sphingomonadales; f__Sphingomonadaceae; g__Unclassified_Sphingomonadaceae; s__Unclassified_Sphingomonadaceae
otu9269	0.923076923077	1.0	k__Bacteria; p__Proteobacteria; c__Deltaproteobacteria; o__Myxococcales; f__Haliangiaceae; g__Unclassified_Haliangiaceae; s__Unclassified_Haliangiaceae
otu10373	0.0	1.9	k__Bacteria; p__Firmicutes; c__Clostridia; o__Clostridiales; f__Lachnospiraceae; g__Unclassified_Lachnospiraceae; s__Unclassified_Lachnospiraceae
otu10971	0.0	2.5	k__Bacteria; p__Bacteroidetes; c__Bacteroidia; o__Bacteroidales; f__S24-7; g__Unclassified_S24-7; s__Unclassified_S24-7
otu10996	0.769230769231	1.2	k__Bacteria; p__Verrucomicrobia; c__Verruco-5; o__WCHB1-41; f__RFP12; g__Unclassified_RFP12; s__Unclassified_RFP12
otu11474	1.46153846154	0.5	k__Bacteria; p__Firmicutes; c__Clostridia; o__Clostridiales; f__[Acidaminobacteraceae]; g__Fusibacter; s__Unclassified_Fusibacter
otu14842	0.307692307692	1.6	k__Bacteria; p__Firmicutes; c__Bacilli; o__Bacillales; f__Bacillaceae; g__Bacillus; s__Bacillus_foraminis
otu17461	1.38461538462	0.0	k__Bacteria; p__Firmicutes; c__Clostridia; o__Clostridiales; f__[Tissierellaceae]; g__Unclassified_[Tissierellaceae]; s__Unclassified_[Tissierellaceae]
otu18328	1.84615384615	0.0	k__Bacteria; p__Firmicutes; c__Clostridia; o__Clostridiales; f__Lachnospiraceae; g__Unclassified_Lachnospiraceae; s__Unclassified_Lachnospiraceae
otu18565	0.153846153846	2.1	k__Bacteria; p__Firmicutes; c__Clostridia; o__Clostridiales; f__Lachnospiraceae; g__Unclassified_Lachnospiraceae; s__Unclassified_Lachnospiraceae
otu19039	0.0	2.1	k__Bacteria; p__Bacteroidetes; c__Bacteroidia; o__Bacteroidales; f__Prevotellaceae; g__Prevotella; s__Prevotella_copri
otu20982	0.461538461538	1.8	k__Bacteria; p__Proteobacteria; c__Alphaproteobacteria; o__Rhodospirillales; f__Rhodospirillaceae; g__Unclassified_Rhodospirillaceae; s__Unclassified_Rhodospirillaceae
otu21083	0.0769230769231	2.4	k__Bacteria; p__Firmicutes; c__Clostridia; o__Clostridiales; f__Clostridiaceae; g__Clostridium; s__Unclassified_Clostridium
otu21703	0.538461538462	1.8	k__Bacteria; p__Firmicutes; c__Clostridia; o__Clostridiales; f__Unclassified_Clostridiales; g__Unclassified_Clostridiales; s__Unclassified_Clostridiales
otu22002	0.615384615385	1.4	k__Bacteria; p__Firmicutes; c__Clostridia; o__Clostridiales; f__Ruminococcaceae; g__Unclassified_Ruminococcaceae; s__Unclassified_Ruminococcaceae
otu22390	0.0	1.8	k__Bacteria; p__Chloroflexi; c__Anaerolineae; o__SBR1031; f__A4b; g__Unclassified_A4b; s__Unclassified_A4b
otu23302	0.307692307692	2.0	k__Bacteria; p__Bacteroidetes; c__Bacteroidia; o__Bacteroidales; f__Unclassified_Bacteroidales; g__Unclassified_Bacteroidales; s__Unclassified_Bacteroidales
otu23483	0.0	2.2	k__Bacteria; p__Bacteroidetes; c__Bacteroidia; o__Bacteroidales; f__Unclassified_Bacteroidales; g__Unclassified_Bacteroidales; s__Unclassified_Bacteroidales
otu592	0.0769230769231	1.8	k__Bacteria; p__Bacteroidetes; c__Bacteroidia; o__Bacteroidales; f__Bacteroidaceae; g__5-7N15; s__Unclassified_5-7N15
otu1454	0.153846153846	1.9	k__Bacteria; p__Verrucomicrobia; c__Verruco-5; o__WCHB1-41; f__RFP12; g__Unclassified_RFP12; s__Unclassified_RFP12
otu2245	0.846153846154	0.9	k__Bacteria; p__Firmicutes; c__Clostridia; o__Clostridiales; f__Ruminococcaceae; g__Unclassified_Ruminococcaceae; s__Unclassified_Ruminococcaceae
otu2296	0.0	1.7	k__Bacteria; p__Proteobacteria; c__Alphaproteobacteria; o__Rhodobacterales; f__Rhodobacteraceae; g__Unclassified_Rhodobacteraceae; s__Unclassified_Rhodobacteraceae
otu3095	0.0	2.3	k__Bacteria; p__Proteobacteria; c__Deltaproteobacteria; o__Myxococcales; f__OM27; g__Unclassified_OM27; s__Unclassified_OM27
otu3899	0.692307692308	1.3	k__Bacteria; p__Proteobacteria; c__Alphaproteobacteria; o__Rhodobacterales; f__Rhodobacteraceae; g__Rhodobacter; s__Unclassified_Rhodobacter
otu4586	0.0	2.3	k__Bacteria; p__Acidobacteria; c__Acidobacteria-6; o__iii1-15; f__Unclassified_iii1-15; g__Unclassified_iii1-15; s__Unclassified_iii1-15
otu5717	1.23076923077	0.6	k__Bacteria; p__Actinobacteria; c__Actinobacteria; o__Actinomycetales; f__Corynebacteriaceae; g__Corynebacterium; s__Unclassified_Corynebacterium
otu6940	0.0	2.6	k__Bacteria; p__Actinobacteria; c__Acidimicrobiia; o__Acidimicrobiales; f__Unclassified_Acidimicrobiales; g__Unclassified_Acidimicrobiales; s__Unclassified_Acidimicrobiales
otu7381	0.0	1.8	k__Bacteria; p__[Thermi]; c__Deinococci; o__Deinococcales; f__Deinococcaceae; g__Deinococcus; s__Unclassified_Deinococcus
otu7782	1.38461538462	0.5	k__Bacteria; p__Bacteroidetes; c__Sphingobacteriia; o__Sphingobacteriales; f__Sphingobacteriaceae; g__Sphingobacterium; s__Sphingobacterium_multivorum
otu8290	0.307692307692	1.7	k__Bacteria; p__Firmicutes; c__Clostridia; o__Clostridiales; f__Ruminococcaceae; g__Unclassified_Ruminococcaceae; s__Unclassified_Ruminococcaceae
otu8388	0.0	1.9	k__Bacteria; p__Bacteroidetes; c__Bacteroidia; o__Bacteroidales; f__Bacteroidaceae; g__5-7N15; s__Unclassified_5-7N15
otu8782	1.15384615385	0.3	k__Bacteria; p__Verrucomicrobia; c__Verruco-5; o__WCHB1-41; f__RFP12; g__Unclassified_RFP12; s__Unclassified_RFP12
otu11497	0.0	2.3	k__Bacteria; p__Firmicutes; c__Clostridia; o__Clostridiales; f__Unclassified_Clostridiales; g__Unclassified_Clostridiales; s__Unclassified_Clostridiales
otu11690	0.0	2.3	k__Bacteria; p__Firmicutes; c__Clostridia; o__Thermoanaerobacterales; f__Thermoanaerobacteraceae; g__Thermoanaerobacter; s__Unclassified_Thermoanaerobacter
otu12026	0.307692307692	1.8	k__Bacteria; p__Firmicutes; c__Clostridia; o__Clostridiales; f__Veillonellaceae; g__Megamonas; s__Unclassified_Megamonas
otu12820	0.307692307692	1.8	k__Bacteria; p__Firmicutes; c__Bacilli; o__Lactobacillales; f__Leuconostocaceae; g__Unclassified_Leuconostocaceae; s__Unclassified_Leuconostocaceae
otu13943	0.153846153846	1.9	k__Bacteria; p__Bacteroidetes; c__Bacteroidia; o__Bacteroidales; f__Rikenellaceae; g__Unclassified_Rikenellaceae; s__Unclassified_Rikenellaceae
otu14175	0.615384615385	1.2	k__Bacteria; p__Tenericutes; c__Mollicutes; o__RF39; f__Unclassified_RF39; g__Unclassified_RF39; s__Unclassified_RF39
otu16106	0.923076923077	0.8	k__Bacteria; p__Fusobacteria; c__Fusobacteriia; o__Fusobacteriales; f__Leptotrichiaceae; g__Unclassified_Leptotrichiaceae; s__Unclassified_Leptotrichiaceae
otu18010	0.0	1.9	k__Bacteria; p__Actinobacteria; c__Coriobacteriia; o__Coriobacteriales; f__Coriobacteriaceae; g__Eggerthella; s__Eggerthella_lenta
otu18095	0.307692307692	1.7	k__Bacteria; p__Actinobacteria; c__Actinobacteria; o__Actinomycetales; f__Micromonosporaceae; g__Phytohabitans; s__Phytohabitans_suffuscus
otu19746	0.230769230769	1.8	k__Bacteria; p__Firmicutes; c__Clostridia; o__Clostridiales; f__Ruminococcaceae; g__Unclassified_Ruminococcaceae; s__Unclassified_Ruminococcaceae
otu21179	0.0	2.1	k__Bacteria; p__Gemmatimonadetes; c__Gemm-1; o__Unclassified_Gemm-1; f__Unclassified_Gemm-1; g__Unclassified_Gemm-1; s__Unclassified_Gemm-1
otu21463	0.0	2.1	k__Bacteria; p__Firmicutes; c__Clostridia; o__Clostridiales; f__Ruminococcaceae; g__Unclassified_Ruminococcaceae; s__Unclassified_Ruminococcaceae
otu21864	0.153846153846	1.5	k__Bacteria; p__Proteobacteria; c__Betaproteobacteria; o__Burkholderiales; f__Comamonadaceae; g__Alicycliphilus; s__Unclassified_Alicycliphilus
otu22082	1.07692307692	0.8	k__Bacteria; p__Chloroflexi; c__Anaerolineae; o__H39; f__Unclassified_H39; g__Unclassified_H39; s__Unclassified_H39
otu23662	0.0	2.3	k__Bacteria; p__Proteobacteria; c__Deltaproteobacteria; o__Syntrophobacterales; f__Syntrophobacteraceae; g__Unclassified_Syntrophobacteraceae; s__Unclassified_Syntrophobacteraceae
otu23730	1.76923076923	0.0	k__Bacteria; p__Nitrospirae; c__Nitrospira; o__Nitrospirales; f__[Thermodesulfovibrionaceae]; g__GOUTA19; s__Unclassified_GOUTA19
otu254	1.53846153846	0.2	k__Bacteria; p__Tenericutes; c__CK-1C4-19; o__Unclassified_CK-1C4-19; f__Unclassified_CK-1C4-19; g__Unclassified_CK-1C4-19; s__Unclassified_CK-1C4-19
otu1293	0.230769230769	1.6	k__Bacteria; p__Bacteroidetes; c__Sphingobacteriia; o__Sphingobacteriales; f__Sphingobacteriaceae; g__Unclassified_Sphingobacteriaceae; s__Unclassified_Sphingobacteriaceae
otu3049	1.15384615385	0.0	k__Bacteria; p__Firmicutes; c__Bacilli; o__Lactobacillales; f__Aerococcaceae; g__Unclassified_Aerococcaceae; s__Unclassified_Aerococcaceae
otu3663	0.0	2.2	k__Bacteria; p__Firmicutes; c__Bacilli; o__Lactobacillales; f__Streptococcaceae; g__Streptococcus; s__Streptococcus_agalactiae
otu3972	0.153846153846	1.8	k__Bacteria; p__Firmicutes; c__Clostridia; o__Clostridiales; f__Ruminococcaceae; g__Unclassified_Ruminococcaceae; s__Unclassified_Ruminococcaceae
otu6819	0.307692307692	1.4	k__Bacteria; p__Proteobacteria; c__Gammaproteobacteria; o__Pseudomonadales; f__Moraxellaceae; g__Moraxella; s__Unclassified_Moraxella
otu7119	0.538461538462	1.2	k__Bacteria; p__Elusimicrobia; c__Elusimicrobia; o__Elusimicrobiales; f__Unclassified_Elusimicrobiales; g__Unclassified_Elusimicrobiales; s__Unclassified_Elusimicrobiales
otu7193	1.61538461538	0.0	No blast hit
otu7328	0.153846153846	2.2	No blast hit
otu9951	0.923076923077	0.9	k__Bacteria; p__Firmicutes; c__Clostridia; o__Clostridiales; f__Lachnospiraceae; g__Coprococcus; s__Unclassified_Coprococcus
otu10831	1.76923076923	0.0	k__Bacteria; p__Planctomycetes; c__Planctomycetia; o__Gemmatales; f__Isosphaeraceae; g__Unclassified_Isosphaeraceae; s__Unclassified_Isosphaeraceae
otu11289	0.0	2.2	k__Bacteria; p__Firmicutes; c__Clostridia; o__Clostridiales; f__Christensenellaceae; g__Unclassified_Christensenellaceae; s__Unclassified_Christensenellaceae
otu11538	1.07692307692	0.5	k__Bacteria; p__Cyanobacteria; c__4C0d-2; o__YS2; f__Unclassified_YS2; g__Unclassified_YS2; s__Unclassified_YS2
otu11661	0.0	1.8	k__Bacteria; p__Verrucomicrobia; c__Verruco-5; o__WCHB1-41; f__Unclassified_WCHB1-41; g__Unclassified_WCHB1-41; s__Unclassified_WCHB1-41
otu11845	0.846153846154	0.9	k__Bacteria; p__Firmicutes; c__Clostridia; o__Clostridiales; f__Ruminococcaceae; g__Unclassified_Ruminococcaceae; s__Unclassified_Ruminococcaceae
otu12656	0.0	1.9	k__Bacteria; p__Actinobacteria; c__Coriobacteriia; o__Coriobacteriales; f__Coriobacteriaceae; g__Collinsella; s__Unclassified_Collinsella
otu13127	0.0	2.2	k__Bacteria; p__Proteobacteria; c__Gammaproteobacteria; o__Xanthomonadales; f__Sinobacteraceae; g__Unclassified_Sinobacteraceae; s__Unclassified_Sinobacteraceae
otu13181	1.69230769231	0.0	k__Bacteria; p__Tenericutes; c__Mollicutes; o__Acholeplasmatales; f__Acholeplasmataceae; g__Acholeplasma; s__Unclassified_Acholeplasma
otu13543	0.0	2.0	k__Bacteria; p__Firmicutes; c__Clostridia; o__Clostridiales; f__Unclassified_Clostridiales; g__Unclassified_Clostridiales; s__Unclassified_Clostridiales
otu15819	0.846153846154	0.6	k__Bacteria; p__Fusobacteria; c__Fusobacteriia; o__Fusobacteriales; f__Leptotrichiaceae; g__Unclassified_Leptotrichiaceae; s__Unclassified_Leptotrichiaceae
otu17273	0.0	1.8	k__Bacteria; p__Proteobacteria; c__Alphaproteobacteria; o__Rickettsiales; f__Unclassified_Rickettsiales; g__Unclassified_Rickettsiales; s__Unclassified_Rickettsiales
otu18009	1.15384615385	0.8	k__Bacteria; p__Firmicutes; c__Clostridia; o__Clostridiales; f__Ruminococcaceae; g__Unclassified_Ruminococcaceae; s__Unclassified_Ruminococcaceae
otu18727	0.384615384615	1.4	k__Bacteria; p__Firmicutes; c__Clostridia; o__Clostridiales; f__Christensenellaceae; g__Unclassified_Christensenellaceae; s__Unclassified_Christensenellaceae
otu19729	0.538461538462	0.8	k__Bacteria; p__Actinobacteria; c__Actinobacteria; o__Actinomycetales; f__Microbacteriaceae; g__Agrococcus; s__Agrococcus_jenensis
otu20969	0.230769230769	1.5	k__Bacteria; p__Firmicutes; c__Clostridia; o__Clostridiales; f__Ruminococcaceae; g__Unclassified_Ruminococcaceae; s__Unclassified_Ruminococcaceae
otu22309	0.0	2.1	k__Bacteria; p__Firmicutes; c__Clostridia; o__Clostridiales; f__Unclassified_Clostridiales; g__Unclassified_Clostridiales; s__Unclassified_Clostridiales
otu22573	0.692307692308	1.1	k__Bacteria; p__Proteobacteria; c__Alphaproteobacteria; o__Sphingomonadales; f__Sphingomonadaceae; g__Sphingomonas; s__Unclassified_Sphingomonas
otu600	1.15384615385	0.4	k__Bacteria; p__Fusobacteria; c__Fusobacteriia; o__Fusobacteriales; f__Leptotrichiaceae; g__Unclassified_Leptotrichiaceae; s__Unclassified_Leptotrichiaceae
otu640	0.0	1.6	k__Bacteria; p__Proteobacteria; c__Alphaproteobacteria; o__Rhodobacterales; f__Hyphomonadaceae; g__Unclassified_Hyphomonadaceae; s__Unclassified_Hyphomonadaceae
otu896	0.0	1.8	k__Bacteria; p__Firmicutes; c__Clostridia; o__Clostridiales; f__Veillonellaceae; g__Unclassified_Veillonellaceae; s__Unclassified_Veillonellaceae
otu3014	0.0	2.2	k__Bacteria; p__Firmicutes; c__Clostridia; o__Clostridiales; f__Unclassified_Clostridiales; g__Unclassified_Clostridiales; s__Unclassified_Clostridiales
otu3317	1.69230769231	0.0	k__Bacteria; p__WPS-2; c__Unclassified_WPS-2; o__Unclassified_WPS-2; f__Unclassified_WPS-2; g__Unclassified_WPS-2; s__Unclassified_WPS-2
otu3940	0.692307692308	1.3	k__Bacteria; p__Firmicutes; c__Clostridia; o__Clostridiales; f__Ruminococcaceae; g__Unclassified_Ruminococcaceae; s__Unclassified_Ruminococcaceae
otu3970	0.0	2.2	k__Bacteria; p__Firmicutes; c__Clostridia; o__Clostridiales; f__Ruminococcaceae; g__Unclassified_Ruminococcaceae; s__Unclassified_Ruminococcaceae
otu4435	1.0	0.6	k__Bacteria; p__Firmicutes; c__Clostridia; o__Clostridiales; f__Ruminococcaceae; g__Unclassified_Ruminococcaceae; s__Unclassified_Ruminococcaceae
otu6718	1.15384615385	0.6	k__Bacteria; p__Proteobacteria; c__Alphaproteobacteria; o__Rickettsiales; f__Unclassified_Rickettsiales; g__Unclassified_Rickettsiales; s__Unclassified_Rickettsiales
otu7921	1.23076923077	0.4	k__Bacteria; p__Fusobacteria; c__Fusobacteriia; o__Fusobacteriales; f__Leptotrichiaceae; g__Unclassified_Leptotrichiaceae; s__Unclassified_Leptotrichiaceae
otu8615	0.0	2.1	k__Bacteria; p__Proteobacteria; c__Deltaproteobacteria; o__Myxococcales; f__Haliangiaceae; g__Unclassified_Haliangiaceae; s__Unclassified_Haliangiaceae
otu9488	0.0	2.2	k__Bacteria; p__Gemmatimonadetes; c__Gemm-5; o__Unclassified_Gemm-5; f__Unclassified_Gemm-5; g__Unclassified_Gemm-5; s__Unclassified_Gemm-5
otu9871	1.38461538462	0.0	k__Bacteria; p__Firmicutes; c__Bacilli; o__Bacillales; f__Bacillaceae; g__Unclassified_Bacillaceae; s__Unclassified_Bacillaceae
otu10130	1.69230769231	0.0	k__Bacteria; p__TM7; c__TM7-1; o__Unclassified_TM7-1; f__Unclassified_TM7-1; g__Unclassified_TM7-1; s__Unclassified_TM7-1
otu10277	0.0	2.0	k__Bacteria; p__Actinobacteria; c__Acidimicrobiia; o__Acidimicrobiales; f__Unclassified_Acidimicrobiales; g__Unclassified_Acidimicrobiales; s__Unclassified_Acidimicrobiales
otu10928	0.0	2.2	k__Bacteria; p__Firmicutes; c__Clostridia; o__Clostridiales; f__Lachnospiraceae; g__Blautia; s__Unclassified_Blautia
otu13879	1.69230769231	0.2	k__Bacteria; p__Proteobacteria; c__Alphaproteobacteria; o__Rhizobiales; f__Hyphomicrobiaceae; g__Devosia; s__Unclassified_Devosia
otu14948	0.538461538462	1.1	k__Bacteria; p__Bacteroidetes; c__Flavobacteriia; o__Flavobacteriales; f__Flavobacteriaceae; g__Flavobacterium; s__Unclassified_Flavobacterium
otu18197	1.30769230769	0.5	k__Bacteria; p__Bacteroidetes; c__Bacteroidia; o__Bacteroidales; f__Rikenellaceae; g__Blvii28; s__Unclassified_Blvii28
otu18600	0.153846153846	1.8	k__Bacteria; p__Firmicutes; c__Clostridia; o__Clostridiales; f__Lachnospiraceae; g__Roseburia; s__Unclassified_Roseburia
otu18893	1.69230769231	0.0	k__Bacteria; p__Proteobacteria; c__Alphaproteobacteria; o__Rhodospirillales; f__Rhodospirillaceae; g__Unclassified_Rhodospirillaceae; s__Unclassified_Rhodospirillaceae
otu19681	1.53846153846	0.2	k__Bacteria; p__Actinobacteria; c__Actinobacteria; o__Actinomycetales; f__Corynebacteriaceae; g__Corynebacterium; s__Unclassified_Corynebacterium
otu20813	0.307692307692	1.4	k__Bacteria; p__Proteobacteria; c__Gammaproteobacteria; o__Xanthomonadales; f__Xanthomonadaceae; g__Unclassified_Xanthomonadaceae; s__Unclassified_Xanthomonadaceae
otu22595	0.0	2.2	k__Bacteria; p__Firmicutes; c__Clostridia; o__Clostridiales; f__[Tissierellaceae]; g__Helcococcus; s__Unclassified_Helcococcus
otu23144	0.0	1.8	k__Bacteria; p__Actinobacteria; c__Actinobacteria; o__Actinomycetales; f__Streptomycetaceae; g__Streptomyces; s__Streptomyces_lanatus
otu23723	0.0	2.1	k__Bacteria; p__Actinobacteria; c__Acidimicrobiia; o__Acidimicrobiales; f__EB1017; g__Unclassified_EB1017; s__Unclassified_EB1017
otu504	0.0	1.9	k__Bacteria; p__Firmicutes; c__Clostridia; o__Clostridiales; f__Ruminococcaceae; g__Unclassified_Ruminococcaceae; s__Unclassified_Ruminococcaceae
otu554	0.0	2.2	k__Bacteria; p__Acidobacteria; c__Solibacteres; o__Solibacterales; f__Unclassified_Solibacterales; g__Unclassified_Solibacterales; s__Unclassified_Solibacterales
otu1748	0.0	2.0	k__Bacteria; p__Actinobacteria; c__Thermoleophilia; o__Solirubrobacterales; f__Unclassified_Solirubrobacterales; g__Unclassified_Solirubrobacterales; s__Unclassified_Solirubrobacterales
otu1798	0.615384615385	1.3	k__Bacteria; p__Firmicutes; c__Clostridia; o__Clostridiales; f__Unclassified_Clostridiales; g__Unclassified_Clostridiales; s__Unclassified_Clostridiales
otu2688	0.0	2.0	k__Bacteria; p__Actinobacteria; c__Actinobacteria; o__Actinomycetales; f__Propionibacteriaceae; g__Unclassified_Propionibacteriaceae; s__Unclassified_Propionibacteriaceae
otu4488	0.307692307692	2.1	k__Bacteria; p__Proteobacteria; c__Deltaproteobacteria; o__Myxococcales; f__Unclassified_Myxococcales; g__Unclassified_Myxococcales; s__Unclassified_Myxococcales
otu4545	0.0	2.0	k__Bacteria; p__Gemmatimonadetes; c__Gemmatimonadetes; o__Gemmatimonadales; f__Unclassified_Gemmatimonadales; g__Unclassified_Gemmatimonadales; s__Unclassified_Gemmatimonadales
otu5511	0.0	2.5	k__Bacteria; p__Firmicutes; c__Clostridia; o__Clostridiales; f__Unclassified_Clostridiales; g__Unclassified_Clostridiales; s__Unclassified_Clostridiales
otu7216	0.153846153846	1.6	k__Bacteria; p__Firmicutes; c__Clostridia; o__Clostridiales; f__Ruminococcaceae; g__Unclassified_Ruminococcaceae; s__Unclassified_Ruminococcaceae
otu7434	0.846153846154	0.8	k__Bacteria; p__Firmicutes; c__Clostridia; o__Clostridiales; f__Ruminococcaceae; g__Unclassified_Ruminococcaceae; s__Unclassified_Ruminococcaceae
otu7592	0.230769230769	1.3	k__Bacteria; p__Firmicutes; c__Clostridia; o__Clostridiales; f__Ruminococcaceae; g__Unclassified_Ruminococcaceae; s__Unclassified_Ruminococcaceae
otu9783	0.0	1.8	k__Bacteria; p__Firmicutes; c__Clostridia; o__Clostridiales; f__Unclassified_Clostridiales; g__Unclassified_Clostridiales; s__Unclassified_Clostridiales
otu11926	0.0	1.9	k__Bacteria; p__Firmicutes; c__Clostridia; o__Clostridiales; f__Ruminococcaceae; g__Unclassified_Ruminococcaceae; s__Unclassified_Ruminococcaceae
otu12162	0.615384615385	0.8	k__Bacteria; p__Lentisphaerae; c__[Lentisphaeria]; o__Z20; f__R4-45B; g__Unclassified_R4-45B; s__Unclassified_R4-45B
otu12682	0.0	1.9	k__Bacteria; p__Proteobacteria; c__Deltaproteobacteria; o__Myxococcales; f__Unclassified_Myxococcales; g__Unclassified_Myxococcales; s__Unclassified_Myxococcales
otu13625	0.0	2.4	k__Bacteria; p__Proteobacteria; c__Deltaproteobacteria; o__Myxococcales; f__Unclassified_Myxococcales; g__Unclassified_Myxococcales; s__Unclassified_Myxococcales
otu14823	0.0	2.0	k__Bacteria; p__Firmicutes; c__Clostridia; o__Clostridiales; f__Ruminococcaceae; g__Unclassified_Ruminococcaceae; s__Unclassified_Ruminococcaceae
otu15213	0.0	1.9	k__Bacteria; p__Firmicutes; c__Clostridia; o__Clostridiales; f__Ruminococcaceae; g__Unclassified_Ruminococcaceae; s__Unclassified_Ruminococcaceae
otu16587	0.384615384615	1.5	k__Bacteria; p__Firmicutes; c__Clostridia; o__Clostridiales; f__Ruminococcaceae; g__Unclassified_Ruminococcaceae; s__Unclassified_Ruminococcaceae
otu16846	0.0	2.0	k__Bacteria; p__Firmicutes; c__Clostridia; o__Clostridiales; f__Peptococcaceae; g__Unclassified_Peptococcaceae; s__Unclassified_Peptococcaceae
otu19593	0.0	1.5	k__Bacteria; p__Fusobacteria; c__Fusobacteriia; o__Fusobacteriales; f__Leptotrichiaceae; g__Unclassified_Leptotrichiaceae; s__Unclassified_Leptotrichiaceae
otu20592	0.0	2.0	k__Bacteria; p__Bacteroidetes; c__Bacteroidia; o__Bacteroidales; f__Bacteroidaceae; g__Bacteroides; s__Bacteroides_fragilis
otu20846	0.0	1.7	k__Bacteria; p__Actinobacteria; c__Coriobacteriia; o__Coriobacteriales; f__Coriobacteriaceae; g__Unclassified_Coriobacteriaceae; s__Unclassified_Coriobacteriaceae
otu21050	0.0	2.6	k__Bacteria; p__Chloroflexi; c__Anaerolineae; o__Caldilineales; f__Caldilineaceae; g__Caldilinea; s__Unclassified_Caldilinea
otu21699	1.61538461538	0.0	k__Bacteria; p__Bacteroidetes; c__Bacteroidia; o__Bacteroidales; f__S24-7; g__Unclassified_S24-7; s__Unclassified_S24-7
otu21720	0.0	2.0	k__Bacteria; p__Firmicutes; c__Clostridia; o__Clostridiales; f__Ruminococcaceae; g__Oscillospira; s__Unclassified_Oscillospira
otu21768	0.0	1.9	k__Bacteria; p__Firmicutes; c__Clostridia; o__Clostridiales; f__[Mogibacteriaceae]; g__Unclassified_[Mogibacteriaceae]; s__Unclassified_[Mogibacteriaceae]
otu967	1.15384615385	0.2	k__Bacteria; p__Nitrospirae; c__Nitrospira; o__Nitrospirales; f__Nitrospiraceae; g__Nitrospira; s__Unclassified_Nitrospira
otu980	0.615384615385	1.0	k__Bacteria; p__Bacteroidetes; c__Bacteroidia; o__Bacteroidales; f__S24-7; g__Unclassified_S24-7; s__Unclassified_S24-7
otu982	0.307692307692	1.4	k__Bacteria; p__Lentisphaerae; c__[Lentisphaeria]; o__Victivallales; f__Victivallaceae; g__Unclassified_Victivallaceae; s__Unclassified_Victivallaceae
otu1993	1.30769230769	0.2	k__Bacteria; p__Actinobacteria; c__Actinobacteria; o__Actinomycetales; f__Nocardioidaceae; g__Unclassified_Nocardioidaceae; s__Unclassified_Nocardioidaceae
otu2762	0.0	1.7	k__Bacteria; p__Firmicutes; c__Clostridia; o__Clostridiales; f__[Tissierellaceae]; g__Unclassified_[Tissierellaceae]; s__Unclassified_[Tissierellaceae]
otu6539	0.0	2.3	k__Bacteria; p__Chloroflexi; c__TK17; o__Unclassified_TK17; f__Unclassified_TK17; g__Unclassified_TK17; s__Unclassified_TK17
otu7698	0.153846153846	1.5	k__Bacteria; p__Firmicutes; c__Clostridia; o__Clostridiales; f__Christensenellaceae; g__Unclassified_Christensenellaceae; s__Unclassified_Christensenellaceae
otu7914	0.0	2.0	k__Bacteria; p__Acidobacteria; c__Solibacteres; o__Solibacterales; f__PAUC26f; g__Unclassified_PAUC26f; s__Unclassified_PAUC26f
otu8313	0.0	2.0	k__Bacteria; p__Gemmatimonadetes; c__Gemmatimonadetes; o__Unclassified_Gemmatimonadetes; f__Unclassified_Gemmatimonadetes; g__Unclassified_Gemmatimonadetes; s__Unclassified_Gemmatimonadetes
otu8993	0.0769230769231	1.5	k__Bacteria; p__Firmicutes; c__Clostridia; o__Clostridiales; f__Ruminococcaceae; g__Unclassified_Ruminococcaceae; s__Unclassified_Ruminococcaceae
otu9512	0.0	1.7	k__Bacteria; p__Bacteroidetes; c__Bacteroidia; o__Bacteroidales; f__S24-7; g__Unclassified_S24-7; s__Unclassified_S24-7
otu9532	0.846153846154	1.2	k__Bacteria; p__Cyanobacteria; c__Chloroplast; o__Stramenopiles; f__Unclassified_Stramenopiles; g__Unclassified_Stramenopiles; s__Unclassified_Stramenopiles
otu9877	1.30769230769	0.2	k__Bacteria; p__Fusobacteria; c__Fusobacteriia; o__Fusobacteriales; f__Leptotrichiaceae; g__Unclassified_Leptotrichiaceae; s__Unclassified_Leptotrichiaceae
otu12922	0.0	1.6	k__Bacteria; p__Firmicutes; c__Clostridia; o__Clostridiales; f__Clostridiaceae; g__Clostridium; s__Unclassified_Clostridium
otu13903	1.53846153846	0.0	k__Bacteria; p__Cyanobacteria; c__ML635J-21; o__Unclassified_ML635J-21; f__Unclassified_ML635J-21; g__Unclassified_ML635J-21; s__Unclassified_ML635J-21
otu16315	0.153846153846	1.3	k__Bacteria; p__Acidobacteria; c__[Chloracidobacteria]; o__RB41; f__Unclassified_RB41; g__Unclassified_RB41; s__Unclassified_RB41
otu18714	0.0	2.5	k__Bacteria; p__Firmicutes; c__Clostridia; o__Clostridiales; f__Unclassified_Clostridiales; g__Unclassified_Clostridiales; s__Unclassified_Clostridiales
otu19870	1.38461538462	0.0	k__Bacteria; p__Firmicutes; c__Clostridia; o__Clostridiales; f__[Mogibacteriaceae]; g__Unclassified_[Mogibacteriaceae]; s__Unclassified_[Mogibacteriaceae]
otu20384	0.153846153846	1.8	k__Bacteria; p__Proteobacteria; c__Epsilonproteobacteria; o__Campylobacterales; f__Helicobacteraceae; g__Unclassified_Helicobacteraceae; s__Unclassified_Helicobacteraceae
otu20454	0.692307692308	1.1	k__Bacteria; p__Firmicutes; c__Erysipelotrichi; o__Erysipelotrichales; f__Erysipelotrichaceae; g__Allobaculum; s__Unclassified_Allobaculum
otu20884	0.0	1.6	k__Bacteria; p__Bacteroidetes; c__Bacteroidia; o__Bacteroidales; f__S24-7; g__Unclassified_S24-7; s__Unclassified_S24-7
otu21336	0.615384615385	1.1	k__Bacteria; p__Firmicutes; c__Clostridia; o__Clostridiales; f__Ruminococcaceae; g__Unclassified_Ruminococcaceae; s__Unclassified_Ruminococcaceae
otu21344	0.0	1.5	k__Bacteria; p__Firmicutes; c__Clostridia; o__Clostridiales; f__Lachnospiraceae; g__Unclassified_Lachnospiraceae; s__Unclassified_Lachnospiraceae
otu21721	0.769230769231	1.0	k__Bacteria; p__Acidobacteria; c__Acidobacteria-6; o__iii1-15; f__Unclassified_iii1-15; g__Unclassified_iii1-15; s__Unclassified_iii1-15
otu21950	1.0	0.7	k__Bacteria; p__Bacteroidetes; c__Flavobacteriia; o__Flavobacteriales; f__Flavobacteriaceae; g__Unclassified_Flavobacteriaceae; s__Unclassified_Flavobacteriaceae
otu22590	0.846153846154	0.9	k__Bacteria; p__Actinobacteria; c__Actinobacteria; o__Actinomycetales; f__Sporichthyaceae; g__Unclassified_Sporichthyaceae; s__Unclassified_Sporichthyaceae
otu23021	0.153846153846	2.0	k__Bacteria; p__Bacteroidetes; c__[Saprospirae]; o__[Saprospirales]; f__Chitinophagaceae; g__Unclassified_Chitinophagaceae; s__Unclassified_Chitinophagaceae
otu23100	0.153846153846	1.6	k__Bacteria; p__Firmicutes; c__Clostridia; o__Clostridiales; f__Ruminococcaceae; g__Oscillospira; s__Unclassified_Oscillospira
otu64	0.846153846154	0.7	k__Bacteria; p__Firmicutes; c__Clostridia; o__Clostridiales; f__Unclassified_Clostridiales; g__Unclassified_Clostridiales; s__Unclassified_Clostridiales
otu359	1.15384615385	0.4	k__Bacteria; p__Proteobacteria; c__Gammaproteobacteria; o__Thiotrichales; f__Thiotrichaceae; g__Thiothrix; s__Unclassified_Thiothrix
otu528	0.0	1.9	k__Bacteria; p__Planctomycetes; c__OM190; o__agg27; f__Unclassified_agg27; g__Unclassified_agg27; s__Unclassified_agg27
otu1220	0.923076923077	0.2	k__Bacteria; p__Proteobacteria; c__Alphaproteobacteria; o__Rhizobiales; f__Brucellaceae; g__Ochrobactrum; s__Unclassified_Ochrobactrum
otu1578	0.0	1.8	k__Bacteria; p__Chloroflexi; c__Chloroflexi; o__[Roseiflexales]; f__[Kouleothrixaceae]; g__Unclassified_[Kouleothrixaceae]; s__Unclassified_[Kouleothrixaceae]
otu1974	0.846153846154	0.4	k__Bacteria; p__Fusobacteria; c__Fusobacteriia; o__Fusobacteriales; f__Leptotrichiaceae; g__Unclassified_Leptotrichiaceae; s__Unclassified_Leptotrichiaceae
otu2076	0.0	1.7	k__Bacteria; p__Actinobacteria; c__Actinobacteria; o__Actinomycetales; f__Pseudonocardiaceae; g__Pseudonocardia; s__Unclassified_Pseudonocardia
otu2896	0.769230769231	0.9	k__Bacteria; p__Bacteroidetes; c__Bacteroidia; o__Bacteroidales; f__[Paraprevotellaceae]; g__Paraprevotella; s__Unclassified_Paraprevotella
otu3020	0.0	1.6	k__Bacteria; p__Firmicutes; c__Clostridia; o__Clostridiales; f__Ruminococcaceae; g__Unclassified_Ruminococcaceae; s__Unclassified_Ruminococcaceae
otu3246	0.923076923077	0.4	k__Bacteria; p__Fusobacteria; c__Fusobacteriia; o__Fusobacteriales; f__Leptotrichiaceae; g__Unclassified_Leptotrichiaceae; s__Unclassified_Leptotrichiaceae
otu3575	0.615384615385	0.5	k__Bacteria; p__Proteobacteria; c__Epsilonproteobacteria; o__Campylobacterales; f__Campylobacteraceae; g__Campylobacter; s__Unclassified_Campylobacter
otu4004	1.38461538462	0.0	k__Bacteria; p__Actinobacteria; c__Actinobacteria; o__Actinomycetales; f__Actinomycetaceae; g__Trueperella; s__Unclassified_Trueperella
otu4913	0.0	1.6	k__Bacteria; p__WS3; c__PRR-12; o__Sediment-1; f__Unclassified_Sediment-1; g__Unclassified_Sediment-1; s__Unclassified_Sediment-1
otu5915	0.0	1.7	k__Bacteria; p__Firmicutes; c__Clostridia; o__Clostridiales; f__Ruminococcaceae; g__Unclassified_Ruminococcaceae; s__Unclassified_Ruminococcaceae
otu6440	0.0	1.9	k__Bacteria; p__Chloroflexi; c__Thermomicrobia; o__JG30-KF-CM45; f__Unclassified_JG30-KF-CM45; g__Unclassified_JG30-KF-CM45; s__Unclassified_JG30-KF-CM45
otu6826	0.0	1.6	k__Bacteria; p__Firmicutes; c__Clostridia; o__Clostridiales; f__Unclassified_Clostridiales; g__Unclassified_Clostridiales; s__Unclassified_Clostridiales
otu7018	0.0769230769231	1.7	k__Bacteria; p__Firmicutes; c__Clostridia; o__Clostridiales; f__Ruminococcaceae; g__Unclassified_Ruminococcaceae; s__Unclassified_Ruminococcaceae
otu7403	1.46153846154	0.1	k__Bacteria; p__Gemmatimonadetes; c__Gemmatimonadetes; o__Ellin5290; f__Unclassified_Ellin5290; g__Unclassified_Ellin5290; s__Unclassified_Ellin5290
otu10502	0.0	2.2	k__Bacteria; p__Proteobacteria; c__Betaproteobacteria; o__Burkholderiales; f__Comamonadaceae; g__Unclassified_Comamonadaceae; s__Unclassified_Comamonadaceae
otu12221	0.0	2.3	k__Bacteria; p__TM7; c__TM7-3; o__CW040; f__F16; g__Unclassified_F16; s__Unclassified_F16
otu12991	1.23076923077	0.4	k__Bacteria; p__Proteobacteria; c__Gammaproteobacteria; o__Vibrionales; f__Pseudoalteromonadaceae; g__Unclassified_Pseudoalteromonadaceae; s__Unclassified_Pseudoalteromonadaceae
otu13061	0.230769230769	1.3	k__Bacteria; p__Proteobacteria; c__Gammaproteobacteria; o__Xanthomonadales; f__Sinobacteraceae; g__Unclassified_Sinobacteraceae; s__Unclassified_Sinobacteraceae
otu13156	0.153846153846	1.4	k__Bacteria; p__Proteobacteria; c__Gammaproteobacteria; o__Enterobacteriales; f__Enterobacteriaceae; g__Erwinia; s__Unclassified_Erwinia
otu13606	0.0	2.0	k__Bacteria; p__Firmicutes; c__Clostridia; o__Clostridiales; f__Ruminococcaceae; g__Unclassified_Ruminococcaceae; s__Unclassified_Ruminococcaceae
otu13634	0.0	1.9	k__Bacteria; p__Acidobacteria; c__Solibacteres; o__Solibacterales; f__Unclassified_Solibacterales; g__Unclassified_Solibacterales; s__Unclassified_Solibacterales
otu15272	0.384615384615	1.3	k__Bacteria; p__Lentisphaerae; c__[Lentisphaeria]; o__Victivallales; f__Victivallaceae; g__Unclassified_Victivallaceae; s__Unclassified_Victivallaceae
otu15917	0.153846153846	1.4	k__Bacteria; p__Proteobacteria; c__Betaproteobacteria; o__Burkholderiales; f__Comamonadaceae; g__Unclassified_Comamonadaceae; s__Unclassified_Comamonadaceae
otu16111	0.0	2.4	k__Bacteria; p__Chloroflexi; c__S085; o__Unclassified_S085; f__Unclassified_S085; g__Unclassified_S085; s__Unclassified_S085
otu16956	0.0	2.0	k__Bacteria; p__Firmicutes; c__Clostridia; o__Clostridiales; f__[Acidaminobacteraceae]; g__Fusibacter; s__Unclassified_Fusibacter
otu17173	0.0	1.3	k__Bacteria; p__Lentisphaerae; c__[Lentisphaeria]; o__Victivallales; f__Victivallaceae; g__Unclassified_Victivallaceae; s__Unclassified_Victivallaceae
otu18987	0.384615384615	1.3	k__Bacteria; p__Bacteroidetes; c__Cytophagia; o__Cytophagales; f__Cyclobacteriaceae; g__Unclassified_Cyclobacteriaceae; s__Unclassified_Cyclobacteriaceae
otu19690	1.46153846154	0.0	k__Bacteria; p__Proteobacteria; c__Gammaproteobacteria; o__Xanthomonadales; f__Xanthomonadaceae; g__Unclassified_Xanthomonadaceae; s__Unclassified_Xanthomonadaceae
otu19799	0.0	2.4	k__Bacteria; p__Proteobacteria; c__Deltaproteobacteria; o__Syntrophobacterales; f__Syntrophobacteraceae; g__Syntrophobacter; s__Unclassified_Syntrophobacter
otu21145	0.153846153846	1.4	k__Bacteria; p__Proteobacteria; c__Alphaproteobacteria; o__Rhizobiales; f__Beijerinckiaceae; g__Beijerinckia; s__Unclassified_Beijerinckia
otu21562	1.38461538462	0.0	k__Bacteria; p__Proteobacteria; c__Alphaproteobacteria; o__Rhodospirillales; f__Unclassified_Rhodospirillales; g__Unclassified_Rhodospirillales; s__Unclassified_Rhodospirillales
otu21578	1.30769230769	0.0	k__Bacteria; p__Actinobacteria; c__Acidimicrobiia; o__Acidimicrobiales; f__EB1017; g__Unclassified_EB1017; s__Unclassified_EB1017
otu21683	0.0	1.9	k__Bacteria; p__Firmicutes; c__Clostridia; o__Clostridiales; f__Lachnospiraceae; g__Dorea; s__Unclassified_Dorea
otu21961	1.0	0.0	k__Bacteria; p__Bacteroidetes; c__Bacteroidia; o__Bacteroidales; f__[Barnesiellaceae]; g__Unclassified_[Barnesiellaceae]; s__Unclassified_[Barnesiellaceae]
otu22291	0.461538461538	1.1	k__Bacteria; p__Firmicutes; c__Clostridia; o__Clostridiales; f__[Mogibacteriaceae]; g__Unclassified_[Mogibacteriaceae]; s__Unclassified_[Mogibacteriaceae]
otu22472	0.384615384615	1.3	k__Bacteria; p__Cyanobacteria; c__4C0d-2; o__YS2; f__Unclassified_YS2; g__Unclassified_YS2; s__Unclassified_YS2
otu29	1.30769230769	0.0	k__Bacteria; p__Cyanobacteria; c__Chloroplast; o__Stramenopiles; f__Unclassified_Stramenopiles; g__Unclassified_Stramenopiles; s__Unclassified_Stramenopiles
otu1159	0.0	1.5	k__Bacteria; p__Proteobacteria; c__Betaproteobacteria; o__Burkholderiales; f__Comamonadaceae; g__Ramlibacter; s__Unclassified_Ramlibacter
otu1218	0.0	2.3	k__Bacteria; p__Firmicutes; c__Clostridia; o__Clostridiales; f__Lachnospiraceae; g__Unclassified_Lachnospiraceae; s__Unclassified_Lachnospiraceae
otu1359	1.46153846154	0.0	k__Bacteria; p__Proteobacteria; c__Gammaproteobacteria; o__Xanthomonadales; f__Xanthomonadaceae; g__Lysobacter; s__Unclassified_Lysobacter
otu3561	0.0	1.8	No blast hit
otu4797	0.615384615385	0.6	k__Bacteria; p__Firmicutes; c__Clostridia; o__Clostridiales; f__Unclassified_Clostridiales; g__Unclassified_Clostridiales; s__Unclassified_Clostridiales
otu4912	1.0	0.4	k__Bacteria; p__Fusobacteria; c__Fusobacteriia; o__Fusobacteriales; f__Leptotrichiaceae; g__Unclassified_Leptotrichiaceae; s__Unclassified_Leptotrichiaceae
otu7120	0.0	1.4	k__Bacteria; p__Chloroflexi; c__Anaerolineae; o__SBR1031; f__A4b; g__Unclassified_A4b; s__Unclassified_A4b
otu7648	0.153846153846	1.9	k__Bacteria; p__Cyanobacteria; c__4C0d-2; o__MLE1-12; f__Unclassified_MLE1-12; g__Unclassified_MLE1-12; s__Unclassified_MLE1-12
otu7859	0.384615384615	0.8	k__Bacteria; p__Proteobacteria; c__Epsilonproteobacteria; o__Campylobacterales; f__Campylobacteraceae; g__Campylobacter; s__Unclassified_Campylobacter
otu7889	0.0	2.0	k__Bacteria; p__Bacteroidetes; c__Bacteroidia; o__Bacteroidales; f__S24-7; g__Unclassified_S24-7; s__Unclassified_S24-7
otu8219	0.692307692308	1.1	k__Bacteria; p__Actinobacteria; c__Actinobacteria; o__Actinomycetales; f__Nakamurellaceae; g__Unclassified_Nakamurellaceae; s__Unclassified_Nakamurellaceae
otu10450	0.230769230769	1.2	k__Bacteria; p__Firmicutes; c__Clostridia; o__Clostridiales; f__Ruminococcaceae; g__Unclassified_Ruminococcaceae; s__Unclassified_Ruminococcaceae
otu10882	0.0	1.8	k__Bacteria; p__Proteobacteria; c__Deltaproteobacteria; o__Myxococcales; f__Haliangiaceae; g__Unclassified_Haliangiaceae; s__Unclassified_Haliangiaceae
otu13253	1.0	0.4	k__Bacteria; p__Fusobacteria; c__Fusobacteriia; o__Fusobacteriales; f__Leptotrichiaceae; g__Unclassified_Leptotrichiaceae; s__Unclassified_Leptotrichiaceae
otu13537	0.384615384615	1.1	k__Bacteria; p__Firmicutes; c__Clostridia; o__Clostridiales; f__[Mogibacteriaceae]; g__Unclassified_[Mogibacteriaceae]; s__Unclassified_[Mogibacteriaceae]
otu13618	1.30769230769	0.0	k__Bacteria; p__Gemmatimonadetes; c__Gemmatimonadetes; o__Gemmatimonadales; f__Unclassified_Gemmatimonadales; g__Unclassified_Gemmatimonadales; s__Unclassified_Gemmatimonadales
otu14239	0.923076923077	0.6	k__Bacteria; p__Firmicutes; c__Clostridia; o__Clostridiales; f__Ruminococcaceae; g__Unclassified_Ruminococcaceae; s__Unclassified_Ruminococcaceae
otu15737	1.46153846154	0.0	k__Bacteria; p__Firmicutes; c__Clostridia; o__Clostridiales; f__Clostridiaceae; g__Clostridium; s__Unclassified_Clostridium
otu16044	0.0	1.5	k__Bacteria; p__Firmicutes; c__Clostridia; o__Clostridiales; f__Lachnospiraceae; g__Unclassified_Lachnospiraceae; s__Unclassified_Lachnospiraceae
otu16074	0.0	1.9	k__Bacteria; p__Gemmatimonadetes; c__Gemm-1; o__Unclassified_Gemm-1; f__Unclassified_Gemm-1; g__Unclassified_Gemm-1; s__Unclassified_Gemm-1
otu16699	0.0	1.6	k__Bacteria; p__Actinobacteria; c__Coriobacteriia; o__Coriobacteriales; f__Coriobacteriaceae; g__Unclassified_Coriobacteriaceae; s__Unclassified_Coriobacteriaceae
otu20472	0.0	1.8	k__Bacteria; p__Actinobacteria; c__Acidimicrobiia; o__Acidimicrobiales; f__C111; g__Unclassified_C111; s__Unclassified_C111
otu20565	0.0	1.6	k__Bacteria; p__Bacteroidetes; c__Bacteroidia; o__Bacteroidales; f__[Odoribacteraceae]; g__Odoribacter; s__Unclassified_Odoribacter
otu21432	0.0	1.8	k__Bacteria; p__Proteobacteria; c__Alphaproteobacteria; o__Rhodospirillales; f__Rhodospirillaceae; g__Unclassified_Rhodospirillaceae; s__Unclassified_Rhodospirillaceae
otu21559	0.153846153846	1.8	k__Bacteria; p__Bacteroidetes; c__Bacteroidia; o__Bacteroidales; f__Unclassified_Bacteroidales; g__Unclassified_Bacteroidales; s__Unclassified_Bacteroidales
otu21767	0.0	1.6	k__Bacteria; p__Tenericutes; c__Mollicutes; o__RF39; f__Unclassified_RF39; g__Unclassified_RF39; s__Unclassified_RF39
otu22280	1.46153846154	0.0	k__Bacteria; p__Proteobacteria; c__Deltaproteobacteria; o__Myxococcales; f__Unclassified_Myxococcales; g__Unclassified_Myxococcales; s__Unclassified_Myxococcales
otu22500	0.153846153846	1.5	k__Bacteria; p__Proteobacteria; c__Betaproteobacteria; o__Burkholderiales; f__Oxalobacteraceae; g__Oxalobacter; s__Unclassified_Oxalobacter
otu22615	0.153846153846	1.7	k__Bacteria; p__Firmicutes; c__Clostridia; o__Clostridiales; f__Ruminococcaceae; g__Unclassified_Ruminococcaceae; s__Unclassified_Ruminococcaceae
otu523	1.46153846154	0.0	k__Bacteria; p__Proteobacteria; c__Alphaproteobacteria; o__Rhodospirillales; f__Rhodospirillaceae; g__Skermanella; s__Unclassified_Skermanella
otu848	0.0	1.8	k__Bacteria; p__Proteobacteria; c__Alphaproteobacteria; o__Rhizobiales; f__Hyphomicrobiaceae; g__Unclassified_Hyphomicrobiaceae; s__Unclassified_Hyphomicrobiaceae
otu882	0.615384615385	0.8	k__Bacteria; p__Proteobacteria; c__Betaproteobacteria; o__Burkholderiales; f__Comamonadaceae; g__Unclassified_Comamonadaceae; s__Unclassified_Comamonadaceae
otu1265	0.307692307692	1.4	k__Bacteria; p__Firmicutes; c__Clostridia; o__Clostridiales; f__Ruminococcaceae; g__Unclassified_Ruminococcaceae; s__Unclassified_Ruminococcaceae
otu4633	1.23076923077	0.0	k__Bacteria; p__Proteobacteria; c__Alphaproteobacteria; o__Rhizobiales; f__Unclassified_Rhizobiales; g__Unclassified_Rhizobiales; s__Unclassified_Rhizobiales
otu4996	0.307692307692	1.6	k__Bacteria; p__Proteobacteria; c__Gammaproteobacteria; o__Xanthomonadales; f__Xanthomonadaceae; g__Dyella; s__Unclassified_Dyella
otu5390	1.46153846154	0.0	k__Bacteria; p__Firmicutes; c__Clostridia; o__Clostridiales; f__Lachnospiraceae; g__Unclassified_Lachnospiraceae; s__Unclassified_Lachnospiraceae
otu5966	0.0	2.2	k__Bacteria; p__Proteobacteria; c__Deltaproteobacteria; o__Myxococcales; f__Unclassified_Myxococcales; g__Unclassified_Myxococcales; s__Unclassified_Myxococcales
otu6002	0.0	1.4	k__Bacteria; p__Proteobacteria; c__Alphaproteobacteria; o__Rhodospirillales; f__Rhodospirillaceae; g__Unclassified_Rhodospirillaceae; s__Unclassified_Rhodospirillaceae
otu6227	1.0	0.0	k__Bacteria; p__Firmicutes; c__Bacilli; o__Lactobacillales; f__Carnobacteriaceae; g__Granulicatella; s__Unclassified_Granulicatella
otu6546	0.0769230769231	1.3	k__Bacteria; p__Proteobacteria; c__Alphaproteobacteria; o__Rhizobiales; f__Rhizobiaceae; g__Agrobacterium; s__Unclassified_Agrobacterium
otu6751	0.230769230769	1.0	k__Bacteria; p__Bacteroidetes; c__Bacteroidia; o__Bacteroidales; f__Bacteroidaceae; g__5-7N15; s__Unclassified_5-7N15
otu7198	0.307692307692	1.0	k__Bacteria; p__Firmicutes; c__Clostridia; o__Clostridiales; f__Ruminococcaceae; g__Faecalibacterium; s__Faecalibacterium_prausnitzii
otu7339	0.0	1.5	k__Bacteria; p__Firmicutes; c__Clostridia; o__Clostridiales; f__Lachnospiraceae; g__Unclassified_Lachnospiraceae; s__Unclassified_Lachnospiraceae
otu7837	0.0	1.5	k__Bacteria; p__Proteobacteria; c__Betaproteobacteria; o__MND1; f__Unclassified_MND1; g__Unclassified_MND1; s__Unclassified_MND1
otu8653	0.692307692308	0.5	k__Bacteria; p__AD3; c__ABS-6; o__Unclassified_ABS-6; f__Unclassified_ABS-6; g__Unclassified_ABS-6; s__Unclassified_ABS-6
otu8779	1.38461538462	0.0	k__Bacteria; p__Fibrobacteres; c__Fibrobacteria; o__Fibrobacterales; f__Fibrobacteraceae; g__Fibrobacter; s__Fibrobacter_succinogenes
otu8969	1.38461538462	0.0	k__Bacteria; p__Firmicutes; c__Clostridia; o__Clostridiales; f__Lachnospiraceae; g__Unclassified_Lachnospiraceae; s__Unclassified_Lachnospiraceae
otu9159	0.538461538462	0.9	k__Bacteria; p__Proteobacteria; c__Alphaproteobacteria; o__Caulobacterales; f__Caulobacteraceae; g__Phenylobacterium; s__Unclassified_Phenylobacterium
otu9406	0.0	1.8	k__Bacteria; p__Firmicutes; c__Clostridia; o__Clostridiales; f__[Tissierellaceae]; g__Helcococcus; s__Unclassified_Helcococcus
otu9537	1.38461538462	0.0	k__Bacteria; p__WS3; c__PRR-12; o__Sediment-1; f__Unclassified_Sediment-1; g__Unclassified_Sediment-1; s__Unclassified_Sediment-1
otu10048	0.0	1.7	k__Bacteria; p__Proteobacteria; c__Alphaproteobacteria; o__Rhodospirillales; f__Acetobacteraceae; g__Unclassified_Acetobacteraceae; s__Unclassified_Acetobacteraceae
otu10256	1.0	0.2	k__Bacteria; p__Actinobacteria; c__Actinobacteria; o__Actinomycetales; f__Micromonosporaceae; g__Micromonospora; s__Micromonospora_carbonacea
otu10354	0.615384615385	0.8	k__Bacteria; p__Firmicutes; c__Clostridia; o__Clostridiales; f__Unclassified_Clostridiales; g__Unclassified_Clostridiales; s__Unclassified_Clostridiales
otu10744	1.38461538462	0.0	k__Bacteria; p__Actinobacteria; c__Rubrobacteria; o__Rubrobacterales; f__Rubrobacteraceae; g__Rubrobacter; s__Unclassified_Rubrobacter
otu11441	0.0	1.8	k__Bacteria; p__Proteobacteria; c__Deltaproteobacteria; o__Myxococcales; f__Unclassified_Myxococcales; g__Unclassified_Myxococcales; s__Unclassified_Myxococcales
otu12124	0.0	1.7	k__Bacteria; p__Gemmatimonadetes; c__Gemm-1; o__Unclassified_Gemm-1; f__Unclassified_Gemm-1; g__Unclassified_Gemm-1; s__Unclassified_Gemm-1
otu12183	0.153846153846	1.2	k__Bacteria; p__Proteobacteria; c__Betaproteobacteria; o__Hydrogenophilales; f__Hydrogenophilaceae; g__Thiobacillus; s__Unclassified_Thiobacillus
otu13221	0.0	1.5	k__Bacteria; p__Bacteroidetes; c__Bacteroidia; o__Bacteroidales; f__S24-7; g__Unclassified_S24-7; s__Unclassified_S24-7
otu13243	0.923076923077	0.6	k__Bacteria; p__Firmicutes; c__Clostridia; o__Clostridiales; f__Ruminococcaceae; g__Unclassified_Ruminococcaceae; s__Unclassified_Ruminococcaceae
otu13712	1.30769230769	0.2	k__Bacteria; p__Proteobacteria; c__Epsilonproteobacteria; o__Campylobacterales; f__Campylobacteraceae; g__Campylobacter; s__Unclassified_Campylobacter
otu13920	0.846153846154	0.7	k__Bacteria; p__Proteobacteria; c__Gammaproteobacteria; o__Xanthomonadales; f__Sinobacteraceae; g__Unclassified_Sinobacteraceae; s__Unclassified_Sinobacteraceae
otu14437	1.38461538462	0.0	k__Bacteria; p__Cyanobacteria; c__Oscillatoriophycideae; o__Chroococcales; f__Gomphosphaeriaceae; g__Unclassified_Gomphosphaeriaceae; s__Unclassified_Gomphosphaeriaceae
otu14702	1.0	0.0	k__Bacteria; p__Proteobacteria; c__Epsilonproteobacteria; o__Campylobacterales; f__Campylobacteraceae; g__Campylobacter; s__Unclassified_Campylobacter
otu15292	1.38461538462	0.0	k__Bacteria; p__Proteobacteria; c__Betaproteobacteria; o__Burkholderiales; f__Burkholderiaceae; g__Burkholderia; s__Unclassified_Burkholderia
otu17517	0.0	1.5	k__Bacteria; p__Actinobacteria; c__Actinobacteria; o__Actinomycetales; f__Dermabacteraceae; g__Dermabacter; s__Unclassified_Dermabacter
otu18005	0.0	1.8	k__Bacteria; p__Firmicutes; c__Clostridia; o__Clostridiales; f__Christensenellaceae; g__Unclassified_Christensenellaceae; s__Unclassified_Christensenellaceae
otu18036	0.0	1.8	k__Bacteria; p__Firmicutes; c__Clostridia; o__Clostridiales; f__Unclassified_Clostridiales; g__Unclassified_Clostridiales; s__Unclassified_Clostridiales
otu18815	0.153846153846	1.5	k__Bacteria; p__Proteobacteria; c__Alphaproteobacteria; o__Sphingomonadales; f__Sphingomonadaceae; g__Sphingobium; s__Unclassified_Sphingobium
otu18886	0.307692307692	1.5	k__Bacteria; p__Firmicutes; c__Clostridia; o__Clostridiales; f__Lachnospiraceae; g__Unclassified_Lachnospiraceae; s__Unclassified_Lachnospiraceae
otu19127	0.0	1.7	k__Bacteria; p__Firmicutes; c__Clostridia; o__Clostridiales; f__Lachnospiraceae; g__Unclassified_Lachnospiraceae; s__Unclassified_Lachnospiraceae
otu19609	1.23076923077	0.0	k__Bacteria; p__Proteobacteria; c__Alphaproteobacteria; o__Rhodospirillales; f__Acetobacteraceae; g__Unclassified_Acetobacteraceae; s__Unclassified_Acetobacteraceae
otu19625	0.0	1.8	k__Bacteria; p__Firmicutes; c__Erysipelotrichi; o__Erysipelotrichales; f__Erysipelotrichaceae; g__Bulleidia; s__Bulleidia_moorei
otu19653	1.53846153846	0.0	k__Bacteria; p__Firmicutes; c__Clostridia; o__Clostridiales; f__[Tissierellaceae]; g__Finegoldia; s__Unclassified_Finegoldia
otu20008	0.0	1.8	k__Bacteria; p__Firmicutes; c__Clostridia; o__Clostridiales; f__Unclassified_Clostridiales; g__Unclassified_Clostridiales; s__Unclassified_Clostridiales
otu20772	0.0	1.8	k__Bacteria; p__Acidobacteria; c__Acidobacteria-6; o__CCU21; f__Unclassified_CCU21; g__Unclassified_CCU21; s__Unclassified_CCU21
otu20889	0.0	1.6	k__Bacteria; p__Verrucomicrobia; c__Verruco-5; o__WCHB1-41; f__RFP12; g__Unclassified_RFP12; s__Unclassified_RFP12
otu22201	0.615384615385	1.0	k__Bacteria; p__Firmicutes; c__Clostridia; o__Clostridiales; f__Unclassified_Clostridiales; g__Unclassified_Clostridiales; s__Unclassified_Clostridiales
otu22416	1.23076923077	0.2	k__Bacteria; p__Spirochaetes; c__Spirochaetes; o__Spirochaetales; f__Spirochaetaceae; g__Treponema; s__Unclassified_Treponema
otu23415	0.692307692308	0.5	k__Bacteria; p__Firmicutes; c__Clostridia; o__Clostridiales; f__Ruminococcaceae; g__Unclassified_Ruminococcaceae; s__Unclassified_Ruminococcaceae
otu23523	0.0	1.7	k__Bacteria; p__Proteobacteria; c__Deltaproteobacteria; o__Myxococcales; f__Unclassified_Myxococcales; g__Unclassified_Myxococcales; s__Unclassified_Myxococcales
otu23795	0.384615384615	1.4	k__Bacteria; p__Proteobacteria; c__Deltaproteobacteria; o__Myxococcales; f__Unclassified_Myxococcales; g__Unclassified_Myxococcales; s__Unclassified_Myxococcales
otu1145	1.53846153846	0.0	k__Bacteria; p__Proteobacteria; c__Alphaproteobacteria; o__Rhodospirillales; f__Rhodospirillaceae; g__Unclassified_Rhodospirillaceae; s__Unclassified_Rhodospirillaceae
otu2146	0.0	1.6	k__Bacteria; p__Gemmatimonadetes; c__Gemm-1; o__Unclassified_Gemm-1; f__Unclassified_Gemm-1; g__Unclassified_Gemm-1; s__Unclassified_Gemm-1
otu3166	0.538461538462	0.7	k__Bacteria; p__Proteobacteria; c__Gammaproteobacteria; o__Pseudomonadales; f__Moraxellaceae; g__Acinetobacter; s__Acinetobacter_johnsonii
otu3669	1.15384615385	0.0	k__Bacteria; p__Actinobacteria; c__Actinobacteria; o__Actinomycetales; f__Unclassified_Actinomycetales; g__Unclassified_Actinomycetales; s__Unclassified_Actinomycetales
otu5121	0.153846153846	1.4	k__Bacteria; p__Bacteroidetes; c__Bacteroidia; o__Bacteroidales; f__S24-7; g__Unclassified_S24-7; s__Unclassified_S24-7
otu5206	0.384615384615	1.2	k__Bacteria; p__Proteobacteria; c__Gammaproteobacteria; o__Pseudomonadales; f__Moraxellaceae; g__Acinetobacter; s__Unclassified_Acinetobacter
otu6228	0.538461538462	1.0	k__Bacteria; p__Firmicutes; c__Clostridia; o__Clostridiales; f__Ruminococcaceae; g__Unclassified_Ruminococcaceae; s__Unclassified_Ruminococcaceae
otu6868	0.0	1.7	k__Bacteria; p__Proteobacteria; c__Deltaproteobacteria; o__Syntrophobacterales; f__Syntrophobacteraceae; g__Unclassified_Syntrophobacteraceae; s__Unclassified_Syntrophobacteraceae
otu7562	0.923076923077	0.2	k__Bacteria; p__Fusobacteria; c__Fusobacteriia; o__Fusobacteriales; f__Leptotrichiaceae; g__Unclassified_Leptotrichiaceae; s__Unclassified_Leptotrichiaceae
otu7901	1.46153846154	0.0	k__Bacteria; p__Acidobacteria; c__DA052; o__Ellin6513; f__Unclassified_Ellin6513; g__Unclassified_Ellin6513; s__Unclassified_Ellin6513
otu8007	0.461538461538	1.1	k__Bacteria; p__Firmicutes; c__Clostridia; o__Clostridiales; f__Veillonellaceae; g__Phascolarctobacterium; s__Unclassified_Phascolarctobacterium
otu8526	0.0	1.3	k__Bacteria; p__Proteobacteria; c__Deltaproteobacteria; o__NB1-j; f__Unclassified_NB1-j; g__Unclassified_NB1-j; s__Unclassified_NB1-j
otu8695	0.769230769231	0.9	k__Bacteria; p__Bacteroidetes; c__Flavobacteriia; o__Flavobacteriales; f__Flavobacteriaceae; g__Flavobacterium; s__Flavobacterium_succinicans
otu8848	0.769230769231	0.8	k__Bacteria; p__Bacteroidetes; c__[Saprospirae]; o__[Saprospirales]; f__Chitinophagaceae; g__Sediminibacterium; s__Unclassified_Sediminibacterium
otu8950	0.0	1.4	k__Bacteria; p__Bacteroidetes; c__Bacteroidia; o__Bacteroidales; f__Unclassified_Bacteroidales; g__Unclassified_Bacteroidales; s__Unclassified_Bacteroidales
otu9373	0.0	1.5	k__Bacteria; p__Firmicutes; c__Clostridia; o__Clostridiales; f__Unclassified_Clostridiales; g__Unclassified_Clostridiales; s__Unclassified_Clostridiales
otu9827	1.23076923077	0.2	k__Bacteria; p__Actinobacteria; c__Actinobacteria; o__Actinomycetales; f__Corynebacteriaceae; g__Corynebacterium; s__Unclassified_Corynebacterium
otu11292	0.230769230769	1.2	k__Bacteria; p__Bacteroidetes; c__Bacteroidia; o__Bacteroidales; f__Unclassified_Bacteroidales; g__Unclassified_Bacteroidales; s__Unclassified_Bacteroidales
otu12312	0.0	1.7	k__Bacteria; p__Proteobacteria; c__Betaproteobacteria; o__Unclassified_Betaproteobacteria; f__Unclassified_Betaproteobacteria; g__Unclassified_Betaproteobacteria; s__Unclassified_Betaproteobacteria
otu12718	1.0	0.3	k__Bacteria; p__Firmicutes; c__Clostridia; o__Clostridiales; f__Ruminococcaceae; g__Ruminococcus; s__Unclassified_Ruminococcus
otu13474	1.30769230769	0.0	k__Bacteria; p__Acidobacteria; c__Acidobacteria-6; o__iii1-15; f__mb2424; g__Unclassified_mb2424; s__Unclassified_mb2424
otu14334	1.30769230769	0.0	k__Bacteria; p__Firmicutes; c__Clostridia; o__Clostridiales; f__Unclassified_Clostridiales; g__Unclassified_Clostridiales; s__Unclassified_Clostridiales
otu14363	0.0	1.7	k__Bacteria; p__Acidobacteria; c__Solibacteres; o__Solibacterales; f__Solibacteraceae; g__Candidatus_Solibacter; s__Unclassified_Candidatus_Solibacter
otu14800	0.153846153846	1.1	k__Bacteria; p__Proteobacteria; c__Betaproteobacteria; o__Burkholderiales; f__Comamonadaceae; g__Unclassified_Comamonadaceae; s__Unclassified_Comamonadaceae
otu15367	0.0	1.6	k__Bacteria; p__Firmicutes; c__Clostridia; o__Clostridiales; f__Ruminococcaceae; g__Unclassified_Ruminococcaceae; s__Unclassified_Ruminococcaceae
otu15569	0.0	1.7	k__Bacteria; p__Bacteroidetes; c__Bacteroidia; o__Bacteroidales; f__Rikenellaceae; g__Unclassified_Rikenellaceae; s__Unclassified_Rikenellaceae
otu16191	0.153846153846	1.6	k__Bacteria; p__Firmicutes; c__Bacilli; o__Lactobacillales; f__Lactobacillaceae; g__Lactobacillus; s__Unclassified_Lactobacillus
otu18473	0.923076923077	0.3	k__Bacteria; p__Fusobacteria; c__Fusobacteriia; o__Fusobacteriales; f__Leptotrichiaceae; g__Unclassified_Leptotrichiaceae; s__Unclassified_Leptotrichiaceae
otu18560	0.0769230769231	1.5	k__Bacteria; p__Actinobacteria; c__Thermoleophilia; o__Solirubrobacterales; f__Unclassified_Solirubrobacterales; g__Unclassified_Solirubrobacterales; s__Unclassified_Solirubrobacterales
otu18915	0.0	1.7	k__Bacteria; p__Acidobacteria; c__RB25; o__Unclassified_RB25; f__Unclassified_RB25; g__Unclassified_RB25; s__Unclassified_RB25
otu19490	0.461538461538	0.7	k__Bacteria; p__Proteobacteria; c__Alphaproteobacteria; o__Rhizobiales; f__Bradyrhizobiaceae; g__Unclassified_Bradyrhizobiaceae; s__Unclassified_Bradyrhizobiaceae
otu20578	0.0	1.6	k__Bacteria; p__Acidobacteria; c__Acidobacteria-6; o__iii1-15; f__Unclassified_iii1-15; g__Unclassified_iii1-15; s__Unclassified_iii1-15
otu20977	0.0	1.7	k__Bacteria; p__Acidobacteria; c__Acidobacteriia; o__Acidobacteriales; f__Koribacteraceae; g__Unclassified_Koribacteraceae; s__Unclassified_Koribacteraceae
otu21248	0.230769230769	1.4	k__Bacteria; p__Firmicutes; c__Clostridia; o__Clostridiales; f__Ruminococcaceae; g__Unclassified_Ruminococcaceae; s__Unclassified_Ruminococcaceae
otu22211	1.23076923077	0.0	k__Bacteria; p__Firmicutes; c__Bacilli; o__Bacillales; f__Bacillaceae; g__Bacillus; s__Unclassified_Bacillus
otu22781	1.30769230769	0.0	k__Bacteria; p__Chloroflexi; c__Chloroflexi; o__AKIW781; f__Unclassified_AKIW781; g__Unclassified_AKIW781; s__Unclassified_AKIW781
otu22875	1.30769230769	0.0	k__Bacteria; p__Proteobacteria; c__Alphaproteobacteria; o__Rhodospirillales; f__Acetobacteraceae; g__Unclassified_Acetobacteraceae; s__Unclassified_Acetobacteraceae
otu23778	1.07692307692	0.2	k__Bacteria; p__Proteobacteria; c__Alphaproteobacteria; o__Rhizobiales; f__Hyphomicrobiaceae; g__Pedomicrobium; s__Pedomicrobium_australicum
otu66	0.846153846154	0.3	k__Bacteria; p__Firmicutes; c__Clostridia; o__Clostridiales; f__Ruminococcaceae; g__Unclassified_Ruminococcaceae; s__Unclassified_Ruminococcaceae
otu603	0.0769230769231	1.4	k__Bacteria; p__Actinobacteria; c__Actinobacteria; o__Bifidobacteriales; f__Bifidobacteriaceae; g__Bifidobacterium; s__Unclassified_Bifidobacterium
otu638	0.0	2.0	k__Bacteria; p__WS3; c__PRR-12; o__Sediment-1; f__Unclassified_Sediment-1; g__Unclassified_Sediment-1; s__Unclassified_Sediment-1
otu860	0.0	1.5	k__Bacteria; p__Firmicutes; c__Clostridia; o__Clostridiales; f__Unclassified_Clostridiales; g__Unclassified_Clostridiales; s__Unclassified_Clostridiales
otu2084	0.0	1.5	k__Bacteria; p__Firmicutes; c__Clostridia; o__Clostridiales; f__Unclassified_Clostridiales; g__Unclassified_Clostridiales; s__Unclassified_Clostridiales
otu3232	0.0	1.6	k__Bacteria; p__Acidobacteria; c__DA052; o__Ellin6513; f__Unclassified_Ellin6513; g__Unclassified_Ellin6513; s__Unclassified_Ellin6513
otu3383	0.0	1.4	k__Bacteria; p__Bacteroidetes; c__Bacteroidia; o__Bacteroidales; f__S24-7; g__Unclassified_S24-7; s__Unclassified_S24-7
otu3595	0.538461538462	0.8	k__Bacteria; p__Proteobacteria; c__Alphaproteobacteria; o__Sphingomonadales; f__Sphingomonadaceae; g__Kaistobacter; s__Unclassified_Kaistobacter
otu3623	0.769230769231	0.6	k__Bacteria; p__Gemmatimonadetes; c__Gemmatimonadetes; o__Gemmatimonadales; f__Ellin5301; g__Unclassified_Ellin5301; s__Unclassified_Ellin5301
otu4037	0.0	1.5	k__Bacteria; p__Acidobacteria; c__Acidobacteria-6; o__iii1-15; f__mb2424; g__Unclassified_mb2424; s__Unclassified_mb2424
otu4933	0.0	1.5	k__Bacteria; p__Firmicutes; c__Bacilli; o__Bacillales; f__[Thermicanaceae]; g__Thermicanus; s__Unclassified_Thermicanus
otu5019	1.30769230769	0.0	k__Bacteria; p__Bacteroidetes; c__Bacteroidia; o__Bacteroidales; f__BA008; g__Unclassified_BA008; s__Unclassified_BA008
otu5272	0.0	1.9	k__Bacteria; p__Chloroflexi; c__Anaerolineae; o__S0208; f__Unclassified_S0208; g__Unclassified_S0208; s__Unclassified_S0208
otu5399	0.0	1.3	k__Bacteria; p__Proteobacteria; c__Deltaproteobacteria; o__Desulfuromonadales; f__Geobacteraceae; g__Geobacter; s__Unclassified_Geobacter
otu5776	0.0	1.6	k__Bacteria; p__Proteobacteria; c__Alphaproteobacteria; o__Rhizobiales; f__Unclassified_Rhizobiales; g__Unclassified_Rhizobiales; s__Unclassified_Rhizobiales
otu6057	1.15384615385	0.0	k__Bacteria; p__Firmicutes; c__Bacilli; o__Bacillales; f__Bacillaceae; g__Unclassified_Bacillaceae; s__Unclassified_Bacillaceae
otu6158	0.0	1.6	k__Bacteria; p__Gemmatimonadetes; c__Gemmatimonadetes; o__Unclassified_Gemmatimonadetes; f__Unclassified_Gemmatimonadetes; g__Unclassified_Gemmatimonadetes; s__Unclassified_Gemmatimonadetes
otu7722	0.230769230769	1.1	k__Bacteria; p__Tenericutes; c__Mollicutes; o__Unclassified_Mollicutes; f__Unclassified_Mollicutes; g__Unclassified_Mollicutes; s__Unclassified_Mollicutes
otu7825	1.30769230769	0.0	k__Bacteria; p__Bacteroidetes; c__Bacteroidia; o__Bacteroidales; f__Unclassified_Bacteroidales; g__Unclassified_Bacteroidales; s__Unclassified_Bacteroidales
otu8122	0.0	2.0	k__Bacteria; p__Proteobacteria; c__Deltaproteobacteria; o__Myxococcales; f__Haliangiaceae; g__Unclassified_Haliangiaceae; s__Unclassified_Haliangiaceae
otu9217	1.23076923077	0.0	k__Bacteria; p__Actinobacteria; c__Actinobacteria; o__Actinomycetales; f__Nocardioidaceae; g__Kribbella; s__Unclassified_Kribbella
otu9575	0.0	1.9	k__Bacteria; p__Proteobacteria; c__Gammaproteobacteria; o__Xanthomonadales; f__Sinobacteraceae; g__Unclassified_Sinobacteraceae; s__Unclassified_Sinobacteraceae
otu9789	0.692307692308	0.5	k__Bacteria; p__Actinobacteria; c__Actinobacteria; o__Actinomycetales; f__Corynebacteriaceae; g__Corynebacterium; s__Unclassified_Corynebacterium
otu9811	0.615384615385	0.8	k__Bacteria; p__Proteobacteria; c__Gammaproteobacteria; o__Enterobacteriales; f__Enterobacteriaceae; g__Unclassified_Enterobacteriaceae; s__Unclassified_Enterobacteriaceae
otu13294	0.0	1.5	k__Bacteria; p__Proteobacteria; c__Alphaproteobacteria; o__Sphingomonadales; f__Sphingomonadaceae; g__Kaistobacter; s__Unclassified_Kaistobacter
otu14392	0.0	1.3	k__Bacteria; p__Actinobacteria; c__Actinobacteria; o__Actinomycetales; f__Nocardioidaceae; g__Unclassified_Nocardioidaceae; s__Unclassified_Nocardioidaceae
otu14478	0.0	1.9	k__Bacteria; p__Proteobacteria; c__Alphaproteobacteria; o__Rhodospirillales; f__Rhodospirillaceae; g__Unclassified_Rhodospirillaceae; s__Unclassified_Rhodospirillaceae
otu14551	0.0	1.6	k__Bacteria; p__Bacteroidetes; c__Bacteroidia; o__Bacteroidales; f__S24-7; g__Unclassified_S24-7; s__Unclassified_S24-7
otu14979	0.846153846154	0.3	k__Bacteria; p__Proteobacteria; c__Gammaproteobacteria; o__Pseudomonadales; f__Moraxellaceae; g__Acinetobacter; s__Acinetobacter_johnsonii
otu15084	0.0	1.7	k__Bacteria; p__Bacteroidetes; c__Bacteroidia; o__Bacteroidales; f__Rikenellaceae; g__Unclassified_Rikenellaceae; s__Unclassified_Rikenellaceae
otu15270	0.384615384615	0.7	k__Bacteria; p__Proteobacteria; c__Alphaproteobacteria; o__Sphingomonadales; f__Sphingomonadaceae; g__Unclassified_Sphingomonadaceae; s__Unclassified_Sphingomonadaceae
otu16624	0.0	1.6	k__Bacteria; p__Gemmatimonadetes; c__Gemmatimonadetes; o__N1423WL; f__Unclassified_N1423WL; g__Unclassified_N1423WL; s__Unclassified_N1423WL
otu17146	0.0	1.6	k__Bacteria; p__Chloroflexi; c__Gitt-GS-136; o__Unclassified_Gitt-GS-136; f__Unclassified_Gitt-GS-136; g__Unclassified_Gitt-GS-136; s__Unclassified_Gitt-GS-136
otu17802	0.0	1.6	k__Bacteria; p__Firmicutes; c__Clostridia; o__Clostridiales; f__Unclassified_Clostridiales; g__Unclassified_Clostridiales; s__Unclassified_Clostridiales
otu19270	1.0	0.2	k__Bacteria; p__Firmicutes; c__Clostridia; o__Clostridiales; f__Ruminococcaceae; g__Unclassified_Ruminococcaceae; s__Unclassified_Ruminococcaceae
otu19477	0.0	1.2	k__Bacteria; p__Proteobacteria; c__Alphaproteobacteria; o__Rhizobiales; f__Hyphomicrobiaceae; g__Unclassified_Hyphomicrobiaceae; s__Unclassified_Hyphomicrobiaceae
otu20016	0.0	2.0	k__Bacteria; p__Proteobacteria; c__Deltaproteobacteria; o__MBNT15; f__Unclassified_MBNT15; g__Unclassified_MBNT15; s__Unclassified_MBNT15
otu21160	0.307692307692	1.1	k__Bacteria; p__Bacteroidetes; c__Bacteroidia; o__Bacteroidales; f__Rikenellaceae; g__Unclassified_Rikenellaceae; s__Unclassified_Rikenellaceae
otu21930	0.0	1.3	k__Bacteria; p__Gemmatimonadetes; c__Gemm-1; o__Unclassified_Gemm-1; f__Unclassified_Gemm-1; g__Unclassified_Gemm-1; s__Unclassified_Gemm-1
otu22266	0.615384615385	1.0	k__Bacteria; p__Bacteroidetes; c__Flavobacteriia; o__Flavobacteriales; f__[Weeksellaceae]; g__Chryseobacterium; s__Unclassified_Chryseobacterium
otu22349	0.153846153846	1.4	k__Bacteria; p__Firmicutes; c__Clostridia; o__Clostridiales; f__Ruminococcaceae; g__Unclassified_Ruminococcaceae; s__Unclassified_Ruminococcaceae
otu22679	0.0	1.6	k__Bacteria; p__Gemmatimonadetes; c__Gemmatimonadetes; o__Gemmatimonadales; f__Ellin5301; g__Unclassified_Ellin5301; s__Unclassified_Ellin5301
otu22957	0.230769230769	1.1	k__Bacteria; p__Proteobacteria; c__Gammaproteobacteria; o__Pseudomonadales; f__Moraxellaceae; g__Unclassified_Moraxellaceae; s__Unclassified_Moraxellaceae
otu23178	0.384615384615	0.7	k__Bacteria; p__Bacteroidetes; c__[Saprospirae]; o__[Saprospirales]; f__Chitinophagaceae; g__Sediminibacterium; s__Unclassified_Sediminibacterium
otu23701	0.461538461538	1.0	k__Bacteria; p__Firmicutes; c__Clostridia; o__Clostridiales; f__Ruminococcaceae; g__Unclassified_Ruminococcaceae; s__Unclassified_Ruminococcaceae
otu230	0.230769230769	1.2	k__Bacteria; p__Firmicutes; c__Bacilli; o__Bacillales; f__Bacillaceae; g__Anoxybacillus; s__Anoxybacillus_kestanbolensis
otu237	0.0	1.6	k__Bacteria; p__Proteobacteria; c__Gammaproteobacteria; o__Xanthomonadales; f__Xanthomonadaceae; g__Unclassified_Xanthomonadaceae; s__Unclassified_Xanthomonadaceae
otu1382	0.0	1.3	k__Bacteria; p__Bacteroidetes; c__Bacteroidia; o__Bacteroidales; f__S24-7; g__Unclassified_S24-7; s__Unclassified_S24-7
otu1543	0.0	1.4	k__Bacteria; p__Firmicutes; c__Clostridia; o__Clostridiales; f__Ruminococcaceae; g__Unclassified_Ruminococcaceae; s__Unclassified_Ruminococcaceae
otu2429	0.769230769231	0.6	k__Bacteria; p__Firmicutes; c__Erysipelotrichi; o__Erysipelotrichales; f__Erysipelotrichaceae; g__Allobaculum; s__Unclassified_Allobaculum
otu2958	0.923076923077	0.2	k__Bacteria; p__Proteobacteria; c__Gammaproteobacteria; o__Xanthomonadales; f__Sinobacteraceae; g__Unclassified_Sinobacteraceae; s__Unclassified_Sinobacteraceae
otu3517	0.538461538462	0.7	k__Bacteria; p__Firmicutes; c__Clostridia; o__Clostridiales; f__Unclassified_Clostridiales; g__Unclassified_Clostridiales; s__Unclassified_Clostridiales
otu3602	0.0	1.6	k__Bacteria; p__Firmicutes; c__Clostridia; o__Clostridiales; f__Clostridiaceae; g__Unclassified_Clostridiaceae; s__Unclassified_Clostridiaceae
otu3773	0.230769230769	1.1	k__Bacteria; p__Proteobacteria; c__Alphaproteobacteria; o__Unclassified_Alphaproteobacteria; f__Unclassified_Alphaproteobacteria; g__Unclassified_Alphaproteobacteria; s__Unclassified_Alphaproteobacteria
otu4748	1.38461538462	0.0	k__Bacteria; p__Actinobacteria; c__Acidimicrobiia; o__Acidimicrobiales; f__Unclassified_Acidimicrobiales; g__Unclassified_Acidimicrobiales; s__Unclassified_Acidimicrobiales
otu4848	0.846153846154	0.0	k__Bacteria; p__Planctomycetes; c__Planctomycetia; o__Gemmatales; f__Gemmataceae; g__Unclassified_Gemmataceae; s__Unclassified_Gemmataceae
otu8334	0.0	1.5	k__Bacteria; p__Chloroflexi; c__Anaerolineae; o__SBR1031; f__A4b; g__Unclassified_A4b; s__Unclassified_A4b
otu8553	0.384615384615	0.7	k__Bacteria; p__Proteobacteria; c__Gammaproteobacteria; o__Pseudomonadales; f__Moraxellaceae; g__Acinetobacter; s__Unclassified_Acinetobacter
otu8682	0.846153846154	0.0	k__Bacteria; p__Firmicutes; c__Bacilli; o__Bacillales; f__Bacillaceae; g__Bacillus; s__Unclassified_Bacillus
otu9548	0.923076923077	0.1	k__Bacteria; p__Firmicutes; c__Bacilli; o__Bacillales; f__Bacillaceae; g__Bacillus; s__Unclassified_Bacillus
otu9808	1.07692307692	0.0	k__Bacteria; p__Proteobacteria; c__Alphaproteobacteria; o__Rhizobiales; f__Methylocystaceae; g__Methylosinus; s__Unclassified_Methylosinus
otu11151	0.692307692308	0.3	k__Bacteria; p__Fusobacteria; c__Fusobacteriia; o__Fusobacteriales; f__Leptotrichiaceae; g__Unclassified_Leptotrichiaceae; s__Unclassified_Leptotrichiaceae
otu11179	0.0	1.5	k__Bacteria; p__Firmicutes; c__Clostridia; o__Clostridiales; f__Ruminococcaceae; g__Unclassified_Ruminococcaceae; s__Unclassified_Ruminococcaceae
otu11757	0.384615384615	1.0	k__Bacteria; p__Firmicutes; c__Clostridia; o__Clostridiales; f__Ruminococcaceae; g__Unclassified_Ruminococcaceae; s__Unclassified_Ruminococcaceae
otu12491	0.0	1.5	k__Bacteria; p__Proteobacteria; c__Deltaproteobacteria; o__Myxococcales; f__Unclassified_Myxococcales; g__Unclassified_Myxococcales; s__Unclassified_Myxococcales
otu12498	1.30769230769	0.0	k__Bacteria; p__Actinobacteria; c__Actinobacteria; o__Actinomycetales; f__Micromonosporaceae; g__Unclassified_Micromonosporaceae; s__Unclassified_Micromonosporaceae
otu12505	0.307692307692	1.2	k__Bacteria; p__Proteobacteria; c__Alphaproteobacteria; o__Rhizobiales; f__Hyphomicrobiaceae; g__Devosia; s__Unclassified_Devosia
otu12614	0.615384615385	0.0	k__Bacteria; p__Firmicutes; c__Bacilli; o__Lactobacillales; f__Carnobacteriaceae; g__Unclassified_Carnobacteriaceae; s__Unclassified_Carnobacteriaceae
otu12880	0.0	1.9	k__Bacteria; p__Proteobacteria; c__Alphaproteobacteria; o__Sphingomonadales; f__Sphingomonadaceae; g__Unclassified_Sphingomonadaceae; s__Unclassified_Sphingomonadaceae
otu12987	0.0	1.3	k__Bacteria; p__Firmicutes; c__Clostridia; o__Clostridiales; f__[Tissierellaceae]; g__Unclassified_[Tissierellaceae]; s__Unclassified_[Tissierellaceae]
otu13138	0.0	1.3	k__Bacteria; p__Firmicutes; c__Clostridia; o__Clostridiales; f__Unclassified_Clostridiales; g__Unclassified_Clostridiales; s__Unclassified_Clostridiales
otu13228	1.15384615385	0.0	k__Bacteria; p__Proteobacteria; c__Deltaproteobacteria; o__Desulfovibrionales; f__Desulfovibrionaceae; g__Desulfovibrio; s__Unclassified_Desulfovibrio
otu13392	0.0	1.5	k__Bacteria; p__Acidobacteria; c__Solibacteres; o__Solibacterales; f__Unclassified_Solibacterales; g__Unclassified_Solibacterales; s__Unclassified_Solibacterales
otu13498	0.0	1.6	k__Bacteria; p__Acidobacteria; c__[Chloracidobacteria]; o__DS-100; f__Unclassified_DS-100; g__Unclassified_DS-100; s__Unclassified_DS-100
otu13725	1.15384615385	0.0	k__Bacteria; p__Firmicutes; c__Bacilli; o__Bacillales; f__Planococcaceae; g__Lysinibacillus; s__Lysinibacillus_boronitolerans
otu13814	0.0	1.5	k__Bacteria; p__Firmicutes; c__Clostridia; o__Clostridiales; f__Christensenellaceae; g__Unclassified_Christensenellaceae; s__Unclassified_Christensenellaceae
otu15780	0.230769230769	1.1	k__Bacteria; p__Firmicutes; c__Clostridia; o__Clostridiales; f__Unclassified_Clostridiales; g__Unclassified_Clostridiales; s__Unclassified_Clostridiales
otu15947	0.0	1.4	k__Bacteria; p__Firmicutes; c__Clostridia; o__Clostridiales; f__[Tissierellaceae]; g__Helcococcus; s__Unclassified_Helcococcus
otu16556	0.230769230769	0.6	k__Bacteria; p__Actinobacteria; c__Actinobacteria; o__Actinomycetales; f__Micrococcaceae; g__Kocuria; s__Unclassified_Kocuria
otu16692	0.153846153846	1.2	k__Bacteria; p__Firmicutes; c__Clostridia; o__Clostridiales; f__Unclassified_Clostridiales; g__Unclassified_Clostridiales; s__Unclassified_Clostridiales
otu16712	0.615384615385	0.5	k__Bacteria; p__Tenericutes; c__Mollicutes; o__RF39; f__Unclassified_RF39; g__Unclassified_RF39; s__Unclassified_RF39
otu17924	0.0	1.6	k__Bacteria; p__Proteobacteria; c__Deltaproteobacteria; o__Myxococcales; f__Unclassified_Myxococcales; g__Unclassified_Myxococcales; s__Unclassified_Myxococcales
otu18151	0.846153846154	0.3	k__Bacteria; p__Firmicutes; c__Clostridia; o__Clostridiales; f__Lachnospiraceae; g__Unclassified_Lachnospiraceae; s__Unclassified_Lachnospiraceae
otu18457	0.230769230769	1.2	k__Bacteria; p__Acidobacteria; c__Acidobacteria-6; o__iii1-15; f__Unclassified_iii1-15; g__Unclassified_iii1-15; s__Unclassified_iii1-15
otu18659	0.0	1.6	k__Bacteria; p__Firmicutes; c__Clostridia; o__Clostridiales; f__[Mogibacteriaceae]; g__Unclassified_[Mogibacteriaceae]; s__Unclassified_[Mogibacteriaceae]
otu19155	0.692307692308	0.6	k__Bacteria; p__Actinobacteria; c__Actinobacteria; o__Actinomycetales; f__Streptomycetaceae; g__Streptomyces; s__Unclassified_Streptomyces
otu19801	0.0769230769231	1.4	k__Bacteria; p__Firmicutes; c__Clostridia; o__Clostridiales; f__Ruminococcaceae; g__Unclassified_Ruminococcaceae; s__Unclassified_Ruminococcaceae
otu21756	0.769230769231	0.2	k__Bacteria; p__Fusobacteria; c__Fusobacteriia; o__Fusobacteriales; f__Leptotrichiaceae; g__Unclassified_Leptotrichiaceae; s__Unclassified_Leptotrichiaceae
otu21901	0.0	1.6	k__Bacteria; p__Firmicutes; c__Erysipelotrichi; o__Erysipelotrichales; f__Erysipelotrichaceae; g__Unclassified_Erysipelotrichaceae; s__Unclassified_Erysipelotrichaceae
otu22911	0.0	1.3	k__Bacteria; p__Bacteroidetes; c__Bacteroidia; o__Bacteroidales; f__Porphyromonadaceae; g__Parabacteroides; s__Unclassified_Parabacteroides
otu23034	0.846153846154	0.3	k__Bacteria; p__Proteobacteria; c__Betaproteobacteria; o__Burkholderiales; f__Comamonadaceae; g__Unclassified_Comamonadaceae; s__Unclassified_Comamonadaceae
otu23567	0.692307692308	0.4	k__Bacteria; p__Firmicutes; c__Clostridia; o__Clostridiales; f__Ruminococcaceae; g__Unclassified_Ruminococcaceae; s__Unclassified_Ruminococcaceae
otu169	1.0	0.2	k__Bacteria; p__Firmicutes; c__Clostridia; o__Clostridiales; f__Ruminococcaceae; g__Unclassified_Ruminococcaceae; s__Unclassified_Ruminococcaceae
otu1497	0.769230769231	0.4	k__Bacteria; p__Actinobacteria; c__Thermoleophilia; o__Gaiellales; f__Gaiellaceae; g__Unclassified_Gaiellaceae; s__Unclassified_Gaiellaceae
otu1535	0.0	1.5	k__Bacteria; p__Elusimicrobia; c__Elusimicrobia; o__Elusimicrobiales; f__Elusimicrobiaceae; g__Unclassified_Elusimicrobiaceae; s__Unclassified_Elusimicrobiaceae
otu1886	0.0	1.4	k__Bacteria; p__Firmicutes; c__Clostridia; o__Clostridiales; f__Ruminococcaceae; g__Unclassified_Ruminococcaceae; s__Unclassified_Ruminococcaceae
otu2012	0.307692307692	0.8	k__Bacteria; p__Proteobacteria; c__Alphaproteobacteria; o__Caulobacterales; f__Caulobacteraceae; g__Unclassified_Caulobacteraceae; s__Unclassified_Caulobacteraceae
otu2218	0.384615384615	1.0	k__Bacteria; p__Proteobacteria; c__Alphaproteobacteria; o__Rhizobiales; f__Hyphomicrobiaceae; g__Devosia; s__Unclassified_Devosia
otu2588	0.0	1.4	k__Bacteria; p__Chloroflexi; c__Thermomicrobia; o__JG30-KF-CM45; f__Unclassified_JG30-KF-CM45; g__Unclassified_JG30-KF-CM45; s__Unclassified_JG30-KF-CM45
otu3336	0.0	1.2	k__Bacteria; p__Acidobacteria; c__DA052; o__Ellin6513; f__Unclassified_Ellin6513; g__Unclassified_Ellin6513; s__Unclassified_Ellin6513
otu3544	0.0769230769231	1.0	k__Bacteria; p__Proteobacteria; c__Gammaproteobacteria; o__Pseudomonadales; f__Moraxellaceae; g__Moraxella; s__Unclassified_Moraxella
otu3890	0.307692307692	1.2	k__Bacteria; p__Firmicutes; c__Clostridia; o__Clostridiales; f__Unclassified_Clostridiales; g__Unclassified_Clostridiales; s__Unclassified_Clostridiales
otu3977	0.0	1.9	k__Bacteria; p__Chloroflexi; c__Anaerolineae; o__SBR1031; f__A4b; g__Unclassified_A4b; s__Unclassified_A4b
otu4151	0.0	1.4	k__Bacteria; p__Firmicutes; c__Clostridia; o__Clostridiales; f__Ruminococcaceae; g__Unclassified_Ruminococcaceae; s__Unclassified_Ruminococcaceae
otu4707	0.0	1.5	k__Bacteria; p__Chloroflexi; c__TK10; o__B07_WMSP1; f__Unclassified_B07_WMSP1; g__Unclassified_B07_WMSP1; s__Unclassified_B07_WMSP1
otu4789	0.461538461538	0.9	k__Bacteria; p__Firmicutes; c__Clostridia; o__Clostridiales; f__[Tissierellaceae]; g__Unclassified_[Tissierellaceae]; s__Unclassified_[Tissierellaceae]
otu5321	0.0	1.5	k__Bacteria; p__Proteobacteria; c__Deltaproteobacteria; o__Myxococcales; f__Unclassified_Myxococcales; g__Unclassified_Myxococcales; s__Unclassified_Myxococcales
otu5356	0.0	1.5	k__Bacteria; p__Chloroflexi; c__Anaerolineae; o__SBR1031; f__A4b; g__Unclassified_A4b; s__Unclassified_A4b
otu6525	0.0	1.9	k__Bacteria; p__Firmicutes; c__Erysipelotrichi; o__Erysipelotrichales; f__Erysipelotrichaceae; g__Allobaculum; s__Unclassified_Allobaculum
otu6638	0.230769230769	0.9	k__Bacteria; p__Firmicutes; c__Clostridia; o__Clostridiales; f__Ruminococcaceae; g__Unclassified_Ruminococcaceae; s__Unclassified_Ruminococcaceae
otu6943	0.0	1.8	k__Bacteria; p__Proteobacteria; c__Deltaproteobacteria; o__Myxococcales; f__Myxococcaceae; g__Unclassified_Myxococcaceae; s__Unclassified_Myxococcaceae
otu6992	0.307692307692	1.2	k__Bacteria; p__Actinobacteria; c__Actinobacteria; o__Actinomycetales; f__Microbacteriaceae; g__Microbacterium; s__Unclassified_Microbacterium
otu7150	0.0	1.3	k__Bacteria; p__Firmicutes; c__Erysipelotrichi; o__Erysipelotrichales; f__Erysipelotrichaceae; g__[Eubacterium]; s__[Eubacterium]_dolichum
otu7232	0.0	1.3	k__Bacteria; p__Actinobacteria; c__Actinobacteria; o__Actinomycetales; f__Nocardioidaceae; g__Propionicimonas; s__Unclassified_Propionicimonas
otu7674	0.0	1.4	k__Bacteria; p__Firmicutes; c__Clostridia; o__Clostridiales; f__Unclassified_Clostridiales; g__Unclassified_Clostridiales; s__Unclassified_Clostridiales
otu7728	0.153846153846	1.3	k__Bacteria; p__Firmicutes; c__Clostridia; o__Clostridiales; f__Ruminococcaceae; g__Unclassified_Ruminococcaceae; s__Unclassified_Ruminococcaceae
otu7907	0.0	1.4	k__Bacteria; p__Actinobacteria; c__Acidimicrobiia; o__Acidimicrobiales; f__Unclassified_Acidimicrobiales; g__Unclassified_Acidimicrobiales; s__Unclassified_Acidimicrobiales
otu8058	0.0	1.5	k__Bacteria; p__Proteobacteria; c__Deltaproteobacteria; o__Myxococcales; f__Unclassified_Myxococcales; g__Unclassified_Myxococcales; s__Unclassified_Myxococcales
otu8806	0.0	1.5	k__Bacteria; p__Proteobacteria; c__Gammaproteobacteria; o__Xanthomonadales; f__Xanthomonadaceae; g__Unclassified_Xanthomonadaceae; s__Unclassified_Xanthomonadaceae
otu9786	0.153846153846	1.2	k__Bacteria; p__Firmicutes; c__Clostridia; o__Clostridiales; f__Ruminococcaceae; g__Unclassified_Ruminococcaceae; s__Unclassified_Ruminococcaceae
otu10029	0.0	1.2	k__Bacteria; p__Bacteroidetes; c__Bacteroidia; o__Bacteroidales; f__BS11; g__Unclassified_BS11; s__Unclassified_BS11
otu10674	0.0	1.8	k__Bacteria; p__Bacteroidetes; c__Bacteroidia; o__Bacteroidales; f__S24-7; g__Unclassified_S24-7; s__Unclassified_S24-7
otu10755	0.0	1.2	k__Bacteria; p__Bacteroidetes; c__Bacteroidia; o__Bacteroidales; f__Bacteroidaceae; g__Bacteroides; s__Unclassified_Bacteroides
otu11317	1.07692307692	0.0	k__Bacteria; p__Actinobacteria; c__Actinobacteria; o__Actinomycetales; f__Actinomycetaceae; g__Trueperella; s__Unclassified_Trueperella
otu11638	0.0	1.5	k__Bacteria; p__Proteobacteria; c__Gammaproteobacteria; o__HOC36; f__Unclassified_HOC36; g__Unclassified_HOC36; s__Unclassified_HOC36
otu11925	1.07692307692	0.0	k__Bacteria; p__Firmicutes; c__Clostridia; o__Clostridiales; f__Lachnospiraceae; g__Unclassified_Lachnospiraceae; s__Unclassified_Lachnospiraceae
otu12051	0.0	1.5	k__Bacteria; p__Tenericutes; c__RF3; o__ML615J-28; f__Unclassified_ML615J-28; g__Unclassified_ML615J-28; s__Unclassified_ML615J-28
otu12073	0.923076923077	0.0	k__Bacteria; p__Firmicutes; c__Bacilli; o__Bacillales; f__Planococcaceae; g__Sporosarcina; s__Unclassified_Sporosarcina
otu13502	1.0	0.2	k__Bacteria; p__Firmicutes; c__Clostridia; o__Clostridiales; f__Clostridiaceae; g__Unclassified_Clostridiaceae; s__Unclassified_Clostridiaceae
otu14238	1.07692307692	0.0	k__Bacteria; p__Proteobacteria; c__Deltaproteobacteria; o__Myxococcales; f__Myxococcaceae; g__Anaeromyxobacter; s__Unclassified_Anaeromyxobacter
otu14526	0.846153846154	0.0	k__Bacteria; p__Fusobacteria; c__Fusobacteriia; o__Fusobacteriales; f__Leptotrichiaceae; g__Unclassified_Leptotrichiaceae; s__Unclassified_Leptotrichiaceae
otu14597	0.0	1.3	k__Bacteria; p__Proteobacteria; c__Deltaproteobacteria; o__Desulfovibrionales; f__Desulfovibrionaceae; g__Unclassified_Desulfovibrionaceae; s__Unclassified_Desulfovibrionaceae
otu14786	0.153846153846	1.3	k__Bacteria; p__Firmicutes; c__Clostridia; o__Clostridiales; f__Ruminococcaceae; g__Unclassified_Ruminococcaceae; s__Unclassified_Ruminococcaceae
otu15169	0.307692307692	1.0	k__Bacteria; p__Firmicutes; c__Clostridia; o__Clostridiales; f__Ruminococcaceae; g__Unclassified_Ruminococcaceae; s__Unclassified_Ruminococcaceae
otu16877	0.0	1.3	k__Bacteria; p__Actinobacteria; c__Coriobacteriia; o__Coriobacteriales; f__Coriobacteriaceae; g__Unclassified_Coriobacteriaceae; s__Unclassified_Coriobacteriaceae
otu17101	0.0	1.1	k__Bacteria; p__Fusobacteria; c__Fusobacteriia; o__Fusobacteriales; f__Leptotrichiaceae; g__Unclassified_Leptotrichiaceae; s__Unclassified_Leptotrichiaceae
otu17880	0.0	1.4	k__Bacteria; p__Proteobacteria; c__Deltaproteobacteria; o__NB1-j; f__NB1-i; g__Unclassified_NB1-i; s__Unclassified_NB1-i
otu19055	0.538461538462	0.6	k__Bacteria; p__Proteobacteria; c__Betaproteobacteria; o__Rhodocyclales; f__Rhodocyclaceae; g__KD1-23; s__Unclassified_KD1-23
otu19133	0.615384615385	0.5	k__Bacteria; p__TM7; c__TM7-3; o__CW040; f__F16; g__Unclassified_F16; s__Unclassified_F16
otu21417	0.307692307692	1.1	k__Bacteria; p__Cyanobacteria; c__Chloroplast; o__Stramenopiles; f__Unclassified_Stramenopiles; g__Unclassified_Stramenopiles; s__Unclassified_Stramenopiles
otu21438	0.153846153846	1.1	k__Bacteria; p__Bacteroidetes; c__Bacteroidia; o__Bacteroidales; f__S24-7; g__Unclassified_S24-7; s__Unclassified_S24-7
otu21453	0.0	1.4	k__Bacteria; p__Gemmatimonadetes; c__Gemmatimonadetes; o__Gemmatimonadales; f__Unclassified_Gemmatimonadales; g__Unclassified_Gemmatimonadales; s__Unclassified_Gemmatimonadales
otu23123	0.0	1.7	k__Bacteria; p__Proteobacteria; c__Alphaproteobacteria; o__Rhodospirillales; f__Acetobacteraceae; g__Unclassified_Acetobacteraceae; s__Unclassified_Acetobacteraceae
otu23508	0.0	1.4	k__Bacteria; p__Acidobacteria; c__[Chloracidobacteria]; o__RB41; f__Ellin6075; g__Unclassified_Ellin6075; s__Unclassified_Ellin6075
otu23721	0.0	1.8	k__Bacteria; p__Firmicutes; c__Clostridia; o__Clostridiales; f__Lachnospiraceae; g__Unclassified_Lachnospiraceae; s__Unclassified_Lachnospiraceae
otu93	0.384615384615	0.7	k__Bacteria; p__Firmicutes; c__Clostridia; o__Clostridiales; f__Unclassified_Clostridiales; g__Unclassified_Clostridiales; s__Unclassified_Clostridiales
otu209	0.0	1.5	k__Bacteria; p__Bacteroidetes; c__Sphingobacteriia; o__Sphingobacteriales; f__Sphingobacteriaceae; g__Unclassified_Sphingobacteriaceae; s__Unclassified_Sphingobacteriaceae
otu2124	1.15384615385	0.0	k__Bacteria; p__Actinobacteria; c__Thermoleophilia; o__Solirubrobacterales; f__Unclassified_Solirubrobacterales; g__Unclassified_Solirubrobacterales; s__Unclassified_Solirubrobacterales
otu3659	0.0769230769231	1.1	k__Bacteria; p__Firmicutes; c__Clostridia; o__Clostridiales; f__Ruminococcaceae; g__Unclassified_Ruminococcaceae; s__Unclassified_Ruminococcaceae
otu3718	0.230769230769	1.1	k__Bacteria; p__Firmicutes; c__Clostridia; o__Clostridiales; f__Ruminococcaceae; g__Ruminococcus; s__Unclassified_Ruminococcus
otu3999	0.0	1.4	k__Bacteria; p__Proteobacteria; c__Alphaproteobacteria; o__Sphingomonadales; f__Erythrobacteraceae; g__Unclassified_Erythrobacteraceae; s__Unclassified_Erythrobacteraceae
otu4561	0.0	1.4	k__Bacteria; p__Proteobacteria; c__Betaproteobacteria; o__MND1; f__Unclassified_MND1; g__Unclassified_MND1; s__Unclassified_MND1
otu4810	0.769230769231	0.0	k__Bacteria; p__Firmicutes; c__Clostridia; o__Thermoanaerobacterales; f__Thermoanaerobacteraceae; g__Thermoanaerobacter; s__Unclassified_Thermoanaerobacter
otu4898	1.0	0.0	k__Bacteria; p__Acidobacteria; c__Solibacteres; o__Solibacterales; f__Unclassified_Solibacterales; g__Unclassified_Solibacterales; s__Unclassified_Solibacterales
otu5250	0.0	1.4	k__Bacteria; p__Firmicutes; c__Clostridia; o__Clostridiales; f__Ruminococcaceae; g__Unclassified_Ruminococcaceae; s__Unclassified_Ruminococcaceae
otu5363	0.538461538462	0.5	k__Bacteria; p__Chloroflexi; c__Anaerolineae; o__SBR1031; f__A4b; g__Unclassified_A4b; s__Unclassified_A4b
otu5462	0.692307692308	0.4	k__Bacteria; p__Actinobacteria; c__Coriobacteriia; o__Coriobacteriales; f__Coriobacteriaceae; g__Unclassified_Coriobacteriaceae; s__Unclassified_Coriobacteriaceae
otu6917	0.153846153846	1.4	k__Bacteria; p__Actinobacteria; c__Thermoleophilia; o__Solirubrobacterales; f__Solirubrobacteraceae; g__Unclassified_Solirubrobacteraceae; s__Unclassified_Solirubrobacteraceae
otu7210	0.0	1.2	k__Bacteria; p__Proteobacteria; c__Betaproteobacteria; o__Methylophilales; f__Methylophilaceae; g__Unclassified_Methylophilaceae; s__Unclassified_Methylophilaceae
otu7427	0.538461538462	0.4	k__Bacteria; p__Actinobacteria; c__Actinobacteria; o__Actinomycetales; f__Corynebacteriaceae; g__Corynebacterium; s__Unclassified_Corynebacterium
otu7883	0.384615384615	0.7	k__Bacteria; p__Bacteroidetes; c__Bacteroidia; o__Bacteroidales; f__Unclassified_Bacteroidales; g__Unclassified_Bacteroidales; s__Unclassified_Bacteroidales
otu8111	0.153846153846	1.1	k__Bacteria; p__Firmicutes; c__Clostridia; o__Clostridiales; f__Unclassified_Clostridiales; g__Unclassified_Clostridiales; s__Unclassified_Clostridiales
otu8711	0.0	1.3	k__Bacteria; p__Bacteroidetes; c__[Saprospirae]; o__[Saprospirales]; f__Chitinophagaceae; g__Unclassified_Chitinophagaceae; s__Unclassified_Chitinophagaceae
otu8816	0.0	1.3	k__Bacteria; p__Proteobacteria; c__Deltaproteobacteria; o__Myxococcales; f__Unclassified_Myxococcales; g__Unclassified_Myxococcales; s__Unclassified_Myxococcales
otu8959	0.0	1.1	k__Bacteria; p__Firmicutes; c__Erysipelotrichi; o__Erysipelotrichales; f__Erysipelotrichaceae; g__Bulleidia; s__Bulleidia_p-1630-c5
otu9189	0.769230769231	0.3	k__Bacteria; p__Actinobacteria; c__Actinobacteria; o__Actinomycetales; f__Intrasporangiaceae; g__Unclassified_Intrasporangiaceae; s__Unclassified_Intrasporangiaceae
otu10414	0.538461538462	0.7	k__Bacteria; p__Firmicutes; c__Erysipelotrichi; o__Erysipelotrichales; f__Erysipelotrichaceae; g__Unclassified_Erysipelotrichaceae; s__Unclassified_Erysipelotrichaceae
otu10418	1.0	0.0	k__Bacteria; p__Actinobacteria; c__Actinobacteria; o__Actinomycetales; f__Actinomycetaceae; g__Trueperella; s__Unclassified_Trueperella
otu10531	0.615384615385	0.7	k__Bacteria; p__Tenericutes; c__Mollicutes; o__RF39; f__Unclassified_RF39; g__Unclassified_RF39; s__Unclassified_RF39
otu10811	0.538461538462	0.7	k__Bacteria; p__Firmicutes; c__Clostridia; o__Clostridiales; f__[Mogibacteriaceae]; g__Unclassified_[Mogibacteriaceae]; s__Unclassified_[Mogibacteriaceae]
otu11026	0.230769230769	1.0	k__Bacteria; p__Acidobacteria; c__Solibacteres; o__Solibacterales; f__Solibacteraceae; g__Candidatus_Solibacter; s__Unclassified_Candidatus_Solibacter
otu11136	0.0	1.4	k__Bacteria; p__Firmicutes; c__Clostridia; o__Clostridiales; f__Ruminococcaceae; g__Unclassified_Ruminococcaceae; s__Unclassified_Ruminococcaceae
otu11209	1.15384615385	0.0	k__Bacteria; p__Acidobacteria; c__Acidobacteria-6; o__CCU21; f__Unclassified_CCU21; g__Unclassified_CCU21; s__Unclassified_CCU21
otu11644	0.615384615385	0.4	k__Bacteria; p__Tenericutes; c__Mollicutes; o__RF39; f__Unclassified_RF39; g__Unclassified_RF39; s__Unclassified_RF39
otu12242	0.769230769231	0.0	k__Bacteria; p__Chloroflexi; c__Anaerolineae; o__CFB-26; f__Unclassified_CFB-26; g__Unclassified_CFB-26; s__Unclassified_CFB-26
otu12584	0.153846153846	1.1	k__Bacteria; p__Bacteroidetes; c__Bacteroidia; o__Bacteroidales; f__Porphyromonadaceae; g__Paludibacter; s__Unclassified_Paludibacter
otu12635	0.0	1.8	k__Bacteria; p__Proteobacteria; c__Deltaproteobacteria; o__Desulfuromonadales; f__Geobacteraceae; g__Geobacter; s__Unclassified_Geobacter
otu12652	0.384615384615	0.6	k__Bacteria; p__Firmicutes; c__Clostridia; o__Clostridiales; f__Ruminococcaceae; g__Unclassified_Ruminococcaceae; s__Unclassified_Ruminococcaceae
otu14420	0.384615384615	0.7	k__Bacteria; p__Cyanobacteria; c__4C0d-2; o__YS2; f__Unclassified_YS2; g__Unclassified_YS2; s__Unclassified_YS2
otu15268	0.0	1.3	k__Bacteria; p__Gemmatimonadetes; c__Gemmatimonadetes; o__Gemmatimonadales; f__Ellin5301; g__Unclassified_Ellin5301; s__Unclassified_Ellin5301
otu15529	0.0	1.8	k__Bacteria; p__Bacteroidetes; c__[Saprospirae]; o__[Saprospirales]; f__Chitinophagaceae; g__Sediminibacterium; s__Unclassified_Sediminibacterium
otu16139	0.0	1.7	k__Bacteria; p__Bacteroidetes; c__Bacteroidia; o__Bacteroidales; f__S24-7; g__Unclassified_S24-7; s__Unclassified_S24-7
otu16397	0.153846153846	1.1	k__Bacteria; p__Firmicutes; c__Clostridia; o__Clostridiales; f__Unclassified_Clostridiales; g__Unclassified_Clostridiales; s__Unclassified_Clostridiales
otu16495	0.0	1.1	k__Bacteria; p__Proteobacteria; c__Deltaproteobacteria; o__Desulfovibrionales; f__Desulfovibrionaceae; g__Desulfovibrio; s__Unclassified_Desulfovibrio
otu16787	0.0	1.3	k__Bacteria; p__Acidobacteria; c__Acidobacteria-6; o__iii1-15; f__Unclassified_iii1-15; g__Unclassified_iii1-15; s__Unclassified_iii1-15
otu16987	0.0	1.4	k__Bacteria; p__Firmicutes; c__Bacilli; o__Lactobacillales; f__Aerococcaceae; g__Unclassified_Aerococcaceae; s__Unclassified_Aerococcaceae
otu17465	0.461538461538	0.8	k__Bacteria; p__Firmicutes; c__Clostridia; o__Clostridiales; f__Clostridiaceae; g__Clostridium; s__Unclassified_Clostridium
otu17949	0.769230769231	0.2	k__Bacteria; p__Firmicutes; c__Bacilli; o__Bacillales; f__Bacillaceae; g__Bacillus; s__Bacillus_flexus
otu18317	0.153846153846	1.0	k__Bacteria; p__Firmicutes; c__Bacilli; o__Lactobacillales; f__Lactobacillaceae; g__Lactobacillus; s__Unclassified_Lactobacillus
otu18383	0.0	1.4	k__Bacteria; p__Chloroflexi; c__Anaerolineae; o__SBR1031; f__A4b; g__Unclassified_A4b; s__Unclassified_A4b
otu18429	0.461538461538	0.8	k__Bacteria; p__Firmicutes; c__Clostridia; o__Clostridiales; f__Ruminococcaceae; g__Unclassified_Ruminococcaceae; s__Unclassified_Ruminococcaceae
otu18465	0.0	1.4	k__Bacteria; p__Proteobacteria; c__Betaproteobacteria; o__SC-I-84; f__Unclassified_SC-I-84; g__Unclassified_SC-I-84; s__Unclassified_SC-I-84
otu18489	0.0	1.6	k__Bacteria; p__Bacteroidetes; c__Bacteroidia; o__Bacteroidales; f__S24-7; g__Unclassified_S24-7; s__Unclassified_S24-7
otu19378	1.30769230769	0.0	k__Bacteria; p__Proteobacteria; c__Alphaproteobacteria; o__Rhodospirillales; f__Acetobacteraceae; g__Unclassified_Acetobacteraceae; s__Unclassified_Acetobacteraceae
otu20616	0.0	1.3	k__Bacteria; p__Planctomycetes; c__C6; o__MVS-107; f__Unclassified_MVS-107; g__Unclassified_MVS-107; s__Unclassified_MVS-107
otu20650	0.153846153846	1.2	k__Bacteria; p__Bacteroidetes; c__Bacteroidia; o__Bacteroidales; f__Bacteroidaceae; g__Bacteroides; s__Unclassified_Bacteroides
otu20771	0.846153846154	0.0	k__Bacteria; p__Fusobacteria; c__Fusobacteriia; o__Fusobacteriales; f__Leptotrichiaceae; g__Unclassified_Leptotrichiaceae; s__Unclassified_Leptotrichiaceae
otu21377	0.0	1.4	k__Bacteria; p__Bacteroidetes; c__Bacteroidia; o__Bacteroidales; f__[Paraprevotellaceae]; g__Paraprevotella; s__Unclassified_Paraprevotella
otu21835	0.0	1.3	k__Bacteria; p__Bacteroidetes; c__Bacteroidia; o__Bacteroidales; f__Unclassified_Bacteroidales; g__Unclassified_Bacteroidales; s__Unclassified_Bacteroidales
otu21848	0.0	1.4	k__Bacteria; p__Proteobacteria; c__Deltaproteobacteria; o__Myxococcales; f__Unclassified_Myxococcales; g__Unclassified_Myxococcales; s__Unclassified_Myxococcales
otu21924	1.0	0.0	k__Bacteria; p__Chloroflexi; c__Anaerolineae; o__SBR1031; f__oc28; g__Unclassified_oc28; s__Unclassified_oc28
otu22381	0.153846153846	1.4	k__Bacteria; p__Firmicutes; c__Clostridia; o__Clostridiales; f__Eubacteriaceae; g__Anaerofustis; s__Unclassified_Anaerofustis
otu22550	0.0	1.4	k__Bacteria; p__Proteobacteria; c__Deltaproteobacteria; o__Myxococcales; f__Unclassified_Myxococcales; g__Unclassified_Myxococcales; s__Unclassified_Myxococcales
otu22730	1.0	0.0	k__Bacteria; p__Firmicutes; c__Clostridia; o__Clostridiales; f__Ruminococcaceae; g__Ruminococcus; s__Unclassified_Ruminococcus
otu22774	0.384615384615	0.7	k__Bacteria; p__Firmicutes; c__Clostridia; o__Clostridiales; f__Unclassified_Clostridiales; g__Unclassified_Clostridiales; s__Unclassified_Clostridiales
otu22793	0.769230769231	0.3	k__Bacteria; p__Tenericutes; c__Mollicutes; o__RF39; f__Unclassified_RF39; g__Unclassified_RF39; s__Unclassified_RF39
otu22806	0.230769230769	0.8	k__Bacteria; p__Firmicutes; c__Clostridia; o__Clostridiales; f__Unclassified_Clostridiales; g__Unclassified_Clostridiales; s__Unclassified_Clostridiales
otu23217	0.0	1.5	k__Bacteria; p__Bacteroidetes; c__Cytophagia; o__Cytophagales; f__Cyclobacteriaceae; g__Unclassified_Cyclobacteriaceae; s__Unclassified_Cyclobacteriaceae
otu23464	0.0	1.4	k__Bacteria; p__Firmicutes; c__Clostridia; o__Clostridiales; f__Unclassified_Clostridiales; g__Unclassified_Clostridiales; s__Unclassified_Clostridiales
otu23755	0.0	1.4	k__Bacteria; p__Gemmatimonadetes; c__Gemm-1; o__Unclassified_Gemm-1; f__Unclassified_Gemm-1; g__Unclassified_Gemm-1; s__Unclassified_Gemm-1
otu165	0.0	1.6	k__Bacteria; p__Chloroflexi; c__Anaerolineae; o__SBR1031; f__A4b; g__Unclassified_A4b; s__Unclassified_A4b
otu319	0.846153846154	0.2	k__Bacteria; p__Proteobacteria; c__Deltaproteobacteria; o__Myxococcales; f__Myxococcaceae; g__Anaeromyxobacter; s__Unclassified_Anaeromyxobacter
otu760	0.0	1.4	k__Bacteria; p__Acidobacteria; c__Solibacteres; o__Solibacterales; f__AKIW659; g__Unclassified_AKIW659; s__Unclassified_AKIW659
otu1282	0.153846153846	0.9	k__Bacteria; p__Firmicutes; c__Clostridia; o__Clostridiales; f__Ruminococcaceae; g__Unclassified_Ruminococcaceae; s__Unclassified_Ruminococcaceae
otu1997	0.0	1.3	k__Bacteria; p__Firmicutes; c__Clostridia; o__Clostridiales; f__Unclassified_Clostridiales; g__Unclassified_Clostridiales; s__Unclassified_Clostridiales
otu2251	0.0	1.3	k__Bacteria; p__Chloroflexi; c__Anaerolineae; o__SBR1031; f__oc28; g__Unclassified_oc28; s__Unclassified_oc28
otu2939	0.615384615385	0.0	k__Bacteria; p__Actinobacteria; c__Actinobacteria; o__Actinomycetales; f__Nocardiaceae; g__Rhodococcus; s__Rhodococcus_equi
otu3459	0.0	1.1	k__Bacteria; p__Proteobacteria; c__Betaproteobacteria; o__Burkholderiales; f__Comamonadaceae; g__Unclassified_Comamonadaceae; s__Unclassified_Comamonadaceae
otu4297	0.384615384615	1.2	k__Bacteria; p__Proteobacteria; c__Alphaproteobacteria; o__Rhodospirillales; f__Rhodospirillaceae; g__Unclassified_Rhodospirillaceae; s__Unclassified_Rhodospirillaceae
otu4407	0.0	1.4	k__Bacteria; p__Bacteroidetes; c__Bacteroidia; o__Bacteroidales; f__[Paraprevotellaceae]; g__[Prevotella]; s__Unclassified_[Prevotella]
otu6110	1.15384615385	0.0	k__Bacteria; p__Bacteroidetes; c__Bacteroidia; o__Bacteroidales; f__S24-7; g__Unclassified_S24-7; s__Unclassified_S24-7
otu6116	0.0	1.4	k__Bacteria; p__Firmicutes; c__Clostridia; o__Clostridiales; f__Lachnospiraceae; g__Roseburia; s__Roseburia_faecis
otu6653	0.0	1.3	k__Bacteria; p__Proteobacteria; c__Alphaproteobacteria; o__Rhizobiales; f__Bradyrhizobiaceae; g__Unclassified_Bradyrhizobiaceae; s__Unclassified_Bradyrhizobiaceae
otu6669	0.0	1.3	k__Bacteria; p__Chloroflexi; c__TK17; o__Unclassified_TK17; f__Unclassified_TK17; g__Unclassified_TK17; s__Unclassified_TK17
otu6861	0.538461538462	0.6	k__Bacteria; p__Proteobacteria; c__Gammaproteobacteria; o__Pseudomonadales; f__Moraxellaceae; g__Unclassified_Moraxellaceae; s__Unclassified_Moraxellaceae
otu7506	0.0	1.3	k__Bacteria; p__Gemmatimonadetes; c__Gemm-1; o__Unclassified_Gemm-1; f__Unclassified_Gemm-1; g__Unclassified_Gemm-1; s__Unclassified_Gemm-1
otu7643	0.461538461538	0.8	k__Bacteria; p__Bacteroidetes; c__Bacteroidia; o__Bacteroidales; f__Prevotellaceae; g__Prevotella; s__Unclassified_Prevotella
otu7794	0.0769230769231	1.3	k__Bacteria; p__Bacteroidetes; c__Bacteroidia; o__Bacteroidales; f__[Paraprevotellaceae]; g__YRC22; s__Unclassified_YRC22
otu8378	0.0	1.6	k__Bacteria; p__Proteobacteria; c__Deltaproteobacteria; o__Bdellovibrionales; f__Bdellovibrionaceae; g__Bdellovibrio; s__Unclassified_Bdellovibrio
otu8429	0.0	1.2	k__Bacteria; p__Firmicutes; c__Clostridia; o__Clostridiales; f__Unclassified_Clostridiales; g__Unclassified_Clostridiales; s__Unclassified_Clostridiales
otu8825	1.07692307692	0.0	k__Bacteria; p__Proteobacteria; c__Deltaproteobacteria; o__BPC076; f__Unclassified_BPC076; g__Unclassified_BPC076; s__Unclassified_BPC076
otu9390	0.0	1.6	k__Bacteria; p__Firmicutes; c__Clostridia; o__Clostridiales; f__Unclassified_Clostridiales; g__Unclassified_Clostridiales; s__Unclassified_Clostridiales
otu9738	0.153846153846	1.2	k__Bacteria; p__Bacteroidetes; c__Bacteroidia; o__Bacteroidales; f__S24-7; g__Unclassified_S24-7; s__Unclassified_S24-7
otu10039	1.15384615385	0.0	k__Bacteria; p__Bacteroidetes; c__Bacteroidia; o__Bacteroidales; f__S24-7; g__Unclassified_S24-7; s__Unclassified_S24-7
otu10056	0.769230769231	0.3	k__Bacteria; p__Firmicutes; c__Erysipelotrichi; o__Erysipelotrichales; f__Erysipelotrichaceae; g__Unclassified_Erysipelotrichaceae; s__Unclassified_Erysipelotrichaceae
otu10802	0.692307692308	0.3	k__Bacteria; p__Fusobacteria; c__Fusobacteriia; o__Fusobacteriales; f__Leptotrichiaceae; g__Unclassified_Leptotrichiaceae; s__Unclassified_Leptotrichiaceae
otu10966	0.0	1.4	k__Bacteria; p__Actinobacteria; c__Actinobacteria; o__Actinomycetales; f__Pseudonocardiaceae; g__Unclassified_Pseudonocardiaceae; s__Unclassified_Pseudonocardiaceae
otu11015	0.0	1.3	k__Bacteria; p__Firmicutes; c__Clostridia; o__Clostridiales; f__Ruminococcaceae; g__Unclassified_Ruminococcaceae; s__Unclassified_Ruminococcaceae
otu11087	0.0	1.3	k__Bacteria; p__Verrucomicrobia; c__Verruco-5; o__WCHB1-41; f__RFP12; g__Unclassified_RFP12; s__Unclassified_RFP12
otu11800	0.769230769231	0.4	k__Bacteria; p__Proteobacteria; c__Betaproteobacteria; o__Burkholderiales; f__Alcaligenaceae; g__Unclassified_Alcaligenaceae; s__Unclassified_Alcaligenaceae
otu12170	0.153846153846	1.0	k__Bacteria; p__Firmicutes; c__Clostridia; o__Clostridiales; f__Ruminococcaceae; g__Oscillospira; s__Unclassified_Oscillospira
otu12503	0.384615384615	0.6	k__Bacteria; p__Firmicutes; c__Clostridia; o__Clostridiales; f__Unclassified_Clostridiales; g__Unclassified_Clostridiales; s__Unclassified_Clostridiales
otu12821	1.07692307692	0.0	k__Bacteria; p__Firmicutes; c__Clostridia; o__Clostridiales; f__Clostridiaceae; g__Unclassified_Clostridiaceae; s__Unclassified_Clostridiaceae
otu12884	1.07692307692	0.0	k__Bacteria; p__Bacteroidetes; c__Bacteroidia; o__Bacteroidales; f__S24-7; g__Unclassified_S24-7; s__Unclassified_S24-7
otu13028	0.230769230769	0.8	k__Bacteria; p__Proteobacteria; c__Gammaproteobacteria; o__Pasteurellales; f__Pasteurellaceae; g__Haemophilus; s__Unclassified_Haemophilus
otu13183	0.0769230769231	0.7	k__Bacteria; p__Proteobacteria; c__Gammaproteobacteria; o__Xanthomonadales; f__Sinobacteraceae; g__Unclassified_Sinobacteraceae; s__Unclassified_Sinobacteraceae
otu13249	0.769230769231	0.3	k__Bacteria; p__Tenericutes; c__Mollicutes; o__RF39; f__Unclassified_RF39; g__Unclassified_RF39; s__Unclassified_RF39
otu13417	0.307692307692	0.8	k__Bacteria; p__Proteobacteria; c__Gammaproteobacteria; o__Pseudomonadales; f__Moraxellaceae; g__Acinetobacter; s__Unclassified_Acinetobacter
otu13535	1.0	0.0	k__Bacteria; p__Firmicutes; c__Clostridia; o__Clostridiales; f__Ruminococcaceae; g__Ruminococcus; s__Unclassified_Ruminococcus
otu15014	0.0	1.6	k__Bacteria; p__Proteobacteria; c__Alphaproteobacteria; o__Rhodospirillales; f__Rhodospirillaceae; g__Unclassified_Rhodospirillaceae; s__Unclassified_Rhodospirillaceae
otu15810	0.0	1.2	k__Bacteria; p__Bacteroidetes; c__Bacteroidia; o__Bacteroidales; f__S24-7; g__Unclassified_S24-7; s__Unclassified_S24-7
otu15837	0.538461538462	0.8	k__Bacteria; p__Proteobacteria; c__Betaproteobacteria; o__Burkholderiales; f__Comamonadaceae; g__Unclassified_Comamonadaceae; s__Unclassified_Comamonadaceae
otu15961	0.230769230769	0.9	k__Bacteria; p__Firmicutes; c__Bacilli; o__Gemellales; f__Gemellaceae; g__Unclassified_Gemellaceae; s__Unclassified_Gemellaceae
otu16063	0.0	1.7	k__Bacteria; p__Nitrospirae; c__Nitrospira; o__Nitrospirales; f__0319-6A21; g__Unclassified_0319-6A21; s__Unclassified_0319-6A21
otu16468	0.923076923077	0.0	k__Bacteria; p__Firmicutes; c__Clostridia; o__Clostridiales; f__Ruminococcaceae; g__Unclassified_Ruminococcaceae; s__Unclassified_Ruminococcaceae
otu16718	0.538461538462	0.4	k__Bacteria; p__Fusobacteria; c__Fusobacteriia; o__Fusobacteriales; f__Leptotrichiaceae; g__Unclassified_Leptotrichiaceae; s__Unclassified_Leptotrichiaceae
otu16856	0.0	1.1	k__Bacteria; p__Firmicutes; c__Erysipelotrichi; o__Erysipelotrichales; f__Erysipelotrichaceae; g__L7A_E11; s__Unclassified_L7A_E11
otu16901	0.923076923077	0.2	k__Bacteria; p__Firmicutes; c__Clostridia; o__Clostridiales; f__[Tissierellaceae]; g__Anaerococcus; s__Unclassified_Anaerococcus
otu17207	0.307692307692	0.8	k__Bacteria; p__Cyanobacteria; c__4C0d-2; o__YS2; f__Unclassified_YS2; g__Unclassified_YS2; s__Unclassified_YS2
otu17220	0.692307692308	0.5	k__Bacteria; p__Firmicutes; c__Clostridia; o__Clostridiales; f__Clostridiaceae; g__Clostridium; s__Unclassified_Clostridium
otu17635	0.0	1.1	k__Bacteria; p__Firmicutes; c__Clostridia; o__Clostridiales; f__Unclassified_Clostridiales; g__Unclassified_Clostridiales; s__Unclassified_Clostridiales
otu17805	0.0	1.3	k__Bacteria; p__Gemmatimonadetes; c__Gemmatimonadetes; o__C114; f__Unclassified_C114; g__Unclassified_C114; s__Unclassified_C114
otu17855	1.07692307692	0.0	k__Bacteria; p__Chloroflexi; c__Anaerolineae; o__SBR1031; f__A4b; g__Unclassified_A4b; s__Unclassified_A4b
otu18713	0.0	1.3	k__Bacteria; p__Firmicutes; c__Clostridia; o__Clostridiales; f__Lachnospiraceae; g__Unclassified_Lachnospiraceae; s__Unclassified_Lachnospiraceae
otu18734	0.0	1.3	k__Bacteria; p__Firmicutes; c__Clostridia; o__Clostridiales; f__Clostridiaceae; g__Clostridium; s__Clostridium_bowmanii
otu19457	0.384615384615	0.9	k__Bacteria; p__Firmicutes; c__Clostridia; o__Clostridiales; f__Unclassified_Clostridiales; g__Unclassified_Clostridiales; s__Unclassified_Clostridiales
otu19547	0.0	1.2	k__Bacteria; p__Firmicutes; c__Clostridia; o__Clostridiales; f__Ruminococcaceae; g__Unclassified_Ruminococcaceae; s__Unclassified_Ruminococcaceae
otu19924	0.0	1.6	k__Bacteria; p__Firmicutes; c__Clostridia; o__Clostridiales; f__Unclassified_Clostridiales; g__Unclassified_Clostridiales; s__Unclassified_Clostridiales
otu20665	0.384615384615	0.9	k__Bacteria; p__Firmicutes; c__Clostridia; o__Clostridiales; f__Ruminococcaceae; g__Unclassified_Ruminococcaceae; s__Unclassified_Ruminococcaceae
otu21032	0.0	1.3	k__Bacteria; p__Acidobacteria; c__Sva0725; o__Sva0725; f__Unclassified_Sva0725; g__Unclassified_Sva0725; s__Unclassified_Sva0725
otu21465	1.0	0.0	k__Bacteria; p__Acidobacteria; c__BPC102; o__MVS-40; f__Unclassified_MVS-40; g__Unclassified_MVS-40; s__Unclassified_MVS-40
otu22080	0.153846153846	1.3	k__Bacteria; p__Proteobacteria; c__Alphaproteobacteria; o__Rhizobiales; f__Bradyrhizobiaceae; g__Balneimonas; s__Unclassified_Balneimonas
otu22165	0.538461538462	0.5	k__Bacteria; p__Firmicutes; c__Clostridia; o__Clostridiales; f__Ruminococcaceae; g__Butyricicoccus; s__Butyricicoccus_pullicaecorum
otu22370	0.0769230769231	0.9	k__Bacteria; p__Firmicutes; c__Clostridia; o__Clostridiales; f__Unclassified_Clostridiales; g__Unclassified_Clostridiales; s__Unclassified_Clostridiales
otu22751	0.692307692308	0.1	k__Bacteria; p__Fusobacteria; c__Fusobacteriia; o__Fusobacteriales; f__Leptotrichiaceae; g__Unclassified_Leptotrichiaceae; s__Unclassified_Leptotrichiaceae
otu22782	0.0	1.6	k__Bacteria; p__Bacteroidetes; c__Bacteroidia; o__Bacteroidales; f__S24-7; g__Unclassified_S24-7; s__Unclassified_S24-7
otu23278	0.153846153846	1.1	k__Bacteria; p__Firmicutes; c__Clostridia; o__Clostridiales; f__Ruminococcaceae; g__Unclassified_Ruminococcaceae; s__Unclassified_Ruminococcaceae
otu23844	0.0	1.4	k__Bacteria; p__Firmicutes; c__Clostridia; o__Clostridiales; f__Unclassified_Clostridiales; g__Unclassified_Clostridiales; s__Unclassified_Clostridiales
otu615	0.153846153846	0.8	k__Bacteria; p__Firmicutes; c__Clostridia; o__Clostridiales; f__Clostridiaceae; g__Clostridium; s__Unclassified_Clostridium
otu1118	0.153846153846	1.0	k__Bacteria; p__Firmicutes; c__Clostridia; o__Clostridiales; f__Lachnospiraceae; g__Coprococcus; s__Unclassified_Coprococcus
otu1296	0.0	1.3	k__Bacteria; p__Proteobacteria; c__Gammaproteobacteria; o__Xanthomonadales; f__Sinobacteraceae; g__Unclassified_Sinobacteraceae; s__Unclassified_Sinobacteraceae
otu1366	0.0	1.2	k__Bacteria; p__Proteobacteria; c__Gammaproteobacteria; o__Xanthomonadales; f__Xanthomonadaceae; g__Lysobacter; s__Unclassified_Lysobacter
otu1416	0.384615384615	0.7	k__Bacteria; p__Firmicutes; c__Clostridia; o__Clostridiales; f__Unclassified_Clostridiales; g__Unclassified_Clostridiales; s__Unclassified_Clostridiales
otu1729	0.538461538462	0.5	k__Bacteria; p__Proteobacteria; c__Betaproteobacteria; o__Burkholderiales; f__Comamonadaceae; g__Unclassified_Comamonadaceae; s__Unclassified_Comamonadaceae
otu2577	0.461538461538	0.4	k__Bacteria; p__Actinobacteria; c__Actinobacteria; o__Actinomycetales; f__Pseudonocardiaceae; g__Pseudonocardia; s__Unclassified_Pseudonocardia
otu2992	0.0	1.3	k__Bacteria; p__Acidobacteria; c__Acidobacteria-6; o__CCU21; f__Unclassified_CCU21; g__Unclassified_CCU21; s__Unclassified_CCU21
otu3033	0.0	1.2	k__Bacteria; p__Proteobacteria; c__Betaproteobacteria; o__MND1; f__Unclassified_MND1; g__Unclassified_MND1; s__Unclassified_MND1
otu3852	1.0	0.0	k__Bacteria; p__Firmicutes; c__Clostridia; o__Clostridiales; f__Unclassified_Clostridiales; g__Unclassified_Clostridiales; s__Unclassified_Clostridiales
otu3872	0.0	1.1	k__Bacteria; p__Proteobacteria; c__Deltaproteobacteria; o__Desulfobacterales; f__Desulfobulbaceae; g__Unclassified_Desulfobulbaceae; s__Unclassified_Desulfobulbaceae
otu3910	1.0	0.0	k__Bacteria; p__Bacteroidetes; c__Bacteroidia; o__Bacteroidales; f__Rikenellaceae; g__Unclassified_Rikenellaceae; s__Unclassified_Rikenellaceae
otu4474	0.846153846154	0.0	k__Bacteria; p__Actinobacteria; c__Actinobacteria; o__Actinomycetales; f__Corynebacteriaceae; g__Corynebacterium; s__Unclassified_Corynebacterium
otu4729	0.0	1.2	k__Bacteria; p__Proteobacteria; c__Alphaproteobacteria; o__Rhodospirillales; f__Rhodospirillaceae; g__Unclassified_Rhodospirillaceae; s__Unclassified_Rhodospirillaceae
otu5394	0.0	1.3	k__Bacteria; p__Gemmatimonadetes; c__Gemmatimonadetes; o__Ellin5290; f__Unclassified_Ellin5290; g__Unclassified_Ellin5290; s__Unclassified_Ellin5290
otu5593	1.0	0.0	k__Bacteria; p__Proteobacteria; c__Betaproteobacteria; o__Burkholderiales; f__Comamonadaceae; g__Rhodoferax; s__Unclassified_Rhodoferax
otu5707	0.0	1.3	k__Bacteria; p__Firmicutes; c__Clostridia; o__Clostridiales; f__Unclassified_Clostridiales; g__Unclassified_Clostridiales; s__Unclassified_Clostridiales
otu5716	0.769230769231	0.0	k__Bacteria; p__Fusobacteria; c__Fusobacteriia; o__Fusobacteriales; f__Leptotrichiaceae; g__Unclassified_Leptotrichiaceae; s__Unclassified_Leptotrichiaceae
otu5943	1.15384615385	0.0	k__Bacteria; p__Acidobacteria; c__Acidobacteriia; o__Acidobacteriales; f__Koribacteraceae; g__Candidatus_Koribacter; s__Unclassified_Candidatus_Koribacter
otu6255	0.0	1.2	k__Bacteria; p__Lentisphaerae; c__[Lentisphaeria]; o__Victivallales; f__Victivallaceae; g__Unclassified_Victivallaceae; s__Unclassified_Victivallaceae
otu6373	0.923076923077	0.0	k__Bacteria; p__Proteobacteria; c__Betaproteobacteria; o__SC-I-84; f__Unclassified_SC-I-84; g__Unclassified_SC-I-84; s__Unclassified_SC-I-84
otu6417	0.692307692308	0.0	k__Bacteria; p__Bacteroidetes; c__Bacteroidia; o__Bacteroidales; f__BS11; g__Unclassified_BS11; s__Unclassified_BS11
otu6468	0.0	1.1	k__Bacteria; p__Firmicutes; c__Clostridia; o__Clostridiales; f__Ruminococcaceae; g__Unclassified_Ruminococcaceae; s__Unclassified_Ruminococcaceae
otu6531	0.153846153846	1.0	k__Bacteria; p__Firmicutes; c__Clostridia; o__Clostridiales; f__Ruminococcaceae; g__Unclassified_Ruminococcaceae; s__Unclassified_Ruminococcaceae
otu7070	0.0	1.2	k__Bacteria; p__Proteobacteria; c__Deltaproteobacteria; o__Desulfobacterales; f__Desulfobulbaceae; g__Unclassified_Desulfobulbaceae; s__Unclassified_Desulfobulbaceae
otu7125	0.0	1.3	k__Bacteria; p__Proteobacteria; c__Gammaproteobacteria; o__Xanthomonadales; f__Xanthomonadaceae; g__Unclassified_Xanthomonadaceae; s__Unclassified_Xanthomonadaceae
otu7220	0.0	1.1	k__Bacteria; p__Proteobacteria; c__Betaproteobacteria; o__Burkholderiales; f__Unclassified_Burkholderiales; g__Unclassified_Burkholderiales; s__Unclassified_Burkholderiales
otu7245	0.0	1.1	k__Bacteria; p__Firmicutes; c__Clostridia; o__Clostridiales; f__Ruminococcaceae; g__Unclassified_Ruminococcaceae; s__Unclassified_Ruminococcaceae
otu7806	0.0	1.3	k__Bacteria; p__Gemmatimonadetes; c__Gemmatimonadetes; o__Ellin5290; f__Unclassified_Ellin5290; g__Unclassified_Ellin5290; s__Unclassified_Ellin5290
otu7840	0.0	1.2	k__Bacteria; p__Acidobacteria; c__Acidobacteria-6; o__CCU21; f__Unclassified_CCU21; g__Unclassified_CCU21; s__Unclassified_CCU21
otu7871	0.0	1.4	k__Bacteria; p__Proteobacteria; c__Deltaproteobacteria; o__Syntrophobacterales; f__Syntrophobacteraceae; g__Unclassified_Syntrophobacteraceae; s__Unclassified_Syntrophobacteraceae
otu9104	0.692307692308	0.0	k__Bacteria; p__Proteobacteria; c__Betaproteobacteria; o__Burkholderiales; f__Comamonadaceae; g__Unclassified_Comamonadaceae; s__Unclassified_Comamonadaceae
otu9187	1.0	0.0	k__Bacteria; p__Firmicutes; c__Clostridia; o__Clostridiales; f__Ruminococcaceae; g__Unclassified_Ruminococcaceae; s__Unclassified_Ruminococcaceae
otu9487	1.0	0.0	k__Bacteria; p__Proteobacteria; c__Gammaproteobacteria; o__Alteromonadales; f__Alteromonadaceae; g__Marinobacter; s__Unclassified_Marinobacter
otu9794	0.461538461538	0.3	k__Bacteria; p__Firmicutes; c__Clostridia; o__Clostridiales; f__Ruminococcaceae; g__Unclassified_Ruminococcaceae; s__Unclassified_Ruminococcaceae
otu10901	0.0	1.0	k__Bacteria; p__Firmicutes; c__Erysipelotrichi; o__Erysipelotrichales; f__Erysipelotrichaceae; g__p-75-a5; s__Unclassified_p-75-a5
otu11551	0.0	1.2	k__Bacteria; p__Firmicutes; c__Clostridia; o__Clostridiales; f__Lachnospiraceae; g__Unclassified_Lachnospiraceae; s__Unclassified_Lachnospiraceae
otu12056	0.0	1.3	k__Bacteria; p__Chloroflexi; c__Anaerolineae; o__SBR1031; f__SJA-101; g__Unclassified_SJA-101; s__Unclassified_SJA-101
otu12942	0.153846153846	0.8	k__Bacteria; p__Bacteroidetes; c__Bacteroidia; o__Bacteroidales; f__Bacteroidaceae; g__Bacteroides; s__Unclassified_Bacteroides
otu14147	0.153846153846	1.1	k__Bacteria; p__Firmicutes; c__Clostridia; o__Clostridiales; f__Ruminococcaceae; g__Unclassified_Ruminococcaceae; s__Unclassified_Ruminococcaceae
otu14428	0.0	1.2	k__Bacteria; p__Proteobacteria; c__Deltaproteobacteria; o__Myxococcales; f__Unclassified_Myxococcales; g__Unclassified_Myxococcales; s__Unclassified_Myxococcales
otu14479	0.0	1.1	k__Bacteria; p__Proteobacteria; c__Alphaproteobacteria; o__Unclassified_Alphaproteobacteria; f__Unclassified_Alphaproteobacteria; g__Unclassified_Alphaproteobacteria; s__Unclassified_Alphaproteobacteria
otu15365	0.384615384615	0.6	k__Bacteria; p__Firmicutes; c__Clostridia; o__Clostridiales; f__Unclassified_Clostridiales; g__Unclassified_Clostridiales; s__Unclassified_Clostridiales
otu15567	0.461538461538	0.6	k__Bacteria; p__Firmicutes; c__Clostridia; o__Clostridiales; f__Ruminococcaceae; g__Unclassified_Ruminococcaceae; s__Unclassified_Ruminococcaceae
otu15604	0.0	1.5	k__Bacteria; p__Bacteroidetes; c__Bacteroidia; o__Bacteroidales; f__S24-7; g__Unclassified_S24-7; s__Unclassified_S24-7
otu15765	0.0	1.2	k__Bacteria; p__Proteobacteria; c__Gammaproteobacteria; o__Pasteurellales; f__Pasteurellaceae; g__Haemophilus; s__Haemophilus_parainfluenzae
otu16450	0.0	1.5	k__Bacteria; p__Firmicutes; c__Clostridia; o__Clostridiales; f__Ruminococcaceae; g__Unclassified_Ruminococcaceae; s__Unclassified_Ruminococcaceae
otu17329	0.0	1.3	k__Bacteria; p__Actinobacteria; c__Thermoleophilia; o__Gaiellales; f__Gaiellaceae; g__Unclassified_Gaiellaceae; s__Unclassified_Gaiellaceae
otu17488	0.461538461538	0.7	k__Bacteria; p__Proteobacteria; c__Alphaproteobacteria; o__Rhizobiales; f__Hyphomicrobiaceae; g__Hyphomicrobium; s__Unclassified_Hyphomicrobium
otu17790	0.692307692308	0.0	k__Bacteria; p__Proteobacteria; c__Alphaproteobacteria; o__Caulobacterales; f__Caulobacteraceae; g__Unclassified_Caulobacteraceae; s__Unclassified_Caulobacteraceae
otu18282	0.153846153846	1.1	k__Bacteria; p__Actinobacteria; c__Actinobacteria; o__Actinomycetales; f__Nocardioidaceae; g__Nocardioides; s__Unclassified_Nocardioides
otu18742	0.692307692308	0.0	k__Bacteria; p__Firmicutes; c__Clostridia; o__Clostridiales; f__Ruminococcaceae; g__Unclassified_Ruminococcaceae; s__Unclassified_Ruminococcaceae
otu18749	0.0	1.2	k__Bacteria; p__Firmicutes; c__Clostridia; o__Clostridiales; f__Ruminococcaceae; g__Unclassified_Ruminococcaceae; s__Unclassified_Ruminococcaceae
otu19198	0.538461538462	0.5	k__Bacteria; p__Firmicutes; c__Clostridia; o__Clostridiales; f__Ruminococcaceae; g__Ruminococcus; s__Unclassified_Ruminococcus
otu19331	1.0	0.0	k__Bacteria; p__Spirochaetes; c__Spirochaetes; o__Sphaerochaetales; f__Sphaerochaetaceae; g__Sphaerochaeta; s__Unclassified_Sphaerochaeta
otu19743	0.230769230769	0.8	k__Bacteria; p__Firmicutes; c__Clostridia; o__Clostridiales; f__Ruminococcaceae; g__Unclassified_Ruminococcaceae; s__Unclassified_Ruminococcaceae
otu19762	0.0	1.3	k__Bacteria; p__Proteobacteria; c__Gammaproteobacteria; o__Aeromonadales; f__Aeromonadaceae; g__Unclassified_Aeromonadaceae; s__Unclassified_Aeromonadaceae
otu20518	0.0	1.0	k__Bacteria; p__Proteobacteria; c__Alphaproteobacteria; o__Unclassified_Alphaproteobacteria; f__Unclassified_Alphaproteobacteria; g__Unclassified_Alphaproteobacteria; s__Unclassified_Alphaproteobacteria
otu21125	0.0	1.6	k__Bacteria; p__Bacteroidetes; c__Cytophagia; o__Cytophagales; f__Unclassified_Cytophagales; g__Unclassified_Cytophagales; s__Unclassified_Cytophagales
otu21688	0.153846153846	0.8	k__Bacteria; p__Actinobacteria; c__Coriobacteriia; o__Coriobacteriales; f__Coriobacteriaceae; g__Adlercreutzia; s__Unclassified_Adlercreutzia
otu22110	0.0	0.9	k__Bacteria; p__Proteobacteria; c__Betaproteobacteria; o__SC-I-84; f__Unclassified_SC-I-84; g__Unclassified_SC-I-84; s__Unclassified_SC-I-84
otu22129	1.0	0.0	k__Bacteria; p__Firmicutes; c__Clostridia; o__Clostridiales; f__Clostridiaceae; g__02d06; s__Unclassified_02d06
otu23024	0.0769230769231	1.0	k__Bacteria; p__Proteobacteria; c__Deltaproteobacteria; o__Desulfovibrionales; f__Desulfovibrionaceae; g__Unclassified_Desulfovibrionaceae; s__Unclassified_Desulfovibrionaceae
otu23036	0.0	1.6	k__Bacteria; p__Proteobacteria; c__Deltaproteobacteria; o__NB1-j; f__Unclassified_NB1-j; g__Unclassified_NB1-j; s__Unclassified_NB1-j
otu23190	0.692307692308	0.1	k__Bacteria; p__Firmicutes; c__Clostridia; o__Clostridiales; f__Veillonellaceae; g__Unclassified_Veillonellaceae; s__Unclassified_Veillonellaceae
otu23585	0.0	1.2	k__Bacteria; p__Firmicutes; c__Erysipelotrichi; o__Erysipelotrichales; f__Erysipelotrichaceae; g__Allobaculum; s__Unclassified_Allobaculum
otu23757	0.615384615385	0.2	k__Bacteria; p__Proteobacteria; c__Epsilonproteobacteria; o__Campylobacterales; f__Campylobacteraceae; g__Campylobacter; s__Unclassified_Campylobacter
otu227	0.0	0.8	k__Bacteria; p__Firmicutes; c__Clostridia; o__Clostridiales; f__Unclassified_Clostridiales; g__Unclassified_Clostridiales; s__Unclassified_Clostridiales
otu259	0.0	1.0	k__Bacteria; p__Proteobacteria; c__Gammaproteobacteria; o__Alteromonadales; f__[Chromatiaceae]; g__Rheinheimera; s__Unclassified_Rheinheimera
otu650	0.153846153846	0.8	k__Bacteria; p__Tenericutes; c__Mollicutes; o__RF39; f__Unclassified_RF39; g__Unclassified_RF39; s__Unclassified_RF39
otu1390	0.0	1.2	k__Bacteria; p__Firmicutes; c__Clostridia; o__Clostridiales; f__Ruminococcaceae; g__Unclassified_Ruminococcaceae; s__Unclassified_Ruminococcaceae
otu1930	0.0	1.2	k__Bacteria; p__Firmicutes; c__Clostridia; o__Clostridiales; f__Ruminococcaceae; g__Unclassified_Ruminococcaceae; s__Unclassified_Ruminococcaceae
otu1972	0.153846153846	1.0	k__Bacteria; p__Bacteroidetes; c__Bacteroidia; o__Bacteroidales; f__S24-7; g__Unclassified_S24-7; s__Unclassified_S24-7
otu2961	0.0	1.1	k__Bacteria; p__Proteobacteria; c__Deltaproteobacteria; o__Myxococcales; f__Unclassified_Myxococcales; g__Unclassified_Myxococcales; s__Unclassified_Myxococcales
otu3126	0.153846153846	1.0	k__Bacteria; p__Bacteroidetes; c__Bacteroidia; o__Bacteroidales; f__Unclassified_Bacteroidales; g__Unclassified_Bacteroidales; s__Unclassified_Bacteroidales
otu3588	0.0769230769231	1.1	k__Bacteria; p__Bacteroidetes; c__Bacteroidia; o__Bacteroidales; f__Unclassified_Bacteroidales; g__Unclassified_Bacteroidales; s__Unclassified_Bacteroidales
otu4714	0.0	1.4	k__Bacteria; p__Firmicutes; c__Clostridia; o__Clostridiales; f__Unclassified_Clostridiales; g__Unclassified_Clostridiales; s__Unclassified_Clostridiales
otu4956	0.0	1.1	k__Bacteria; p__Actinobacteria; c__Thermoleophilia; o__Gaiellales; f__Unclassified_Gaiellales; g__Unclassified_Gaiellales; s__Unclassified_Gaiellales
otu5528	0.0	1.3	k__Bacteria; p__Firmicutes; c__Clostridia; o__Clostridiales; f__Christensenellaceae; g__Unclassified_Christensenellaceae; s__Unclassified_Christensenellaceae
otu5740	0.0	1.0	k__Bacteria; p__Bacteroidetes; c__Bacteroidia; o__Bacteroidales; f__Prevotellaceae; g__Prevotella; s__Prevotella_copri
otu5906	0.0	1.0	k__Bacteria; p__Proteobacteria; c__Gammaproteobacteria; o__Xanthomonadales; f__Xanthomonadaceae; g__Stenotrophomonas; s__Stenotrophomonas_panacihumi
otu6071	0.384615384615	0.2	k__Bacteria; p__Fusobacteria; c__Fusobacteriia; o__Fusobacteriales; f__Leptotrichiaceae; g__Unclassified_Leptotrichiaceae; s__Unclassified_Leptotrichiaceae
otu6146	0.0	1.4	k__Bacteria; p__Chloroflexi; c__Anaerolineae; o__SBR1031; f__A4b; g__Unclassified_A4b; s__Unclassified_A4b
otu6257	0.0	0.9	k__Bacteria; p__Bacteroidetes; c__Flavobacteriia; o__Flavobacteriales; f__Cryomorphaceae; g__Unclassified_Cryomorphaceae; s__Unclassified_Cryomorphaceae
otu6280	0.0	1.1	k__Bacteria; p__Chloroflexi; c__Thermomicrobia; o__JG30-KF-CM45; f__Unclassified_JG30-KF-CM45; g__Unclassified_JG30-KF-CM45; s__Unclassified_JG30-KF-CM45
otu6571	0.153846153846	0.9	k__Bacteria; p__Proteobacteria; c__Betaproteobacteria; o__Methylophilales; f__Methylophilaceae; g__Unclassified_Methylophilaceae; s__Unclassified_Methylophilaceae
otu6961	0.0	1.1	k__Bacteria; p__Proteobacteria; c__Gammaproteobacteria; o__Xanthomonadales; f__Sinobacteraceae; g__Unclassified_Sinobacteraceae; s__Unclassified_Sinobacteraceae
otu7466	0.0	1.1	k__Bacteria; p__Firmicutes; c__Clostridia; o__Clostridiales; f__Unclassified_Clostridiales; g__Unclassified_Clostridiales; s__Unclassified_Clostridiales
otu7834	0.846153846154	0.0	k__Bacteria; p__Proteobacteria; c__Betaproteobacteria; o__Burkholderiales; f__Oxalobacteraceae; g__Cupriavidus; s__Unclassified_Cupriavidus
otu8719	0.153846153846	0.8	k__Bacteria; p__Proteobacteria; c__Alphaproteobacteria; o__Sphingomonadales; f__Sphingomonadaceae; g__Unclassified_Sphingomonadaceae; s__Unclassified_Sphingomonadaceae
otu8919	0.0	1.0	k__Bacteria; p__Actinobacteria; c__Actinobacteria; o__Actinomycetales; f__Microbacteriaceae; g__Unclassified_Microbacteriaceae; s__Unclassified_Microbacteriaceae
otu9024	0.230769230769	0.8	k__Bacteria; p__Firmicutes; c__Clostridia; o__Clostridiales; f__Ruminococcaceae; g__Unclassified_Ruminococcaceae; s__Unclassified_Ruminococcaceae
otu9557	0.0	1.1	k__Bacteria; p__Firmicutes; c__Bacilli; o__Lactobacillales; f__Lactobacillaceae; g__Lactobacillus; s__Unclassified_Lactobacillus
otu9799	0.0769230769231	0.7	k__Bacteria; p__Proteobacteria; c__Alphaproteobacteria; o__Caulobacterales; f__Caulobacteraceae; g__Unclassified_Caulobacteraceae; s__Unclassified_Caulobacteraceae
otu10167	0.0	0.9	k__Bacteria; p__Actinobacteria; c__Actinobacteria; o__Actinomycetales; f__Corynebacteriaceae; g__Corynebacterium; s__Unclassified_Corynebacterium
otu10255	0.0	1.3	k__Bacteria; p__Proteobacteria; c__Betaproteobacteria; o__SC-I-84; f__Unclassified_SC-I-84; g__Unclassified_SC-I-84; s__Unclassified_SC-I-84
otu10374	0.692307692308	0.3	k__Bacteria; p__Proteobacteria; c__Alphaproteobacteria; o__Rhodospirillales; f__Rhodospirillaceae; g__Unclassified_Rhodospirillaceae; s__Unclassified_Rhodospirillaceae
otu10943	0.0	1.1	k__Bacteria; p__Proteobacteria; c__Alphaproteobacteria; o__Rhodospirillales; f__Rhodospirillaceae; g__Unclassified_Rhodospirillaceae; s__Unclassified_Rhodospirillaceae
otu11219	0.0	1.2	k__Bacteria; p__Proteobacteria; c__Deltaproteobacteria; o__Myxococcales; f__Unclassified_Myxococcales; g__Unclassified_Myxococcales; s__Unclassified_Myxococcales
otu11366	0.0	1.2	k__Bacteria; p__Firmicutes; c__Clostridia; o__Clostridiales; f__Ruminococcaceae; g__Unclassified_Ruminococcaceae; s__Unclassified_Ruminococcaceae
otu12032	0.384615384615	0.6	k__Bacteria; p__Firmicutes; c__Clostridia; o__Clostridiales; f__Unclassified_Clostridiales; g__Unclassified_Clostridiales; s__Unclassified_Clostridiales
otu12120	0.0	1.2	k__Bacteria; p__Firmicutes; c__Clostridia; o__Clostridiales; f__Ruminococcaceae; g__Unclassified_Ruminococcaceae; s__Unclassified_Ruminococcaceae
otu12299	0.0	1.1	k__Bacteria; p__Actinobacteria; c__Actinobacteria; o__Actinomycetales; f__Actinomycetaceae; g__Mobiluncus; s__Unclassified_Mobiluncus
otu12352	0.846153846154	0.0	k__Bacteria; p__Bacteroidetes; c__[Saprospirae]; o__[Saprospirales]; f__Unclassified_[Saprospirales]; g__Unclassified_[Saprospirales]; s__Unclassified_[Saprospirales]
otu12457	0.0	1.5	k__Bacteria; p__Chloroflexi; c__Anaerolineae; o__SBR1031; f__oc28; g__Unclassified_oc28; s__Unclassified_oc28
otu13545	0.538461538462	0.5	k__Bacteria; p__Actinobacteria; c__Actinobacteria; o__Actinomycetales; f__Corynebacteriaceae; g__Corynebacterium; s__Corynebacterium_lubricantis
otu13913	0.0	1.3	k__Bacteria; p__Chloroflexi; c__Anaerolineae; o__CFB-26; f__Unclassified_CFB-26; g__Unclassified_CFB-26; s__Unclassified_CFB-26
otu13993	0.230769230769	0.8	k__Bacteria; p__Firmicutes; c__Clostridia; o__Clostridiales; f__Unclassified_Clostridiales; g__Unclassified_Clostridiales; s__Unclassified_Clostridiales
otu13994	0.0	0.9	k__Bacteria; p__Bacteroidetes; c__Bacteroidia; o__Bacteroidales; f__Rikenellaceae; g__Unclassified_Rikenellaceae; s__Unclassified_Rikenellaceae
otu14856	0.0	1.0	k__Bacteria; p__Planctomycetes; c__OM190; o__CL500-15; f__Unclassified_CL500-15; g__Unclassified_CL500-15; s__Unclassified_CL500-15
otu15243	0.923076923077	0.0	k__Bacteria; p__Firmicutes; c__Bacilli; o__Bacillales; f__Staphylococcaceae; g__Salinicoccus; s__Unclassified_Salinicoccus
otu15442	0.0	1.2	k__Bacteria; p__Proteobacteria; c__Deltaproteobacteria; o__Myxococcales; f__Unclassified_Myxococcales; g__Unclassified_Myxococcales; s__Unclassified_Myxococcales
otu17295	1.0	0.0	k__Bacteria; p__Bacteroidetes; c__Bacteroidia; o__Bacteroidales; f__[Barnesiellaceae]; g__Unclassified_[Barnesiellaceae]; s__Unclassified_[Barnesiellaceae]
otu17574	0.0	0.9	k__Bacteria; p__Firmicutes; c__Clostridia; o__Clostridiales; f__Veillonellaceae; g__Veillonella; s__Veillonella_parvula
otu17603	0.0	1.1	k__Bacteria; p__Acidobacteria; c__Acidobacteria-6; o__iii1-15; f__RB40; g__Unclassified_RB40; s__Unclassified_RB40
otu17667	0.769230769231	0.2	k__Bacteria; p__Fusobacteria; c__Fusobacteriia; o__Fusobacteriales; f__Leptotrichiaceae; g__Unclassified_Leptotrichiaceae; s__Unclassified_Leptotrichiaceae
otu18598	0.0	1.4	k__Bacteria; p__Proteobacteria; c__Deltaproteobacteria; o__NB1-j; f__Unclassified_NB1-j; g__Unclassified_NB1-j; s__Unclassified_NB1-j
otu18823	0.0	1.2	k__Bacteria; p__Gemmatimonadetes; c__Gemm-1; o__Unclassified_Gemm-1; f__Unclassified_Gemm-1; g__Unclassified_Gemm-1; s__Unclassified_Gemm-1
otu18885	0.153846153846	0.9	k__Bacteria; p__Lentisphaerae; c__[Lentisphaeria]; o__Victivallales; f__Victivallaceae; g__Unclassified_Victivallaceae; s__Unclassified_Victivallaceae
otu19445	0.0	1.0	k__Bacteria; p__Bacteroidetes; c__Bacteroidia; o__Bacteroidales; f__Bacteroidaceae; g__5-7N15; s__Unclassified_5-7N15
otu19569	0.0	1.3	k__Bacteria; p__Firmicutes; c__Clostridia; o__Clostridiales; f__Unclassified_Clostridiales; g__Unclassified_Clostridiales; s__Unclassified_Clostridiales
otu19633	0.923076923077	0.0	k__Bacteria; p__Actinobacteria; c__Actinobacteria; o__Actinomycetales; f__Mycobacteriaceae; g__Mycobacterium; s__Unclassified_Mycobacterium
otu19970	1.0	0.0	k__Bacteria; p__Firmicutes; c__Clostridia; o__Clostridiales; f__[Tissierellaceae]; g__Anaerococcus; s__Unclassified_Anaerococcus
otu20125	0.0	1.4	k__Bacteria; p__Cyanobacteria; c__4C0d-2; o__YS2; f__Unclassified_YS2; g__Unclassified_YS2; s__Unclassified_YS2
otu20316	0.384615384615	0.4	k__Bacteria; p__Proteobacteria; c__Alphaproteobacteria; o__Sphingomonadales; f__Sphingomonadaceae; g__Sphingomonas; s__Sphingomonas_asaccharolytica
otu20793	0.615384615385	0.4	k__Bacteria; p__Firmicutes; c__Clostridia; o__Clostridiales; f__Ruminococcaceae; g__Unclassified_Ruminococcaceae; s__Unclassified_Ruminococcaceae
otu21319	0.0	1.1	k__Bacteria; p__Actinobacteria; c__Acidimicrobiia; o__Acidimicrobiales; f__C111; g__Unclassified_C111; s__Unclassified_C111
otu21967	0.0	1.0	k__Bacteria; p__Actinobacteria; c__Coriobacteriia; o__Coriobacteriales; f__Coriobacteriaceae; g__Unclassified_Coriobacteriaceae; s__Unclassified_Coriobacteriaceae
otu22574	1.0	0.0	k__Bacteria; p__Acidobacteria; c__Acidobacteria-6; o__iii1-15; f__Unclassified_iii1-15; g__Unclassified_iii1-15; s__Unclassified_iii1-15
otu23460	0.615384615385	0.2	k__Bacteria; p__Firmicutes; c__Clostridia; o__Clostridiales; f__Ruminococcaceae; g__Unclassified_Ruminococcaceae; s__Unclassified_Ruminococcaceae
otu46	0.0	1.0	k__Bacteria; p__Gemmatimonadetes; c__Gemmatimonadetes; o__KD8-87; f__Unclassified_KD8-87; g__Unclassified_KD8-87; s__Unclassified_KD8-87
otu82	0.0	1.0	k__Bacteria; p__Gemmatimonadetes; c__Gemm-5; o__Unclassified_Gemm-5; f__Unclassified_Gemm-5; g__Unclassified_Gemm-5; s__Unclassified_Gemm-5
otu297	0.0	0.7	k__Bacteria; p__Fusobacteria; c__Fusobacteriia; o__Fusobacteriales; f__Leptotrichiaceae; g__Unclassified_Leptotrichiaceae; s__Unclassified_Leptotrichiaceae
otu728	0.0	1.1	k__Bacteria; p__Gemmatimonadetes; c__Gemmatimonadetes; o__Unclassified_Gemmatimonadetes; f__Unclassified_Gemmatimonadetes; g__Unclassified_Gemmatimonadetes; s__Unclassified_Gemmatimonadetes
otu970	0.0	1.1	k__Bacteria; p__Proteobacteria; c__Deltaproteobacteria; o__Myxococcales; f__Cystobacterineae; g__Unclassified_Cystobacterineae; s__Unclassified_Cystobacterineae
otu1117	0.0	1.1	k__Bacteria; p__Acidobacteria; c__Acidobacteria-6; o__iii1-15; f__Unclassified_iii1-15; g__Unclassified_iii1-15; s__Unclassified_iii1-15
otu1237	0.230769230769	0.8	k__Bacteria; p__Firmicutes; c__Clostridia; o__Clostridiales; f__Ruminococcaceae; g__Unclassified_Ruminococcaceae; s__Unclassified_Ruminococcaceae
otu1283	0.615384615385	0.2	k__Bacteria; p__Actinobacteria; c__Actinobacteria; o__Actinomycetales; f__Actinomycetaceae; g__Trueperella; s__Unclassified_Trueperella
otu1742	0.0	1.0	k__Bacteria; p__Armatimonadetes; c__0319-6E2; o__Unclassified_0319-6E2; f__Unclassified_0319-6E2; g__Unclassified_0319-6E2; s__Unclassified_0319-6E2
otu1970	0.384615384615	0.5	k__Bacteria; p__Firmicutes; c__Clostridia; o__Clostridiales; f__Ruminococcaceae; g__Oscillospira; s__Unclassified_Oscillospira
otu2058	0.230769230769	0.8	k__Bacteria; p__Actinobacteria; c__Actinobacteria; o__Actinomycetales; f__Micromonosporaceae; g__Dactylosporangium; s__Unclassified_Dactylosporangium
otu2418	0.0	1.1	k__Bacteria; p__Acidobacteria; c__AT-s54; o__Unclassified_AT-s54; f__Unclassified_AT-s54; g__Unclassified_AT-s54; s__Unclassified_AT-s54
otu2473	0.0	1.0	k__Bacteria; p__Acidobacteria; c__Solibacteres; o__Solibacterales; f__Solibacteraceae; g__Candidatus_Solibacter; s__Unclassified_Candidatus_Solibacter
otu2729	0.0	1.1	k__Bacteria; p__Proteobacteria; c__Gammaproteobacteria; o__Xanthomonadales; f__Xanthomonadaceae; g__Unclassified_Xanthomonadaceae; s__Unclassified_Xanthomonadaceae
otu2847	0.769230769231	0.0	k__Bacteria; p__Proteobacteria; c__Deltaproteobacteria; o__Spirobacillales; f__Unclassified_Spirobacillales; g__Unclassified_Spirobacillales; s__Unclassified_Spirobacillales
otu2887	0.538461538462	0.5	k__Bacteria; p__Firmicutes; c__Clostridia; o__Clostridiales; f__Unclassified_Clostridiales; g__Unclassified_Clostridiales; s__Unclassified_Clostridiales
otu3145	0.0	1.4	k__Bacteria; p__Nitrospirae; c__Nitrospira; o__Nitrospirales; f__[Thermodesulfovibrionaceae]; g__LCP-6; s__Unclassified_LCP-6
otu3154	0.846153846154	0.0	k__Bacteria; p__Proteobacteria; c__Gammaproteobacteria; o__Vibrionales; f__Pseudoalteromonadaceae; g__Unclassified_Pseudoalteromonadaceae; s__Unclassified_Pseudoalteromonadaceae
otu3667	0.538461538462	0.1	k__Bacteria; p__Fusobacteria; c__Fusobacteriia; o__Fusobacteriales; f__Leptotrichiaceae; g__Unclassified_Leptotrichiaceae; s__Unclassified_Leptotrichiaceae
otu4686	0.230769230769	0.6	k__Bacteria; p__Firmicutes; c__Clostridia; o__Clostridiales; f__Unclassified_Clostridiales; g__Unclassified_Clostridiales; s__Unclassified_Clostridiales
otu5057	0.0	1.0	k__Bacteria; p__Firmicutes; c__Erysipelotrichi; o__Erysipelotrichales; f__Erysipelotrichaceae; g__Unclassified_Erysipelotrichaceae; s__Unclassified_Erysipelotrichaceae
otu5426	0.0	1.1	k__Bacteria; p__Firmicutes; c__Clostridia; o__Clostridiales; f__Ruminococcaceae; g__Faecalibacterium; s__Faecalibacterium_prausnitzii
otu5829	0.692307692308	0.1	k__Bacteria; p__Firmicutes; c__Clostridia; o__Clostridiales; f__Ruminococcaceae; g__Unclassified_Ruminococcaceae; s__Unclassified_Ruminococcaceae
otu5832	0.0	1.2	k__Bacteria; p__Actinobacteria; c__Acidimicrobiia; o__Acidimicrobiales; f__Unclassified_Acidimicrobiales; g__Unclassified_Acidimicrobiales; s__Unclassified_Acidimicrobiales
otu6054	0.0	1.2	k__Bacteria; p__Chloroflexi; c__Anaerolineae; o__SBR1031; f__oc28; g__Unclassified_oc28; s__Unclassified_oc28
otu6258	0.0	1.0	k__Bacteria; p__Bacteroidetes; c__Bacteroidia; o__Bacteroidales; f__Unclassified_Bacteroidales; g__Unclassified_Bacteroidales; s__Unclassified_Bacteroidales
otu6301	0.0	1.1	k__Bacteria; p__Proteobacteria; c__Deltaproteobacteria; o__Myxococcales; f__Unclassified_Myxococcales; g__Unclassified_Myxococcales; s__Unclassified_Myxococcales
otu6497	0.0	0.8	k__Bacteria; p__Proteobacteria; c__Betaproteobacteria; o__Burkholderiales; f__Alcaligenaceae; g__Unclassified_Alcaligenaceae; s__Unclassified_Alcaligenaceae
otu6532	0.538461538462	0.5	k__Bacteria; p__Firmicutes; c__Clostridia; o__Clostridiales; f__Ruminococcaceae; g__Oscillospira; s__Unclassified_Oscillospira
otu7157	0.384615384615	0.2	k__Bacteria; p__Fusobacteria; c__Fusobacteriia; o__Fusobacteriales; f__Leptotrichiaceae; g__Unclassified_Leptotrichiaceae; s__Unclassified_Leptotrichiaceae
otu7332	0.0	1.0	k__Bacteria; p__Acidobacteria; c__[Chloracidobacteria]; o__RB41; f__Unclassified_RB41; g__Unclassified_RB41; s__Unclassified_RB41
otu7552	0.0769230769231	1.0	k__Bacteria; p__Firmicutes; c__Clostridia; o__Clostridiales; f__Lachnospiraceae; g__Unclassified_Lachnospiraceae; s__Unclassified_Lachnospiraceae
otu7593	0.0	1.1	k__Bacteria; p__Gemmatimonadetes; c__Gemm-1; o__Unclassified_Gemm-1; f__Unclassified_Gemm-1; g__Unclassified_Gemm-1; s__Unclassified_Gemm-1
otu7687	0.0	1.2	k__Bacteria; p__Acidobacteria; c__Acidobacteriia; o__Acidobacteriales; f__Koribacteraceae; g__Unclassified_Koribacteraceae; s__Unclassified_Koribacteraceae
otu8638	0.0	1.1	k__Bacteria; p__Proteobacteria; c__Alphaproteobacteria; o__Rhizobiales; f__Unclassified_Rhizobiales; g__Unclassified_Rhizobiales; s__Unclassified_Rhizobiales
otu8647	0.615384615385	0.4	k__Bacteria; p__Proteobacteria; c__Gammaproteobacteria; o__Pasteurellales; f__Pasteurellaceae; g__Aggregatibacter; s__Aggregatibacter_segnis
otu8951	0.923076923077	0.0	k__Bacteria; p__Cyanobacteria; c__4C0d-2; o__MLE1-12; f__Unclassified_MLE1-12; g__Unclassified_MLE1-12; s__Unclassified_MLE1-12
otu9388	0.0	1.1	k__Bacteria; p__Proteobacteria; c__Betaproteobacteria; o__Ellin6067; f__Unclassified_Ellin6067; g__Unclassified_Ellin6067; s__Unclassified_Ellin6067
otu9621	0.230769230769	0.6	k__Bacteria; p__Firmicutes; c__Clostridia; o__Clostridiales; f__Ruminococcaceae; g__Ruminococcus; s__Unclassified_Ruminococcus
otu9825	0.461538461538	0.4	k__Bacteria; p__Fusobacteria; c__Fusobacteriia; o__Fusobacteriales; f__Leptotrichiaceae; g__Unclassified_Leptotrichiaceae; s__Unclassified_Leptotrichiaceae
otu10294	0.0	1.1	k__Bacteria; p__Proteobacteria; c__Betaproteobacteria; o__SC-I-84; f__Unclassified_SC-I-84; g__Unclassified_SC-I-84; s__Unclassified_SC-I-84
otu10637	0.769230769231	0.0	k__Bacteria; p__OD1; c__ABY1; o__Unclassified_ABY1; f__Unclassified_ABY1; g__Unclassified_ABY1; s__Unclassified_ABY1
otu11160	0.0	1.1	k__Bacteria; p__Firmicutes; c__Clostridia; o__Clostridiales; f__Ruminococcaceae; g__Unclassified_Ruminococcaceae; s__Unclassified_Ruminococcaceae
otu11172	0.0	1.1	k__Bacteria; p__Proteobacteria; c__Alphaproteobacteria; o__Rhodospirillales; f__Rhodospirillaceae; g__Unclassified_Rhodospirillaceae; s__Unclassified_Rhodospirillaceae
otu11221	0.923076923077	0.0	k__Bacteria; p__Fibrobacteres; c__Fibrobacteria; o__258ds10; f__Unclassified_258ds10; g__Unclassified_258ds10; s__Unclassified_258ds10
otu11231	0.461538461538	0.4	k__Bacteria; p__Proteobacteria; c__Alphaproteobacteria; o__Sphingomonadales; f__Sphingomonadaceae; g__Sphingobium; s__Unclassified_Sphingobium
otu11679	0.0	1.0	k__Bacteria; p__Firmicutes; c__Bacilli; o__Lactobacillales; f__Streptococcaceae; g__Lactococcus; s__Unclassified_Lactococcus
otu11709	0.923076923077	0.0	k__Bacteria; p__Acidobacteria; c__Acidobacteria-6; o__CCU21; f__Unclassified_CCU21; g__Unclassified_CCU21; s__Unclassified_CCU21
otu11750	0.692307692308	0.4	k__Bacteria; p__Proteobacteria; c__Betaproteobacteria; o__Burkholderiales; f__Comamonadaceae; g__Unclassified_Comamonadaceae; s__Unclassified_Comamonadaceae
otu12825	0.461538461538	0.2	k__Bacteria; p__Fusobacteria; c__Fusobacteriia; o__Fusobacteriales; f__Leptotrichiaceae; g__Unclassified_Leptotrichiaceae; s__Unclassified_Leptotrichiaceae
otu13819	0.0	1.1	k__Bacteria; p__Acidobacteria; c__Acidobacteria-6; o__iii1-15; f__Unclassified_iii1-15; g__Unclassified_iii1-15; s__Unclassified_iii1-15
otu14482	0.0	0.9	k__Bacteria; p__Bacteroidetes; c__Sphingobacteriia; o__Sphingobacteriales; f__Sphingobacteriaceae; g__Sphingobacterium; s__Sphingobacterium_mizutaii
otu15930	0.0	1.1	k__Bacteria; p__Actinobacteria; c__Actinobacteria; o__Actinomycetales; f__Actinomycetaceae; g__Actinomyces; s__Unclassified_Actinomyces
otu16195	0.153846153846	0.8	k__Bacteria; p__Proteobacteria; c__Alphaproteobacteria; o__Sphingomonadales; f__Sphingomonadaceae; g__Unclassified_Sphingomonadaceae; s__Unclassified_Sphingomonadaceae
otu16277	0.0	1.1	k__Bacteria; p__Firmicutes; c__Clostridia; o__Clostridiales; f__Lachnospiraceae; g__Unclassified_Lachnospiraceae; s__Unclassified_Lachnospiraceae
otu16571	0.153846153846	0.8	k__Bacteria; p__Bacteroidetes; c__Bacteroidia; o__Bacteroidales; f__Bacteroidaceae; g__Unclassified_Bacteroidaceae; s__Unclassified_Bacteroidaceae
otu16641	0.923076923077	0.0	k__Bacteria; p__Chloroflexi; c__Anaerolineae; o__Anaerolineales; f__Anaerolinaceae; g__Unclassified_Anaerolinaceae; s__Unclassified_Anaerolinaceae
otu17188	0.923076923077	0.0	k__Bacteria; p__Bacteroidetes; c__Bacteroidia; o__Bacteroidales; f__Marinilabiaceae; g__Unclassified_Marinilabiaceae; s__Unclassified_Marinilabiaceae
otu17533	0.153846153846	0.6	k__Bacteria; p__Proteobacteria; c__Alphaproteobacteria; o__Rhizobiales; f__Methylobacteriaceae; g__Unclassified_Methylobacteriaceae; s__Unclassified_Methylobacteriaceae
otu18001	0.0	1.2	k__Bacteria; p__Proteobacteria; c__Deltaproteobacteria; o__Myxococcales; f__Myxococcaceae; g__Anaeromyxobacter; s__Unclassified_Anaeromyxobacter
otu18102	0.0	1.0	k__Bacteria; p__Proteobacteria; c__Deltaproteobacteria; o__Desulfovibrionales; f__Desulfovibrionaceae; g__Unclassified_Desulfovibrionaceae; s__Unclassified_Desulfovibrionaceae
otu18318	0.153846153846	0.8	k__Bacteria; p__Firmicutes; c__Clostridia; o__Clostridiales; f__Ruminococcaceae; g__Unclassified_Ruminococcaceae; s__Unclassified_Ruminococcaceae
otu18794	0.0	0.9	k__Bacteria; p__Firmicutes; c__Clostridia; o__Clostridiales; f__Lachnospiraceae; g__Coprococcus; s__Unclassified_Coprococcus
otu18806	0.0	1.1	k__Bacteria; p__Proteobacteria; c__Alphaproteobacteria; o__Rhodospirillales; f__Unclassified_Rhodospirillales; g__Unclassified_Rhodospirillales; s__Unclassified_Rhodospirillales
otu20207	0.230769230769	0.6	k__Bacteria; p__Proteobacteria; c__Betaproteobacteria; o__Burkholderiales; f__Comamonadaceae; g__Delftia; s__Unclassified_Delftia
otu20394	0.0769230769231	0.7	k__Bacteria; p__Verrucomicrobia; c__Verruco-5; o__WCHB1-41; f__RFP12; g__Unclassified_RFP12; s__Unclassified_RFP12
otu20497	0.0	1.1	k__Bacteria; p__Firmicutes; c__Clostridia; o__Clostridiales; f__Ruminococcaceae; g__Unclassified_Ruminococcaceae; s__Unclassified_Ruminococcaceae
otu20623	0.0	1.1	k__Bacteria; p__Actinobacteria; c__Acidimicrobiia; o__Acidimicrobiales; f__EB1017; g__Unclassified_EB1017; s__Unclassified_EB1017
otu20758	0.307692307692	0.8	k__Bacteria; p__Gemmatimonadetes; c__Gemmatimonadetes; o__Ellin5290; f__Unclassified_Ellin5290; g__Unclassified_Ellin5290; s__Unclassified_Ellin5290
otu20828	0.846153846154	0.0	k__Bacteria; p__Firmicutes; c__Clostridia; o__Clostridiales; f__[Tissierellaceae]; g__Unclassified_[Tissierellaceae]; s__Unclassified_[Tissierellaceae]
otu20836	0.0	1.1	k__Bacteria; p__Firmicutes; c__Clostridia; o__Clostridiales; f__Unclassified_Clostridiales; g__Unclassified_Clostridiales; s__Unclassified_Clostridiales
otu21254	0.0	1.1	k__Bacteria; p__Gemmatimonadetes; c__Gemmatimonadetes; o__Unclassified_Gemmatimonadetes; f__Unclassified_Gemmatimonadetes; g__Unclassified_Gemmatimonadetes; s__Unclassified_Gemmatimonadetes
otu21288	0.0	1.2	k__Bacteria; p__Firmicutes; c__Clostridia; o__Clostridiales; f__Lachnospiraceae; g__Coprococcus; s__Unclassified_Coprococcus
otu21355	0.923076923077	0.0	k__Bacteria; p__Fusobacteria; c__Fusobacteriia; o__Fusobacteriales; f__Fusobacteriaceae; g__u114; s__Unclassified_u114
otu21651	0.307692307692	0.9	k__Bacteria; p__Proteobacteria; c__Deltaproteobacteria; o__MIZ46; f__Unclassified_MIZ46; g__Unclassified_MIZ46; s__Unclassified_MIZ46
otu21778	1.0	0.0	k__Bacteria; p__TM7; c__TM7-3; o__Unclassified_TM7-3; f__Unclassified_TM7-3; g__Unclassified_TM7-3; s__Unclassified_TM7-3
otu21883	0.0	0.9	k__Bacteria; p__Proteobacteria; c__Alphaproteobacteria; o__Sphingomonadales; f__Erythrobacteraceae; g__Unclassified_Erythrobacteraceae; s__Unclassified_Erythrobacteraceae
otu21940	0.0	0.9	k__Bacteria; p__Firmicutes; c__Clostridia; o__Clostridiales; f__Unclassified_Clostridiales; g__Unclassified_Clostridiales; s__Unclassified_Clostridiales
otu21954	0.0	1.1	k__Bacteria; p__Proteobacteria; c__Deltaproteobacteria; o__MIZ46; f__Unclassified_MIZ46; g__Unclassified_MIZ46; s__Unclassified_MIZ46
otu22297	1.0	0.0	k__Bacteria; p__Proteobacteria; c__Betaproteobacteria; o__Burkholderiales; f__Alcaligenaceae; g__Unclassified_Alcaligenaceae; s__Unclassified_Alcaligenaceae
otu22440	0.230769230769	0.7	k__Bacteria; p__Firmicutes; c__Clostridia; o__Clostridiales; f__Unclassified_Clostridiales; g__Unclassified_Clostridiales; s__Unclassified_Clostridiales
