# Supplementary material for: The effects of genital myiasis on the diversity of the vaginal microbiota in female Bactrian camels
Source: BMC Vet Res. 2022 Mar 5;18:87. doi: 10.1186/s12917-022-03189-5 (PMC8897907; doi:10.1186/s12917-022-03189-5)
Supplement: Supplementary file 5 — Additional file 5. [file 12917_2022_3189_MOESM5_ESM.zip › MPL201709200_16s_yy/Treat1/B01_OTU/summary.txt]

Sample	Phylum	Class	Order	Family	Genus	Species	Unclassified
A01	260	260	256	240	145	22	1
A02	148	148	148	141	96	11	1
A03	471	469	460	399	228	31	3
A04	367	365	360	315	195	33	2
A05	154	154	153	142	94	13	1
A06	345	344	336	308	173	23	2
A07	302	302	300	259	156	22	0
A08	512	512	508	431	183	24	1
A09	271	270	267	234	151	24	0
A10	452	451	446	401	184	27	1
A11	542	540	536	465	217	28	2
A12	540	540	534	458	209	38	1
A13	218	216	214	199	142	19	1
B01	444	442	437	385	202	36	2
B02	338	338	331	283	175	32	1
B03	600	599	590	494	241	46	3
B04	390	389	382	352	201	36	1
B05	321	320	316	278	178	25	3
B06	204	204	199	180	119	21	0
B07	647	646	637	543	276	42	2
B08	945	944	908	695	274	42	1
B09	608	608	586	471	223	47	1
B10	288	288	286	263	159	19	0
