# Supplementary material for: The effects of genital myiasis on the diversity of the vaginal microbiota in female Bactrian camels
Source: BMC Vet Res. 2022 Mar 5;18:87. doi: 10.1186/s12917-022-03189-5 (PMC8897907; doi:10.1186/s12917-022-03189-5)
Supplement: Supplementary file 5 — Additional file 5. [file 12917_2022_3189_MOESM5_ESM.zip › MPL201709200_16s_yy/Treat1/B02_arare/alpha_div_collated/chao1.txt]

	sequences per sample	iteration	A01	A02	A03	A04	A05	A06	A07	A08	A09	A10	A11	A12	A13	B01	B02	B03	B04	B05	B06	B07	B08	B09	B10
alpha_rarefaction_10_0.txt	10	0	29.0	13.0	23.0	9.0	23.0	23.0	13.0	23.0	23.0	12.0	55.0	22.0	8.5	13.0	13.0	23.0	13.0	13.0	12.0	22.0	23.0	23.0	12.0
alpha_rarefaction_10_1.txt	10	1	12.0	55.0	23.0	23.0	12.0	12.0	23.0	8.5	13.0	29.0	55.0	29.0	8.5	13.0	55.0	29.0	13.0	7.0	9.0	12.0	23.0	55.0	5.0
alpha_rarefaction_10_2.txt	10	2	7.0	13.0	29.0	12.0	9.0	55.0	23.0	55.0	13.0	22.0	23.0	23.0	12.0	13.0	8.0	23.0	12.0	23.0	7.0	8.5	23.0	23.0	5.0
alpha_rarefaction_10_3.txt	10	3	12.0	23.0	55.0	12.0	7.0	5.0	13.0	13.0	29.0	13.0	13.0	29.0	13.0	13.0	29.0	23.0	8.5	13.0	29.0	55.0	23.0	55.0	12.0
alpha_rarefaction_10_4.txt	10	4	12.0	12.0	8.5	9.0	7.0	29.0	55.0	29.0	12.0	55.0	23.0	7.0	9.0	23.0	13.0	23.0	22.0	7.0	23.0	7.0	8.5	23.0	5.33333333333
alpha_rarefaction_10_5.txt	10	5	13.0	23.0	23.0	29.0	9.0	29.0	29.0	29.0	12.0	23.0	23.0	13.0	12.0	23.0	13.0	29.0	13.0	23.0	23.0	29.0	55.0	13.0	12.0
alpha_rarefaction_10_6.txt	10	6	7.0	12.0	23.0	8.5	8.5	13.0	9.0	7.0	12.0	8.5	8.5	13.0	29.0	12.0	29.0	23.0	23.0	23.0	5.5	13.0	23.0	9.0	9.0
alpha_rarefaction_10_7.txt	10	7	23.0	23.0	13.0	13.0	12.0	8.5	8.5	23.0	8.5	23.0	55.0	55.0	13.0	55.0	22.0	23.0	8.0	55.0	8.5	6.2	23.0	55.0	12.0
alpha_rarefaction_10_8.txt	10	8	23.0	23.0	23.0	13.0	7.0	29.0	23.0	23.0	16.0	29.0	23.0	23.0	8.5	23.0	12.0	23.0	13.0	23.0	9.0	12.0	55.0	23.0	7.0
alpha_rarefaction_10_9.txt	10	9	8.5	29.0	13.0	55.0	12.0	23.0	8.5	13.0	8.5	23.0	22.0	23.0	23.0	23.0	23.0	23.0	55.0	12.0	12.0	12.0	29.0	13.0	12.0
alpha_rarefaction_10_10.txt	10	10	8.5	5.5	23.0	23.0	9.0	9.0	7.0	12.0	23.0	8.5	13.0	13.0	29.0	55.0	13.0	13.0	13.0	55.0	6.5	23.0	23.0	13.0	9.0
alpha_rarefaction_10_11.txt	10	11	12.0	8.0	13.0	29.0	9.0	13.0	13.0	23.0	8.5	23.0	23.0	29.0	29.0	13.0	23.0	13.0	12.0	23.0	12.0	7.0	55.0	29.0	9.0
alpha_rarefaction_10_12.txt	10	12	9.0	7.0	23.0	13.0	5.33333333333	8.5	23.0	55.0	13.0	29.0	23.0	55.0	23.0	13.0	12.0	55.0	55.0	55.0	9.0	23.0	55.0	23.0	8.0
alpha_rarefaction_10_13.txt	10	13	13.0	7.0	55.0	55.0	8.5	23.0	13.0	13.0	12.0	23.0	23.0	12.0	13.0	55.0	13.0	23.0	55.0	16.0	5.33333333333	22.0	23.0	23.0	9.0
alpha_rarefaction_10_14.txt	10	14	6.2	23.0	13.0	23.0	16.0	13.0	13.0	13.0	13.0	55.0	23.0	55.0	12.0	13.0	6.2	55.0	12.0	55.0	7.0	55.0	23.0	29.0	9.0
alpha_rarefaction_10_15.txt	10	15	29.0	8.5	13.0	9.0	9.0	13.0	13.0	23.0	12.0	13.0	55.0	55.0	12.0	29.0	55.0	23.0	12.0	23.0	13.0	12.0	13.0	23.0	55.0
alpha_rarefaction_10_16.txt	10	16	7.0	8.5	22.0	29.0	5.0	7.0	13.0	23.0	23.0	7.0	13.0	23.0	7.0	23.0	8.0	13.0	12.0	12.0	6.5	23.0	55.0	12.0	7.0
alpha_rarefaction_10_17.txt	10	17	13.0	8.5	23.0	13.0	8.5	23.0	13.0	12.0	12.0	23.0	13.0	23.0	7.0	23.0	13.0	55.0	23.0	23.0	8.5	12.0	55.0	29.0	22.0
alpha_rarefaction_10_18.txt	10	18	13.0	22.0	23.0	55.0	8.5	5.5	23.0	7.0	12.0	13.0	12.0	23.0	23.0	23.0	13.0	23.0	23.0	23.0	16.0	9.0	13.0	13.0	11.0
alpha_rarefaction_10_19.txt	10	19	12.0	12.0	23.0	13.0	16.0	23.0	29.0	13.0	12.0	12.0	23.0	23.0	12.0	55.0	22.0	13.0	29.0	55.0	9.0	29.0	23.0	23.0	4.0
alpha_rarefaction_1553_0.txt	1553	0	177.5	63.0	328.6	234.037037037	89.2	230.157894737	132.333333333	255.176470588	184.272727273	182.214285714	320.576923077	219.5	103.0	335.777777778	317.2	411.016129032	263.5	192.625	161.75	389.115384615	805.708333333	275.676470588	118.333333333
alpha_rarefaction_1553_1.txt	1553	1	158.909090909	99.0	333.636363636	282.772727273	83.5	221.052631579	168.4375	312.117647059	186.9	275.6	350.888888889	236.0	95.4615384615	273.058823529	251.285714286	446.92	241.65	196.473684211	114.789473684	364.037037037	690.678571429	275.5	148.555555556
alpha_rarefaction_1553_2.txt	1553	2	119.2	117.6	416.5	247.5	89.2	239.117647059	162.4	304.647058824	125.4	370.0	350.551724138	240.105263158	139.375	390.25	258.027777778	465.381818182	209.25	195.677419355	114.058823529	341.285714286	658.506329114	347.625	154.333333333
alpha_rarefaction_1553_3.txt	1553	3	114.0	81.0	429.121212121	283.04	116.2	223.64	182.352941176	354.4	172.8	235.5	350.166666667	243.576923077	112.545454545	353.724137931	267.0625	433.328125	273.5	198.619047619	123.545454545	369.454545455	771.542168675	347.0	128.0
alpha_rarefaction_1553_4.txt	1553	4	154.125	108.5	345.941176471	364.136363636	82.2	219.65	127.5	207.772727273	198.0	226.9375	351.551724138	222.607142857	115.083333333	340.857142857	213.0	432.394366197	239.315789474	213.291666667	117.545454545	357.444444444	692.588235294	297.833333333	174.0
alpha_rarefaction_1553_5.txt	1553	5	154.5	95.3	308.65	261.5	280.5	240.545454545	171.230769231	303.0	144.0	232.647058824	317.307692308	337.588235294	116.111111111	307.5	243.37037037	378.875	201.206896552	254.769230769	136.214285714	340.03030303	639.2875	229.171428571	145.714285714
alpha_rarefaction_1553_6.txt	1553	6	165.75	77.3333333333	402.285714286	289.166666667	209.0	177.965517241	153.272727273	280.714285714	201.090909091	197.25	290.5	281.4	129.615384615	430.0	294.5	433.137931034	287.0	191.161290323	109.0	336.5	728.795454545	263.387096774	159.076923077
alpha_rarefaction_1553_7.txt	1553	7	116.769230769	94.25	297.923076923	233.0	117.2	216.956521739	141.6	324.875	147.652173913	162.285714286	299.777777778	376.866666667	120.166666667	307.068181818	287.652173913	373.5	228.791666667	180.714285714	134.571428571	437.285714286	711.117647059	329.333333333	157.0
alpha_rarefaction_1553_8.txt	1553	8	135.111111111	85.0	323.578947368	217.0	113.0	227.913043478	199.3	332.055555556	188.25	283.909090909	296.451612903	323.526315789	102.0	265.617647059	209.363636364	396.049180328	196.0	172.607142857	143.545454545	408.2	701.6375	242.903225806	117.0625
alpha_rarefaction_1553_9.txt	1553	9	106.882352941	118.5	369.37037037	222.875	75.1428571429	207.4	168.909090909	305.333333333	185.105263158	225.5	334.7	221.115384615	141.0	349.038461538	264.416666667	425.096774194	254.625	228.217391304	131.6	349.965517241	708.243589744	337.875	230.090909091
alpha_rarefaction_1553_10.txt	1553	10	124.75	122.2	280.935483871	290.142857143	94.625	200.033333333	194.111111111	272.375	258.1	407.0	322.857142857	317.047619048	133.166666667	348.230769231	283.724137931	472.75	204.045454545	191.04	121.333333333	330.323529412	625.361445783	367.714285714	165.0
alpha_rarefaction_1553_11.txt	1553	11	145.5	87.75	335.923076923	234.64	76.25	244.9375	152.588235294	300.333333333	187.176470588	163.75	355.464285714	285.0	117.1	266.275862069	229.322580645	412.015873016	216.037037037	151.551724138	117.214285714	322.027777778	709.261363636	320.956521739	197.111111111
alpha_rarefaction_1553_12.txt	1553	12	106.071428571	100.111111111	334.837837838	219.294117647	82.75	174.130434783	162.666666667	329.5	154.3125	211.714285714	346.965517241	343.0	120.8	321.0	230.1875	362.666666667	240.772727273	196.5	158.1	363.96875	693.012345679	335.913043478	139.882352941
alpha_rarefaction_1553_13.txt	1553	13	221.142857143	117.6	339.303030303	245.666666667	67.0	204.096774194	250.333333333	248.0	181.0	253.153846154	344.588235294	278.125	111.4	270.15	278.75	476.25	238.047619048	212.545454545	116.6	358.275862069	770.243243243	330.12	131.15
alpha_rarefaction_1553_14.txt	1553	14	119.2	83.1538461538	324.833333333	262.625	82.4285714286	214.64	156.928571429	381.0	155.05	295.0	298.607142857	264.222222222	108.5	276.6	243.0	416.0	204.0	207.0	125.615384615	368.037037037	666.032258065	375.0	203.25
alpha_rarefaction_1553_15.txt	1553	15	140.0	64.5	351.090909091	246.026315789	75.0	244.5	175.5	198.181818182	158.3125	227.0	386.555555556	341.055555556	88.7692307692	318.833333333	262.0625	402.095238095	218.75	200.217391304	131.769230769	387.555555556	760.077922078	300.0	182.769230769
alpha_rarefaction_1553_16.txt	1553	16	179.625	126.333333333	320.578947368	222.294117647	82.0	220.956521739	246.111111111	269.0	200.25	261.0	372.4	281.615384615	136.75	334.454545455	272.870967742	416.0	216.09375	241.9375	178.1	348.551724138	868.081081081	360.045454545	195.714285714
alpha_rarefaction_1553_17.txt	1553	17	134.5	99.6666666667	421.565217391	261.105263158	109.5	204.5	133.428571429	307.8125	208.4	220.25	438.181818182	323.15	125.066666667	301.25	243.0	417.1	335.875	227.25	134.230769231	377.043478261	623.083333333	296.956521739	165.769230769
alpha_rarefaction_1553_18.txt	1553	18	173.625	77.0	432.344827586	273.75	98.5	203.066666667	160.25	327.882352941	139.0	196.869565217	286.9	329.0	136.75	339.103448276	259.620689655	428.459016393	227.565217391	188.0	108.588235294	324.032258065	699.223684211	300.666666667	141.3125
alpha_rarefaction_1553_19.txt	1553	19	124.153846154	144.0	383.774193548	329.913043478	107.0	224.55	183.928571429	246.714285714	185.066666667	220.235294118	336.037037037	325.136363636	131.5	334.206896552	271.571428571	410.489795918	229.565217391	229.666666667	102.0	435.391304348	696.395604396	256.71875	194.272727273
alpha_rarefaction_3096_0.txt	3096	0	122.125	108.0	379.721311475	298.073170732	118.875	276.935483871	221.058823529	408.0	223.545454545	276.5	400.448979592	412.0	177.75	364.571428571	272.238095238	490.121621622	264.028571429	254.322580645	171.136363636	405.368421053	878.0	417.65	168.12
alpha_rarefaction_3096_1.txt	3096	1	182.588235294	86.3636363636	399.705882353	264.666666667	92.3333333333	293.555555556	238.8	314.022727273	198.0	266.368421053	493.090909091	396.516129032	186.0	378.0	281.714285714	461.222222222	377.730769231	247.535714286	141.0	434.888888889	790.0	403.5	177.454545455
alpha_rarefaction_3096_2.txt	3096	2	231.0	106.0	402.055555556	277.65625	94.0	289.5	215.4	335.5	171.260869565	247.884615385	401.958333333	441.333333333	176.066666667	383.4375	297.0	500.243589744	275.315789474	252.8	185.928571429	439.12244898	843.867768595	359.195652174	167.4375
alpha_rarefaction_3096_3.txt	3096	3	130.142857143	95.5	426.441860465	259.52173913	102.083333333	270.4	219.25	302.0	268.1875	272.04	498.80952381	386.636363636	171.909090909	415.133333333	278.12244898	439.369047619	312.142857143	250.1875	174.5	475.5	738.279411765	374.886363636	181.352941176
alpha_rarefaction_3096_4.txt	3096	4	187.571428571	100.1	409.529411765	312.935483871	90.1111111111	324.076923077	203.5625	335.487179487	198.04	393.315789474	481.625	498.230769231	135.769230769	405.5	286.0	565.838709677	305.088235294	261.444444444	144.285714286	462.757575758	858.12605042	376.88372093	235.545454545
alpha_rarefaction_3096_5.txt	3096	5	154.315789474	111.0	394.234042553	278.813953488	129.666666667	254.0	249.3125	428.111111111	223.176470588	399.157894737	377.12244898	345.634146341	140.75	377.782608696	289.25	501.153846154	339.37037037	220.677419355	152.166666667	464.642857143	771.346456693	375.023809524	240.0
alpha_rarefaction_3096_6.txt	3096	6	197.769230769	109.0	416.307692308	277.682926829	141.428571429	253.0	211.789473684	306.666666667	181.78125	342.0	436.8	357.529411765	151.461538462	381.019230769	294.365853659	462.513513514	279.441176471	257.933333333	167.0	498.840909091	925.734513274	429.870967742	236.75
alpha_rarefaction_3096_7.txt	3096	7	171.260869565	94.0	370.137931034	273.632653061	122.75	267.230769231	201.25	416.357142857	199.666666667	280.75	391.738095238	391.964285714	141.0	349.125	278.773584906	483.038961039	301.333333333	240.25	129.391304348	485.734693878	868.728	375.571428571	212.4
alpha_rarefaction_3096_8.txt	3096	8	230.2	98.7692307692	460.3	264.065217391	126.75	241.535714286	199.25	390.555555556	200.434782609	376.75	442.083333333	345.6	131.0	361.178571429	301.025	446.879120879	277.666666667	256.607142857	170.75	452.660377358	721.557251908	376.4	203.058823529
alpha_rarefaction_3096_9.txt	3096	9	194.0	108.230769231	394.01754386	325.108108108	95.0	244.1	257.625	366.588235294	206.0	278.516129032	402.0	343.028571429	134.066666667	367.818181818	345.275	506.5	269.5	225.0	149.454545455	511.837837838	793.051724138	610.076923077	242.769230769
alpha_rarefaction_3096_10.txt	3096	10	184.153846154	88.5555555556	412.509090909	277.483870968	108.5	292.555555556	198.0	323.571428571	205.038461538	410.0	376.9375	409.387096774	197.2	333.75	308.608695652	470.12195122	297.870967742	249.09375	129.25	556.275	822.458333333	419.571428571	284.866666667
alpha_rarefaction_3096_11.txt	3096	11	197.875	89.0	346.785714286	297.0	122.428571429	285.0	196.055555556	484.043478261	183.5	311.791666667	384.142857143	429.230769231	122.625	352.12244898	273.914893617	521.486486486	319.12	338.272727273	157.0	455.6875	816.353982301	533.444444444	150.888888889
alpha_rarefaction_3096_12.txt	3096	12	250.0	128.25	429.80952381	279.933333333	138.1	275.625	211.789473684	398.78125	266.352941176	269.0	394.017241379	399.6	162.0	376.384615385	313.153846154	477.108108108	363.05	251.09375	147.285714286	463.826086957	822.11627907	406.441860465	179.4
alpha_rarefaction_3096_13.txt	3096	13	176.6875	104.0	419.368421053	264.558139535	135.0	219.71875	215.0	360.0	206.416666667	313.476190476	507.0	385.129032258	130.0	360.12	309.028571429	477.325	339.272727273	240.926829268	163.333333333	491.097560976	739.64084507	507.0	186.217391304
alpha_rarefaction_3096_14.txt	3096	14	160.789473684	106.0	479.228571429	349.15625	144.0	312.5	183.166666667	363.0	243.8125	299.176470588	415.11627907	391.533333333	149.352941176	409.756756757	277.902439024	478.649350649	290.363636364	206.75	174.5	418.025	776.302521008	361.731707317	207.956521739
alpha_rarefaction_3096_15.txt	3096	15	189.9	105.0	386.018518519	315.15	114.214285714	300.714285714	200.5625	350.538461538	224.44	299.666666667	450.972972973	397.777777778	128.363636364	434.590909091	295.234042553	473.95890411	296.870967742	244.517241379	181.666666667	522.731707317	858.3	384.317073171	164.0
alpha_rarefaction_3096_16.txt	3096	16	157.526315789	93.0	419.784313725	285.046511628	168.0	264.615384615	268.214285714	429.84	231.791666667	340.047619048	374.411764706	328.558823529	166.6	351.2	291.285714286	487.970588235	311.724137931	273.888888889	174.2	528.162790698	827.138888889	398.763157895	158.6
alpha_rarefaction_3096_17.txt	3096	17	166.473684211	114.142857143	398.017241379	287.0	94.0909090909	232.0	244.5	337.75	220.545454545	303.6	452.0	292.833333333	127.066666667	375.0	301.162162162	469.5	299.028571429	274.576923077	160.047619048	519.0	813.052631579	369.023809524	169.647058824
alpha_rarefaction_3096_18.txt	3096	18	156.647058824	111.6	371.304347826	256.486486486	124.111111111	321.535714286	177.0	473.375	188.476190476	268.387096774	402.133333333	405.9375	136.545454545	394.418604651	251.4	451.53164557	284.333333333	255.217391304	176.588235294	510.318181818	793.81981982	394.588235294	249.368421053
alpha_rarefaction_3096_19.txt	3096	19	221.0	120.2	369.518518519	298.71875	104.909090909	231.034482759	333.3	425.206896552	180.6	329.666666667	401.06	353.53125	127.5	353.380952381	266.071428571	496.458333333	330.076923077	236.222222222	145.0	479.0	847.2	407.097560976	173.4
alpha_rarefaction_4639_0.txt	4639	0	205.666666667	115.0	426.0	411.115384615	144.666666667	272.193548387	218.636363636	416.166666667	241.384615385	318.5	466.033898305	503.56097561	138.8	434.705882353	305.772727273	514.53164557	351.578947368	263.914893617	169.045454545	571.844827586	837.256410256	421.255319149	237.047619048
alpha_rarefaction_4639_1.txt	4639	1	197.105263158	132.875	421.967213115	348.486486486	105.772727273	266.477272727	261.117647059	441.486486486	214.214285714	275.6	422.245901639	444.466666667	184.125	372.442857143	295.058823529	515.2875	319.935483871	272.03030303	213.25	561.509090909	887.883116883	520.902439024	209.105263158
alpha_rarefaction_4639_2.txt	4639	2	229.882352941	145.666666667	449.971014493	298.727272727	106.214285714	261.052631579	194.04	520.285714286	224.1	381.0	430.172413793	429.575	287.0	451.56097561	323.97826087	504.272727273	312.0	263.6	173.4	514.981132075	845.785714286	484.365853659	203.875
alpha_rarefaction_4639_3.txt	4639	3	282.0	112.875	431.018181818	316.15	132.5	300.363636364	279.55	424.977272727	259.666666667	342.615384615	490.055555556	446.052631579	179.5	377.380952381	308.727272727	528.064516129	297.243902439	259.058823529	199.142857143	531.131147541	840.777027027	467.5	244.275862069
alpha_rarefaction_4639_4.txt	4639	4	258.1875	123.5	424.467741935	304.20754717	124.0	287.87804878	243.285714286	390.958333333	250.5	295.121212121	444.35	446.0	200.615384615	405.641791045	315.232142857	491.743589744	390.03030303	308.037037037	169.84	559.615384615	890.394160584	457.02	228.454545455
alpha_rarefaction_4639_5.txt	4639	5	292.75	121.0	393.22972973	318.357142857	132.0	285.275862069	220.166666667	419.578947368	241.096774194	341.6875	462.442307692	430.782608696	174.0	387.264150943	329.238095238	474.928571429	319.28125	260.6875	163.272727273	487.6	867.284810127	437.725490196	266.714285714
alpha_rarefaction_4639_6.txt	4639	6	228.913043478	152.125	401.388888889	293.926829268	119.461538462	274.609756098	307.055555556	412.5	247.2	338.6	442.157894737	378.0	190.0	385.25	305.468085106	560.3	359.322580645	309.24	161.652173913	588.4	818.354166667	428.714285714	231.772727273
alpha_rarefaction_4639_7.txt	4639	7	210.666666667	118.0	417.620689655	290.75	138.666666667	344.903225806	205.681818182	442.684210526	235.0	382.357142857	466.022222222	423.916666667	213.5	402.666666667	324.30952381	528.777777778	321.25	275.736842105	155.551724138	500.092307692	823.895833333	392.107142857	237.954545455
alpha_rarefaction_4639_8.txt	4639	8	288.4	155.0	389.3	329.162162162	113.25	309.107142857	234.0	458.153846154	225.2	336.0	426.050847458	478.022222222	222.0	407.779661017	286.784313725	513.590361446	318.870967742	298.689655172	151.666666667	545.679245283	858.270676692	367.842105263	212.714285714
alpha_rarefaction_4639_9.txt	4639	9	215.176470588	100.555555556	400.838709677	324.0	129.0625	252.486486486	259.230769231	407.886363636	194.357142857	326.871794872	407.451612903	455.957446809	151.0	405.02	333.357142857	512.549295775	288.068181818	240.676470588	193.25	520.892307692	932.85840708	442.12244898	299.714285714
alpha_rarefaction_4639_10.txt	4639	10	177.142857143	100.176470588	457.448979592	318.076923077	147.333333333	289.0	270.055555556	373.447368421	223.217391304	348.037037037	419.544117647	452.216216216	179.363636364	402.55	293.654545455	513.763157895	310.4375	299.666666667	212.12	562.166666667	843.506329114	408.0	180.28125
alpha_rarefaction_4639_11.txt	4639	11	194.272727273	96.7692307692	394.34375	343.527777778	127.5	278.636363636	246.12	514.170731707	211.111111111	350.032258065	487.3	395.818181818	181.5	366.655737705	328.5	539.164383562	391.24137931	268.184210526	196.5625	558.5	858.666666667	487.956521739	220.777777778
alpha_rarefaction_4639_12.txt	4639	12	200.619047619	128.8	402.388888889	273.022222222	130.111111111	310.533333333	229.333333333	444.684210526	223.4	363.888888889	434.25	439.405405405	177.75	375.327868852	335.0	507.602409639	300.125	288.365853659	173.047619048	495.295774648	861.868965517	440.770833333	221.8
alpha_rarefaction_4639_13.txt	4639	13	163.037037037	131.8	462.362068966	301.12244898	133.071428571	387.0	211.333333333	464.625	228.565217391	350.785714286	408.0	470.738095238	152.0	349.8	311.477272727	520.514705882	316.394736842	269.947368421	191.0	512.881355932	800.366666667	514.022222222	222.333333333
alpha_rarefaction_4639_14.txt	4639	14	175.647058824	159.545454545	396.392857143	303.384615385	119.545454545	263.372093023	271.25	417.108695652	242.176470588	436.111111111	447.118644068	490.80952381	132.555555556	401.387096774	292.108695652	487.833333333	305.8	290.37037037	188.333333333	519.25	807.172839506	465.018181818	230.375
alpha_rarefaction_4639_15.txt	4639	15	249.066666667	143.166666667	364.625	314.25	116.833333333	341.5	241.136363636	454.885714286	238.136363636	440.12	465.053571429	466.022222222	159.176470588	386.5	290.578947368	503.0	284.028571429	274.923076923	155.875	518.625	842.64	400.113207547	218.037037037
alpha_rarefaction_4639_16.txt	4639	16	219.0	119.0	402.623188406	302.8125	117.363636364	365.615384615	231.545454545	515.634146341	202.121212121	283.552631579	454.046153846	390.4	129.333333333	443.5625	291.610169492	541.820895522	324.736842105	261.447368421	158.785714286	460.0	808.565217391	414.172413793	204.142857143
alpha_rarefaction_4639_17.txt	4639	17	217.772727273	140.333333333	462.72	301.534883721	144.214285714	302.285714286	194.315789474	405.166666667	254.5	417.24	472.344827586	393.981132075	152.176470588	423.727272727	299.468085106	548.04	326.25	299.026315789	182.0	546.375	884.950704225	461.47826087	208.84
alpha_rarefaction_4639_18.txt	4639	18	183.368421053	95.4615384615	399.080645161	311.255319149	140.0	286.046511628	229.357142857	515.09375	247.565217391	347.8	404.6	446.75	149.0	385.548387097	294.9	577.0	303.818181818	263.447368421	199.272727273	500.956521739	800.579268293	517.294117647	213.037037037
alpha_rarefaction_4639_19.txt	4639	19	194.105263158	140.5	418.28125	302.872340426	135.0	306.157894737	260.375	371.32	296.333333333	401.555555556	458.472727273	443.23255814	194.176470588	392.045454545	307.137931034	560.652173913	301.028571429	261.736842105	187.4375	474.592105263	861.681818182	450.022222222	182.965517241
alpha_rarefaction_6182_0.txt	6182	0	240.047619048	109.5	427.6375	307.217391304	118.882352941	303.027027027	312.0	478.630434783	221.833333333	378.8125	472.6	474.438596491	186.4	411.842105263	297.788461538	574.016949153	340.0	290.416666667	173.875	652.333333333	871.51744186	501.448979592	204.416666667
alpha_rarefaction_6182_1.txt	6182	1	242.551724138	150.75	406.28	319.727272727	125.0	299.085714286	287.541666667	516.212765957	215.857142857	365.193548387	464.08	538.446808511	175.25	418.241935484	342.027027027	521.630769231	360.488372093	273.441176471	185.4	513.197368421	917.541984733	593.645833333	231.103448276
alpha_rarefaction_6182_2.txt	6182	2	236.217391304	119.6	421.75	300.0	133.0625	274.317073171	285.636363636	487.0	237.034482759	322.133333333	481.5	535.446808511	183.5	415.053571429	328.622222222	557.884057971	382.027777778	322.384615385	162.956521739	532.182926829	846.858823529	547.722222222	224.09375
alpha_rarefaction_6182_3.txt	6182	3	206.565217391	130.0	423.126760563	343.27027027	127.0	352.029411765	259.5	444.489795918	248.275	397.5	481.083333333	457.934782609	166.0	402.263157895	321.818181818	514.461538462	378.96875	310.40625	159.724137931	510.0	822.517857143	546.625	256.884615385
alpha_rarefaction_6182_4.txt	6182	4	231.136363636	131.1	426.0	293.936170213	116.0	312.365853659	302.333333333	415.245901639	246.1875	351.558823529	452.947368421	445.529411765	180.526315789	449.018867925	315.022222222	548.37037037	321.024390244	313.166666667	192.0	535.333333333	906.127516779	557.196078431	265.0
alpha_rarefaction_6182_5.txt	6182	5	196.25	163.333333333	465.058823529	335.608695652	115.0	300.026315789	289.714285714	406.018518519	320.619047619	346.25	489.234375	455.230769231	170.3125	415.471698113	312.818181818	530.265625	359.153846154	322.025	183.4	606.322033898	880.672727273	499.915254237	214.636363636
alpha_rarefaction_6182_6.txt	6182	6	282.4	134.833333333	436.0	296.0	153.272727273	284.216216216	271.315789474	406.09375	260.5	427.636363636	547.5	476.942307692	199.352941176	386.5	299.25	545.181818182	321.365853659	337.676470588	153.0	542.078947368	923.350993377	563.357142857	234.391304348
alpha_rarefaction_6182_7.txt	6182	7	230.730769231	184.0	435.105263158	299.108695652	116.0	311.166666667	232.2	387.714285714	257.184210526	326.885714286	493.081967213	438.166666667	151.391304348	396.603448276	342.813953488	530.413333333	358.02173913	280.731707317	190.555555556	495.211267606	852.55	517.25	231.583333333
alpha_rarefaction_6182_8.txt	6182	8	199.681818182	137.857142857	401.666666667	316.238095238	122.789473684	312.416666667	269.0	511.923076923	228.088235294	364.193548387	450.514705882	488.25	188.909090909	387.949152542	330.772727273	525.541666667	358.777777778	337.965517241	207.913043478	592.580645161	893.36809816	525.918367347	215.103448276
alpha_rarefaction_6182_9.txt	6182	9	258.75	172.3	432.549295775	340.025	116.25	307.636363636	271.526315789	501.609756098	221.371428571	369.125	501.220588235	546.0	189.894736842	405.842105263	318.125	517.346153846	325.075	328.941176471	182.625	529.333333333	838.865030675	533.87804878	259.84
alpha_rarefaction_6182_10.txt	6182	10	244.315789474	115.461538462	412.904761905	365.972972973	137.176470588	316.6	268.44	446.333333333	243.275	384.730769231	493.733333333	513.5625	166.0	426.779661017	310.0	542.630136986	327.895833333	265.4375	173.166666667	509.21875	860.734939759	543.411764706	204.2
alpha_rarefaction_6182_11.txt	6182	11	258.142857143	126.272727273	434.158730159	313.722222222	133.714285714	335.486486486	361.875	451.928571429	236.40625	406.848484848	466.8	412.471698113	170.214285714	400.85	300.0	555.923076923	325.631578947	282.523809524	195.714285714	490.609756098	826.296774194	527.708333333	220.034482759
alpha_rarefaction_6182_12.txt	6182	12	215.391304348	169.5	439.220338983	333.5	124.555555556	307.282608696	233.565217391	403.803571429	236.25	368.0	532.226415094	446.888888889	201.714285714	414.096774194	317.75	514.411764706	371.275	259.571428571	151.619047619	657.878787879	855.939759036	551.727272727	253.896551724
alpha_rarefaction_6182_13.txt	6182	13	220.8	117.0	407.813333333	350.404255319	150.230769231	300.0	298.130434783	401.222222222	257.517241379	349.078947368	511.842105263	485.6	160.166666667	434.0	319.722222222	537.727272727	328.895833333	305.25	181.44	574.515151515	874.348684211	489.893617021	290.25
alpha_rarefaction_6182_14.txt	6182	14	229.65	136.625	425.216666667	319.5	144.4	280.318181818	322.4	434.108695652	230.621621622	326.75	465.307692308	432.964912281	203.615384615	394.454545455	304.522727273	526.045454545	340.023255814	275.977272727	171.681818182	568.676056338	911.450980392	448.096774194	247.913043478
alpha_rarefaction_6182_15.txt	6182	15	218.0	120.090909091	412.84375	287.92	179.875	308.7	265.666666667	416.35	243.833333333	385.583333333	464.263157895	489.327868852	175.647058824	369.666666667	304.01754386	553.671875	305.162162162	252.279069767	195.681818182	563.796875	896.256944444	616.976744186	243.913043478
alpha_rarefaction_6182_16.txt	6182	16	215.555555556	120.3	444.387096774	293.108695652	147.866666667	314.348837209	255.588235294	407.631578947	238.2	390.625	469.602739726	482.591836735	196.666666667	394.161290323	313.188679245	508.611111111	354.375	291.125	171.8	498.220588235	900.0	451.05	252.333333333
alpha_rarefaction_6182_17.txt	6182	17	218.37037037	118.111111111	432.514285714	304.058823529	137.0	292.394736842	226.652173913	498.063829787	240.333333333	395.794117647	479.245901639	484.595744681	182.0	370.681818182	307.195652174	541.623188406	374.090909091	288.736842105	185.0	680.666666667	866.374100719	522.571428571	222.096774194
alpha_rarefaction_6182_18.txt	6182	18	211.0	122.9375	415.873015873	322.942307692	149.5	298.022222222	287.076923077	419.418181818	248.0	390.181818182	468.621621622	547.12195122	157.1875	403.517241379	292.306122449	526.677966102	331.608695652	289.0	185.037037037	504.220588235	868.704402516	476.344827586	186.935483871
alpha_rarefaction_6182_19.txt	6182	19	279.2	137.0	433.442622951	314.0	123.461538462	358.0	236.807692308	477.738095238	311.434782609	343.228571429	490.571428571	449.277777778	157.315789474	400.949152542	312.25	539.130434783	314.022222222	262.675675676	189.555555556	529.390625	897.705882353	520.319148936	228.44
alpha_rarefaction_7725_0.txt	7725	0	238.285714286	114.4375	465.078125	363.27027027	155.333333333	339.0	283.916666667	489.595744681	274.285714286	372.775	471.12345679	492.915254237	198.882352941	407.378787879	311.056603774	547.0	348.0	275.885714286	177.107142857	616.40625	911.487341772	605.306122449	293.434782609
alpha_rarefaction_7725_1.txt	7725	1	203.535714286	122.0	436.765625	336.714285714	167.909090909	355.25	250.214285714	477.172413793	252.323529412	393.976744186	510.246575342	443.417910448	221.4	419.886792453	323.238095238	554.666666667	333.682926829	281.886363636	176.689655172	549.358974359	903.55483871	503.810344828	209.75
alpha_rarefaction_7725_2.txt	7725	2	231.2	151.5	414.956521739	352.772727273	155.4	317.25	244.193548387	414.985074627	247.46875	385.947368421	471.101265823	545.288135593	229.5	446.2	315.058823529	557.515151515	385.25	311.717948718	210.0	573.373333333	896.096153846	526.0	229.0
alpha_rarefaction_7725_3.txt	7725	3	233.2	136.833333333	435.661764706	332.333333333	139.375	289.217391304	283.043478261	511.766666667	278.551724138	412.527777778	463.397590361	436.478873239	155.12	401.442857143	337.471698113	540.904761905	372.736842105	289.88372093	176.464285714	523.529411765	910.730769231	465.172413793	224.166666667
alpha_rarefaction_7725_4.txt	7725	4	238.724137931	134.5	430.119402985	345.727272727	135.066666667	372.90625	262.285714286	468.967213115	248.228571429	389.947368421	541.295774648	563.033898305	175.142857143	414.580645161	326.871794872	522.037974684	344.1	310.375	165.588235294	622.467532468	876.555555556	568.185185185	276.043478261
alpha_rarefaction_7725_5.txt	7725	5	239.5	150.272727273	448.6	369.277777778	139.714285714	319.146341463	303.5	515.471698113	221.738095238	439.756756757	515.043478261	419.0	177.3125	396.878787879	302.685185185	542.765625	326.017857143	328.0	197.041666667	575.077922078	876.765100671	525.381818182	283.730769231
alpha_rarefaction_7725_6.txt	7725	6	242.607142857	145.333333333	430.045454545	309.934782609	142.4	355.121212121	267.5	556.117647059	246.25	395.0	453.430379747	487.082191781	207.461538462	450.442622951	315.056603774	565.692307692	361.069767442	319.888888889	190.12	661.192307692	888.20754717	580.166666667	263.125
alpha_rarefaction_7725_7.txt	7725	7	251.545454545	136.352941176	433.818181818	360.25	132.333333333	339.024390244	283.047619048	428.06	266.2	375.9	479.925925926	426.147058824	228.0	403.929577465	336.4	585.137931034	349.82	293.0	177.615384615	529.034482759	931.542253521	513.132075472	232.0
alpha_rarefaction_7725_8.txt	7725	8	243.12	134.5	447.5	317.857142857	131.5	314.772727273	260.0	517.769230769	239.083333333	401.72	474.04	451.438356164	218.0	419.3	331.82	552.887323944	381.578947368	291.0	174.464285714	546.133333333	872.720779221	481.775862069	231.096774194
alpha_rarefaction_7725_9.txt	7725	9	215.034482759	138.909090909	447.5	344.411764706	154.571428571	288.893617021	359.157894737	575.826086957	218.052631579	420.571428571	489.323076923	521.017241379	189.125	430.765625	311.957446809	537.2	308.56	318.029411765	181.363636364	631.178082192	885.806666667	521.172413793	239.416666667
alpha_rarefaction_7725_10.txt	7725	10	268.142857143	151.769230769	421.0	336.7	143.5	321.837209302	272.2	481.21875	267.136363636	392.56097561	497.947368421	480.0	200.333333333	439.679245283	321.738095238	561.126760563	359.375	285.936170213	180.285714286	662.444444444	893.487341772	590.06122449	213.965517241
alpha_rarefaction_7725_11.txt	7725	11	242.5	128.428571429	439.492537313	357.046511628	157.214285714	320.893617021	233.103448276	521.684210526	228.4	437.285714286	474.5	467.0	178.166666667	450.0	319.871794872	521.559322034	399.5	316.166666667	203.043478261	663.818181818	942.045454545	538.416666667	222.0
alpha_rarefaction_7725_12.txt	7725	12	259.8	127.083333333	418.560606061	325.333333333	149.0	303.790697674	272.8	493.146341463	235.657894737	393.784313725	531.276315789	481.318181818	179.157894737	437.5	310.857142857	534.380952381	320.5	298.88372093	174.285714286	575.0	922.33557047	550.333333333	263.230769231
alpha_rarefaction_7725_13.txt	7725	13	229.535714286	146.058823529	414.258064516	334.219512195	156.4	310.454545455	261.037037037	533.037735849	240.7	473.363636364	546.444444444	540.565217391	204.571428571	453.803278689	312.219512195	564.078125	348.765957447	302.41025641	239.8	600.120481928	896.636363636	484.161290323	252.375
alpha_rarefaction_7725_14.txt	7725	14	271.476190476	115.769230769	450.34375	378.717948718	144.157894737	361.527777778	277.12	435.368421053	247.4	404.657894737	519.082191781	526.103448276	169.052631579	426.138888889	334.042553191	590.134328358	341.122807018	316.896551724	191.6	584.942857143	842.409937888	561.684210526	214.371428571
alpha_rarefaction_7725_15.txt	7725	15	266.0	165.333333333	434.086956522	339.25	149.333333333	311.27027027	280.65	418.0	230.0	390.56097561	502.202531646	443.016129032	201.588235294	406.130434783	323.0	544.718309859	394.5	298.926829268	167.724137931	553.272727273	950.6	457.985074627	242.294117647
alpha_rarefaction_7725_16.txt	7725	16	227.617647059	173.0	453.147540984	352.525	140.315789474	330.046511628	328.0	519.471698113	231.774193548	485.034482759	533.553846154	399.942857143	168.15	445.192307692	331.763157895	556.090909091	395.6	288.090909091	187.666666667	577.373333333	909.050632911	460.408450704	296.75
alpha_rarefaction_7725_17.txt	7725	17	218.034482759	123.647058824	444.28	327.87755102	132.526315789	324.488372093	276.125	566.4375	263.357142857	378.88372093	462.043478261	441.509090909	203.8	370.647058824	357.130434783	565.596491228	362.142857143	298.184210526	226.222222222	601.942857143	876.061728395	516.0	226.275
alpha_rarefaction_7725_18.txt	7725	18	280.541666667	135.0625	455.5	329.071428571	155.928571429	301.042553191	272.964285714	481.872727273	239.534883721	376.956521739	477.53164557	436.09375	169.24137931	412.714285714	333.108695652	548.765625	352.591836735	308.538461538	189.5	519.363636364	885.928571429	540.06	241.344827586
alpha_rarefaction_7725_19.txt	7725	19	237.12	140.625	476.892307692	320.482142857	151.588235294	298.7	310.260869565	464.305084746	269.6	517.0	500.507042254	559.559322034	202.0	444.654545455	306.522727273	543.578125	400.384615385	304.947368421	170.6875	594.796875	940.627586207	542.508474576	276.2
alpha_rarefaction_9268_0.txt	9268	0	250.565217391	165.111111111	471.716981132	328.857142857	153.142857143	291.6875	323.25	503.428571429	279.44	448.837209302	520.067567568	488.142857143	183.136363636	411.142857143	332.571428571	560.157894737	358.117647059	323.341463415	182.107142857	585.9	883.037267081	630.275862069	218.15
alpha_rarefaction_9268_1.txt	9268	1	244.333333333	205.666666667	461.85	333.192307692	167.833333333	333.682926829	308.730769231	531.924242424	254.227272727	425.52173913	542.6	482.608108108	227.0	471.12244898	325.06122449	620.56	409.135135135	280.5625	206.0	590.220930233	911.279220779	549.677966102	269.434782609
alpha_rarefaction_9268_2.txt	9268	2	256.964285714	143.833333333	451.888888889	353.232142857	141.066666667	291.245283019	316.625	461.015151515	233.25	440.5	513.08	507.088235294	186.3125	412.018518519	318.555555556	548.015873016	389.065217391	293.553191489	182.303030303	569.821428571	928.120805369	609.559322034	236.322580645
alpha_rarefaction_9268_3.txt	9268	3	272.75	136.0	483.679245283	338.058823529	148.052631579	347.23255814	273.03125	500.797101449	234.256410256	416.902439024	480.933333333	453.925925926	246.25	443.4	341.578947368	545.285714286	383.0625	279.775	176.0	619.036585366	876.706896552	556.96875	236.1
alpha_rarefaction_9268_4.txt	9268	4	201.416666667	185.375	421.203125	327.934782609	139.0	375.692307692	292.75	525.0	296.896551724	434.456521739	493.769230769	464.942857143	172.565217391	449.472727273	339.8	534.238095238	355.625	271.06122449	224.636363636	626.011363636	887.018867925	607.305084746	275.2
alpha_rarefaction_9268_5.txt	9268	5	239.176470588	157.0	425.5	397.323529412	134.05	311.468085106	276.5	506.85	299.875	433.022222222	507.096774194	466.727272727	226.6875	426.857142857	333.125	562.246153846	336.733333333	295.294117647	197.0	557.197368421	885.036809816	564.609375	267.551724138
alpha_rarefaction_9268_6.txt	9268	6	238.441176471	136.076923077	461.754098361	320.615384615	129.8	318.388888889	294.617647059	492.820895522	261.65625	393.591836735	497.68	481.015151515	194.0	424.103448276	323.166666667	558.0	364.075	302.418604651	196.4	587.719101124	896.9375	558.630769231	263.083333333
alpha_rarefaction_9268_7.txt	9268	7	220.193548387	151.0	449.517241379	330.590909091	128.142857143	363.146341463	287.294117647	547.232142857	241.657894737	461.404255319	505.671641791	516.671875	218.217391304	451.928571429	317.028571429	567.380952381	361.122807018	283.775	195.8	619.0	903.125748503	562.416666667	245.052631579
alpha_rarefaction_9268_8.txt	9268	8	234.037037037	126.055555556	476.428571429	343.065217391	140.0	350.023809524	315.333333333	485.358974359	275.184210526	406.018518519	509.584415584	512.041666667	181.5625	424.559322034	334.272727273	520.363636364	360.238095238	293.976744186	192.0	606.632183908	930.776978417	586.571428571	292.275862069
alpha_rarefaction_9268_9.txt	9268	9	287.730769231	160.583333333	457.35	386.0	139.526315789	307.368421053	279.903225806	514.092307692	276.8	393.053571429	492.873417722	532.130434783	238.176470588	437.122807018	324.025	573.630769231	356.15	284.117647059	187.64	578.101010101	889.0	502.507042254	269.46875
alpha_rarefaction_9268_10.txt	9268	10	248.565217391	127.214285714	471.181818182	346.216216216	158.315789474	345.027027027	262.206896552	468.118644068	246.894736842	458.525	554.424242424	504.135135135	177.12	453.130434783	341.384615385	551.78125	367.32	306.692307692	230.142857143	607.012048193	932.711111111	523.234375	271.444444444
alpha_rarefaction_9268_11.txt	9268	11	245.0	146.769230769	428.537313433	350.642857143	156.866666667	323.11627907	344.5	500.590909091	246.219512195	350.2	517.243589744	562.642857143	183.047619048	439.2	335.272727273	602.779661017	352.352941176	354.666666667	196.384615385	571.10989011	907.337579618	547.362068966	316.5
alpha_rarefaction_9268_12.txt	9268	12	257.357142857	161.461538462	448.263157895	322.06	127.24	287.553571429	320.454545455	488.0	245.775	341.705882353	497.483146067	435.3	202.5	415.229508197	323.903846154	561.372881356	364.024390244	284.8	211.230769231	581.921348315	925.666666667	653.882352941	262.791666667
alpha_rarefaction_9268_13.txt	9268	13	240.2	132.882352941	454.327868852	366.65625	150.052631579	355.756756757	291.137931034	472.616438356	271.1875	464.384615385	497.714285714	479.761363636	195.647058824	451.196721311	333.666666667	571.516129032	358.488372093	309.731707317	168.6875	607.318681319	902.626506024	549.640625	237.230769231
alpha_rarefaction_9268_14.txt	9268	14	229.823529412	164.666666667	454.333333333	323.396226415	155.166666667	325.8125	256.807692308	464.044117647	260.230769231	427.11627907	486.25	542.241935484	226.956521739	468.0	323.176470588	561.62295082	350.333333333	321.75	188.666666667	610.070588235	910.357142857	505.578947368	270.078947368
alpha_rarefaction_9268_15.txt	9268	15	260.0	159.111111111	452.014705882	326.346938776	176.875	312.5	284.137931034	487.042857143	265.028571429	394.528301887	500.896551724	447.342465753	196.75	398.588235294	328.212765957	559.014705882	357.448979592	305.558139535	201.875	563.283783784	905.558823529	593.196721311	251.0
alpha_rarefaction_9268_16.txt	9268	16	283.043478261	124.8125	447.8	321.8	145.714285714	321.270833333	318.78125	493.3	266.294117647	413.162162162	486.222222222	488.48	192.125	423.018181818	325.319148936	553.111111111	344.958333333	308.630434783	191.451612903	577.333333333	897.8	546.158730159	234.333333333
alpha_rarefaction_9268_17.txt	9268	17	248.322580645	123.6	432.753424658	345.692307692	148.375	313.872340426	295.6	482.147058824	278.41025641	433.65	505.916666667	526.394366197	224.789473684	386.518518519	337.135135135	521.584415584	371.0	299.571428571	194.620689655	606.494505495	949.908396947	517.234375	241.763157895
alpha_rarefaction_9268_18.txt	9268	18	238.0	200.0	449.918032787	338.255319149	142.157894737	323.534883721	292.037037037	504.164179104	269.0	397.078431373	506.272727273	490.378378378	182.434782609	429.580645161	318.857142857	554.508474576	389.865384615	290.645833333	188.90625	621.813333333	935.85915493	548.405797101	259.666666667
alpha_rarefaction_9268_19.txt	9268	19	239.032258065	159.0	451.5	304.5	156.05	340.0	308.896551724	493.015384615	259.115384615	436.166666667	519.837837838	487.346153846	183.0	431.454545455	324.794117647	536.888888889	345.282608696	305.692307692	190.8	618.0	897.602649007	512.514285714	239.303030303
alpha_rarefaction_10811_0.txt	10811	0	262.46875	118.0	458.786885246	351.217391304	153.476190476	338.341463415	224.025	480.961538462	264.0	479.684210526	539.417910448	481.075	186.0	455.72	338.333333333	547.714285714	382.023809524	294.357142857	200.44	629.012048193	934.703125	561.21875	249.636363636
alpha_rarefaction_10811_1.txt	10811	1	226.090909091	184.6	448.5	345.634146341	141.05	318.770833333	259.4	493.283783784	293.517241379	490.682926829	557.451612903	509.084507042	200.142857143	430.047619048	336.775	549.080645161	367.132075472	305.0	202.076923077	630.11627907	909.863309353	588.794117647	291.2
alpha_rarefaction_10811_2.txt	10811	2	278.6	181.0	443.666666667	363.277777778	159.588235294	323.181818182	290.451612903	490.733333333	269.384615385	410.053571429	516.714285714	564.0	239.8	452.117647059	331.15	578.75	398.428571429	308.12195122	195.888888889	632.269230769	905.048192771	596.408450704	248.323529412
alpha_rarefaction_10811_3.txt	10811	3	264.2	132.666666667	452.37254902	326.018867925	155.05	300.528301887	262.823529412	518.631578947	291.0	421.368421053	544.6	514.166666667	204.75	473.620689655	344.552631579	574.455696203	381.307692308	306.634146341	219.75	620.185185185	916.173228346	550.21875	287.75
alpha_rarefaction_10811_4.txt	10811	4	258.9	132.666666667	467.230769231	363.772727273	139.05	324.875	310.137931034	542.486486486	276.46875	394.75	525.618421053	524.304347826	214.434782609	454.267857143	342.813953488	570.8	338.892857143	318.428571429	209.416666667	531.01010101	904.569343066	543.238095238	278.181818182
alpha_rarefaction_10811_5.txt	10811	5	240.37037037	162.583333333	459.288135593	369.238095238	155.0	344.046511628	305.416666667	496.083333333	297.75	438.518518519	518.12195122	496.924050633	188.157894737	424.8	348.5	569.559322034	379.653846154	294.625	201.558823529	603.594059406	917.052631579	570.084745763	241.25
alpha_rarefaction_10811_6.txt	10811	6	304.913043478	152.75	467.20754717	350.386363636	141.791666667	350.837209302	280.09375	427.974683544	284.181818182	408.528301887	523.208333333	516.042857143	198.230769231	449.916666667	333.894736842	562.114754098	373.615384615	320.071428571	198.2	576.908045977	900.507936508	594.552238806	272.64
alpha_rarefaction_10811_7.txt	10811	7	218.277777778	137.0	469.158730159	354.8	154.217391304	328.12	333.7	468.263888889	304.607142857	429.222222222	550.891891892	533.039473684	201.3	444.660377358	325.069767442	542.5	365.147540984	330.166666667	186.96875	561.658536585	939.272727273	603.131147541	256.032258065
alpha_rarefaction_10811_8.txt	10811	8	268.615384615	127.333333333	455.909090909	352.4	149.315789474	327.25	333.142857143	479.14084507	261.088235294	412.057692308	500.795454545	515.486486486	214.652173913	423.725490196	329.972972973	565.35	420.5	301.333333333	193.037037037	627.457446809	949.076923077	552.666666667	273.090909091
alpha_rarefaction_10811_9.txt	10811	9	216.088235294	140.0	451.015384615	351.078431373	170.5	363.0	290.176470588	519.818181818	255.166666667	446.442307692	505.873417722	497.535714286	216.681818182	445.428571429	353.272727273	570.25	367.238095238	288.571428571	192.615384615	588.774193548	926.485507246	551.014285714	302.333333333
alpha_rarefaction_10811_10.txt	10811	10	261.24137931	139.2	432.637931034	387.25	155.75	337.9	302.823529412	483.381578947	259.487179487	444.62	538.808823529	559.447761194	201.037037037	459.608695652	335.977272727	582.06	364.411764706	325.107142857	203.730769231	545.723809524	905.06875	544.014084507	284.137931034
alpha_rarefaction_10811_11.txt	10811	11	295.533333333	136.75	454.37254902	354.170731707	132.913043478	330.529411765	275.333333333	502.553846154	257.222222222	444.217391304	512.8	486.961538462	203.555555556	419.588235294	341.636363636	563.0	380.294117647	297.357142857	181.791666667	624.039473684	900.354330709	545.0	284.129032258
alpha_rarefaction_10811_12.txt	10811	12	256.24137931	155.090909091	457.791044776	360.972972973	154.15	348.026315789	277.7	519.378787879	276.823529412	419.833333333	488.692307692	494.493150685	188.434782609	456.157894737	340.615384615	568.258064516	350.269230769	296.75	197.689655172	575.034482759	886.374269006	566.537313433	261.41025641
alpha_rarefaction_10811_13.txt	10811	13	261.46875	146.8	455.120689655	339.790697674	140.545454545	325.447368421	304.71875	538.0	243.717948718	409.32	510.75	528.08	225.9	437.714285714	321.8	559.775862069	389.595744681	290.902439024	201.129032258	539.534883721	905.5	604.181818182	261.0
alpha_rarefaction_10811_14.txt	10811	14	270.615384615	148.769230769	441.842105263	360.333333333	176.75	342.25	298.0625	487.857142857	262.926829268	426.169491525	529.666666667	563.942857143	184.434782609	443.857142857	334.756756757	570.630769231	355.5625	291.52	189.625	708.776119403	915.763358779	557.640625	332.714285714
alpha_rarefaction_10811_15.txt	10811	15	242.103448276	135.066666667	443.828125	351.25	162.454545455	319.622222222	373.142857143	508.223880597	271.363636364	432.065217391	549.8875	513.368421053	179.2	439.220338983	331.738095238	554.313432836	380.375	301.56097561	187.2	627.131578947	907.881944444	575.918032787	302.333333333
alpha_rarefaction_10811_16.txt	10811	16	227.363636364	161.75	477.82	361.642857143	189.714285714	315.108695652	279.0	495.328125	243.75	446.06	499.878378378	511.291666667	218.066666667	432.7	335.684210526	569.171875	355.375	290.87804878	207.935483871	591.417475728	889.50617284	558.75862069	276.454545455
alpha_rarefaction_10811_17.txt	10811	17	284.0	164.571428571	454.263157895	334.306122449	125.111111111	345.97826087	333.5	543.5	256.609756098	403.956521739	483.048192771	538.0	219.3	431.0	325.127659574	561.229508197	374.625	294.196078431	208.0	585.011904762	912.645390071	549.537313433	286.230769231
alpha_rarefaction_10811_18.txt	10811	18	250.428571429	178.928571429	438.387096774	377.3125	137.142857143	339.071428571	313.464285714	503.0	287.034482759	457.47826087	476.9375	541.872727273	207.125	429.016666667	336.133333333	560.5	385.833333333	330.303030303	193.12	665.176470588	925.098360656	588.953125	283.615384615
alpha_rarefaction_10811_19.txt	10811	19	246.416666667	112.875	469.909090909	350.386363636	148.75	319.071428571	321.25	485.3	251.885714286	455.458333333	519.887323944	495.743589744	197.117647059	416.368421053	330.139534884	564.132075472	362.833333333	316.871794872	192.7	604.555555556	933.189781022	677.5	236.775
alpha_rarefaction_12354_0.txt	12354	0	248.22	152.75	443.015384615	365.255319149	179.75	332.333333333	305.022727273	541.038461538	262.204081633	445.566037736	518.222222222	545.084507042	227.105263158	453.660377358	335.5	570.142857143	402.153846154	314.5	183.181818182	622.619047619	906.64	558.097826087	251.923076923
alpha_rarefaction_12354_1.txt	12354	1	254.2	149.555555556	462.766666667	365.893617021	148.05	341.130434783	265.322580645	506.538461538	257.75	406.258064516	530.614285714	524.789473684	221.416666667	428.238095238	350.275862069	552.734375	341.818181818	327.285714286	201.5	673.329113924	916.043165468	533.633802817	280.954545455
alpha_rarefaction_12354_2.txt	12354	2	303.896551724	155.157894737	486.06	383.166666667	151.055555556	345.11627907	298.0	528.181818182	276.384615385	428.105263158	515.344827586	517.233333333	263.0	425.0	329.583333333	596.888888889	363.30952381	334.4	191.2	628.928571429	926.483606557	580.147058824	276.0
alpha_rarefaction_12354_3.txt	12354	3	262.1875	151.75	475.454545455	342.8	144.619047619	294.873015873	337.965517241	519.846153846	245.083333333	436.818181818	517.1	526.014084507	198.0	435.472727273	325.977272727	566.359375	345.25	304.80952381	193.833333333	617.815217391	946.703389831	601.406779661	315.714285714
alpha_rarefaction_12354_4.txt	12354	4	284.033333333	159.615384615	487.571428571	369.071428571	173.647058824	362.733333333	267.783783784	459.430379747	267.428571429	477.529411765	515.651685393	503.75	231.315789474	455.37254902	331.153846154	561.762711864	389.466666667	339.0	174.0	597.329113924	913.620967742	600.47826087	305.333333333
alpha_rarefaction_12354_5.txt	12354	5	301.730769231	150.0	449.430769231	353.11627907	156.052631579	327.75	283.032258065	512.014925373	271.0	410.225352113	529.785714286	498.759036145	291.0	431.275862069	329.222222222	580.147540984	356.153846154	294.127659574	185.090909091	577.703703704	924.5	698.849056604	265.777777778
alpha_rarefaction_12354_6.txt	12354	6	244.617647059	159.272727273	464.904761905	361.630434783	159.176470588	335.926829268	324.387096774	487.703703704	232.738095238	467.516666667	516.602409639	489.6	191.454545455	455.842105263	354.529411765	562.553846154	362.75	308.777777778	199.107142857	617.333333333	926.728	582.013513514	288.294117647
alpha_rarefaction_12354_7.txt	12354	7	244.023809524	167.0	466.114754098	353.135135135	138.375	321.557692308	296.375	494.012345679	257.466666667	429.388888889	518.12345679	496.176470588	256.4	446.375	336.52173913	576.803278689	371.333333333	317.885714286	204.0	613.511111111	941.006993007	595.625	263.617647059
alpha_rarefaction_12354_8.txt	12354	8	250.731707317	150.428571429	464.777777778	355.4375	162.285714286	337.56097561	292.157894737	601.884057971	285.576923077	434.263157895	509.565217391	517.388888889	233.526315789	413.553846154	362.384615385	604.75	359.777777778	333.317073171	185.529411765	609.670731707	914.314685315	591.12987013	307.541666667
alpha_rarefaction_12354_9.txt	12354	9	238.571428571	129.142857143	470.029850746	356.090909091	129.5	312.4	322.954545455	502.78313253	299.181818182	405.0	536.0	529.136986301	219.12	429.275862069	337.8	602.756756757	348.275862069	302.357142857	200.896551724	634.967741935	898.232876712	562.681818182	290.888888889
alpha_rarefaction_12354_10.txt	12354	10	276.512195122	172.928571429	447.455696203	358.837837838	141.37037037	321.015873016	318.107142857	485.361445783	288.25	486.395833333	505.346153846	525.283783784	215.125	434.459016393	320.512195122	607.85	410.9	297.52173913	201.888888889	620.365591398	932.222222222	582.0	262.0
alpha_rarefaction_12354_11.txt	12354	11	308.538461538	152.2	451.080645161	356.571428571	163.571428571	349.386363636	341.181818182	500.208333333	267.885714286	422.238095238	578.014492754	532.943820225	214.0	440.886363636	325.525	563.844827586	380.145833333	297.519230769	203.285714286	613.595505618	888.705882353	597.892307692	276.277777778
alpha_rarefaction_12354_12.txt	12354	12	295.884615385	163.052631579	443.59375	328.153846154	145.0	361.083333333	295.933333333	526.013888889	274.677419355	440.654545455	516.220930233	517.703703704	201.045454545	434.65625	329.133333333	576.158730159	392.217391304	303.416666667	189.777777778	591.058139535	945.794871795	611.478873239	291.161290323
alpha_rarefaction_12354_13.txt	12354	13	254.333333333	117.217391304	490.157894737	332.982758621	148.44	345.255319149	326.527777778	510.0	278.483870968	477.411764706	539.780821918	509.418918919	220.272727273	424.471698113	355.885714286	558.642857143	402.0	290.283018868	191.8125	661.576923077	937.426356589	616.011904762	275.0
alpha_rarefaction_12354_14.txt	12354	14	261.724137931	144.0	439.774647887	360.023809524	146.333333333	331.75	316.363636364	488.113924051	277.038461538	421.0	519.760869565	499.75	194.652173913	429.115384615	327.595744681	588.5	399.294117647	309.6	190.0	633.021276596	902.419847328	603.753424658	275.947368421
alpha_rarefaction_12354_15.txt	12354	15	261.736842105	158.615384615	460.593220339	376.153846154	153.5	339.872340426	282.666666667	524.962962963	294.5	503.066666667	502.076923077	532.865853659	214.2	464.442307692	336.575	593.1	375.285714286	315.813953488	191.391304348	658.0	924.526315789	598.544117647	288.303030303
alpha_rarefaction_12354_16.txt	12354	16	247.0	159.1875	468.25	363.157894737	161.0	386.228571429	312.6	508.086956522	268.263157895	403.107142857	545.68	560.358208955	197.315789474	427.352941176	336.636363636	576.185185185	352.7	299.222222222	200.451612903	617.282828283	931.072992701	601.739130435	272.03030303
alpha_rarefaction_12354_17.txt	12354	17	292.625	175.272727273	445.387096774	350.396226415	145.0	390.486486486	293.097560976	506.086956522	257.15	423.01754386	487.895348837	550.514285714	240.25	432.230769231	333.27027027	586.518518519	377.380952381	294.020408163	194.161290323	636.058139535	920.072992701	530.048780488	301.666666667
alpha_rarefaction_12354_18.txt	12354	18	304.555555556	136.076923077	465.428571429	368.216216216	176.8125	336.171428571	280.692307692	494.220779221	247.127659574	379.542372881	529.536585366	507.43902439	244.071428571	444.193548387	337.894736842	585.20754717	372.672413793	318.571428571	201.666666667	628.363636364	903.5	613.62295082	260.032258065
alpha_rarefaction_12354_19.txt	12354	19	256.736842105	137.954545455	474.622641509	375.468085106	147.526315789	336.0	279.03125	478.584415584	281.2	450.630434783	527.038961039	513.012345679	214.125	426.448979592	324.027027027	562.387096774	380.06	324.028571429	189.12	630.719101124	912.027027027	566.576923077	251.782608696
alpha_rarefaction_13897_0.txt	13897	0	304.107142857	150.214285714	478.02	359.763157895	163.8	350.3	278.076923077	494.858695652	273.885714286	412.047619048	553.253521127	593.134328358	210.0	437.775510204	331.028571429	594.5	379.12244898	293.716981132	192.0	610.4	915.12195122	583.276315789	244.078947368
alpha_rarefaction_13897_1.txt	13897	1	281.161290323	136.476190476	453.0	344.136363636	160.444444444	331.108695652	321.0625	477.659090909	236.037037037	452.981132075	523.463414634	495.318681319	253.714285714	423.225806452	321.171428571	565.0	372.5	327.275	187.4	634.894736842	923.409090909	644.630769231	276.736842105
alpha_rarefaction_13897_2.txt	13897	2	251.454545455	155.0	454.157894737	389.03125	140.142857143	353.441860465	266.243243243	508.709677419	256.512195122	427.047619048	498.721518987	456.347826087	233.789473684	427.0	322.790697674	575.232142857	384.622641509	302.027777778	197.0	637.878787879	922.283464567	551.172043011	257.170731707
alpha_rarefaction_13897_3.txt	13897	3	234.0	133.285714286	487.518518519	338.5	148.103448276	339.222222222	277.372093023	507.325842697	265.588235294	487.0	519.575	541.0	196.21875	445.909090909	335.081081081	562.553571429	385.75	312.902439024	208.875	664.47826087	906.179487179	587.941860465	319.555555556
alpha_rarefaction_13897_4.txt	13897	4	239.135135135	161.5	498.857142857	384.222222222	141.5	356.892857143	280.133333333	516.164556962	277.214285714	421.887096774	524.838235294	533.280487805	228.176470588	466.87804878	332.575	565.043478261	439.217391304	310.522727273	197.25	616.063157895	930.834862385	608.0375	275.95
alpha_rarefaction_13897_5.txt	13897	5	303.0	152.071428571	465.828125	369.893617021	148.12	360.285714286	319.0	467.923076923	269.2	447.368421053	546.458333333	596.25	249.0	436.982758621	336.27027027	602.909090909	384.5	318.75	229.285714286	613.5	944.862903226	588.194805195	279.9
alpha_rarefaction_13897_6.txt	13897	6	281.357142857	160.153846154	476.140625	371.0	154.884615385	311.553571429	274.976744186	561.507042254	261.794117647	488.555555556	549.875	515.97826087	220.055555556	441.368421053	340.028571429	583.693548387	391.909090909	320.325	199.038461538	654.282608696	934.270676692	575.473684211	246.757575758
alpha_rarefaction_13897_7.txt	13897	7	248.028571429	149.058823529	452.553571429	353.926829268	163.913043478	356.632653061	278.142857143	485.896551724	321.551724138	416.75	546.808219178	547.011904762	219.0	466.1875	331.575	566.807692308	356.9375	322.578947368	200.045454545	619.206185567	912.223880597	592.214285714	302.027027027
alpha_rarefaction_13897_8.txt	13897	8	279.677419355	176.666666667	469.222222222	365.456521739	146.222222222	363.068181818	309.617647059	537.696202532	255.894736842	462.753424658	528.740740741	526.924050633	215.04	431.263157895	345.023255814	583.962264151	403.0	299.5	215.875	613.128712871	939.462184874	594.265822785	290.083333333
alpha_rarefaction_13897_9.txt	13897	9	285.171428571	147.894736842	491.524590164	377.976744186	163.058823529	339.2	273.108108108	523.511111111	276.757575758	480.333333333	510.558441558	508.554455446	218.115384615	449.632653061	338.90625	550.163934426	390.895833333	317.675675676	198.791666667	615.488372093	912.223880597	534.5	265.736842105
alpha_rarefaction_13897_10.txt	13897	10	252.37037037	156.2	469.568965517	350.675675676	149.0	375.72	289.552631579	525.111111111	264.416666667	461.875	569.956521739	542.138888889	207.24	448.6	335.085714286	604.8	415.264150943	313.341463415	216.136363636	663.494505495	920.15037594	542.690140845	286.083333333
alpha_rarefaction_13897_11.txt	13897	11	241.782608696	169.461538462	473.882352941	351.222222222	143.1875	343.418604651	299.322580645	513.891891892	268.108108108	475.305084746	526.470588235	532.961538462	219.681818182	441.553191489	339.777777778	576.3	368.12	308.029411765	230.5	628.478723404	914.354330709	599.394366197	302.285714286
alpha_rarefaction_13897_12.txt	13897	12	282.275862069	142.235294118	482.28358209	361.645833333	156.038461538	330.333333333	270.12244898	530.0	281.344827586	446.0	520.692307692	527.904109589	231.833333333	432.417910448	337.666666667	572.489795918	376.441860465	302.636363636	207.913043478	570.263157895	922.5	591.25	300.617647059
alpha_rarefaction_13897_13.txt	13897	13	256.736842105	154.75	463.418181818	358.733333333	152.096774194	367.837209302	312.090909091	474.623529412	273.657894737	406.47761194	556.573170732	520.784810127	200.333333333	461.255319149	333.5	582.442307692	382.714285714	308.446808511	204.965517241	641.727272727	948.910891089	610.552238806	311.037037037
alpha_rarefaction_13897_14.txt	13897	14	252.0	141.652173913	455.647058824	369.142857143	148.035714286	345.0625	304.0	543.820895522	263.416666667	461.06	526.150684932	515.031914894	240.714285714	451.081967213	330.0	553.014285714	377.958333333	308.625	191.052631579	650.157894737	950.238938053	607.5	257.527777778
alpha_rarefaction_13897_15.txt	13897	15	265.03030303	149.1	463.226415094	342.777777778	149.142857143	343.275	322.823529412	542.405797101	270.333333333	514.886792453	505.714285714	485.927710843	255.555555556	451.3125	322.625	573.118644068	355.944444444	304.022222222	199.037037037	683.034090909	923.224	604.013157895	285.085714286
alpha_rarefaction_13897_16.txt	13897	16	282.171428571	137.25	444.166666667	354.92	183.571428571	371.357142857	314.363636364	531.014492754	261.153846154	468.901639344	553.118421053	550.723684211	202.807692308	452.766666667	331.651162791	589.185185185	349.775510204	321.926829268	193.789473684	667.75	932.045112782	594.214285714	308.8
alpha_rarefaction_13897_17.txt	13897	17	257.418604651	139.625	468.558139535	350.609756098	173.05	334.6	336.260869565	480.239130435	269.775	509.023255814	513.727272727	539.164556962	200.964285714	428.727272727	326.028571429	549.661290323	372.162790698	319.902439024	198.666666667	638.296703297	912.633928571	660.513888889	280.193548387
alpha_rarefaction_13897_18.txt	13897	18	287.137931034	147.1875	494.818181818	369.157894737	179.166666667	341.317073171	311.733333333	514.010638298	262.486486486	407.923076923	511.530120482	493.421052632	184.64	425.553571429	345.153846154	566.818181818	354.775510204	309.222222222	197.75	710.405063291	947.454545455	514.012195122	264.0
alpha_rarefaction_13897_19.txt	13897	19	248.076923077	142.555555556	482.951612903	387.166666667	158.714285714	338.22	287.56	470.303370787	287.230769231	431.016666667	529.857142857	533.4	258.666666667	444.519230769	344.0	558.195652174	370.12244898	306.097560976	191.222222222	649.494623656	952.258333333	616.073170732	301.512195122
alpha_rarefaction_15440_0.txt	15440	0	242.325	166.0	461.509090909	353.519230769	146.894736842	342.372093023	314.411764706	535.887640449	259.256410256	495.685185185	543.850746269	524.010989011	207.25	428.101694915	336.037037037	590.382978723	380.942307692	311.923076923	199.8125	655.783505155	943.694444444	587.013888889	265.142857143
alpha_rarefaction_15440_1.txt	15440	1	266.416666667	169.0	477.352941176	357.486486486	178.25	344.666666667	290.875	508.443037975	259.323529412	454.690140845	523.045977011	511.679012346	229.206896552	426.564516129	328.717948718	615.466666667	413.136363636	330.135135135	195.27027027	626.153061224	936.545454545	627.486486486	356.5
alpha_rarefaction_15440_2.txt	15440	2	255.8	178.3125	472.04109589	394.0	191.476190476	343.0	285.642857143	471.610526316	273.428571429	393.164556962	527.346153846	537.211764706	229.954545455	442.294117647	335.538461538	595.538461538	394.234042553	337.5	218.333333333	628.346153846	915.759259259	596.835443038	287.95
alpha_rarefaction_15440_3.txt	15440	3	288.294117647	153.333333333	455.551724138	336.133333333	150.8	362.477272727	294.65	503.166666667	250.763157895	510.538461538	576.036585366	537.744186047	237.0	467.666666667	345.625	579.333333333	379.12244898	309.447368421	190.285714286	639.085106383	917.690265487	644.246153846	271.0
alpha_rarefaction_15440_4.txt	15440	4	284.357142857	156.045454545	459.5	380.634146341	161.3	325.466666667	296.166666667	554.951219512	293.363636364	436.563380282	562.413333333	512.764044944	224.0	438.59375	336.357142857	577.944444444	392.622641509	306.133333333	186.216216216	641.802197802	925.65625	587.714285714	285.088235294
alpha_rarefaction_15440_5.txt	15440	5	280.7	151.230769231	465.234042553	370.871794872	183.117647059	342.772727273	304.777777778	510.25	267.972972973	446.178571429	509.941176471	523.896551724	226.0	455.716981132	342.677419355	596.914893617	364.471698113	329.404255319	213.275862069	633.142857143	938.235294118	599.034482759	307.25
alpha_rarefaction_15440_6.txt	15440	6	240.9	141.2	475.25	368.411764706	131.555555556	331.052631579	347.228571429	565.189873418	304.0	451.164179104	546.081081081	556.224719101	274.333333333	454.538461538	353.5625	564.098360656	388.714285714	318.027777778	206.5	629.030612245	946.551724138	582.47826087	265.636363636
alpha_rarefaction_15440_7.txt	15440	7	286.027777778	154.789473684	485.8	361.325	156.25	318.5625	280.418604651	530.685393258	282.926829268	429.615384615	569.25	517.639175258	225.652173913	445.25	342.794117647	601.893617021	398.466666667	315.625	214.038461538	628.026315789	904.030534351	624.012987013	295.078947368
alpha_rarefaction_15440_8.txt	15440	8	262.034482759	142.894736842	473.203125	358.15	147.454545455	353.185185185	320.416666667	543.034482759	286.617647059	434.452054795	537.618421053	562.625	203.1	435.272727273	332.206896552	587.844827586	395.282608696	309.216216216	196.555555556	693.584415584	923.058252427	677.838235294	316.823529412
alpha_rarefaction_15440_9.txt	15440	9	270.692307692	155.214285714	454.615384615	403.0	143.916666667	351.892857143	294.788461538	497.818181818	265.684210526	441.158730159	552.974683544	548.48	224.4	433.741935484	338.588235294	587.133333333	394.87755102	320.333333333	199.034482759	670.333333333	926.966101695	564.511111111	309.2
alpha_rarefaction_15440_10.txt	15440	10	308.884615385	138.9	501.166666667	351.020408163	167.285714286	337.346938776	291.275	529.164556962	265.333333333	479.166666667	514.535714286	565.441860465	243.12	468.58490566	340.794117647	586.714285714	410.466666667	331.384615385	217.0	653.25	936.701923077	554.3875	287.322580645
alpha_rarefaction_15440_11.txt	15440	11	294.12	154.214285714	483.12	381.12195122	170.15	354.477272727	308.282608696	504.12195122	287.517241379	456.318181818	554.178571429	531.08045977	231.0	446.142857143	328.032258065	581.352941176	360.346938776	315.552631579	203.75	590.887755102	922.154639175	598.172413793	299.483870968
alpha_rarefaction_15440_12.txt	15440	12	249.12244898	140.476190476	466.981132075	339.127659574	171.047619048	350.458333333	283.75	524.76744186	273.935483871	433.166666667	535.443181818	522.2	234.636363636	453.303571429	325.181818182	599.8	384.388888889	313.447368421	202.0	676.0	932.097087379	594.0	325.533333333
alpha_rarefaction_15440_13.txt	15440	13	260.294117647	144.894736842	461.49122807	362.0	150.473684211	331.918367347	291.583333333	450.488372093	249.527777778	459.964912281	528.709677419	536.894736842	198.083333333	432.7	326.153846154	558.5	367.222222222	315.2	220.454545455	596.261363636	918.425	564.3875	337.527777778
alpha_rarefaction_15440_14.txt	15440	14	257.323529412	145.125	450.551724138	376.323529412	147.607142857	326.888888889	309.294117647	526.483146067	275.071428571	481.75	535.542857143	498.224719101	203.05	442.517241379	339.583333333	595.137931034	403.018518519	354.033333333	207.724137931	649.72826087	936.629310345	620.077922078	285.0
alpha_rarefaction_15440_15.txt	15440	15	255.3125	145.0	464.254237288	372.875	140.714285714	331.788461538	300.166666667	485.83908046	306.176470588	451.820895522	575.108108108	548.181818182	197.161290323	434.6	331.052631579	607.956521739	389.468085106	295.75	206.5	616.578947368	919.67826087	635.246153846	312.71875
alpha_rarefaction_15440_16.txt	15440	16	276.405405405	155.0	463.0	351.717391304	167.538461538	346.782608696	322.23255814	499.263157895	248.25	449.430769231	545.361445783	564.5	231.416666667	462.538461538	329.032258065	566.272727273	427.525	307.5	203.555555556	628.963414634	933.0	594.987341772	275.272727273
alpha_rarefaction_15440_17.txt	15440	17	247.977272727	157.8	463.25	359.136363636	153.0	332.591836735	294.565217391	529.8875	271.466666667	424.642857143	527.02247191	537.106382979	208.870967742	447.5	328.255319149	579.047619048	381.565217391	338.103448276	184.2	670.034090909	927.053097345	575.8875	286.0
alpha_rarefaction_15440_18.txt	15440	18	245.5	154.526315789	478.117647059	363.076923077	171.052631579	339.0	309.157894737	488.597826087	271.108108108	452.654545455	515.6	553.164556962	215.384615385	436.047619048	369.136363636	600.018181818	384.454545455	324.529411765	201.2	672.0125	912.208	673.741935484	313.285714286
alpha_rarefaction_15440_19.txt	15440	19	251.193548387	133.8	455.555555556	371.926829268	145.730769231	341.456521739	285.042553191	493.729166667	256.5	445.04	565.108108108	538.923076923	235.416666667	427.136363636	343.117647059	586.382978723	390.958333333	322.923076923	211.275862069	656.843373494	912.65	623.791044776	318.307692308
alpha_rarefaction_16983_0.txt	16983	0	274.886363636	163.045454545	469.109090909	356.568181818	153.37037037	369.565217391	305.857142857	493.333333333	264.6	447.887096774	531.111111111	512.15625	223.2	435.368421053	334.717948718	588.217391304	398.956521739	330.129032258	191.7	627.459183673	931.81981982	627.662650602	279.486486486
alpha_rarefaction_16983_1.txt	16983	1	268.0	159.0	463.06	361.236842105	168.0	367.914893617	293.622222222	548.913043478	286.181818182	469.808823529	532.097826087	540.270588235	228.0625	454.509090909	336.717948718	574.788461538	376.770833333	309.277777778	194.714285714	596.01	918.916666667	598.9125	285.972972973
alpha_rarefaction_16983_2.txt	16983	2	263.88372093	160.5	446.0	363.108695652	163.25	324.105263158	302.75	525.841463415	274.052631579	524.172413793	539.95	564.085365854	230.0	446.0	345.833333333	561.474576271	383.0	332.4375	202.607142857	716.269230769	927.924528302	671.197368421	309.171428571
alpha_rarefaction_16983_3.txt	16983	3	249.733333333	152.375	471.679245283	357.777777778	168.055555556	332.0	304.790697674	511.306930693	269.073170732	439.702702703	550.636363636	544.784810127	211.275862069	441.5	338.666666667	593.222222222	388.305084746	312.857142857	214.038461538	681.793814433	930.105263158	562.469879518	329.941176471
alpha_rarefaction_16983_4.txt	16983	4	286.0	153.214285714	465.9375	358.615384615	177.0	333.204081633	290.042553191	511.01010101	282.4375	443.714285714	562.9375	532.97826087	197.75	449.0	336.7	594.4	367.849056604	321.87804878	200.884615385	665.595505618	926.261682243	640.478873239	277.3125
alpha_rarefaction_16983_5.txt	16983	5	283.27027027	149.75	457.06122449	372.75	155.206896552	348.346938776	310.30952381	487.581081081	284.263157895	469.0	548.225	535.774193548	245.5	464.442307692	333.794117647	605.914893617	419.0	310.365853659	220.166666667	651.641304348	923.78	629.2625	289.65
alpha_rarefaction_16983_6.txt	16983	6	300.40625	171.0	452.142857143	352.75	150.884615385	346.6	309.130434783	540.666666667	268.972972973	403.125	539.535714286	526.411764706	199.323529412	453.936170213	341.5	611.441860465	378.788461538	345.034482759	205.64	621.065420561	931.590909091	669.086956522	359.344827586
alpha_rarefaction_16983_7.txt	16983	7	308.0	165.055555556	501.27027027	360.166666667	163.291666667	359.318181818	356.512195122	505.393939394	284.25	458.714285714	554.344827586	520.425287356	207.236842105	449.603448276	326.263157895	595.418604651	367.666666667	297.578947368	214.433333333	625.666666667	916.676470588	593.518987342	253.097560976
alpha_rarefaction_16983_8.txt	16983	8	278.609756098	152.25	466.01754386	388.65625	155.12	360.56	305.571428571	509.488636364	266.162162162	471.015625	544.0	573.714285714	207.964285714	446.557692308	345.777777778	589.217391304	399.62	321.34375	217.15	612.53271028	921.846153846	659.373333333	283.777777778
alpha_rarefaction_16983_9.txt	16983	9	278.222222222	166.0	479.654545455	364.282608696	160.526315789	320.692307692	330.076923077	512.425287356	268.522727273	464.362068966	539.188405797	525.573170732	259.517241379	443.6	331.8125	588.638297872	392.017857143	327.446808511	203.12	642.505263158	936.101010101	620.2625	314.774193548
alpha_rarefaction_16983_10.txt	16983	10	241.675675676	170.4	460.105263158	368.076923077	149.032258065	353.826086957	311.269230769	465.875	269.236842105	454.181818182	538.378378378	537.382978723	235.0	445.0	341.6	592.25	372.862068966	308.277777778	195.428571429	647.464285714	927.342592593	597.011904762	266.5
alpha_rarefaction_16983_11.txt	16983	11	276.09375	146.0	464.734693878	380.323529412	156.5	337.5	303.125	494.558823529	272.216216216	469.0	538.817073171	521.373493976	217.24137931	443.516666667	346.96875	604.770833333	402.872727273	323.837209302	195.535714286	645.857142857	930.298245614	702.264705882	278.923076923
alpha_rarefaction_16983_12.txt	16983	12	301.277777778	145.166666667	458.052631579	368.15	169.15	364.772727273	338.139534884	494.639534884	268.052631579	429.898734177	518.481481481	533.032258065	211.384615385	427.448275862	338.162162162	591.217391304	378.368421053	309.076923077	198.59375	627.342857143	941.483870968	664.621621622	288.032258065
alpha_rarefaction_16983_13.txt	16983	13	268.625	139.545454545	489.238095238	359.45	156.375	353.157894737	305.538461538	522.146067416	290.517241379	436.776119403	568.935483871	571.0	217.551724138	455.153846154	333.5	586.893617021	390.717391304	321.127659574	189.285714286	683.111111111	930.5	626.153846154	324.405405405
alpha_rarefaction_16983_14.txt	16983	14	253.12195122	141.04	461.918367347	366.097560976	151.0	346.886363636	313.632653061	559.693181818	288.487179487	480.964912281	535.511111111	540.978723404	217.24137931	455.857142857	343.171428571	610.333333333	385.666666667	313.567567568	214.464285714	642.358695652	923.0	601.012987013	297.083333333
alpha_rarefaction_16983_15.txt	16983	15	267.642857143	138.5	465.0	359.8	153.884615385	331.212765957	318.5	550.592592593	279.5	555.557692308	543.3125	563.592592593	222.04	439.446808511	344.096774194	575.181818182	381.909090909	314.236842105	197.41025641	686.2625	916.981308411	576.24137931	292.088235294
alpha_rarefaction_16983_16.txt	16983	16	278.567567568	147.3	451.844827586	367.894736842	177.555555556	350.255319149	300.018518519	496.282828283	273.021276596	446.381578947	538.373333333	588.01369863	230.12	439.666666667	334.80952381	611.11627907	399.956521739	306.133333333	210.391304348	614.330188679	920.157894737	619.939759036	287.447368421
alpha_rarefaction_16983_17.txt	16983	17	273.275	151.473684211	461.918367347	380.977272727	150.916666667	369.756756757	323.027777778	527.395604396	276.625	513.015384615	526.22972973	536.333333333	210.25	437.355932203	332.941176471	596.255319149	402.482758621	321.333333333	209.6875	636.309278351	950.494505495	562.925925926	283.777777778
alpha_rarefaction_16983_18.txt	16983	18	261.1875	147.454545455	444.943661972	365.885714286	146.0	330.319148936	311.071428571	586.291666667	268.565217391	441.859375	574.038961039	574.026315789	205.21875	452.125	329.56097561	595.065217391	390.193548387	329.371428571	212.272727273	648.247058824	925.852941176	581.213333333	263.9
alpha_rarefaction_16983_19.txt	16983	19	265.617647059	150.619047619	454.846153846	366.8	163.64	335.306122449	339.024390244	516.533333333	251.588235294	461.833333333	502.613636364	580.7	216.387096774	451.784313725	352.433333333	571.5	402.553191489	325.666666667	203.0	673.077922078	930.605504587	596.345679012	288.447368421
alpha_rarefaction_18526_0.txt	18526	0	245.0	159.0	465.052631579	370.571428571	167.391304348	358.88372093	312.87804878	530.146067416	267.076923077	492.044776119	537.563829787	540.270588235	237.25	450.571428571	347.517241379	589.882352941	381.8	342.088235294	213.714285714	654.672566372	961.891304348	640.654761905	269.790697674
alpha_rarefaction_18526_1.txt	18526	1	288.09375	167.1875	463.016949153	372.279069767	146.783783784	366.052631579	291.468085106	498.581395349	271.5	470.681818182	539.0	521.448275862	216.794117647	441.5	345.0	590.12244898	393.642857143	324.486486486	204.37037037	617.095238095	950.045977011	631.269230769	264.695652174
alpha_rarefaction_18526_2.txt	18526	2	293.551724138	162.714285714	458.142857143	360.027777778	157.44	328.120689655	323.958333333	511.15625	272.023255814	493.466666667	553.549295775	565.129032258	224.5	455.049180328	336.454545455	616.4	402.326086957	329.108108108	197.541666667	657.974358974	939.445544554	644.135135135	307.903225806
alpha_rarefaction_18526_3.txt	18526	3	248.212765957	153.222222222	455.0	388.228571429	155.375	349.882352941	292.519230769	523.205882353	277.4	503.762711864	513.463917526	551.647058824	200.64	452.926829268	339.533333333	613.8125	395.305084746	323.285714286	192.0	622.158878505	943.032967033	651.012820513	276.384615385
alpha_rarefaction_18526_4.txt	18526	4	276.0	150.772727273	483.234042553	372.676470588	158.103448276	358.444444444	326.512195122	510.913043478	279.34375	488.0	506.738636364	523.825581395	218.333333333	441.721311475	342.5	599.333333333	382.826086957	318.0	201.5	662.142857143	917.896551724	691.838235294	279.75
alpha_rarefaction_18526_5.txt	18526	5	255.25	163.315789474	484.818181818	375.088235294	160.44	341.767857143	335.375	499.03	257.519230769	531.559322034	543.0	483.863636364	236.344827586	441.488372093	340.777777778	604.583333333	404.25	313.319148936	193.103448276	631.673469388	953.679012346	591.063157895	294.756756757
alpha_rarefaction_18526_6.txt	18526	6	257.325	142.772727273	480.705882353	351.384615385	155.588235294	350.022222222	299.625	517.34375	277.139534884	497.092307692	547.413333333	516.571428571	231.0	443.41025641	339.24	587.317073171	369.607142857	333.885714286	197.5	658.018867925	932.032967033	617.289156627	295.41025641
alpha_rarefaction_18526_7.txt	18526	7	259.659574468	145.260869565	461.93220339	361.0	135.965517241	324.615384615	298.22	512.598130841	276.139534884	514.898305085	553.549295775	521.701149425	219.033333333	476.0	342.59375	621.157894737	389.781818182	305.642857143	196.535714286	692.04109589	930.875	622.714285714	289.275
alpha_rarefaction_18526_8.txt	18526	8	295.088235294	148.214285714	486.352941176	384.526315789	171.954545455	358.459459459	338.533333333	470.555555556	310.033333333	512.125	531.461538462	575.701149425	220.5	454.181818182	337.6	618.25	376.518518519	330.029411765	201.533333333	695.075949367	929.733333333	588.0	275.25
alpha_rarefaction_18526_9.txt	18526	9	255.0	150.3	483.32	376.277777778	151.535714286	349.428571429	362.885714286	543.459183673	287.552631579	439.943661972	562.150684932	523.608695652	233.5	437.090909091	341.5	592.456521739	423.404255319	319.025	195.303030303	656.247524752	941.510638298	618.463414634	297.166666667
alpha_rarefaction_18526_10.txt	18526	10	278.418604651	144.25	492.926829268	365.282608696	150.652173913	339.957446809	301.857142857	497.629310345	270.5	465.442857143	554.506329114	521.117647059	208.785714286	441.9375	331.0	607.52173913	373.849056604	327.108108108	203.307692308	639.7	923.53271028	610.511111111	279.25
alpha_rarefaction_18526_11.txt	18526	11	282.75	140.260869565	450.063829787	360.783783784	150.884615385	335.517241379	330.076923077	539.4375	264.428571429	508.305084746	559.113924051	555.146067416	217.5	453.404255319	342.5	570.019607843	394.7	345.885714286	203.5	680.511111111	937.604166667	643.35	288.777777778
alpha_rarefaction_18526_12.txt	18526	12	261.666666667	151.913043478	458.555555556	361.06122449	183.25	362.042553191	314.534883721	534.06122449	261.941176471	439.513513514	530.928571429	573.213333333	218.576923077	444.0	331.344827586	576.181818182	387.12244898	309.076923077	201.913043478	679.739130435	951.329411765	599.373737374	317.026315789
alpha_rarefaction_18526_13.txt	18526	13	257.659574468	170.15	461.49122807	357.243902439	143.222222222	344.22	300.56097561	508.660194175	270.763157895	446.076923077	598.166666667	553.611111111	217.24	437.517857143	332.441176471	585.272727273	383.807692308	321.216216216	194.5	639.682692308	939.173469388	608.0	289.0
alpha_rarefaction_18526_14.txt	18526	14	270.272727273	150.333333333	480.365384615	375.371428571	174.454545455	346.272727273	300.4	526.928571429	273.538461538	479.281690141	542.693181818	568.625	213.137931034	427.35	328.090909091	591.192307692	380.108695652	316.65	205.206896552	684.386363636	919.479166667	623.282828283	298.0
alpha_rarefaction_18526_15.txt	18526	15	268.372093023	136.65	460.245901639	345.4375	159.222222222	346.195652174	309.166666667	518.536585366	272.972972973	473.956521739	516.534883721	535.446808511	231.517241379	460.333333333	330.625	623.132075472	387.678571429	319.277777778	215.045454545	645.359223301	934.032967033	617.135135135	322.774193548
alpha_rarefaction_18526_16.txt	18526	16	274.418604651	146.555555556	459.49122807	362.783783784	168.3	337.101694915	307.632653061	491.470588235	272.75	450.577464789	543.070588235	534.62962963	230.0	458.395833333	325.96875	588.6875	378.6	322.717948718	205.857142857	656.378947368	937.565217391	596.407407407	273.617647059
alpha_rarefaction_18526_17.txt	18526	17	248.487179487	160.142857143	458.020408163	376.75	166.5	341.611111111	279.109090909	524.369047619	264.657894737	453.101694915	553.407407407	539.012820513	226.833333333	441.272727273	338.823529412	591.294117647	381.038461538	334.088235294	199.285714286	630.227722772	933.5625	675.35443038	314.0
alpha_rarefaction_18526_18.txt	18526	18	242.5625	159.071428571	483.217391304	370.136363636	175.166666667	358.447368421	309.4	594.388888889	273.0	479.0	527.012987013	550.898876404	200.444444444	462.6875	343.857142857	563.654545455	398.56	324.9375	201.5	652.623655914	932.447916667	586.45	315.848484848
alpha_rarefaction_18526_19.txt	18526	19	257.4375	145.9	478.6	369.783783784	159.105263158	342.595744681	292.914893617	554.776470588	265.222222222	481.785714286	548.289156627	565.246575342	233.037037037	432.8	338.666666667	603.87755102	393.902439024	332.428571429	217.12	684.319148936	934.072289157	659.741573034	265.526315789
alpha_rarefaction_20069_0.txt	20069	0	251.775	143.2	506.565217391	372.153846154	156.5	365.142857143	316.558139535	519.551724138	292.75	465.076923077	567.014285714	544.411764706	218.777777778	446.62	337.558823529	594.333333333	379.32	310.0	202.04	634.783505155	935.25	619.614457831	281.571428571
alpha_rarefaction_20069_1.txt	20069	1	304.028571429	152.533333333	475.083333333	376.486486486	163.714285714	341.519230769	302.22	519.519230769	282.0	481.281690141	552.323943662	530.558139535	221.228571429	472.255319149	342.625	580.204081633	400.018518519	316.069767442	213.375	685.344827586	945.733333333	652.965517241	284.783783784
alpha_rarefaction_20069_2.txt	20069	2	270.763157895	150.916666667	466.518518519	391.875	147.441176471	350.894736842	337.022727273	515.6	284.684210526	467.328125	562.04	573.012345679	229.230769231	443.0	339.5	610.0625	378.381818182	327.117647059	205.916666667	635.117021277	938.0	655.428571429	330.323529412
alpha_rarefaction_20069_3.txt	20069	3	250.019607843	166.333333333	484.12244898	370.333333333	148.823529412	332.0	295.944444444	523.234042553	261.738095238	458.48	532.363636364	545.666666667	224.34375	447.615384615	342.0	610.642857143	343.033898305	340.774193548	208.344827586	685.651685393	942.473684211	648.654761905	276.0
alpha_rarefaction_20069_4.txt	20069	4	272.882352941	144.0	492.763157895	369.139534884	161.619047619	343.12244898	324.5	550.879120879	274.774193548	397.010989011	537.881578947	570.774647887	231.451612903	439.708333333	342.533333333	620.441860465	395.666666667	335.692307692	208.772727273	706.444444444	946.48	615.395348837	272.92
alpha_rarefaction_20069_5.txt	20069	5	239.636363636	151.916666667	465.020408163	380.363636364	163.7	340.021276596	308.382978723	543.413043478	268.5	489.016129032	543.609756098	567.139240506	216.783783784	462.395833333	334.75	603.75	409.046511628	340.837209302	199.41025641	606.722222222	944.608695652	622.395348837	324.166666667
alpha_rarefaction_20069_6.txt	20069	6	264.976744186	176.5	492.142857143	358.0	161.035714286	347.918367347	301.170731707	515.470588235	270.139534884	502.015151515	533.733333333	527.019417476	244.636363636	443.611111111	328.277777778	603.523809524	402.042553191	317.0	221.333333333	659.670103093	940.0	674.1875	284.634146341
alpha_rarefaction_20069_7.txt	20069	7	278.071428571	138.884615385	477.054545455	358.558823529	164.0	357.875	336.488372093	519.98245614	277.774193548	468.973684211	544.465753425	559.725274725	221.4	457.926829268	333.176470588	592.6	413.52	328.137931034	200.037037037	679.847826087	934.857142857	619.345679012	314.682926829
alpha_rarefaction_20069_8.txt	20069	8	258.357142857	151.454545455	475.571428571	353.523809524	148.533333333	337.018518519	320.163265306	512.113636364	277.146341463	434.858974359	554.118421053	538.774193548	243.115384615	436.305084746	333.0	610.716981132	380.8	332.4	204.322580645	686.060240964	921.93877551	657.0	292.441176471
alpha_rarefaction_20069_9.txt	20069	9	303.256410256	147.2	470.692307692	365.738095238	172.107142857	347.788461538	305.88372093	590.0	276.522727273	487.04	542.513157895	545.829787234	219.512195122	452.595744681	337.483870968	574.565217391	373.411764706	306.081081081	199.032258065	690.509259259	957.6	599.776699029	301.176470588
alpha_rarefaction_20069_10.txt	20069	10	275.487179487	156.833333333	474.01754386	383.333333333	148.161290323	350.0	301.0	552.835294118	264.5	472.05	558.3875	547.83908046	205.823529412	456.775	355.037037037	617.428571429	393.56097561	334.935483871	216.391304348	608.86	964.810810811	618.636363636	308.552631579
alpha_rarefaction_20069_11.txt	20069	11	271.108108108	176.9375	470.741935484	364.642857143	150.12	344.333333333	317.552631579	507.728971963	279.538461538	482.739130435	534.987012987	536.608247423	235.111111111	440.5	347.714285714	613.772727273	410.534883721	340.692307692	217.666666667	642.794392523	928.233333333	619.628865979	297.238095238
alpha_rarefaction_20069_12.txt	20069	12	257.923076923	167.714285714	470.625	358.717391304	167.5	342.018867925	312.529411765	532.244186047	285.236842105	445.549295775	549.329113924	529.101123596	213.357142857	459.166666667	333.076923077	587.733333333	374.607142857	329.87804878	202.15625	641.8	944.295918367	624.857142857	305.219512195
alpha_rarefaction_20069_13.txt	20069	13	276.6875	149.75	475.553571429	367.333333333	166.217391304	342.765957447	299.6875	526.816326531	281.717948718	468.0	533.185185185	551.625	252.807692308	443.903846154	335.6	605.775510204	407.162790698	321.756756757	197.538461538	684.735632184	930.25	592.918604651	299.3
alpha_rarefaction_20069_14.txt	20069	14	283.441176471	174.055555556	470.595744681	379.56097561	164.25	357.871794872	300.0625	522.764705882	283.666666667	470.038961039	560.68	548.923076923	208.823529412	445.303571429	322.34375	604.372093023	387.857142857	314.526315789	206.125	661.90625	940.733333333	626.75	310.0
alpha_rarefaction_20069_15.txt	20069	15	266.022222222	154.916666667	470.0	355.525	143.344827586	337.025	323.384615385	524.594594595	284.216216216	439.150684932	529.0	549.101010101	230.115384615	438.230769231	340.0	595.4	412.717391304	343.451612903	200.111111111	659.384615385	931.318681319	631.289156627	332.464285714
alpha_rarefaction_20069_16.txt	20069	16	253.47826087	144.111111111	464.310344828	360.405405405	161.037037037	341.615384615	331.097560976	533.325842697	275.277777778	497.75	553.897058824	539.484536082	269.25	454.0	344.6875	607.875	411.166666667	333.41025641	202.5	643.454545455	934.512820513	649.235294118	299.153846154
alpha_rarefaction_20069_17.txt	20069	17	294.7	149.055555556	462.5625	399.034482759	148.772727273	355.022222222	332.15	552.0	273.069767442	469.0	535.875	517.319148936	230.0	444.528301887	343.0	586.8	390.826086957	329.447368421	223.1875	650.123595506	922.4	636.209302326	294.926829268
alpha_rarefaction_20069_18.txt	20069	18	288.405405405	139.5625	498.071428571	370.416666667	164.0	356.55	297.638297872	543.559139785	268.977272727	480.31884058	548.405063291	557.518518519	219.783783784	445.113207547	336.96875	601.394736842	379.317073171	318.0	196.903225806	638.794392523	942.378947368	676.0	283.893617021
alpha_rarefaction_20069_19.txt	20069	19	272.142857143	167.157894737	478.175438596	386.5	153.5	359.234042553	315.65	526.184210526	285.894736842	502.35	535.43373494	593.14084507	217.870967742	450.87804878	346.5	581.108695652	392.737704918	341.774193548	200.772727273	669.596153846	929.782608696	658.785714286	300.0
alpha_rarefaction_21612_0.txt	21612	0	273.125	162.25	480.019607843	370.069767442	160.076923077	357.934782609	301.471698113	540.4375	272.454545455	437.833333333	525.074074074	546.905263158	225.181818182	437.559322034	356.307692308	623.219512195	392.6875	341.666666667	209.535714286	688.421052632	934.95	638.063157895	281.4
alpha_rarefaction_21612_1.txt	21612	1	273.5	143.142857143	471.837209302	370.5	149.25	342.637931034	290.517857143	516.009009009	278.0	452.565217391	576.5	553.153846154	225.2	448.066666667	348.794117647	600.526315789	395.12244898	317.303030303	200.555555556	630.71559633	938.814814815	639.081081081	322.088235294
alpha_rarefaction_21612_2.txt	21612	2	243.411764706	155.5	463.0	361.568181818	163.206896552	358.170212766	295.5	531.787878788	282.25	437.901408451	563.621621622	542.835294118	278.5	468.9	347.535714286	596.06	392.418181818	330.076923077	201.344827586	640.333333333	949.75	619.602040816	293.527777778
alpha_rarefaction_21612_3.txt	21612	3	253.446808511	146.5	477.5	379.885714286	159.0	347.108108108	335.234042553	544.666666667	287.033333333	449.884057971	552.846153846	558.569767442	248.115384615	455.826086957	338.108108108	586.019607843	371.603448276	323.153846154	201.714285714	662.723809524	939.541666667	656.159090909	294.333333333
alpha_rarefaction_21612_4.txt	21612	4	271.571428571	139.541666667	477.0	358.5	153.037037037	352.9375	310.722222222	505.785714286	269.526315789	475.181818182	553.936708861	554.333333333	233.535714286	450.568181818	336.0	609.634146341	385.272727273	326.763157895	192.129032258	662.342857143	948.014285714	658.0	334.617647059
alpha_rarefaction_21612_5.txt	21612	5	262.621621622	155.24	479.8125	358.657894737	161.6	370.826086957	325.942307692	521.589285714	278.5	470.486486486	539.573170732	544.701149425	236.657894737	455.519230769	338.37037037	588.243243243	383.054545455	316.5	194.0	662.333333333	927.761904762	622.0	290.06
alpha_rarefaction_21612_6.txt	21612	6	258.56	157.142857143	498.977272727	378.459459459	157.0	361.634146341	298.078431373	498.5	273.526315789	457.512820513	538.619047619	556.038834951	224.125	447.875	341.714285714	620.317073171	401.88372093	352.214285714	226.0	655.15	950.985074627	630.894736842	275.441860465
alpha_rarefaction_21612_7.txt	21612	7	263.317073171	157.555555556	488.871794872	384.076923077	151.833333333	328.038461538	294.333333333	564.5	271.0	494.803571429	528.9	601.197368421	216.5625	446.9375	341.216216216	629.27027027	372.681818182	324.0	195.794117647	683.606382979	942.077922078	612.25	323.088235294
alpha_rarefaction_21612_8.txt	21612	8	263.734693878	161.4	476.519230769	363.5	161.777777778	368.272727273	305.468085106	546.666666667	275.428571429	471.723684211	520.01010101	521.288659794	229.516129032	436.928571429	348.5	637.434782609	408.441860465	318.916666667	206.0	662.260869565	934.540540541	623.233333333	279.666666667
alpha_rarefaction_21612_9.txt	21612	9	261.56097561	149.517241379	474.5	369.516129032	156.454545455	348.428571429	311.352941176	513.556603774	274.666666667	468.702702703	556.164383562	557.034883721	239.676470588	449.020408163	335.181818182	613.333333333	414.386363636	329.666666667	197.538461538	667.270588235	940.5	619.448275862	314.341463415
alpha_rarefaction_21612_10.txt	21612	10	261.522727273	150.434782609	486.0	365.5	155.533333333	354.534883721	336.025641026	552.511627907	277.025641026	482.4375	550.510869565	584.106382979	222.4	451.631578947	341.034482759	594.441860465	387.12244898	307.733333333	204.75	678.714285714	943.5	588.683544304	291.634146341
alpha_rarefaction_21612_11.txt	21612	11	289.857142857	162.12	483.317073171	392.777777778	150.615384615	385.176470588	299.8	562.759036145	268.222222222	505.088235294	546.588235294	542.774193548	231.0625	442.0	345.6875	631.166666667	392.529411765	313.512195122	220.25	644.032258065	934.180722892	588.0	299.914893617
alpha_rarefaction_21612_12.txt	21612	12	282.181818182	142.2	469.5	395.40625	157.615384615	343.615384615	302.294117647	539.10989011	267.875	501.147058824	546.682926829	550.448275862	219.5	440.654545455	351.037037037	585.466666667	390.170731707	320.117647059	215.375	674.602040816	967.223684211	621.571428571	310.153846154
alpha_rarefaction_21612_13.txt	21612	13	281.12244898	156.75	482.056603774	384.9	174.272727273	365.733333333	315.418604651	544.10989011	289.025	552.157894737	548.958333333	549.446808511	224.896551724	438.222222222	340.375	607.923076923	400.0	331.44	199.535714286	660.223404255	947.193548387	654.25	311.090909091
alpha_rarefaction_21612_14.txt	21612	14	269.333333333	155.235294118	489.549019608	367.5	163.84	342.611111111	317.318181818	526.296703297	275.27027027	491.0	567.776315789	549.011111111	208.625	440.734693878	340.459459459	592.7	407.090909091	331.363636364	200.0	653.776699029	930.282828283	709.208333333	294.096774194
alpha_rarefaction_21612_15.txt	21612	15	275.245283019	135.916666667	479.5	381.133333333	143.884615385	351.894736842	329.958333333	518.055045872	272.676470588	469.118421053	524.04	567.879518072	239.428571429	438.305084746	344.322580645	609.833333333	409.872340426	324.303030303	194.757575758	653.217821782	949.5	624.774509804	321.088235294
alpha_rarefaction_21612_16.txt	21612	16	270.659574468	152.04	459.022222222	365.5	151.535714286	358.526315789	341.441176471	497.053097345	275.405405405	577.25	545.625	550.222222222	217.9375	443.0	343.193548387	623.583333333	367.555555556	329.625	196.615384615	696.75257732	945.631578947	643.151898734	307.477272727
alpha_rarefaction_21612_17.txt	21612	17	259.595744681	152.75	475.319148936	376.520833333	169.05	371.333333333	302.519230769	516.0	261.0	471.5	533.098591549	576.647058824	243.344827586	448.62	351.44	615.042553191	385.788461538	314.857142857	225.5	663.459183673	943.444444444	637.164835165	322.454545455
alpha_rarefaction_21612_18.txt	21612	18	272.418604651	160.8	472.021276596	372.947368421	162.545454545	345.840909091	301.769230769	543.111111111	278.27027027	468.835294118	540.120481928	564.927710843	205.7	441.078431373	336.384615385	599.923076923	391.678571429	316.0	210.533333333	678.247524752	937.348314607	616.761363636	308.03125
alpha_rarefaction_21612_19.txt	21612	19	270.038461538	161.105263158	478.306122449	391.666666667	156.652173913	333.520833333	305.2	511.527777778	266.181818182	522.0	553.333333333	563.875	239.0	450.625	335.363636364	589.918367347	395.0	307.676470588	198.903225806	654.75	942.25	691.868421053	281.384615385
alpha_rarefaction_23155_0.txt	23155	0	284.272727273	144.541666667	487.8	390.029411765	157.0	354.956521739	302.849056604	550.957446809	262.108695652	485.743243243	549.04	542.838709677	253.038461538	439.56	339.903225806	624.052631579	421.923076923	317.081081081	194.464285714	659.597826087	952.333333333	645.284090909	268.020408163
alpha_rarefaction_23155_1.txt	23155	1	270.4	159.6	485.657894737	368.894736842	161.5	346.87804878	312.6875	542.0	273.777777778	484.833333333	572.013888889	588.220779221	235.371428571	459.046511628	343.714285714	624.318181818	389.018518519	320.0	207.0	651.350515464	951.541666667	631.205882353	323.071428571
alpha_rarefaction_23155_2.txt	23155	2	259.341463415	157.4	470.9375	373.028571429	159.090909091	350.837837838	310.125	541.78021978	282.153846154	483.486486486	547.037037037	560.375	215.027027027	467.92	347.260869565	600.466666667	418.914893617	323.076923077	206.25	661.642857143	940.108108108	643.0	290.078431373
alpha_rarefaction_23155_3.txt	23155	3	254.0	144.25	458.65	381.275862069	162.666666667	348.625	314.238095238	552.511627907	270.488372093	463.333333333	545.904109589	538.447916667	221.7	450.411764706	344.206896552	603.142857143	402.56	326.636363636	205.5	653.350515464	940.455696203	630.483146067	286.317073171
alpha_rarefaction_23155_4.txt	23155	4	265.926829268	163.375	479.0	377.117647059	158.037037037	346.631578947	320.596491228	502.839622642	275.657894737	459.0	563.347826087	536.782608696	228.870967742	459.9375	351.217391304	614.666666667	386.396226415	325.322580645	216.75	670.505263158	933.0	640.063157895	286.090909091
alpha_rarefaction_23155_5.txt	23155	5	298.441860465	167.315789474	475.56	374.642857143	161.565217391	349.5	314.22	505.759259259	268.682926829	498.15625	535.24137931	576.835294118	249.038461538	449.06	332.870967742	615.977272727	401.981132075	330.076923077	209.714285714	673.15	944.961538462	670.917647059	312.085714286
alpha_rarefaction_23155_6.txt	23155	6	263.56	150.538461538	468.023255814	370.405405405	164.181818182	350.341463415	326.872340426	538.224719101	281.162162162	477.743243243	536.013333333	570.111111111	242.333333333	456.196078431	335.333333333	625.176470588	400.638297872	323.069767442	213.37037037	690.121212121	957.553846154	623.53	298.692307692
alpha_rarefaction_23155_7.txt	23155	7	266.790697674	144.142857143	467.428571429	367.153846154	156.5	348.348837209	329.571428571	572.681818182	270.512195122	459.850746269	547.31884058	555.518518519	227.25	451.196078431	337.724137931	604.428571429	420.269230769	323.625	201.0	664.318681319	939.325	619.83908046	298.216216216
alpha_rarefaction_23155_8.txt	23155	8	284.486486486	158.714285714	493.11627907	375.972972973	140.5	346.5	350.026315789	506.602040816	276.525	507.514285714	528.179775281	561.887640449	210.081081081	466.609756098	347.913043478	599.695652174	380.196078431	327.454545455	204.25	663.205882353	940.585714286	650.247191011	302.418604651
alpha_rarefaction_23155_9.txt	23155	9	289.317073171	150.5	470.204081633	377.9375	162.6	343.894736842	303.188679245	510.978723404	269.657894737	457.333333333	530.513157895	599.325581395	232.28125	450.020408163	337.076923077	612.384615385	387.862068966	329.333333333	211.647058824	677.674157303	943.5	676.038961039	299.818181818
alpha_rarefaction_23155_10.txt	23155	10	274.923076923	139.333333333	478.0	370.285714286	162.884615385	357.571428571	309.166666667	546.421052632	276.794117647	472.808219178	535.539473684	558.875	230.555555556	453.0	343.772727273	581.488372093	394.6	336.357142857	200.25	686.033333333	944.0	636.4	292.549019608
alpha_rarefaction_23155_11.txt	23155	11	258.956521739	159.103448276	476.243902439	360.0	151.625	368.195652174	306.9	521.59375	270.022222222	502.68	546.616438356	557.943820225	247.25	464.058823529	339.344827586	573.0	404.065217391	332.777777778	210.37037037	653.429906542	929.125	630.531914894	290.227272727
alpha_rarefaction_23155_12.txt	23155	12	259.708333333	163.1875	467.127659574	355.085714286	153.677419355	346.557692308	317.964912281	523.581395349	273.0	480.785714286	533.247058824	546.127659574	228.387096774	448.5	329.757575758	596.595744681	395.529411765	326.15625	203.538461538	696.628865979	926.936708861	638.559139785	310.0
alpha_rarefaction_23155_13.txt	23155	13	271.279069767	144.24	476.8	384.551724138	158.615384615	340.127659574	303.192307692	549.5	277.727272727	456.013513514	510.048192771	543.838709677	225.75	445.246153846	343.636363636	644.813953488	403.56	357.0	214.136363636	669.15	949.692307692	621.867346939	279.609756098
alpha_rarefaction_23155_14.txt	23155	14	257.204081633	155.730769231	468.133333333	385.318181818	151.538461538	350.625	313.807692308	537.804878049	272.256410256	442.921348315	526.833333333	564.583333333	273.724137931	460.840909091	337.21875	615.487179487	416.382978723	326.076923077	210.884615385	640.913043478	938.329113924	618.258064516	304.0
alpha_rarefaction_23155_15.txt	23155	15	286.459459459	147.0	452.25	377.052631579	149.363636364	339.471698113	307.294117647	509.92920354	277.446808511	483.452054795	561.8125	540.946808511	234.129032258	443.294117647	340.785714286	602.957446809	400.977272727	321.525	205.714285714	639.691489362	950.01369863	642.538461538	321.090909091
alpha_rarefaction_23155_16.txt	23155	16	274.325	156.136363636	480.023255814	368.0	160.125	359.25	326.341463415	556.08045977	288.216216216	485.208333333	555.676056338	532.534090909	236.75	448.139534884	347.103448276	592.813953488	400.0	314.085714286	208.15625	637.052173913	943.973684211	646.693181818	288.227272727
alpha_rarefaction_23155_17.txt	23155	17	264.12244898	147.035714286	469.306122449	379.642857143	172.869565217	339.844827586	314.0625	527.628571429	273.0	468.2	559.333333333	552.117647059	221.533333333	462.446808511	345.0	619.923076923	385.294117647	323.96875	203.344827586	660.425287356	945.769230769	644.573033708	294.590909091
alpha_rarefaction_23155_18.txt	23155	18	266.607142857	154.181818182	454.519230769	378.0	165.545454545	360.813953488	304.518518519	540.625	272.763157895	425.405063291	543.0	546.370786517	246.903225806	450.520833333	335.1	633.75	404.666666667	317.085714286	198.076923077	657.384615385	965.615384615	645.613636364	317.441860465
alpha_rarefaction_23155_19.txt	23155	19	277.826086957	176.153846154	476.222222222	383.607142857	162.260869565	369.170731707	328.042553191	526.203883495	267.0625	463.4	552.478873239	567.7875	235.692307692	438.482758621	337.0	592.279069767	394.0	316.5	220.333333333	627.545454545	958.538461538	622.354166667	322.090909091
alpha_rarefaction_24698_0.txt	24698	0	276.738095238	162.0	478.063829787	401.214285714	157.833333333	343.083333333	312.596774194	521.555555556	273.0	502.68	580.940298507	549.776595745	211.527777778	458.571428571	340.12	605.568181818	385.603448276	326.6875	208.666666667	687.879120879	944.295774648	641.010638298	302.222222222
alpha_rarefaction_24698_1.txt	24698	1	265.058823529	141.576923077	501.568181818	390.387096774	170.545454545	344.127659574	306.6	524.483606557	278.0	476.5125	541.180722892	559.610526316	229.923076923	461.236842105	338.275862069	612.848484848	399.591836735	348.033333333	224.142857143	658.629310345	953.014925373	684.917647059	313.0
alpha_rarefaction_24698_2.txt	24698	2	251.118644068	149.517241379	475.523809524	390.636363636	177.956521739	349.5	332.807692308	520.055045872	280.666666667	499.129411765	577.75	560.735632184	232.692307692	454.256410256	338.916666667	612.125	398.170212766	329.625	202.12	698.184466019	960.014925373	642.530612245	305.1875
alpha_rarefaction_24698_3.txt	24698	3	264.518518519	143.25	460.256410256	363.0	167.555555556	353.0	292.85	518.056074766	275.256410256	464.649350649	547.825581395	572.875	227.84	450.523809524	340.916666667	634.416666667	402.862068966	336.5	204.04	684.817204301	942.797101449	677.012987013	325.097560976
alpha_rarefaction_24698_4.txt	24698	4	283.026315789	165.789473684	467.333333333	367.47826087	150.903225806	346.117647059	309.553191489	532.151515152	275.6875	468.128205128	555.012048193	549.916666667	233.576923077	441.857142857	340.24137931	623.222222222	392.661290323	314.028571429	200.047619048	703.988636364	963.5	663.825	288.666666667
alpha_rarefaction_24698_5.txt	24698	5	285.459459459	172.333333333	479.692307692	381.717948718	152.0	354.636363636	320.185185185	507.028846154	284.405405405	510.970588235	536.85	561.825	224.785714286	448.471698113	351.032258065	615.675675676	388.428571429	342.25	202.176470588	649.490566038	958.924242424	654.210526316	312.972972973
alpha_rarefaction_24698_6.txt	24698	6	266.56097561	141.25	482.894736842	360.595744681	160.222222222	345.708333333	300.777777778	527.528301887	274.0	453.575	552.038961039	547.680412371	220.785714286	440.195652174	343.571428571	609.790697674	394.052631579	321.533333333	198.885714286	715.346153846	948.205128205	653.030612245	327.607142857
alpha_rarefaction_24698_7.txt	24698	7	278.705882353	157.0	467.294117647	372.523809524	167.576923077	351.365853659	317.22	535.358695652	274.0	468.789473684	539.01369863	558.370786517	217.076923077	454.575	338.7	614.142857143	404.022222222	329.15625	198.04	672.764044944	950.515625	668.611111111	291.404255319
alpha_rarefaction_24698_8.txt	24698	8	289.217391304	143.730769231	481.216216216	358.4	147.0	353.020408163	308.0	511.644230769	292.363636364	457.858974359	553.130434783	520.059405941	224.717948718	450.636363636	342.21875	610.466666667	408.6875	320.777777778	206.375	647.0	949.514705882	617.0	306.88372093
alpha_rarefaction_24698_9.txt	24698	9	271.571428571	152.75	481.23255814	388.275862069	174.333333333	353.977272727	289.278688525	521.371134021	269.923076923	492.723684211	548.697368421	531.009708738	234.25	462.019607843	351.615384615	610.5	406.071428571	334.558823529	203.730769231	662.158878505	943.313432836	645.421052632	328.896551724
alpha_rarefaction_24698_10.txt	24698	10	283.333333333	152.833333333	481.538461538	367.222222222	155.5	356.557692308	299.517241379	521.529411765	276.588235294	493.04	554.126582278	558.373737374	229.666666667	445.807692308	338.137931034	619.634146341	427.405405405	320.657894737	204.222222222	641.957446809	930.203125	639.75	336.285714286
alpha_rarefaction_24698_11.txt	24698	11	250.708333333	158.4	484.8125	383.757575758	162.303030303	352.520833333	340.097560976	533.879120879	288.558823529	490.563380282	554.478873239	545.680412371	223.363636364	447.12244898	343.222222222	600.534883721	408.666666667	329.129032258	214.615384615	669.221052632	940.666666667	663.882978723	297.634146341
alpha_rarefaction_24698_12.txt	24698	12	280.142857143	147.0	470.571428571	363.522727273	156.037037037	353.52	311.6	520.483870968	269.725490196	500.576923077	572.666666667	553.23880597	242.757575758	447.595744681	337.0	626.0	406.0	328.107142857	202.541666667	649.050420168	948.0	666.441860465	298.418604651
alpha_rarefaction_24698_13.txt	24698	13	257.058823529	161.545454545	481.5	375.0	157.04	361.319148936	311.294117647	515.00990099	281.5	448.346153846	567.918918919	564.881188119	250.344827586	462.2	344.857142857	623.333333333	399.871794872	328.193548387	205.724137931	654.412844037	951.702702703	652.054347826	302.076923077
alpha_rarefaction_24698_14.txt	24698	14	290.625	161.75	484.387096774	366.025641026	158.142857143	333.977272727	316.133333333	514.342857143	282.636363636	463.269230769	536.206896552	544.072916667	217.076923077	465.622222222	343.076923077	616.833333333	382.015384615	340.5	205.130434783	670.261363636	946.514705882	695.0	282.615384615
alpha_rarefaction_24698_15.txt	24698	15	288.317073171	147.666666667	485.341463415	368.8125	172.12	365.9	325.875	516.0	262.977272727	452.443181818	551.692307692	546.358695652	240.0	445.666666667	334.5	623.487179487	389.951612903	323.090909091	207.538461538	635.207920792	952.0	668.121212121	280.765957447
alpha_rarefaction_24698_16.txt	24698	16	277.25	149.0	482.348837209	375.073170732	154.517241379	358.282608696	306.368421053	547.833333333	262.770833333	453.535714286	542.185185185	554.28125	235.153846154	453.523809524	338.0	608.162790698	391.734693878	318.538461538	217.217391304	683.923076923	947.015873016	616.941747573	317.947368421
alpha_rarefaction_24698_17.txt	24698	17	252.630434783	137.785714286	475.243902439	372.636363636	181.0	355.840909091	311.0	524.371134021	293.783783784	469.333333333	537.756097561	540.072916667	214.483870968	460.5	332.2	613.578947368	395.113207547	327.666666667	203.142857143	675.78	944.9	632.172043011	314.736842105
alpha_rarefaction_24698_18.txt	24698	18	261.019607843	152.0	468.404255319	363.517241379	164.84	358.097560976	302.705882353	529.56	277.076923077	470.576923077	536.259259259	576.011111111	207.0	449.23255814	337.285714286	614.026315789	388.117647059	328.578947368	229.055555556	680.484536082	941.9	674.611111111	289.790697674
alpha_rarefaction_24698_19.txt	24698	19	276.022222222	140.34375	469.571428571	401.0	153.037037037	358.571428571	330.333333333	542.358695652	271.583333333	452.113924051	558.709677419	567.666666667	229.757575758	443.185185185	341.789473684	612.6	392.782608696	325.5	200.774193548	660.10989011	949.862068966	645.12371134	307.88372093
alpha_rarefaction_26241_0.txt	26241	0	267.357142857	152.130434783	479.256410256	375.428571429	157.0	349.021276596	300.603448276	539.509259259	289.285714286	459.75862069	543.333333333	574.448275862	235.777777778	455.066666667	336.285714286	602.136363636	410.769230769	330.6875	201.545454545	659.833333333	952.044776119	641.557692308	304.418604651
alpha_rarefaction_26241_1.txt	26241	1	256.46875	146.551724138	485.875	381.21875	147.1	339.017857143	301.828125	518.423529412	279.096774194	479.220930233	557.470588235	555.611111111	237.25	456.522727273	342.757575758	629.783783784	400.733333333	351.777777778	194.44	659.584070796	938.308823529	657.93258427	316.447368421
alpha_rarefaction_26241_2.txt	26241	2	273.076923077	148.615384615	469.918367347	371.069767442	175.375	346.8125	298.359375	572.469879518	274.256410256	500.887323944	553.014285714	571.566666667	225.558823529	458.12244898	347.142857143	628.22	390.018867925	328.181818182	204.714285714	656.764150943	975.193548387	647.224299065	296.346938776
alpha_rarefaction_26241_3.txt	26241	3	277.195652174	153.344827586	483.625	369.170212766	151.774193548	338.3	325.781818182	504.940677966	282.738095238	516.090909091	553.164179104	554.857142857	208.529411765	451.591836735	343.4	618.790697674	416.642857143	317.022222222	198.529411765	670.78021978	948.016949153	664.919191919	316.5
alpha_rarefaction_26241_4.txt	26241	4	277.926829268	143.551724138	482.5	377.15625	163.034482759	348.9375	314.857142857	526.604166667	281.454545455	475.93902439	541.096385542	526.628571429	213.166666667	457.0	340.78125	642.0	399.621621622	315.923076923	203.0	655.50877193	952.015384615	625.0625	284.446808511
alpha_rarefaction_26241_5.txt	26241	5	291.028571429	151.517241379	482.052631579	373.523809524	148.777777778	356.020408163	290.846153846	563.418604651	270.0	478.53164557	563.112359551	531.611111111	237.333333333	450.018518519	337.689655172	610.181818182	395.0	324.2	209.772727273	645.958333333	940.692307692	666.75257732	296.125
alpha_rarefaction_26241_6.txt	26241	6	268.0	147.25	475.069767442	365.575	158.037037037	363.5625	304.181818182	519.774509804	272.588235294	470.451219512	551.708333333	601.176470588	222.256410256	439.263157895	345.0	600.826086957	382.0	336.558823529	212.0	666.333333333	955.14084507	638.64516129	328.27027027
alpha_rarefaction_26241_7.txt	26241	7	268.708333333	155.206896552	482.625	381.277777778	153.027777778	354.0	315.49122807	528.463917526	276.894736842	522.567567568	569.0	590.325	208.724137931	451.333333333	340.12	636.285714286	399.875	337.161290323	204.0	675.916666667	947.774647887	628.010526316	295.666666667
alpha_rarefaction_26241_8.txt	26241	8	260.020408163	148.433333333	483.216216216	367.0	165.24	342.918367347	300.5	561.4	272.41025641	442.606382979	550.625	538.25	226.5	456.0	351.954545455	626.12195122	419.875	339.913043478	217.0	672.113207547	943.924242424	646.421052632	302.418604651
alpha_rarefaction_26241_9.txt	26241	9	288.977272727	157.0	486.571428571	383.512195122	152.035714286	350.596491228	310.705882353	532.6	271.538461538	474.881578947	558.243243243	540.9	215.162162162	437.826086957	334.115384615	597.12244898	384.348837209	336.1	201.965517241	653.759259259	944.838709677	639.101010101	312.071428571
alpha_rarefaction_26241_10.txt	26241	10	261.49122807	163.565217391	483.23255814	370.8	153.117647059	339.666666667	313.06	512.019417476	275.153846154	522.509090909	544.08	565.958762887	211.0	442.6875	333.0625	627.527777778	408.775510204	321.6	199.107142857	673.980392157	948.5	651.366336634	300.553191489
alpha_rarefaction_26241_11.txt	26241	11	282.357142857	159.333333333	477.5	369.5	151.965517241	356.365853659	326.125	547.445544554	284.848484848	498.108108108	567.630769231	557.163043478	236.129032258	443.942307692	336.285714286	603.046511628	382.5	337.90625	207.111111111	663.666666667	946.985074627	612.5	309.523809524
alpha_rarefaction_26241_12.txt	26241	12	284.12195122	148.5	471.12244898	382.0	154.730769231	342.840909091	298.164179104	523.222222222	270.236842105	500.038961039	550.012987013	525.161290323	227.972972973	442.538461538	339.896551724	619.323529412	403.395833333	331.037037037	206.285714286	676.28	938.863013699	644.031914894	308.666666667
alpha_rarefaction_26241_13.txt	26241	13	299.625	152.833333333	471.028571429	383.277777778	151.621621622	348.568181818	320.448979592	533.694444444	271.960784314	529.098591549	574.753623188	573.833333333	225.083333333	446.957446809	340.636363636	598.5	401.679245283	344.090909091	198.434782609	694.172043011	955.042253521	636.028571429	314.25
alpha_rarefaction_26241_14.txt	26241	14	268.368421053	154.615384615	475.024390244	365.6875	164.535714286	343.083333333	317.775510204	511.436893204	270.0	464.011111111	538.858974359	550.473684211	217.666666667	447.243902439	349.476190476	615.5	411.75	334.0	204.451612903	651.528301887	967.788461538	634.563829787	314.642857143
alpha_rarefaction_26241_15.txt	26241	15	275.695652174	157.538461538	477.018518519	387.137931034	164.04	351.52173913	336.56097561	559.967741935	266.632653061	521.223880597	551.304347826	559.891566265	238.108108108	448.25	348.833333333	599.341463415	392.318181818	320.0	202.730769231	723.888888889	952.5	700.936170213	312.625
alpha_rarefaction_26241_16.txt	26241	16	293.0	150.222222222	482.916666667	367.318181818	154.441176471	339.765957447	296.7	520.330434783	272.357142857	490.043478261	539.962962963	571.666666667	236.029411765	453.446808511	343.84	603.357142857	420.0625	340.25	211.916666667	631.714285714	957.5	662.623762376	293.227272727
alpha_rarefaction_26241_17.txt	26241	17	269.06122449	146.24137931	466.0625	378.024390244	157.035714286	343.319148936	310.720588235	542.290322581	274.717948718	449.405063291	528.962962963	549.411764706	238.129032258	446.672413793	338.107142857	597.625	402.659574468	328.107142857	207.130434783	656.0	948.652173913	641.285714286	302.418604651
alpha_rarefaction_26241_18.txt	26241	18	273.169491525	141.533333333	483.021276596	384.037037037	164.533333333	359.5	334.25	518.336448598	270.447368421	476.447058824	538.0	552.055045872	230.5625	440.775510204	344.724137931	629.0	400.659574468	333.636363636	203.0	663.894736842	940.896103896	668.833333333	330.263157895
alpha_rarefaction_26241_19.txt	26241	19	275.765957447	149.111111111	484.923076923	362.522727273	164.034482759	359.651162791	300.203125	514.081081081	278.5	462.727272727	559.614285714	544.528846154	234.588235294	454.083333333	338.529411765	594.0	393.052631579	333.0	208.0	646.787878788	946.012345679	639.923076923	295.170212766
alpha_rarefaction_27784_0.txt	27784	0	282.0	152.277777778	483.756756757	387.363636364	152.763157895	346.8	333.872340426	523.409090909	264.0	492.639534884	572.6	550.79787234	227.285714286	447.489795918	337.888888889	634.8	397.957446809	331.027027027	205.0	703.146067416	945.85	636.364485981	295.571428571
alpha_rarefaction_27784_1.txt	27784	1	298.523809524	157.0	479.727272727	369.8125	148.666666667	350.625	313.767857143	524.27184466	266.923076923	472.794520548	546.272727273	553.212121212	215.5	460.5	343.25	613.5	415.976744186	327.162162162	204.037037037	664.307692308	941.387096774	634.532110092	338.0
alpha_rarefaction_27784_2.txt	27784	2	263.888888889	159.5	500.277777778	377.222222222	155.90625	348.0	317.818181818	517.0	276.083333333	499.441558442	581.517241379	558.666666667	228.666666667	450.046511628	340.884615385	622.666666667	394.204081633	315.941176471	201.625	647.509615385	942.318181818	620.886792453	313.071428571
alpha_rarefaction_27784_3.txt	27784	3	263.693548387	164.235294118	475.566037736	361.894736842	174.619047619	356.073170732	325.444444444	518.606382979	276.794117647	471.048192771	563.038961039	559.212121212	230.441176471	443.12	337.516129032	632.692307692	418.170731707	327.5	206.24	651.072916667	933.943661972	651.392156863	310.666666667
alpha_rarefaction_27784_4.txt	27784	4	272.204081633	152.5	476.073170732	372.8	154.75	363.318181818	309.607142857	546.957894737	279.022222222	480.88	547.513888889	557.378947368	231.236842105	453.0	336.6	606.416666667	399.219512195	322.5	208.111111111	657.846153846	931.310344828	660.378947368	284.630434783
alpha_rarefaction_27784_5.txt	27784	5	288.6	151.433333333	471.243902439	387.7	163.535714286	347.428571429	307.018181818	542.5	271.666666667	498.25	547.868421053	545.010526316	227.285714286	459.083333333	344.333333333	611.837837838	411.169491525	325.607142857	200.125	661.09009009	944.052631579	633.682692308	302.12244898
alpha_rarefaction_27784_6.txt	27784	6	272.685185185	148.176470588	471.566037736	372.0	158.535714286	364.348837209	321.142857143	526.92920354	284.526315789	487.411764706	557.0	546.795180723	242.24137931	449.166666667	342.896551724	603.783783784	416.818181818	332.794117647	204.84	671.608247423	937.416666667	670.421052632	311.523809524
alpha_rarefaction_27784_7.txt	27784	7	268.019607843	153.541666667	483.022222222	387.522727273	161.541666667	347.717391304	295.058823529	523.513274336	276.108695652	499.178082192	553.737704918	558.75862069	231.34375	446.857142857	342.7	621.527777778	395.902439024	335.785714286	208.24	672.252252252	953.5	653.670103093	304.976744186
alpha_rarefaction_27784_8.txt	27784	8	280.404255319	146.5625	470.857142857	378.525	153.433333333	358.738095238	313.705882353	534.0	277.085714286	481.692307692	536.04	560.20212766	237.6	451.6875	336.527777778	625.527777778	397.5	334.96875	212.55	676.21	968.6875	614.142857143	312.0
alpha_rarefaction_27784_9.txt	27784	9	269.692307692	153.04	476.32	378.5	159.04	345.25	325.775510204	526.203539823	265.372093023	479.3125	572.890625	564.060606061	223.428571429	444.20754717	338.137931034	642.552631579	389.56	325.0	197.25	679.484536082	939.846153846	682.263157895	283.341463415
alpha_rarefaction_27784_10.txt	27784	10	268.166666667	154.111111111	474.222222222	383.75	159.130434783	367.428571429	321.142857143	533.53	275.976744186	469.614457831	573.281690141	573.529411765	228.129032258	442.5	344.130434783	616.941176471	398.595744681	315.5	200.44	666.134615385	929.319148936	605.727272727	317.3125
alpha_rarefaction_27784_11.txt	27784	11	288.026315789	151.90625	475.956521739	376.069767442	149.84	356.642857143	304.85	530.51	272.277777778	485.93902439	541.081395349	555.233333333	233.78125	445.458333333	339.785714286	621.731707317	413.386363636	324.588235294	208.541666667	659.521276596	961.679245283	592.06122449	301.675675676
alpha_rarefaction_27784_12.txt	27784	12	267.019607843	151.035714286	471.166666667	380.896551724	164.538461538	348.956521739	319.049180328	530.53	275.893617021	466.447916667	581.333333333	582.0	233.181818182	450.934782609	339.935483871	644.285714286	417.333333333	330.5	200.884615385	669.727272727	936.846153846	677.774193548	331.682926829
alpha_rarefaction_27784_13.txt	27784	13	273.56	154.5	481.525	370.085714286	160.0	345.058823529	316.875	541.876404494	271.042553191	471.235294118	557.638888889	581.344827586	224.363636364	454.25	338.833333333	619.731707317	387.708333333	323.6	221.083333333	663.565217391	944.5	673.641304348	310.0
alpha_rarefaction_27784_14.txt	27784	14	284.705882353	150.5	482.428571429	383.285714286	150.25	358.65	305.92	516.052173913	274.75	471.6625	549.75	568.279069767	222.277777778	446.279069767	340.576923077	613.06	404.404255319	332.5	205.5	657.887755102	950.517241379	632.941747573	313.076923077
alpha_rarefaction_27784_15.txt	27784	15	262.305084746	154.857142857	473.622222222	388.285714286	156.4	343.807692308	322.12244898	523.644230769	273.255319149	461.720930233	536.851851852	557.591397849	224.533333333	453.840909091	343.777777778	631.108108108	402.396226415	334.7	203.464285714	670.86	957.549019608	627.56122449	309.833333333
alpha_rarefaction_27784_16.txt	27784	16	277.083333333	148.785714286	465.489795918	375.5	163.6	341.404255319	310.516129032	556.127659574	278.025	487.518518519	542.14084507	555.918918919	223.578947368	449.695652174	343.555555556	632.193548387	398.555555556	327.096774194	213.055555556	694.15	943.615384615	677.467391304	310.731707317
alpha_rarefaction_27784_17.txt	27784	17	267.117647059	148.029411765	477.0	379.65	159.090909091	355.5	302.734693878	524.963302752	275.083333333	521.985074627	541.507042254	564.886075949	224.153846154	444.960784314	340.689655172	633.3125	389.105263158	347.166666667	197.363636364	670.845360825	956.651515152	645.466019417	321.777777778
alpha_rarefaction_27784_18.txt	27784	18	286.357142857	149.451612903	466.20754717	372.525	166.037037037	350.5	317.777777778	511.115044248	268.468085106	504.2625	570.775862069	572.946808511	227.756756757	445.341463415	339.666666667	623.571428571	413.162790698	329.724137931	205.636363636	644.529411765	964.016393443	628.742574257	286.571428571
alpha_rarefaction_27784_19.txt	27784	19	285.782608696	155.0	469.357142857	373.5	168.125	342.466666667	316.528301887	519.454545455	261.448979592	458.978723404	544.060240964	553.20212766	233.137931034	448.551724138	339.8	622.135135135	450.081081081	320.032258065	204.4	649.185840708	938.013888889	625.962616822	294.487179487
alpha_rarefaction_29327_0.txt	29327	0	272.637931034	161.454545455	490.5	365.323529412	157.0	355.882352941	316.875	523.28	278.717948718	490.7	602.2	569.238636364	227.558823529	445.411764706	336.791666667	593.523809524	411.918367347	336.636363636	202.533333333	673.127659574	938.375	633.912621359	314.926829268
alpha_rarefaction_29327_1.txt	29327	1	279.318181818	150.0	489.162162162	383.0	158.363636364	341.395833333	327.456521739	510.724770642	272.875	523.338235294	581.716666667	558.494505495	225.777777778	445.357142857	337.714285714	642.285714286	401.056603774	338.0	199.666666667	661.805084746	963.181818182	657.623655914	308.026315789
alpha_rarefaction_29327_2.txt	29327	2	270.630434783	153.157894737	480.483870968	372.03030303	154.7	355.8125	325.142857143	541.009708738	275.609756098	498.040540541	578.614285714	559.72826087	236.1	444.714285714	341.689655172	608.228571429	405.333333333	333.8125	203.434782609	657.5	945.447761194	670.628865979	335.083333333
alpha_rarefaction_29327_3.txt	29327	3	290.243243243	150.7	473.071428571	381.024390244	165.916666667	365.2	322.078431373	539.663043478	274.45	476.129032258	548.679012346	545.207920792	230.935483871	450.0	340.12	639.25	426.0	329.567567568	209.0	676.164948454	957.0	657.147058824	285.056603774
alpha_rarefaction_29327_4.txt	29327	4	281.333333333	143.676470588	486.405405405	365.894736842	148.0	358.446808511	299.117647059	543.378947368	266.926829268	489.123287671	549.043478261	542.445544554	234.9375	465.21875	343.954545455	606.571428571	401.62	319.028571429	199.666666667	691.835294118	972.037735849	660.237623762	330.222222222
alpha_rarefaction_29327_5.txt	29327	5	269.520833333	146.107142857	496.666666667	380.454545455	168.916666667	364.0	313.838235294	546.978723404	268.326086957	521.272727273	553.01369863	578.235294118	226.090909091	453.025	339.25	600.972972973	417.5	327.583333333	202.285714286	664.641509434	966.037735849	643.486956522	314.4
alpha_rarefaction_29327_6.txt	29327	6	296.75	156.483870968	488.27027027	390.052631579	164.5	345.028571429	309.791044776	521.794871795	270.078947368	487.263157895	564.304347826	577.087912088	233.666666667	452.454545455	335.0	611.622222222	402.956521739	326.344827586	202.857142857	674.165048544	961.181818182	649.87628866	289.127659574
alpha_rarefaction_29327_7.txt	29327	7	260.368421053	154.433333333	472.022222222	378.765957447	156.129032258	364.447368421	297.564516129	542.294736842	260.976744186	481.666666667	569.28	565.058252427	256.954545455	451.538461538	339.454545455	618.2	401.708333333	336.0	196.64	659.554545455	952.387096774	652.24742268	287.1
alpha_rarefaction_29327_8.txt	29327	8	273.133333333	151.176470588	486.657894737	377.181818182	154.9375	340.157894737	317.934782609	516.449152542	274.277777778	489.581081081	541.014285714	538.608695652	241.0	444.018518519	337.677419355	612.371428571	399.019607843	330.0	201.576923077	680.185840708	955.0	639.566037736	319.926829268
alpha_rarefaction_29327_9.txt	29327	9	278.06122449	155.541666667	491.567567568	377.527777778	159.037037037	354.139534884	311.294117647	514.807692308	281.538461538	453.738636364	561.5	540.165048544	248.774193548	447.071428571	342.217391304	641.1875	433.923076923	361.0	213.130434783	676.957446809	955.444444444	646.554455446	297.8
alpha_rarefaction_29327_10.txt	29327	10	271.06122449	152.5	482.578947368	373.666666667	163.607142857	348.875	302.610169492	522.529411765	271.15	518.739130435	554.59375	574.865853659	241.428571429	444.826086957	338.44	612.625	407.6	324.111111111	211.333333333	669.027522936	936.758064516	667.010638298	321.25
alpha_rarefaction_29327_11.txt	29327	11	261.133333333	155.076923077	489.083333333	371.894736842	160.5	358.65	293.630769231	525.463917526	276.756756757	462.445783133	550.585714286	574.186046512	225.27027027	445.227272727	338.545454545	636.0	404.8	332.96875	211.5	675.932692308	948.054545455	640.443298969	297.222222222
alpha_rarefaction_29327_12.txt	29327	12	266.396226415	153.222222222	479.5	374.348837209	157.451612903	356.5	318.181818182	527.032258065	272.386363636	482.823529412	545.8	568.659090909	232.137931034	451.657894737	336.444444444	621.142857143	413.170731707	318.7	198.615384615	681.720430108	963.65625	679.636363636	307.738095238
alpha_rarefaction_29327_13.txt	29327	13	282.8125	145.371428571	481.0	388.5625	156.129032258	355.734693878	308.564516129	528.640776699	277.4	452.785714286	561.651515152	594.333333333	218.161290323	449.3	341.615384615	617.923076923	418.022222222	331.5	205.555555556	677.358490566	958.117647059	650.0	292.7
alpha_rarefaction_29327_14.txt	29327	14	294.275	154.130434783	479.027027027	376.65	150.0	348.571428571	315.5	513.421052632	270.133333333	467.365853659	550.638888889	551.510869565	225.162162162	450.837209302	340.666666667	600.75	387.016666667	323.714285714	211.363636364	670.533980583	952.018181818	667.75	301.568181818
alpha_rarefaction_29327_15.txt	29327	15	275.5	150.0	471.583333333	380.96875	153.884615385	354.523809524	312.951612903	516.364485981	275.947368421	468.060240964	573.803278689	558.532608696	230.405405405	445.022222222	339.333333333	603.23255814	393.717391304	340.037037037	206.777777778	670.838709677	935.310344828	664.539215686	325.5
alpha_rarefaction_29327_16.txt	29327	16	256.944444444	150.9375	484.578947368	375.875	172.666666667	353.734693878	305.5	538.0	271.45	472.12345679	560.323076923	561.483870968	223.139534884	444.555555556	336.947368421	631.090909091	405.734693878	317.285714286	200.636363636	664.594339623	978.692307692	648.345794393	323.052631579
alpha_rarefaction_29327_17.txt	29327	17	260.625	150.121212121	483.5	387.285714286	169.4	355.12244898	327.0	520.660194175	287.59375	478.976470588	543.808823529	564.928571429	228.5625	446.902439024	342.65	618.5	414.679245283	328.028571429	201.615384615	695.448275862	956.555555556	647.826086957	309.142857143
alpha_rarefaction_29327_18.txt	29327	18	279.318181818	143.44	482.5	384.666666667	156.588235294	354.5	324.474576271	521.772277228	273.872340426	498.430379747	536.923076923	541.105263158	225.903225806	455.23255814	337.888888889	615.75	394.5	314.333333333	205.954545455	660.06122449	952.672413793	636.40776699	309.0
alpha_rarefaction_29327_19.txt	29327	19	269.615384615	152.0	475.87804878	371.27027027	154.260869565	354.446808511	325.49122807	548.221052632	275.386363636	496.113636364	542.516129032	571.528089888	232.117647059	450.875	335.888888889	628.035714286	410.135135135	323.5	209.5	671.509259259	957.8	637.026785714	311.386363636
alpha_rarefaction_30870_0.txt	30870	0	267.528301887	145.137931034	482.0	368.071428571	150.387096774	360.0	318.611111111	512.226086957	267.170731707	519.769230769	541.9375	552.314606742	233.277777778	441.052631579	341.473684211	627.384615385	410.06	333.035714286	209.5	677.833333333	956.5	655.666666667	310.659574468
alpha_rarefaction_30870_1.txt	30870	1	260.928571429	145.935483871	479.8125	369.53125	157.78125	352.666666667	309.75862069	534.358490566	274.96875	493.789473684	561.0	595.48	221.285714286	442.5	339.833333333	606.923076923	387.509090909	323.0	214.545454545	668.959183673	963.956521739	667.90625	291.0
alpha_rarefaction_30870_2.txt	30870	2	263.911764706	150.774193548	469.6875	362.117647059	161.035714286	356.222222222	305.753623188	526.486486486	273.285714286	491.823529412	547.078947368	584.5625	242.935483871	440.872340426	335.965517241	636.157894737	404.5	337.551724138	208.875	665.745614035	957.56	660.041237113	293.518518519
alpha_rarefaction_30870_3.txt	30870	3	264.294117647	148.84	489.0	393.785714286	155.0	344.837209302	302.448275862	530.486486486	270.731707317	479.153846154	546.583333333	563.0	230.090909091	445.770833333	339.896551724	628.294117647	412.692307692	330.555555556	208.125	661.53	955.56	646.480392157	309.333333333
alpha_rarefaction_30870_4.txt	30870	4	280.306122449	160.5	481.03030303	393.137931034	154.884615385	357.717391304	320.55	531.458333333	267.634146341	488.705128205	550.708333333	560.566666667	221.146341463	443.872340426	339.607142857	614.666666667	417.738095238	319.6875	205.954545455	678.724489796	947.654545455	614.41	304.25
alpha_rarefaction_30870_5.txt	30870	5	272.565217391	144.84375	477.59375	369.046511628	160.315789474	354.139534884	330.769230769	528.103773585	271.489795918	488.988372093	545.697368421	562.632183908	221.5	444.5625	337.5	616.318181818	395.615384615	324.216216216	207.772727273	668.391304348	978.923076923	670.224299065	296.9375
alpha_rarefaction_30870_6.txt	30870	6	273.788461538	151.555555556	484.483870968	376.0	155.24137931	348.934782609	304.767857143	533.943396226	272.326086957	496.25	546.774647887	550.867346939	229.464285714	448.411764706	339.75	609.027777778	400.5	319.552631579	205.65	672.978723404	946.411764706	654.269230769	293.306122449
alpha_rarefaction_30870_7.txt	30870	7	261.127659574	150.107142857	477.0	394.137931034	159.777777778	350.5	323.551724138	520.009090909	273.263157895	490.370786517	556.043478261	565.494505495	228.323529412	446.738095238	337.538461538	621.219512195	394.0	326.181818182	205.434782609	669.212121212	942.411764706	645.393939394	320.12244898
alpha_rarefaction_30870_8.txt	30870	8	277.319148936	150.4	477.318181818	386.025641026	154.9375	352.659574468	314.308823529	529.5	275.0	502.4	556.0	554.356435644	226.375	452.80952381	340.714285714	647.303030303	407.071428571	349.217391304	209.555555556	678.428571429	950.873015873	660.24742268	306.022222222
alpha_rarefaction_30870_9.txt	30870	9	281.595744681	150.785714286	483.583333333	372.097560976	158.307692308	345.733333333	311.01754386	516.20212766	273.142857143	482.761904762	536.53125	556.78	231.823529412	450.666666667	340.115384615	655.517241379	393.654545455	339.965517241	204.375	665.148514851	959.018181818	628.81	301.357142857
alpha_rarefaction_30870_10.txt	30870	10	271.5	162.260869565	483.525	374.162162162	164.111111111	346.960784314	298.721311475	535.568807339	270.88372093	486.8875	563.042253521	551.959183673	249.4375	450.0	345.052631579	651.0	392.212765957	337.64	208.666666667	662.5	956.977272727	670.940594059	309.022222222
alpha_rarefaction_30870_11.txt	30870	11	260.448275862	152.129032258	467.916666667	381.073170732	159.451612903	342.56	292.4	531.216494845	274.416666667	477.233333333	554.368421053	549.0	237.027777778	446.02173913	341.2	617.75	402.522727273	337.25	207.5	696.774193548	949.188679245	639.67961165	278.654545455
alpha_rarefaction_30870_12.txt	30870	12	295.333333333	161.12	486.428571429	377.076923077	160.0	337.12	311.971014493	513.555555556	272.885714286	470.321428571	560.272727273	538.591397849	233.363636364	446.75	340.444444444	616.097560976	414.666666667	320.483870968	201.2	703.117021277	948.888888889	635.963302752	288.5
alpha_rarefaction_30870_13.txt	30870	13	264.023255814	147.088235294	483.75	394.037037037	158.0	362.5	311.517857143	517.675675676	273.382978723	468.451219512	552.016393443	559.24137931	223.024390244	440.285714286	337.964285714	619.129032258	398.557692308	323.941176471	204.434782609	647.728971963	952.140625	630.327272727	294.108695652
alpha_rarefaction_30870_14.txt	30870	14	269.0	152.12	481.025641026	384.0	154.137931034	343.3125	306.762711864	526.833333333	269.523809524	488.038961039	560.043478261	562.71875	239.571428571	449.886363636	341.565217391	634.108108108	434.333333333	326.0	198.28125	692.957446809	950.133333333	664.505263158	304.934782609
alpha_rarefaction_30870_15.txt	30870	15	261.944444444	150.516129032	482.0	379.171428571	159.0	354.073170732	301.901639344	520.345794393	272.15625	496.285714286	545.753424658	570.02247191	244.357142857	448.5	338.2	619.318181818	405.046511628	339.2	206.916666667	660.759259259	954.5	649.330188679	300.357142857
alpha_rarefaction_30870_16.txt	30870	16	269.964912281	149.551724138	477.894736842	368.80952381	164.636363636	356.763157895	311.53125	528.514851485	271.2	459.0	548.044776119	561.56122449	240.75	453.2	335.875	647.03125	397.610169492	337.517241379	205.55	689.835294118	947.721311475	612.0	301.306122449
alpha_rarefaction_30870_17.txt	30870	17	270.5	152.076923077	480.5	372.763157895	156.6	351.153846154	304.140625	529.21	269.775	490.109756098	547.987012987	559.663043478	219.527777778	445.285714286	340.0	617.837837838	395.188679245	324.5	208.24	671.1875	956.019607843	654.666666667	323.95
alpha_rarefaction_30870_18.txt	30870	18	258.765957447	164.368421053	475.651162791	378.03030303	157.777777778	362.27027027	299.333333333	525.936363636	275.277777778	489.3125	562.417910448	540.738636364	226.578947368	446.20754717	338.391304348	628.871794872	405.0	330.857142857	200.772727273	650.111111111	952.85	650.008695652	297.018867925
alpha_rarefaction_30870_19.txt	30870	19	267.52173913	155.555555556	470.773584906	376.8125	161.2	352.956521739	324.672413793	520.575221239	275.090909091	470.741573034	559.0	554.602040816	224.027027027	447.441860465	339.55	611.947368421	415.357142857	323.4	204.217391304	656.913043478	944.396226415	666.572815534	301.466666667
alpha_rarefaction_32413_0.txt	32413	0	271.2	154.5	475.923076923	373.777777778	158.529411765	348.227272727	300.369863014	537.659574468	273.318181818	481.563218391	549.987012987	574.265060241	229.081081081	452.456521739	339.619047619	619.428571429	393.849056604	336.0	205.217391304	683.125	953.555555556	631.991071429	323.317073171
alpha_rarefaction_32413_1.txt	32413	1	273.12244898	144.5	485.529411765	367.418604651	155.1	359.108695652	319.163934426	529.329787234	268.5	486.443181818	553.546875	563.168539326	238.9375	449.926829268	340.391304348	626.9	394.568181818	338.884615385	204.7	691.895348837	956.901639344	640.679245283	309.25
alpha_rarefaction_32413_2.txt	32413	2	273.294117647	152.896551724	481.243902439	378.0	154.5	344.272727273	302.46875	532.217391304	269.625	498.37037037	560.158730159	562.114942529	227.171428571	441.518518519	341.0	632.527777778	397.188679245	330.5	205.0	668.294736842	953.333333333	640.775700935	302.25
alpha_rarefaction_32413_3.txt	32413	3	271.5625	151.428571429	480.4	380.025641026	156.870967742	352.522727273	304.681818182	537.350877193	276.285714286	503.181818182	552.614285714	553.147058824	219.195652174	450.065217391	339.689655172	645.181818182	396.56	340.791666667	201.888888889	661.0	947.333333333	657.146067416	301.695652174
alpha_rarefaction_32413_4.txt	32413	4	266.0	149.387096774	495.21875	382.2	160.724137931	353.977272727	311.140625	516.991150442	271.976744186	499.529411765	544.138888889	560.170731707	244.833333333	447.487179487	340.323529412	626.078947368	387.898305085	339.869565217	203.375	697.12987013	939.12244898	652.158878505	305.957446809
alpha_rarefaction_32413_5.txt	32413	5	255.818181818	150.387096774	482.738095238	369.083333333	155.676470588	345.826086957	315.25	526.235294118	277.8125	463.666666667	537.791044776	550.3125	234.5625	448.62	341.0	628.526315789	411.9375	327.730769231	205.772727273	681.852941176	950.021276596	653.196428571	310.0
alpha_rarefaction_32413_6.txt	32413	6	264.716981132	154.0	477.53125	369.826086957	156.107142857	367.756756757	301.78125	534.534883721	276.552631579	482.111111111	550.417910448	577.285714286	221.081081081	454.11627907	342.176470588	632.527777778	398.0	331.565217391	214.0	666.602040816	957.5	647.306930693	314.166666667
alpha_rarefaction_32413_7.txt	32413	7	268.418181818	147.228571429	476.725490196	371.625	155.121212121	354.348837209	309.654545455	514.47008547	272.459459459	462.679012346	546.015384615	566.517241379	240.75	445.468085106	340.5	614.717391304	402.0	340.666666667	206.434782609	663.02970297	954.615384615	652.01010101	300.0
alpha_rarefaction_32413_8.txt	32413	8	262.338709677	146.757575758	483.193548387	377.6875	151.5	357.571428571	311.029850746	518.0	272.416666667	476.0	556.245283019	545.811111111	230.567567568	444.305084746	342.333333333	629.428571429	421.6	340.333333333	207.12	688.333333333	945.666666667	650.842592593	289.381818182
alpha_rarefaction_32413_9.txt	32413	9	262.722222222	153.551724138	478.206896552	364.307692308	157.0	344.381818182	311.353846154	515.0	274.692307692	498.109756098	574.016666667	546.519230769	243.363636364	441.4	339.64	616.333333333	402.610169492	330.913043478	204.64	686.988372093	951.127659574	631.023809524	295.136363636
alpha_rarefaction_32413_10.txt	32413	10	266.0	142.774193548	472.684210526	371.357142857	154.088235294	351.591836735	313.019607843	518.333333333	265.333333333	466.75	550.763888889	552.346534653	224.073170732	450.41025641	343.44	629.161290323	395.117647059	323.037037037	211.0	663.596153846	943.319148936	637.810344828	309.346938776
alpha_rarefaction_32413_11.txt	32413	11	267.4	149.333333333	476.195652174	370.022222222	159.884615385	349.142857143	309.47826087	528.395604396	273.88372093	489.649350649	553.692307692	551.721153846	224.285714286	443.5625	340.5	628.272727273	404.136363636	341.2	216.25	665.901785714	959.977272727	642.243478261	321.5
alpha_rarefaction_32413_12.txt	32413	12	260.264150943	155.076923077	476.447368421	374.4	156.464285714	349.0625	308.368421053	525.81	276.96875	481.563218391	556.304347826	545.290322581	227.4	449.3125	341.55	613.153846154	398.113207547	335.6875	205.884615385	674.06122449	943.786885246	646.429906542	312.557692308
alpha_rarefaction_32413_13.txt	32413	13	269.033898305	143.25	469.941176471	380.526315789	157.464285714	357.076923077	307.080645161	520.557522124	266.56097561	508.88	555.9	569.939759036	224.076923077	444.071428571	341.333333333	629.333333333	388.306122449	333.12	196.451612903	690.772277228	953.52173913	641.239130435	297.204081633
alpha_rarefaction_32413_14.txt	32413	14	256.739130435	163.954545455	475.609756098	385.941176471	154.529411765	355.5	313.090909091	512.777777778	276.028571429	477.638554217	552.774647887	550.5	227.666666667	447.468085106	338.869565217	628.75	388.595744681	335.035714286	206.275862069	683.769230769	957.069767442	647.40776699	305.611111111
alpha_rarefaction_32413_15.txt	32413	15	258.722222222	151.666666667	473.6875	376.405405405	165.0	347.3125	308.666666667	537.378947368	274.108108108	478.097826087	549.647058824	555.06122449	227.5	452.4	340.357142857	640.0	406.837209302	320.615384615	212.5	684.64516129	949.204081633	642.97029703	304.957446809
alpha_rarefaction_32413_16.txt	32413	16	274.610169492	144.285714286	472.447368421	364.133333333	159.333333333	351.936170213	302.692307692	519.113207547	274.25	467.662650602	557.015873016	582.0	246.896551724	441.566037736	337.965517241	650.033333333	397.0	346.714285714	208.576923077	671.189189189	943.0	649.095238095	294.06122449
alpha_rarefaction_32413_17.txt	32413	17	273.482142857	153.451612903	488.0	386.375	157.916666667	350.0	320.55	519.576923077	269.022222222	465.288659794	574.725490196	559.172413793	227.081081081	449.0	341.375	619.692307692	413.396226415	339.375	208.545454545	671.348314607	943.305084746	632.640776699	301.92
alpha_rarefaction_32413_18.txt	32413	18	275.903846154	153.777777778	471.826086957	375.0	153.038461538	345.7	315.672413793	523.625	275.459459459	491.325301205	582.898305085	573.505617978	228.285714286	442.06	339.607142857	632.666666667	392.12244898	331.5	201.136363636	707.78021978	960.127659574	648.441176471	305.411764706
alpha_rarefaction_32413_19.txt	32413	19	267.022222222	156.538461538	469.219512195	376.085714286	153.037037037	350.046511628	320.188679245	529.288659794	272.75	491.585365854	561.5	554.301075269	227.139534884	449.4	341.9	629.0	394.333333333	335.7	209.142857143	670.65625	947.522727273	660.443298969	314.026315789
alpha_rarefaction_33956_0.txt	33956	0	269.593220339	156.0	472.441860465	375.916666667	155.037037037	347.52173913	309.452054795	531.384615385	271.825	490.109589041	549.676056338	563.221052632	231.568181818	446.553191489	337.636363636	622.0	398.066666667	324.5	208.55	667.565217391	962.947368421	648.1	314.357142857
alpha_rarefaction_33956_1.txt	33956	1	277.06122449	151.0	472.317073171	375.916666667	157.75	347.441860465	306.967741935	511.982608696	272.282608696	490.743589744	547.739130435	552.578947368	235.666666667	446.88372093	339.391304348	609.022222222	393.166666667	340.517241379	203.888888889	662.598039216	949.204081633	641.587719298	296.5
alpha_rarefaction_33956_2.txt	33956	2	275.020408163	148.363636364	486.5	371.15	156.75	361.0	306.818181818	530.242990654	273.8	485.75	556.553571429	571.810810811	245.636363636	447.725490196	339.75	631.75	401.56	326.941176471	206.5625	679.882978723	958.0	635.553571429	292.888888889
alpha_rarefaction_33956_3.txt	33956	3	260.862068966	153.464285714	479.405405405	371.53125	158.24137931	347.666666667	321.052631579	516.49137931	273.026315789	504.9375	547.355932203	557.555555556	227.181818182	447.666666667	338.117647059	619.029411765	396.779661017	335.5	206.454545455	697.451219512	954.571428571	653.538461538	316.234042553
alpha_rarefaction_33956_4.txt	33956	4	263.754098361	147.275862069	483.103448276	379.025	156.28125	342.382978723	312.054545455	514.083333333	270.923076923	498.294117647	537.491803279	559.168539326	244.533333333	449.75	337.647058824	625.5	406.520833333	327.5	203.0	670.558823529	976.357142857	676.063157895	305.522727273
alpha_rarefaction_33956_5.txt	33956	5	259.75	146.774193548	483.578947368	384.0	159.7	344.022222222	312.758064516	519.85	266.166666667	463.857142857	547.5	582.111111111	230.848484848	446.418604651	336.166666667	610.23255814	403.777777778	333.111111111	201.896551724	683.875	950.0	649.100917431	296.555555556
alpha_rarefaction_33956_6.txt	33956	6	279.0	153.9375	477.357142857	373.6875	158.533333333	344.3125	304.109375	527.371681416	273.833333333	481.125	553.820895522	562.785714286	228.0	452.333333333	337.2	637.775	401.117647059	334.37037037	209.076923077	674.5	949.25	648.142857143	298.466666667
alpha_rarefaction_33956_7.txt	33956	7	285.117647059	149.529411765	472.848484848	376.534883721	159.34375	356.934782609	327.25	522.554455446	276.433333333	489.483870968	552.214285714	568.010989011	234.526315789	454.684210526	339.473684211	643.65625	410.06122449	331.913043478	200.357142857	664.031578947	965.341463415	656.153846154	315.0
alpha_rarefaction_33956_8.txt	33956	8	262.559322034	148.447368421	468.571428571	371.886363636	155.285714286	348.285714286	309.714285714	526.603773585	273.181818182	504.48	544.737704918	575.070588235	224.085714286	446.9	340.333333333	634.363636364	409.318181818	331.0	204.772727273	685.838709677	956.0	652.242718447	297.607142857
alpha_rarefaction_33956_9.txt	33956	9	267.181818182	152.181818182	482.206896552	382.5	158.121212121	353.5	316.080645161	519.1875	270.621621622	467.511363636	561.545454545	558.10989011	251.75	447.914893617	338.619047619	622.675675676	404.381818182	334.884615385	207.285714286	670.5	970.029411765	641.6875	304.306122449
alpha_rarefaction_33956_10.txt	33956	10	257.881355932	150.870967742	484.035714286	373.227272727	158.533333333	347.875	299.492537313	522.991150442	273.75	469.510638298	556.442857143	572.876712329	229.777777778	448.133333333	340.666666667	619.136363636	405.5	324.375	206.181818182	682.65	956.642857143	630.716535433	315.195652174
alpha_rarefaction_33956_11.txt	33956	11	263.25	150.857142857	485.875	374.80952381	156.0	351.11627907	310.630769231	529.53271028	273.25	467.25	548.333333333	566.176470588	220.666666667	447.956521739	337.193548387	616.857142857	395.8125	341.965517241	206.913043478	686.151515152	960.066666667	638.135135135	312.333333333
alpha_rarefaction_33956_12.txt	33956	12	261.5	152.24	469.285714286	366.775	158.884615385	361.777777778	310.347826087	532.179245283	271.428571429	493.851851852	570.789473684	575.617977528	227.5	447.130434783	340.9	631.666666667	399.5	328.117647059	205.666666667	705.113636364	959.06122449	652.594594595	316.871794872
alpha_rarefaction_33956_13.txt	33956	13	264.444444444	147.444444444	492.117647059	368.45	157.84375	359.526315789	311.092307692	529.475247525	273.675675676	483.192307692	559.014285714	561.565217391	225.073170732	443.468085106	337.7	612.5	388.918367347	340.791666667	204.5	686.348314607	948.826086957	641.61682243	305.5
alpha_rarefaction_33956_14.txt	33956	14	261.115384615	152.78125	480.583333333	380.0	159.1	361.575	309.243243243	534.242718447	273.384615385	485.924050633	553.050847458	576.059405941	230.5	447.022222222	340.64	628.5	395.842105263	329.24	202.75	668.010526316	959.025	668.509259259	308.272727273
alpha_rarefaction_33956_15.txt	33956	15	267.105263158	149.444444444	473.692307692	371.153846154	156.75	349.609756098	317.966666667	520.478991597	273.523809524	480.928571429	548.447368421	580.119047619	221.875	449.375	335.954545455	624.0	402.142857143	330.0	213.0	672.65625	959.139534884	633.909090909	303.018867925
alpha_rarefaction_33956_16.txt	33956	16	265.677966102	151.551724138	474.333333333	375.609756098	160.1	356.166666667	301.0	520.294117647	273.0	473.529411765	578.185185185	562.221052632	218.522727273	443.558139535	339.75	614.512195122	402.87804878	342.25	206.315789474	675.578947368	961.5	659.384615385	294.52
alpha_rarefaction_33956_17.txt	33956	17	276.5	155.25	478.777777778	368.219512195	155.285714286	354.279069767	310.904761905	529.242990654	275.384615385	457.164835165	564.254237288	559.628571429	223.65	451.590909091	339.636363636	633.344827586	402.5	340.035714286	205.0	697.891566265	949.595744681	657.384615385	299.058823529
alpha_rarefaction_33956_18.txt	33956	18	264.153846154	155.076923077	473.142857143	381.5	158.260869565	348.886363636	321.55	522.894230769	274.135135135	496.797468354	554.516666667	551.617977528	234.625	451.108108108	338.5	629.56097561	416.534883721	327.032258065	208.555555556	665.154639175	958.642857143	677.625	295.888888889
alpha_rarefaction_33956_19.txt	33956	19	260.25	149.527777778	486.0	369.666666667	159.785714286	347.75	304.718309859	518.230769231	276.375	478.936708861	567.0	563.221052632	244.785714286	447.222222222	338.7	629.363636364	413.692307692	332.714285714	205.0	682.329787234	966.466666667	665.227722772	292.333333333
alpha_rarefaction_35499_0.txt	35499	0	262.017857143	145.323529412	475.632653061	373.875	158.689655172	346.45	305.114754098	516.909090909	269.777777778	470.454545455	556.163934426	588.692307692	239.90625	445.162790698	342.142857143	632.2	396.105263158	332.730769231	207.2	667.358490566	954.22	647.827272727	305.446808511
alpha_rarefaction_35499_1.txt	35499	1	268.078431373	153.78125	478.181818182	373.630434783	157.84375	343.770833333	311.068965517	528.116504854	272.238095238	498.75862069	539.353846154	543.696969697	230.454545455	447.565217391	340.25	620.228571429	397.630434783	331.0	197.272727273	655.875	961.738095238	657.205882353	306.204081633
alpha_rarefaction_35499_2.txt	35499	2	265.454545455	148.666666667	480.341463415	373.428571429	156.294117647	358.0	306.347826087	522.56122449	269.777777778	491.494505495	560.555555556	574.117647059	222.384615385	449.411764706	338.217391304	631.529411765	407.738095238	331.034482759	207.217391304	661.161290323	945.136363636	660.441176471	288.678571429
alpha_rarefaction_35499_3.txt	35499	3	262.508474576	148.783783784	481.625	379.763157895	160.6	357.2	304.585714286	516.165137615	269.333333333	482.811111111	559.65625	546.01980198	231.483870968	448.170731707	338.12	620.046511628	395.083333333	330.6875	204.333333333	680.096385542	969.027777778	656.144230769	302.5625
alpha_rarefaction_35499_4.txt	35499	4	272.4	154.1	478.666666667	377.03030303	152.323529412	347.666666667	307.661764706	519.327272727	279.0	487.301075269	551.014705882	561.838709677	228.170212766	445.813953488	338.954545455	616.216216216	410.15	342.956521739	207.5	675.142857143	958.0	664.679245283	312.294117647
alpha_rarefaction_35499_5.txt	35499	5	264.5	147.757575758	472.571428571	372.941176471	155.5	366.903225806	307.553846154	519.378151261	271.692307692	482.75	557.820895522	566.033707865	227.575	449.4	340.44	618.947368421	402.204081633	327.0	205.0	686.379310345	949.642857143	658.481132075	308.8
alpha_rarefaction_35499_6.txt	35499	6	267.264705882	157.035714286	481.0	376.4	154.25	355.0	309.229508197	523.576923077	270.294117647	481.780487805	548.387096774	560.3125	225.025	445.4	336.913043478	618.947368421	408.840909091	326.117647059	206.565217391	678.504587156	951.222222222	650.398230088	298.631578947
alpha_rarefaction_35499_7.txt	35499	7	265.0	158.541666667	482.0	368.263157895	157.088235294	343.270833333	304.47761194	515.478991597	272.0	474.619047619	550.092307692	556.670454545	231.433333333	448.163265306	337.416666667	624.318181818	394.82	332.032258065	207.315789474	678.509803922	951.0	647.235849057	314.645833333
alpha_rarefaction_35499_8.txt	35499	8	265.892857143	151.228571429	488.7	376.588235294	154.774193548	355.022222222	306.23880597	522.472222222	275.384615385	487.235294118	548.28358209	554.725274725	235.894736842	448.477272727	340.05	630.757575758	400.06122449	332.0	206.5	675.266666667	957.523809524	653.429906542	303.12244898
alpha_rarefaction_35499_9.txt	35499	9	267.120689655	152.666666667	474.108108108	373.117647059	157.444444444	356.025	312.310344828	530.28	273.090909091	486.481481481	550.25	548.127659574	231.0	444.282608696	338.0	605.405405405	414.8	317.533333333	209.5	693.528089888	944.857142857	638.008849558	310.534883721
alpha_rarefaction_35499_10.txt	35499	10	267.0	153.037037037	477.447368421	376.894736842	158.75	347.714285714	309.625	530.815533981	279.903225806	501.202702703	548.47826087	577.744186047	232.794117647	446.615384615	339.965517241	625.837837838	399.105263158	332.55	216.055555556	667.666666667	953.073170732	643.0	290.522727273
alpha_rarefaction_35499_11.txt	35499	11	265.35	151.75	484.052631579	369.926829268	155.5	348.590909091	304.558823529	524.046728972	274.363636364	487.411764706	548.8875	561.591397849	222.0	446.666666667	340.619047619	627.181818182	411.333333333	332.954545455	202.055555556	669.510416667	953.903846154	640.900990099	299.0
alpha_rarefaction_35499_12.txt	35499	12	264.596774194	148.216216216	472.344827586	370.56097561	158.529411765	350.341463415	314.118644068	516.00877193	271.238095238	481.038461538	550.444444444	566.035294118	236.625	443.608695652	339.4	618.027777778	404.520833333	342.375	206.157894737	663.063157895	950.566037736	645.132743363	305.5
alpha_rarefaction_35499_13.txt	35499	13	264.444444444	150.533333333	479.428571429	371.692307692	155.5	355.357142857	309.109375	530.330188679	273.029411765	487.558139535	556.951612903	532.982300885	226.5	444.219512195	340.75	626.657894737	415.0	340.0	208.714285714	660.598130841	976.0	648.742857143	298.2
alpha_rarefaction_35499_14.txt	35499	14	268.078431373	153.25	484.529411765	370.926829268	153.394736842	353.6875	306.368421053	523.394736842	270.625	497.0	564.050847458	560.329787234	225.738095238	445.727272727	339.789473684	641.848484848	408.019607843	335.206896552	208.884615385	671.510416667	950.622222222	657.736363636	301.5
alpha_rarefaction_35499_15.txt	35499	15	263.666666667	149.666666667	472.657894737	384.5	157.0	344.163265306	307.109375	531.03030303	274.135135135	496.118421053	557.01754386	560.604395604	222.527777778	452.333333333	337.5	638.125	407.063829787	328.772727273	205.0	676.301075269	952.5	644.256880734	308.529411765
alpha_rarefaction_35499_16.txt	35499	16	270.0	147.028571429	494.2	381.5	156.84375	352.217391304	305.258064516	534.0	274.833333333	488.445783133	548.047619048	561.882978723	223.384615385	448.1875	339.652173913	641.677419355	400.212765957	321.7	208.913043478	679.01010101	974.636363636	646.625	300.625
alpha_rarefaction_35499_17.txt	35499	17	263.75	151.935483871	480.875	374.947368421	155.137931034	352.357142857	311.026315789	529.608695652	274.384615385	490.0	554.018181818	547.28125	221.384615385	447.42	340.0	650.035714286	407.5	337.217391304	203.5	673.6	955.127659574	665.85840708	320.553191489
alpha_rarefaction_35499_18.txt	35499	18	262.75	148.689655172	473.133333333	376.790697674	159.25	352.47826087	306.641791045	518.526315789	270.052631579	506.784810127	564.888888889	568.510869565	230.5	448.384615385	340.333333333	628.263157895	399.212765957	339.035714286	199.8	691.235294118	949.4375	651.481132075	326.157894737
alpha_rarefaction_35499_19.txt	35499	19	266.519230769	149.447368421	489.090909091	378.666666667	160.896551724	358.0	309.8125	515.87826087	271.763157895	485.035714286	575.716981132	563.663043478	252.896551724	448.023809524	339.217391304	634.526315789	388.596774194	340.322580645	206.038461538	677.764150943	955.023255814	657.457142857	307.333333333
alpha_rarefaction_37042_0.txt	37042	0	265.625	148.8	478.454545455	368.317073171	155.4375	355.583333333	306.0	516.666666667	271.529411765	477.068965517	540.378787879	554.210526316	228.0	447.142857143	340.368421053	626.609756098	400.06	324.161290323	204.888888889	674.100917431	959.285714286	614.007518797	306.127659574
alpha_rarefaction_37042_1.txt	37042	1	272.181818182	149.4375	483.5	366.526315789	156.363636364	352.227272727	304.153846154	522.00877193	272.052631579	481.176470588	560.080645161	557.604395604	233.303030303	445.068181818	340.555555556	640.6	406.0	331.5	204.875	691.494505495	961.127659574	642.008695652	309.279069767
alpha_rarefaction_37042_2.txt	37042	2	268.048387097	155.785714286	476.903225806	381.5	155.4375	347.977272727	302.130434783	519.378378378	270.052631579	479.534883721	554.873015873	577.011235955	222.777777778	446.078431373	340.5	635.75	390.977272727	328.714285714	205.473684211	677.530612245	947.765957447	642.088495575	318.195652174
alpha_rarefaction_37042_3.txt	37042	3	267.454545455	149.285714286	479.6875	368.076923077	155.166666667	347.02173913	312.923076923	517.945945946	275.533333333	487.170731707	564.313432836	569.074074074	225.046511628	446.386363636	339.5	617.4	415.625	338.034482759	206.714285714	681.811111111	954.525	653.085470085	312.083333333
alpha_rarefaction_37042_4.txt	37042	4	278.0	150.692307692	480.15625	375.790697674	158.28125	350.37254902	304.741935484	522.414414414	273.090909091	479.510638298	579.893617021	571.0	224.578947368	447.32	340.333333333	646.617647059	409.0	328.714285714	204.363636364	693.604395604	948.125	658.605504587	300.5
alpha_rarefaction_37042_5.txt	37042	5	266.266666667	149.774193548	479.357142857	380.5	155.323529412	349.977272727	297.2	518.2	271.0	480.172413793	568.903846154	560.0	233.588235294	445.355932203	339.555555556	624.236842105	405.5625	328.222222222	211.052631579	683.53125	963.916666667	661.316326531	304.272727273
alpha_rarefaction_37042_6.txt	37042	6	262.380952381	147.7	479.0	375.277777778	159.230769231	352.568181818	312.508196721	531.227722772	274.076923077	492.038461538	550.846153846	557.139534884	226.583333333	443.170212766	338.5	620.333333333	409.923076923	346.25	202.3	677.060606061	952.918367347	666.714285714	307.204081633
alpha_rarefaction_37042_7.txt	37042	7	268.482758621	150.486486486	478.8	380.588235294	158.615384615	354.609756098	302.04	521.165137615	274.25	500.461538462	561.0	560.725274725	236.117647059	447.245283019	338.434782609	622.6	404.063829787	342.217391304	208.217391304	687.059405941	950.738095238	643.633928571	304.0
alpha_rarefaction_37042_8.txt	37042	8	265.352941176	152.037037037	475.228571429	368.5	158.0	352.941176471	313.967741935	519.483333333	274.642857143	489.658227848	544.171875	551.625	228.125	448.238095238	339.954545455	631.451612903	402.5	333.55	201.5	669.277227723	968.972972973	651.525862069	307.127659574
alpha_rarefaction_37042_9.txt	37042	9	260.887323944	147.774193548	475.416666667	373.552631579	153.294117647	349.41025641	306.0	519.050847458	268.622222222	483.510869565	556.225806452	561.431578947	238.8	444.371428571	341.045454545	627.875	400.523809524	330.043478261	209.476190476	668.28	960.0	617.722222222	304.5
alpha_rarefaction_37042_10.txt	37042	10	256.517241379	149.375	472.416666667	380.0	154.896551724	350.357142857	310.015873016	521.388888889	272.052631579	493.428571429	554.092307692	580.846153846	234.085714286	445.625	339.166666667	620.757575758	404.636363636	335.4	204.454545455	670.867346939	956.081081081	651.61682243	305.136363636
alpha_rarefaction_37042_11.txt	37042	11	268.722222222	149.25	487.103448276	380.529411765	156.40625	346.382978723	320.982758621	520.411764706	273.219512195	504.138888889	554.666666667	553.0	229.365853659	448.871794872	339.130434783	635.757575758	404.294117647	330.8	203.8	683.531914894	963.756756757	658.179487179	320.162790698
alpha_rarefaction_37042_12.txt	37042	12	269.158730159	147.617647059	478.7	372.684210526	155.885714286	354.052631579	313.482142857	519.165137615	268.228571429	509.04	568.685185185	560.023255814	230.65	446.523809524	338.75	634.088235294	410.127659574	331.941176471	206.565217391	680.114942529	953.083333333	666.29245283	308.8
alpha_rarefaction_37042_13.txt	37042	13	264.103448276	156.130434783	500.954545455	369.772727273	158.620689655	364.625	300.333333333	519.162393162	275.25	477.0	552.846153846	565.037974684	231.578947368	445.234042553	339.260869565	625.636363636	405.0	337.3	210.772727273	673.356435644	961.522727273	642.009174312	303.630434783
alpha_rarefaction_37042_14.txt	37042	14	263.881355932	155.181818182	484.666666667	379.588235294	155.444444444	349.3125	305.014285714	526.132075472	269.0	475.0	559.444444444	566.176470588	231.025641026	445.145833333	340.0	630.5	409.512195122	328.0	213.5	679.337349398	972.571428571	647.088495575	311.318181818
alpha_rarefaction_37042_15.txt	37042	15	260.90625	151.387096774	476.558823529	374.216216216	153.947368421	349.382978723	306.666666667	520.026315789	271.166666667	484.679012346	568.283018868	558.176470588	244.9375	448.1875	338.75	625.236842105	406.0	331.322580645	205.0	669.5	957.139534884	632.962121212	309.622222222
alpha_rarefaction_37042_16.txt	37042	16	268.333333333	150.6	476.571428571	377.894736842	151.24137931	349.217391304	314.322033898	516.75	272.75	477.032967033	550.887323944	561.678571429	224.022222222	447.591836735	339.272727273	639.0	408.066666667	325.857142857	208.0	663.628571429	963.558823529	643.179487179	299.058823529
alpha_rarefaction_37042_17.txt	37042	17	268.448275862	151.363636364	481.8	373.117647059	152.848484848	353.893617021	314.789473684	522.414414414	273.4	479.825581395	553.818181818	559.787878788	228.526315789	448.790697674	340.0	630.885714286	390.566037736	330.117647059	205.0	680.613636364	981.84375	638.8	291.518518519
alpha_rarefaction_37042_18.txt	37042	18	263.372881356	148.451612903	477.848484848	382.5	153.5	353.666666667	311.9	513.050847458	271.571428571	490.296296296	560.915492958	546.815533981	227.529411765	445.404255319	340.714285714	618.363636364	396.083333333	337.555555556	209.0	668.927927928	950.738095238	627.15	305.0
alpha_rarefaction_37042_19.txt	37042	19	260.454545455	151.275862069	479.6875	372.894736842	154.551724138	352.972972973	308.684931507	525.594594595	274.0	491.329113924	553.737704918	563.117647059	227.651162791	451.775	339.4	611.127659574	395.25	346.714285714	203.473684211	678.613636364	969.153846154	624.882352941	302.678571429
alpha_rarefaction_38585_0.txt	38585	0	270.559322034	149.125	477.441176471	374.170731707	155.451612903	353.45	310.898305085	515.28	272.885714286	499.428571429	560.672413793	568.314606742	228.384615385	445.375	338.625	628.428571429	412.756756757	334.5	211.461538462	672.176470588	962.081081081	644.555555556	299.0
alpha_rarefaction_38585_1.txt	38585	1	265.153846154	151.689655172	479.459459459	370.558139535	156.71875	350.738095238	297.743243243	517.05	269.783783784	487.1875	563.444444444	567.494505495	225.090909091	446.022727273	339.555555556	637.135135135	401.0	334.12	206.791666667	666.144230769	956.727272727	639.614754098	304.0
alpha_rarefaction_38585_2.txt	38585	2	265.263157895	148.848484848	478.848484848	371.076923077	155.24137931	353.666666667	308.897058824	514.0	272.870967742	483.534883721	560.175438596	560.608247423	239.161290323	447.95	340.105263158	639.777777778	403.222222222	328.541666667	205.619047619	685.0	955.139534884	640.552631579	302.5
alpha_rarefaction_38585_3.txt	38585	3	261.492537313	150.090909091	483.083333333	374.0	152.65625	343.958333333	305.085714286	518.628571429	272.184210526	483.337349398	547.119402985	565.617977528	230.65	445.595744681	337.071428571	614.022222222	411.738095238	342.076923077	204.619047619	673.815789474	963.5	631.405405405	305.727272727
alpha_rarefaction_38585_4.txt	38585	4	268.672413793	148.416666667	480.0	376.552631579	157.0	357.777777778	308.227272727	515.226086957	271.466666667	476.534090909	557.181818182	570.9	231.0	443.651162791	339.05	617.5	387.777777778	335.533333333	205.64	662.981651376	962.916666667	643.0	319.5
alpha_rarefaction_38585_5.txt	38585	5	263.655737705	148.65625	477.517241379	368.12195122	157.129032258	350.5	303.205128205	529.495412844	271.833333333	488.170731707	559.014705882	559.563218391	234.303030303	446.071428571	338.5	622.947368421	407.0	332.04	203.894736842	672.28	957.454545455	655.694444444	324.5
alpha_rarefaction_38585_6.txt	38585	6	262.0	149.833333333	484.6875	377.219512195	155.451612903	352.807692308	301.75	519.226086957	270.947368421	484.756097561	553.904761905	549.46	228.527777778	450.384615385	339.052631579	628.428571429	404.92	328.344827586	215.75	674.157894737	963.153846154	632.821428571	303.630434783
alpha_rarefaction_38585_7.txt	38585	7	266.151515152	148.8	486.5	370.130434783	154.964285714	344.772727273	304.754098361	516.25	273.088235294	486.117647059	554.762711864	563.386363636	229.25	447.666666667	339.041666667	628.108108108	403.568181818	330.538461538	208.2	676.05	959.0	658.165048544	294.245283019
alpha_rarefaction_38585_8.txt	38585	8	267.018518519	151.2	479.535714286	373.263157895	156.0	354.285714286	304.901408451	513.381355932	271.41025641	480.611111111	561.318181818	566.011363636	236.941176471	448.022222222	339.25	627.486486486	390.333333333	331.607142857	203.391304348	676.608695652	953.0	634.47826087	304.840909091
alpha_rarefaction_38585_9.txt	38585	9	258.380952381	146.058823529	486.303030303	368.318181818	156.791666667	348.5	301.413333333	522.0	272.0625	475.307692308	540.220338983	558.011111111	229.724137931	445.818181818	339.473684211	623.2	403.245283019	339.772727273	202.619047619	683.0	953.466666667	646.027522936	299.5625
alpha_rarefaction_38585_10.txt	38585	10	262.23880597	150.486486486	483.193548387	371.133333333	156.607142857	351.75	298.754098361	520.805084746	268.285714286	480.511363636	554.557692308	564.958762887	231.75	445.818181818	340.235294118	622.139534884	404.571428571	324.7	201.714285714	692.0	965.384615385	645.737288136	303.117647059
alpha_rarefaction_38585_11.txt	38585	11	261.6875	151.516129032	481.117647059	376.947368421	152.375	353.731707317	305.545454545	516.423076923	270.216216216	494.096385542	553.068965517	546.5	235.027027027	444.765957447	339.3	622.363636364	389.56	336.12	205.789473684	672.0	948.046511628	656.0	302.56
alpha_rarefaction_38585_12.txt	38585	12	269.454545455	148.583333333	481.772727273	374.731707317	157.0	352.770833333	307.545454545	518.805084746	273.285714286	473.112359551	551.448275862	559.4	237.8125	447.394736842	338.375	618.052631579	413.021276596	329.0	205.0	663.660194175	952.512195122	649.627118644	302.381818182
alpha_rarefaction_38585_13.txt	38585	13	259.6875	148.416666667	485.032258065	375.8	157.4375	356.341463415	299.940298507	520.128440367	274.0	501.621621622	568.0	554.379310345	223.27027027	446.695652174	337.833333333	634.774193548	405.525	333.25	207.875	665.483870968	960.657894737	660.74137931	295.705882353
alpha_rarefaction_38585_14.txt	38585	14	268.333333333	148.161290323	479.322580645	374.216216216	158.137931034	354.902439024	305.623188406	515.943548387	272.219512195	495.896551724	553.090909091	558.494505495	240.323529412	446.125	337.625	620.717948718	411.738095238	330.714285714	200.84	679.282828283	967.538461538	645.0	290.4
alpha_rarefaction_38585_15.txt	38585	15	263.788461538	147.833333333	478.090909091	376.5	155.090909091	351.162790698	305.5	517.378378378	271.935483871	483.0	550.381818182	555.628205128	224.886363636	446.534883721	338.352941176	637.135135135	411.972972973	327.043478261	205.64	669.804123711	960.65	648.3125	309.488372093
alpha_rarefaction_38585_16.txt	38585	16	260.548387097	149.294117647	483.454545455	377.590909091	153.933333333	350.357142857	308.542857143	519.727272727	270.525	486.010989011	546.294117647	558.475247525	229.5	449.4	338.315789474	638.0625	398.571428571	333.434782609	206.9	675.107526882	959.578947368	646.235294118	317.0
alpha_rarefaction_38585_17.txt	38585	17	261.90625	147.40625	481.5	370.692307692	154.848484848	348.731707317	301.652173913	519.008333333	270.9	491.304878049	554.142857143	560.625	235.8125	444.923076923	339.714285714	619.885714286	410.5625	334.55	202.956521739	673.011235955	963.073170732	640.587719298	309.625
alpha_rarefaction_38585_18.txt	38585	18	264.347826087	148.6	472.837837838	369.078947368	154.454545455	347.042553191	310.232876712	514.91588785	274.870967742	495.692307692	555.49122807	552.126213592	224.588235294	445.9	339.136363636	640.777777778	395.333333333	326.12	209.65	676.463917526	974.588235294	656.336448598	299.322033898
alpha_rarefaction_38585_19.txt	38585	19	266.131147541	150.323529412	485.615384615	371.894736842	154.8	350.272727273	309.232876712	520.184210526	269.0	489.43373494	551.46875	557.431578947	228.5	446.6	337.666666667	643.363636364	406.022222222	335.12	208.0	693.963414634	960.916666667	638.360655738	305.06122449
alpha_rarefaction_40128_0.txt	40128	0	262.776119403	150.090909091	478.24137931	365.923076923	155.090909091	353.418604651	309.264705882	512.422413793	272.125	489.678571429	549.448275862	570.517241379	234.526315789	447.0	339.0	626.923076923	402.06	330.344827586	204.368421053	687.533333333	958.085714286	632.43697479	306.283018868
alpha_rarefaction_40128_1.txt	40128	1	262.447761194	150.71875	482.848484848	372.0	154.161290323	351.418604651	302.47826087	516.082568807	271.161290323	489.733333333	555.903846154	564.26744186	228.666666667	446.608695652	339.047619048	632.837837838	397.052631579	339.772727273	209.25	690.663043478	974.620689655	639.028037383	302.06122449
alpha_rarefaction_40128_2.txt	40128	2	270.666666667	148.896551724	486.04	369.923076923	155.125	350.076923077	302.161764706	515.721311475	271.756756757	479.068965517	561.117647059	565.529411765	225.083333333	445.411764706	338.461538462	631.029411765	397.807692308	328.035714286	204.142857143	669.45631068	956.525	639.26446281	314.826086957
alpha_rarefaction_40128_3.txt	40128	3	263.3125	147.617647059	485.037037037	371.657894737	156.444444444	347.88372093	305.880597015	516.784482759	271.651162791	480.891304348	557.158730159	545.878787879	231.028571429	446.9375	339.625	634.84375	406.525	336.625	211.058823529	674.085106383	960.0	656.526785714	305.568181818
alpha_rarefaction_40128_4.txt	40128	4	262.015873016	150.161290323	480.5	375.027777778	155.666666667	343.8	310.471698113	512.12195122	273.459459459	487.011235955	559.62	559.734042553	226.285714286	445.488372093	339.04	614.575	402.918367347	331.607142857	205.4375	675.666666667	973.5625	648.182608696	310.826086957
alpha_rarefaction_40128_5.txt	40128	5	263.4	150.444444444	482.222222222	378.972972973	154.848484848	350.333333333	306.904761905	513.486956522	273.689655172	482.0	563.254237288	551.957446809	234.5	447.0	339.285714286	635.84375	408.127659574	334.15625	205.64	667.980392157	963.794117647	654.025641026	300.518518519
alpha_rarefaction_40128_6.txt	40128	6	264.327868852	148.567567568	480.322580645	371.078947368	155.875	353.775	307.764705882	510.798387097	271.972972973	478.511904762	553.038461538	558.879120879	227.447368421	447.0	339.041666667	622.236842105	404.595744681	334.538461538	207.352941176	677.10989011	972.129032258	635.775	310.520833333
alpha_rarefaction_40128_7.txt	40128	7	262.347826087	152.25	488.884615385	370.4	156.833333333	351.418604651	300.126760563	518.024390244	271.617647059	488.120481928	561.875	557.25	231.0	448.916666667	339.0	631.027777778	401.4375	331.677419355	207.333333333	673.738636364	948.0	656.266666667	308.127659574
alpha_rarefaction_40128_8.txt	40128	8	262.85	149.567567568	477.0	371.565217391	154.677419355	346.893617021	302.25	513.20661157	271.0	494.962962963	560.875	561.863636364	238.181818182	446.65	339.555555556	624.666666667	392.56	334.476190476	209.5	687.010752688	957.171428571	645.185840708	308.615384615
alpha_rarefaction_40128_9.txt	40128	9	263.014285714	149.972972973	484.0	376.142857143	156.40625	347.0	304.108108108	517.226086957	272.153846154	489.85	559.964912281	575.692307692	230.59375	447.30952381	339.526315789	622.365853659	409.62	338.125	207.0	676.663043478	949.666666667	651.0	299.12244898
alpha_rarefaction_40128_10.txt	40128	10	260.553846154	150.161290323	489.884615385	371.222222222	154.46875	356.916666667	304.294117647	519.348623853	269.736842105	485.95	560.140625	568.404494382	220.902439024	447.046511628	338.166666667	626.153846154	402.522727273	335.625	202.25	679.10989011	960.666666667	656.0	311.651162791
alpha_rarefaction_40128_11.txt	40128	11	259.720588235	151.275862069	480.558823529	374.783783784	155.285714286	353.222222222	308.25	518.461538462	270.405405405	475.037974684	552.769230769	565.95	229.27027027	450.25	339.272727273	639.529411765	406.212765957	331.636363636	207.588235294	667.065420561	970.21875	631.300813008	303.679245283
alpha_rarefaction_40128_12.txt	40128	12	263.080645161	151.275862069	479.433333333	372.133333333	153.454545455	346.88372093	305.880597015	510.958333333	270.972972973	503.647058824	566.212765957	555.535714286	228.27027027	446.117647059	339.041666667	638.428571429	408.5	332.607142857	207.571428571	679.663043478	968.21875	624.248	314.136363636
alpha_rarefaction_40128_13.txt	40128	13	263.158730159	147.333333333	481.037037037	376.027777778	153.294117647	355.162790698	307.085714286	518.137931034	270.0	464.918604651	559.0	557.070588235	231.032258065	447.219512195	339.0	612.076923077	407.319148936	333.0	208.571428571	679.573170732	961.96875	652.551724138	301.8
alpha_rarefaction_40128_14.txt	40128	14	263.761904762	149.405405405	477.0	376.5	155.65625	350.170731707	313.380952381	515.921875	272.25	479.012048193	562.5	569.011363636	245.333333333	447.447368421	338.666666667	626.684210526	402.826086957	329.517241379	209.5	689.811111111	963.464285714	639.633333333	300.294117647
alpha_rarefaction_40128_15.txt	40128	15	262.208333333	150.129032258	476.884615385	370.078947368	155.965517241	349.87755102	305.135135135	516.684210526	270.488372093	506.333333333	552.482142857	554.244897959	232.085714286	445.5	339.352941176	619.756756757	397.957446809	339.772727273	203.730769231	693.733333333	966.323529412	638.846153846	305.411764706
alpha_rarefaction_40128_16.txt	40128	16	266.153846154	149.090909091	486.538461538	371.12195122	156.5	351.023809524	303.873015873	512.226890756	271.567567568	490.678571429	561.777777778	547.443298969	225.666666667	448.275	338.9375	639.757575758	398.06	334.541666667	205.25	675.882978723	961.676470588	633.120967742	302.021276596
alpha_rarefaction_40128_17.txt	40128	17	264.661290323	150.4375	478.228571429	374.108108108	156.5	353.142857143	307.232876712	516.224	271.27027027	493.048780488	564.607142857	551.760869565	225.085714286	446.4375	339.588235294	629.837837838	400.591836735	333.5	207.391304348	676.0	969.894736842	645.875	298.038461538
alpha_rarefaction_40128_18.txt	40128	18	261.761904762	147.636363636	483.028571429	369.0	156.323529412	358.454545455	301.041666667	519.525	271.756756757	481.272727273	561.474576271	573.111111111	232.75	445.466666667	339.833333333	634.121212121	408.568181818	334.04	204.894736842	656.894230769	964.666666667	649.631578947	312.046511628
alpha_rarefaction_40128_19.txt	40128	19	257.918032787	150.774193548	474.277777778	370.0	155.617647059	355.947368421	302.561643836	514.761061947	270.216216216	503.2	570.8	564.02247191	230.666666667	445.208333333	339.588235294	620.243902439	409.522727273	332.541666667	205.666666667	685.032258065	962.319148936	654.508928571	300.722222222
alpha_rarefaction_41671_0.txt	41671	0	264.918032787	149.441176471	481.108108108	371.886363636	155.333333333	349.0	304.642857143	513.032520325	272.71875	485.168539326	552.882352941	567.662650602	241.038461538	446.87804878	339.0	633.588235294	405.734693878	336.04	206.4375	676.314606742	967.285714286	638.163934426	307.0
alpha_rarefaction_41671_1.txt	41671	1	260.753623188	149.162162162	479.035714286	369.608695652	155.083333333	350.418604651	300.411764706	511.75	271.416666667	487.5	560.528301887	581.28	229.405405405	450.121212121	338.166666667	634.25	405.4375	337.75	204.214285714	675.230769231	955.837209302	639.024	304.5625
alpha_rarefaction_41671_2.txt	41671	2	262.397058824	148.285714286	478.451612903	371.090909091	155.65625	353.459459459	308.5	516.504132231	271.162162162	486.35443038	564.0	558.296296296	242.903225806	446.0	339.052631579	640.181818182	405.956521739	336.714285714	210.066666667	670.946808511	969.090909091	656.302521008	303.204081633
alpha_rarefaction_41671_3.txt	41671	3	265.0	148.7	480.027777778	371.923076923	155.285714286	351.5	303.333333333	514.644067797	271.384615385	492.584415584	557.482142857	556.636363636	237.965517241	447.0	338.0625	635.516129032	399.142857143	338.75	205.045454545	672.727272727	960.676470588	636.029850746	296.319148936
alpha_rarefaction_41671_4.txt	41671	4	261.638888889	148.277777778	483.5	373.666666667	156.2	350.87755102	303.72972973	517.459016393	271.166666667	479.538461538	565.56	562.087912088	234.025641026	446.947368421	339.0	630.794117647	404.529411765	333.5	213.333333333	683.164835165	963.15625	639.671875	306.52173913
alpha_rarefaction_41671_5.txt	41671	5	263.015873016	149.583333333	479.441176471	370.1	154.903225806	349.222222222	304.718309859	514.032520325	271.717948718	492.180722892	558.549019608	570.035714286	235.5	445.651162791	339.352941176	630.666666667	403.06	332.5	206.291666667	673.431578947	974.129032258	643.614754098	307.146341463
alpha_rarefaction_41671_6.txt	41671	6	264.892307692	149.617647059	490.652173913	372.222222222	155.65625	350.418604651	307.888888889	519.890756303	271.923076923	491.756097561	554.114754098	566.4	230.666666667	446.227272727	339.176470588	641.451612903	408.630434783	336.130434783	205.25	678.821052632	958.578947368	643.584070796	298.571428571
alpha_rarefaction_41671_7.txt	41671	7	268.406779661	150.028571429	479.363636364	372.634146341	155.46875	348.326086957	305.590909091	513.958333333	269.27027027	482.613636364	562.557692308	568.206896552	230.5	444.375	339.058823529	635.416666667	401.591836735	339.24	209.6875	676.172413793	962.527777778	640.110169492	306.692307692
alpha_rarefaction_41671_8.txt	41671	8	260.387096774	150.451612903	479.433333333	373.666666667	154.0	349.942307692	301.961538462	514.488	271.848484848	469.6875	556.679245283	563.595505618	220.027777778	446.488372093	339.333333333	622.384615385	409.5	335.037037037	206.4375	673.725274725	971.558823529	635.19047619	301.708333333
alpha_rarefaction_41671_9.txt	41671	9	261.230769231	149.153846154	478.441176471	370.4	155.085714286	348.775510204	302.796875	515.56097561	271.583333333	488.584415584	561.56	559.595505618	236.8125	445.512195122	339.052631579	643.428571429	412.256410256	334.0	204.565217391	676.919191919	956.529411765	620.141732283	309.0
alpha_rarefaction_41671_10.txt	41671	10	263.253521127	147.46875	482.5	371.0	155.454545455	351.170731707	302.808219178	515.596638655	271.848484848	480.395604396	552.642857143	558.666666667	236.03030303	446.23255814	339.375	626.23255814	404.622222222	334.111111111	201.0	680.733333333	965.677419355	655.132743363	306.396226415
alpha_rarefaction_41671_11.txt	41671	11	263.892307692	150.40625	476.0	376.5	155.090909091	347.477272727	299.876712329	512.383333333	271.357142857	493.259259259	553.909090909	555.470588235	221.692307692	446.348837209	339.666666667	633.28125	406.523809524	332.5	207.666666667	684.511363636	965.454545455	639.623931624	302.705882353
alpha_rarefaction_41671_12.txt	41671	12	264.088235294	148.27027027	480.541666667	371.923076923	155.903225806	351.25	304.178082192	514.090909091	271.416666667	481.733333333	560.5625	566.917647059	230.529411765	445.365853659	339.1875	629.757575758	408.5	333.0	208.105263158	674.838709677	963.181818182	650.867768595	312.222222222
alpha_rarefaction_41671_13.txt	41671	13	259.47826087	149.277777778	480.027777778	369.333333333	155.677419355	351.775	306.590909091	515.129310345	270.777777778	498.012987013	555.654545455	555.443181818	235.0	446.466666667	339.055555556	632.894736842	400.404255319	331.04	203.956521739	670.43877551	964.15625	648.375	312.020408163
alpha_rarefaction_41671_14.txt	41671	14	272.886792453	149.567567568	480.885714286	374.263157895	154.294117647	349.042553191	304.25	516.554621849	270.756756757	485.511904762	558.549019608	554.608695652	232.53125	446.783783784	338.052631579	628.6	406.956521739	328.730769231	203.956521739	670.179245283	965.526315789	637.573770492	299.245283019
alpha_rarefaction_41671_15.txt	41671	15	261.088235294	149.903225806	481.0	370.477272727	156.333333333	348.558139535	306.041666667	511.953125	271.263157895	481.32183908	562.62	559.183908046	232.162162162	445.456521739	339.0	645.0	404.23255814	336.260869565	206.235294118	665.971153846	956.527777778	635.941176471	301.549019608
alpha_rarefaction_41671_16.txt	41671	16	261.0	148.3125	483.222222222	371.0	155.303030303	350.418604651	305.452054795	517.3125	272.058823529	503.461538462	552.844827586	577.5125	230.27027027	447.097560976	339.0	636.588235294	405.636363636	328.555555556	207.333333333	676.097826087	968.161290323	662.5	305.021276596
alpha_rarefaction_41671_17.txt	41671	17	264.397058824	151.516129032	478.451612903	373.222222222	155.294117647	349.0	309.515151515	511.714285714	271.405405405	484.733333333	561.12244898	571.573170732	234.0	446.466666667	339.0	629.666666667	393.157894737	333.636363636	203.714285714	682.164835165	960.526315789	652.0	302.2
alpha_rarefaction_41671_18.txt	41671	18	260.134328358	150.285714286	486.096774194	371.8	155.441176471	351.042553191	311.571428571	518.068965517	270.636363636	495.253012048	552.684210526	550.78021978	232.0	447.028571429	338.045454545	617.657894737	399.957446809	326.884615385	207.142857143	669.0	970.028571429	643.596638655	311.063829787
alpha_rarefaction_41671_19.txt	41671	19	264.761904762	149.303030303	486.625	372.5	156.037037037	347.523809524	308.888888889	520.324324324	270.736842105	494.857142857	559.849056604	566.939759036	224.096774194	446.512195122	339.333333333	633.552631579	403.595744681	332.043478261	203.647058824	674.287128713	972.913043478	637.073170732	302.068965517
alpha_rarefaction_43214_0.txt	43214	0	261.758064516	149.441176471	488.625	372.477272727	155.46875	349.553191489	306.225352113	515.139534884	271.078947368	487.012048193	565.069767442	566.379310345	235.7	446.023809524	339.0	642.529411765	402.0	331.724137931	207.4375	683.494505495	964.322580645	647.043478261	304.212765957
alpha_rarefaction_43214_1.txt	43214	1	262.923076923	149.303030303	484.12	373.634146341	155.083333333	349.976744186	305.08	514.34375	271.875	495.48	562.625	558.943820225	229.941176471	446.375	339.0	633.783783784	405.5	332.857142857	205.8	680.744186047	965.2	645.791304348	306.8
alpha_rarefaction_43214_2.txt	43214	2	261.923076923	149.176470588	479.363636364	371.886363636	155.206896552	349.956521739	307.970588235	517.0	271.441176471	485.811111111	562.063829787	564.780487805	227.692307692	446.071428571	339.0	627.538461538	397.352941176	337.954545455	204.5	667.764705882	962.483870968	638.968	305.708333333
alpha_rarefaction_43214_3.txt	43214	3	262.25	150.24137931	479.25	372.022222222	155.096774194	348.825	306.641791045	514.56557377	271.15	495.973684211	562.038461538	566.75862069	232.090909091	446.583333333	339.214285714	630.794117647	399.6875	336.5	207.235294118	678.333333333	960.6875	646.461538462	304.8125
alpha_rarefaction_43214_4.txt	43214	4	265.181818182	147.171428571	479.7	371.731707317	155.1875	350.976744186	303.435897436	515.099173554	271.303030303	491.878378378	560.411764706	562.895348837	234.5	446.025	339.058823529	628.216216216	399.442307692	335.538461538	204.866666667	674.610526316	966.375	643.330434783	302.705882353
alpha_rarefaction_43214_5.txt	43214	5	263.835820896	149.085714286	479.884615385	371.5	155.5	349.976744186	305.285714286	515.575221239	271.285714286	488.5	554.519230769	551.631578947	227.277777778	446.357142857	339.0	624.567567568	398.357142857	336.5	205.647058824	678.489130435	971.451612903	637.960629921	306.571428571
alpha_rarefaction_43214_6.txt	43214	6	264.953125	149.081081081	481.12	372.255319149	155.724137931	347.441860465	301.692307692	512.203389831	271.5	473.555555556	558.849056604	567.379310345	238.0	446.146341463	339.428571429	630.027777778	406.525	335.5	209.2	676.153846154	963.181818182	635.952380952	298.471698113
alpha_rarefaction_43214_7.txt	43214	7	262.442857143	148.65625	477.785714286	370.441860465	154.03030303	346.591836735	303.563380282	513.355371901	272.125	479.529411765	544.388888889	560.111111111	230.53125	446.394736842	339.0	638.416666667	407.108695652	334.043478261	205.894736842	675.804347826	963.2	641.1328125	306.8
alpha_rarefaction_43214_8.txt	43214	8	265.216666667	149.454545455	483.0	374.0	155.083333333	350.170731707	305.418918919	517.837398374	271.083333333	491.012048193	572.977272727	561.315217391	231.405405405	446.243902439	339.0625	632.666666667	396.733333333	335.0	205.117647059	677.431578947	960.6875	644.794871795	301.078431373
alpha_rarefaction_43214_9.txt	43214	9	261.666666667	150.2	485.0	369.333333333	155.517241379	347.886363636	307.4	514.362204724	271.428571429	477.337349398	557.705882353	561.941860465	233.03030303	446.552631579	339.1875	632.783783784	404.957446809	337.5	206.666666667	688.573170732	974.137931034	636.827868852	300.826086957
alpha_rarefaction_43214_10.txt	43214	10	264.5	149.078947368	479.90625	370.558139535	155.09375	350.326086957	303.8	516.907563025	271.171428571	489.035294118	557.083333333	547.967741935	232.588235294	446.15	339.0	626.285714286	402.125	335.5	205.25	680.404494382	972.275862069	635.56557377	303.037735849
alpha_rarefaction_43214_11.txt	43214	11	262.390625	149.303030303	482.5	372.468085106	155.517241379	350.1875	303.780821918	514.808	270.027777778	491.0	561.92	559.158536585	236.344827586	446.075	339.0	644.724137931	405.108695652	331.25	206.214285714	677.333333333	969.551724138	641.457627119	305.428571429
alpha_rarefaction_43214_12.txt	43214	12	263.878787879	149.076923077	483.37037037	373.923076923	155.176470588	344.857142857	304.5	513.362204724	271.285714286	488.535714286	557.25	564.325	233.5	446.227272727	339.833333333	622.823529412	400.2	331.5	206.055555556	675.09375	969.903225806	646.762295082	304.428571429
alpha_rarefaction_43214_13.txt	43214	13	260.971014493	148.029411765	486.043478261	369.269230769	155.535714286	349.238095238	301.192307692	513.123966942	271.078947368	498.526315789	562.903846154	558.193181818	234.5	446.024390244	339.058823529	643.774193548	400.9	334.111111111	209.2	688.034482759	964.303030303	641.521008403	297.018518519
alpha_rarefaction_43214_14.txt	43214	14	263.154929577	148.027777778	480.6	370.238095238	155.1875	349.833333333	304.0	517.512820513	271.416666667	485.176470588	565.020408163	556.333333333	243.107142857	446.139534884	338.0	623.738095238	405.765957447	339.954545455	207.666666667	678.489130435	969.896551724	651.925	300.734693878
alpha_rarefaction_43214_15.txt	43214	15	264.725806452	149.181818182	485.04	370.477272727	155.322580645	349.489795918	303.887323944	516.054054054	270.46875	487.012048193	560.625	559.10989011	240.2	446.071428571	339.315789474	633.333333333	406.139534884	334.111111111	207.714285714	682.505617978	963.322580645	635.421875	300.0
alpha_rarefaction_43214_16.txt	43214	16	262.387096774	149.294117647	476.333333333	369.976744186	155.206896552	345.695652174	304.166666667	514.098360656	271.026315789	495.092105263	558.428571429	562.655172414	229.625	446.923076923	339.0	637.0	406.5	333.035714286	208.105263158	674.479166667	977.785714286	647.570247934	308.12244898
alpha_rarefaction_43214_17.txt	43214	17	262.114754098	149.028571429	480.884615385	369.790697674	155.3125	353.885714286	307.086956522	514.462121212	271.405405405	488.5	558.428571429	563.413793103	224.775	446.823529412	339.0	633.636363636	406.717391304	336.541666667	204.647058824	673.64516129	965.965517241	633.785714286	294.25
alpha_rarefaction_43214_18.txt	43214	18	265.015873016	149.078947368	480.625	373.12195122	155.085714286	353.325	307.014285714	516.073170732	271.027027027	496.243243243	556.078431373	565.311111111	234.103448276	446.405405405	339.0	637.029411765	403.622222222	334.04	209.2	670.663157895	966.666666667	643.0	301.557692308
alpha_rarefaction_43214_19.txt	43214	19	265.6	149.081081081	483.5	371.976744186	155.75	351.634146341	303.452054795	517.842105263	271.294117647	484.825581395	556.06	564.659090909	233.583333333	446.25	339.461538462	636.0	404.977272727	332.541666667	206.5	677.347826087	957.5	649.025641026	307.7
alpha_rarefaction_44757_0.txt	44757	0	262.263888889	149.0	482.555555556	370.068181818	155.0	351.170731707	303.936708861	514.8046875	271.029411765	485.75	555.06	558.529411765	227.941176471	446.0	339.0	639.935483871	405.857142857	336.541666667	207.666666667	672.010869565	972.896551724	642.69047619	304.630434783
alpha_rarefaction_44757_1.txt	44757	1	262.098591549	149.0	484.043478261	368.659574468	155.03125	349.282608696	305.563380282	514.325581395	271.025641026	491.072289157	561.630434783	561.735632184	230.303030303	446.075	339.0	626.5625	400.234042553	334.222222222	207.214285714	672.4	968.2	642.65	300.12244898
alpha_rarefaction_44757_2.txt	44757	2	261.567164179	149.0	480.0	370.857142857	155.096774194	347.82	303.04	514.484375	271.0	489.012987013	562.133333333	556.895348837	236.032258065	446.083333333	339.0	638.636363636	401.6875	333.730769231	205.894736842	673.625	971.464285714	638.76	305.9375
alpha_rarefaction_44757_3.txt	44757	3	261.690140845	149.171428571	481.4	370.441860465	155.0	348.022222222	304.763157895	514.3359375	271.085714286	493.133333333	559.446808511	559.785714286	231.181818182	446.073170732	339.0	635.228571429	406.622222222	337.0	206.8125	675.845360825	965.5	640.474576271	304.22
alpha_rarefaction_44757_4.txt	44757	4	262.114285714	149.176470588	484.5	371.234042553	155.0	350.162790698	302.766233766	514.1953125	271.0	486.581081081	559.727272727	559.450549451	229.6	446.416666667	339.0	636.6	401.0	338.625	207.583333333	673.191489362	973.5	643.355371901	300.294117647
alpha_rarefaction_44757_5.txt	44757	5	263.671875	149.303030303	478.333333333	372.642857143	155.777777778	347.591836735	303.481481481	512.108333333	271.0	484.575	567.75	561.344827586	231.777777778	446.078947368	339.0	632.794117647	405.8	333.37037037	207.583333333	676.681318681	970.7	649.623931624	306.428571429
alpha_rarefaction_44757_6.txt	44757	6	261.590909091	149.088235294	483.12	370.659574468	155.357142857	349.333333333	305.942857143	513.484375	271.3125	494.037974684	567.023255814	559.666666667	228.216216216	446.166666667	339.0	632.027777778	401.9	332.37037037	205.0	680.02247191	972.0	644.123966942	303.9375
alpha_rarefaction_44757_7.txt	44757	7	261.891891892	149.028571429	481.0	370.386363636	155.2	348.97826087	305.513888889	514.666666667	271.081081081	494.383561644	563.630434783	557.0	231.676470588	446.026315789	339.0	632.885714286	403.395833333	337.5	207.666666667	676.521276596	961.096774194	641.595041322	305.630434783
alpha_rarefaction_44757_8.txt	44757	8	262.671875	149.0	482.625	371.234042553	155.090909091	349.234042553	305.121621622	512.862903226	271.0	502.068493151	559.523809524	557.561797753	226.8	446.0	339.0	645.774193548	401.234042553	331.625	203.75	671.307692308	967.785714286	639.31147541	303.4
alpha_rarefaction_44757_9.txt	44757	9	261.904109589	149.0	481.75	372.162790698	155.03125	347.591836735	304.567567568	511.1953125	271.0	483.833333333	560.717391304	563.060240964	229.941176471	446.0	339.0	634.78125	405.282608696	334.04	210.5	672.885416667	976.2	643.536585366	302.6
alpha_rarefaction_44757_10.txt	44757	10	260.733333333	149.0	483.24	371.666666667	155.03125	350.326086957	304.916666667	514.461538462	271.085714286	497.614285714	557.444444444	560.243589744	229.277777778	446.157894737	338.0	633.228571429	402.6875	334.0	203.235294118	672.113207547	966.2	638.56557377	299.12244898
alpha_rarefaction_44757_11.txt	44757	11	261.791044776	149.0	482.076923077	370.727272727	155.0	349.333333333	302.987012987	515.459016393	271.081081081	489.0	560.319148936	559.561797753	228.216216216	446.025	339.0	637.588235294	406.977272727	330.555555556	205.117647059	673.375	963.193548387	634.90625	302.9375
alpha_rarefaction_44757_12.txt	44757	12	263.0	149.027027027	481.777777778	370.333333333	155.032258065	350.162790698	303.602739726	513.895522388	271.0	489.536585366	563.212765957	560.891304348	229.181818182	446.025	339.066666667	641.516129032	401.0	336.636363636	207.214285714	683.725274725	973.888888889	633.24	309.022222222
alpha_rarefaction_44757_13.txt	44757	13	262.791044776	149.090909091	480.076923077	370.591836735	155.0	349.234042553	303.7	515.007936508	271.029411765	488.037037037	563.066666667	561.7	231.59375	446.024390244	339.0	631.441176471	400.47826087	330.555555556	208.230769231	676.483870968	964.724137931	638.56097561	307.565217391
alpha_rarefaction_44757_14.txt	44757	14	261.544117647	149.029411765	483.24	371.234042553	155.206896552	347.895833333	304.876712329	513.848	271.181818182	500.108108108	559.826086957	562.709302326	228.972972973	446.285714286	339.0	636.636363636	402.395833333	335.04	205.25	676.521276596	970.161290323	638.954198473	297.784313725
alpha_rarefaction_44757_15.txt	44757	15	262.791044776	149.081081081	480.037037037	370.727272727	155.03125	348.666666667	303.310810811	512.054263566	271.0	481.776470588	562.92	564.365853659	228.6875	446.083333333	339.071428571	629.117647059	404.47826087	336.0	207.230769231	675.608247423	967.666666667	634.69047619	303.0
alpha_rarefaction_44757_16.txt	44757	16	262.130434783	149.03030303	482.043478261	372.090909091	155.090909091	349.234042553	307.318181818	514.346456693	271.029411765	492.0	559.734693878	556.164835165	233.53125	446.256410256	339.0	636.588235294	401.448979592	334.222222222	204.75	677.494505495	963.833333333	636.90625	300.918367347
alpha_rarefaction_44757_17.txt	44757	17	262.098591549	149.193548387	480.260869565	373.071428571	155.096774194	350.090909091	303.5	514.848	271.090909091	490.0	559.882352941	557.164835165	236.032258065	446.0	339.0	636.176470588	399.47826087	332.035714286	206.117647059	673.358695652	973.857142857	636.580645161	303.557692308
alpha_rarefaction_44757_18.txt	44757	18	262.544117647	149.0	480.076923077	368.936170213	155.0	348.022222222	303.602739726	514.603053435	271.0	500.31884058	555.529411765	562.186046512	231.285714286	446.025641026	339.214285714	631.447368421	397.725490196	333.730769231	206.8125	671.538461538	966.2	638.535433071	307.022222222
alpha_rarefaction_44757_19.txt	44757	19	261.916666667	149.088235294	482.25	370.857142857	155.090909091	349.317073171	305.121621622	513.693548387	271.09375	487.247058824	559.446808511	561.530120482	232.53125	446.081081081	339.0	637.636363636	402.934782609	334.222222222	206.25	672.421052632	970.107142857	635.380952381	302.294117647
alpha_rarefaction_46300_0.txt	46300	0	n/a	n/a	482.75	370.695652174	155.0	348.695652174	303.363636364	n/a	271.0	n/a	562.139534884	n/a	n/a	446.0	339.0	634.794117647	403.466666667	334.12	206.4	n/a	970.666666667	n/a	303.918367347
alpha_rarefaction_46300_1.txt	46300	1	n/a	n/a	482.4	371.022222222	155.0	348.695652174	303.363636364	n/a	271.0	n/a	562.139534884	n/a	n/a	446.0	339.0	634.794117647	402.47826087	334.12	206.4	n/a	970.666666667	n/a	303.918367347
alpha_rarefaction_46300_2.txt	46300	2	n/a	n/a	482.75	370.695652174	155.0	348.695652174	303.363636364	n/a	271.0	n/a	562.139534884	n/a	n/a	446.0	339.0	634.794117647	402.47826087	334.12	206.4	n/a	970.666666667	n/a	303.918367347
alpha_rarefaction_46300_3.txt	46300	3	n/a	n/a	482.75	370.695652174	155.0	348.695652174	303.363636364	n/a	271.0	n/a	562.139534884	n/a	n/a	446.0	339.0	634.794117647	402.47826087	334.12	206.25	n/a	970.666666667	n/a	303.918367347
alpha_rarefaction_46300_4.txt	46300	4	n/a	n/a	482.75	370.695652174	155.0	348.695652174	303.363636364	n/a	271.0	n/a	562.139534884	n/a	n/a	446.0	339.0	634.794117647	402.47826087	334.12	206.4	n/a	970.666666667	n/a	303.918367347
alpha_rarefaction_46300_5.txt	46300	5	n/a	n/a	484.043478261	370.695652174	155.0	348.695652174	303.363636364	n/a	271.0	n/a	562.139534884	n/a	n/a	446.0	339.0	634.794117647	400.782608696	334.12	206.4	n/a	970.666666667	n/a	305.083333333
alpha_rarefaction_46300_6.txt	46300	6	n/a	n/a	482.75	370.695652174	155.0	347.434782609	303.363636364	n/a	271.0	n/a	563.523809524	n/a	n/a	446.0	339.0	634.794117647	402.47826087	334.12	206.4	n/a	970.666666667	n/a	303.918367347
alpha_rarefaction_46300_7.txt	46300	7	n/a	n/a	482.4	370.695652174	155.0	348.695652174	303.363636364	n/a	271.0	n/a	562.139534884	n/a	n/a	446.0	339.0	634.794117647	403.466666667	334.12	206.4	n/a	970.666666667	n/a	303.918367347
alpha_rarefaction_46300_8.txt	46300	8	n/a	n/a	482.75	370.695652174	155.0	348.695652174	303.363636364	n/a	271.0	n/a	562.139534884	n/a	n/a	446.0	339.0	634.794117647	402.47826087	334.12	206.4	n/a	970.666666667	n/a	303.918367347
alpha_rarefaction_46300_9.txt	46300	9	n/a	n/a	482.75	370.695652174	155.0	349.022222222	303.363636364	n/a	271.0	n/a	562.139534884	n/a	n/a	446.0	339.0	634.794117647	402.47826087	334.12	206.4	n/a	970.666666667	n/a	303.918367347
alpha_rarefaction_46300_10.txt	46300	10	n/a	n/a	482.75	370.695652174	155.0	349.022222222	303.363636364	n/a	271.0	n/a	562.139534884	n/a	n/a	446.0	339.0	634.794117647	402.47826087	334.12	206.4	n/a	970.666666667	n/a	302.12244898
alpha_rarefaction_46300_11.txt	46300	11	n/a	n/a	482.75	370.695652174	155.0	348.695652174	303.363636364	n/a	271.0	n/a	562.139534884	n/a	n/a	446.0	339.0	634.794117647	402.234042553	335.04	206.4	n/a	970.666666667	n/a	303.918367347
alpha_rarefaction_46300_12.txt	46300	12	n/a	n/a	482.75	370.695652174	155.0	348.695652174	303.363636364	n/a	271.0	n/a	562.139534884	n/a	n/a	446.0	339.0	634.794117647	402.47826087	334.12	206.4	n/a	970.666666667	n/a	305.083333333
alpha_rarefaction_46300_13.txt	46300	13	n/a	n/a	482.75	370.695652174	155.0	348.695652174	303.363636364	n/a	271.0	n/a	562.139534884	n/a	n/a	446.0	339.0	634.794117647	403.195652174	334.12	206.4	n/a	970.666666667	n/a	303.918367347
alpha_rarefaction_46300_14.txt	46300	14	n/a	n/a	482.75	370.695652174	155.0	348.695652174	303.363636364	n/a	271.0	n/a	562.139534884	n/a	n/a	446.0	339.0	634.794117647	402.47826087	334.12	206.4	n/a	970.666666667	n/a	303.918367347
alpha_rarefaction_46300_15.txt	46300	15	n/a	n/a	482.75	370.695652174	155.0	348.695652174	303.363636364	n/a	271.0	n/a	563.523809524	n/a	n/a	446.0	339.0	634.794117647	403.466666667	334.12	206.4	n/a	970.666666667	n/a	303.918367347
alpha_rarefaction_46300_16.txt	46300	16	n/a	n/a	482.4	370.695652174	155.0	348.695652174	303.363636364	n/a	271.0	n/a	562.139534884	n/a	n/a	446.0	339.0	634.794117647	403.195652174	334.12	206.4	n/a	970.666666667	n/a	303.918367347
alpha_rarefaction_46300_17.txt	46300	17	n/a	n/a	482.75	370.695652174	155.0	348.695652174	303.363636364	n/a	271.0	n/a	562.139534884	n/a	n/a	446.0	339.0	634.794117647	402.47826087	334.12	206.4	n/a	970.666666667	n/a	303.918367347
alpha_rarefaction_46300_18.txt	46300	18	n/a	n/a	482.75	370.695652174	155.0	348.695652174	303.363636364	n/a	271.0	n/a	562.139534884	n/a	n/a	446.0	339.0	634.794117647	402.47826087	334.12	206.4	n/a	970.666666667	n/a	303.918367347
alpha_rarefaction_46300_19.txt	46300	19	n/a	n/a	482.75	370.695652174	155.0	348.695652174	303.363636364	n/a	271.0	n/a	562.139534884	n/a	n/a	446.0	339.0	634.794117647	402.47826087	334.12	206.4	n/a	970.666666667	n/a	303.918367347
