# Supplementary material for: The effects of genital myiasis on the diversity of the vaginal microbiota in female Bactrian camels
Source: BMC Vet Res. 2022 Mar 5;18:87. doi: 10.1186/s12917-022-03189-5 (PMC8897907; doi:10.1186/s12917-022-03189-5)
Supplement: Supplementary file 5 — Additional file 5. [file 12917_2022_3189_MOESM5_ESM.zip › MPL201709200_16s_yy/Treat1/B02_arare/alpha_div_collated/observed_species.txt]

	sequences per sample	iteration	A01	A02	A03	A04	A05	A06	A07	A08	A09	A10	A11	A12	A13	B01	B02	B03	B04	B05	B06	B07	B08	B09	B10
alpha_rarefaction_10_0.txt	10	0	8.0	8.0	9.0	6.0	9.0	9.0	8.0	9.0	9.0	7.0	10.0	7.0	7.0	8.0	8.0	9.0	8.0	8.0	7.0	7.0	9.0	9.0	7.0
alpha_rarefaction_10_1.txt	10	1	6.0	10.0	9.0	9.0	7.0	7.0	9.0	7.0	8.0	8.0	10.0	8.0	7.0	8.0	10.0	8.0	8.0	6.0	6.0	7.0	9.0	10.0	4.0
alpha_rarefaction_10_2.txt	10	2	6.0	8.0	8.0	7.0	6.0	10.0	9.0	10.0	8.0	7.0	9.0	9.0	7.0	8.0	5.0	9.0	7.0	9.0	6.0	7.0	9.0	9.0	5.0
alpha_rarefaction_10_3.txt	10	3	7.0	9.0	10.0	7.0	6.0	5.0	8.0	8.0	8.0	8.0	8.0	8.0	8.0	8.0	8.0	9.0	7.0	8.0	8.0	10.0	9.0	10.0	7.0
alpha_rarefaction_10_4.txt	10	4	7.0	7.0	7.0	6.0	6.0	8.0	10.0	8.0	7.0	10.0	9.0	6.0	6.0	9.0	8.0	9.0	7.0	6.0	9.0	6.0	7.0	9.0	5.0
alpha_rarefaction_10_5.txt	10	5	8.0	9.0	9.0	8.0	6.0	8.0	8.0	8.0	7.0	9.0	9.0	8.0	7.0	9.0	8.0	8.0	8.0	9.0	9.0	8.0	10.0	8.0	7.0
alpha_rarefaction_10_6.txt	10	6	6.0	7.0	9.0	7.0	7.0	8.0	6.0	6.0	7.0	7.0	7.0	8.0	8.0	7.0	8.0	9.0	9.0	9.0	5.0	8.0	9.0	6.0	6.0
alpha_rarefaction_10_7.txt	10	7	9.0	9.0	8.0	8.0	7.0	7.0	7.0	9.0	7.0	9.0	10.0	10.0	8.0	10.0	7.0	9.0	5.0	10.0	7.0	6.0	9.0	10.0	6.0
alpha_rarefaction_10_8.txt	10	8	9.0	9.0	9.0	8.0	6.0	8.0	9.0	9.0	6.0	8.0	9.0	9.0	7.0	9.0	7.0	9.0	8.0	9.0	6.0	7.0	10.0	9.0	6.0
alpha_rarefaction_10_9.txt	10	9	7.0	8.0	8.0	10.0	7.0	9.0	7.0	8.0	7.0	9.0	7.0	9.0	9.0	9.0	9.0	9.0	10.0	7.0	6.0	7.0	8.0	8.0	7.0
alpha_rarefaction_10_10.txt	10	10	7.0	5.0	9.0	9.0	6.0	6.0	6.0	7.0	9.0	7.0	8.0	8.0	8.0	10.0	8.0	8.0	8.0	10.0	5.0	9.0	9.0	8.0	6.0
alpha_rarefaction_10_11.txt	10	11	7.0	5.0	8.0	8.0	6.0	8.0	8.0	9.0	7.0	9.0	9.0	8.0	8.0	8.0	9.0	8.0	7.0	9.0	7.0	6.0	10.0	8.0	6.0
alpha_rarefaction_10_12.txt	10	12	6.0	6.0	9.0	8.0	5.0	7.0	9.0	10.0	8.0	8.0	9.0	10.0	9.0	8.0	7.0	10.0	10.0	10.0	6.0	9.0	10.0	9.0	5.0
alpha_rarefaction_10_13.txt	10	13	8.0	6.0	10.0	10.0	7.0	9.0	8.0	8.0	6.0	9.0	9.0	7.0	8.0	10.0	8.0	9.0	10.0	6.0	5.0	7.0	9.0	9.0	6.0
alpha_rarefaction_10_14.txt	10	14	6.0	9.0	8.0	9.0	6.0	8.0	8.0	8.0	8.0	10.0	9.0	10.0	7.0	8.0	6.0	10.0	7.0	10.0	6.0	10.0	9.0	8.0	6.0
alpha_rarefaction_10_15.txt	10	15	8.0	7.0	8.0	6.0	6.0	8.0	8.0	9.0	6.0	8.0	10.0	10.0	7.0	8.0	10.0	9.0	7.0	9.0	8.0	6.0	8.0	9.0	10.0
alpha_rarefaction_10_16.txt	10	16	6.0	7.0	7.0	8.0	4.0	6.0	8.0	9.0	9.0	6.0	8.0	9.0	6.0	9.0	5.0	8.0	7.0	7.0	5.0	9.0	10.0	7.0	6.0
alpha_rarefaction_10_17.txt	10	17	8.0	7.0	9.0	8.0	7.0	9.0	8.0	7.0	7.0	9.0	8.0	9.0	6.0	9.0	8.0	10.0	9.0	9.0	7.0	7.0	10.0	8.0	7.0
alpha_rarefaction_10_18.txt	10	18	8.0	7.0	9.0	10.0	7.0	5.0	9.0	6.0	6.0	8.0	7.0	9.0	9.0	9.0	8.0	9.0	9.0	9.0	6.0	6.0	8.0	8.0	5.0
alpha_rarefaction_10_19.txt	10	19	7.0	7.0	9.0	8.0	6.0	9.0	8.0	8.0	7.0	7.0	9.0	9.0	7.0	10.0	7.0	8.0	8.0	10.0	6.0	8.0	9.0	9.0	4.0
alpha_rarefaction_1553_0.txt	1553	0	95.0	58.0	209.0	157.0	55.0	137.0	103.0	129.0	106.0	105.0	180.0	148.0	80.0	194.0	171.0	284.0	157.0	133.0	90.0	191.0	414.0	178.0	90.0
alpha_rarefaction_1553_1.txt	1553	1	88.0	66.0	204.0	160.0	55.0	131.0	112.0	140.0	118.0	116.0	189.0	161.0	76.0	187.0	172.0	274.0	144.0	132.0	87.0	188.0	396.0	171.0	96.0
alpha_rarefaction_1553_2.txt	1553	2	84.0	67.0	213.0	167.0	55.0	135.0	105.0	137.0	99.0	118.0	190.0	134.0	85.0	190.0	183.0	291.0	135.0	146.0	83.0	197.0	386.0	177.0	86.0
alpha_rarefaction_1553_3.txt	1553	3	75.0	64.0	227.0	166.0	61.0	143.0	116.0	149.0	114.0	108.0	187.0	148.0	83.0	203.0	178.0	292.0	164.0	133.0	84.0	204.0	426.0	173.0	80.0
alpha_rarefaction_1553_4.txt	1553	4	84.0	70.0	209.0	178.0	55.0	137.0	96.0	130.0	108.0	120.0	191.0	146.0	88.0	201.0	152.0	305.0	143.0	142.0	78.0	185.0	376.0	176.0	88.0
alpha_rarefaction_1553_5.txt	1553	5	93.0	70.0	204.0	169.0	63.0	146.0	105.0	145.0	102.0	125.0	180.0	147.0	80.0	200.0	159.0	280.0	150.0	132.0	86.0	196.0	383.0	166.0	90.0
alpha_rarefaction_1553_6.txt	1553	6	87.0	64.0	211.0	155.0	64.0	134.0	96.0	145.0	107.0	123.0	183.0	155.0	89.0	212.0	187.0	293.0	149.0	145.0	80.0	199.0	411.0	169.0	96.0
alpha_rarefaction_1553_7.txt	1553	7	81.0	68.0	202.0	166.0	62.0	140.0	92.0	142.0	112.0	113.0	191.0	150.0	78.0	214.0	167.0	281.0	150.0	127.0	87.0	192.0	412.0	181.0	83.0
alpha_rarefaction_1553_8.txt	1553	8	80.0	66.0	211.0	156.0	56.0	143.0	109.0	143.0	113.0	123.0	184.0	153.0	79.0	184.0	161.0	279.0	143.0	134.0	83.0	201.0	395.0	165.0	88.0
alpha_rarefaction_1553_9.txt	1553	9	83.0	66.0	204.0	154.0	58.0	129.0	105.0	147.0	118.0	115.0	189.0	146.0	87.0	195.0	181.0	294.0	154.0	146.0	82.0	196.0	405.0	182.0	100.0
alpha_rarefaction_1553_10.txt	1553	10	74.0	67.0	189.0	158.0	63.0	143.0	103.0	130.0	115.0	119.0	183.0	155.0	79.0	201.0	172.0	299.0	139.0	138.0	80.0	199.0	388.0	177.0	87.0
alpha_rarefaction_1553_11.txt	1553	11	86.0	64.0	209.0	154.0	62.0	138.0	109.0	127.0	118.0	112.0	196.0	143.0	82.0	183.0	158.0	283.0	146.0	126.0	84.0	198.0	410.0	173.0	92.0
alpha_rarefaction_1553_12.txt	1553	12	81.0	72.0	209.0	160.0	59.0	123.0	108.0	145.0	108.0	117.0	193.0	165.0	83.0	204.0	159.0	276.0	152.0	147.0	84.0	203.0	401.0	177.0	94.0
alpha_rarefaction_1553_13.txt	1553	13	86.0	67.0	204.0	159.0	54.0	147.0	122.0	136.0	115.0	117.0	199.0	153.0	88.0	197.0	158.0	303.0	148.0	140.0	76.0	191.0	405.0	177.0	96.0
alpha_rarefaction_1553_14.txt	1553	14	84.0	70.0	206.0	162.0	58.0	139.0	104.0	144.0	112.0	118.0	180.0	153.0	74.0	189.0	170.0	289.0	147.0	132.0	85.0	192.0	407.0	185.0	85.0
alpha_rarefaction_1553_15.txt	1553	15	78.0	59.0	210.0	173.0	55.0	147.0	111.0	139.0	112.0	117.0	192.0	152.0	77.0	197.0	173.0	283.0	145.0	138.0	86.0	193.0	403.0	184.0	96.0
alpha_rarefaction_1553_16.txt	1553	16	87.0	63.0	208.0	163.0	61.0	144.0	110.0	135.0	114.0	127.0	190.0	157.0	90.0	202.0	176.0	284.0	157.0	135.0	92.0	188.0	427.0	178.0	101.0
alpha_rarefaction_1553_17.txt	1553	17	82.0	69.0	202.0	155.0	57.0	138.0	98.0	139.0	120.0	114.0	190.0	153.0	92.0	194.0	170.0	290.0	153.0	131.0	83.0	187.0	379.0	163.0	93.0
alpha_rarefaction_1553_18.txt	1553	18	81.0	65.0	218.0	175.0	64.0	131.0	109.0	142.0	104.0	125.0	189.0	134.0	86.0	201.0	169.0	291.0	148.0	132.0	83.0	189.0	388.0	169.0	95.0
alpha_rarefaction_1553_19.txt	1553	19	81.0	67.0	211.0	171.0	61.0	139.0	110.0	135.0	113.0	123.0	181.0	159.0	88.0	193.0	179.0	272.0	150.0	141.0	81.0	198.0	417.0	170.0	96.0
alpha_rarefaction_3096_0.txt	3096	0	104.0	78.0	285.0	221.0	75.0	185.0	140.0	198.0	151.0	167.0	269.0	210.0	99.0	256.0	218.0	382.0	191.0	183.0	122.0	278.0	558.0	248.0	123.0
alpha_rarefaction_3096_1.txt	3096	1	119.0	74.0	280.0	211.0	69.0	188.0	126.0	206.0	145.0	150.0	262.0	217.0	104.0	258.0	222.0	376.0	206.0	180.0	106.0	282.0	557.0	243.0	124.0
alpha_rarefaction_3096_2.txt	3096	2	102.0	81.0	289.0	200.0	71.0	180.0	137.0	198.0	132.0	155.0	263.0	219.0	113.0	274.0	225.0	386.0	179.0	182.0	112.0	268.0	572.0	245.0	111.0
alpha_rarefaction_3096_3.txt	3096	3	105.0	78.0	274.0	210.0	75.0	171.0	145.0	186.0	150.0	164.0	277.0	218.0	108.0	272.0	223.0	368.0	187.0	179.0	110.0	279.0	548.0	246.0	115.0
alpha_rarefaction_3096_4.txt	3096	4	107.0	77.0	281.0	211.0	69.0	190.0	136.0	206.0	145.0	173.0	272.0	219.0	100.0	269.0	211.0	388.0	205.0	182.0	109.0	250.0	573.0	245.0	115.0
alpha_rarefaction_3096_5.txt	3096	5	109.0	78.0	269.0	216.0	78.0	187.0	146.0	202.0	139.0	174.0	257.0	215.0	102.0	268.0	230.0	380.0	204.0	171.0	111.0	265.0	553.0	240.0	122.0
alpha_rarefaction_3096_6.txt	3096	6	111.0	86.0	279.0	210.0	75.0	184.0	142.0	188.0	148.0	168.0	256.0	209.0	103.0	274.0	223.0	377.0	200.0	182.0	107.0	284.0	585.0	240.0	139.0
alpha_rarefaction_3096_7.txt	3096	7	118.0	75.0	276.0	217.0	72.0	177.0	140.0	210.0	137.0	162.0	249.0	208.0	108.0	249.0	225.0	384.0	196.0	186.0	105.0	290.0	591.0	238.0	124.0
alpha_rarefaction_3096_8.txt	3096	8	120.0	81.0	290.0	216.0	76.0	174.0	138.0	196.0	145.0	172.0	260.0	207.0	92.0	271.0	218.0	381.0	183.0	180.0	119.0	282.0	541.0	248.0	122.0
alpha_rarefaction_3096_9.txt	3096	9	110.0	87.0	283.0	224.0	72.0	179.0	147.0	206.0	150.0	174.0	254.0	210.0	101.0	262.0	236.0	379.0	189.0	170.0	114.0	271.0	554.0	257.0	120.0
alpha_rarefaction_3096_10.txt	3096	10	108.0	81.0	287.0	204.0	77.0	187.0	129.0	196.0	150.0	161.0	261.0	216.0	98.0	254.0	231.0	371.0	201.0	180.0	106.0	288.0	561.0	258.0	133.0
alpha_rarefaction_3096_11.txt	3096	11	115.0	74.0	283.0	218.0	76.0	180.0	136.0	204.0	134.0	170.0	255.0	207.0	99.0	261.0	218.0	390.0	199.0	191.0	114.0	281.0	554.0	251.0	119.0
alpha_rarefaction_3096_12.txt	3096	12	109.0	81.0	271.0	204.0	82.0	175.0	142.0	208.0	144.0	154.0	275.0	222.0	96.0	257.0	228.0	379.0	197.0	182.0	112.0	273.0	575.0	254.0	123.0
alpha_rarefaction_3096_13.txt	3096	13	112.0	81.0	292.0	210.0	72.0	175.0	137.0	195.0	149.0	163.0	257.0	209.0	101.0	267.0	221.0	382.0	192.0	187.0	125.0	277.0	559.0	253.0	124.0
alpha_rarefaction_3096_14.txt	3096	14	111.0	76.0	282.0	224.0	78.0	194.0	133.0	207.0	151.0	153.0	260.0	213.0	108.0	265.0	219.0	378.0	197.0	170.0	117.0	257.0	555.0	241.0	131.0
alpha_rarefaction_3096_15.txt	3096	15	121.0	84.0	275.0	228.0	81.0	179.0	133.0	186.0	156.0	168.0	258.0	222.0	94.0	283.0	228.0	381.0	200.0	175.0	119.0	282.0	569.0	246.0	119.0
alpha_rarefaction_3096_16.txt	3096	16	110.0	74.0	289.0	217.0	78.0	177.0	146.0	203.0	153.0	166.0	259.0	200.0	100.0	260.0	212.0	374.0	200.0	187.0	114.0	282.0	566.0	241.0	119.0
alpha_rarefaction_3096_17.txt	3096	17	112.0	78.0	285.0	212.0	75.0	171.0	153.0	203.0	148.0	174.0	266.0	196.0	100.0	270.0	220.0	378.0	211.0	179.0	115.0	285.0	553.0	234.0	114.0
alpha_rarefaction_3096_18.txt	3096	18	106.0	84.0	286.0	202.0	79.0	200.0	132.0	205.0	137.0	169.0	259.0	222.0	97.0	265.0	208.0	370.0	187.0	173.0	113.0	286.0	544.0	234.0	133.0
alpha_rarefaction_3096_19.txt	3096	19	115.0	74.0	276.0	212.0	73.0	176.0	138.0	207.0	141.0	178.0	263.0	205.0	96.0	270.0	215.0	380.0	196.0	175.0	108.0	264.0	570.0	250.0	117.0
alpha_rarefaction_4639_0.txt	4639	0	132.0	90.0	321.0	243.0	86.0	203.0	156.0	249.0	171.0	191.0	315.0	273.0	114.0	315.0	254.0	433.0	239.0	214.0	128.0	347.0	664.0	289.0	147.0
alpha_rarefaction_4639_1.txt	4639	1	130.0	89.0	329.0	252.0	91.0	210.0	157.0	242.0	165.0	192.0	311.0	261.0	125.0	319.0	253.0	429.0	218.0	209.0	139.0	336.0	689.0	297.0	142.0
alpha_rarefaction_4639_2.txt	4639	2	136.0	94.0	343.0	239.0	83.0	208.0	147.0	258.0	169.0	195.0	305.0	257.0	128.0	308.0	257.0	432.0	231.0	206.0	132.0	318.0	644.0	283.0	142.0
alpha_rarefaction_4639_3.txt	4639	3	139.0	84.0	324.0	243.0	90.0	207.0	169.0	246.0	173.0	192.0	315.0	255.0	118.0	305.0	249.0	426.0	224.0	207.0	136.0	343.0	655.0	286.0	161.0
alpha_rarefaction_4639_4.txt	4639	4	140.0	89.0	326.0	249.0	91.0	222.0	159.0	252.0	179.0	192.0	311.0	263.0	121.0	321.0	267.0	427.0	237.0	208.0	132.0	336.0	674.0	297.0	148.0
alpha_rarefaction_4639_5.txt	4639	5	154.0	91.0	329.0	245.0	97.0	202.0	156.0	241.0	174.0	208.0	311.0	265.0	111.0	310.0	254.0	416.0	223.0	216.0	126.0	304.0	675.0	293.0	155.0
alpha_rarefaction_4639_6.txt	4639	6	144.0	94.0	327.0	240.0	86.0	214.0	169.0	240.0	174.0	196.0	304.0	265.0	121.0	314.0	248.0	433.0	233.0	207.0	126.0	334.0	648.0	283.0	143.0
alpha_rarefaction_4639_7.txt	4639	7	129.0	93.0	318.0	242.0	87.0	227.0	150.0	242.0	176.0	202.0	302.0	245.0	126.0	311.0	260.0	430.0	232.0	214.0	130.0	335.0	652.0	287.0	152.0
alpha_rarefaction_4639_8.txt	4639	8	141.0	92.0	320.0	248.0	84.0	210.0	158.0	253.0	172.0	198.0	303.0	271.0	128.0	317.0	246.0	429.0	222.0	213.0	127.0	332.0	648.0	281.0	142.0
alpha_rarefaction_4639_9.txt	4639	9	131.0	90.0	321.0	245.0	94.0	198.0	169.0	251.0	159.0	205.0	298.0	272.0	116.0	308.0	260.0	425.0	225.0	197.0	132.0	342.0	664.0	289.0	164.0
alpha_rarefaction_4639_10.txt	4639	10	130.0	89.0	326.0	245.0	85.0	214.0	165.0	227.0	161.0	193.0	311.0	256.0	112.0	315.0	257.0	426.0	219.0	211.0	146.0	344.0	668.0	293.0	142.0
alpha_rarefaction_4639_11.txt	4639	11	134.0	85.0	317.0	249.0	84.0	199.0	168.0	270.0	162.0	206.0	317.0	252.0	124.0	301.0	262.0	433.0	234.0	210.0	129.0	335.0	662.0	300.0	153.0
alpha_rarefaction_4639_12.txt	4639	12	135.0	91.0	328.0	231.0	85.0	213.0	156.0	244.0	164.0	195.0	303.0	256.0	126.0	299.0	256.0	430.0	218.0	217.0	128.0	340.0	669.0	287.0	142.0
alpha_rarefaction_4639_13.txt	4639	13	128.0	94.0	333.0	246.0	93.0	207.0	153.0	255.0	164.0	198.0	297.0	268.0	119.0	285.0	255.0	419.0	229.0	210.0	140.0	331.0	647.0	307.0	150.0
alpha_rarefaction_4639_14.txt	4639	14	120.0	99.0	308.0	236.0	80.0	215.0	164.0	254.0	181.0	210.0	305.0	269.0	110.0	315.0	251.0	412.0	220.0	206.0	120.0	324.0	653.0	303.0	149.0
alpha_rarefaction_4639_15.txt	4639	15	135.0	89.0	320.0	246.0	83.0	205.0	166.0	244.0	163.0	209.0	313.0	268.0	120.0	304.0	244.0	429.0	217.0	213.0	125.0	327.0	664.0	287.0	148.0
alpha_rarefaction_4639_16.txt	4639	16	132.0	89.0	325.0	245.0	83.0	215.0	159.0	268.0	165.0	194.0	319.0	257.0	110.0	307.0	253.0	428.0	233.0	205.0	125.0	321.0	634.0	289.0	136.0
alpha_rarefaction_4639_17.txt	4639	17	140.0	92.0	327.0	237.0	94.0	212.0	149.0	257.0	163.0	203.0	321.0	257.0	113.0	302.0	251.0	431.0	225.0	220.0	137.0	336.0	671.0	293.0	145.0
alpha_rarefaction_4639_18.txt	4639	18	124.0	85.0	316.0	249.0	95.0	218.0	164.0	249.0	168.0	212.0	301.0	253.0	105.0	312.0	252.0	442.0	232.0	207.0	139.0	339.0	651.0	293.0	143.0
alpha_rarefaction_4639_19.txt	4639	19	127.0	94.0	328.0	250.0	91.0	223.0	171.0	247.0	178.0	207.0	313.0	263.0	125.0	314.0	258.0	441.0	228.0	207.0	131.0	341.0	677.0	286.0	139.0
alpha_rarefaction_6182_0.txt	6182	0	150.0	93.0	367.0	262.0	95.0	226.0	178.0	282.0	181.0	221.0	335.0	311.0	129.0	340.0	266.0	459.0	253.0	229.0	138.0	388.0	734.0	325.0	147.0
alpha_rarefaction_6182_1.txt	6182	1	164.0	104.0	348.0	260.0	94.0	224.0	184.0	291.0	189.0	215.0	354.0	307.0	124.0	340.0	271.0	447.0	261.0	216.0	144.0	372.0	720.0	345.0	168.0
alpha_rarefaction_6182_2.txt	6182	2	154.0	92.0	349.0	261.0	98.0	222.0	179.0	278.0	182.0	225.0	364.0	304.0	126.0	337.0	278.0	471.0	258.0	233.0	134.0	379.0	719.0	338.0	165.0
alpha_rarefaction_6182_3.txt	6182	3	142.0	103.0	352.0	260.0	85.0	242.0	177.0	276.0	193.0	234.0	361.0	284.0	127.0	332.0	276.0	456.0	251.0	226.0	138.0	367.0	719.0	341.0	164.0
alpha_rarefaction_6182_4.txt	6182	4	156.0	96.0	351.0	255.0	89.0	241.0	184.0	282.0	189.0	223.0	346.0	296.0	133.0	340.0	273.0	473.0	242.0	234.0	136.0	365.0	737.0	341.0	161.0
alpha_rarefaction_6182_5.txt	6182	5	141.0	101.0	358.0	272.0	97.0	227.0	178.0	276.0	192.0	220.0	350.0	314.0	124.0	333.0	267.0	456.0	261.0	245.0	142.0	377.0	736.0	335.0	152.0
alpha_rarefaction_6182_6.txt	6182	6	148.0	101.0	346.0	256.0	96.0	228.0	175.0	285.0	189.0	229.0	365.0	303.0	133.0	327.0	266.0	463.0	250.0	240.0	131.0	383.0	735.0	325.0	160.0
alpha_rarefaction_6182_7.txt	6182	7	158.0	91.0	350.0	258.0	89.0	232.0	179.0	280.0	199.0	220.0	347.0	290.0	124.0	326.0	280.0	459.0	269.0	230.0	147.0	364.0	718.0	326.0	172.0
alpha_rarefaction_6182_8.txt	6182	8	144.0	95.0	345.0	262.0	95.0	229.0	176.0	280.0	186.0	214.0	349.0	297.0	125.0	326.0	279.0	454.0	250.0	229.0	148.0	377.0	736.0	333.0	162.0
alpha_rarefaction_6182_9.txt	6182	9	161.0	102.0	360.0	263.0	87.0	234.0	172.0	281.0	182.0	230.0	354.0	318.0	133.0	334.0	280.0	450.0	250.0	236.0	145.0	359.0	718.0	323.0	166.0
alpha_rarefaction_6182_10.txt	6182	10	148.0	96.0	345.0	274.0	98.0	233.0	180.0	290.0	196.0	213.0	364.0	305.0	127.0	336.0	268.0	462.0	257.0	231.0	139.0	355.0	726.0	333.0	151.0
alpha_rarefaction_6182_11.txt	6182	11	156.0	99.0	354.0	269.0	96.0	239.0	179.0	288.0	190.0	235.0	355.0	280.0	120.0	328.0	267.0	462.0	263.0	233.0	142.0	377.0	708.0	325.0	159.0
alpha_rarefaction_6182_12.txt	6182	12	146.0	97.0	357.0	266.0	97.0	242.0	169.0	272.0	181.0	218.0	346.0	294.0	131.0	339.0	272.0	455.0	262.0	209.0	128.0	400.0	725.0	340.0	173.0
alpha_rarefaction_6182_13.txt	6182	13	141.0	94.0	352.0	278.0	99.0	227.0	187.0	269.0	188.0	224.0	346.0	314.0	126.0	337.0	275.0	455.0	258.0	234.0	147.0	372.0	723.0	325.0	166.0
alpha_rarefaction_6182_14.txt	6182	14	147.0	96.0	346.0	262.0	100.0	227.0	175.0	271.0	189.0	213.0	328.0	297.0	124.0	328.0	272.0	448.0	257.0	233.0	138.0	385.0	754.0	331.0	163.0
alpha_rarefaction_6182_15.txt	6182	15	159.0	95.0	346.0	256.0	92.0	243.0	179.0	283.0	193.0	231.0	339.0	311.0	125.0	322.0	274.0	460.0	238.0	219.0	140.0	370.0	732.0	343.0	159.0
alpha_rarefaction_6182_16.txt	6182	16	150.0	95.0	358.0	252.0	101.0	239.0	165.0	276.0	185.0	220.0	360.0	298.0	134.0	331.0	282.0	459.0	252.0	229.0	139.0	351.0	732.0	326.0	154.0
alpha_rarefaction_6182_17.txt	6182	17	155.0	90.0	356.0	262.0	95.0	227.0	169.0	294.0	189.0	229.0	346.0	295.0	122.0	324.0	270.0	464.0	250.0	227.0	142.0	397.0	710.0	324.0	165.0
alpha_rarefaction_6182_18.txt	6182	18	154.0	101.0	345.0	271.0	94.0	238.0	186.0	283.0	187.0	231.0	350.0	296.0	120.0	336.0	262.0	451.0	254.0	220.0	150.0	357.0	732.0	325.0	155.0
alpha_rarefaction_6182_19.txt	6182	19	149.0	104.0	349.0	258.0	90.0	242.0	171.0	275.0	194.0	221.0	347.0	294.0	126.0	330.0	258.0	463.0	249.0	218.0	146.0	364.0	733.0	325.0	160.0
alpha_rarefaction_7725_0.txt	7725	0	154.0	100.0	383.0	280.0	112.0	249.0	189.0	300.0	200.0	244.0	380.0	328.0	138.0	352.0	282.0	490.0	265.0	227.0	152.0	405.0	783.0	368.0	176.0
alpha_rarefaction_7725_1.txt	7725	1	158.0	101.0	367.0	286.0	104.0	248.0	187.0	307.0	202.0	252.0	390.0	324.0	143.0	346.0	297.0	490.0	266.0	243.0	147.0	408.0	779.0	357.0	170.0
alpha_rarefaction_7725_2.txt	7725	2	158.0	105.0	368.0	288.0	106.0	246.0	189.0	303.0	194.0	245.0	373.0	343.0	142.0	358.0	287.0	481.0	275.0	248.0	161.0	408.0	781.0	346.0	170.0
alpha_rarefaction_7725_3.txt	7725	3	160.0	103.0	370.0	279.0	100.0	244.0	184.0	328.0	200.0	246.0	373.0	322.0	134.0	354.0	297.0	473.0	272.0	243.0	150.0	399.0	778.0	340.0	175.0
alpha_rarefaction_7725_4.txt	7725	4	167.0	103.0	369.0	286.0	102.0	256.0	188.0	314.0	201.0	249.0	386.0	342.0	138.0	357.0	283.0	480.0	271.0	250.0	151.0	427.0	776.0	364.0	177.0
alpha_rarefaction_7725_5.txt	7725	5	151.0	108.0	371.0	300.0	102.0	244.0	197.0	313.0	196.0	250.0	382.0	314.0	131.0	349.0	280.0	473.0	271.0	249.0	152.0	414.0	765.0	356.0	177.0
alpha_rarefaction_7725_6.txt	7725	6	166.0	104.0	368.0	274.0	98.0	252.0	185.0	316.0	202.0	247.0	369.0	348.0	138.0	366.0	286.0	488.0	270.0	238.0	154.0	401.0	780.0	362.0	171.0
alpha_rarefaction_7725_7.txt	7725	7	157.0	109.0	369.0	292.0	103.0	254.0	184.0	290.0	199.0	242.0	378.0	314.0	151.0	356.0	286.0	491.0	275.0	241.0	152.0	404.0	777.0	350.0	173.0
alpha_rarefaction_7725_8.txt	7725	8	165.0	103.0	374.0	278.0	106.0	250.0	195.0	317.0	207.0	266.0	382.0	333.0	140.0	348.0	294.0	490.0	269.0	243.0	148.0	405.0	761.0	346.0	174.0
alpha_rarefaction_7725_9.txt	7725	9	160.0	107.0	374.0	290.0	107.0	246.0	197.0	313.0	192.0	259.0	372.0	336.0	146.0	361.0	278.0	479.0	263.0	247.0	154.0	425.0	761.0	351.0	178.0
alpha_rarefaction_7725_10.txt	7725	10	166.0	106.0	376.0	287.0	101.0	252.0	194.0	327.0	192.0	249.0	391.0	337.0	142.0	350.0	281.0	490.0	268.0	247.0	151.0	418.0	775.0	362.0	170.0
alpha_rarefaction_7725_11.txt	7725	11	151.0	107.0	370.0	289.0	107.0	257.0	180.0	323.0	199.0	250.0	386.0	336.0	137.0	359.0	276.0	468.0	287.0	251.0	154.0	417.0	771.0	362.0	163.0
alpha_rarefaction_7725_12.txt	7725	12	159.0	100.0	367.0	288.0	104.0	246.0	187.0	298.0	198.0	263.0	392.0	336.0	136.0	355.0	284.0	475.0	265.0	249.0	139.0	404.0	782.0	357.0	173.0
alpha_rarefaction_7725_13.txt	7725	13	162.0	109.0	362.0	277.0	107.0	260.0	191.0	325.0	193.0	257.0	392.0	326.0	137.0	366.0	276.0	482.0	271.0	244.0	169.0	425.0	763.0	351.0	171.0
alpha_rarefaction_7725_14.txt	7725	14	163.0	98.0	373.0	285.0	111.0	260.0	186.0	295.0	188.0	244.0	380.0	336.0	134.0	368.0	287.0	494.0	277.0	236.0	152.0	410.0	750.0	363.0	175.0
alpha_rarefaction_7725_15.txt	7725	15	164.0	103.0	368.0	286.0	106.0	246.0	183.0	299.0	191.0	247.0	386.0	316.0	138.0	358.0	285.0	475.0	277.0	245.0	146.0	412.0	777.0	346.0	183.0
alpha_rarefaction_7725_16.txt	7725	16	172.0	107.0	372.0	285.0	109.0	262.0	208.0	317.0	189.0	247.0	386.0	303.0	133.0	350.0	282.0	487.0	276.0	227.0	151.0	412.0	778.0	353.0	176.0
alpha_rarefaction_7725_17.txt	7725	17	163.0	103.0	386.0	280.0	103.0	251.0	184.0	321.0	198.0	247.0	362.0	316.0	145.0	341.0	300.0	477.0	271.0	240.0	165.0	411.0	771.0	371.0	179.0
alpha_rarefaction_7725_18.txt	7725	18	168.0	106.0	385.0	278.0	103.0	254.0	194.0	310.0	205.0	249.0	381.0	315.0	145.0	360.0	292.0	479.0	278.0	243.0	155.0	393.0	773.0	351.0	174.0
alpha_rarefaction_7725_19.txt	7725	19	159.0	100.0	388.0	281.0	108.0	249.0	196.0	311.0	212.0	259.0	375.0	352.0	136.0	360.0	283.0	481.0	276.0	245.0	151.0	401.0	776.0	368.0	191.0
alpha_rarefaction_9268_0.txt	9268	0	171.0	110.0	391.0	289.0	116.0	251.0	216.0	340.0	211.0	280.0	405.0	357.0	144.0	366.0	301.0	493.0	293.0	261.0	157.0	441.0	799.0	397.0	185.0
alpha_rarefaction_9268_1.txt	9268	1	172.0	119.0	389.0	298.0	120.0	266.0	202.0	344.0	214.0	278.0	405.0	353.0	149.0	380.0	303.0	505.0	291.0	254.0	164.0	446.0	818.0	380.0	179.0
alpha_rarefaction_9268_2.txt	9268	2	178.0	110.0	381.0	305.0	108.0	252.0	201.0	332.0	198.0	283.0	403.0	364.0	140.0	362.0	294.0	494.0	292.0	252.0	161.0	435.0	820.0	402.0	183.0
alpha_rarefaction_9268_3.txt	9268	3	175.0	106.0	394.0	286.0	113.0	270.0	206.0	341.0	210.0	268.0	392.0	352.0	150.0	372.0	295.0	499.0	292.0	244.0	159.0	450.0	809.0	387.0	181.0
alpha_rarefaction_9268_4.txt	9268	4	166.0	111.0	379.0	292.0	106.0	273.0	204.0	345.0	216.0	274.0	396.0	347.0	142.0	370.0	309.0	489.0	305.0	249.0	162.0	453.0	810.0	389.0	197.0
alpha_rarefaction_9268_5.txt	9268	5	178.0	115.0	389.0	309.0	106.0	263.0	194.0	340.0	220.0	277.0	390.0	351.0	147.0	369.0	296.0	502.0	270.0	257.0	154.0	416.0	800.0	390.0	189.0
alpha_rarefaction_9268_6.txt	9268	6	181.0	107.0	387.0	291.0	105.0	267.0	213.0	337.0	210.0	269.0	391.0	346.0	149.0	364.0	294.0	500.0	289.0	257.0	155.0	443.0	796.0	389.0	196.0
alpha_rarefaction_9268_7.txt	9268	7	165.0	116.0	382.0	289.0	106.0	274.0	210.0	345.0	204.0	283.0	390.0	349.0	156.0	382.0	290.0	498.0	297.0	248.0	163.0	454.0	813.0	386.0	192.0
alpha_rarefaction_9268_8.txt	9268	8	164.0	108.0	395.0	295.0	107.0	269.0	197.0	344.0	217.0	276.0	399.0	363.0	152.0	371.0	298.0	489.0	285.0	250.0	153.0	453.0	807.0	402.0	194.0
alpha_rarefaction_9268_9.txt	9268	9	181.0	111.0	395.0	305.0	110.0	265.0	202.0	349.0	221.0	276.0	404.0	368.0	154.0	373.0	297.0	499.0	283.0	255.0	161.0	448.0	807.0	377.0	194.0
alpha_rarefaction_9268_10.txt	9268	10	169.0	104.0	390.0	290.0	113.0	268.0	197.0	326.0	212.0	274.0	407.0	365.0	149.0	368.0	299.0	496.0	289.0	255.0	167.0	444.0	808.0	384.0	192.0
alpha_rarefaction_9268_11.txt	9268	11	180.0	111.0	386.0	298.0	110.0	262.0	208.0	338.0	210.0	259.0	403.0	355.0	144.0	368.0	299.0	512.0	284.0	260.0	160.0	445.0	807.0	382.0	198.0
alpha_rarefaction_9268_12.txt	9268	12	176.0	113.0	387.0	289.0	111.0	257.0	201.0	347.0	210.0	256.0	409.0	335.0	141.0	366.0	304.0	495.0	279.0	254.0	166.0	439.0	801.0	395.0	184.0
alpha_rarefaction_9268_13.txt	9268	13	173.0	109.0	393.0	289.0	109.0	266.0	203.0	345.0	214.0	272.0	394.0	366.0	140.0	378.0	293.0	504.0	285.0	259.0	156.0	455.0	813.0	391.0	178.0
alpha_rarefaction_9268_14.txt	9268	14	176.0	106.0	395.0	290.0	121.0	268.0	191.0	333.0	201.0	272.0	400.0	362.0	160.0	378.0	290.0	493.0	287.0	252.0	160.0	447.0	795.0	383.0	199.0
alpha_rarefaction_9268_15.txt	9268	15	180.0	104.0	397.0	289.0	115.0	255.0	196.0	342.0	211.0	273.0	406.0	336.0	145.0	361.0	300.0	504.0	288.0	251.0	166.0	428.0	816.0	395.0	186.0
alpha_rarefaction_9268_16.txt	9268	16	175.0	109.0	383.0	290.0	114.0	265.0	215.0	340.0	221.0	257.0	401.0	355.0	149.0	367.0	296.0	487.0	284.0	262.0	165.0	443.0	794.0	385.0	190.0
alpha_rarefaction_9268_17.txt	9268	17	177.0	93.0	385.0	294.0	109.0	261.0	199.0	337.0	220.0	264.0	400.0	369.0	155.0	348.0	294.0	492.0	286.0	256.0	162.0	456.0	807.0	378.0	192.0
alpha_rarefaction_9268_18.txt	9268	18	179.0	118.0	390.0	294.0	109.0	259.0	200.0	344.0	208.0	273.0	404.0	357.0	145.0	372.0	292.0	494.0	304.0	255.0	162.0	437.0	816.0	395.0	185.0
alpha_rarefaction_9268_19.txt	9268	19	174.0	111.0	392.0	279.0	119.0	268.0	208.0	339.0	202.0	269.0	403.0	359.0	142.0	365.0	293.0	493.0	280.0	254.0	165.0	453.0	808.0	389.0	182.0
alpha_rarefaction_10811_0.txt	10811	0	187.0	108.0	403.0	306.0	120.0	276.0	197.0	358.0	211.0	279.0	420.0	373.0	160.0	386.0	307.0	519.0	295.0	259.0	166.0	466.0	829.0	407.0	196.0
alpha_rarefaction_10811_1.txt	10811	1	176.0	118.0	401.0	301.0	113.0	267.0	209.0	358.0	224.0	283.0	418.0	374.0	153.0	386.0	301.0	509.0	306.0	267.0	164.0	467.0	824.0	411.0	206.0
alpha_rarefaction_10811_2.txt	10811	2	195.0	124.0	395.0	300.0	116.0	278.0	208.0	361.0	224.0	293.0	413.0	393.0	160.0	387.0	298.0	525.0	313.0	262.0	167.0	463.0	835.0	415.0	198.0
alpha_rarefaction_10811_3.txt	10811	3	186.0	111.0	395.0	298.0	118.0	266.0	209.0	343.0	228.0	294.0	424.0	384.0	153.0	395.0	311.0	526.0	306.0	262.0	176.0	469.0	827.0	396.0	190.0
alpha_rarefaction_10811_4.txt	10811	4	195.0	111.0	411.0	312.0	111.0	276.0	217.0	377.0	223.0	293.0	422.0	373.0	159.0	389.0	307.0	507.0	297.0	259.0	170.0	445.0	823.0	391.0	205.0
alpha_rarefaction_10811_5.txt	10811	5	177.0	113.0	403.0	315.0	118.0	276.0	222.0	359.0	228.0	295.0	419.0	379.0	145.0	381.0	310.0	516.0	311.0	264.0	175.0	468.0	819.0	398.0	197.0
alpha_rarefaction_10811_6.txt	10811	6	181.0	114.0	403.0	306.0	117.0	281.0	211.0	345.0	225.0	287.0	419.0	381.0	153.0	389.0	299.0	509.0	300.0	269.0	167.0	445.0	813.0	421.0	192.0
alpha_rarefaction_10811_7.txt	10811	7	180.0	110.0	407.0	299.0	122.0	277.0	223.0	350.0	228.0	281.0	425.0	386.0	154.0	382.0	301.0	507.0	308.0	271.0	165.0	443.0	833.0	415.0	197.0
alpha_rarefaction_10811_8.txt	10811	8	181.0	112.0	397.0	302.0	118.0	274.0	208.0	346.0	219.0	286.0	425.0	384.0	157.0	375.0	302.0	514.0	303.0	257.0	167.0	480.0	845.0	396.0	202.0
alpha_rarefaction_10811_9.txt	10811	9	174.0	111.0	406.0	314.0	115.0	280.0	215.0	355.0	226.0	295.0	417.0	385.0	161.0	389.0	317.0	508.0	292.0	257.0	167.0	467.0	840.0	408.0	205.0
alpha_rarefaction_10811_10.txt	10811	10	185.0	114.0	391.0	301.0	125.0	274.0	219.0	359.0	220.0	297.0	423.0	379.0	161.0	382.0	307.0	514.0	304.0	264.0	169.0	457.0	838.0	405.0	196.0
alpha_rarefaction_10811_11.txt	10811	11	198.0	115.0	397.0	305.0	114.0	279.0	206.0	355.0	210.0	289.0	416.0	371.0	151.0	382.0	306.0	518.0	300.0	258.0	157.0	467.0	827.0	400.0	197.0
alpha_rarefaction_10811_12.txt	10811	12	180.0	110.0	407.0	303.0	119.0	275.0	204.0	359.0	223.0	288.0	409.0	365.0	151.0	389.0	311.0	516.0	294.0	263.0	168.0	450.0	827.0	415.0	203.0
alpha_rarefaction_10811_13.txt	10811	13	186.0	109.0	402.0	300.0	118.0	269.0	218.0	379.0	216.0	285.0	420.0	385.0	157.0	385.0	302.0	508.0	310.0	256.0	172.0	439.0	828.0	401.0	196.0
alpha_rarefaction_10811_14.txt	10811	14	183.0	113.0	397.0	307.0	115.0	271.0	209.0	356.0	224.0	299.0	415.0	389.0	147.0	386.0	308.0	517.0	293.0	265.0	164.0	471.0	827.0	399.0	197.0
alpha_rarefaction_10811_15.txt	10811	15	179.0	108.0	405.0	310.0	127.0	269.0	215.0	363.0	223.0	282.0	430.0	376.0	148.0	387.0	306.0	514.0	306.0	264.0	165.0	466.0	825.0	400.0	205.0
alpha_rarefaction_10811_16.txt	10811	16	179.0	115.0	403.0	309.0	119.0	274.0	212.0	354.0	219.0	296.0	405.0	380.0	146.0	383.0	306.0	516.0	286.0	261.0	170.0	471.0	832.0	391.0	199.0
alpha_rarefaction_10811_17.txt	10811	17	193.0	117.0	396.0	304.0	114.0	279.0	215.0	382.0	223.0	276.0	416.0	389.0	153.0	381.0	305.0	512.0	302.0	264.0	165.0	459.0	828.0	398.0	196.0
alpha_rarefaction_10811_18.txt	10811	18	191.0	126.0	396.0	304.0	115.0	273.0	217.0	360.0	226.0	289.0	402.0	370.0	154.0	384.0	310.0	515.0	310.0	273.0	165.0	484.0	826.0	412.0	196.0
alpha_rarefaction_10811_19.txt	10811	19	185.0	101.0	405.0	306.0	121.0	268.0	197.0	358.0	211.0	294.0	421.0	371.0	144.0	374.0	305.0	506.0	297.0	273.0	164.0	461.0	838.0	424.0	194.0
alpha_rarefaction_12354_0.txt	12354	0	204.0	114.0	412.0	321.0	118.0	285.0	235.0	390.0	233.0	304.0	433.0	396.0	160.0	391.0	314.0	525.0	317.0	271.0	170.0	486.0	849.0	435.0	205.0
alpha_rarefaction_12354_1.txt	12354	1	187.0	122.0	414.0	323.0	120.0	284.0	212.0	380.0	221.0	306.0	432.0	404.0	164.0	391.0	313.0	515.0	304.0	275.0	173.0	485.0	850.0	410.0	195.0
alpha_rarefaction_12354_2.txt	12354	2	203.0	122.0	418.0	318.0	118.0	284.0	227.0	370.0	231.0	307.0	436.0	398.0	170.0	386.0	309.0	526.0	299.0	284.0	169.0	485.0	849.0	418.0	205.0
alpha_rarefaction_12354_3.txt	12354	3	191.0	113.0	409.0	311.0	121.0	273.0	229.0	386.0	220.0	307.0	438.0	387.0	153.0	389.0	310.0	523.0	292.0	272.0	174.0	483.0	852.0	422.0	204.0
alpha_rarefaction_12354_4.txt	12354	4	194.0	119.0	424.0	318.0	123.0	296.0	215.0	366.0	225.0	308.0	442.0	389.0	156.0	398.0	308.0	522.0	312.0	276.0	162.0	467.0	846.0	423.0	208.0
alpha_rarefaction_12354_5.txt	12354	5	195.0	119.0	409.0	316.0	121.0	279.0	218.0	375.0	227.0	313.0	439.0	393.0	158.0	392.0	311.0	523.0	307.0	267.0	171.0	461.0	855.0	431.0	198.0
alpha_rarefaction_12354_6.txt	12354	6	189.0	117.0	416.0	315.0	120.0	282.0	225.0	371.0	216.0	319.0	439.0	388.0	156.0	399.0	314.0	521.0	305.0	266.0	174.0	489.0	850.0	431.0	211.0
alpha_rarefaction_12354_7.txt	12354	7	199.0	128.0	413.0	310.0	113.0	284.0	227.0	379.0	228.0	308.0	440.0	396.0	161.0	397.0	315.0	525.0	320.0	269.0	174.0	486.0	868.0	432.0	208.0
alpha_rarefaction_12354_8.txt	12354	8	200.0	115.0	412.0	321.0	127.0	282.0	223.0	401.0	222.0	309.0	442.0	388.0	161.0	389.0	320.0	526.0	307.0	281.0	170.0	466.0	852.0	428.0	204.0
alpha_rarefaction_12354_9.txt	12354	9	188.0	116.0	418.0	306.0	117.0	277.0	210.0	377.0	240.0	294.0	434.0	392.0	164.0	390.0	312.0	513.0	309.0	272.0	174.0	493.0	846.0	411.0	204.0
alpha_rarefaction_12354_10.txt	12354	10	207.0	120.0	416.0	311.0	123.0	288.0	219.0	378.0	234.0	309.0	434.0	390.0	162.0	396.0	306.0	535.0	313.0	273.0	170.0	487.0	855.0	439.0	201.0
alpha_rarefaction_12354_11.txt	12354	11	196.0	117.0	411.0	313.0	116.0	288.0	233.0	367.0	227.0	307.0	443.0	404.0	158.0	386.0	304.0	516.0	304.0	273.0	174.0	476.0	843.0	419.0	213.0
alpha_rarefaction_12354_12.txt	12354	12	192.0	128.0	408.0	298.0	121.0	284.0	220.0	379.0	225.0	302.0	440.0	401.0	154.0	398.0	310.0	526.0	309.0	268.0	169.0	473.0	849.0	439.0	211.0
alpha_rarefaction_12354_13.txt	12354	13	185.0	112.0	423.0	311.0	126.0	283.0	232.0	377.0	227.0	313.0	437.0	389.0	160.0	384.0	315.0	513.0	315.0	269.0	171.0	486.0	862.0	445.0	210.0
alpha_rarefaction_12354_14.txt	12354	14	190.0	115.0	414.0	315.0	118.0	283.0	223.0	377.0	222.0	304.0	446.0	397.0	159.0	384.0	311.0	527.0	319.0	264.0	174.0	496.0	847.0	436.0	216.0
alpha_rarefaction_12354_15.txt	12354	15	200.0	133.0	411.0	316.0	122.0	287.0	229.0	387.0	228.0	308.0	428.0	402.0	154.0	399.0	314.0	520.0	314.0	280.0	164.0	491.0	844.0	432.0	213.0
alpha_rarefaction_12354_16.txt	12354	16	186.0	122.0	409.0	315.0	124.0	289.0	229.0	377.0	232.0	298.0	444.0	398.0	152.0	384.0	313.0	522.0	303.0	272.0	174.0	492.0	858.0	431.0	203.0
alpha_rarefaction_12354_17.txt	12354	17	192.0	118.0	403.0	317.0	114.0	294.0	229.0	375.0	224.0	306.0	428.0	393.0	166.0	394.0	310.0	528.0	318.0	271.0	169.0	490.0	856.0	423.0	207.0
alpha_rarefaction_12354_18.txt	12354	18	199.0	113.0	409.0	312.0	123.0	273.0	224.0	375.0	227.0	287.0	441.0	402.0	153.0	397.0	313.0	521.0	314.0	268.0	173.0	482.0	842.0	423.0	201.0
alpha_rarefaction_12354_19.txt	12354	19	195.0	122.0	415.0	327.0	118.0	285.0	212.0	368.0	228.0	298.0	428.0	398.0	161.0	384.0	304.0	520.0	312.0	270.0	168.0	486.0	850.0	429.0	212.0
alpha_rarefaction_13897_0.txt	13897	0	205.0	117.0	424.0	310.0	131.0	302.0	228.0	398.0	236.0	308.0	451.0	415.0	168.0	394.0	315.0	528.0	324.0	279.0	168.0	506.0	859.0	444.0	205.0
alpha_rarefaction_13897_1.txt	13897	1	201.0	121.0	420.0	314.0	133.0	290.0	232.0	391.0	214.0	316.0	453.0	406.0	175.0	401.0	307.0	526.0	325.0	280.0	175.0	501.0	872.0	439.0	222.0
alpha_rarefaction_13897_2.txt	13897	2	196.0	122.0	413.0	322.0	118.0	294.0	220.0	398.0	229.0	323.0	441.0	397.0	164.0	397.0	314.0	527.0	325.0	272.0	175.0	511.0	867.0	451.0	214.0
alpha_rarefaction_13897_3.txt	13897	3	189.0	119.0	429.0	313.0	131.0	293.0	229.0	398.0	231.0	334.0	446.0	404.0	168.0	402.0	314.0	532.0	328.0	278.0	178.0	512.0	854.0	458.0	214.0
alpha_rarefaction_13897_4.txt	13897	4	196.0	119.0	426.0	329.0	127.0	306.0	231.0	393.0	228.0	318.0	443.0	418.0	159.0	401.0	315.0	533.0	338.0	278.0	176.0	500.0	862.0	453.0	219.0
alpha_rarefaction_13897_5.txt	13897	5	208.0	121.0	427.0	327.0	127.0	299.0	240.0	380.0	230.0	320.0	457.0	423.0	173.0	400.0	313.0	544.0	317.0	285.0	180.0	504.0	873.0	445.0	216.0
alpha_rarefaction_13897_6.txt	13897	6	200.0	117.0	428.0	329.0	132.0	286.0	231.0	402.0	230.0	326.0	453.0	422.0	160.0	406.0	313.0	534.0	327.0	279.0	172.0	509.0	876.0	440.0	205.0
alpha_rarefaction_13897_7.txt	13897	7	194.0	118.0	422.0	315.0	130.0	300.0	237.0	385.0	243.0	315.0	449.0	421.0	175.0	402.0	314.0	523.0	317.0	276.0	173.0	504.0	865.0	441.0	225.0
alpha_rarefaction_13897_8.txt	13897	8	204.0	118.0	414.0	323.0	129.0	300.0	228.0	400.0	231.0	337.0	452.0	409.0	168.0	397.0	322.0	533.0	326.0	277.0	180.0	501.0	869.0	449.0	223.0
alpha_rarefaction_13897_9.txt	13897	9	208.0	125.0	433.0	325.0	126.0	299.0	222.0	401.0	235.0	341.0	441.0	419.0	171.0	396.0	312.0	524.0	320.0	273.0	174.0	489.0	865.0	427.0	211.0
alpha_rarefaction_13897_10.txt	13897	10	189.0	121.0	423.0	312.0	127.0	306.0	226.0	398.0	229.0	319.0	454.0	407.0	164.0	406.0	315.0	531.0	338.0	281.0	177.0	513.0	870.0	430.0	219.0
alpha_rarefaction_13897_11.txt	13897	11	202.0	121.0	415.0	324.0	116.0	292.0	228.0	388.0	235.0	322.0	448.0	410.0	164.0	400.0	317.0	528.0	317.0	272.0	181.0	508.0	860.0	442.0	223.0
alpha_rarefaction_13897_12.txt	13897	12	199.0	120.0	429.0	326.0	129.0	293.0	234.0	398.0	232.0	306.0	441.0	404.0	161.0	406.0	316.0	526.0	317.0	277.0	174.0	482.0	860.0	451.0	219.0
alpha_rarefaction_13897_13.txt	13897	13	202.0	116.0	422.0	322.0	134.0	298.0	228.0	379.0	236.0	317.0	459.0	413.0	162.0	399.0	315.0	536.0	323.0	278.0	182.0	510.0	862.0	437.0	219.0
alpha_rarefaction_13897_14.txt	13897	14	193.0	124.0	426.0	327.0	128.0	299.0	233.0	388.0	228.0	311.0	441.0	413.0	170.0	408.0	312.0	526.0	317.0	278.0	178.0	506.0	869.0	437.0	210.0
alpha_rarefaction_13897_15.txt	13897	15	196.0	114.0	415.0	321.0	124.0	288.0	239.0	389.0	235.0	326.0	450.0	397.0	170.0	401.0	311.0	531.0	315.0	280.0	173.0	512.0	868.0	449.0	220.0
alpha_rarefaction_13897_16.txt	13897	16	205.0	121.0	408.0	323.0	125.0	298.0	228.0	390.0	231.0	325.0	456.0	419.0	163.0	404.0	317.0	535.0	306.0	283.0	166.0	514.0	869.0	443.0	223.0
alpha_rarefaction_13897_17.txt	13897	17	206.0	125.0	414.0	317.0	130.0	293.0	222.0	396.0	234.0	311.0	431.0	416.0	164.0	401.0	310.0	523.0	316.0	285.0	174.0	502.0	851.0	461.0	211.0
alpha_rarefaction_13897_18.txt	13897	18	199.0	120.0	423.0	321.0	129.0	289.0	245.0	406.0	232.0	314.0	447.0	417.0	158.0	395.0	322.0	529.0	311.0	282.0	170.0	511.0	876.0	424.0	207.0
alpha_rarefaction_13897_19.txt	13897	19	198.0	120.0	424.0	322.0	127.0	294.0	242.0	386.0	228.0	314.0	452.0	419.0	170.0	402.0	314.0	521.0	315.0	275.0	174.0	511.0	878.0	459.0	232.0
alpha_rarefaction_15440_0.txt	15440	0	201.0	129.0	426.0	326.0	124.0	294.0	254.0	412.0	235.0	338.0	456.0	429.0	172.0	402.0	314.0	536.0	329.0	283.0	179.0	523.0	883.0	446.0	223.0
alpha_rarefaction_15440_1.txt	15440	1	205.0	124.0	430.0	327.0	137.0	297.0	242.0	399.0	234.0	342.0	465.0	416.0	178.0	406.0	316.0	538.0	332.0	287.0	181.0	524.0	887.0	462.0	232.0
alpha_rarefaction_15440_2.txt	15440	2	200.0	132.0	438.0	329.0	140.0	291.0	233.0	405.0	237.0	333.0	456.0	426.0	172.0	404.0	322.0	545.0	327.0	291.0	175.0	518.0	869.0	461.0	231.0
alpha_rarefaction_15440_3.txt	15440	3	211.0	124.0	424.0	317.0	126.0	306.0	236.0	410.0	236.0	334.0	480.0	431.0	180.0	419.0	320.0	542.0	324.0	281.0	181.0	517.0	873.0	451.0	219.0
alpha_rarefaction_15440_4.txt	15440	4	203.0	129.0	431.0	333.0	128.0	290.0	237.0	415.0	245.0	336.0	464.0	420.0	173.0	410.0	323.0	537.0	333.0	280.0	176.0	519.0	883.0	454.0	222.0
alpha_rarefaction_15440_5.txt	15440	5	207.0	120.0	425.0	327.0	130.0	291.0	252.0	412.0	240.0	325.0	468.0	429.0	173.0	414.0	320.0	541.0	324.0	293.0	185.0	520.0	886.0	474.0	221.0
alpha_rarefaction_15440_6.txt	15440	6	201.0	116.0	435.0	336.0	123.0	300.0	250.0	418.0	249.0	341.0	468.0	434.0	176.0	404.0	324.0	537.0	329.0	284.0	184.0	515.0	885.0	469.0	212.0
alpha_rarefaction_15440_7.txt	15440	7	217.0	127.0	429.0	320.0	135.0	292.0	235.0	415.0	244.0	327.0	466.0	423.0	168.0	404.0	321.0	538.0	330.0	288.0	187.0	500.0	867.0	467.0	224.0
alpha_rarefaction_15440_8.txt	15440	8	201.0	123.0	431.0	325.0	129.0	311.0	237.0	418.0	238.0	335.0	463.0	441.0	173.0	402.0	314.0	545.0	330.0	280.0	177.0	520.0	875.0	474.0	233.0
alpha_rarefaction_15440_9.txt	15440	9	214.0	122.0	425.0	332.0	127.0	310.0	247.0	417.0	236.0	324.0	470.0	415.0	168.0	408.0	324.0	535.0	332.0	285.0	183.0	532.0	878.0	461.0	224.0
alpha_rarefaction_15440_10.txt	15440	10	205.0	120.0	422.0	328.0	138.0	300.0	236.0	406.0	234.0	331.0	452.0	432.0	177.0	419.0	319.0	536.0	333.0	286.0	187.0	537.0	878.0	443.0	216.0
alpha_rarefaction_15440_11.txt	15440	11	203.0	121.0	432.0	335.0	135.0	298.0	243.0	405.0	240.0	337.0	472.0	424.0	178.0	409.0	311.0	538.0	323.0	282.0	176.0	504.0	868.0	468.0	226.0
alpha_rarefaction_15440_12.txt	15440	12	213.0	125.0	424.0	319.0	132.0	303.0	235.0	410.0	236.0	334.0	471.0	419.0	172.0	415.0	312.0	543.0	333.0	285.0	181.0	515.0	876.0	453.0	228.0
alpha_rarefaction_15440_13.txt	15440	13	201.0	125.0	425.0	318.0	126.0	297.0	232.0	387.0	230.0	324.0	470.0	433.0	173.0	403.0	315.0	530.0	321.0	287.0	185.0	495.0	878.0	453.0	236.0
alpha_rarefaction_15440_14.txt	15440	14	207.0	127.0	424.0	326.0	131.0	293.0	232.0	414.0	241.0	342.0	453.0	418.0	160.0	412.0	319.0	546.0	340.0	291.0	186.0	520.0	884.0	459.0	220.0
alpha_rarefaction_15440_15.txt	15440	15	200.0	124.0	429.0	336.0	120.0	300.0	241.0	401.0	245.0	338.0	477.0	420.0	172.0	408.0	318.0	546.0	332.0	280.0	184.0	530.0	874.0	454.0	226.0
alpha_rarefaction_15440_16.txt	15440	16	213.0	124.0	427.0	324.0	136.0	307.0	245.0	411.0	232.0	334.0	465.0	434.0	174.0	412.0	315.0	533.0	334.0	280.0	176.0	512.0	880.0	461.0	228.0
alpha_rarefaction_15440_17.txt	15440	17	205.0	120.0	422.0	329.0	129.0	294.0	239.0	410.0	242.0	331.0	468.0	438.0	174.0	416.0	319.0	545.0	326.0	285.0	175.0	520.0	874.0	456.0	219.0
alpha_rarefaction_15440_18.txt	15440	18	202.0	125.0	428.0	325.0	130.0	297.0	240.0	403.0	238.0	325.0	455.0	430.0	172.0	407.0	320.0	544.0	334.0	284.0	179.0	515.0	871.0	466.0	234.0
alpha_rarefaction_15440_19.txt	15440	19	196.0	120.0	426.0	333.0	129.0	299.0	238.0	413.0	236.0	345.0	467.0	432.0	178.0	397.0	319.0	535.0	330.0	282.0	183.0	524.0	877.0	457.0	220.0
alpha_rarefaction_16983_0.txt	16983	0	220.0	136.0	438.0	332.0	135.0	314.0	245.0	420.0	240.0	344.0	475.0	434.0	179.0	413.0	322.0	543.0	337.0	289.0	180.0	531.0	889.0	482.0	225.0
alpha_rarefaction_16983_1.txt	16983	1	220.0	126.0	430.0	329.0	133.0	312.0	243.0	437.0	246.0	354.0	475.0	437.0	185.0	419.0	324.0	543.0	325.0	283.0	174.0	516.0	881.0	472.0	228.0
alpha_rarefaction_16983_2.txt	16983	2	217.0	129.0	425.0	332.0	137.0	299.0	248.0	422.0	248.0	354.0	473.0	442.0	177.0	417.0	326.0	539.0	337.0	291.0	186.0	547.0	884.0	491.0	232.0
alpha_rarefaction_16983_3.txt	16983	3	213.0	133.0	436.0	336.0	129.0	299.0	247.0	427.0	246.0	348.0	480.0	437.0	174.0	414.0	324.0	547.0	340.0	286.0	187.0	544.0	887.0	463.0	237.0
alpha_rarefaction_16983_4.txt	16983	4	215.0	120.0	441.0	336.0	134.0	304.0	243.0	425.0	241.0	340.0	481.0	439.0	167.0	420.0	318.0	544.0	331.0	292.0	183.0	528.0	880.0	468.0	222.0
alpha_rarefaction_16983_5.txt	16983	5	218.0	128.0	430.0	333.0	137.0	311.0	246.0	399.0	248.0	346.0	476.0	447.0	178.0	418.0	321.0	550.0	340.0	284.0	186.0	535.0	881.0	482.0	231.0
alpha_rarefaction_16983_6.txt	16983	6	216.0	127.0	432.0	324.0	133.0	305.0	252.0	431.0	241.0	340.0	477.0	441.0	174.0	415.0	319.0	552.0	331.0	290.0	179.0	534.0	891.0	473.0	242.0
alpha_rarefaction_16983_7.txt	16983	7	229.0	132.0	436.0	331.0	134.0	306.0	261.0	422.0	249.0	348.0	475.0	427.0	180.0	417.0	319.0	544.0	327.0	281.0	191.0	533.0	880.0	465.0	222.0
alpha_rarefaction_16983_8.txt	16983	8	218.0	129.0	439.0	337.0	134.0	315.0	243.0	420.0	244.0	346.0	479.0	440.0	171.0	409.0	325.0	544.0	338.0	289.0	182.0	528.0	878.0	494.0	226.0
alpha_rarefaction_16983_9.txt	16983	9	223.0	131.0	437.0	332.0	131.0	299.0	247.0	419.0	245.0	335.0	466.0	428.0	190.0	417.0	320.0	543.0	337.0	297.0	182.0	528.0	882.0	473.0	230.0
alpha_rarefaction_16983_10.txt	16983	10	203.0	126.0	435.0	330.0	135.0	310.0	255.0	409.0	242.0	346.0	466.0	444.0	182.0	419.0	324.0	542.0	337.0	282.0	183.0	545.0	886.0	471.0	223.0
alpha_rarefaction_16983_11.txt	16983	11	217.0	125.0	431.0	330.0	131.0	310.0	241.0	421.0	243.0	344.0	476.0	428.0	175.0	415.0	325.0	553.0	341.0	293.0	180.0	538.0	886.0	486.0	232.0
alpha_rarefaction_16983_12.txt	16983	12	220.0	121.0	432.0	335.0	134.0	313.0	259.0	413.0	242.0	344.0	461.0	447.0	175.0	408.0	323.0	546.0	336.0	287.0	185.0	536.0	885.0	484.0	223.0
alpha_rarefaction_16983_13.txt	16983	13	215.0	127.0	435.0	325.0	133.0	305.0	240.0	425.0	243.0	344.0	474.0	454.0	177.0	427.0	319.0	544.0	332.0	294.0	180.0	540.0	883.0	495.0	239.0
alpha_rarefaction_16983_14.txt	16983	14	207.0	130.0	427.0	335.0	135.0	308.0	257.0	431.0	249.0	345.0	476.0	449.0	175.0	416.0	329.0	547.0	338.0	288.0	188.0	532.0	875.0	471.0	230.0
alpha_rarefaction_16983_15.txt	16983	15	215.0	127.0	437.0	328.0	131.0	303.0	252.0	427.0	242.0	352.0	467.0	440.0	175.0	409.0	326.0	543.0	338.0	287.0	187.0	539.0	877.0	466.0	229.0
alpha_rarefaction_16983_16.txt	16983	16	217.0	127.0	434.0	333.0	132.0	306.0	254.0	418.0	248.0	354.0	475.0	445.0	175.0	414.0	323.0	550.0	338.0	287.0	183.0	534.0	878.0	478.0	231.0
alpha_rarefaction_16983_17.txt	16983	17	218.0	127.0	427.0	338.0	134.0	310.0	248.0	428.0	246.0	359.0	462.0	445.0	169.0	414.0	321.0	552.0	348.0	290.0	190.0	536.0	887.0	461.0	226.0
alpha_rarefaction_16983_18.txt	16983	18	204.0	129.0	431.0	328.0	132.0	301.0	245.0	429.0	243.0	334.0	475.0	446.0	177.0	414.0	321.0	547.0	343.0	290.0	182.0	522.0	883.0	457.0	224.0
alpha_rarefaction_16983_19.txt	16983	19	210.0	127.0	432.0	336.0	137.0	305.0	260.0	419.0	232.0	334.0	463.0	452.0	180.0	411.0	329.0	543.0	337.0	293.0	188.0	526.0	887.0	471.0	232.0
alpha_rarefaction_18526_0.txt	18526	0	211.0	128.0	439.0	339.0	140.0	312.0	247.0	433.0	245.0	363.0	487.0	452.0	176.0	418.0	327.0	554.0	337.0	300.0	187.0	561.0	907.0	493.0	230.0
alpha_rarefaction_18526_1.txt	18526	1	219.0	130.0	435.0	339.0	138.0	313.0	243.0	425.0	251.0	357.0	476.0	438.0	185.0	415.0	323.0	554.0	348.0	294.0	186.0	536.0	892.0	488.0	230.0
alpha_rarefaction_18526_2.txt	18526	2	215.0	136.0	438.0	330.0	135.0	307.0	263.0	433.0	249.0	358.0	481.0	459.0	187.0	427.0	325.0	558.0	342.0	296.0	184.0	565.0	898.0	487.0	230.0
alpha_rarefaction_18526_3.txt	18526	3	220.0	136.0	429.0	341.0	130.0	314.0	250.0	446.0	248.0	366.0	474.0	453.0	171.0	414.0	323.0	556.0	347.0	295.0	179.0	545.0	895.0	492.0	231.0
alpha_rarefaction_18526_4.txt	18526	4	221.0	131.0	443.0	329.0	141.0	315.0	257.0	432.0	247.0	359.0	469.0	438.0	187.0	424.0	327.0	556.0	339.0	297.0	186.0	549.0	886.0	488.0	234.0
alpha_rarefaction_18526_5.txt	18526	5	211.0	132.0	447.0	333.0	138.0	319.0	261.0	430.0	244.0	369.0	480.0	423.0	187.0	413.0	327.0	545.0	333.0	295.0	181.0	538.0	895.0	493.0	235.0
alpha_rarefaction_18526_6.txt	18526	6	216.0	128.0	446.0	326.0	130.0	308.0	246.0	434.0	252.0	360.0	476.0	442.0	180.0	412.0	323.0	547.0	338.0	296.0	185.0	554.0	889.0	488.0	237.0
alpha_rarefaction_18526_7.txt	18526	7	222.0	130.0	442.0	338.0	128.0	302.0	254.0	439.0	251.0	357.0	481.0	441.0	183.0	421.0	329.0	552.0	342.0	288.0	184.0	541.0	891.0	489.0	234.0
alpha_rarefaction_18526_8.txt	18526	8	222.0	125.0	443.0	344.0	140.0	309.0	241.0	420.0	253.0	353.0	473.0	459.0	186.0	422.0	325.0	547.0	338.0	294.0	185.0	544.0	891.0	486.0	231.0
alpha_rarefaction_18526_9.txt	18526	9	220.0	130.0	443.0	338.0	136.0	318.0	256.0	447.0	254.0	346.0	483.0	446.0	191.0	420.0	327.0	550.0	351.0	292.0	183.0	550.0	896.0	484.0	238.0
alpha_rarefaction_18526_10.txt	18526	10	227.0	128.0	439.0	333.0	133.0	306.0	246.0	445.0	249.0	360.0	480.0	444.0	175.0	411.0	325.0	558.0	337.0	294.0	183.0	541.0	894.0	488.0	235.0
alpha_rarefaction_18526_11.txt	18526	11	213.0	125.0	424.0	329.0	133.0	308.0	247.0	448.0	241.0	355.0	490.0	452.0	183.0	417.0	328.0	543.0	345.0	297.0	187.0	553.0	894.0	498.0	231.0
alpha_rarefaction_18526_12.txt	18526	12	221.0	133.0	434.0	339.0	142.0	315.0	250.0	439.0	239.0	354.0	480.0	449.0	177.0	417.0	321.0	552.0	342.0	292.0	183.0	555.0	901.0	488.0	244.0
alpha_rarefaction_18526_13.txt	18526	13	220.0	135.0	440.0	332.0	133.0	310.0	245.0	437.0	247.0	353.0	499.0	459.0	174.0	411.0	325.0	552.0	340.0	292.0	182.0	554.0	901.0	492.0	233.0
alpha_rarefaction_18526_14.txt	18526	14	223.0	131.0	444.0	336.0	139.0	310.0	250.0	436.0	247.0	363.0	483.0	447.0	179.0	413.0	319.0	556.0	339.0	293.0	187.0	547.0	889.0	498.0	229.0
alpha_rarefaction_18526_15.txt	18526	15	220.0	124.0	435.0	330.0	142.0	309.0	250.0	430.0	245.0	358.0	471.0	453.0	184.0	421.0	322.0	565.0	347.0	293.0	188.0	544.0	891.0	478.0	238.0
alpha_rarefaction_18526_16.txt	18526	16	223.0	124.0	438.0	331.0	135.0	311.0	254.0	413.0	244.0	355.0	486.0	442.0	177.0	419.0	315.0	548.0	336.0	295.0	187.0	548.0	895.0	478.0	225.0
alpha_rarefaction_18526_17.txt	18526	17	209.0	135.0	432.0	343.0	135.0	311.0	248.0	423.0	242.0	342.0	486.0	449.0	190.0	419.0	330.0	553.0	347.0	292.0	186.0	542.0	889.0	502.0	241.0
alpha_rarefaction_18526_18.txt	18526	18	216.0	128.0	438.0	340.0	141.0	302.0	251.0	435.0	245.0	354.0	475.0	461.0	173.0	422.0	325.0	544.0	346.0	294.0	186.0	548.0	897.0	470.0	234.0
alpha_rarefaction_18526_19.txt	18526	19	223.0	127.0	442.0	338.0	133.0	311.0	243.0	437.0	247.0	362.0	485.0	445.0	182.0	414.0	318.0	556.0	335.0	296.0	189.0	549.0	889.0	504.0	225.0
alpha_rarefaction_20069_0.txt	20069	0	216.0	134.0	451.0	342.0	143.0	324.0	262.0	458.0	249.0	372.0	486.0	459.0	177.0	418.0	328.0	550.0	339.0	291.0	191.0	547.0	902.0	499.0	238.0
alpha_rarefaction_20069_1.txt	20069	1	231.0	139.0	443.0	346.0	137.0	317.0	258.0	445.0	249.0	365.0	484.0	453.0	189.0	428.0	334.0	551.0	354.0	297.0	190.0	567.0	897.0	514.0	232.0
alpha_rarefaction_20069_2.txt	20069	2	221.0	134.0	441.0	342.0	140.0	316.0	267.0	443.0	255.0	352.0	485.0	463.0	184.0	418.0	329.0	564.0	344.0	298.0	189.0	550.0	899.0	504.0	242.0
alpha_rarefaction_20069_3.txt	20069	3	223.0	138.0	448.0	339.0	140.0	308.0	255.0	446.0	245.0	368.0	486.0	461.0	192.0	425.0	327.0	558.0	327.0	298.0	189.0	555.0	904.0	501.0	241.0
alpha_rarefaction_20069_4.txt	20069	4	237.0	129.0	443.0	344.0	138.0	315.0	269.0	450.0	247.0	350.0	484.0	449.0	187.0	420.0	329.0	561.0	342.0	303.0	189.0	561.0	900.0	494.0	241.0
alpha_rarefaction_20069_5.txt	20069	5	214.0	135.0	442.0	337.0	145.0	315.0	257.0	448.0	249.0	362.0	488.0	461.0	185.0	423.0	325.0	555.0	341.0	310.0	189.0	551.0	903.0	501.0	245.0
alpha_rarefaction_20069_6.txt	20069	6	221.0	134.0	451.0	337.0	141.0	313.0	252.0	437.0	252.0	367.0	485.0	460.0	182.0	420.0	323.0	554.0	355.0	298.0	193.0	555.0	897.0	503.0	237.0
alpha_rarefaction_20069_7.txt	20069	7	227.0	130.0	447.0	332.0	140.0	321.0	263.0	452.0	250.0	367.0	482.0	469.0	180.0	419.0	327.0	556.0	355.0	294.0	188.0	560.0	901.0	494.0	247.0
alpha_rarefaction_20069_8.txt	20069	8	223.0	133.0	452.0	334.0	135.0	317.0	262.0	435.0	253.0	358.0	485.0	462.0	186.0	421.0	328.0	569.0	336.0	303.0	193.0	555.0	898.0	498.0	235.0
alpha_rarefaction_20069_9.txt	20069	9	234.0	138.0	440.0	340.0	147.0	316.0	256.0	449.0	256.0	370.0	485.0	458.0	192.0	421.0	327.0	549.0	341.0	290.0	185.0	580.0	903.0	508.0	240.0
alpha_rarefaction_20069_10.txt	20069	10	227.0	131.0	447.0	348.0	140.0	317.0	261.0	448.0	246.0	357.0	494.0	463.0	178.0	421.0	333.0	558.0	338.0	297.0	189.0	541.0	907.0	500.0	245.0
alpha_rarefaction_20069_11.txt	20069	11	220.0	133.0	445.0	340.0	135.0	309.0	254.0	441.0	253.0	374.0	477.0	463.0	186.0	415.0	330.0	562.0	346.0	304.0	193.0	557.0	894.0	509.0	243.0
alpha_rarefaction_20069_12.txt	20069	12	217.0	141.0	443.0	340.0	136.0	317.0	261.0	445.0	253.0	358.0	494.0	458.0	178.0	423.0	326.0	551.0	343.0	300.0	192.0	562.0	907.0	517.0	248.0
alpha_rarefaction_20069_13.txt	20069	13	232.0	134.0	450.0	336.0	146.0	310.0	255.0	449.0	254.0	358.0	487.0	471.0	187.0	424.0	323.0	562.0	351.0	295.0	183.0	558.0	897.0	483.0	251.0
alpha_rarefaction_20069_14.txt	20069	14	226.0	135.0	439.0	342.0	141.0	314.0	254.0	448.0	251.0	371.0	496.0	461.0	181.0	426.0	317.0	556.0	348.0	294.0	188.0	562.0	902.0	499.0	239.0
alpha_rarefaction_20069_15.txt	20069	15	224.0	138.0	444.0	334.0	133.0	310.0	256.0	457.0	255.0	354.0	486.0	467.0	183.0	423.0	327.0	552.0	354.0	299.0	189.0	559.0	900.0	502.0	236.0
alpha_rarefaction_20069_16.txt	20069	16	220.0	133.0	448.0	336.0	139.0	319.0	267.0	442.0	249.0	358.0	484.0	457.0	193.0	419.0	332.0	559.0	352.0	302.0	189.0	560.0	894.0	507.0	239.0
alpha_rarefaction_20069_17.txt	20069	17	229.0	131.0	441.0	344.0	134.0	317.0	259.0	450.0	254.0	364.0	479.0	450.0	183.0	425.0	327.0	555.0	347.0	301.0	186.0	550.0	894.0	508.0	241.0
alpha_rarefaction_20069_18.txt	20069	18	225.0	133.0	447.0	335.0	134.0	329.0	252.0	452.0	253.0	368.0	487.0	454.0	188.0	422.0	326.0	550.0	339.0	298.0	188.0	553.0	903.0	513.0	241.0
alpha_rarefaction_20069_19.txt	20069	19	231.0	134.0	445.0	348.0	140.0	319.0	257.0	456.0	251.0	369.0	485.0	460.0	183.0	421.0	333.0	550.0	352.0	299.0	186.0	565.0	902.0	497.0	249.0
alpha_rarefaction_21612_0.txt	21612	0	235.0	139.0	453.0	346.0	141.0	322.0	261.0	461.0	250.0	362.0	488.0	473.0	191.0	425.0	336.0	566.0	352.0	309.0	194.0	577.0	903.0	522.0	238.0
alpha_rarefaction_21612_1.txt	21612	1	227.0	130.0	441.0	349.0	141.0	324.0	261.0	459.0	257.0	385.0	497.0	476.0	186.0	423.0	336.0	560.0	350.0	296.0	192.0	563.0	909.0	498.0	249.0
alpha_rarefaction_21612_2.txt	21612	2	224.0	140.0	445.0	342.0	145.0	323.0	266.0	456.0	250.0	355.0	502.0	463.0	190.0	429.0	332.0	563.0	351.0	308.0	191.0	557.0	914.0	516.0	241.0
alpha_rarefaction_21612_3.txt	21612	3	223.0	135.0	452.0	342.0	144.0	314.0	268.0	460.0	251.0	363.0	498.0	467.0	191.0	427.0	330.0	562.0	346.0	300.0	191.0	574.0	906.0	517.0	251.0
alpha_rarefaction_21612_4.txt	21612	4	228.0	129.0	452.0	337.0	138.0	322.0	266.0	449.0	252.0	384.0	495.0	471.0	188.0	426.0	324.0	565.0	352.0	303.0	186.0	571.0	904.0	509.0	253.0
alpha_rarefaction_21612_5.txt	21612	5	221.0	139.0	450.0	336.0	144.0	327.0	274.0	461.0	257.0	374.0	495.0	464.0	199.0	431.0	329.0	551.0	353.0	298.0	184.0	571.0	903.0	511.0	251.0
alpha_rarefaction_21612_6.txt	21612	6	231.0	135.0	456.0	344.0	142.0	317.0	261.0	444.0	256.0	372.0	492.0	482.0	181.0	426.0	331.0	568.0	352.0	303.0	189.0	570.0	905.0	521.0	237.0
alpha_rarefaction_21612_7.txt	21612	7	223.0	135.0	445.0	346.0	141.0	309.0	257.0	460.0	256.0	363.0	486.0	475.0	187.0	429.0	331.0	564.0	351.0	303.0	189.0	571.0	907.0	495.0	250.0
alpha_rarefaction_21612_8.txt	21612	8	230.0	135.0	449.0	344.0	141.0	321.0	257.0	462.0	252.0	373.0	497.0	465.0	190.0	423.0	333.0	567.0	349.0	295.0	191.0	561.0	900.0	512.0	243.0
alpha_rarefaction_21612_9.txt	21612	9	224.0	140.0	452.0	339.0	138.0	317.0	268.0	457.0	253.0	377.0	495.0	464.0	196.0	423.0	330.0	560.0	353.0	301.0	186.0	564.0	903.0	506.0	252.0
alpha_rarefaction_21612_10.txt	21612	10	229.0	134.0	453.0	345.0	142.0	320.0	261.0	458.0	256.0	369.0	506.0	485.0	193.0	431.0	328.0	556.0	351.0	296.0	183.0	578.0	906.0	489.0	244.0
alpha_rarefaction_21612_11.txt	21612	11	234.0	141.0	443.0	350.0	135.0	324.0	255.0	457.0	255.0	376.0	489.0	466.0	188.0	424.0	333.0	566.0	353.0	299.0	194.0	558.0	898.0	502.0	250.0
alpha_rarefaction_21612_12.txt	21612	12	223.0	133.0	446.0	349.0	142.0	321.0	264.0	458.0	254.0	374.0	500.0	479.0	185.0	425.0	329.0	556.0	347.0	296.0	192.0	571.0	918.0	510.0	250.0
alpha_rarefaction_21612_13.txt	21612	13	236.0	135.0	453.0	345.0	144.0	329.0	264.0	463.0	262.0	379.0	497.0	467.0	186.0	420.0	331.0	561.0	354.0	297.0	187.0	564.0	900.0	514.0	253.0
alpha_rarefaction_21612_14.txt	21612	14	230.0	133.0	456.0	347.0	144.0	319.0	264.0	453.0	252.0	386.0	500.0	471.0	183.0	424.0	333.0	563.0	349.0	300.0	186.0	562.0	913.0	519.0	237.0
alpha_rarefaction_21612_15.txt	21612	15	236.0	128.0	453.0	355.0	135.0	317.0	269.0	460.0	252.0	372.0	484.0	473.0	197.0	423.0	333.0	559.0	357.0	303.0	189.0	574.0	909.0	521.0	248.0
alpha_rarefaction_21612_16.txt	21612	16	233.0	138.0	435.0	345.0	139.0	318.0	262.0	444.0	251.0	383.0	490.0	465.0	187.0	420.0	331.0	564.0	343.0	304.0	186.0	580.0	903.0	511.0	251.0
alpha_rarefaction_21612_17.txt	21612	17	228.0	137.0	446.0	351.0	141.0	318.0	260.0	459.0	249.0	380.0	484.0	478.0	194.0	427.0	329.0	568.0	354.0	299.0	194.0	567.0	911.0	516.0	245.0
alpha_rarefaction_21612_18.txt	21612	18	227.0	136.0	447.0	342.0	140.0	318.0	263.0	457.0	255.0	382.0	494.0	467.0	181.0	425.0	332.0	559.0	359.0	301.0	194.0	572.0	907.0	503.0	241.0
alpha_rarefaction_21612_19.txt	21612	19	236.0	135.0	448.0	345.0	139.0	311.0	265.0	455.0	246.0	385.0	490.0	467.0	188.0	430.0	327.0	555.0	349.0	294.0	190.0	571.0	909.0	516.0	239.0
alpha_rarefaction_23155_0.txt	23155	0	237.0	134.0	456.0	354.0	143.0	325.0	266.0	475.0	252.0	386.0	498.0	476.0	198.0	429.0	331.0	571.0	360.0	301.0	189.0	574.0	914.0	525.0	242.0
alpha_rarefaction_23155_1.txt	23155	1	235.0	141.0	448.0	344.0	148.0	317.0	268.0	457.0	251.0	384.0	506.0	481.0	196.0	427.0	333.0	571.0	354.0	294.0	193.0	574.0	913.0	526.0	257.0
alpha_rarefaction_23155_2.txt	23155	2	227.0	140.0	453.0	346.0	145.0	315.0	272.0	462.0	259.0	387.0	509.0	486.0	198.0	436.0	332.0	565.0	363.0	306.0	190.0	580.0	912.0	532.0	253.0
alpha_rarefaction_23155_3.txt	23155	3	228.0	136.0	442.0	344.0	142.0	321.0	277.0	458.0	255.0	377.0	497.0	476.0	193.0	431.0	333.0	561.0	357.0	303.0	192.0	576.0	909.0	518.0	246.0
alpha_rarefaction_23155_4.txt	23155	4	227.0	140.0	454.0	348.0	143.0	326.0	277.0	458.0	253.0	385.0	500.0	468.0	194.0	429.0	331.0	574.0	353.0	305.0	195.0	571.0	907.0	524.0	236.0
alpha_rarefaction_23155_5.txt	23155	5	239.0	136.0	453.0	350.0	140.0	324.0	270.0	459.0	255.0	379.0	498.0	490.0	194.0	431.0	329.0	573.0	359.0	308.0	193.0	588.0	914.0	525.0	247.0
alpha_rarefaction_23155_6.txt	23155	6	236.0	139.0	445.0	346.0	151.0	318.0	274.0	458.0	259.0	378.0	497.0	484.0	191.0	435.0	329.0	564.0	355.0	304.0	195.0	589.0	916.0	522.0	247.0
alpha_rarefaction_23155_7.txt	23155	7	227.0	131.0	444.0	344.0	144.0	321.0	267.0	459.0	256.0	372.0	498.0	476.0	192.0	430.0	329.0	562.0	364.0	298.0	191.0	575.0	910.0	508.0	242.0
alpha_rarefaction_23155_8.txt	23155	8	230.0	138.0	456.0	348.0	133.0	319.0	271.0	453.0	258.0	384.0	497.0	483.0	189.0	433.0	329.0	565.0	350.0	305.0	188.0	581.0	909.0	523.0	251.0
alpha_rarefaction_23155_9.txt	23155	9	237.0	137.0	450.0	347.0	144.0	319.0	272.0	454.0	254.0	382.0	494.0	491.0	194.0	427.0	329.0	567.0	352.0	302.0	191.0	573.0	910.0	527.0	254.0
alpha_rarefaction_23155_10.txt	23155	10	234.0	133.0	454.0	342.0	145.0	325.0	273.0	470.0	255.0	375.0	495.0	475.0	187.0	429.0	329.0	553.0	358.0	301.0	192.0	581.0	909.0	532.0	259.0
alpha_rarefaction_23155_11.txt	23155	11	229.0	142.0	451.0	346.0	143.0	331.0	264.0	458.0	259.0	396.0	500.0	483.0	192.0	436.0	329.0	551.0	356.0	310.0	192.0	581.0	902.0	521.0	250.0
alpha_rarefaction_23155_12.txt	23155	12	231.0	136.0	447.0	335.0	144.0	323.0	278.0	450.0	255.0	390.0	497.0	480.0	195.0	427.0	327.0	565.0	356.0	303.0	192.0	586.0	903.0	520.0	245.0
alpha_rarefaction_23155_13.txt	23155	13	238.0	135.0	457.0	344.0	143.0	320.0	268.0	462.0	260.0	375.0	488.0	477.0	197.0	432.0	333.0	582.0	358.0	301.0	193.0	584.0	916.0	524.0	246.0
alpha_rarefaction_23155_14.txt	23155	14	228.0	139.0	449.0	354.0	140.0	323.0	270.0	462.0	257.0	378.0	492.0	481.0	202.0	433.0	330.0	567.0	365.0	304.0	193.0	562.0	912.0	521.0	253.0
alpha_rarefaction_23155_15.txt	23155	15	237.0	137.0	445.0	351.0	141.0	324.0	269.0	467.0	260.0	384.0	506.0	476.0	193.0	428.0	334.0	569.0	358.0	303.0	189.0	565.0	912.0	523.0	250.0
alpha_rarefaction_23155_16.txt	23155	16	233.0	135.0	457.0	349.0	142.0	318.0	264.0	467.0	259.0	381.0	498.0	474.0	193.0	423.0	335.0	557.0	358.0	294.0	198.0	576.0	914.0	518.0	248.0
alpha_rarefaction_23155_17.txt	23155	17	236.0	138.0	450.0	355.0	147.0	322.0	268.0	463.0	256.0	373.0	500.0	475.0	190.0	432.0	331.0	573.0	354.0	302.0	193.0	567.0	913.0	524.0	253.0
alpha_rarefaction_23155_18.txt	23155	18	235.0	137.0	441.0	355.0	143.0	325.0	266.0	465.0	258.0	364.0	503.0	474.0	199.0	428.0	330.0	564.0	360.0	297.0	190.0	578.0	917.0	522.0	258.0
alpha_rarefaction_23155_19.txt	23155	19	234.0	138.0	449.0	345.0	147.0	326.0	269.0	468.0	258.0	382.0	501.0	474.0	203.0	427.0	334.0	559.0	365.0	299.0	192.0	559.0	922.0	521.0	251.0
alpha_rarefaction_24698_0.txt	24698	0	236.0	138.0	457.0	352.0	147.0	326.0	278.0	471.0	256.0	401.0	510.0	486.0	192.0	435.0	330.0	568.0	360.0	307.0	192.0	587.0	915.0	533.0	256.0
alpha_rarefaction_24698_1.txt	24698	1	237.0	135.0	464.0	354.0	148.0	324.0	273.0	478.0	263.0	396.0	505.0	493.0	201.0	434.0	333.0	561.0	361.0	312.0	199.0	595.0	918.0	539.0	258.0
alpha_rarefaction_24698_2.txt	24698	2	232.0	140.0	456.0	352.0	149.0	325.0	278.0	469.0	259.0	402.0	503.0	488.0	200.0	430.0	331.0	574.0	363.0	304.0	192.0	594.0	925.0	536.0	248.0
alpha_rarefaction_24698_3.txt	24698	3	239.0	135.0	445.0	348.0	148.0	329.0	269.0	468.0	260.0	381.0	512.0	477.0	190.0	431.0	333.0	573.0	367.0	302.0	193.0	589.0	918.0	526.0	261.0
alpha_rarefaction_24698_4.txt	24698	4	238.0	138.0	450.0	353.0	142.0	324.0	268.0	477.0	266.0	387.0	512.0	484.0	192.0	429.0	333.0	577.0	366.0	298.0	191.0	595.0	916.0	526.0	252.0
alpha_rarefaction_24698_5.txt	24698	5	236.0	144.0	458.0	354.0	142.0	329.0	278.0	465.0	260.0	397.0	504.0	477.0	191.0	433.0	337.0	571.0	357.0	310.0	196.0	581.0	918.0	535.0	255.0
alpha_rarefaction_24698_6.txt	24698	6	229.0	137.0	458.0	344.0	143.0	326.0	268.0	477.0	260.0	380.0	511.0	487.0	187.0	428.0	335.0	570.0	363.0	305.0	194.0	587.0	919.0	539.0	251.0
alpha_rarefaction_24698_7.txt	24698	7	244.0	142.0	452.0	350.0	146.0	325.0	273.0	469.0	260.0	387.0	501.0	486.0	195.0	432.0	333.0	572.0	362.0	306.0	187.0	580.0	917.0	536.0	255.0
alpha_rarefaction_24698_8.txt	24698	8	244.0	134.0	452.0	346.0	140.0	330.0	277.0	465.0	261.0	381.0	505.0	473.0	197.0	432.0	335.0	575.0	364.0	300.0	197.0	592.0	917.0	532.0	257.0
alpha_rarefaction_24698_9.txt	24698	9	239.0	137.0	455.0	351.0	145.0	325.0	270.0	464.0	258.0	394.0	505.0	478.0	199.0	438.0	336.0	572.0	355.0	308.0	194.0	585.0	916.0	534.0	248.0
alpha_rarefaction_24698_10.txt	24698	10	240.0	142.0	455.0	349.0	143.0	333.0	272.0	468.0	257.0	393.0	510.0	491.0	197.0	433.0	334.0	572.0	364.0	305.0	194.0	571.0	907.0	531.0	257.0
alpha_rarefaction_24698_11.txt	24698	11	231.0	141.0	455.0	351.0	150.0	330.0	276.0	468.0	262.0	390.0	503.0	485.0	196.0	432.0	333.0	566.0	361.0	300.0	199.0	585.0	906.0	545.0	253.0
alpha_rarefaction_24698_12.txt	24698	12	239.0	135.0	452.0	350.0	144.0	330.0	270.0	464.0	260.0	398.0	512.0	467.0	201.0	431.0	330.0	574.0	366.0	303.0	192.0	586.0	915.0	533.0	253.0
alpha_rarefaction_24698_13.txt	24698	13	234.0	139.0	458.0	353.0	143.0	332.0	273.0	463.0	263.0	377.0	515.0	493.0	201.0	434.0	335.0	570.0	356.0	309.0	197.0	590.0	920.0	537.0	252.0
alpha_rarefaction_24698_14.txt	24698	14	237.0	140.0	451.0	345.0	145.0	318.0	267.0	470.0	259.0	385.0	506.0	485.0	195.0	435.0	335.0	566.0	360.0	306.0	191.0	585.0	914.0	540.0	253.0
alpha_rarefaction_24698_15.txt	24698	15	236.0	131.0	453.0	350.0	151.0	326.0	277.0	467.0	255.0	388.0	507.0	480.0	191.0	434.0	331.0	575.0	366.0	304.0	196.0	578.0	917.0	546.0	248.0
alpha_rarefaction_24698_16.txt	24698	16	233.0	134.0	455.0	352.0	145.0	326.0	271.0	479.0	256.0	391.0	507.0	486.0	205.0	431.0	334.0	567.0	358.0	305.0	197.0	586.0	914.0	533.0	258.0
alpha_rarefaction_24698_17.txt	24698	17	226.0	131.0	450.0	349.0	146.0	328.0	271.0	467.0	262.0	394.0	503.0	481.0	193.0	437.0	328.0	567.0	365.0	306.0	190.0	588.0	917.0	532.0	253.0
alpha_rarefaction_24698_18.txt	24698	18	234.0	139.0	455.0	343.0	145.0	327.0	268.0	476.0	260.0	388.0	502.0	494.0	188.0	432.0	333.0	569.0	359.0	307.0	196.0	598.0	914.0	542.0	250.0
alpha_rarefaction_24698_19.txt	24698	19	238.0	135.0	452.0	356.0	141.0	327.0	283.0	476.0	256.0	383.0	523.0	491.0	197.0	428.0	326.0	567.0	353.0	308.0	194.0	579.0	914.0	536.0	261.0
alpha_rarefaction_26241_0.txt	26241	0	237.0	138.0	455.0	352.0	144.0	327.0	275.0	484.0	260.0	397.0	499.0	491.0	194.0	435.0	332.0	572.0	372.0	311.0	192.0	591.0	921.0	548.0	259.0
alpha_rarefaction_26241_1.txt	26241	1	241.0	140.0	460.0	353.0	142.0	329.0	276.0	467.0	261.0	403.0	511.0	489.0	202.0	436.0	337.0	577.0	364.0	310.0	189.0	591.0	914.0	539.0	260.0
alpha_rarefaction_26241_2.txt	26241	2	235.0	138.0	454.0	352.0	152.0	328.0	276.0	485.0	259.0	402.0	509.0	500.0	199.0	437.0	334.0	584.0	362.0	308.0	194.0	596.0	928.0	551.0	259.0
alpha_rarefaction_26241_3.txt	26241	3	240.0	143.0	458.0	355.0	145.0	329.0	278.0	471.0	266.0	391.0	506.0	477.0	190.0	438.0	335.0	579.0	364.0	306.0	195.0	591.0	920.0	549.0	264.0
alpha_rarefaction_26241_4.txt	26241	4	239.0	137.0	461.0	354.0	150.0	331.0	275.0	474.0	259.0	396.0	512.0	485.0	199.0	436.0	336.0	579.0	358.0	304.0	199.0	597.0	921.0	535.0	254.0
alpha_rarefaction_26241_5.txt	26241	5	237.0	142.0	456.0	354.0	145.0	333.0	272.0	479.0	261.0	397.0	523.0	482.0	199.0	437.0	333.0	570.0	366.0	302.0	195.0	596.0	918.0	550.0	248.0
alpha_rarefaction_26241_6.txt	26241	6	235.0	139.0	456.0	348.0	146.0	337.0	280.0	476.0	258.0	396.0	510.0	501.0	198.0	430.0	333.0	572.0	359.0	310.0	199.0	593.0	924.0	537.0	263.0
alpha_rarefaction_26241_7.txt	26241	7	240.0	144.0	462.0	355.0	146.0	332.0	279.0	470.0	263.0	411.0	511.0	495.0	187.0	434.0	334.0	575.0	363.0	312.0	194.0	603.0	922.0	537.0	249.0
alpha_rarefaction_26241_8.txt	26241	8	237.0	140.0	454.0	348.0	149.0	327.0	274.0	486.0	262.0	391.0	515.0	482.0	199.0	435.0	336.0	580.0	371.0	306.0	196.0	599.0	918.0	544.0	257.0
alpha_rarefaction_26241_9.txt	26241	9	246.0	144.0	463.0	356.0	143.0	334.0	276.0	478.0	258.0	396.0	510.0	487.0	193.0	429.0	332.0	569.0	357.0	306.0	194.0	592.0	920.0	545.0	261.0
alpha_rarefaction_26241_10.txt	26241	10	240.0	142.0	457.0	356.0	145.0	328.0	274.0	474.0	259.0	397.0	510.0	496.0	192.0	431.0	331.0	575.0	365.0	304.0	193.0	598.0	918.0	548.0	259.0
alpha_rarefaction_26241_11.txt	26241	11	243.0	140.0	457.0	351.0	144.0	330.0	283.0	487.0	260.0	400.0	514.0	492.0	195.0	435.0	332.0	571.0	358.0	311.0	196.0	583.0	924.0	535.0	260.0
alpha_rarefaction_26241_12.txt	26241	12	238.0	136.0	456.0	352.0	145.0	326.0	276.0	481.0	261.0	401.0	513.0	484.0	200.0	433.0	334.0	569.0	364.0	305.0	192.0	595.0	917.0	542.0	261.0
alpha_rarefaction_26241_13.txt	26241	13	246.0	142.0	452.0	357.0	147.0	329.0	278.0	486.0	264.0	411.0	518.0	505.0	200.0	432.0	332.0	574.0	366.0	318.0	191.0	594.0	922.0	546.0	264.0
alpha_rarefaction_26241_14.txt	26241	14	246.0	144.0	453.0	346.0	149.0	326.0	274.0	469.0	261.0	401.0	507.0	493.0	196.0	431.0	334.0	572.0	363.0	308.0	197.0	596.0	920.0	534.0	262.0
alpha_rarefaction_26241_15.txt	26241	15	241.0	143.0	464.0	353.0	150.0	327.0	281.0	487.0	261.0	398.0	510.0	485.0	205.0	434.0	336.0	567.0	361.0	304.0	193.0	595.0	920.0	557.0	259.0
alpha_rarefaction_26241_16.txt	26241	16	241.0	140.0	459.0	353.0	147.0	324.0	267.0	479.0	259.0	390.0	511.0	495.0	200.0	436.0	337.0	573.0	374.0	308.0	195.0	576.0	927.0	549.0	253.0
alpha_rarefaction_26241_17.txt	26241	17	242.0	139.0	457.0	356.0	148.0	325.0	282.0	479.0	262.0	388.0	500.0	490.0	197.0	437.0	332.0	567.0	365.0	303.0	193.0	590.0	923.0	542.0	257.0
alpha_rarefaction_26241_18.txt	26241	18	248.0	137.0	461.0	349.0	151.0	335.0	281.0	473.0	259.0	402.0	503.0	501.0	201.0	430.0	336.0	573.0	363.0	310.0	196.0	597.0	923.0	543.0	263.0
alpha_rarefaction_26241_19.txt	26241	19	243.0	138.0	456.0	349.0	151.0	330.0	277.0	473.0	261.0	382.0	511.0	495.0	200.0	437.0	335.0	569.0	367.0	307.0	193.0	584.0	927.0	533.0	260.0
alpha_rarefaction_27784_0.txt	27784	0	244.0	147.0	457.0	356.0	150.0	332.0	281.0	487.0	255.0	411.0	525.0	496.0	198.0	438.0	335.0	579.0	364.0	311.0	194.0	606.0	922.0	558.0	263.0
alpha_rarefaction_27784_1.txt	27784	1	249.0	144.0	462.0	349.0	143.0	330.0	280.0	480.0	261.0	398.0	514.0	497.0	197.0	440.0	339.0	575.0	372.0	312.0	197.0	596.0	920.0	554.0	265.0
alpha_rarefaction_27784_2.txt	27784	2	243.0	146.0	462.0	359.0	148.0	335.0	280.0	482.0	264.0	402.0	514.0	498.0	200.0	437.0	335.0	576.0	365.0	304.0	192.0	597.0	923.0	543.0	262.0
alpha_rarefaction_27784_3.txt	27784	3	247.0	142.0	463.0	348.0	151.0	333.0	282.0	476.0	264.0	404.0	527.0	503.0	200.0	435.0	335.0	581.0	369.0	311.0	197.0	592.0	920.0	556.0	263.0
alpha_rarefaction_27784_4.txt	27784	4	243.0	140.0	458.0	358.0	146.0	332.0	278.0	485.0	268.0	395.0	513.0	501.0	204.0	439.0	334.0	571.0	363.0	306.0	197.0	597.0	915.0	552.0	258.0
alpha_rarefaction_27784_5.txt	27784	5	243.0	143.0	455.0	359.0	151.0	329.0	278.0	491.0	262.0	409.0	517.0	496.0	199.0	442.0	338.0	576.0	377.0	309.0	193.0	601.0	918.0	548.0	266.0
alpha_rarefaction_27784_6.txt	27784	6	250.0	142.0	459.0	358.0	146.0	337.0	284.0	484.0	267.0	396.0	521.0	493.0	200.0	435.0	337.0	572.0	371.0	311.0	198.0	598.0	917.0	559.0	262.0
alpha_rarefaction_27784_7.txt	27784	7	244.0	140.0	462.0	364.0	151.0	329.0	272.0	484.0	266.0	403.0	513.0	496.0	199.0	438.0	337.0	574.0	361.0	312.0	199.0	609.0	925.0	549.0	261.0
alpha_rarefaction_27784_8.txt	27784	8	244.0	140.0	458.0	360.0	145.0	333.0	279.0	484.0	262.0	402.0	510.0	501.0	200.0	440.0	335.0	578.0	371.0	313.0	195.0	606.0	924.0	545.0	257.0
alpha_rarefaction_27784_9.txt	27784	9	233.0	142.0	463.0	359.0	148.0	331.0	282.0	485.0	260.0	403.0	521.0	499.0	200.0	436.0	334.0	579.0	362.0	313.0	194.0	597.0	917.0	555.0	251.0
alpha_rarefaction_27784_10.txt	27784	10	249.0	143.0	456.0	355.0	145.0	331.0	280.0	481.0	269.0	400.0	523.0	503.0	199.0	436.0	335.0	570.0	367.0	303.0	195.0	602.0	911.0	536.0	267.0
alpha_rarefaction_27784_11.txt	27784	11	243.0	144.0	459.0	357.0	143.0	332.0	281.0	479.0	261.0	406.0	513.0	498.0	200.0	437.0	337.0	580.0	369.0	310.0	195.0	591.0	926.0	524.0	257.0
alpha_rarefaction_27784_12.txt	27784	12	243.0	142.0	457.0	354.0	150.0	332.0	286.0	483.0	266.0	404.0	522.0	497.0	199.0	438.0	337.0	583.0	374.0	313.0	192.0	600.0	918.0	556.0	264.0
alpha_rarefaction_27784_13.txt	27784	13	246.0	142.0	463.0	350.0	148.0	332.0	282.0	484.0	263.0	407.0	517.0	506.0	197.0	438.0	337.0	578.0	359.0	306.0	194.0	596.0	925.0	557.0	262.0
alpha_rarefaction_27784_14.txt	27784	14	250.0	138.0	464.0	354.0	146.0	335.0	274.0	482.0	262.0	406.0	521.0	496.0	196.0	434.0	334.0	580.0	368.0	310.0	195.0	591.0	920.0	549.0	263.0
alpha_rarefaction_27784_15.txt	27784	15	247.0	145.0	458.0	360.0	148.0	331.0	277.0	477.0	264.0	403.0	515.0	500.0	193.0	437.0	336.0	580.0	369.0	310.0	198.0	603.0	924.0	542.0	259.0
alpha_rarefaction_27784_16.txt	27784	16	245.0	142.0	456.0	357.0	151.0	328.0	281.0	490.0	264.0	408.0	511.0	493.0	202.0	436.0	335.0	577.0	369.0	309.0	195.0	609.0	924.0	556.0	260.0
alpha_rarefaction_27784_17.txt	27784	17	245.0	143.0	459.0	356.0	150.0	333.0	269.0	484.0	263.0	410.0	514.0	489.0	201.0	437.0	336.0	578.0	364.0	313.0	195.0	596.0	928.0	551.0	264.0
alpha_rarefaction_27784_18.txt	27784	18	247.0	142.0	458.0	354.0	151.0	330.0	285.0	481.0	264.0	412.0	519.0	508.0	201.0	434.0	334.0	580.0	372.0	308.0	192.0	591.0	932.0	547.0	255.0
alpha_rarefaction_27784_19.txt	27784	19	246.0	143.0	456.0	356.0	150.0	326.0	282.0	479.0	259.0	402.0	519.0	494.0	199.0	440.0	335.0	579.0	371.0	306.0	196.0	599.0	921.0	550.0	255.0
alpha_rarefaction_29327_0.txt	29327	0	254.0	143.0	463.0	355.0	150.0	339.0	282.0	485.0	266.0	413.0	531.0	506.0	201.0	438.0	333.0	571.0	377.0	313.0	198.0	607.0	920.0	555.0	261.0
alpha_rarefaction_29327_1.txt	29327	1	248.0	139.0	467.0	363.0	152.0	329.0	285.0	481.0	262.0	413.0	525.0	503.0	203.0	435.0	334.0	581.0	372.0	312.0	194.0	611.0	931.0	553.0	263.0
alpha_rarefaction_29327_2.txt	29327	2	244.0	141.0	459.0	354.0	149.0	337.0	284.0	491.0	265.0	411.0	530.0	507.0	206.0	437.0	339.0	576.0	361.0	313.0	196.0	601.0	930.0	560.0	268.0
alpha_rarefaction_29327_3.txt	29327	3	244.0	145.0	462.0	362.0	149.0	337.0	285.0	488.0	265.0	414.0	523.0	501.0	199.0	438.0	337.0	585.0	378.0	317.0	199.0	605.0	929.0	559.0	261.0
alpha_rarefaction_29327_4.txt	29327	4	246.0	141.0	462.0	352.0	146.0	341.0	277.0	487.0	259.0	407.0	517.0	501.0	204.0	437.0	337.0	575.0	373.0	309.0	194.0	605.0	934.0	568.0	275.0
alpha_rarefaction_29327_5.txt	29327	5	247.0	140.0	460.0	358.0	152.0	342.0	292.0	490.0	265.0	419.0	518.0	514.0	200.0	439.0	336.0	573.0	371.0	312.0	198.0	606.0	928.0	566.0	264.0
alpha_rarefaction_29327_6.txt	29327	6	248.0	146.0	465.0	364.0	152.0	329.0	290.0	492.0	264.0	404.0	523.0	510.0	205.0	444.0	332.0	581.0	373.0	307.0	198.0	606.0	929.0	551.0	262.0
alpha_rarefaction_29327_7.txt	29327	7	243.0	146.0	461.0	363.0	150.0	336.0	277.0	487.0	257.0	409.0	525.0	517.0	199.0	438.0	334.0	574.0	373.0	315.0	193.0	608.0	931.0	559.0	265.0
alpha_rarefaction_29327_8.txt	29327	8	247.0	145.0	464.0	357.0	149.0	334.0	282.0	491.0	263.0	401.0	514.0	497.0	206.0	438.0	337.0	573.0	372.0	313.0	195.0	617.0	927.0	558.0	266.0
alpha_rarefaction_29327_9.txt	29327	9	251.0	142.0	466.0	358.0	152.0	336.0	280.0	478.0	268.0	403.0	524.0	503.0	206.0	436.0	337.0	584.0	372.0	316.0	199.0	606.0	931.0	557.0	267.0
alpha_rarefaction_29327_10.txt	29327	10	249.0	145.0	461.0	359.0	152.0	335.0	281.0	485.0	261.0	410.0	519.0	507.0	205.0	436.0	333.0	585.0	371.0	308.0	196.0	612.0	917.0	559.0	271.0
alpha_rarefaction_29327_11.txt	29327	11	242.0	147.0	464.0	358.0	149.0	335.0	277.0	486.0	265.0	404.0	519.0	507.0	202.0	436.0	335.0	579.0	374.0	311.0	200.0	614.0	923.0	554.0	263.0
alpha_rarefaction_29327_12.txt	29327	12	246.0	143.0	459.0	358.0	150.0	335.0	286.0	483.0	265.0	411.0	517.0	503.0	201.0	436.0	334.0	579.0	370.0	307.0	194.0	610.0	936.0	561.0	267.0
alpha_rarefaction_29327_13.txt	29327	13	253.0	141.0	461.0	359.0	150.0	339.0	288.0	488.0	265.0	411.0	524.0	508.0	193.0	440.0	337.0	577.0	376.0	314.0	197.0	610.0	929.0	565.0	263.0
alpha_rarefaction_29327_14.txt	29327	14	247.0	145.0	462.0	360.0	146.0	331.0	286.0	485.0	265.0	407.0	519.0	504.0	203.0	437.0	335.0	572.0	369.0	306.0	203.0	608.0	923.0	559.0	264.0
alpha_rarefaction_29327_15.txt	29327	15	249.0	139.0	456.0	359.0	145.0	335.0	289.0	483.0	266.0	406.0	522.0	510.0	206.0	436.0	335.0	577.0	366.0	314.0	199.0	604.0	919.0	565.0	268.0
alpha_rarefaction_29327_16.txt	29327	16	241.0	145.0	463.0	362.0	152.0	337.0	278.0	487.0	262.0	406.0	521.0	505.0	205.0	439.0	336.0	581.0	372.0	308.0	196.0	607.0	927.0	560.0	270.0
alpha_rarefaction_29327_17.txt	29327	17	240.0	146.0	462.0	359.0	152.0	340.0	285.0	486.0	269.0	411.0	516.0	506.0	199.0	437.0	335.0	580.0	379.0	312.0	197.0	612.0	927.0	568.0	268.0
alpha_rarefaction_29327_18.txt	29327	18	248.0	138.0	463.0	356.0	151.0	333.0	287.0	483.0	268.0	414.0	520.0	498.0	202.0	438.0	335.0	576.0	369.0	306.0	199.0	600.0	928.0	555.0	267.0
alpha_rarefaction_29327_19.txt	29327	19	247.0	141.0	463.0	357.0	146.0	337.0	289.0	494.0	268.0	419.0	513.0	509.0	203.0	436.0	333.0	575.0	370.0	308.0	198.0	616.0	927.0	561.0	267.0
alpha_rarefaction_30870_0.txt	30870	0	248.0	141.0	468.0	357.0	147.0	339.0	288.0	490.0	261.0	422.0	517.0	500.0	207.0	437.0	338.0	585.0	377.0	313.0	199.0	610.0	932.0	567.0	273.0
alpha_rarefaction_30870_1.txt	30870	1	247.0	143.0	459.0	355.0	153.0	331.0	286.0	494.0	264.0	412.0	527.0	517.0	199.0	439.0	338.0	578.0	367.0	309.0	202.0	610.0	934.0	568.0	266.0
alpha_rarefaction_30870_2.txt	30870	2	250.0	144.0	457.0	351.0	152.0	338.0	288.0	492.0	264.0	420.0	523.0	515.0	205.0	435.0	335.0	588.0	379.0	312.0	197.0	616.0	930.0	564.0	265.0
alpha_rarefaction_30870_3.txt	30870	3	244.0	142.0	469.0	360.0	145.0	331.0	283.0	496.0	264.0	418.0	522.0	514.0	204.0	439.0	338.0	583.0	382.0	311.0	201.0	609.0	928.0	563.0	272.0
alpha_rarefaction_30870_4.txt	30870	4	250.0	147.0	463.0	362.0	146.0	339.0	293.0	501.0	262.0	416.0	520.0	512.0	204.0	438.0	338.0	582.0	377.0	307.0	199.0	613.0	928.0	550.0	271.0
alpha_rarefaction_30870_5.txt	30870	5	247.0	142.0	459.0	356.0	147.0	336.0	292.0	496.0	268.0	418.0	520.0	508.0	203.0	441.0	336.0	585.0	373.0	314.0	200.0	620.0	932.0	574.0	266.0
alpha_rarefaction_30870_6.txt	30870	6	253.0	143.0	463.0	357.0	148.0	336.0	282.0	497.0	269.0	410.0	521.0	510.0	203.0	441.0	337.0	575.0	376.0	311.0	198.0	616.0	927.0	566.0	263.0
alpha_rarefaction_30870_7.txt	30870	7	241.0	144.0	463.0	363.0	152.0	332.0	292.0	492.0	266.0	418.0	524.0	510.0	203.0	439.0	335.0	585.0	373.0	313.0	198.0	613.0	923.0	562.0	275.0
alpha_rarefaction_30870_8.txt	30870	8	248.0	142.0	463.0	365.0	149.0	340.0	290.0	486.0	269.0	412.0	524.0	512.0	202.0	441.0	335.0	590.0	373.0	317.0	199.0	616.0	929.0	567.0	268.0
alpha_rarefaction_30870_9.txt	30870	9	250.0	144.0	463.0	360.0	151.0	334.0	284.0	480.0	266.0	419.0	515.0	514.0	204.0	441.0	338.0	586.0	374.0	317.0	198.0	609.0	933.0	555.0	262.0
alpha_rarefaction_30870_10.txt	30870	10	248.0	147.0	465.0	359.0	153.0	339.0	281.0	498.0	265.0	416.0	525.0	512.0	208.0	441.0	337.0	588.0	373.0	311.0	197.0	610.0	928.0	569.0	271.0
alpha_rarefaction_30870_11.txt	30870	11	247.0	146.0	455.0	363.0	152.0	332.0	282.0	489.0	268.0	420.0	519.0	504.0	207.0	441.0	336.0	578.0	370.0	316.0	198.0	620.0	927.0	562.0	263.0
alpha_rarefaction_30870_12.txt	30870	12	251.0	146.0	463.0	360.0	150.0	329.0	292.0	484.0	265.0	409.0	528.0	502.0	202.0	441.0	336.0	585.0	374.0	310.0	197.0	618.0	928.0	566.0	264.0
alpha_rarefaction_30870_13.txt	30870	13	241.0	144.0	468.0	359.0	151.0	342.0	285.0	492.0	268.0	414.0	520.0	509.0	204.0	436.0	336.0	578.0	375.0	312.0	197.0	606.0	933.0	561.0	263.0
alpha_rarefaction_30870_14.txt	30870	14	245.0	142.0	463.0	365.0	150.0	336.0	286.0	491.0	265.0	413.0	528.0	508.0	210.0	440.0	337.0	583.0	381.0	312.0	195.0	617.0	924.0	565.0	269.0
alpha_rarefaction_30870_15.txt	30870	15	246.0	145.0	464.0	358.0	153.0	336.0	281.0	493.0	262.0	417.0	519.0	511.0	209.0	442.0	336.0	588.0	373.0	317.0	199.0	614.0	927.0	564.0	265.0
alpha_rarefaction_30870_16.txt	30870	16	251.0	143.0	464.0	357.0	151.0	333.0	290.0	494.0	267.0	413.0	517.0	509.0	204.0	440.0	335.0	586.0	376.0	317.0	197.0	610.0	930.0	556.0	271.0
alpha_rarefaction_30870_17.txt	30870	17	247.0	144.0	461.0	358.0	149.0	335.0	285.0	496.0	264.0	417.0	525.0	508.0	200.0	441.0	337.0	582.0	373.0	310.0	199.0	611.0	929.0	566.0	267.0
alpha_rarefaction_30870_18.txt	30870	18	243.0	143.0	461.0	360.0	150.0	339.0	285.0	495.0	264.0	413.0	521.0	503.0	205.0	441.0	336.0	585.0	377.0	312.0	196.0	607.0	929.0	569.0	269.0
alpha_rarefaction_30870_19.txt	30870	19	246.0	147.0	462.0	356.0	152.0	336.0	291.0	494.0	266.0	414.0	524.0	510.0	204.0	438.0	335.0	581.0	376.0	311.0	199.0	613.0	924.0	568.0	266.0
alpha_rarefaction_32413_0.txt	32413	0	254.0	143.0	464.0	360.0	155.0	339.0	288.0	496.0	269.0	420.0	527.0	517.0	208.0	443.0	337.0	583.0	376.0	320.0	200.0	615.0	929.0	565.0	271.0
alpha_rarefaction_32413_1.txt	32413	1	252.0	141.0	467.0	361.0	150.0	343.0	293.0	494.0	266.0	422.0	524.0	513.0	208.0	442.0	338.0	587.0	370.0	316.0	199.0	617.0	936.0	564.0	276.0
alpha_rarefaction_32413_2.txt	32413	2	253.0	147.0	465.0	362.0	151.0	333.0	287.0	497.0	268.0	423.0	524.0	514.0	206.0	439.0	338.0	585.0	375.0	316.0	200.0	613.0	935.0	566.0	269.0
alpha_rarefaction_32413_3.txt	32413	3	250.0	148.0	468.0	362.0	153.0	339.0	289.0	503.0	267.0	421.0	529.0	513.0	207.0	443.0	337.0	586.0	374.0	316.0	198.0	612.0	929.0	560.0	267.0
alpha_rarefaction_32413_4.txt	32413	4	244.0	145.0	467.0	360.0	152.0	338.0	292.0	495.0	268.0	429.0	525.0	508.0	204.0	441.0	339.0	587.0	374.0	314.0	199.0	612.0	924.0	575.0	272.0
alpha_rarefaction_32413_5.txt	32413	5	245.0	146.0	466.0	357.0	153.0	337.0	294.0	501.0	266.0	410.0	518.0	514.0	205.0	444.0	338.0	588.0	381.0	311.0	201.0	622.0	928.0	576.0	272.0
alpha_rarefaction_32413_6.txt	32413	6	250.0	143.0	463.0	361.0	150.0	341.0	287.0	494.0	268.0	421.0	524.0	513.0	205.0	444.0	336.0	585.0	374.0	310.0	204.0	613.0	933.0	563.0	265.0
alpha_rarefaction_32413_7.txt	32413	7	252.0	145.0	467.0	360.0	151.0	338.0	290.0	495.0	265.0	411.0	524.0	513.0	212.0	441.0	337.0	587.0	377.0	316.0	199.0	615.0	932.0	566.0	273.0
alpha_rarefaction_32413_8.txt	32413	8	251.0	144.0	464.0	366.0	148.0	339.0	292.0	493.0	266.0	421.0	517.0	508.0	205.0	442.0	338.0	587.0	385.0	317.0	201.0	617.0	932.0	572.0	268.0
alpha_rarefaction_32413_9.txt	32413	9	249.0	147.0	460.0	359.0	154.0	337.0	294.0	492.0	267.0	425.0	529.0	513.0	212.0	439.0	336.0	581.0	381.0	312.0	201.0	616.0	931.0	579.0	265.0
alpha_rarefaction_32413_10.txt	32413	10	254.0	141.0	462.0	361.0	151.0	338.0	286.0	494.0	263.0	418.0	527.0	517.0	206.0	440.0	338.0	583.0	373.0	311.0	201.0	616.0	925.0	571.0	272.0
alpha_rarefaction_32413_11.txt	32413	11	251.0	143.0	464.0	361.0	154.0	337.0	291.0	491.0	268.0	416.0	531.0	519.0	202.0	440.0	338.0	592.0	374.0	316.0	200.0	619.0	931.0	577.0	275.0
alpha_rarefaction_32413_12.txt	32413	12	247.0	147.0	465.0	362.0	151.0	340.0	286.0	495.0	266.0	420.0	528.0	513.0	211.0	442.0	337.0	583.0	375.0	316.0	200.0	614.0	931.0	574.0	275.0
alpha_rarefaction_32413_13.txt	32413	13	253.0	140.0	458.0	363.0	152.0	335.0	284.0	496.0	264.0	423.0	528.0	515.0	207.0	440.0	337.0	585.0	369.0	312.0	195.0	627.0	929.0	557.0	268.0
alpha_rarefaction_32413_14.txt	32413	14	250.0	148.0	465.0	363.0	151.0	337.0	293.0	495.0	266.0	418.0	527.0	507.0	206.0	440.0	336.0	589.0	372.0	315.0	201.0	624.0	933.0	566.0	275.0
alpha_rarefaction_32413_15.txt	32413	15	245.0	146.0	461.0	363.0	150.0	340.0	290.0	498.0	266.0	421.0	520.0	516.0	208.0	444.0	338.0	585.0	376.0	310.0	201.0	619.0	929.0	565.0	271.0
alpha_rarefaction_32413_16.txt	32413	16	253.0	140.0	461.0	358.0	153.0	340.0	281.0	495.0	269.0	415.0	527.0	517.0	208.0	439.0	337.0	587.0	376.0	315.0	202.0	622.0	928.0	568.0	267.0
alpha_rarefaction_32413_17.txt	32413	17	255.0	146.0	469.0	362.0	150.0	338.0	293.0	495.0	266.0	424.0	526.0	510.0	206.0	440.0	337.0	583.0	380.0	316.0	199.0	610.0	928.0	569.0	270.0
alpha_rarefaction_32413_18.txt	32413	18	256.0	146.0	463.0	359.0	149.0	337.0	291.0	494.0	268.0	423.0	532.0	519.0	206.0	439.0	338.0	586.0	371.0	315.0	197.0	628.0	933.0	570.0	273.0
alpha_rarefaction_32413_19.txt	32413	19	246.0	145.0	460.0	361.0	148.0	337.0	289.0	488.0	268.0	425.0	529.0	515.0	209.0	441.0	338.0	587.0	376.0	317.0	201.0	617.0	927.0	574.0	269.0
alpha_rarefaction_33956_0.txt	33956	0	255.0	149.0	463.0	363.0	150.0	341.0	294.0	501.0	268.0	425.0	531.0	522.0	212.0	444.0	336.0	588.0	378.0	314.0	200.0	618.0	932.0	581.0	279.0
alpha_rarefaction_33956_1.txt	33956	1	255.0	147.0	465.0	363.0	154.0	338.0	288.0	495.0	270.0	426.0	527.0	515.0	207.0	441.0	336.0	585.0	374.0	320.0	200.0	616.0	929.0	580.0	272.0
alpha_rarefaction_33956_2.txt	33956	2	252.0	146.0	468.0	361.0	153.0	341.0	289.0	505.0	270.0	428.0	526.0	514.0	210.0	444.0	338.0	592.0	379.0	315.0	200.0	624.0	934.0	576.0	272.0
alpha_rarefaction_33956_3.txt	33956	3	250.0	148.0	466.0	357.0	151.0	338.0	295.0	498.0	269.0	430.0	524.0	518.0	207.0	443.0	336.0	583.0	380.0	319.0	201.0	623.0	931.0	567.0	276.0
alpha_rarefaction_33956_4.txt	33956	4	254.0	145.0	466.0	365.0	153.0	336.0	287.0	496.0	267.0	418.0	519.0	520.0	213.0	444.0	336.0	583.0	381.0	313.0	197.0	623.0	937.0	578.0	273.0
alpha_rarefaction_33956_5.txt	33956	5	252.0	145.0	467.0	366.0	154.0	335.0	293.0	495.0	264.0	413.0	528.0	521.0	206.0	442.0	335.0	584.0	382.0	317.0	200.0	627.0	928.0	578.0	272.0
alpha_rarefaction_33956_6.txt	33956	6	255.0	148.0	467.0	364.0	154.0	337.0	290.0	506.0	268.0	426.0	530.0	521.0	209.0	444.0	337.0	595.0	379.0	316.0	201.0	624.0	933.0	579.0	269.0
alpha_rarefaction_33956_7.txt	33956	7	256.0	146.0	463.0	365.0	154.0	344.0	294.0	500.0	268.0	433.0	531.0	524.0	214.0	444.0	338.0	592.0	383.0	313.0	198.0	619.0	933.0	578.0	277.0
alpha_rarefaction_33956_8.txt	33956	8	250.0	147.0	462.0	362.0	154.0	340.0	294.0	499.0	268.0	426.0	523.0	518.0	204.0	440.0	339.0	586.0	378.0	316.0	200.0	626.0	934.0	577.0	273.0
alpha_rarefaction_33956_9.txt	33956	9	253.0	147.0	464.0	365.0	154.0	337.0	293.0	497.0	266.0	422.0	531.0	517.0	208.0	443.0	336.0	584.0	383.0	317.0	200.0	623.0	934.0	579.0	274.0
alpha_rarefaction_33956_10.txt	33956	10	250.0	147.0	464.0	364.0	154.0	340.0	289.0	501.0	269.0	424.0	532.0	513.0	207.0	442.0	337.0	589.0	382.0	315.0	200.0	627.0	932.0	580.0	278.0
alpha_rarefaction_33956_11.txt	33956	11	249.0	146.0	471.0	363.0	152.0	341.0	294.0	500.0	268.0	427.0	523.0	518.0	206.0	445.0	337.0	590.0	377.0	319.0	201.0	631.0	935.0	577.0	268.0
alpha_rarefaction_33956_12.txt	33956	12	253.0	143.0	460.0	358.0	153.0	339.0	294.0	506.0	266.0	429.0	532.0	520.0	209.0	443.0	337.0	585.0	377.0	317.0	200.0	628.0	932.0	585.0	273.0
alpha_rarefaction_33956_13.txt	33956	13	250.0	145.0	468.0	359.0	155.0	342.0	293.0	502.0	268.0	421.0	532.0	519.0	207.0	439.0	337.0	589.0	373.0	316.0	201.0	625.0	931.0	576.0	277.0
alpha_rarefaction_33956_14.txt	33956	14	249.0	148.0	465.0	362.0	154.0	344.0	294.0	502.0	268.0	422.0	526.0	529.0	211.0	444.0	338.0	590.0	380.0	313.0	200.0	619.0	932.0	586.0	272.0
alpha_rarefaction_33956_15.txt	33956	15	252.0	145.0	464.0	360.0	148.0	339.0	295.0	503.0	269.0	422.0	531.0	520.0	207.0	440.0	335.0	590.0	382.0	312.0	203.0	619.0	934.0	569.0	275.0
alpha_rarefaction_33956_16.txt	33956	16	255.0	145.0	466.0	365.0	155.0	342.0	289.0	500.0	268.0	421.0	536.0	521.0	205.0	440.0	339.0	587.0	373.0	316.0	200.0	617.0	937.0	580.0	271.0
alpha_rarefaction_33956_17.txt	33956	17	253.0	147.0	465.0	359.0	151.0	342.0	293.0	504.0	270.0	417.0	529.0	518.0	207.0	443.0	338.0	584.0	378.0	320.0	200.0	623.0	933.0	578.0	271.0
alpha_rarefaction_33956_18.txt	33956	18	255.0	147.0	466.0	364.0	150.0	339.0	294.0	499.0	269.0	429.0	526.0	517.0	209.0	443.0	337.0	592.0	382.0	313.0	201.0	622.0	934.0	582.0	275.0
alpha_rarefaction_33956_19.txt	33956	19	249.0	147.0	469.0	360.0	153.0	342.0	292.0	501.0	267.0	420.0	535.0	522.0	211.0	443.0	338.0	586.0	377.0	315.0	200.0	622.0	937.0	577.0	274.0
alpha_rarefaction_35499_0.txt	35499	0	252.0	144.0	469.0	363.0	154.0	337.0	291.0	498.0	266.0	430.0	530.0	529.0	213.0	442.0	339.0	588.0	381.0	316.0	203.0	627.0	937.0	584.0	275.0
alpha_rarefaction_35499_1.txt	35499	1	252.0	149.0	465.0	366.0	155.0	337.0	294.0	506.0	269.0	436.0	522.0	520.0	208.0	443.0	338.0	588.0	378.0	317.0	196.0	624.0	936.0	580.0	277.0
alpha_rarefaction_35499_2.txt	35499	2	254.0	147.0	469.0	361.0	154.0	341.0	292.0	500.0	266.0	436.0	531.0	527.0	208.0	444.0	337.0	591.0	382.0	318.0	202.0	620.0	930.0	582.0	271.0
alpha_rarefaction_35499_3.txt	35499	3	253.0	147.0	470.0	365.0	153.0	344.0	294.0	501.0	267.0	430.0	532.0	520.0	210.0	444.0	337.0	588.0	378.0	318.0	200.0	624.0	939.0	584.0	276.0
alpha_rarefaction_35499_4.txt	35499	4	256.0	149.0	469.0	362.0	151.0	338.0	295.0	501.0	269.0	433.0	533.0	527.0	214.0	444.0	338.0	587.0	377.0	320.0	199.0	628.0	936.0	588.0	281.0
alpha_rarefaction_35499_5.txt	35499	5	254.0	145.0	464.0	361.0	152.0	343.0	293.0	505.0	269.0	425.0	534.0	524.0	210.0	446.0	339.0	588.0	382.0	314.0	200.0	626.0	932.0	583.0	278.0
alpha_rarefaction_35499_6.txt	35499	6	258.0	148.0	465.0	364.0	151.0	343.0	293.0	499.0	269.0	425.0	527.0	524.0	211.0	443.0	336.0	588.0	381.0	315.0	202.0	634.0	933.0	584.0	278.0
alpha_rarefaction_35499_7.txt	35499	7	255.0	148.0	466.0	361.0	154.0	338.0	291.0	503.0	269.0	428.0	532.0	518.0	208.0	443.0	337.0	593.0	380.0	318.0	201.0	629.0	932.0	581.0	279.0
alpha_rarefaction_35499_8.txt	35499	8	254.0	149.0	470.0	362.0	153.0	344.0	294.0	502.0	270.0	429.0	530.0	520.0	211.0	445.0	339.0	589.0	378.0	318.0	198.0	630.0	938.0	581.0	275.0
alpha_rarefaction_35499_9.txt	35499	9	255.0	147.0	466.0	362.0	153.0	342.0	296.0	504.0	270.0	429.0	529.0	517.0	213.0	442.0	337.0	581.0	383.0	313.0	200.0	631.0	932.0	583.0	276.0
alpha_rarefaction_35499_10.txt	35499	10	254.0	146.0	466.0	363.0	155.0	340.0	292.0	506.0	271.0	426.0	530.0	528.0	211.0	444.0	339.0	590.0	384.0	315.0	202.0	629.0	930.0	587.0	267.0
alpha_rarefaction_35499_11.txt	35499	11	256.0	148.0	471.0	362.0	152.0	340.0	290.0	504.0	268.0	428.0	531.0	525.0	210.0	444.0	338.0	587.0	380.0	317.0	197.0	620.0	934.0	576.0	274.0
alpha_rarefaction_35499_12.txt	35499	12	255.0	147.0	462.0	362.0	155.0	339.0	295.0	501.0	268.0	425.0	531.0	521.0	211.0	441.0	338.0	588.0	382.0	319.0	199.0	619.0	938.0	583.0	278.0
alpha_rarefaction_35499_13.txt	35499	13	255.0	146.0	467.0	364.0	154.0	342.0	295.0	502.0	268.0	430.0	533.0	514.0	208.0	442.0	339.0	589.0	381.0	318.0	203.0	624.0	937.0	583.0	270.0
alpha_rarefaction_35499_14.txt	35499	14	252.0	149.0	469.0	363.0	151.0	344.0	289.0	504.0	268.0	431.0	532.0	525.0	209.0	443.0	339.0	590.0	384.0	317.0	203.0	625.0	935.0	585.0	277.0
alpha_rarefaction_35499_15.txt	35499	15	252.0	148.0	466.0	368.0	155.0	339.0	293.0	503.0	270.0	427.0	530.0	525.0	206.0	444.0	337.0	590.0	381.0	314.0	199.0	622.0	932.0	582.0	268.0
alpha_rarefaction_35499_16.txt	35499	16	249.0	146.0	472.0	364.0	154.0	344.0	290.0	509.0	269.0	430.0	527.0	523.0	209.0	445.0	339.0	592.0	381.0	314.0	203.0	628.0	936.0	571.0	270.0
alpha_rarefaction_35499_17.txt	35499	17	256.0	149.0	470.0	365.0	151.0	342.0	298.0	508.0	269.0	433.0	528.0	516.0	207.0	444.0	339.0	591.0	383.0	317.0	200.0	628.0	935.0	587.0	279.0
alpha_rarefaction_35499_18.txt	35499	18	255.0	146.0	468.0	368.0	155.0	341.0	295.0	503.0	268.0	435.0	531.0	524.0	211.0	443.0	339.0	592.0	380.0	319.0	198.0	627.0	934.0	576.0	278.0
alpha_rarefaction_35499_19.txt	35499	19	253.0	148.0	470.0	364.0	155.0	343.0	297.0	501.0	269.0	433.0	534.0	523.0	214.0	442.0	338.0	594.0	379.0	320.0	202.0	632.0	935.0	586.0	272.0
alpha_rarefaction_37042_0.txt	37042	0	255.0	148.0	467.0	361.0	153.0	340.0	297.0	502.0	268.0	430.0	524.0	525.0	210.0	445.0	338.0	593.0	382.0	316.0	202.0	634.0	937.0	579.0	279.0
alpha_rarefaction_37042_1.txt	37042	1	258.0	147.0	469.0	361.0	154.0	343.0	295.0	507.0	270.0	433.0	537.0	522.0	212.0	443.0	339.0	595.0	383.0	318.0	200.0	636.0	941.0	586.0	276.0
alpha_rarefaction_37042_2.txt	37042	2	259.0	149.0	468.0	365.0	153.0	340.0	294.0	505.0	268.0	434.0	533.0	531.0	209.0	445.0	338.0	596.0	375.0	318.0	202.0	631.0	932.0	581.0	281.0
alpha_rarefaction_37042_3.txt	37042	3	256.0	148.0	467.0	361.0	153.0	342.0	297.0	502.0	271.0	435.0	537.0	525.0	212.0	444.0	339.0	588.0	388.0	322.0	203.0	629.0	933.0	590.0	280.0
alpha_rarefaction_37042_4.txt	37042	4	260.0	149.0	470.0	367.0	155.0	344.0	294.0	507.0	270.0	434.0	537.0	527.0	208.0	446.0	339.0	598.0	381.0	318.0	202.0	637.0	935.0	592.0	276.0
alpha_rarefaction_37042_5.txt	37042	5	258.0	148.0	471.0	365.0	154.0	342.0	291.0	503.0	268.0	431.0	536.0	527.0	214.0	445.0	338.0	592.0	384.0	318.0	203.0	633.0	940.0	586.0	282.0
alpha_rarefaction_37042_6.txt	37042	6	255.0	147.0	470.0	364.0	154.0	342.0	297.0	508.0	271.0	426.0	532.0	524.0	211.0	442.0	338.0	589.0	381.0	320.0	199.0	631.0	937.0	593.0	278.0
alpha_rarefaction_37042_7.txt	37042	7	257.0	149.0	468.0	366.0	154.0	344.0	295.0	506.0	270.0	437.0	534.0	526.0	212.0	446.0	338.0	589.0	383.0	322.0	203.0	640.0	934.0	582.0	280.0
alpha_rarefaction_37042_8.txt	37042	8	253.0	147.0	468.0	363.0	155.0	341.0	298.0	508.0	271.0	427.0	528.0	525.0	215.0	445.0	339.0	587.0	380.0	316.0	200.0	626.0	941.0	591.0	280.0
alpha_rarefaction_37042_9.txt	37042	9	257.0	146.0	469.0	365.0	153.0	339.0	294.0	506.0	268.0	439.0	534.0	529.0	213.0	440.0	339.0	596.0	378.0	317.0	203.0	630.0	939.0	580.0	279.0
alpha_rarefaction_37042_10.txt	37042	10	250.0	145.0	466.0	364.0	153.0	340.0	297.0	505.0	270.0	438.0	536.0	526.0	214.0	444.0	338.0	588.0	379.0	318.0	199.0	630.0	935.0	586.0	275.0
alpha_rarefaction_37042_11.txt	37042	11	255.0	148.0	470.0	365.0	155.0	340.0	299.0	507.0	271.0	434.0	539.0	523.0	214.0	444.0	339.0	594.0	384.0	320.0	202.0	634.0	937.0	593.0	279.0
alpha_rarefaction_37042_12.txt	37042	12	258.0	146.0	467.0	362.0	154.0	341.0	295.0	504.0	266.0	439.0	537.0	526.0	214.0	442.0	338.0	592.0	383.0	320.0	202.0	632.0	936.0	592.0	278.0
alpha_rarefaction_37042_13.txt	37042	13	255.0	147.0	469.0	365.0	155.0	339.0	293.0	506.0	270.0	433.0	534.0	523.0	215.0	443.0	339.0	590.0	382.0	317.0	203.0	631.0	938.0	586.0	277.0
alpha_rarefaction_37042_14.txt	37042	14	256.0	149.0	470.0	365.0	153.0	342.0	297.0	504.0	268.0	430.0	535.0	532.0	213.0	444.0	339.0	593.0	382.0	315.0	204.0	630.0	943.0	586.0	280.0
alpha_rarefaction_37042_15.txt	37042	15	255.0	148.0	467.0	364.0	153.0	344.0	293.0	507.0	269.0	433.0	536.0	521.0	214.0	446.0	338.0	593.0	383.0	320.0	202.0	626.0	939.0	590.0	279.0
alpha_rarefaction_37042_16.txt	37042	16	256.0	148.0	468.0	364.0	150.0	341.0	296.0	503.0	269.0	434.0	535.0	525.0	213.0	446.0	339.0	595.0	383.0	316.0	202.0	632.0	937.0	591.0	276.0
alpha_rarefaction_37042_17.txt	37042	17	255.0	149.0	471.0	362.0	152.0	344.0	295.0	510.0	270.0	429.0	536.0	531.0	211.0	446.0	339.0	593.0	378.0	319.0	202.0	632.0	942.0	587.0	274.0
alpha_rarefaction_37042_18.txt	37042	18	256.0	147.0	468.0	366.0	152.0	347.0	299.0	500.0	270.0	434.0	540.0	522.0	209.0	444.0	339.0	587.0	379.0	318.0	204.0	636.0	934.0	579.0	280.0
alpha_rarefaction_37042_19.txt	37042	19	252.0	146.0	467.0	365.0	153.0	342.0	298.0	508.0	270.0	436.0	532.0	525.0	213.0	446.0	338.0	591.0	379.0	320.0	200.0	630.0	939.0	579.0	279.0
alpha_rarefaction_38585_0.txt	38585	0	258.0	148.0	470.0	368.0	154.0	344.0	297.0	507.0	271.0	444.0	536.0	531.0	214.0	444.0	338.0	592.0	386.0	321.0	201.0	638.0	941.0	587.0	276.0
alpha_rarefaction_38585_1.txt	38585	1	258.0	149.0	472.0	363.0	155.0	343.0	293.0	506.0	268.0	436.0	539.0	531.0	211.0	445.0	339.0	597.0	380.0	319.0	203.0	631.0	939.0	594.0	279.0
alpha_rarefaction_38585_2.txt	38585	2	256.0	148.0	469.0	364.0	154.0	344.0	298.0	505.0	269.0	438.0	536.0	532.0	214.0	446.0	339.0	597.0	385.0	318.0	203.0	640.0	937.0	587.0	279.0
alpha_rarefaction_38585_3.txt	38585	3	255.0	149.0	471.0	365.0	152.0	340.0	298.0	505.0	271.0	434.0	533.0	531.0	214.0	445.0	336.0	593.0	386.0	323.0	202.0	641.0	942.0	585.0	279.0
alpha_rarefaction_38585_4.txt	38585	4	259.0	148.0	470.0	368.0	155.0	344.0	297.0	505.0	271.0	435.0	534.0	534.0	214.0	443.0	339.0	590.0	378.0	322.0	203.0	631.0	939.0	589.0	281.0
alpha_rarefaction_38585_5.txt	38585	5	257.0	148.0	468.0	363.0	155.0	345.0	298.0	511.0	270.0	436.0	541.0	531.0	213.0	445.0	338.0	592.0	385.0	318.0	201.0	634.0	935.0	595.0	281.0
alpha_rarefaction_38585_6.txt	38585	6	257.0	148.0	472.0	368.0	154.0	345.0	298.0	509.0	270.0	437.0	536.0	526.0	212.0	446.0	339.0	592.0	386.0	318.0	203.0	632.0	940.0	585.0	277.0
alpha_rarefaction_38585_7.txt	38585	7	260.0	148.0	471.0	366.0	153.0	340.0	295.0	508.0	270.0	439.0	534.0	531.0	208.0	445.0	339.0	595.0	384.0	319.0	203.0	636.0	940.0	590.0	278.0
alpha_rarefaction_38585_8.txt	38585	8	256.0	149.0	467.0	366.0	153.0	341.0	297.0	503.0	270.0	440.0	542.0	531.0	214.0	446.0	339.0	597.0	378.0	320.0	201.0	635.0	938.0	587.0	277.0
alpha_rarefaction_38585_9.txt	38585	9	254.0	145.0	474.0	364.0	153.0	343.0	296.0	508.0	270.0	437.0	527.0	528.0	208.0	445.0	338.0	595.0	387.0	320.0	200.0	635.0	937.0	589.0	278.0
alpha_rarefaction_38585_10.txt	38585	10	257.0	149.0	471.0	366.0	155.0	346.0	289.0	510.0	267.0	438.0	531.0	534.0	216.0	445.0	339.0	597.0	387.0	317.0	200.0	642.0	940.0	594.0	281.0
alpha_rarefaction_38585_11.txt	38585	11	257.0	149.0	470.0	367.0	152.0	347.0	296.0	507.0	269.0	438.0	536.0	521.0	215.0	444.0	339.0	591.0	379.0	321.0	201.0	638.0	935.0	590.0	280.0
alpha_rarefaction_38585_12.txt	38585	12	258.0	148.0	467.0	368.0	155.0	346.0	298.0	508.0	269.0	433.0	532.0	531.0	217.0	445.0	338.0	592.0	388.0	317.0	202.0	629.0	938.0	596.0	281.0
alpha_rarefaction_38585_13.txt	38585	13	255.0	148.0	471.0	365.0	155.0	345.0	293.0	506.0	271.0	440.0	539.0	525.0	209.0	445.0	337.0	592.0	384.0	317.0	203.0	628.0	938.0	595.0	278.0
alpha_rarefaction_38585_14.txt	38585	14	256.0	147.0	468.0	364.0	155.0	345.0	297.0	509.0	270.0	439.0	536.0	528.0	215.0	445.0	337.0	593.0	386.0	320.0	200.0	637.0	941.0	590.0	274.0
alpha_rarefaction_38585_15.txt	38585	15	253.0	146.0	469.0	366.0	154.0	343.0	297.0	504.0	267.0	438.0	529.0	521.0	215.0	445.0	338.0	597.0	384.0	314.0	203.0	633.0	937.0	587.0	281.0
alpha_rarefaction_38585_16.txt	38585	16	254.0	147.0	472.0	369.0	153.0	342.0	301.0	507.0	270.0	442.0	531.0	531.0	212.0	446.0	338.0	595.0	380.0	317.0	203.0	633.0	938.0	594.0	282.0
alpha_rarefaction_38585_17.txt	38585	17	256.0	146.0	469.0	363.0	154.0	342.0	294.0	510.0	270.0	438.0	534.0	531.0	215.0	444.0	339.0	589.0	389.0	317.0	201.0	630.0	940.0	588.0	282.0
alpha_rarefaction_38585_18.txt	38585	18	260.0	148.0	466.0	363.0	154.0	343.0	299.0	503.0	271.0	436.0	534.0	528.0	210.0	445.0	339.0	598.0	383.0	316.0	202.0	637.0	940.0	594.0	281.0
alpha_rarefaction_38585_19.txt	38585	19	259.0	149.0	470.0	364.0	154.0	344.0	298.0	509.0	268.0	439.0	536.0	529.0	212.0	444.0	337.0	595.0	385.0	320.0	203.0	636.0	937.0	591.0	283.0
alpha_rarefaction_40128_0.txt	40128	0	259.0	149.0	471.0	362.0	154.0	347.0	300.0	505.0	271.0	442.0	536.0	536.0	217.0	446.0	339.0	598.0	388.0	320.0	202.0	640.0	938.0	590.0	285.0
alpha_rarefaction_40128_1.txt	40128	1	259.0	149.0	473.0	367.0	153.0	345.0	297.0	507.0	270.0	441.0	536.0	532.0	214.0	446.0	339.0	597.0	386.0	320.0	204.0	639.0	942.0	588.0	280.0
alpha_rarefaction_40128_2.txt	40128	2	259.0	147.0	472.0	364.0	154.0	343.0	297.0	509.0	271.0	439.0	539.0	532.0	213.0	445.0	338.0	595.0	385.0	319.0	202.0	638.0	938.0	595.0	286.0
alpha_rarefaction_40128_3.txt	40128	3	259.0	147.0	473.0	365.0	154.0	343.0	298.0	509.0	271.0	443.0	540.0	528.0	215.0	446.0	339.0	595.0	385.0	322.0	204.0	637.0	940.0	598.0	281.0
alpha_rarefaction_40128_4.txt	40128	4	258.0	149.0	469.0	366.0	154.0	340.0	295.0	507.0	271.0	444.0	538.0	531.0	213.0	445.0	339.0	592.0	387.0	320.0	202.0	637.0	944.0	597.0	282.0
alpha_rarefaction_40128_5.txt	40128	5	258.0	148.0	472.0	368.0	154.0	342.0	298.0	506.0	271.0	439.0	539.0	527.0	217.0	445.0	339.0	596.0	388.0	324.0	203.0	637.0	942.0	598.0	283.0
alpha_rarefaction_40128_6.txt	40128	6	259.0	148.0	469.0	365.0	155.0	345.0	300.0	506.0	271.0	438.0	534.0	530.0	216.0	445.0	339.0	595.0	388.0	320.0	202.0	636.0	943.0	592.0	285.0
alpha_rarefaction_40128_7.txt	40128	7	258.0	149.0	471.0	367.0	155.0	345.0	294.0	512.0	271.0	442.0	540.0	531.0	214.0	446.0	339.0	597.0	386.0	322.0	203.0	636.0	937.0	596.0	281.0
alpha_rarefaction_40128_8.txt	40128	8	257.0	149.0	470.0	367.0	154.0	344.0	297.0	508.0	270.0	441.0	539.0	532.0	218.0	445.0	339.0	592.0	382.0	319.0	202.0	639.0	936.0	595.0	286.0
alpha_rarefaction_40128_9.txt	40128	9	258.0	149.0	470.0	369.0	155.0	342.0	299.0	509.0	271.0	442.0	541.0	531.0	212.0	446.0	339.0	596.0	388.0	320.0	202.0	636.0	935.0	595.0	278.0
alpha_rarefaction_40128_10.txt	40128	10	257.0	149.0	472.0	367.0	154.0	344.0	297.0	509.0	269.0	437.0	541.0	532.0	211.0	446.0	338.0	596.0	382.0	321.0	200.0	638.0	939.0	601.0	282.0
alpha_rarefaction_40128_11.txt	40128	11	256.0	149.0	471.0	366.0	155.0	346.0	300.0	510.0	270.0	433.0	537.0	534.0	215.0	446.0	339.0	599.0	387.0	318.0	203.0	639.0	942.0	595.0	285.0
alpha_rarefaction_40128_12.txt	40128	12	259.0	149.0	471.0	367.0	153.0	342.0	298.0	506.0	270.0	450.0	538.0	530.0	214.0	446.0	339.0	596.0	388.0	321.0	202.0	639.0	940.0	587.0	284.0
alpha_rarefaction_40128_13.txt	40128	13	258.0	147.0	469.0	367.0	153.0	347.0	300.0	508.0	269.0	430.0	538.0	527.0	214.0	445.0	339.0	590.0	389.0	320.0	203.0	635.0	940.0	598.0	282.0
alpha_rarefaction_40128_14.txt	40128	14	259.0	149.0	470.0	369.0	155.0	344.0	301.0	511.0	271.0	436.0	539.0	534.0	218.0	446.0	338.0	597.0	385.0	320.0	202.0	637.0	937.0	595.0	280.0
alpha_rarefaction_40128_15.txt	40128	15	259.0	148.0	468.0	364.0	155.0	346.0	298.0	508.0	270.0	443.0	534.0	531.0	217.0	445.0	339.0	593.0	383.0	320.0	202.0	642.0	941.0	600.0	286.0
alpha_rarefaction_40128_16.txt	40128	16	259.0	148.0	472.0	366.0	155.0	345.0	296.0	506.0	271.0	443.0	540.0	526.0	211.0	446.0	338.0	598.0	384.0	321.0	203.0	637.0	941.0	594.0	280.0
alpha_rarefaction_40128_17.txt	40128	17	259.0	148.0	471.0	366.0	155.0	346.0	300.0	509.0	271.0	442.0	540.0	527.0	210.0	446.0	339.0	594.0	387.0	320.0	204.0	641.0	945.0	595.0	279.0
alpha_rarefaction_40128_18.txt	40128	18	257.0	147.0	473.0	364.0	155.0	347.0	295.0	512.0	271.0	436.0	539.0	538.0	217.0	445.0	339.0	597.0	389.0	320.0	202.0	633.0	943.0	598.0	280.0
alpha_rarefaction_40128_19.txt	40128	19	253.0	149.0	469.0	365.0	155.0	346.0	297.0	506.0	269.0	445.0	539.0	532.0	216.0	445.0	339.0	595.0	386.0	319.0	202.0	641.0	944.0	597.0	284.0
alpha_rarefaction_41671_0.txt	41671	0	260.0	149.0	473.0	368.0	155.0	344.0	300.0	509.0	271.0	446.0	536.0	536.0	214.0	446.0	339.0	599.0	389.0	322.0	203.0	639.0	945.0	600.0	283.0
alpha_rarefaction_41671_1.txt	41671	1	258.0	149.0	470.0	367.0	155.0	346.0	296.0	508.0	271.0	446.0	541.0	537.0	216.0	446.0	338.0	599.0	390.0	322.0	201.0	636.0	942.0	601.0	283.0
alpha_rarefaction_41671_2.txt	41671	2	259.0	148.0	471.0	368.0	155.0	346.0	300.0	511.0	271.0	439.0	539.0	531.0	219.0	445.0	339.0	600.0	389.0	320.0	204.0	639.0	943.0	605.0	283.0
alpha_rarefaction_41671_3.txt	41671	3	260.0	148.0	473.0	366.0	154.0	346.0	299.0	509.0	271.0	444.0	539.0	533.0	215.0	446.0	338.0	596.0	387.0	323.0	203.0	640.0	940.0	602.0	278.0
alpha_rarefaction_41671_4.txt	41671	4	259.0	148.0	471.0	369.0	155.0	347.0	300.0	512.0	271.0	438.0	543.0	534.0	216.0	446.0	339.0	599.0	390.0	321.0	202.0	643.0	940.0	601.0	282.0
alpha_rarefaction_41671_5.txt	41671	5	259.0	149.0	472.0	368.0	154.0	345.0	299.0	510.0	271.0	445.0	540.0	537.0	218.0	445.0	339.0	598.0	389.0	320.0	204.0	641.0	945.0	598.0	283.0
alpha_rarefaction_41671_6.txt	41671	6	261.0	149.0	473.0	368.0	155.0	346.0	301.0	513.0	271.0	444.0	540.0	538.0	216.0	446.0	339.0	597.0	389.0	322.0	203.0	643.0	942.0	598.0	281.0
alpha_rarefaction_41671_7.txt	41671	7	260.0	149.0	473.0	367.0	155.0	345.0	299.0	509.0	269.0	443.0	539.0	538.0	215.0	444.0	339.0	600.0	388.0	323.0	204.0	638.0	943.0	599.0	285.0
alpha_rarefaction_41671_8.txt	41671	8	257.0	149.0	471.0	369.0	154.0	347.0	299.0	510.0	271.0	435.0	538.0	538.0	211.0	446.0	339.0	597.0	389.0	323.0	203.0	639.0	945.0	599.0	282.0
alpha_rarefaction_41671_9.txt	41671	9	258.0	149.0	471.0	367.0	155.0	346.0	296.0	511.0	271.0	440.0	539.0	534.0	216.0	445.0	339.0	601.0	388.0	321.0	203.0	645.0	938.0	590.0	286.0
alpha_rarefaction_41671_10.txt	41671	10	260.0	147.0	470.0	366.0	155.0	345.0	298.0	510.0	271.0	443.0	538.0	537.0	218.0	446.0	339.0	600.0	389.0	323.0	200.0	642.0	943.0	604.0	286.0
alpha_rarefaction_41671_11.txt	41671	11	260.0	149.0	469.0	369.0	155.0	344.0	297.0	509.0	271.0	446.0	539.0	531.0	212.0	446.0	339.0	595.0	387.0	320.0	204.0	642.0	943.0	599.0	285.0
alpha_rarefaction_41671_12.txt	41671	12	261.0	148.0	470.0	366.0	155.0	346.0	299.0	507.0	271.0	443.0	539.0	536.0	215.0	445.0	339.0	597.0	388.0	323.0	204.0	640.0	943.0	604.0	285.0
alpha_rarefaction_41671_13.txt	41671	13	257.0	149.0	473.0	367.0	155.0	346.0	300.0	510.0	270.0	446.0	540.0	528.0	218.0	446.0	339.0	598.0	387.0	320.0	202.0	639.0	941.0	602.0	286.0
alpha_rarefaction_41671_14.txt	41671	14	261.0	149.0	473.0	367.0	154.0	345.0	299.0	510.0	270.0	445.0	540.0	532.0	215.0	445.0	338.0	595.0	390.0	319.0	202.0	644.0	945.0	597.0	283.0
alpha_rarefaction_41671_15.txt	41671	15	258.0	149.0	471.0	367.0	155.0	345.0	300.0	509.0	271.0	445.0	541.0	533.0	217.0	445.0	339.0	600.0	387.0	321.0	203.0	640.0	940.0	596.0	283.0
alpha_rarefaction_41671_16.txt	41671	16	259.0	148.0	473.0	366.0	155.0	346.0	301.0	512.0	271.0	445.0	538.0	539.0	216.0	446.0	339.0	602.0	387.0	320.0	203.0	640.0	943.0	605.0	283.0
alpha_rarefaction_41671_17.txt	41671	17	261.0	149.0	471.0	369.0	155.0	346.0	302.0	507.0	271.0	446.0	540.0	534.0	217.0	446.0	339.0	597.0	385.0	320.0	202.0	642.0	943.0	597.0	285.0
alpha_rarefaction_41671_18.txt	41671	18	257.0	149.0	473.0	368.0	155.0	347.0	301.0	511.0	270.0	447.0	539.0	530.0	215.0	446.0	338.0	595.0	385.0	318.0	204.0	639.0	943.0	602.0	285.0
alpha_rarefaction_41671_19.txt	41671	19	260.0	149.0	472.0	367.0	155.0	343.0	302.0	511.0	270.0	444.0	542.0	537.0	211.0	446.0	339.0	600.0	387.0	319.0	202.0	643.0	939.0	600.0	285.0
alpha_rarefaction_43214_0.txt	43214	0	259.0	149.0	474.0	369.0	155.0	347.0	302.0	513.0	271.0	447.0	541.0	537.0	217.0	446.0	339.0	602.0	388.0	323.0	204.0	647.0	944.0	604.0	285.0
alpha_rarefaction_43214_1.txt	43214	1	260.0	149.0	474.0	368.0	155.0	346.0	302.0	512.0	271.0	449.0	542.0	537.0	218.0	446.0	339.0	602.0	386.0	323.0	204.0	644.0	943.0	601.0	287.0
alpha_rarefaction_43214_2.txt	43214	2	259.0	149.0	473.0	368.0	155.0	347.0	302.0	513.0	271.0	448.0	541.0	537.0	218.0	446.0	339.0	601.0	387.0	322.0	202.0	642.0	941.0	604.0	286.0
alpha_rarefaction_43214_3.txt	43214	3	260.0	149.0	471.0	369.0	155.0	345.0	301.0	511.0	271.0	449.0	543.0	539.0	218.0	446.0	339.0	599.0	388.0	323.0	204.0	648.0	941.0	605.0	286.0
alpha_rarefaction_43214_4.txt	43214	4	261.0	147.0	472.0	368.0	155.0	347.0	301.0	511.0	271.0	447.0	541.0	534.0	217.0	446.0	339.0	599.0	388.0	324.0	203.0	643.0	942.0	602.0	285.0
alpha_rarefaction_43214_5.txt	43214	5	261.0	149.0	471.0	367.0	155.0	346.0	301.0	510.0	271.0	448.0	541.0	536.0	216.0	446.0	339.0	599.0	385.0	324.0	203.0	645.0	945.0	605.0	283.0
alpha_rarefaction_43214_6.txt	43214	6	261.0	149.0	471.0	369.0	155.0	345.0	299.0	509.0	271.0	442.0	541.0	538.0	217.0	446.0	339.0	600.0	388.0	323.0	204.0	644.0	943.0	602.0	283.0
alpha_rarefaction_43214_7.txt	43214	7	260.0	148.0	471.0	368.0	154.0	345.0	300.0	510.0	271.0	446.0	534.0	537.0	216.0	446.0	339.0	603.0	391.0	321.0	204.0	644.0	941.0	604.0	287.0
alpha_rarefaction_43214_8.txt	43214	8	261.0	149.0	471.0	369.0	155.0	346.0	302.0	513.0	271.0	451.0	544.0	538.0	218.0	446.0	339.0	600.0	385.0	323.0	203.0	645.0	941.0	605.0	285.0
alpha_rarefaction_43214_9.txt	43214	9	260.0	149.0	473.0	367.0	155.0	344.0	302.0	512.0	271.0	443.0	540.0	537.0	218.0	446.0	339.0	601.0	390.0	324.0	203.0	644.0	943.0	601.0	283.0
alpha_rarefaction_43214_10.txt	43214	10	261.0	149.0	472.0	367.0	155.0	347.0	301.0	513.0	271.0	449.0	540.0	532.0	218.0	446.0	339.0	598.0	389.0	323.0	203.0	644.0	944.0	602.0	286.0
alpha_rarefaction_43214_11.txt	43214	11	260.0	149.0	471.0	368.0	155.0	347.0	300.0	512.0	270.0	449.0	543.0	533.0	217.0	446.0	339.0	599.0	389.0	323.0	203.0	647.0	944.0	602.0	287.0
alpha_rarefaction_43214_12.txt	43214	12	261.0	149.0	474.0	368.0	155.0	343.0	302.0	511.0	271.0	449.0	541.0	535.0	218.0	446.0	339.0	595.0	390.0	320.0	203.0	643.0	946.0	607.0	286.0
alpha_rarefaction_43214_13.txt	43214	13	259.0	148.0	473.0	368.0	155.0	346.0	299.0	510.0	271.0	447.0	543.0	536.0	218.0	446.0	339.0	601.0	389.0	323.0	204.0	647.0	943.0	604.0	284.0
alpha_rarefaction_43214_14.txt	43214	14	261.0	148.0	473.0	367.0	155.0	347.0	301.0	513.0	271.0	448.0	542.0	536.0	218.0	446.0	338.0	598.0	390.0	324.0	204.0	645.0	943.0	609.0	284.0
alpha_rarefaction_43214_15.txt	43214	15	261.0	149.0	474.0	367.0	155.0	346.0	300.0	511.0	270.0	447.0	540.0	539.0	218.0	446.0	339.0	602.0	388.0	323.0	203.0	647.0	943.0	602.0	285.0
alpha_rarefaction_43214_16.txt	43214	16	259.0	149.0	470.0	366.0	155.0	344.0	300.0	511.0	271.0	447.0	540.0	538.0	218.0	446.0	339.0	602.0	387.0	324.0	204.0	644.0	944.0	605.0	287.0
alpha_rarefaction_43214_17.txt	43214	17	259.0	149.0	472.0	367.0	155.0	346.0	302.0	512.0	271.0	447.0	540.0	538.0	216.0	446.0	339.0	598.0	388.0	323.0	202.0	643.0	943.0	602.0	280.0
alpha_rarefaction_43214_18.txt	43214	18	261.0	149.0	471.0	368.0	155.0	347.0	302.0	513.0	271.0	448.0	540.0	540.0	217.0	446.0	339.0	601.0	388.0	323.0	204.0	643.0	942.0	605.0	285.0
alpha_rarefaction_43214_19.txt	43214	19	261.0	149.0	472.0	368.0	155.0	346.0	299.0	512.0	271.0	449.0	538.0	538.0	218.0	446.0	339.0	601.0	389.0	322.0	204.0	643.0	940.0	605.0	287.0
alpha_rarefaction_44757_0.txt	44757	0	261.0	149.0	474.0	368.0	155.0	347.0	302.0	513.0	271.0	450.0	541.0	537.0	216.0	446.0	339.0	602.0	390.0	323.0	204.0	645.0	946.0	608.0	285.0
alpha_rarefaction_44757_1.txt	44757	1	261.0	149.0	474.0	367.0	155.0	347.0	302.0	513.0	271.0	453.0	542.0	540.0	218.0	446.0	339.0	597.0	389.0	324.0	204.0	644.0	946.0	607.0	285.0
alpha_rarefaction_44757_2.txt	44757	2	260.0	149.0	473.0	369.0	155.0	346.0	301.0	513.0	271.0	449.0	543.0	537.0	219.0	446.0	339.0	603.0	390.0	324.0	204.0	647.0	945.0	606.0	288.0
alpha_rarefaction_44757_3.txt	44757	3	260.0	149.0	473.0	368.0	155.0	346.0	302.0	513.0	271.0	451.0	542.0	538.0	218.0	446.0	339.0	603.0	391.0	324.0	204.0	648.0	943.0	605.0	287.0
alpha_rarefaction_44757_4.txt	44757	4	261.0	149.0	473.0	369.0	155.0	347.0	301.0	513.0	271.0	446.0	542.0	540.0	218.0	446.0	339.0	603.0	390.0	324.0	203.0	646.0	945.0	608.0	285.0
alpha_rarefaction_44757_5.txt	44757	5	261.0	149.0	472.0	369.0	155.0	346.0	302.0	510.0	271.0	448.0	543.0	541.0	218.0	446.0	339.0	601.0	391.0	324.0	203.0	647.0	946.0	609.0	288.0
alpha_rarefaction_44757_6.txt	44757	6	260.0	149.0	473.0	369.0	155.0	347.0	302.0	512.0	271.0	452.0	544.0	540.0	218.0	446.0	339.0	602.0	390.0	323.0	203.0	648.0	946.0	608.0	286.0
alpha_rarefaction_44757_7.txt	44757	7	261.0	149.0	474.0	368.0	155.0	347.0	302.0	513.0	271.0	450.0	544.0	538.0	218.0	446.0	339.0	602.0	391.0	324.0	204.0	647.0	943.0	607.0	286.0
alpha_rarefaction_44757_8.txt	44757	8	260.0	149.0	473.0	369.0	155.0	347.0	302.0	511.0	271.0	452.0	540.0	537.0	216.0	446.0	339.0	603.0	390.0	322.0	202.0	644.0	944.0	605.0	287.0
alpha_rarefaction_44757_9.txt	44757	9	261.0	149.0	473.0	369.0	155.0	346.0	302.0	510.0	271.0	449.0	542.0	538.0	218.0	446.0	339.0	601.0	390.0	323.0	204.0	647.0	945.0	608.0	287.0
alpha_rarefaction_44757_10.txt	44757	10	260.0	149.0	474.0	369.0	155.0	347.0	302.0	513.0	271.0	449.0	543.0	536.0	218.0	446.0	338.0	601.0	391.0	322.0	202.0	648.0	944.0	605.0	284.0
alpha_rarefaction_44757_11.txt	44757	11	260.0	149.0	474.0	368.0	155.0	347.0	301.0	513.0	271.0	450.0	542.0	539.0	218.0	446.0	339.0	603.0	391.0	322.0	203.0	646.0	944.0	605.0	285.0
alpha_rarefaction_44757_12.txt	44757	12	261.0	149.0	474.0	368.0	155.0	347.0	301.0	513.0	271.0	451.0	544.0	541.0	216.0	446.0	339.0	602.0	390.0	323.0	204.0	649.0	945.0	604.0	288.0
alpha_rarefaction_44757_13.txt	44757	13	261.0	149.0	472.0	369.0	155.0	347.0	302.0	513.0	271.0	450.0	543.0	540.0	218.0	446.0	339.0	601.0	389.0	322.0	204.0	649.0	943.0	606.0	287.0
alpha_rarefaction_44757_14.txt	44757	14	260.0	149.0	474.0	369.0	155.0	346.0	302.0	512.0	271.0	453.0	542.0	540.0	218.0	446.0	339.0	601.0	390.0	324.0	203.0	647.0	945.0	607.0	284.0
alpha_rarefaction_44757_15.txt	44757	15	261.0	149.0	473.0	368.0	155.0	346.0	301.0	511.0	271.0	450.0	544.0	539.0	216.0	446.0	339.0	600.0	390.0	324.0	203.0	647.0	943.0	605.0	288.0
alpha_rarefaction_44757_16.txt	44757	16	261.0	149.0	472.0	369.0	155.0	347.0	302.0	513.0	271.0	452.0	543.0	538.0	219.0	446.0	339.0	602.0	390.0	324.0	203.0	647.0	944.0	607.0	285.0
alpha_rarefaction_44757_17.txt	44757	17	261.0	149.0	472.0	369.0	155.0	347.0	301.0	513.0	271.0	451.0	543.0	539.0	219.0	446.0	339.0	603.0	388.0	323.0	204.0	644.0	946.0	605.0	287.0
alpha_rarefaction_44757_18.txt	44757	18	261.0	149.0	472.0	367.0	155.0	346.0	301.0	513.0	271.0	451.0	541.0	538.0	218.0	446.0	339.0	603.0	388.0	324.0	204.0	645.0	944.0	607.0	286.0
alpha_rarefaction_44757_19.txt	44757	19	261.0	149.0	474.0	369.0	155.0	346.0	302.0	512.0	271.0	451.0	542.0	538.0	218.0	446.0	339.0	602.0	390.0	324.0	204.0	647.0	945.0	605.0	287.0
alpha_rarefaction_46300_0.txt	46300	0	n/a	n/a	474.0	369.0	155.0	347.0	302.0	n/a	271.0	n/a	544.0	n/a	n/a	446.0	339.0	603.0	391.0	324.0	204.0	n/a	946.0	n/a	288.0
alpha_rarefaction_46300_1.txt	46300	1	n/a	n/a	474.0	369.0	155.0	347.0	302.0	n/a	271.0	n/a	544.0	n/a	n/a	446.0	339.0	603.0	391.0	324.0	204.0	n/a	946.0	n/a	288.0
alpha_rarefaction_46300_2.txt	46300	2	n/a	n/a	474.0	369.0	155.0	347.0	302.0	n/a	271.0	n/a	544.0	n/a	n/a	446.0	339.0	603.0	391.0	324.0	204.0	n/a	946.0	n/a	288.0
alpha_rarefaction_46300_3.txt	46300	3	n/a	n/a	474.0	369.0	155.0	347.0	302.0	n/a	271.0	n/a	544.0	n/a	n/a	446.0	339.0	603.0	391.0	324.0	204.0	n/a	946.0	n/a	288.0
alpha_rarefaction_46300_4.txt	46300	4	n/a	n/a	474.0	369.0	155.0	347.0	302.0	n/a	271.0	n/a	544.0	n/a	n/a	446.0	339.0	603.0	391.0	324.0	204.0	n/a	946.0	n/a	288.0
alpha_rarefaction_46300_5.txt	46300	5	n/a	n/a	474.0	369.0	155.0	347.0	302.0	n/a	271.0	n/a	544.0	n/a	n/a	446.0	339.0	603.0	390.0	324.0	204.0	n/a	946.0	n/a	288.0
alpha_rarefaction_46300_6.txt	46300	6	n/a	n/a	474.0	369.0	155.0	346.0	302.0	n/a	271.0	n/a	544.0	n/a	n/a	446.0	339.0	603.0	391.0	324.0	204.0	n/a	946.0	n/a	288.0
alpha_rarefaction_46300_7.txt	46300	7	n/a	n/a	474.0	369.0	155.0	347.0	302.0	n/a	271.0	n/a	544.0	n/a	n/a	446.0	339.0	603.0	391.0	324.0	204.0	n/a	946.0	n/a	288.0
alpha_rarefaction_46300_8.txt	46300	8	n/a	n/a	474.0	369.0	155.0	347.0	302.0	n/a	271.0	n/a	544.0	n/a	n/a	446.0	339.0	603.0	391.0	324.0	204.0	n/a	946.0	n/a	288.0
alpha_rarefaction_46300_9.txt	46300	9	n/a	n/a	474.0	369.0	155.0	347.0	302.0	n/a	271.0	n/a	544.0	n/a	n/a	446.0	339.0	603.0	391.0	324.0	204.0	n/a	946.0	n/a	288.0
alpha_rarefaction_46300_10.txt	46300	10	n/a	n/a	474.0	369.0	155.0	347.0	302.0	n/a	271.0	n/a	544.0	n/a	n/a	446.0	339.0	603.0	391.0	324.0	204.0	n/a	946.0	n/a	287.0
alpha_rarefaction_46300_11.txt	46300	11	n/a	n/a	474.0	369.0	155.0	347.0	302.0	n/a	271.0	n/a	544.0	n/a	n/a	446.0	339.0	603.0	391.0	324.0	204.0	n/a	946.0	n/a	288.0
alpha_rarefaction_46300_12.txt	46300	12	n/a	n/a	474.0	369.0	155.0	347.0	302.0	n/a	271.0	n/a	544.0	n/a	n/a	446.0	339.0	603.0	391.0	324.0	204.0	n/a	946.0	n/a	288.0
alpha_rarefaction_46300_13.txt	46300	13	n/a	n/a	474.0	369.0	155.0	347.0	302.0	n/a	271.0	n/a	544.0	n/a	n/a	446.0	339.0	603.0	391.0	324.0	204.0	n/a	946.0	n/a	288.0
alpha_rarefaction_46300_14.txt	46300	14	n/a	n/a	474.0	369.0	155.0	347.0	302.0	n/a	271.0	n/a	544.0	n/a	n/a	446.0	339.0	603.0	391.0	324.0	204.0	n/a	946.0	n/a	288.0
alpha_rarefaction_46300_15.txt	46300	15	n/a	n/a	474.0	369.0	155.0	347.0	302.0	n/a	271.0	n/a	544.0	n/a	n/a	446.0	339.0	603.0	391.0	324.0	204.0	n/a	946.0	n/a	288.0
alpha_rarefaction_46300_16.txt	46300	16	n/a	n/a	474.0	369.0	155.0	347.0	302.0	n/a	271.0	n/a	544.0	n/a	n/a	446.0	339.0	603.0	391.0	324.0	204.0	n/a	946.0	n/a	288.0
alpha_rarefaction_46300_17.txt	46300	17	n/a	n/a	474.0	369.0	155.0	347.0	302.0	n/a	271.0	n/a	544.0	n/a	n/a	446.0	339.0	603.0	391.0	324.0	204.0	n/a	946.0	n/a	288.0
alpha_rarefaction_46300_18.txt	46300	18	n/a	n/a	474.0	369.0	155.0	347.0	302.0	n/a	271.0	n/a	544.0	n/a	n/a	446.0	339.0	603.0	391.0	324.0	204.0	n/a	946.0	n/a	288.0
alpha_rarefaction_46300_19.txt	46300	19	n/a	n/a	474.0	369.0	155.0	347.0	302.0	n/a	271.0	n/a	544.0	n/a	n/a	446.0	339.0	603.0	391.0	324.0	204.0	n/a	946.0	n/a	288.0
