# Supplementary material for: The effects of genital myiasis on the diversity of the vaginal microbiota in female Bactrian camels
Source: BMC Vet Res. 2022 Mar 5;18:87. doi: 10.1186/s12917-022-03189-5 (PMC8897907; doi:10.1186/s12917-022-03189-5)
Supplement: Supplementary file 5 — Additional file 5. [file 12917_2022_3189_MOESM5_ESM.zip › MPL201709200_16s_yy/Treat1/B02_arare/alpha_div_collated/shannon.txt]

	sequences per sample	iteration	A01	A02	A03	A04	A05	A06	A07	A08	A09	A10	A11	A12	A13	B01	B02	B03	B04	B05	B06	B07	B08	B09	B10
alpha_rarefaction_10_0.txt	10	0	2.84643934467	2.92192809489	3.12192809489	2.32192809489	3.12192809489	3.12192809489	2.92192809489	3.12192809489	3.12192809489	2.64643934467	3.32192809489	2.52192809489	2.72192809489	2.92192809489	2.92192809489	3.12192809489	2.92192809489	2.92192809489	2.64643934467	2.52192809489	3.12192809489	3.12192809489	2.64643934467
alpha_rarefaction_10_1.txt	10	1	2.37095059445	3.32192809489	3.12192809489	3.12192809489	2.64643934467	2.64643934467	3.12192809489	2.72192809489	2.92192809489	2.84643934467	3.32192809489	2.84643934467	2.72192809489	2.92192809489	3.32192809489	2.84643934467	2.92192809489	2.44643934467	2.32192809489	2.64643934467	3.12192809489	3.32192809489	1.68547529723
alpha_rarefaction_10_2.txt	10	2	2.44643934467	2.92192809489	2.84643934467	2.64643934467	2.32192809489	3.32192809489	3.12192809489	3.32192809489	2.92192809489	2.52192809489	3.12192809489	3.12192809489	2.64643934467	2.92192809489	2.04643934467	3.12192809489	2.64643934467	3.12192809489	2.44643934467	2.72192809489	3.12192809489	3.12192809489	2.24643934467
alpha_rarefaction_10_3.txt	10	3	2.64643934467	3.12192809489	3.32192809489	2.64643934467	2.44643934467	2.24643934467	2.92192809489	2.92192809489	2.84643934467	2.92192809489	2.92192809489	2.84643934467	2.92192809489	2.92192809489	2.84643934467	3.12192809489	2.72192809489	2.92192809489	2.84643934467	3.32192809489	3.12192809489	3.32192809489	2.64643934467
alpha_rarefaction_10_4.txt	10	4	2.64643934467	2.64643934467	2.72192809489	2.32192809489	2.44643934467	2.84643934467	3.32192809489	2.84643934467	2.64643934467	3.32192809489	3.12192809489	2.44643934467	2.32192809489	3.12192809489	2.92192809489	3.12192809489	2.52192809489	2.44643934467	3.12192809489	2.44643934467	2.72192809489	3.12192809489	2.12192809489
alpha_rarefaction_10_5.txt	10	5	2.92192809489	3.12192809489	3.12192809489	2.84643934467	2.32192809489	2.84643934467	2.84643934467	2.84643934467	2.64643934467	3.12192809489	3.12192809489	2.92192809489	2.64643934467	3.12192809489	2.92192809489	2.84643934467	2.92192809489	3.12192809489	3.12192809489	2.84643934467	3.32192809489	2.92192809489	2.64643934467
alpha_rarefaction_10_6.txt	10	6	2.44643934467	2.64643934467	3.12192809489	2.72192809489	2.72192809489	2.92192809489	2.32192809489	2.44643934467	2.64643934467	2.72192809489	2.72192809489	2.92192809489	2.84643934467	2.64643934467	2.84643934467	3.12192809489	3.12192809489	3.12192809489	2.17095059445	2.92192809489	3.12192809489	2.32192809489	2.32192809489
alpha_rarefaction_10_7.txt	10	7	3.12192809489	3.12192809489	2.92192809489	2.92192809489	2.64643934467	2.72192809489	2.72192809489	3.12192809489	2.72192809489	3.12192809489	3.32192809489	3.32192809489	2.92192809489	3.32192809489	2.52192809489	3.12192809489	2.04643934467	3.32192809489	2.72192809489	2.52192809489	3.12192809489	3.32192809489	2.37095059445
alpha_rarefaction_10_8.txt	10	8	3.12192809489	3.12192809489	3.12192809489	2.92192809489	2.44643934467	2.84643934467	3.12192809489	3.12192809489	2.16096404744	2.84643934467	3.12192809489	3.12192809489	2.72192809489	3.12192809489	2.64643934467	3.12192809489	2.92192809489	3.12192809489	2.32192809489	2.64643934467	3.32192809489	3.12192809489	2.44643934467
alpha_rarefaction_10_9.txt	10	9	2.72192809489	2.84643934467	2.92192809489	3.32192809489	2.64643934467	3.12192809489	2.72192809489	2.92192809489	2.72192809489	3.12192809489	2.52192809489	3.12192809489	3.12192809489	3.12192809489	3.12192809489	3.12192809489	3.32192809489	2.64643934467	2.37095059445	2.64643934467	2.84643934467	2.92192809489	2.64643934467
alpha_rarefaction_10_10.txt	10	10	2.72192809489	2.17095059445	3.12192809489	3.12192809489	2.32192809489	2.32192809489	2.44643934467	2.64643934467	3.12192809489	2.72192809489	2.92192809489	2.92192809489	2.84643934467	3.32192809489	2.92192809489	2.92192809489	2.92192809489	3.32192809489	1.96096404744	3.12192809489	3.12192809489	2.92192809489	2.32192809489
alpha_rarefaction_10_11.txt	10	11	2.64643934467	2.04643934467	2.92192809489	2.84643934467	2.32192809489	2.92192809489	2.92192809489	3.12192809489	2.72192809489	3.12192809489	3.12192809489	2.84643934467	2.84643934467	2.92192809489	3.12192809489	2.92192809489	2.64643934467	3.12192809489	2.64643934467	2.44643934467	3.32192809489	2.84643934467	2.32192809489
alpha_rarefaction_10_12.txt	10	12	2.32192809489	2.44643934467	3.12192809489	2.92192809489	2.12192809489	2.72192809489	3.12192809489	3.32192809489	2.92192809489	2.84643934467	3.12192809489	3.32192809489	3.12192809489	2.92192809489	2.64643934467	3.32192809489	3.32192809489	3.32192809489	2.32192809489	3.12192809489	3.32192809489	3.12192809489	2.04643934467
alpha_rarefaction_10_13.txt	10	13	2.92192809489	2.44643934467	3.32192809489	3.32192809489	2.72192809489	3.12192809489	2.92192809489	2.92192809489	2.37095059445	3.12192809489	3.12192809489	2.64643934467	2.92192809489	3.32192809489	2.92192809489	3.12192809489	3.32192809489	2.16096404744	2.12192809489	2.52192809489	3.12192809489	3.12192809489	2.32192809489
alpha_rarefaction_10_14.txt	10	14	2.52192809489	3.12192809489	2.92192809489	3.12192809489	2.16096404744	2.92192809489	2.92192809489	2.92192809489	2.92192809489	3.32192809489	3.12192809489	3.32192809489	2.64643934467	2.92192809489	2.52192809489	3.32192809489	2.64643934467	3.32192809489	2.44643934467	3.32192809489	3.12192809489	2.84643934467	2.32192809489
alpha_rarefaction_10_15.txt	10	15	2.84643934467	2.72192809489	2.92192809489	2.32192809489	2.32192809489	2.92192809489	2.92192809489	3.12192809489	2.37095059445	2.92192809489	3.32192809489	3.32192809489	2.64643934467	2.84643934467	3.32192809489	3.12192809489	2.64643934467	3.12192809489	2.92192809489	2.37095059445	2.92192809489	3.12192809489	3.32192809489
alpha_rarefaction_10_16.txt	10	16	2.44643934467	2.72192809489	2.52192809489	2.84643934467	1.72192809489	2.44643934467	2.92192809489	3.12192809489	3.12192809489	2.44643934467	2.92192809489	3.12192809489	2.44643934467	3.12192809489	2.04643934467	2.92192809489	2.64643934467	2.64643934467	1.96096404744	3.12192809489	3.32192809489	2.64643934467	2.44643934467
alpha_rarefaction_10_17.txt	10	17	2.92192809489	2.72192809489	3.12192809489	2.92192809489	2.72192809489	3.12192809489	2.92192809489	2.64643934467	2.64643934467	3.12192809489	2.92192809489	3.12192809489	2.44643934467	3.12192809489	2.92192809489	3.32192809489	3.12192809489	3.12192809489	2.72192809489	2.64643934467	3.32192809489	2.84643934467	2.52192809489
alpha_rarefaction_10_18.txt	10	18	2.92192809489	2.52192809489	3.12192809489	3.32192809489	2.72192809489	2.17095059445	3.12192809489	2.44643934467	2.37095059445	2.92192809489	2.64643934467	3.12192809489	3.12192809489	3.12192809489	2.92192809489	3.12192809489	3.12192809489	3.12192809489	2.16096404744	2.32192809489	2.92192809489	2.92192809489	1.77095059445
alpha_rarefaction_10_19.txt	10	19	2.64643934467	2.64643934467	3.12192809489	2.92192809489	2.16096404744	3.12192809489	2.84643934467	2.92192809489	2.64643934467	2.64643934467	3.12192809489	3.12192809489	2.64643934467	3.32192809489	2.52192809489	2.92192809489	2.84643934467	3.32192809489	2.32192809489	2.84643934467	3.12192809489	3.12192809489	1.92192809489
alpha_rarefaction_1553_0.txt	1553	0	4.37763654086	4.48726687938	5.74421684139	5.20337772066	3.71105572159	5.01639895377	5.09277119612	5.16415266495	4.76658412302	4.56807402347	5.75587623926	5.30871017485	4.83964218147	5.98131755015	5.13828649083	6.28677036953	5.19727428835	5.11831668743	4.23374216911	5.10736187009	7.17897080279	5.73639695458	3.81166866734
alpha_rarefaction_1553_1.txt	1553	1	4.29672602432	4.48717787823	5.69565068835	5.23415465718	3.85731214432	4.95995419705	5.20093899264	5.23075073752	4.83118582437	4.61939591007	5.77472096517	5.40002304196	4.75577263918	5.92154222252	5.20900426045	6.29589811687	5.11985080185	5.15705075008	4.22130859766	5.19689833034	7.03888467146	5.6759045116	3.84544848491
alpha_rarefaction_1553_2.txt	1553	2	4.3123847792	4.5644199592	5.66855671339	5.33048869239	3.74347281179	5.06057671013	5.0984473141	5.14390935023	4.67951254065	4.60175730445	5.80391717635	5.19526227948	4.85767808218	5.92094814394	5.20601215882	6.34916457355	4.89929223292	5.26960416076	4.14785524887	5.11724548247	6.98091485344	5.70209784796	3.67153063323
alpha_rarefaction_1553_3.txt	1553	3	4.26950717612	4.51230010177	5.83251585254	5.22402301662	3.82261160559	5.09829441459	5.18227214325	5.31817134353	4.72234233798	4.57238977683	5.72562823314	5.3260534508	4.86226799816	6.05781645558	5.19336895335	6.32529467603	5.18136413448	5.17654527406	4.17633053578	5.29822553947	7.20077051898	5.68301646229	3.74267721368
alpha_rarefaction_1553_4.txt	1553	4	4.33104933688	4.54920630934	5.77978355633	5.2803510888	3.84448168846	5.07151921266	5.1780351669	5.16637984104	4.70554261488	4.64351014412	5.70640140008	5.26291649827	4.93318873538	6.02932477754	4.96529609811	6.455459034	5.03414124007	5.25585076583	4.12561467495	5.09517726978	6.89180385948	5.72142448724	3.68824196619
alpha_rarefaction_1553_5.txt	1553	5	4.31968336061	4.62294764563	5.67752906578	5.26179220962	3.72886009823	5.09015728606	5.14882985867	5.20925723243	4.82400042126	4.68942080691	5.72674806253	5.26622151496	4.73614439409	6.07454978265	5.08951726815	6.4204573632	5.12681815259	5.22648711957	4.19005989129	5.24710982304	7.00102002852	5.72659905163	3.79210628629
alpha_rarefaction_1553_6.txt	1553	6	4.32913438011	4.59735357892	5.7569956646	5.20543401597	3.86097295762	5.0650872001	5.04437011894	5.21586930946	4.74916727821	4.75372639748	5.72524974637	5.31072562236	4.83048015129	6.04658925707	5.33263012185	6.43515512061	5.03530333812	5.28561955706	4.15751767397	5.18388751479	7.0480661712	5.67790303452	3.83998071168
alpha_rarefaction_1553_7.txt	1553	7	4.33017427597	4.47858936179	5.65004820955	5.2531320682	3.78636225419	5.07387254962	5.05007018693	5.1781674639	4.78574546918	4.68414631711	5.67345792739	5.22295385891	4.85124995651	6.08912021947	5.10436423951	6.38089313817	5.06222345377	5.15163476586	4.18938466608	5.19358687475	7.14906531348	5.76881503203	3.68163845321
alpha_rarefaction_1553_8.txt	1553	8	4.31946608561	4.5467520791	5.8005855772	5.24364163311	3.79675575052	5.0550775251	5.20600628473	5.14701116117	4.83535217028	4.65514162155	5.72722174083	5.30641477205	4.88340652096	5.8908871176	5.17432606358	6.32617205222	5.08114000599	5.14338547895	4.08577946589	5.20327351878	7.03474373301	5.6990397913	3.86347675767
alpha_rarefaction_1553_9.txt	1553	9	4.30202471542	4.52819588157	5.75209191517	5.20779023955	3.82608918315	5.02937515053	5.1516557024	5.2328394259	4.82110102577	4.73005631114	5.72158688244	5.30032888186	4.89034838966	6.00112904359	5.18960811488	6.37593464315	5.04546623442	5.29962188092	4.19215236714	5.28349412793	7.17560332752	5.7282923495	3.78991217879
alpha_rarefaction_1553_10.txt	1553	10	4.24554139696	4.53358666461	5.63304383268	5.20027124456	3.82554526536	5.06579140591	5.07925273389	5.16436192368	4.80597286825	4.67673669226	5.68075637167	5.2773869031	4.85893908464	6.07512136253	5.18814604954	6.38194762777	5.04748005675	5.19164698484	4.11631472494	5.28093000141	7.09467203266	5.78983330407	3.70136528766
alpha_rarefaction_1553_11.txt	1553	11	4.36630510076	4.51219355988	5.63700882738	5.29443963804	3.81774827316	5.10280259624	5.18466504157	5.1356616801	4.85364605417	4.61726900297	5.79555839208	5.24300873212	4.80511292852	5.91713865842	5.07921498297	6.20285884069	5.04411380881	5.1827591648	4.22113594953	5.21479970335	7.02955145233	5.67726476824	3.79616039454
alpha_rarefaction_1553_12.txt	1553	12	4.37307398984	4.6025871497	5.69424973415	5.26432072309	3.822376634	4.96227804912	5.1177242205	5.24113790911	4.80789928308	4.62616924257	5.77818992809	5.40252802238	4.84668512221	6.07590302913	5.03795923085	6.37955253416	5.163075786	5.27983559612	4.15005669777	5.23907977448	7.0994419773	5.67680895319	3.82215213933
alpha_rarefaction_1553_13.txt	1553	13	4.24782711437	4.57229021112	5.71633273132	5.23575894149	3.86187087632	5.17836734979	5.26017753091	5.21923746359	4.84382192606	4.62466428372	5.84708168385	5.29439519821	4.80471205089	5.99060932873	5.21642516822	6.30132988872	5.0659111154	5.23063392448	4.15536380803	5.14017052313	7.01967714987	5.64978341078	3.8515064543
alpha_rarefaction_1553_14.txt	1553	14	4.35115311215	4.61307970958	5.67089732779	5.23642817941	3.70107030767	5.07899306151	5.11042915285	5.21202740341	4.79295208162	4.61325981416	5.77185316706	5.33599564375	4.72375907405	5.99244046675	5.15832256419	6.36641353042	5.09116290302	5.19147333281	4.23496981224	5.19715208926	7.09495981305	5.8461498741	3.68685447478
alpha_rarefaction_1553_15.txt	1553	15	4.25226206065	4.51830947135	5.82654795696	5.27095695395	3.86754594375	5.13725044402	5.24305906538	5.19430267347	4.91324094462	4.70563685097	5.73038903534	5.3652133882	4.84173922243	5.96207398613	5.2064754766	6.33583639338	5.02850662359	5.21912057425	4.16898715593	5.13622854329	7.01769927846	5.78846766766	3.76655471292
alpha_rarefaction_1553_16.txt	1553	16	4.34252784342	4.47820335211	5.79737832024	5.23837069843	3.79176456888	5.08318987216	5.13836862762	5.14815732146	4.84382504213	4.62686350472	5.77054738974	5.30420245532	4.84190912114	5.95739744658	5.16960670476	6.3300819406	5.15016184671	5.19322502394	4.24774884329	5.21169048967	7.15599950999	5.70840893824	3.81347140123
alpha_rarefaction_1553_17.txt	1553	17	4.31128328502	4.47685989421	5.66011605805	5.20974884788	3.85829350837	5.03065562242	5.12325854425	5.24093603086	4.8646703815	4.6210462854	5.66030570109	5.239370203	4.88837329471	6.03775156147	5.19461646292	6.48916397011	5.08714689103	5.06590487767	4.18569200007	5.18324889201	6.90748508182	5.65297269568	3.87923793995
alpha_rarefaction_1553_18.txt	1553	18	4.20077109778	4.51968564515	5.82104205793	5.36517797494	3.87260182921	5.05167710286	5.12381941492	5.1631236535	4.7582126184	4.63683601481	5.75294147254	5.20958609888	4.87855301356	6.01642221151	5.18356571733	6.38497823558	4.99840476855	5.23339873227	4.10537733384	5.19073716833	6.95776271675	5.74399781782	3.83978079534
alpha_rarefaction_1553_19.txt	1553	19	4.30414290791	4.56687126439	5.70537669925	5.23225978681	3.78454502441	5.04223034188	5.20902349577	5.2021357358	4.84676883858	4.72070016235	5.69095934828	5.28064001372	4.91869023984	5.89345710796	5.27692131098	6.30103812863	5.12288042796	5.25573580048	4.18860274824	5.20510003488	7.14909719299	5.74126004761	3.83742331416
alpha_rarefaction_3096_0.txt	3096	0	4.28894375645	4.56276725165	5.76357619335	5.37850465709	3.81089097354	5.08854120234	5.20135221339	5.22227456259	4.87417749149	4.74778357272	5.89265848302	5.3701657055	4.88056784965	6.03643302227	5.24956932263	6.534638428	5.13085645112	5.29150305842	4.26931342134	5.284391509	7.21077719403	5.81622529284	3.83121591496
alpha_rarefaction_3096_1.txt	3096	1	4.35373597362	4.5613272631	5.84605348678	5.27649165246	3.84759425191	5.09704974808	5.20540212899	5.2739850974	4.81625998495	4.65676724525	5.78048156888	5.42199706145	4.86158703978	6.07892327166	5.19902197548	6.45658320916	5.12837770306	5.26439799752	4.22213623648	5.33873274318	7.27348491651	5.84681484957	3.81938556048
alpha_rarefaction_3096_2.txt	3096	2	4.33949507068	4.55677819975	5.8621595021	5.24454340187	3.79853584918	5.10105214259	5.19044519269	5.22997782892	4.77784642076	4.64106099081	5.79563257893	5.33902924931	4.89521349574	6.12289195906	5.17253190044	6.50839157815	5.12283949685	5.30287533373	4.21858322071	5.21014058838	7.24640301843	5.8105658564	3.75775048144
alpha_rarefaction_3096_3.txt	3096	3	4.31255239426	4.53040326108	5.77957935038	5.25382466347	3.80379118076	5.05961858026	5.19793081611	5.2084917017	4.90976418491	4.73163032092	5.81128066366	5.43514559023	4.91366578629	6.11079396962	5.24668423264	6.45850424988	5.14378012116	5.222249805	4.1868959068	5.3199128271	7.15463014349	5.80850161926	3.76749556498
alpha_rarefaction_3096_4.txt	3096	4	4.26681004908	4.53199227417	5.83207669098	5.28457390769	3.85033162013	5.15044675609	5.23456340464	5.22218691627	4.89504920592	4.71051620455	5.86134664062	5.3391043482	4.85513369234	6.08494334767	5.16278730556	6.43689843526	5.1579593861	5.25661179513	4.20732332903	5.19191165403	7.18349415158	5.78895069496	3.78832575264
alpha_rarefaction_3096_5.txt	3096	5	4.32940771893	4.56102344443	5.75983525255	5.34287017084	3.83743579621	5.13356204089	5.21825527062	5.21750455012	4.79238841616	4.72130193919	5.83935057482	5.36362133466	4.8006849656	6.13291746661	5.2356920073	6.5790367279	5.16905288979	5.27635934124	4.2398725124	5.20224283982	7.20212260081	5.8128116266	3.80300273989
alpha_rarefaction_3096_6.txt	3096	6	4.27415326026	4.56829166934	5.74386989202	5.29036092491	3.77504946127	5.13558925439	5.31400415175	5.20571392409	4.90232421471	4.68548742953	5.82179708081	5.33984107681	4.85989841609	6.06987806676	5.2663725548	6.51165466414	5.17880858073	5.30633296063	4.21812324271	5.30372463532	7.26349215783	5.76206132868	3.81634110089
alpha_rarefaction_3096_7.txt	3096	7	4.32992452708	4.56306669469	5.73709505423	5.35245281942	3.80509804141	5.08207614079	5.21410257773	5.30171169322	4.84395680372	4.68190724857	5.73274171442	5.36128436109	4.89372294537	6.03452433285	5.25165783476	6.53536214095	5.09268916689	5.24214528181	4.20978617846	5.32760603498	7.30482651033	5.75607191783	3.87047383974
alpha_rarefaction_3096_8.txt	3096	8	4.3389594847	4.54631886048	5.73708100907	5.37440951468	3.78979481454	5.05140248899	5.18874052751	5.19300873941	4.85072393529	4.66021464724	5.81671943876	5.28913114703	4.79552858159	6.0761678917	5.18720447468	6.5367934455	5.05480363897	5.26287980463	4.28263145958	5.30955529209	7.21961093574	5.83940506163	3.74493912001
alpha_rarefaction_3096_9.txt	3096	9	4.33864290436	4.62728104	5.8075683511	5.34971571959	3.78520808078	5.16466597959	5.24960687377	5.26858782846	4.94731695545	4.70701610286	5.76646604787	5.3360104154	4.85120212189	6.04366313558	5.2519767872	6.45719935206	5.10267853751	5.2279489727	4.26633272623	5.25741386639	7.25070470579	5.82137913108	3.70568850784
alpha_rarefaction_3096_10.txt	3096	10	4.34345461544	4.5724718087	5.73694532243	5.28505237151	3.84533514759	5.12957907412	5.17055556034	5.25906870849	4.87378676193	4.60994131202	5.85560842583	5.36004006229	4.81200842733	6.01848148727	5.27983785468	6.40182301324	5.15863537462	5.26593173819	4.234316944	5.37663725375	7.1995286334	5.81757619723	3.79592149439
alpha_rarefaction_3096_11.txt	3096	11	4.32930990406	4.57318774733	5.80714200921	5.41691051288	3.83560672965	5.14298020945	5.22052853037	5.26338920908	4.85465663605	4.7458577446	5.80982452292	5.30800532903	4.85880951669	6.03693752973	5.19665559188	6.51572276443	5.16870516735	5.32593918611	4.2123457232	5.35238000615	7.21191891924	5.8343253834	3.81138255209
alpha_rarefaction_3096_12.txt	3096	12	4.35643637516	4.55047202483	5.72453481707	5.28357249656	3.85712699367	5.0947259837	5.21798655225	5.2649929883	4.79785321774	4.67784415424	5.86503900866	5.34435314512	4.7936898036	6.04078800169	5.30141419318	6.53182642001	5.10577193343	5.23967067865	4.21963785993	5.27380612046	7.25600513362	5.83962857515	3.83327313641
alpha_rarefaction_3096_13.txt	3096	13	4.3274551843	4.53791409592	5.8367688369	5.25541225982	3.77635430745	5.15332877361	5.18676895681	5.23157179247	4.88424331172	4.71515618761	5.80669622527	5.2734714364	4.87393471718	6.08455561977	5.21628132167	6.5425083469	5.05769120172	5.27506993325	4.29515756312	5.31981334766	7.25893507872	5.82233230445	3.84348627825
alpha_rarefaction_3096_14.txt	3096	14	4.34153381022	4.55382334087	5.84887191529	5.35452762842	3.81857572802	5.16226515418	5.19270812506	5.28569557818	4.90413773999	4.65235199199	5.83005027049	5.3598051916	4.87752211589	6.13368898981	5.2461750016	6.46257740906	5.09196220022	5.20646934764	4.21878084433	5.24212112156	7.22965502785	5.80219154326	3.84525349718
alpha_rarefaction_3096_15.txt	3096	15	4.388780233	4.65120269786	5.75097990819	5.34402962042	3.7665102236	5.10970062835	5.18203825768	5.26946750349	4.87191185343	4.71447412165	5.86586341393	5.38762907964	4.8327298759	6.15416130632	5.222705543	6.49166449554	5.14665078733	5.20708397315	4.24969668571	5.32864398581	7.20070878694	5.81910849121	3.76379305223
alpha_rarefaction_3096_16.txt	3096	16	4.30837712454	4.51344459009	5.81572570917	5.2771292411	3.8210065195	5.134814761	5.18432455802	5.20998131387	4.81185219192	4.63016696051	5.85883369467	5.33999209313	4.80359419083	6.10578570902	5.23594730267	6.44431000751	5.1336678237	5.31323604199	4.23117396103	5.24946097543	7.3145548368	5.77017645906	3.81576528265
alpha_rarefaction_3096_17.txt	3096	17	4.29252583943	4.53395194487	5.78367253534	5.26286760217	3.82050902831	5.08173181895	5.2297156646	5.25699101594	4.84091650932	4.80695444431	5.82317396914	5.3042816304	4.8488224811	6.07839051017	5.14896732498	6.5303789909	5.26531864391	5.2295523819	4.24744560614	5.28905480597	7.18361082091	5.73316297178	3.8029719683
alpha_rarefaction_3096_18.txt	3096	18	4.27384234874	4.57717124886	5.78722961421	5.25606798546	3.85114971676	5.20034589719	5.15620484392	5.23500244074	4.86904445983	4.71670030444	5.81850280993	5.42300135938	4.86401796251	6.03771219643	5.22838767177	6.43119153733	5.13699414335	5.21751521075	4.23152616103	5.32407249104	7.1792945348	5.73061218759	3.84274897999
alpha_rarefaction_3096_19.txt	3096	19	4.26212129052	4.52264764763	5.788303996	5.33137770102	3.77172728025	5.13485876712	5.1514456359	5.26626304831	4.8973231711	4.75989852159	5.83935916564	5.31288367343	4.80021590875	6.07238508383	5.18232109618	6.5130032129	5.12318493477	5.30021087239	4.24449276951	5.26110853443	7.25160195161	5.78256944464	3.785090699
alpha_rarefaction_4639_0.txt	4639	0	4.38276778578	4.60158250152	5.81989440677	5.34158723062	3.81490066199	5.08609475561	5.20503521211	5.29235590418	4.87471668547	4.70850548442	5.80612276039	5.37500788913	4.88660315177	6.13247545419	5.32399394977	6.57236881987	5.18537682571	5.30453504803	4.25737555459	5.33845826579	7.26870561942	5.82814449223	3.83098303929
alpha_rarefaction_4639_1.txt	4639	1	4.36143190608	4.56996032329	5.88627416321	5.37086131778	3.84874034373	5.14028612697	5.2012892467	5.29561061095	4.87035017456	4.70499341063	5.87055837195	5.34318254771	4.88042113587	6.22450853622	5.28523797525	6.57501876961	5.13557234819	5.32963068652	4.27042081406	5.3616155288	7.37238629015	5.79802226128	3.86797948451
alpha_rarefaction_4639_2.txt	4639	2	4.38583647792	4.58354424326	5.88041624746	5.29477853534	3.80196297017	5.1643222084	5.16551227735	5.30079424147	4.84336547849	4.72826394247	5.80024526371	5.42439035227	4.89325386969	6.12916864139	5.29607724702	6.55831025783	5.16150704017	5.29154513979	4.21929403963	5.31485254907	7.27763494699	5.75443031344	3.81365517555
alpha_rarefaction_4639_3.txt	4639	3	4.3492132115	4.54901229812	5.88312763943	5.31655810297	3.85892656969	5.08233170062	5.21177612152	5.24604002999	4.94370155435	4.72811324545	5.83785558461	5.35842068597	4.86665249087	6.1242956572	5.28483809857	6.60773367493	5.08636172509	5.30041618369	4.23407086182	5.35909232979	7.25428292336	5.81060252151	3.84136024101
alpha_rarefaction_4639_4.txt	4639	4	4.38553233885	4.56812267426	5.86657914009	5.37864734019	3.86929228808	5.17921034249	5.16967537684	5.32830260192	4.91599699566	4.73517827004	5.85404214041	5.40917615148	4.87001230035	6.12332119561	5.32210830829	6.57749565435	5.14969131426	5.28021731823	4.24251765023	5.33448291434	7.38346419723	5.8376947751	3.78379478055
alpha_rarefaction_4639_5.txt	4639	5	4.40099776041	4.59145249403	5.86821967684	5.33523224813	3.87492472731	5.11402904197	5.22275096792	5.26717715921	4.82094251372	4.79323390613	5.81207823457	5.41363631028	4.84981387426	6.18728638992	5.29217448018	6.53276783046	5.19453892615	5.32325779302	4.24676357796	5.21490664553	7.28692520055	5.85265214851	3.82771975698
alpha_rarefaction_4639_6.txt	4639	6	4.3515779976	4.55918896006	5.83345788142	5.33546624255	3.82028343941	5.16632518816	5.24918184804	5.2925781648	4.91027610186	4.70951200161	5.77387726918	5.43979724447	4.87612840899	6.17141412224	5.23418361879	6.50301831083	5.14301748194	5.31409119208	4.23800231249	5.25348795856	7.23640910285	5.78968539975	3.75460032893
alpha_rarefaction_4639_7.txt	4639	7	4.30970934361	4.59905479303	5.85593269042	5.37730352557	3.84596985685	5.17270771959	5.18165071617	5.2278498747	4.91645775833	4.74185757405	5.85566550193	5.35865613372	4.92647598963	6.14650352351	5.33476749748	6.46388799123	5.21295885984	5.27782837559	4.26701633651	5.32430716237	7.24555995865	5.82606504508	3.83665545049
alpha_rarefaction_4639_8.txt	4639	8	4.38283478261	4.57398273048	5.84536142765	5.36539521225	3.89111172647	5.14490551979	5.21183385222	5.31732879426	4.86201317252	4.7361650101	5.86296890555	5.38612516897	4.91957622277	6.13607698805	5.24923369428	6.50651661792	5.14533407577	5.34867394467	4.23279024186	5.33067382702	7.22816288653	5.81723590397	3.78405838624
alpha_rarefaction_4639_9.txt	4639	9	4.35062857957	4.58247625468	5.78993211775	5.33538395326	3.86831425387	5.09163056454	5.23256641259	5.26678699361	4.83223415265	4.73121268386	5.79907615581	5.39245967307	4.86891414341	6.10765037355	5.24392006133	6.59008052607	5.13287902907	5.33289702776	4.24852768477	5.34037979113	7.3282516856	5.81434416638	3.80957417542
alpha_rarefaction_4639_10.txt	4639	10	4.32257146549	4.56378694492	5.80299271578	5.38468409642	3.80202935151	5.11255258193	5.19214289273	5.20969773247	4.87154949952	4.7057660917	5.82354129163	5.34322620669	4.8720287863	6.10089880786	5.35112466397	6.57557543734	5.0987739131	5.25443578932	4.25803079067	5.38545960822	7.30804663506	5.84297048659	3.84050281141
alpha_rarefaction_4639_11.txt	4639	11	4.35016876296	4.57864020424	5.81318141547	5.32837428673	3.80689649045	5.03051075805	5.22467273528	5.3164221275	4.87091510297	4.75839000823	5.91852240692	5.36350651815	4.87317493711	6.09121544258	5.33581839263	6.55999837478	5.1150954928	5.28463081371	4.22865323489	5.32526659525	7.31563704794	5.85417563525	3.84670676794
alpha_rarefaction_4639_12.txt	4639	12	4.36304279951	4.55573483704	5.82874142611	5.289022419	3.83006094314	5.12589779796	5.21789641641	5.24119546018	4.93408812815	4.71145275676	5.77988648697	5.39474258587	4.85974848822	6.08672996172	5.27437485269	6.51878077407	5.16021612552	5.25759533631	4.23750549994	5.3494258736	7.34254977154	5.78425862203	3.79190423393
alpha_rarefaction_4639_13.txt	4639	13	4.25588752005	4.60348673252	5.90168812218	5.35139983861	3.83721214974	5.09692551848	5.23312355082	5.24446165087	4.84596072194	4.69418158499	5.86745192543	5.40904337309	4.91682813789	6.08808280423	5.36511767514	6.5443033476	5.17289977429	5.30199588256	4.26369717722	5.3123595439	7.26500648339	5.88594957536	3.86838632154
alpha_rarefaction_4639_14.txt	4639	14	4.33568441918	4.55664826488	5.80753646446	5.31208838457	3.75806823267	5.14882123567	5.21669316159	5.31459434282	4.88688014767	4.74155550817	5.83037507739	5.41484679135	4.90366549936	6.14304113424	5.27863123339	6.48345367865	5.15816412728	5.26080561263	4.18428286931	5.28020236688	7.27563042081	5.82603381182	3.81279198118
alpha_rarefaction_4639_15.txt	4639	15	4.36177574807	4.56824889724	5.82336792836	5.30876430846	3.79327808438	5.09586130264	5.24764767999	5.27815497187	4.84155902334	4.74219976315	5.81627340336	5.37372133274	4.86999227068	6.08006169669	5.26379160205	6.54679968258	5.20744099153	5.27926899603	4.21928475708	5.25416258352	7.22382152027	5.8516353609	3.81289089263
alpha_rarefaction_4639_16.txt	4639	16	4.35374417123	4.57087086328	5.8167627188	5.3662571911	3.79471281514	5.12775224115	5.23286092118	5.35170972685	4.88171902525	4.71731918482	5.86273962119	5.37990493712	4.8604386962	6.08962679156	5.28439674391	6.53559822336	5.13999364536	5.25021253547	4.22310056289	5.26189646228	7.21332854147	5.82451145058	3.83074142212
alpha_rarefaction_4639_17.txt	4639	17	4.33017470174	4.54612352134	5.86015033009	5.30329508721	3.84408500737	5.16264928536	5.22290205605	5.254264099	4.87122736813	4.77058630182	5.87600735685	5.337318966	4.88209250128	6.08122650571	5.23227344394	6.4700264206	5.17465001183	5.31354534115	4.28222310916	5.34284542498	7.37645514978	5.80051412182	3.804267901
alpha_rarefaction_4639_18.txt	4639	18	4.32841696536	4.60769393372	5.80100421614	5.39180301617	3.8389598648	5.17300404307	5.19073475002	5.25553389354	4.85759077479	4.79114922606	5.80618516764	5.31071433506	4.84273035186	6.15027026797	5.28457174445	6.56276854915	5.15274797884	5.29118223903	4.25142861695	5.29999824488	7.23559218364	5.86655019964	3.72256770191
alpha_rarefaction_4639_19.txt	4639	19	4.33813020811	4.60650058436	5.83410269584	5.37070281766	3.85199449605	5.1745767213	5.21594407119	5.2913760405	4.84832206198	4.76846861276	5.87267241662	5.36920972736	4.9060034257	6.1475159797	5.260324107	6.55989135474	5.16086459071	5.26364538094	4.29274209184	5.35811376334	7.35612800235	5.76482997805	3.78874477929
alpha_rarefaction_6182_0.txt	6182	0	4.36902134928	4.54891560732	5.86362270589	5.36569377736	3.79685697558	5.10477623667	5.21155000547	5.26132156391	4.88484243541	4.72856893636	5.83344573994	5.39734324519	4.90130135098	6.15009468872	5.26588392843	6.55749455912	5.16759343612	5.35422631553	4.28504817296	5.33763020583	7.31900602039	5.86452827381	3.72623417752
alpha_rarefaction_6182_1.txt	6182	1	4.37473832124	4.55112340238	5.83580973301	5.32730531966	3.81363003288	5.12001553527	5.22317351548	5.29380725044	4.93181762385	4.69705868911	5.88324431914	5.46417152905	4.87053006952	6.1330185105	5.24972045346	6.5190363181	5.16651678515	5.2859266748	4.26084328955	5.30284155764	7.32579225799	5.83806889709	3.84224677724
alpha_rarefaction_6182_2.txt	6182	2	4.34834821035	4.54867220523	5.84772106058	5.3431868426	3.83208171043	5.08982006567	5.21524039342	5.29009181878	4.88355354949	4.74414358902	5.89312446065	5.40846361301	4.8329112719	6.18769085659	5.27323137997	6.62395777758	5.1523714374	5.25716867433	4.23031253933	5.32110828098	7.28078394703	5.82988035018	3.85668450655
alpha_rarefaction_6182_3.txt	6182	3	4.27910614725	4.59178052189	5.85905962853	5.3737566212	3.78907985318	5.12719220993	5.1976033634	5.29419885154	4.83904532811	4.74175058542	5.8802285436	5.35517972052	4.87417311414	6.12885417918	5.32007848257	6.56812494467	5.19511584824	5.28937917713	4.23554782003	5.35443932033	7.32615766706	5.90720177352	3.80899844042
alpha_rarefaction_6182_4.txt	6182	4	4.39954996879	4.56058242144	5.8798177705	5.33019981069	3.82926438231	5.16502028257	5.2325423784	5.30031189356	4.90708291019	4.75259502461	5.84247274286	5.41790884393	4.89306246125	6.13620502981	5.29549501522	6.56526547416	5.14021712973	5.27540361274	4.20442597893	5.31204089374	7.285428381	5.85409589089	3.83378186362
alpha_rarefaction_6182_5.txt	6182	5	4.36357090597	4.60468707967	5.92123897748	5.40544099291	3.8423782637	5.13364320609	5.24037605838	5.29903761787	4.87799580503	4.70695507205	5.84420063472	5.44827050025	4.85245465297	6.14363975111	5.26503904363	6.58544475117	5.22475901012	5.30510201386	4.22016194254	5.30246669188	7.29380705496	5.81008111205	3.80451639582
alpha_rarefaction_6182_6.txt	6182	6	4.36761538416	4.569296646	5.84097524891	5.31626375564	3.81917099789	5.15081008328	5.22280134703	5.32713451021	4.87591719515	4.77262342017	5.91370940555	5.43106605907	4.85141040382	6.10356370358	5.24959212966	6.56385327793	5.15204999808	5.35781148848	4.21978270659	5.40683308562	7.31400031291	5.84266386964	3.80170851732
alpha_rarefaction_6182_7.txt	6182	7	4.36846648235	4.55847930792	5.8534459529	5.38437338181	3.78740037327	5.13431992039	5.22928023914	5.33848612743	4.87881907741	4.74755151094	5.8511880561	5.36435542314	4.89059498571	6.10140941152	5.27703595489	6.52374782802	5.19893380928	5.33749158269	4.25603344615	5.35678933595	7.27600640408	5.83115597903	3.87001269829
alpha_rarefaction_6182_8.txt	6182	8	4.36227993962	4.58033881628	5.87096941623	5.34358569893	3.80231380996	5.13641584567	5.20167878865	5.29440726087	4.89027424755	4.71107746362	5.88788940318	5.42215996146	4.89353629696	6.12501004104	5.31054488614	6.53454738609	5.11950727566	5.3217873452	4.26774790175	5.29983362013	7.33075591291	5.86505207675	3.84387693952
alpha_rarefaction_6182_9.txt	6182	9	4.37781563927	4.55823648624	5.86675365113	5.31342167731	3.76375793208	5.14130751782	5.21281520918	5.27885871752	4.88204318538	4.76103163121	5.83105754031	5.44894638003	4.84762460362	6.1880765987	5.30517723308	6.4931030892	5.15879002375	5.28578444975	4.24142287622	5.32365104512	7.33162477311	5.82693262375	3.82381631792
alpha_rarefaction_6182_10.txt	6182	10	4.36424877368	4.59977585726	5.82918202077	5.40107170066	3.80630666354	5.13422407679	5.22767721196	5.28251239665	4.91908479512	4.74424438897	5.92511038657	5.44072586524	4.83828694044	6.09692713869	5.21506897626	6.56865776895	5.1784190123	5.30835969151	4.26635086793	5.32830535099	7.34217024996	5.8423507585	3.75128149418
alpha_rarefaction_6182_11.txt	6182	11	4.3572598439	4.60162932316	5.87537747562	5.35163970708	3.8504559012	5.16091608599	5.22173399575	5.27807831544	4.88782707977	4.78211285176	5.9104360856	5.38448456254	4.80256007733	6.11033120711	5.29124553803	6.57155833017	5.17129007914	5.32049809576	4.24289653145	5.3452344283	7.35765540179	5.79393774076	3.82880427711
alpha_rarefaction_6182_12.txt	6182	12	4.34947950194	4.56144656637	5.87885213483	5.31810988255	3.86351027473	5.15901863399	5.21265449545	5.28605038428	4.8662429619	4.65030721386	5.84884361806	5.41566147898	4.88259878534	6.14566692784	5.28660353189	6.52130005315	5.16569852492	5.1979683141	4.25042224466	5.39530264427	7.34648715282	5.88301745937	3.86100522328
alpha_rarefaction_6182_13.txt	6182	13	4.31042472055	4.56796676854	5.85753311975	5.36004916205	3.83649738675	5.14454725612	5.24825899944	5.28886248747	4.87985065523	4.77659693708	5.83961232434	5.40406017392	4.83095304743	6.16714154267	5.20499705346	6.5677673199	5.15455030107	5.2856133162	4.25016305119	5.33234189465	7.30982501126	5.84518090933	3.7902026282
alpha_rarefaction_6182_14.txt	6182	14	4.32882107007	4.59836443211	5.82303169121	5.33557779728	3.90630746639	5.13809145827	5.22265421909	5.26031255141	4.89270317078	4.72145568076	5.81647011747	5.44363918248	4.85157214744	6.12404629438	5.33046834237	6.489062152	5.15899083952	5.3192842432	4.25680786993	5.33950902866	7.38761691748	5.8746705783	3.84250324552
alpha_rarefaction_6182_15.txt	6182	15	4.36546993965	4.56132868498	5.93778648732	5.34207686208	3.83556343151	5.16755524094	5.19446837239	5.27501183207	4.93074625079	4.75834906963	5.85827648928	5.40681794244	4.88768029527	6.11430786403	5.3145427822	6.59306254638	5.20192213493	5.33523922813	4.19009037598	5.30732584672	7.32807072773	5.86996457384	3.81835187709
alpha_rarefaction_6182_16.txt	6182	16	4.36047526231	4.56597944988	5.87504178064	5.29538289014	3.8309216029	5.14702640469	5.20757309545	5.30965676882	4.90638461738	4.67631559801	5.89969560743	5.43614037924	4.91036540787	6.12111193285	5.33393046348	6.54514961837	5.1513690874	5.27297371673	4.20987299591	5.30049013467	7.3523014051	5.88736673733	3.82773834226
alpha_rarefaction_6182_17.txt	6182	17	4.36876442096	4.57585275862	5.88449159297	5.34204536648	3.83530735658	5.10813581332	5.20472181239	5.37720207227	4.91031927377	4.74480718364	5.88848287352	5.38724707744	4.88148064087	6.13812236595	5.25771068632	6.58566557873	5.13674040879	5.29720095762	4.2646376309	5.37565426567	7.29379889886	5.8037083503	3.87474692249
alpha_rarefaction_6182_18.txt	6182	18	4.40203234289	4.57649745456	5.83246740413	5.35218089753	3.78575433314	5.15097805184	5.1919028287	5.31604704023	4.88414838044	4.76593523386	5.83786809573	5.42623788718	4.83931894906	6.18636950375	5.28124861288	6.57381142793	5.15840991833	5.32119049836	4.29542493277	5.25020234068	7.34481333927	5.80738945433	3.82383283422
alpha_rarefaction_6182_19.txt	6182	19	4.35891773711	4.54904693186	5.86023802855	5.35026502517	3.7806629286	5.17715909982	5.216816618	5.29573716644	4.85938091956	4.75907573871	5.83925904238	5.37513628642	4.8550478753	6.14720822434	5.22589364763	6.56229909621	5.16974788809	5.262954048	4.23067973519	5.30307261374	7.3017828654	5.84414228443	3.80078617838
alpha_rarefaction_7725_0.txt	7725	0	4.35836974279	4.57893472288	5.84927723434	5.31507274674	3.84288340316	5.15222573517	5.24838115078	5.30058421702	4.9093152767	4.7324170187	5.89798331992	5.41497045246	4.84793671512	6.10475890267	5.29075614498	6.58299189245	5.17836515921	5.30961151096	4.26420287784	5.36354718396	7.35127983507	5.8816006344	3.78185318918
alpha_rarefaction_7725_1.txt	7725	1	4.33967862795	4.56606504493	5.82793054765	5.36832691816	3.84004834214	5.13867031098	5.18362861787	5.24815617628	4.89644167074	4.71746576308	5.91569031648	5.42364818409	4.90631650745	6.14082538362	5.33001257826	6.5723893456	5.17257985163	5.32279500102	4.23903987565	5.38108203127	7.36170398264	5.85689574924	3.82162739776
alpha_rarefaction_7725_2.txt	7725	2	4.32053064941	4.58252576944	5.83972597142	5.35057025371	3.82326993675	5.13966893419	5.22241061916	5.3019574719	4.83420546677	4.74814179224	5.87448300702	5.45516890663	4.89748376748	6.15644336	5.31333577824	6.56912371464	5.14212938452	5.31970698188	4.28622183167	5.35505528518	7.38450064441	5.82531356505	3.80385995912
alpha_rarefaction_7725_3.txt	7725	3	4.3597444843	4.58451717177	5.83127219555	5.35995301844	3.81993161688	5.17012407999	5.15779078098	5.33149829616	4.8529791452	4.78454186417	5.87061360201	5.39345695506	4.88747918806	6.15845892976	5.28524484743	6.6109752887	5.14777936858	5.31476246242	4.2491603066	5.31128549602	7.3527926932	5.84284919313	3.83043201158
alpha_rarefaction_7725_4.txt	7725	4	4.33610496128	4.56551198682	5.83578092908	5.37109776388	3.85576644742	5.11345070763	5.2173077813	5.29578676619	4.88079084506	4.74701059375	5.83916359413	5.39729408528	4.87504554343	6.12900675428	5.27689895131	6.60896364856	5.11673889271	5.3501024398	4.30105599031	5.43031546999	7.36280796079	5.86582186122	3.82281687086
alpha_rarefaction_7725_5.txt	7725	5	4.32469735157	4.56474911011	5.83967949379	5.34699015594	3.85001312058	5.12577494495	5.24849258094	5.27122321091	4.89310125974	4.74184671539	5.88458775132	5.38723855528	4.84354561968	6.10662698444	5.26686187337	6.57361512371	5.19929335519	5.32704631316	4.21950725308	5.36475344422	7.34246142934	5.82686075552	3.75827239635
alpha_rarefaction_7725_6.txt	7725	6	4.33807087597	4.55134952637	5.83293867586	5.34029971884	3.78937360799	5.15318362949	5.211110713	5.28414738843	4.86952990464	4.70801250968	5.88846667022	5.43671783467	4.8831844189	6.16526846028	5.29258326605	6.56304577311	5.19817278319	5.308112221	4.26186501498	5.38842779959	7.36749950912	5.8265148013	3.82082579289
alpha_rarefaction_7725_7.txt	7725	7	4.3422067848	4.57553792475	5.87627032695	5.36640398877	3.8308401182	5.15547300644	5.19670529613	5.29003121059	4.8923975813	4.7779810196	5.85517592224	5.37488148569	4.89869187607	6.17289410102	5.31175332179	6.6306992618	5.19386541516	5.31844096127	4.25713759173	5.27663644968	7.35486694006	5.82854327991	3.78636284829
alpha_rarefaction_7725_8.txt	7725	8	4.37318400835	4.5511660933	5.86148063769	5.35939911355	3.8256737495	5.16315759746	5.25345625949	5.32566907375	4.92753278914	4.81959972299	5.92091203844	5.41486368812	4.84209894848	6.14326694991	5.29795373263	6.60861880828	5.1676738697	5.29111068557	4.23500860027	5.39763079527	7.33737271817	5.85214958361	3.76024760795
alpha_rarefaction_7725_9.txt	7725	9	4.32643205368	4.59534348981	5.84561255317	5.3793625578	3.83000424086	5.14656494495	5.210027886	5.28116593934	4.84680508946	4.80996250936	5.86387001758	5.43261020979	4.8953147577	6.13005817543	5.24801267007	6.54244780975	5.1739303354	5.31316758027	4.23059947833	5.39161143964	7.3286722299	5.83249298937	3.82741627566
alpha_rarefaction_7725_10.txt	7725	10	4.40430991741	4.56653666931	5.88525113392	5.33801003352	3.823841455	5.16265039068	5.22530213859	5.34721580202	4.88919687259	4.73690364022	5.88768886993	5.39565881312	4.87585994298	6.12203456852	5.2684425377	6.61953689725	5.15052946158	5.30749439704	4.25095046121	5.35075580547	7.33847863756	5.86243660613	3.83237334551
alpha_rarefaction_7725_11.txt	7725	11	4.32572601377	4.60966264273	5.84091608849	5.32618727141	3.84016883046	5.18819452847	5.19501630669	5.32565346025	4.87708911913	4.75406518108	5.87400101982	5.44829266859	4.85045897732	6.18518698378	5.27152190105	6.56500115173	5.1874321518	5.33397001744	4.26955124684	5.35251294787	7.3644879509	5.87613635007	3.82311309563
alpha_rarefaction_7725_12.txt	7725	12	4.34675914364	4.59364707634	5.86986740094	5.36278815563	3.82336465912	5.14630766883	5.21958513535	5.31021810278	4.88177237274	4.75670664958	5.90397560783	5.42261172215	4.90508989779	6.1134669401	5.33430049215	6.58638059953	5.1441907543	5.30717775235	4.21049502204	5.32586628005	7.35057894799	5.85918019711	3.80700715132
alpha_rarefaction_7725_13.txt	7725	13	4.36787116471	4.57429451881	5.83909537305	5.35403625586	3.82786653307	5.16887756377	5.21651904888	5.33838414984	4.87969617644	4.78891799767	5.9071855896	5.42912963854	4.86918349528	6.15009110952	5.24803136342	6.57246017457	5.12802316963	5.31043740526	4.28986071838	5.36989493197	7.33211228961	5.84989663456	3.80235652022
alpha_rarefaction_7725_14.txt	7725	14	4.34819167011	4.53839775528	5.81194551314	5.32150149231	3.85812624513	5.13290659859	5.21351133953	5.27708411312	4.86671134141	4.72161733259	5.88095665083	5.40670625485	4.86362949674	6.16077678221	5.29895526988	6.62901140963	5.14026305594	5.30844295264	4.26998782548	5.35601218261	7.30787029395	5.85278703526	3.87379325264
alpha_rarefaction_7725_15.txt	7725	15	4.34597666097	4.5670979325	5.82690271774	5.34354799085	3.86912302257	5.16712781001	5.20183805839	5.32393583099	4.89874634033	4.71771865645	5.8468935017	5.37325605485	4.87771105294	6.16541596278	5.27278462694	6.54726745157	5.14196643406	5.30149656204	4.27648693841	5.41838766253	7.3108053138	5.85099132383	3.81858140404
alpha_rarefaction_7725_16.txt	7725	16	4.4049855442	4.59660266262	5.86638966431	5.34417549856	3.84784429084	5.17635179459	5.26060164809	5.28415898875	4.84681669418	4.72054231706	5.90982138694	5.37461211496	4.86252020353	6.11809781398	5.2396443389	6.59847329454	5.19544779152	5.27605332991	4.23606866209	5.36997284587	7.34525961328	5.87899992577	3.7964965732
alpha_rarefaction_7725_17.txt	7725	17	4.38342202385	4.56678833028	5.88245635726	5.35268866159	3.81832235533	5.15650597474	5.20941553219	5.28867086883	4.85971739256	4.71545191175	5.82943052406	5.42711579806	4.86123288975	6.11116741899	5.2846241986	6.57504469024	5.15706441576	5.29263002999	4.2754334226	5.34600803171	7.33431207367	5.86800688531	3.82078836904
alpha_rarefaction_7725_18.txt	7725	18	4.33784910974	4.58008451543	5.92250411165	5.37377052393	3.81597675369	5.19710506285	5.23522777942	5.28036833187	4.90524613701	4.6637056647	5.8869709061	5.39114516012	4.88590767581	6.17761597915	5.35313049808	6.56494634457	5.17923661126	5.2938691663	4.23065465331	5.30582084297	7.38396978141	5.8812787872	3.83144140076
alpha_rarefaction_7725_19.txt	7725	19	4.34206048385	4.58251487811	5.89876976285	5.39381735308	3.83042764854	5.16722526114	5.24953283369	5.27738155842	4.91064549778	4.78052637192	5.86625925404	5.47574980223	4.86979428772	6.14934831962	5.29158986391	6.60583386017	5.15594200787	5.31820458702	4.26599586751	5.37716110744	7.33686581125	5.8803041986	3.86467405651
alpha_rarefaction_9268_0.txt	9268	0	4.34021329593	4.60591601535	5.86589554742	5.34650118037	3.86154572633	5.1261231958	5.25608558041	5.30896303712	4.90813813195	4.79151395058	5.90376883969	5.43894876809	4.87302019415	6.12998977609	5.3537718783	6.58421392778	5.17804156953	5.32343535358	4.24550969895	5.3402082471	7.3189403715	5.86357861693	3.84346710727
alpha_rarefaction_9268_1.txt	9268	1	4.36176362826	4.6373882037	5.83363567128	5.37030066518	3.84020456887	5.17737572911	5.22842632721	5.2806278459	4.87608263084	4.81265415647	5.91493630185	5.39982062131	4.87684886735	6.15457166659	5.28749143786	6.57136985125	5.17006078361	5.29802883355	4.25446908553	5.34443632955	7.39322280571	5.86950363075	3.81260740393
alpha_rarefaction_9268_2.txt	9268	2	4.34716337223	4.60768565067	5.83136973646	5.33681760699	3.84789987832	5.13635914357	5.21577215053	5.31558360681	4.8901225426	4.77641271994	5.92131065209	5.4553146453	4.87297649697	6.16082125746	5.26261858473	6.56834849015	5.1677487333	5.30403754385	4.23407771874	5.37973293902	7.35862704314	5.91896527215	3.83410145143
alpha_rarefaction_9268_3.txt	9268	3	4.35619027427	4.60312122886	5.85383349364	5.3383832153	3.86470956135	5.16152419646	5.23312642992	5.29364680718	4.90605093391	4.73079133052	5.84886090168	5.42502052209	4.86300347047	6.15380866204	5.24066568516	6.58924804978	5.1704329375	5.29294630499	4.27323427199	5.42750241861	7.37416131097	5.85377011061	3.87119565611
alpha_rarefaction_9268_4.txt	9268	4	4.34836419794	4.60468259226	5.85910415036	5.38130401099	3.83147597475	5.1876799836	5.23942477708	5.33151039939	4.93684808251	4.80117902747	5.87174938034	5.41298125079	4.89917849049	6.10791819045	5.2944364451	6.5892247314	5.22031485586	5.29635877726	4.21720496883	5.38011829191	7.33160387352	5.83439768344	3.84670659559
alpha_rarefaction_9268_5.txt	9268	5	4.37469194542	4.58630976964	5.91334745239	5.38138361115	3.81893843449	5.1943285126	5.19154565613	5.31671631876	4.91445624687	4.75205187758	5.85312127617	5.40675140601	4.84907175763	6.1812633827	5.29995009324	6.58459686686	5.11533081044	5.29394301482	4.26994304711	5.34391847087	7.34582002149	5.84875559948	3.80192147131
alpha_rarefaction_9268_6.txt	9268	6	4.40058576421	4.5908625816	5.7701058736	5.35296977438	3.78984241062	5.15854314362	5.23008418989	5.29661860922	4.89016307455	4.75886263004	5.83508700425	5.41413294974	4.88730093365	6.14625435534	5.31104882428	6.5675009376	5.21812459307	5.3099604448	4.21823000489	5.34995591511	7.33073466946	5.85701554659	3.79637908854
alpha_rarefaction_9268_7.txt	9268	7	4.32435784369	4.58293887199	5.83154752356	5.36609915475	3.80510560963	5.15122537171	5.25280589896	5.30515258583	4.88364722974	4.75744919682	5.88915733642	5.39437138344	4.89110770307	6.16082555005	5.27281178733	6.55472203671	5.20123844094	5.30371814784	4.2635814822	5.38877789101	7.35727373043	5.87431213728	3.80519369913
alpha_rarefaction_9268_8.txt	9268	8	4.33351246413	4.59092748388	5.87385729821	5.39083491591	3.78389367682	5.17046074362	5.1677434356	5.3005350199	4.86738284631	4.76332263547	5.85142857134	5.40720849598	4.86720095306	6.16422409052	5.28095853937	6.56787008598	5.17462686432	5.27889098258	4.27454884521	5.4135025355	7.34613178763	5.91527873907	3.8162668685
alpha_rarefaction_9268_9.txt	9268	9	4.34848930784	4.58614343119	5.89177608285	5.34273799678	3.81968425107	5.15124637511	5.23616614586	5.33852967262	4.88939393894	4.81276866809	5.89765690622	5.42261512564	4.89281294347	6.1744062724	5.31413438456	6.54077964427	5.14969953912	5.28220175769	4.2637939305	5.40919194964	7.36482748955	5.84903355126	3.84070334734
alpha_rarefaction_9268_10.txt	9268	10	4.37985425291	4.5559851206	5.87265006364	5.33327186228	3.82083714176	5.18156454195	5.20153093547	5.30379530509	4.90402353326	4.75816201308	5.87944581924	5.44736051563	4.89151017151	6.16408819262	5.25981287343	6.57846172371	5.22627522425	5.3233826707	4.2898143926	5.31950589418	7.39974615557	5.88149901072	3.8870099476
alpha_rarefaction_9268_11.txt	9268	11	4.38295845978	4.59278024967	5.87201610221	5.36733784736	3.83908018796	5.15744137688	5.21888596736	5.29637948995	4.90501860665	4.76954804349	5.86235300756	5.45228786034	4.87950331093	6.1282131756	5.28506626865	6.61824696164	5.18269751696	5.31263641344	4.23303935424	5.34997904968	7.38150630907	5.8718187345	3.85020679971
alpha_rarefaction_9268_12.txt	9268	12	4.36306830761	4.60179796192	5.84540728298	5.36956468646	3.85434029196	5.11589928098	5.23436168866	5.34773172431	4.88584640508	4.74952864159	5.90919042116	5.37024195546	4.86405389469	6.1667440244	5.31682582422	6.5790720477	5.17620703048	5.29704620313	4.24732768185	5.35973733796	7.32687136604	5.86285943536	3.8328600081
alpha_rarefaction_9268_13.txt	9268	13	4.32944385162	4.56433309734	5.88587926252	5.37642884409	3.79556106427	5.16707812568	5.21405405935	5.31340330813	4.90894476689	4.76800658255	5.89508366826	5.4192063711	4.84606336321	6.16176785693	5.25513427424	6.61238338048	5.19114056096	5.32552811268	4.27807644264	5.3854458837	7.35250636308	5.92176956043	3.82777130117
alpha_rarefaction_9268_14.txt	9268	14	4.33971899194	4.56531470344	5.88218194103	5.3300176878	3.85945258435	5.16033315648	5.18283769471	5.30364516003	4.89677033631	4.75270364086	5.90707137823	5.46993414621	4.89186147287	6.11428884942	5.27727007916	6.57150521921	5.19281539926	5.34172785368	4.21628870988	5.36684603703	7.3448522623	5.8766014539	3.82719483118
alpha_rarefaction_9268_15.txt	9268	15	4.36574644411	4.54981314749	5.90281812853	5.37406452536	3.85454003279	5.1891759196	5.21781007757	5.28964948682	4.88256896281	4.77102588647	5.88016471157	5.38363957548	4.88839315295	6.16066519989	5.26794058308	6.62223524376	5.17032537139	5.27519815881	4.31822161261	5.38932226057	7.35870393604	5.90142608368	3.81864728086
alpha_rarefaction_9268_16.txt	9268	16	4.36119270203	4.60562182319	5.85680757343	5.35883499935	3.83397847822	5.17212689898	5.21634752648	5.29096734233	4.92871381821	4.72020677346	5.87297100588	5.40144990539	4.89551986897	6.14621721854	5.31928284279	6.54224281137	5.15269544892	5.36119373907	4.2736085908	5.37588378205	7.32258711599	5.87846524593	3.84801821073
alpha_rarefaction_9268_17.txt	9268	17	4.38282172261	4.53633833991	5.87051859447	5.40023074947	3.8565141698	5.15461609985	5.21362292473	5.28400912591	4.89850333303	4.74886935739	5.92278924108	5.4601994206	4.87096092986	6.13205210559	5.32683991577	6.55462017904	5.23104305109	5.30899369356	4.24528719713	5.40128292765	7.33694572365	5.8636688999	3.8395277615
alpha_rarefaction_9268_18.txt	9268	18	4.38576512501	4.59582039983	5.84694792586	5.35593489249	3.82727773953	5.13354613704	5.18561357728	5.32624496192	4.90713257817	4.75214343141	5.8689715197	5.4104667462	4.8648417222	6.12000424447	5.28240549978	6.60022955301	5.23955939261	5.29794401759	4.28219755006	5.31601386866	7.3674497815	5.87765605814	3.80856860711
alpha_rarefaction_9268_19.txt	9268	19	4.37081043847	4.5959546682	5.89026824116	5.33839680752	3.88725401232	5.15356309942	5.2133683554	5.30865484052	4.89701148186	4.73618794388	5.8858354263	5.41966173944	4.8682982735	6.13246858724	5.29567974457	6.58831252018	5.18771818105	5.31677881654	4.23977542224	5.37266987181	7.37559095921	5.84860981977	3.8084545417
alpha_rarefaction_10811_0.txt	10811	0	4.35499513118	4.59476993595	5.8777554492	5.35050720507	3.84964636154	5.17060764862	5.19991158953	5.33524737234	4.81889534027	4.72033402456	5.91191620043	5.43477406726	4.91472062148	6.18472595059	5.31191839484	6.61834201607	5.16809697891	5.33296451329	4.27719201197	5.39386781343	7.38982790761	5.87568978372	3.84582318074
alpha_rarefaction_10811_1.txt	10811	1	4.34037530131	4.59030947546	5.88543280706	5.37180773501	3.82618029912	5.13555349557	5.21413246011	5.33123262471	4.90124747264	4.72697471977	5.8898621525	5.43083146339	4.90321974075	6.17036340158	5.23985623259	6.58196549417	5.19816751616	5.35443068492	4.2910387008	5.35367361495	7.33204629057	5.8758362242	3.88450994265
alpha_rarefaction_10811_2.txt	10811	2	4.38121919574	4.58961423746	5.88323875663	5.34132035534	3.80495865853	5.16291660379	5.21292174054	5.35074386027	4.91360020879	4.75404237144	5.87230306562	5.45315669384	4.88115764545	6.19766841454	5.25724667974	6.63196655579	5.196252725	5.30208723416	4.23870387508	5.35514359482	7.36936653627	5.88198025965	3.86958346761
alpha_rarefaction_10811_3.txt	10811	3	4.35866936457	4.57696396133	5.90615377242	5.3578613883	3.80878813785	5.10806259246	5.2538020418	5.26771279997	4.91998374025	4.75313892623	5.88958240281	5.42627182401	4.86792906681	6.1663326147	5.31291953832	6.6121864955	5.19087622337	5.27212281512	4.27113098391	5.36817521059	7.38909641641	5.85568092227	3.84043437904
alpha_rarefaction_10811_4.txt	10811	4	4.35684162798	4.57469679999	5.90121186939	5.37745523975	3.82369598614	5.16027693027	5.2392373903	5.3269580672	4.89116141858	4.78852332765	5.88137622252	5.40492113305	4.88830075823	6.17461576294	5.30944215133	6.55430944584	5.18028187696	5.3076544627	4.27121777882	5.36545831356	7.35979187782	5.8668890995	3.86233696003
alpha_rarefaction_10811_5.txt	10811	5	4.37324866558	4.55900802614	5.89092761331	5.40859254323	3.82543521358	5.14611510879	5.22497687924	5.30332487409	4.90645386789	4.76021202666	5.88451580829	5.45587476225	4.88071639454	6.15813639132	5.30561468001	6.58962761646	5.2256344017	5.32604966663	4.26115113449	5.37296331374	7.34232065896	5.86161896817	3.82642932498
alpha_rarefaction_10811_6.txt	10811	6	4.33537092846	4.56187914528	5.87302245544	5.37778615014	3.83584171352	5.15331479252	5.21619545875	5.34706316924	4.94899290055	4.76384558916	5.89203680829	5.44775007342	4.87192411018	6.17402316298	5.2677000111	6.62003642172	5.13889532785	5.30955917189	4.24671213525	5.31326215002	7.37475026217	5.91171417192	3.83689024827
alpha_rarefaction_10811_7.txt	10811	7	4.36289025937	4.58876396099	5.87792772268	5.34857677485	3.82033629959	5.1424115069	5.24766905563	5.31103315797	4.91783577436	4.74056616097	5.87594001266	5.46369623405	4.88391340013	6.16314216271	5.26576654352	6.60255212301	5.18750240551	5.32654277392	4.24490394302	5.33083611081	7.37902153743	5.89183429547	3.83921538323
alpha_rarefaction_10811_8.txt	10811	8	4.34940379464	4.59478994895	5.87934953262	5.39359271253	3.8790956729	5.18368617873	5.21831627474	5.2986241962	4.95452438279	4.76237406703	5.91251053602	5.43897431542	4.87761485759	6.13902307388	5.31279396499	6.55066244255	5.17943790291	5.31952647625	4.27338638882	5.39914102568	7.38080574301	5.84364162785	3.86841528106
alpha_rarefaction_10811_9.txt	10811	9	4.36019140148	4.56765655487	5.88225934582	5.40098077126	3.82307700329	5.16078005646	5.23103754632	5.30363289095	4.93202082736	4.76842066923	5.93072993046	5.43564886041	4.89670726456	6.18690055019	5.31847704397	6.56504181126	5.16921601016	5.30973805604	4.2955870604	5.37572175668	7.37915942509	5.89149030973	3.85373147983
alpha_rarefaction_10811_10.txt	10811	10	4.36224574603	4.57673795831	5.84965398633	5.37413717764	3.82412029787	5.17102524945	5.24088916655	5.31380613036	4.89070987863	4.74564708551	5.8929861475	5.39873576094	4.87454792844	6.15377548547	5.33705608959	6.61521515154	5.18608719351	5.34030139608	4.24064394931	5.38531886483	7.36824756332	5.89156729621	3.82645328718
alpha_rarefaction_10811_11.txt	10811	11	4.38860710341	4.58008396655	5.86540860435	5.35874279302	3.8349703133	5.1715127069	5.21803109061	5.32455751748	4.88735329823	4.74470410616	5.86412069286	5.40072437861	4.88838291167	6.1734539424	5.29508945888	6.59246877803	5.17987260556	5.30595482618	4.23976359464	5.38176663563	7.38830619227	5.86375181278	3.79548005725
alpha_rarefaction_10811_12.txt	10811	12	4.36596308253	4.57208857927	5.89700225441	5.42581135463	3.83568944912	5.16462550023	5.20531910184	5.31873113335	4.93582799256	4.77213444969	5.88736303832	5.38967467868	4.87631679973	6.17470069541	5.29058840867	6.60744146925	5.13513647358	5.30489175122	4.22983181694	5.32591172248	7.32960255472	5.89119512804	3.82305815033
alpha_rarefaction_10811_13.txt	10811	13	4.37796508119	4.60110545085	5.90264885063	5.35247883151	3.87193790536	5.1703121381	5.22909150048	5.34009298265	4.9234307698	4.75429276427	5.87843183684	5.45025261481	4.87905104012	6.11236487418	5.2687163492	6.56457367597	5.18509334072	5.29796249983	4.27210698395	5.33621511625	7.34001913479	5.88089211496	3.8444097605
alpha_rarefaction_10811_14.txt	10811	14	4.38121114097	4.57349765405	5.88685462728	5.39330902037	3.84702765287	5.1641487807	5.18562514614	5.31981078594	4.920732246	4.79108646459	5.86705263031	5.41452003062	4.86980171838	6.16790105013	5.31618708042	6.57359268293	5.19792180737	5.31842114748	4.24719126962	5.38391788037	7.38758316763	5.90772944162	3.8327642978
alpha_rarefaction_10811_15.txt	10811	15	4.3773732944	4.56598886911	5.90895931297	5.36798199561	3.86150407862	5.15231300061	5.22589252901	5.36442628339	4.91029229083	4.72912606374	5.91000739702	5.41670314223	4.87808292414	6.1613307361	5.3139063361	6.63112361964	5.21155912604	5.30311568511	4.26385625629	5.38348904301	7.32162956413	5.86923061482	3.83838929014
alpha_rarefaction_10811_16.txt	10811	16	4.37413527584	4.6033232541	5.88020146969	5.38915952884	3.8143625604	5.16776011455	5.21853877618	5.31601724245	4.92704129465	4.80066057249	5.87506371772	5.43503662059	4.87166236989	6.18840068255	5.29028801692	6.601521457	5.18245620477	5.36111379054	4.22896524793	5.3811885171	7.38267664295	5.84940847117	3.81898190017
alpha_rarefaction_10811_17.txt	10811	17	4.35932533473	4.57453215833	5.87918352925	5.40552554211	3.86313908603	5.19132434366	5.24310835117	5.3532553328	4.91199250648	4.73915426515	5.90443108991	5.44885421196	4.87679552877	6.16466814139	5.32001817552	6.63833170672	5.18550334672	5.31309811013	4.26352295914	5.37507524748	7.33138365656	5.8822267788	3.82589552561
alpha_rarefaction_10811_18.txt	10811	18	4.39795387576	4.60497505861	5.8512027716	5.37186206038	3.83321771926	5.17729191014	5.23729269973	5.34094336524	4.92174433937	4.75293628782	5.86249695221	5.44137419442	4.87790285155	6.14177179383	5.31362596754	6.61526914224	5.18005009594	5.34262053676	4.25020177602	5.37386398232	7.371293824	5.89040142646	3.83855666164
alpha_rarefaction_10811_19.txt	10811	19	4.35292980874	4.57107620877	5.87096513203	5.36798182772	3.85409551952	5.18123794382	5.19455881121	5.34378266259	4.87771650626	4.76401680222	5.906758242	5.40762223518	4.86459405365	6.14266271808	5.30034714926	6.56712217652	5.180649925	5.34333620069	4.23072155556	5.39492714219	7.35950470834	5.91383664005	3.81478031356
alpha_rarefaction_12354_0.txt	12354	0	4.37940240561	4.57756138305	5.88312883938	5.39424807732	3.82855811576	5.16098881782	5.23584625885	5.33436271414	4.90941545124	4.77354180108	5.88777328092	5.44318396139	4.8827402166	6.15526255341	5.30923843678	6.56544928635	5.19948845427	5.29817329469	4.26508522309	5.38915637875	7.34785973443	5.87372878116	3.85407360227
alpha_rarefaction_12354_1.txt	12354	1	4.32846258393	4.57208144583	5.86981491778	5.40397675135	3.85104600007	5.13098052524	5.23699358994	5.32403918006	4.9051072135	4.7787004251	5.89438844937	5.46465864883	4.88833560941	6.15273119582	5.27953337523	6.59476900686	5.18883325298	5.30985729165	4.27623880795	5.3643338327	7.39617085917	5.83248479977	3.84053814609
alpha_rarefaction_12354_2.txt	12354	2	4.4034672946	4.58482602946	5.89816003796	5.39058771946	3.83409615013	5.12937870915	5.23861372099	5.31529871282	4.87596462933	4.75109967779	5.88763431777	5.42296042794	4.90554580035	6.20694925711	5.32139501022	6.62083219658	5.179460891	5.34012663508	4.27080323581	5.36074301049	7.40639776042	5.88146890644	3.80630463217
alpha_rarefaction_12354_3.txt	12354	3	4.38862060498	4.56010566825	5.86497129361	5.38774113266	3.86465668502	5.16295738812	5.24789822187	5.31967518705	4.89997181435	4.78450148575	5.91170839979	5.42660154569	4.89064601286	6.18468046413	5.32830883336	6.60993552239	5.1632518559	5.31466103134	4.2912822846	5.38185719762	7.38181085632	5.87591241311	3.8204437741
alpha_rarefaction_12354_4.txt	12354	4	4.33322969403	4.57746924808	5.91241438284	5.36640447608	3.85073862035	5.1855983461	5.24606148409	5.3439944309	4.86648001746	4.74841294192	5.92383898147	5.41479744355	4.86351584314	6.16150994612	5.30184695957	6.62173722948	5.19807386772	5.31972608714	4.22321295786	5.34475372688	7.42645198842	5.85383574829	3.81277420446
alpha_rarefaction_12354_5.txt	12354	5	4.36519055942	4.57389747053	5.85338843177	5.39483763628	3.81349393162	5.14517397503	5.25076410582	5.31843820654	4.91167610966	4.79022490056	5.88392304013	5.41279361844	4.88139268761	6.19922945163	5.30627625124	6.58326096225	5.18415547913	5.31400328333	4.26218336839	5.35312492528	7.37492342355	5.91478061525	3.82009927075
alpha_rarefaction_12354_6.txt	12354	6	4.34838746906	4.58286397936	5.88322333226	5.36597362673	3.82628156991	5.15929122737	5.24576262873	5.29370595453	4.89375415329	4.77764874856	5.89306421502	5.45027267947	4.89294576549	6.1797666675	5.30846131742	6.5584590172	5.1462933425	5.31962997614	4.2364650361	5.4337552237	7.38717936154	5.87104737194	3.82953383893
alpha_rarefaction_12354_7.txt	12354	7	4.38442824105	4.59723444481	5.83545671359	5.39375576997	3.85538984186	5.17142238859	5.23931928681	5.34487001965	4.90857740607	4.75842648055	5.89810346679	5.42825766681	4.89949250011	6.16329846148	5.28695981409	6.58537506178	5.20171452622	5.31158715299	4.2882809298	5.37894372459	7.40087458505	5.87610272481	3.81271629755
alpha_rarefaction_12354_8.txt	12354	8	4.38567228555	4.57435399849	5.85625109181	5.38139280196	3.832219057	5.2009568147	5.2226451725	5.34262308178	4.93129019774	4.75934885411	5.91874346602	5.40411259901	4.88525499525	6.17088737743	5.31532988319	6.57701475044	5.15173579157	5.33111563613	4.26002342817	5.34903966517	7.40621124906	5.8738274838	3.83765185032
alpha_rarefaction_12354_9.txt	12354	9	4.3582111517	4.57847550813	5.84777123542	5.36219037575	3.83871212386	5.14107476783	5.19183748629	5.31323388328	4.96728143427	4.77148389865	5.9103085607	5.39754364511	4.87478530976	6.15719265329	5.33094368224	6.58508374293	5.19279926124	5.32418661935	4.26892989589	5.35964773004	7.36451825673	5.84836243182	3.8161971147
alpha_rarefaction_12354_10.txt	12354	10	4.37516903816	4.57462104226	5.86930151424	5.38006784837	3.81843023603	5.1781307017	5.24410534129	5.31568146717	4.93931477688	4.7444719884	5.91582508966	5.42430369795	4.89489132459	6.15110847709	5.31354683266	6.58761901276	5.17560337804	5.34934265371	4.2846780321	5.37107433678	7.38721647988	5.91632133337	3.83999604644
alpha_rarefaction_12354_11.txt	12354	11	4.36059202755	4.57282360325	5.84577562399	5.39202069518	3.82305366753	5.18220333162	5.21346145466	5.31258430144	4.90847695985	4.75209817629	5.87114709675	5.3976373882	4.85619310897	6.18121107427	5.30613239006	6.57840776136	5.2029999483	5.31519739738	4.25999045331	5.364014167	7.42022822651	5.85390140071	3.85157926574
alpha_rarefaction_12354_12.txt	12354	12	4.36788413802	4.61161046118	5.84555139604	5.35160743826	3.8546736612	5.17170212512	5.24183117313	5.29869491305	4.89853025516	4.75897236484	5.90272049095	5.44830240077	4.88778849359	6.17325088898	5.25682930232	6.59970415816	5.16435610868	5.29319107693	4.27846998198	5.35306451875	7.39852910221	5.8731669058	3.85066204578
alpha_rarefaction_12354_13.txt	12354	13	4.34776670377	4.58157409866	5.86112350317	5.35363709787	3.82318998335	5.17317732944	5.21598489427	5.33247260513	4.87729891613	4.7686779188	5.91975552418	5.44060440401	4.85784849198	6.15900838006	5.32888219856	6.62246826908	5.21119694753	5.32272366056	4.26830390159	5.36511355461	7.40289863747	5.89198949517	3.90240470991
alpha_rarefaction_12354_14.txt	12354	14	4.39486892839	4.58723423295	5.90348323667	5.36953799594	3.85611670133	5.17944752907	5.21938484475	5.32578953508	4.86346689002	4.77131163756	5.88729359468	5.41841727456	4.89360121015	6.15967585159	5.31395414141	6.60574936919	5.17842416595	5.31935107353	4.25671273787	5.42339519831	7.41759071724	5.85677330331	3.86582743921
alpha_rarefaction_12354_15.txt	12354	15	4.37121875631	4.6178236984	5.90474617228	5.33503961459	3.85238354607	5.17537094037	5.21056795525	5.31322488357	4.89432813575	4.78563155788	5.90383111041	5.4396048411	4.88743647676	6.17750157399	5.28476511647	6.58524912929	5.21435417013	5.3624465356	4.26307170396	5.37602263059	7.38540751412	5.89748726816	3.84079410976
alpha_rarefaction_12354_16.txt	12354	16	4.37673662811	4.58441105677	5.86325629114	5.37993185068	3.8473009818	5.1668864447	5.22877752359	5.34653775484	4.90263528207	4.78238999865	5.89356930807	5.45782637236	4.87474781633	6.16383955024	5.31238434782	6.61230266566	5.16595265075	5.32228516383	4.27370518642	5.41915939059	7.3984979851	5.87462301592	3.85290731655
alpha_rarefaction_12354_17.txt	12354	17	4.38576807651	4.58369884413	5.88400886421	5.38144514394	3.8211722162	5.18814123385	5.24306608553	5.32360657788	4.9076664497	4.77163479763	5.87909209225	5.41736550034	4.88588893034	6.16879835715	5.32467800053	6.5950822447	5.19606764327	5.32824569605	4.26074248475	5.39100441355	7.35293691098	5.8749530608	3.83899870346
alpha_rarefaction_12354_18.txt	12354	18	4.36395885827	4.59038068556	5.86475976802	5.38807411787	3.86285745429	5.17224954184	5.22459611348	5.32579215391	4.91959247036	4.76929870494	5.89532921258	5.45703025677	4.86387648481	6.15243581907	5.29398714017	6.57695618611	5.15955786146	5.29964214043	4.23940109636	5.36200541902	7.40088911172	5.86888526102	3.80382450093
alpha_rarefaction_12354_19.txt	12354	19	4.36882293218	4.58414623108	5.88450868685	5.37889743657	3.86456829281	5.19663823124	5.21215436451	5.30527167896	4.8911790704	4.75882154082	5.86337786014	5.43897438659	4.89201127476	6.17518916898	5.2670149684	6.58196085973	5.16511897371	5.29964142349	4.27109326491	5.35278376857	7.33887436026	5.89389809384	3.85413458718
alpha_rarefaction_13897_0.txt	13897	0	4.35417075056	4.57494942141	5.85558198366	5.34292164481	3.84616606485	5.20447349866	5.2235806763	5.33093595149	4.90861733499	4.75862426246	5.92191649242	5.44785483463	4.89661232821	6.17405813243	5.3171616892	6.60961477985	5.20720793353	5.33338538409	4.25111333549	5.39467511799	7.36581046467	5.91007693109	3.85065694199
alpha_rarefaction_13897_1.txt	13897	1	4.36232560995	4.57394254274	5.84488302095	5.38004186353	3.85238080133	5.17591604786	5.24680539624	5.34638460423	4.88495949322	4.76434078365	5.90051208692	5.41163295767	4.88839203407	6.1900091334	5.29816782645	6.59238037269	5.19706618875	5.2987440433	4.24021859198	5.36657789564	7.39672960354	5.87099021655	3.87405404148
alpha_rarefaction_13897_2.txt	13897	2	4.37476210701	4.5955901602	5.86059420257	5.4105366128	3.86137236539	5.16377274656	5.23348684939	5.32465536451	4.89814453303	4.80102934466	5.904119727	5.45700508314	4.89294470897	6.16435801987	5.29470669631	6.61711703827	5.15948436186	5.29702591315	4.28782029359	5.38958857349	7.36530401035	5.89558353352	3.80639296601
alpha_rarefaction_13897_3.txt	13897	3	4.33539537269	4.60593946419	5.91096945384	5.35904771062	3.85889582428	5.16323425077	5.23390972112	5.32236843155	4.91259837952	4.76117990979	5.88934645257	5.41922652871	4.9060075333	6.16337440436	5.27066791227	6.61629626011	5.1954247773	5.31829364892	4.25805249816	5.38604942201	7.36885458356	5.89948743311	3.84930315326
alpha_rarefaction_13897_4.txt	13897	4	4.37508891994	4.55555452362	5.87556958996	5.34041268873	3.82754424939	5.17238066339	5.23522608392	5.3210814033	4.89090453203	4.76828062353	5.88877270906	5.46716636746	4.86324609726	6.18533405188	5.28074704749	6.58402905383	5.19939471005	5.32854963182	4.25257378145	5.38350807683	7.3775152676	5.90637041764	3.85314991063
alpha_rarefaction_13897_5.txt	13897	5	4.38448943911	4.56644879857	5.90391743985	5.37662409502	3.82630189584	5.16522759125	5.24051018803	5.31110984834	4.90378927206	4.79411908627	5.92967029195	5.45141023336	4.90694980328	6.18277392667	5.27601101724	6.60161530565	5.18442419156	5.32791154297	4.24272235071	5.31504571168	7.38227072527	5.89032860507	3.83019579116
alpha_rarefaction_13897_6.txt	13897	6	4.36475171218	4.55626374515	5.87873855741	5.38255992981	3.85178821152	5.17315409807	5.25583719298	5.31360215169	4.90303686716	4.80794841054	5.88908828399	5.4466905615	4.87230187125	6.18387504252	5.27775030102	6.57698254747	5.20390825063	5.3152606867	4.24269614308	5.37336803636	7.39806406527	5.8835354394	3.84985694285
alpha_rarefaction_13897_7.txt	13897	7	4.35363297074	4.58229313463	5.88968061703	5.35883409411	3.86483084518	5.15194460203	5.24492535409	5.32250276447	4.90430899336	4.78522305895	5.88910722993	5.44827568021	4.88973869472	6.16173354903	5.32137720871	6.60273565932	5.16748585915	5.31299089812	4.25736742699	5.35956956432	7.38569502691	5.905413264	3.85292965228
alpha_rarefaction_13897_8.txt	13897	8	4.36350353272	4.60353312137	5.84564070977	5.39200665224	3.85506993443	5.18920241999	5.23045842696	5.32093200999	4.91934402769	4.77714063434	5.89721408883	5.42279215283	4.87876037332	6.17803945487	5.31345567882	6.596303983	5.23364224889	5.33156834256	4.28966474637	5.3684334286	7.4056214978	5.88870155088	3.88089215556
alpha_rarefaction_13897_9.txt	13897	9	4.37169598787	4.58620147626	5.84729833684	5.39187756582	3.82055409053	5.19315136423	5.2487110967	5.32614777613	4.91421568795	4.7929680434	5.89759068272	5.45381522877	4.88519771795	6.15148148607	5.30315394118	6.58141405208	5.17597741118	5.29505219951	4.24646968543	5.35735261993	7.39785726804	5.8733064106	3.82065926707
alpha_rarefaction_13897_10.txt	13897	10	4.36436671364	4.58759928193	5.86367468715	5.38947607451	3.810442072	5.16704132889	5.23175375267	5.32976068394	4.9054388862	4.74372084267	5.89688395554	5.44038101801	4.88262484619	6.18491650725	5.29225552822	6.60563470877	5.18603485678	5.32681963722	4.27733577448	5.38904617284	7.38309989809	5.89764212538	3.8550685049
alpha_rarefaction_13897_11.txt	13897	11	4.37104238667	4.56815954202	5.862149841	5.37378137196	3.80830748719	5.16378731578	5.2301690679	5.31767855279	4.90574091456	4.76664130832	5.86259067769	5.46525458456	4.86931478742	6.16048313817	5.28976258364	6.59780033496	5.21015956878	5.33046829915	4.25700918072	5.39259079581	7.35942162997	5.86452114674	3.86103095649
alpha_rarefaction_13897_12.txt	13897	12	4.37358094975	4.57275470209	5.85969469116	5.37875424861	3.84347190397	5.18857047106	5.24449130507	5.3078495021	4.89370610435	4.78208747349	5.87412437483	5.40815232059	4.87281641768	6.18162576869	5.3115929267	6.60776312224	5.18763338624	5.32556549449	4.27272641083	5.35096541068	7.35904731794	5.87941476359	3.82689411581
alpha_rarefaction_13897_13.txt	13897	13	4.35140364823	4.57032870222	5.85902751482	5.36780034661	3.83398293753	5.16813569494	5.20421158214	5.30360618309	4.89968797373	4.75118256391	5.90178949852	5.43730378057	4.86650237476	6.17595580299	5.30487348149	6.64407054294	5.22030733429	5.29449819769	4.27490150624	5.35552715946	7.36067867385	5.86594773933	3.84284748278
alpha_rarefaction_13897_14.txt	13897	14	4.35080418676	4.58215471632	5.88566879785	5.4130201704	3.84488563867	5.16520371975	5.24510092794	5.30428695407	4.8759000927	4.75773876903	5.8810178874	5.43447351384	4.89243123305	6.16302349989	5.30328555091	6.58728977232	5.18496315474	5.31605106457	4.24354643214	5.38488723123	7.37604416899	5.88144340823	3.83385531767
alpha_rarefaction_13897_15.txt	13897	15	4.34729647204	4.59579018923	5.87105848222	5.37321275056	3.82600288617	5.14657782497	5.23438220484	5.35484162248	4.8842851685	4.75387536652	5.87045334732	5.40042639771	4.89618753518	6.18603750207	5.28860558938	6.55919069414	5.20328021812	5.32882174356	4.23756839556	5.36786174044	7.3937835225	5.89114650885	3.85907951867
alpha_rarefaction_13897_16.txt	13897	16	4.37306756711	4.60246509952	5.86131911817	5.39768539331	3.83580293087	5.15529755268	5.2312090288	5.32339418594	4.90988839039	4.76311519319	5.89135554924	5.45936966164	4.86077351841	6.16096309461	5.30487381573	6.61209190649	5.17925441262	5.30682470099	4.26665003333	5.38737257975	7.37744303143	5.87529183534	3.83722725728
alpha_rarefaction_13897_17.txt	13897	17	4.37071882563	4.59916444881	5.89549751398	5.40555738174	3.83991090595	5.19030292979	5.22697223326	5.33589000402	4.88741793841	4.76279317737	5.86955591369	5.45421986333	4.88010749723	6.16309929449	5.29613610843	6.58306147319	5.16999223333	5.34216733655	4.24804459855	5.36483291773	7.38382067319	5.89467333252	3.83911221761
alpha_rarefaction_13897_18.txt	13897	18	4.36787594052	4.58734471234	5.86307773516	5.37437385931	3.82985414439	5.16287347381	5.24370245348	5.3639619453	4.91204963863	4.79448068037	5.91059561976	5.45576561703	4.87674058758	6.15168144536	5.33407711309	6.64069242941	5.17398831281	5.32209897992	4.25058222176	5.36283628348	7.41687331514	5.85886157006	3.83079871213
alpha_rarefaction_13897_19.txt	13897	19	4.37054841995	4.58326163385	5.87503550429	5.3757644243	3.83965455954	5.15231590878	5.2346552576	5.31738706829	4.90285000306	4.76020617146	5.89669775775	5.46508466012	4.88677712709	6.16836673944	5.30949143461	6.57321970198	5.18816702206	5.30013801784	4.2484784382	5.3962711125	7.36475107779	5.88379463376	3.8711892323
alpha_rarefaction_15440_0.txt	15440	0	4.35237109802	4.57292798562	5.88318442503	5.34266086438	3.83755075003	5.18711358579	5.23567295055	5.29963882432	4.89776935537	4.77988246688	5.89225489242	5.44237715844	4.88755534186	6.17636270657	5.29875336595	6.63122781254	5.19927261183	5.31024967232	4.2508009322	5.39191130668	7.41499990544	5.88475458959	3.83801538888
alpha_rarefaction_15440_1.txt	15440	1	4.35807607321	4.57458032609	5.88173253115	5.39309230177	3.86086996345	5.16357500479	5.22544445472	5.33801453599	4.89991578388	4.77345135273	5.89895386368	5.43368472853	4.89093558691	6.15969618976	5.29468950249	6.57989037786	5.19208407657	5.31119654499	4.27359855092	5.37530690629	7.40300184814	5.90224523216	3.85290116248
alpha_rarefaction_15440_2.txt	15440	2	4.37604745636	4.57034503755	5.85138149659	5.35640184707	3.83121015496	5.15339760622	5.21871955412	5.34567923254	4.92377496385	4.78360655887	5.90824411806	5.43774988615	4.88241148635	6.1483096176	5.32533255191	6.59653992672	5.18252677403	5.32263538644	4.23524656334	5.38177410088	7.41934018822	5.87282022059	3.84019153967
alpha_rarefaction_15440_3.txt	15440	3	4.37108116651	4.57322458467	5.86867889303	5.34896169641	3.81473486933	5.18831571023	5.22166964748	5.35562256687	4.93153072793	4.78814226383	5.91401960087	5.44598198252	4.88785812626	6.17897584883	5.30916245265	6.63566966777	5.19152410531	5.33723679327	4.28561711834	5.37951610976	7.43427682566	5.87256840977	3.83587806401
alpha_rarefaction_15440_4.txt	15440	4	4.37414245154	4.57446736566	5.87985547476	5.39782505013	3.85430513763	5.1731362033	5.22777648042	5.32545483398	4.91798894645	4.77979933671	5.90453047994	5.42705807728	4.89956240596	6.1662860739	5.31619720701	6.59130821241	5.18680386817	5.32105754006	4.27814208876	5.38957311325	7.4226098501	5.88639958265	3.85103282967
alpha_rarefaction_15440_5.txt	15440	5	4.34921465242	4.5937504249	5.84004303864	5.36596098547	3.81295960743	5.16520595227	5.24418324127	5.3525654412	4.90892429638	4.75155319963	5.93104406425	5.43767890082	4.87574774726	6.20079750805	5.28646958115	6.62148759169	5.20150806553	5.29963039596	4.26004727516	5.39716292498	7.40176025975	5.93544200669	3.84626882582
alpha_rarefaction_15440_6.txt	15440	6	4.37354830857	4.57065671057	5.85785953334	5.35356081237	3.83060831318	5.16545986823	5.26793483611	5.33693264426	4.90839661262	4.76320197221	5.90744844744	5.44327884635	4.8687191939	6.14196916688	5.28266272551	6.61583492062	5.18675668665	5.2815956865	4.26645295677	5.34885945527	7.38311569092	5.88654736284	3.83466109616
alpha_rarefaction_15440_7.txt	15440	7	4.38151912488	4.60299886841	5.86675794172	5.37873566231	3.85333037724	5.16034685536	5.24343051565	5.33939308014	4.93117736356	4.77846710903	5.9005546032	5.44155793032	4.87889440581	6.19607515416	5.29114511366	6.63262064065	5.1891671302	5.31282864728	4.26690137315	5.37862686612	7.35717604436	5.90600370517	3.85662750443
alpha_rarefaction_15440_8.txt	15440	8	4.38729259047	4.57540418851	5.86469137172	5.38857895346	3.84188025621	5.18348621085	5.21516139601	5.33306061207	4.92080130745	4.77469401999	5.91868659744	5.46717222018	4.89552381551	6.15892896525	5.27342494074	6.61614923298	5.19735713906	5.32351048208	4.29154900151	5.37643768837	7.38546378185	5.8931416916	3.85698759552
alpha_rarefaction_15440_9.txt	15440	9	4.37249838689	4.59920397901	5.92308679514	5.35329688846	3.81648877266	5.17001896576	5.2261892761	5.3388541205	4.90791325556	4.76422719853	5.90000070496	5.41561251012	4.87127094755	6.16640526906	5.32522662347	6.60115572963	5.20064296352	5.31782517453	4.26359117794	5.3835361027	7.37427655176	5.90660180768	3.82400096414
alpha_rarefaction_15440_10.txt	15440	10	4.3832662694	4.54263563744	5.87745142995	5.39833936629	3.84712644665	5.14780914925	5.22210157859	5.32159610798	4.89510640743	4.7883394062	5.91800379461	5.44528981007	4.89196059707	6.16737854917	5.29427271805	6.59639193109	5.19273224006	5.32536731691	4.28254628359	5.38363463474	7.39116120444	5.87286932861	3.84319478353
alpha_rarefaction_15440_11.txt	15440	11	4.34748111624	4.56704649454	5.89854260485	5.3637265269	3.85820473548	5.17162540228	5.24270129095	5.35070870966	4.91080612128	4.77804489665	5.91735031108	5.41964682915	4.87769532799	6.16777583656	5.30211933538	6.61097949946	5.20057171743	5.31073485902	4.25007282355	5.37477291717	7.37801619514	5.88792220564	3.86458760037
alpha_rarefaction_15440_12.txt	15440	12	4.3682714015	4.57773207721	5.85992598434	5.37378540083	3.84981624249	5.17153656409	5.21878641696	5.30844336116	4.91919599423	4.78070515176	5.91517675031	5.43535433527	4.89213543307	6.20925017239	5.29129620003	6.59913212477	5.17523449859	5.33947176075	4.27106381628	5.35670424895	7.37718653903	5.8687570421	3.87224268259
alpha_rarefaction_15440_13.txt	15440	13	4.35025938983	4.58879073373	5.87322440389	5.37802774614	3.82139997049	5.19012638192	5.2267912696	5.32019763569	4.91229568901	4.76347618237	5.90861547652	5.40817487284	4.89677990377	6.16094031277	5.29307044728	6.58810814947	5.17918250061	5.32964979316	4.26920779531	5.39737006961	7.3940370303	5.90632921206	3.83817756295
alpha_rarefaction_15440_14.txt	15440	14	4.37705864463	4.58145317179	5.87617388947	5.35319886136	3.8426430269	5.17068674702	5.22290811491	5.31392597649	4.90431810939	4.78333869931	5.86224634806	5.43321729548	4.87824394646	6.16576304553	5.30791427426	6.5663658488	5.19247200759	5.32314116872	4.2842765538	5.39711640178	7.37839879097	5.86957830851	3.83622094662
alpha_rarefaction_15440_15.txt	15440	15	4.38157403203	4.58560014949	5.89244601638	5.39293513738	3.81270256679	5.17296338932	5.23977321053	5.32939290916	4.91950305067	4.75495967376	5.94478477618	5.42205022886	4.88985029589	6.15161124147	5.28785637143	6.63463043184	5.21712071604	5.33234803572	4.25704867022	5.40584239356	7.38268761944	5.88035681139	3.83285308044
alpha_rarefaction_15440_16.txt	15440	16	4.35889846799	4.59573282145	5.88584826746	5.36214747854	3.85824784032	5.17472684113	5.21675440439	5.34662178122	4.8973373032	4.7541683342	5.899960013	5.45198673548	4.90982872306	6.1511902579	5.30018235952	6.61619739178	5.1855960799	5.30522040714	4.26309758643	5.39453207518	7.39819206064	5.89693480122	3.83947129487
alpha_rarefaction_15440_17.txt	15440	17	4.35379398519	4.56982876084	5.84258594223	5.3882585066	3.83534983715	5.16687092763	5.21922364195	5.34224101809	4.9114825214	4.79758480858	5.8955705272	5.45823516134	4.8788189152	6.20072795007	5.27729190622	6.6236242228	5.16544535459	5.34088918995	4.2590777612	5.38778781541	7.40366491818	5.8843281139	3.82147880563
alpha_rarefaction_15440_18.txt	15440	18	4.34299073293	4.58002248928	5.85728591279	5.34346975711	3.83806852767	5.18088221697	5.23277905983	5.33079581041	4.91420210971	4.77412154719	5.85610729672	5.42122688071	4.87266605198	6.16466153348	5.31185412339	6.63168841428	5.22171015542	5.31566971905	4.26829760678	5.36825290275	7.36853635315	5.86959608163	3.87318610991
alpha_rarefaction_15440_19.txt	15440	19	4.36836653787	4.57161970421	5.92179484304	5.38615116976	3.85184999048	5.1868943048	5.22320419833	5.3265218146	4.93477029682	4.78438183729	5.89789594548	5.43073739267	4.91724687642	6.16485620713	5.26764852334	6.59625065339	5.21203092671	5.29106185271	4.25366819678	5.39408813235	7.38002500069	5.89013827277	3.80647899182
alpha_rarefaction_16983_0.txt	16983	0	4.36291328668	4.59363385181	5.88414641839	5.3680108964	3.86490999157	5.18525381581	5.21146264857	5.33517650981	4.90625185237	4.76961101995	5.91487841782	5.44474649603	4.87064602462	6.19546832301	5.28532922809	6.6213209263	5.18460080087	5.32242989544	4.26964384049	5.39946277707	7.39082505554	5.88202339207	3.82556093818
alpha_rarefaction_16983_1.txt	16983	1	4.38276603371	4.56364317882	5.87366778919	5.38108215375	3.84732016495	5.14371998434	5.228020858	5.34716673727	4.90642911338	4.78334687153	5.91965480007	5.44184778523	4.89880152489	6.17974145024	5.30932207705	6.60561437213	5.15868881302	5.32109760702	4.25517036084	5.38752984108	7.39866903263	5.87957867116	3.84235429932
alpha_rarefaction_16983_2.txt	16983	2	4.38954572686	4.56364473364	5.88288163314	5.3865607115	3.83609887531	5.15001695829	5.23683815736	5.32741903141	4.91930026717	4.78461650294	5.88405796817	5.43747408969	4.8805031848	6.16337159386	5.3094419669	6.59842891369	5.19344881515	5.34168828176	4.29045936054	5.4171418794	7.37202749907	5.90351191749	3.81945367158
alpha_rarefaction_16983_3.txt	16983	3	4.37537287173	4.60028183067	5.88320197834	5.37270978641	3.82703947845	5.16938573856	5.20919189201	5.33015509782	4.90726020929	4.78791313528	5.92261927456	5.43091054068	4.87386096677	6.18434325807	5.28986837831	6.61310205007	5.18985927573	5.30985233784	4.25994325304	5.36942766437	7.43065715204	5.87886617626	3.82864861361
alpha_rarefaction_16983_4.txt	16983	4	4.35828300544	4.56835702635	5.91838558136	5.38109344878	3.84316887359	5.20017434729	5.23024254852	5.31854168586	4.88759462223	4.77893045677	5.90425546074	5.43509861086	4.88159863214	6.16548983245	5.27656684045	6.6407953207	5.175027346	5.33795863901	4.26480709778	5.3459324203	7.38805938403	5.85895760203	3.8559270743
alpha_rarefaction_16983_5.txt	16983	5	4.38380289743	4.57793289629	5.88486693484	5.37855060697	3.8337551165	5.18769686419	5.22319958175	5.3332040383	4.93409404725	4.76931296572	5.92960286709	5.47536129593	4.86892593628	6.16750921717	5.31778295209	6.62787584653	5.19274104289	5.32151384224	4.2731058579	5.41802084107	7.41423981013	5.90107019052	3.82246583835
alpha_rarefaction_16983_6.txt	16983	6	4.3628274085	4.59936612675	5.89218824083	5.39766221604	3.85559301123	5.15250667218	5.25147878335	5.35115012996	4.9119587313	4.77839600064	5.89462716042	5.44923715765	4.88096031617	6.19211168484	5.30413075748	6.62354147945	5.19755116139	5.3077169595	4.24593769274	5.38798010938	7.41456407668	5.86829295332	3.84936350052
alpha_rarefaction_16983_7.txt	16983	7	4.37878571602	4.60127346363	5.88776569091	5.37004307833	3.8381880998	5.15652234607	5.24570687389	5.33367458086	4.91397165709	4.75620787119	5.88244517519	5.42386639335	4.89143209915	6.16218535638	5.2973525835	6.6132354322	5.20594551193	5.33161098985	4.26637160982	5.40846154209	7.42177996659	5.88562756189	3.86078855507
alpha_rarefaction_16983_8.txt	16983	8	4.37112786027	4.58865408156	5.90958480049	5.38957173242	3.86105517821	5.18536775323	5.21909570346	5.33516104408	4.9196003318	4.78898852901	5.91146469099	5.44225194251	4.87612939748	6.17800035872	5.26645151771	6.61467471331	5.19695333688	5.36344680945	4.25256570909	5.35172238792	7.40602920041	5.91129720017	3.8627481759
alpha_rarefaction_16983_9.txt	16983	9	4.39787359488	4.57732470587	5.88787902787	5.39370339123	3.85251611793	5.17399993435	5.24341986326	5.34120770773	4.88911975081	4.77080380578	5.88914599391	5.42079787936	4.89818213993	6.16253936149	5.31305751241	6.58581230768	5.19376144754	5.33205070472	4.27656679687	5.39931851409	7.37593358401	5.87739415154	3.86379389937
alpha_rarefaction_16983_10.txt	16983	10	4.38167218034	4.56802765884	5.89616797887	5.38962570707	3.84552108714	5.18325266897	5.23653336978	5.32874639956	4.90515759853	4.78826859476	5.89979059091	5.46653965804	4.89146333516	6.20539722854	5.29516939843	6.60712372793	5.20372978747	5.31266441528	4.25546667915	5.39061040479	7.38664711377	5.87603223369	3.83401496414
alpha_rarefaction_16983_11.txt	16983	11	4.38707062957	4.60180335928	5.85949688747	5.37283876056	3.85124047879	5.18561164298	5.22786882053	5.34385997925	4.90539630173	4.77338025026	5.89875573946	5.43445826044	4.86427283228	6.1809254412	5.31963346671	6.58631982389	5.18111600115	5.33020805919	4.23910169202	5.3731849133	7.39773739889	5.89974100142	3.85107635842
alpha_rarefaction_16983_12.txt	16983	12	4.37099625237	4.56713393202	5.88485407382	5.37460180247	3.85219101614	5.18064631284	5.23646600233	5.32769748016	4.924612444	4.76649607155	5.87334762867	5.44498848001	4.88298220558	6.16742495763	5.28887723521	6.60146387676	5.18541577798	5.31834113386	4.26754793008	5.42673815265	7.39186666572	5.88368208193	3.82502458309
alpha_rarefaction_16983_13.txt	16983	13	4.35781348113	4.58677773256	5.90001115762	5.36073779598	3.84151488619	5.18820149031	5.23815173329	5.34115741188	4.89775698526	4.80529087644	5.92089852705	5.4780228654	4.884449451	6.18253585013	5.32757357332	6.61465535423	5.17793593737	5.32701721774	4.26673694416	5.3907676596	7.39609563659	5.89867240617	3.85560024745
alpha_rarefaction_16983_14.txt	16983	14	4.35757425445	4.58426445024	5.87366152296	5.35687954673	3.84515781555	5.17657817515	5.21940029842	5.33594043253	4.89478721546	4.75733750344	5.90132803444	5.44817304887	4.87664182612	6.16254146846	5.31593359528	6.60862366714	5.19011548373	5.32659805968	4.25587226884	5.3689434035	7.38569085573	5.89984854322	3.87640964586
alpha_rarefaction_16983_15.txt	16983	15	4.34684311947	4.5853216919	5.88833847395	5.38323501825	3.83849499483	5.17696455992	5.25174116977	5.32772905404	4.9139013775	4.74487980025	5.88505201726	5.42041967044	4.87933602681	6.17515283513	5.31442724944	6.58908511972	5.20823584807	5.32456809439	4.25750408294	5.39827639264	7.37691678922	5.86865395491	3.83296841586
alpha_rarefaction_16983_16.txt	16983	16	4.37426674646	4.5769334308	5.90784323965	5.38634836479	3.8112657564	5.17005419449	5.22790716362	5.29477581156	4.90158744865	4.77171881666	5.93336228474	5.45176399672	4.87988618145	6.16631922696	5.29186665739	6.62096854728	5.19706627467	5.31213947698	4.28746666061	5.4051452294	7.390835178	5.9162569332	3.82938384118
alpha_rarefaction_16983_17.txt	16983	17	4.35308401539	4.57433418033	5.88617611017	5.3811851418	3.84044196243	5.17901117473	5.23693984129	5.34647460019	4.88896443692	4.78424199416	5.88653947919	5.42189479697	4.87928702679	6.18110596849	5.29096475943	6.60040825179	5.19945552785	5.33517355919	4.27855547117	5.38313663542	7.40679546651	5.91986667127	3.85497273923
alpha_rarefaction_16983_18.txt	16983	18	4.3672557733	4.60106086173	5.90296512667	5.39196697195	3.80941487922	5.17653861838	5.22599544635	5.33423761615	4.88806029306	4.75790276849	5.90032468917	5.45941755091	4.91012406859	6.17865507344	5.30553277259	6.59442847156	5.20297391769	5.33877162634	4.25817184928	5.38846826045	7.40260175435	5.88650632424	3.85195992275
alpha_rarefaction_16983_19.txt	16983	19	4.37454772047	4.57993285359	5.85867661715	5.37997548502	3.84106918825	5.19512290853	5.23477464644	5.32126687981	4.90340084593	4.72765853101	5.89006390202	5.4637779181	4.88807137969	6.1481169882	5.29600515505	6.60030377717	5.15985023671	5.31888149732	4.26584332212	5.39138907299	7.38546067563	5.87014136881	3.85804344821
alpha_rarefaction_18526_0.txt	18526	0	4.37792902561	4.5856118726	5.8895102225	5.3628270723	3.84358903604	5.16970188624	5.23374216247	5.33660528827	4.89413146984	4.7764051789	5.91362050376	5.47769716037	4.87461026412	6.16280840044	5.3075410203	6.59532153262	5.19007795892	5.33278577044	4.27319332278	5.40290162135	7.41925772527	5.89457226481	3.84770672652
alpha_rarefaction_18526_1.txt	18526	1	4.39161819148	4.56444963806	5.86917099972	5.37593012559	3.83196095623	5.1843173706	5.22165094996	5.33682125438	4.92182358433	4.78015974835	5.88180340405	5.42481606325	4.88426257197	6.17023698821	5.31934569837	6.61216452322	5.18909234689	5.32144384831	4.28350925059	5.36844223046	7.38063917134	5.89347433618	3.83557382154
alpha_rarefaction_18526_2.txt	18526	2	4.37013559245	4.5902354105	5.88014525866	5.37185006902	3.83410132971	5.1836094822	5.23285776857	5.32491352194	4.90364787029	4.77405018121	5.91034588143	5.43912074731	4.8874843512	6.17062955701	5.32282774226	6.60227618976	5.19680235037	5.33313188434	4.25095420529	5.38185116675	7.42199585222	5.89803384125	3.83705746727
alpha_rarefaction_18526_3.txt	18526	3	4.37924800511	4.59440065217	5.85602404453	5.39702978455	3.82854197777	5.20061351645	5.23253513199	5.34464347584	4.88912523596	4.80216588975	5.89555926248	5.44226995529	4.88080133216	6.16667029774	5.29697755713	6.61413093585	5.20989029293	5.33814779842	4.26787961478	5.39560276153	7.37694430851	5.89307908865	3.84069351172
alpha_rarefaction_18526_4.txt	18526	4	4.36893848009	4.5726473463	5.91027631127	5.37182500467	3.842587939	5.17055568895	5.23072331664	5.34145594208	4.89296285483	4.76990418436	5.90803833472	5.44457012395	4.87432600134	6.19359847091	5.3092958467	6.60316022306	5.20078368713	5.32568961445	4.26538472694	5.39032391453	7.43138469083	5.89923484452	3.88884379282
alpha_rarefaction_18526_5.txt	18526	5	4.3728409565	4.5713276132	5.8749077217	5.39623213134	3.83007943508	5.1985817709	5.24603560506	5.31699767517	4.89755504227	4.78661614764	5.9316706207	5.43981627803	4.89404040134	6.17946982725	5.3140100912	6.60841733129	5.16445762012	5.3200610441	4.26386199333	5.36625402915	7.39787147006	5.89558690081	3.85181003977
alpha_rarefaction_18526_6.txt	18526	6	4.3570661986	4.57593719026	5.91431921973	5.37704305	3.84394831333	5.16624981442	5.23253932214	5.32147206139	4.91315763518	4.77125356275	5.88172988413	5.44437829278	4.87133061436	6.17104282475	5.33488185267	6.62030225762	5.20231390747	5.33599652003	4.28479644266	5.42478770857	7.38502916598	5.90395621391	3.83600783256
alpha_rarefaction_18526_7.txt	18526	7	4.38072345823	4.58468124668	5.9122262492	5.36989723935	3.82394934913	5.16394387113	5.24128361607	5.34038457405	4.90106783218	4.76119920049	5.91075704182	5.42020038256	4.89129314634	6.18492050599	5.30593221024	6.59995432831	5.18756319356	5.32033644624	4.26652371011	5.38254859241	7.41209047095	5.90490075634	3.84559839134
alpha_rarefaction_18526_8.txt	18526	8	4.39204920259	4.57538301421	5.86299505466	5.37726523806	3.84662870808	5.16680645095	5.21253845507	5.31544080175	4.92320062321	4.78882360779	5.88865420745	5.4111502177	4.90413578614	6.16824020682	5.3228837578	6.58590501913	5.17197914053	5.33028376002	4.26279554392	5.36777523152	7.41481791174	5.88536122685	3.84279165761
alpha_rarefaction_18526_9.txt	18526	9	4.38875383538	4.59060089721	5.86464675651	5.39491238942	3.85512482101	5.1930007462	5.2213538709	5.33734338884	4.92514688048	4.75639124928	5.88628922515	5.45784697738	4.90096006863	6.2021995908	5.30895355045	6.64629345938	5.22016860068	5.3118922145	4.26511612032	5.38936971383	7.39717006472	5.87983535248	3.85979134118
alpha_rarefaction_18526_10.txt	18526	10	4.37979813079	4.59417194762	5.86133607703	5.35977075279	3.84964653834	5.13649808467	5.224830827	5.34016316598	4.90988168113	4.79647484255	5.88570791822	5.46087627189	4.88467683716	6.16565010467	5.3109493236	6.63112332097	5.1769570685	5.35616657395	4.25595050529	5.40183551592	7.39743949531	5.91744183777	3.8424061379
alpha_rarefaction_18526_11.txt	18526	11	4.38139574579	4.56541997402	5.85708175889	5.38792707759	3.84002713104	5.1545236448	5.21796255471	5.34325886236	4.89864263055	4.76137826001	5.92352743185	5.42957165807	4.9118826259	6.17208180536	5.28970390066	6.58967212466	5.21458787329	5.31850686716	4.24383843818	5.39113738446	7.40605938051	5.9058224139	3.84883618544
alpha_rarefaction_18526_12.txt	18526	12	4.37496744657	4.58489457834	5.86442782768	5.37352198722	3.83899134093	5.19491709526	5.24417907623	5.34546745343	4.91053287171	4.77543405505	5.89689175715	5.42300483044	4.88098024148	6.18392511714	5.31845582007	6.61120541316	5.19644271349	5.30404406617	4.26702719308	5.3970328996	7.42060820935	5.89495750486	3.85561848335
alpha_rarefaction_18526_13.txt	18526	13	4.39073839527	4.57536783423	5.89030805814	5.39724607308	3.83706141801	5.16732141044	5.21456316936	5.34563671442	4.9269135817	4.75255535399	5.93717644332	5.45048745501	4.88657694884	6.15578852769	5.30669211124	6.60679990316	5.19438661237	5.32522555184	4.25648585995	5.40766645351	7.4062167932	5.89302090864	3.85541392663
alpha_rarefaction_18526_14.txt	18526	14	4.38041405095	4.60967377332	5.86438142786	5.3952606663	3.82369450046	5.1731350994	5.2434979342	5.34965986231	4.9111871945	4.76765535561	5.88008217969	5.4258531202	4.90080524096	6.1712992234	5.30051351801	6.61235316109	5.21104588532	5.32831977764	4.2850747819	5.38862899382	7.39428020081	5.89027994523	3.81251079137
alpha_rarefaction_18526_15.txt	18526	15	4.34406545834	4.58212708616	5.89921712573	5.36074924935	3.86308981929	5.16329970824	5.23539829233	5.34471736269	4.91475653332	4.76779485993	5.91045049825	5.45092212719	4.88213971638	6.17640427526	5.34483702355	6.60280732463	5.20981325287	5.31653761195	4.27265556383	5.38146241819	7.38594107418	5.876848536	3.87333273616
alpha_rarefaction_18526_16.txt	18526	16	4.35961839436	4.58610136949	5.89330950861	5.3926476858	3.82492779037	5.158403902	5.23892721859	5.31132687036	4.90146883057	4.78405507719	5.91477714143	5.41636056699	4.86179146933	6.16287924515	5.28287462704	6.58734986936	5.16421787928	5.30600694627	4.24706291845	5.42337253471	7.39372796641	5.87620234995	3.8347337086
alpha_rarefaction_18526_17.txt	18526	17	4.35568176245	4.58662342622	5.88131760679	5.39625369234	3.83302722466	5.16864561822	5.22875823991	5.33043933509	4.91220677224	4.76145336913	5.8894261054	5.46217041974	4.88612566911	6.18408139615	5.30643602371	6.62646252501	5.2041341701	5.30834042984	4.28588245545	5.37187848061	7.39868632893	5.89938775217	3.83196155879
alpha_rarefaction_18526_18.txt	18526	18	4.37403653872	4.57973319843	5.89209713389	5.37730383372	3.83310296607	5.13222067469	5.24318929794	5.31530320187	4.90742712223	4.75540042705	5.89001536604	5.45678152591	4.89518493203	6.17149224002	5.30834035447	6.6164151536	5.21510067497	5.33303149488	4.29459920135	5.41051093588	7.4276985315	5.87109060052	3.84851366573
alpha_rarefaction_18526_19.txt	18526	19	4.4008548725	4.57950346608	5.87625366748	5.39963201374	3.86190192549	5.19679112636	5.2094176023	5.33608399917	4.91615357447	4.78235115992	5.8977141164	5.43757540714	4.88216328219	6.18634499491	5.30878243836	6.6028106747	5.19615825426	5.32702160301	4.26578875527	5.37493812511	7.41409123205	5.87677840254	3.83650129829
alpha_rarefaction_20069_0.txt	20069	0	4.36167790599	4.58111779486	5.86514836234	5.36386643357	3.83472380768	5.18236033085	5.2380396478	5.3586762431	4.89062173163	4.79703152443	5.92113134818	5.4465281649	4.88289172539	6.17042812501	5.33964159121	6.60064226506	5.19934776782	5.34631511424	4.29144805684	5.40510939347	7.40617305456	5.89352716992	3.855832843
alpha_rarefaction_20069_1.txt	20069	1	4.38920377529	4.59564407159	5.87985392481	5.39217051085	3.83186359763	5.1920912702	5.22085567682	5.31959061622	4.9321462732	4.77453883959	5.89844237151	5.43299197258	4.9006139928	6.16763017784	5.30964818688	6.62562295717	5.18944595177	5.3275826583	4.26220464389	5.43735029815	7.42110034885	5.90188318231	3.84332952176
alpha_rarefaction_20069_2.txt	20069	2	4.37887278992	4.5932214871	5.87096630689	5.38049647008	3.85595884349	5.19081035213	5.24771627429	5.33930939013	4.90202535015	4.74801642513	5.90290186007	5.44549881433	4.87973436435	6.16056939972	5.29753392141	6.61875387946	5.21321889693	5.31873921048	4.2616750286	5.3782077386	7.39821161319	5.90350395163	3.84988338898
alpha_rarefaction_20069_3.txt	20069	3	4.37222744068	4.57640416326	5.88828547304	5.39324117526	3.8559026488	5.17415411507	5.22015339408	5.34870090272	4.90224295145	4.79401804315	5.91473570086	5.43188968258	4.89688703543	6.1992081422	5.30364846535	6.59795433883	5.16617946246	5.32512894723	4.24226120639	5.35479652119	7.42209359083	5.88097274819	3.89006989924
alpha_rarefaction_20069_4.txt	20069	4	4.40081606261	4.58593161579	5.88221380789	5.3892679126	3.83436666097	5.18479226046	5.25522587549	5.33240938821	4.92094242186	4.77772048277	5.91086240347	5.42762760968	4.88859904191	6.19304229515	5.29423281229	6.60056367592	5.20689204199	5.32203402596	4.24723482784	5.39108532165	7.43994030056	5.88806098943	3.85513493996
alpha_rarefaction_20069_5.txt	20069	5	4.37229839491	4.59515219822	5.88392141686	5.37924282684	3.84269839059	5.17605228325	5.24640523494	5.33712269887	4.91482744731	4.76874190539	5.90544436063	5.43540176007	4.88630350417	6.17355130413	5.30137402058	6.59803497307	5.18918881945	5.33693088801	4.24279334479	5.38660540201	7.40448827055	5.88329049756	3.84510303782
alpha_rarefaction_20069_6.txt	20069	6	4.35320570504	4.5952807095	5.89417258943	5.39161836654	3.84505561824	5.16083458105	5.22499153413	5.33816553673	4.91000639803	4.76697834653	5.91633373011	5.43089694555	4.87211984176	6.16409863117	5.31446741252	6.60306564867	5.20998535043	5.33437715514	4.27988677775	5.38376680132	7.39715857404	5.89615262571	3.82647412786
alpha_rarefaction_20069_7.txt	20069	7	4.37380207808	4.59771481433	5.86255100218	5.37010240507	3.84518569872	5.1907122728	5.24543588102	5.33993712512	4.92433576559	4.76498219178	5.91961366817	5.44091489864	4.89639511602	6.16188038369	5.30043846811	6.59527773445	5.18929065728	5.3400887426	4.28497067252	5.38047937959	7.36974324468	5.89467633572	3.81967606604
alpha_rarefaction_20069_8.txt	20069	8	4.36062561735	4.57004257881	5.9064885727	5.38851032857	3.83446765153	5.1933065237	5.21801824265	5.32221817773	4.92510152826	4.74947198235	5.88110255806	5.47886434715	4.88597025072	6.16983172338	5.3036782044	6.62025402565	5.19149237777	5.31776531927	4.27228566262	5.38241656839	7.40546324368	5.89911319762	3.82920776829
alpha_rarefaction_20069_9.txt	20069	9	4.3806494074	4.58612833835	5.87331387398	5.37602955779	3.85428501407	5.1732661327	5.25191121943	5.34030792603	4.92072982411	4.77321991458	5.90275973131	5.43545484299	4.90919834362	6.19637402756	5.28465019753	6.61109964208	5.202694693	5.31327099059	4.24211362769	5.41437783616	7.40252951609	5.92358628064	3.83695634876
alpha_rarefaction_20069_10.txt	20069	10	4.39986896091	4.58351393835	5.90705404517	5.40047416274	3.86104004586	5.18619122459	5.24177710966	5.34778161914	4.90834037889	4.76194452761	5.89341350032	5.44830454841	4.87177284205	6.16064786166	5.31568937425	6.60903500742	5.18115644735	5.33470061057	4.25966823782	5.40654167742	7.39023431727	5.88901914089	3.85178400757
alpha_rarefaction_20069_11.txt	20069	11	4.38605043951	4.58105496968	5.90261614265	5.40569671393	3.84600446338	5.1743942753	5.23449745511	5.32183586495	4.91485541812	4.78238197997	5.87827572644	5.44646097415	4.88203134813	6.15334986544	5.3254482913	6.61102964955	5.1863721277	5.32297355215	4.2635050301	5.3768610884	7.39656058199	5.91524651822	3.82599518651
alpha_rarefaction_20069_12.txt	20069	12	4.36295632974	4.59013444322	5.89456597908	5.3718569182	3.83321643397	5.17392317801	5.23835753508	5.33947016754	4.88496162426	4.77500642363	5.91888700842	5.44533081258	4.88699261547	6.177216864	5.30042778403	6.58375396883	5.19044474596	5.3040467217	4.27428349591	5.37036317854	7.40096341697	5.88551109095	3.84569476927
alpha_rarefaction_20069_13.txt	20069	13	4.38480117044	4.59673266186	5.90735821065	5.35556035019	3.86356551258	5.16157316147	5.23847642983	5.36719322894	4.91497055045	4.76710422697	5.92159427862	5.45658290693	4.88942041964	6.18053460804	5.29836266617	6.59193160348	5.22097512174	5.3261074645	4.2664156866	5.40503499989	7.38485423996	5.87384668616	3.83047906057
alpha_rarefaction_20069_14.txt	20069	14	4.3860628596	4.57665514	5.89587831372	5.39139318021	3.83453851117	5.17079665254	5.23526390104	5.32236127398	4.90822102827	4.76827223182	5.90262775939	5.43781150884	4.88375098973	6.19400483315	5.31920347468	6.58928431832	5.18012584435	5.32929894097	4.28812039858	5.36947705499	7.39262042481	5.88783160404	3.8474065293
alpha_rarefaction_20069_15.txt	20069	15	4.35867918704	4.59728403111	5.8880587877	5.35694779787	3.8398957244	5.19197039278	5.23707379779	5.34405515195	4.90551717801	4.76228734876	5.91681751682	5.45467854519	4.87603977939	6.17193257739	5.29705606435	6.63293747079	5.18538160607	5.31464530389	4.27941795012	5.37789458481	7.41148413044	5.87361597522	3.87952579446
alpha_rarefaction_20069_16.txt	20069	16	4.36211122946	4.58924457188	5.91611160627	5.40466260214	3.84420546828	5.18037532237	5.2369887745	5.34889454279	4.91305073602	4.7488730457	5.93066430733	5.44004961894	4.89423082821	6.17564030797	5.31898540438	6.61061205965	5.21408724691	5.33848794764	4.27951720724	5.38793818423	7.38013105472	5.89704445973	3.81303996329
alpha_rarefaction_20069_17.txt	20069	17	4.3627468569	4.5985666651	5.87074774052	5.37575633815	3.8358473298	5.19047188681	5.24449454493	5.32739971559	4.92728045261	4.78203763998	5.89232409095	5.44365580563	4.89238871893	6.17522745917	5.281512493	6.63830835624	5.1861532466	5.31750042139	4.24632259909	5.40919173205	7.38428037132	5.91421149634	3.84542996847
alpha_rarefaction_20069_18.txt	20069	18	4.35267603534	4.60443951088	5.89893148308	5.38500590593	3.85047814606	5.19999856331	5.23417053537	5.33335859637	4.91853616088	4.78240308728	5.91304904245	5.44521410157	4.89108796104	6.15277508847	5.31001483574	6.60206163029	5.20226261434	5.32439479978	4.26387666238	5.38490935141	7.39295942555	5.88827865137	3.84059545481
alpha_rarefaction_20069_19.txt	20069	19	4.39608955932	4.58530408376	5.88439196289	5.39701461141	3.84193695897	5.16403707703	5.22754566912	5.3381417076	4.90535776102	4.79915363881	5.90719936324	5.43983176467	4.89612521644	6.18135296914	5.31395747807	6.61296681663	5.17465299999	5.31736553851	4.26771013731	5.40294243866	7.4148857429	5.89737896042	3.8454868596
alpha_rarefaction_21612_0.txt	21612	0	4.36877281822	4.5910900442	5.88976511379	5.39328460157	3.84633896602	5.18770034254	5.22432900895	5.33953392471	4.9099978007	4.76010497541	5.93572320318	5.43279427034	4.89688808154	6.19955695676	5.30432148789	6.62968551369	5.20214841662	5.34081976004	4.29374124567	5.3981313283	7.43731137624	5.90397170383	3.8443395819
alpha_rarefaction_21612_1.txt	21612	1	4.37739420205	4.5905819103	5.90400204119	5.41049693128	3.84569108487	5.19095047338	5.2444998581	5.33993934408	4.90746278265	4.79357660173	5.90813315013	5.47421112088	4.87180217189	6.18894364144	5.30552384685	6.62022454985	5.18188863886	5.32083332624	4.29464268633	5.37613603647	7.39960909377	5.89937055417	3.84911128672
alpha_rarefaction_21612_2.txt	21612	2	4.38326298144	4.59306805474	5.90021132423	5.38818914396	3.84634456968	5.19041419281	5.23904831044	5.32962185731	4.90540095046	4.77616510361	5.91320309078	5.45094671984	4.8792478793	6.1850960647	5.29904919265	6.63749177385	5.18666075453	5.32460445281	4.27333435745	5.36917754861	7.41917566371	5.91568983409	3.83079790758
alpha_rarefaction_21612_3.txt	21612	3	4.36244075871	4.58417241878	5.90648836701	5.37380910937	3.84851355111	5.18481082391	5.2420309603	5.34563865309	4.91080035294	4.77916865839	5.90400754004	5.43281725317	4.8844533003	6.17717331987	5.30102324129	6.60777890087	5.19951461732	5.32141077483	4.27549301097	5.37433700858	7.42652293311	5.89297352008	3.85909199977
alpha_rarefaction_21612_4.txt	21612	4	4.3762629154	4.5980254281	5.90383475993	5.37892028728	3.8391781854	5.18788516427	5.20506130098	5.34462550051	4.91882456373	4.8039304741	5.90385582212	5.42026492326	4.90476072512	6.1757061658	5.28334853815	6.60648017299	5.19675426136	5.31161402646	4.26358671778	5.40261133264	7.41479570392	5.89350257569	3.86548610353
alpha_rarefaction_21612_5.txt	21612	5	4.36319489324	4.58950425594	5.89171359418	5.36959871236	3.85351781138	5.17907141664	5.23340010593	5.33201774046	4.92689420784	4.76800842676	5.90432505331	5.4302455106	4.87319716527	6.16961494197	5.30625804623	6.6034983071	5.23446701169	5.31011955928	4.26142726694	5.38390093292	7.39852552138	5.89600311254	3.86845591862
alpha_rarefaction_21612_6.txt	21612	6	4.38140267505	4.59189697634	5.86834950495	5.40054878453	3.82916470728	5.17022495012	5.26505230379	5.32750349123	4.91341080392	4.76086512941	5.89810202072	5.44545795056	4.88540530104	6.16650431051	5.31477117052	6.60698187634	5.18558528046	5.32741435551	4.25723742274	5.40938454761	7.40961022458	5.91135363561	3.83445147345
alpha_rarefaction_21612_7.txt	21612	7	4.37998996334	4.58212740878	5.88631660754	5.37347776911	3.83275965956	5.14194611548	5.23191818527	5.33799870204	4.92612393328	4.76425936537	5.90351794396	5.43961550853	4.88625729289	6.18529034072	5.30256896248	6.60046849771	5.19143519347	5.32091310509	4.26617357107	5.39577662822	7.40196169726	5.88139721211	3.84538509028
alpha_rarefaction_21612_8.txt	21612	8	4.39211620934	4.57280345384	5.90611808497	5.390966625	3.85401170696	5.17433545112	5.23795334972	5.34486824471	4.93101971171	4.76589106254	5.95416568756	5.4482006394	4.8891586239	6.19645243879	5.29946979113	6.58543975019	5.18923328454	5.33664485462	4.28501715541	5.38875983564	7.42058025327	5.90844184386	3.85071758563
alpha_rarefaction_21612_9.txt	21612	9	4.37905695129	4.5950472893	5.89336654874	5.38446179304	3.84311712601	5.18195517913	5.23943236301	5.34586707509	4.90404825143	4.78798343496	5.91366837101	5.4243643847	4.89112756787	6.16956099322	5.30563240026	6.6133731006	5.19367649631	5.33234041212	4.27634644089	5.39001573658	7.39337304962	5.88196898561	3.86094021211
alpha_rarefaction_21612_10.txt	21612	10	4.38850102109	4.59507082164	5.89989990456	5.40990077754	3.83976500286	5.19503843215	5.21565518404	5.34077996561	4.91701211876	4.78353251216	5.91916834508	5.45630770655	4.88269172513	6.17799412375	5.32677226469	6.62525550959	5.19637314033	5.3218777332	4.23848474067	5.38651064318	7.40618314128	5.87184232017	3.85471066079
alpha_rarefaction_21612_11.txt	21612	11	4.3724171498	4.59222786834	5.87702541035	5.38783948516	3.83232902457	5.20350624005	5.22743315587	5.33221919733	4.91109981539	4.77132074681	5.90968528277	5.43417513269	4.87516510446	6.18466119524	5.308538239	6.60148022859	5.20012236605	5.32223731412	4.25606028697	5.389569782	7.39099812797	5.910804744	3.85827562453
alpha_rarefaction_21612_12.txt	21612	12	4.37639628402	4.57925290767	5.90461831751	5.38892965492	3.85020657279	5.17945913551	5.23893748473	5.35331843086	4.9173968639	4.77024519424	5.91817092674	5.46448883276	4.88491862063	6.18849768242	5.28195936382	6.61875707383	5.18206219549	5.33790058973	4.25711589043	5.37749974287	7.42609790674	5.89863815989	3.86968668487
alpha_rarefaction_21612_13.txt	21612	13	4.37362261674	4.59252613755	5.89236360791	5.3656777036	3.83928545208	5.17245485175	5.24023545081	5.3550329028	4.92605378929	4.77185869242	5.92488729818	5.42784622553	4.8825695773	6.19530543214	5.32470692511	6.62572598331	5.21803192087	5.33654838457	4.24720447487	5.39650338053	7.41235194873	5.87541805491	3.85178570853
alpha_rarefaction_21612_14.txt	21612	14	4.36564528292	4.59640392076	5.88304310557	5.39078393879	3.84949601842	5.16428165572	5.24209149977	5.35449031324	4.91211266217	4.78960429835	5.91995264594	5.45184008838	4.87745352644	6.18108598849	5.31342313775	6.63104497619	5.20717678918	5.32685509442	4.25948197135	5.37801145029	7.43703210707	5.89266552995	3.85281542561
alpha_rarefaction_21612_15.txt	21612	15	4.37618110048	4.5799373077	5.89783716323	5.40259587305	3.81859796352	5.19824122022	5.22702080596	5.33479738222	4.90279163291	4.76906808551	5.90982033056	5.46129232772	4.87902117221	6.16912612269	5.31034982726	6.62584739217	5.20627942426	5.33226019558	4.2508779884	5.42006958466	7.40084637735	5.90594299339	3.84460938337
alpha_rarefaction_21612_16.txt	21612	16	4.37397948121	4.57772926936	5.85886968019	5.38531944181	3.83372444195	5.18697943174	5.23185365615	5.31757576794	4.88508966657	4.76662242419	5.90752543954	5.4470341106	4.88945559059	6.17694221926	5.31990315467	6.62980969536	5.17922885548	5.34497744392	4.25812858813	5.39984282883	7.38751125208	5.90104427478	3.85459710344
alpha_rarefaction_21612_17.txt	21612	17	4.3880397623	4.57628741929	5.87909741571	5.38511154222	3.83482677037	5.1716682444	5.23267075172	5.3338142244	4.9161395166	4.76531257962	5.89267678754	5.4548787031	4.88295846515	6.1860704801	5.31463294827	6.61508316381	5.19942330992	5.2986043409	4.27796111193	5.39090345278	7.43187365461	5.91253516561	3.85456290836
alpha_rarefaction_21612_18.txt	21612	18	4.37020171592	4.59392211034	5.89536295475	5.36934440736	3.83656312005	5.17458603801	5.22610041587	5.32503116785	4.90978810705	4.78564028868	5.92472018897	5.44887714503	4.89531158078	6.17724792191	5.29679297679	6.61566406319	5.19206081712	5.31628065506	4.26449425958	5.39883741316	7.42163162039	5.88753820885	3.84841337616
alpha_rarefaction_21612_19.txt	21612	19	4.38084802005	4.59302654846	5.88499232716	5.38921855239	3.85282760665	5.15657509633	5.23359818386	5.32899733033	4.92919712177	4.78590917587	5.89144591578	5.44366573519	4.88169287787	6.1867582421	5.30280450119	6.60543876681	5.19229938109	5.33720805722	4.27274451798	5.40398030799	7.39029888108	5.9006945384	3.87140743142
alpha_rarefaction_23155_0.txt	23155	0	4.37310951729	4.5884194396	5.87237169355	5.39059219767	3.82821610141	5.1707953938	5.22851657166	5.3581216821	4.90939878128	4.79501814655	5.90010814947	5.46616906238	4.90580171487	6.16764253411	5.31474695155	6.61586509987	5.18817249473	5.32187479886	4.28166590598	5.40706022328	7.42532952787	5.89301752904	3.8531619212
alpha_rarefaction_23155_1.txt	23155	1	4.37062890673	4.59510624681	5.88385566305	5.36032416365	3.8384701726	5.17160875218	5.23030243386	5.33811539884	4.91024209637	4.77497688013	5.91542626048	5.46477989464	4.8904002328	6.16807315242	5.31121470553	6.60010555271	5.18370074912	5.32060494758	4.27564135458	5.40826315097	7.40918408879	5.89574145535	3.85931636055
alpha_rarefaction_23155_2.txt	23155	2	4.38779668247	4.59751289539	5.91129421094	5.39178799797	3.84093930707	5.16930865257	5.24332172757	5.32672184387	4.90962102179	4.77577495812	5.92309415642	5.45951132618	4.89665191791	6.18605592688	5.30595455435	6.60299915425	5.21349248914	5.3308368402	4.28547158393	5.39072054333	7.41054757275	5.91106834446	3.8588268105
alpha_rarefaction_23155_3.txt	23155	3	4.35314720332	4.58870243068	5.90932558347	5.38575966253	3.83067114838	5.15724602926	5.23491579491	5.32174335936	4.94036954589	4.76810657206	5.9144197761	5.47174174888	4.8979720885	6.18496615932	5.3122696481	6.61223987965	5.18688194925	5.3366775719	4.26151827372	5.39811652001	7.40604151518	5.91991437125	3.82722659418
alpha_rarefaction_23155_4.txt	23155	4	4.36923609192	4.57434173967	5.89036393525	5.40168990088	3.83925914751	5.19628317699	5.24098878095	5.33877463862	4.90973911212	4.78527558318	5.90622126405	5.43528768415	4.89475947586	6.1758042846	5.312228141	6.61562748174	5.2007147466	5.34196846437	4.26587905944	5.3839140887	7.40009435404	5.90685071962	3.84225851955
alpha_rarefaction_23155_5.txt	23155	5	4.36628229185	4.58634033585	5.89016033399	5.38570354433	3.84034680084	5.18408882931	5.24904955851	5.34388781241	4.93174602028	4.80153175293	5.9107119526	5.47578960474	4.88534568508	6.16471393645	5.31656905112	6.59659638695	5.19019729116	5.33068403125	4.27264796922	5.41186421864	7.41403466508	5.9011754708	3.84405843203
alpha_rarefaction_23155_6.txt	23155	6	4.39114633519	4.5853390413	5.90123848909	5.39439308365	3.84444040728	5.17827886961	5.24206042925	5.32387047211	4.90775789888	4.77477414386	5.89964672802	5.43639935986	4.871631372	6.16945886313	5.31786016492	6.62157666913	5.19240635558	5.33384300401	4.26240096012	5.41529257312	7.40460897089	5.88667730504	3.85343777981
alpha_rarefaction_23155_7.txt	23155	7	4.36366593884	4.57380514305	5.90468880345	5.39552353574	3.84769976781	5.15949553516	5.23009381109	5.32904303435	4.90723850561	4.78242272951	5.90866987673	5.43838000987	4.88814548109	6.17226474481	5.29763607916	6.60835936431	5.17932080126	5.32377338311	4.26942489472	5.38897642944	7.39170846693	5.87328405692	3.86583986712
alpha_rarefaction_23155_8.txt	23155	8	4.38871283689	4.58613100557	5.86714078733	5.39405621874	3.83352466422	5.18460868711	5.23886012883	5.34346326234	4.93656554742	4.77348911634	5.9142723895	5.45746884216	4.87491681582	6.18598891916	5.31790625511	6.61622342192	5.20754010587	5.34955080862	4.27869329039	5.39608832699	7.41367306504	5.89358499576	3.83420433924
alpha_rarefaction_23155_9.txt	23155	9	4.37680210493	4.58521674174	5.89618377467	5.36421164984	3.84291238567	5.18625388614	5.23528668797	5.33713172765	4.91571306863	4.78529790745	5.9052732026	5.43456903985	4.88379343832	6.18371195834	5.30369772885	6.64448555476	5.1898702277	5.31672544853	4.27407401027	5.3785906624	7.41121175446	5.89322519527	3.8515250679
alpha_rarefaction_23155_10.txt	23155	10	4.37842707461	4.59439893765	5.90892539754	5.38525835211	3.83543874195	5.16779781552	5.24530190718	5.35752310154	4.91050608888	4.76439972797	5.91203246451	5.42904908533	4.89436750762	6.18081843192	5.29823006084	6.60255857851	5.21402991722	5.32086233936	4.26053759406	5.42391160482	7.41843255709	5.90839388543	3.84958714401
alpha_rarefaction_23155_11.txt	23155	11	4.37570966477	4.59699980527	5.89252521474	5.3799688916	3.82867690592	5.18938312379	5.23940535112	5.33094638262	4.92374782104	4.78010271523	5.91801934311	5.45782591901	4.88249525792	6.16677193911	5.29722566457	6.61672099939	5.19136167489	5.33614068041	4.26685808906	5.41812948885	7.39727076448	5.91677725855	3.85021362837
alpha_rarefaction_23155_12.txt	23155	12	4.36011528307	4.57139442693	5.88671024318	5.39288183829	3.83803420893	5.16972605184	5.23980181045	5.34042779675	4.90296559244	4.76932871367	5.91403078152	5.44965137994	4.88772044195	6.18785308895	5.30872509945	6.61162736716	5.17751103147	5.33853814869	4.26193579659	5.37572698213	7.39808325577	5.87046470005	3.82677124595
alpha_rarefaction_23155_13.txt	23155	13	4.38833919382	4.59199009082	5.88077076118	5.36921983524	3.82848170865	5.16807228394	5.24121510076	5.33085764461	4.92627277139	4.78584657481	5.90774551761	5.45646330766	4.89770935585	6.18212434673	5.29750727074	6.60278399555	5.19887933845	5.3296352187	4.27814064224	5.40743912386	7.39779937063	5.89473781787	3.85075469427
alpha_rarefaction_23155_14.txt	23155	14	4.36753968275	4.60230161266	5.90346112928	5.36146479067	3.83732847136	5.1726728616	5.24351599432	5.34668043272	4.91412613502	4.77617882024	5.90544525306	5.4571780982	4.8908558341	6.1672964147	5.31991426339	6.61154524353	5.20409635654	5.32952976674	4.26667859954	5.39191734455	7.37231470899	5.9249711332	3.84180784337
alpha_rarefaction_23155_15.txt	23155	15	4.37356643846	4.59153630636	5.90259631065	5.38573221167	3.830847797	5.1793440404	5.22802018003	5.33832780111	4.90349647872	4.79164011764	5.91717869088	5.45854454884	4.87352716466	6.18837962158	5.30479942605	6.63445597245	5.19087617318	5.32038421677	4.27027383781	5.37389800291	7.43735444254	5.8844512649	3.85679511193
alpha_rarefaction_23155_16.txt	23155	16	4.37181690212	4.57812007572	5.88406827622	5.39829707787	3.83262228892	5.17377096005	5.25460234929	5.33367237124	4.9217263544	4.78174945224	5.90753972013	5.46418999803	4.89753641607	6.16884715516	5.31973889151	6.60149194092	5.19308492056	5.30522169434	4.28563291242	5.38295274716	7.42345134112	5.89875732906	3.85755311058
alpha_rarefaction_23155_17.txt	23155	17	4.37547009199	4.58976187201	5.90144354091	5.38719884982	3.840243703	5.16971083421	5.23509990982	5.32649976269	4.92678937891	4.75658857736	5.91846594882	5.47048923832	4.88897448225	6.16207078585	5.31707930495	6.62770940777	5.19760492219	5.34525699583	4.27642456519	5.38712741644	7.42063396714	5.904142781	3.85412662719
alpha_rarefaction_23155_18.txt	23155	18	4.39220292619	4.60074634544	5.89724851853	5.38838039193	3.84345702506	5.19812942167	5.23304549332	5.34342376133	4.91381324499	4.77252575143	5.9290897214	5.43539401575	4.88246860912	6.17504723561	5.30200560739	6.61972767371	5.18987281586	5.32436145943	4.2702114336	5.40832699526	7.42391371858	5.8911144424	3.83837979883
alpha_rarefaction_23155_19.txt	23155	19	4.37979054265	4.58390798518	5.87220096273	5.37442245126	3.85390702284	5.19193168404	5.24050433459	5.3495454564	4.90904926474	4.77840825591	5.91541642747	5.44622607717	4.89295973893	6.17657434501	5.31696208541	6.58837893773	5.22230675126	5.34282204092	4.24899453848	5.39411822281	7.40631103585	5.90995837317	3.8572336013
alpha_rarefaction_24698_0.txt	24698	0	4.37334144424	4.57288269943	5.88731310908	5.39207934765	3.83449425521	5.18364756596	5.24033695168	5.34038847294	4.91012180317	4.78408707423	5.91196791885	5.43852812864	4.89490049332	6.18097922039	5.32083688332	6.61482016009	5.21180126365	5.34416605396	4.27731621236	5.41495998768	7.41384231382	5.88833717047	3.82976953193
alpha_rarefaction_24698_1.txt	24698	1	4.36678912277	4.57552418897	5.88682747949	5.39177184196	3.85422480906	5.15020089724	5.23671754006	5.34558989313	4.91257314488	4.79188382631	5.89791981593	5.44773043899	4.90042708723	6.17299633431	5.31720633281	6.58985341723	5.20325057307	5.32420427637	4.27067368848	5.40141499672	7.40307549931	5.90084845126	3.87535518387
alpha_rarefaction_24698_2.txt	24698	2	4.36871343486	4.59277909506	5.8789619112	5.3947305531	3.84812618631	5.18790306797	5.22898102637	5.34354342847	4.91841043956	4.76844429126	5.91153226026	5.44311130072	4.89832351891	6.17461512138	5.32566402868	6.63139521195	5.19894784776	5.31972003698	4.26357600124	5.39295565579	7.4119122125	5.90716640681	3.84704135713
alpha_rarefaction_24698_3.txt	24698	3	4.38423818141	4.58531192005	5.87861546347	5.37331943881	3.84769634849	5.18152091786	5.22779114266	5.32887014908	4.90889909569	4.77494806118	5.91696823635	5.45850993206	4.87807450799	6.1807162019	5.3221003293	6.60478103213	5.20706277226	5.32951938376	4.269942334	5.40819130345	7.43338394544	5.91323344298	3.84991490225
alpha_rarefaction_24698_4.txt	24698	4	4.37163300819	4.58226541742	5.8826285358	5.39603893197	3.83629603079	5.17109908247	5.24251484947	5.35493976657	4.91437017097	4.76645812107	5.90246451713	5.45238344568	4.89115047891	6.17968521679	5.31943702057	6.61259772259	5.18222281508	5.33109507886	4.2691284831	5.40795670672	7.40530291496	5.8839838398	3.85533761288
alpha_rarefaction_24698_5.txt	24698	5	4.3715568877	4.58051047766	5.89083674095	5.39486402793	3.83320761028	5.17293086143	5.23571740195	5.352841881	4.90421414838	4.78961821297	5.91665862498	5.43606626925	4.88266401143	6.19473699417	5.28331742854	6.60730448044	5.19129671026	5.33030697462	4.27863546767	5.35537489913	7.38805647982	5.89742797182	3.85323058284
alpha_rarefaction_24698_6.txt	24698	6	4.38528321952	4.58399418196	5.89710197891	5.39260267635	3.85039571984	5.18911219907	5.2337919859	5.34150147838	4.89662918669	4.77744284444	5.92338795524	5.44825744765	4.88595239742	6.17247386738	5.29414928198	6.63966616607	5.21169378235	5.33403599687	4.27666995448	5.39088600763	7.41086311778	5.88572535937	3.85609864673
alpha_rarefaction_24698_7.txt	24698	7	4.38960183542	4.58054645329	5.891330413	5.4049184808	3.83929262512	5.19268757359	5.23559032866	5.32775065795	4.91408764505	4.77872405884	5.89782391008	5.45105933631	4.89693669654	6.19777363698	5.32178134839	6.60228196675	5.22175610809	5.35618890661	4.26763167937	5.3994721359	7.41284053971	5.91678255567	3.86661020685
alpha_rarefaction_24698_8.txt	24698	8	4.3692339616	4.58095514856	5.90395237733	5.38845876221	3.84845212783	5.17188642629	5.24526991578	5.34534989243	4.91808104093	4.77281933288	5.90479780331	5.43731512623	4.89165225058	6.18781122652	5.30786590903	6.63033833382	5.20073359704	5.32457942086	4.26873631871	5.42669140287	7.42528645648	5.89633193626	3.84204698079
alpha_rarefaction_24698_9.txt	24698	9	4.37853418231	4.58723015855	5.88983034706	5.38266292851	3.83014194423	5.16058504393	5.2419062901	5.34141827651	4.89962768332	4.80009885703	5.90641538228	5.44011568776	4.88957401908	6.1697159239	5.33350577234	6.6251790595	5.17799957527	5.3417388147	4.27704481153	5.39147054071	7.42022694936	5.8805862275	3.85144759159
alpha_rarefaction_24698_10.txt	24698	10	4.37128332119	4.58542163454	5.88661966967	5.37881048905	3.8253520664	5.18248501711	5.2449373513	5.34060420427	4.90651828809	4.77832592999	5.91649544251	5.45535605108	4.88771437571	6.17593956659	5.32150312604	6.60573829947	5.19436917843	5.33469621	4.28248992371	5.40657744805	7.41729288867	5.89438029691	3.86369024961
alpha_rarefaction_24698_11.txt	24698	11	4.38659044143	4.58358235722	5.87340964384	5.39061559218	3.84198562017	5.19932410148	5.23204247293	5.33748504675	4.90889050683	4.78015574902	5.93128083899	5.45007647713	4.90134720193	6.16723476232	5.30311290186	6.62422612635	5.20100233923	5.33114247169	4.28419907013	5.39598707775	7.41735170046	5.918776298	3.84747240605
alpha_rarefaction_24698_12.txt	24698	12	4.37361747234	4.59126916482	5.90009266845	5.38313049965	3.84644988745	5.18248618009	5.23559559671	5.34022660077	4.90245369874	4.76135114422	5.93478395863	5.45069002115	4.88709774906	6.17206550216	5.30566643481	6.61044116645	5.19235872072	5.34023005503	4.25596180418	5.39835729927	7.40974686529	5.91324719617	3.85953678525
alpha_rarefaction_24698_13.txt	24698	13	4.37905294321	4.58286761049	5.87463473499	5.40897998405	3.83769776265	5.16352693956	5.23770796297	5.32558299115	4.92110246037	4.76185488617	5.9307151981	5.45137575129	4.89450141294	6.18740892635	5.29065548242	6.61684382098	5.19332200518	5.35970884883	4.26819945463	5.41734169777	7.40094529987	5.90472190998	3.85970553286
alpha_rarefaction_24698_14.txt	24698	14	4.36402025205	4.57367264046	5.91453460384	5.39222804193	3.85378719866	5.16920816056	5.22337195696	5.34671121678	4.91524174235	4.79095799513	5.92369226198	5.4417537223	4.89058171264	6.16821518317	5.2948676376	6.62747273022	5.17565709943	5.34143689427	4.27030163162	5.41983290338	7.41442825434	5.91782994207	3.85397435229
alpha_rarefaction_24698_15.txt	24698	15	4.35609033617	4.59935459982	5.88454176401	5.38613629488	3.84272016605	5.15957198485	5.22675975279	5.3513877356	4.92104462864	4.77722080334	5.91592669678	5.44094170378	4.89849847412	6.18298851464	5.31113982863	6.60633634988	5.19000804889	5.31550488082	4.28111861682	5.40963930966	7.42039523663	5.90685210339	3.86040291263
alpha_rarefaction_24698_16.txt	24698	16	4.37148213978	4.58248076924	5.90247773932	5.37096049256	3.84987301577	5.16248545709	5.2284522193	5.3450976671	4.905139646	4.79910936631	5.91935035826	5.46119891596	4.89467805756	6.17601436505	5.30708422185	6.60743717546	5.20015601258	5.31466439709	4.25883736455	5.3924846497	7.40653147296	5.90546483265	3.85408267457
alpha_rarefaction_24698_17.txt	24698	17	4.36099080985	4.59420264654	5.89048131707	5.38103128446	3.84419014452	5.18885507865	5.24852647199	5.33774254827	4.90886020804	4.78364568896	5.91850755787	5.43853567897	4.89702859416	6.17471289553	5.31704423333	6.60998411473	5.21913597582	5.34988133259	4.27465274378	5.391321963	7.41258837067	5.92028962648	3.84806859495
alpha_rarefaction_24698_18.txt	24698	18	4.38132673564	4.5780707338	5.9015943001	5.38105045746	3.83697261981	5.17515271218	5.24513788649	5.35548584239	4.91011127772	4.78331436053	5.92462088225	5.45341256051	4.88258017402	6.19496674848	5.29971861668	6.6200506389	5.21729919391	5.32715073229	4.26014443858	5.43438113203	7.40987496199	5.89515462665	3.85047135821
alpha_rarefaction_24698_19.txt	24698	19	4.38367198318	4.58599879342	5.88377226587	5.38468320969	3.86974916399	5.1631498843	5.24681974619	5.34687421113	4.91136111179	4.78072455646	5.91320235493	5.47322800469	4.9009363322	6.16580064668	5.30000247625	6.61842899207	5.19370574233	5.33928708603	4.27584551514	5.38078541882	7.40176833362	5.8978924746	3.85369047475
alpha_rarefaction_26241_0.txt	26241	0	4.37135752594	4.5782797853	5.90265869977	5.40590470817	3.8403952757	5.1576132259	5.23138854337	5.35276379361	4.8993894621	4.78658396231	5.88724817706	5.44087731074	4.88882766387	6.17704374362	5.31276277334	6.60905168822	5.20243154267	5.32637490233	4.27861323636	5.41499215903	7.40756736832	5.90051739097	3.86271939461
alpha_rarefaction_26241_1.txt	26241	1	4.36764656784	4.59478659252	5.90022973879	5.40388712456	3.84210466352	5.18103880626	5.23569023307	5.34333117416	4.9175641617	4.79006288394	5.9105474644	5.45914612236	4.88958649161	6.16694515162	5.30712002213	6.6182895761	5.20584189922	5.31921657032	4.27970778216	5.39773192599	7.40594090889	5.88488590887	3.8425361255
alpha_rarefaction_26241_2.txt	26241	2	4.37265976326	4.5873812317	5.86731094423	5.3792567723	3.84665707677	5.18296959063	5.24144923605	5.3319778937	4.91182598258	4.78237190815	5.90892504694	5.45969677086	4.88375980095	6.17741867857	5.32062804917	6.60744914805	5.17984333199	5.31913125418	4.26600800195	5.41459983499	7.39955245968	5.89676681865	3.85628299502
alpha_rarefaction_26241_3.txt	26241	3	4.38419372692	4.58563496575	5.90332597375	5.38138746159	3.86079825024	5.1805409355	5.24335972022	5.32984378629	4.91357317022	4.78353308209	5.91695681685	5.42575857924	4.88244177	6.19179855857	5.31554705717	6.6117764497	5.1834595739	5.32478883977	4.2802704143	5.40930215456	7.42832685338	5.89173533011	3.86080185738
alpha_rarefaction_26241_4.txt	26241	4	4.37570319832	4.58456261038	5.892706189	5.39805964513	3.84716783799	5.17709557348	5.22318268118	5.34705701026	4.92142656927	4.7663265819	5.92722215502	5.43613919905	4.89549192353	6.19210932065	5.31979187215	6.63045670962	5.19543202328	5.32970107055	4.27816068628	5.39286651668	7.41513984366	5.88695590926	3.84031930169
alpha_rarefaction_26241_5.txt	26241	5	4.3657870897	4.58614919108	5.8860072314	5.37751066293	3.85348822618	5.17590247428	5.25042228768	5.32770139507	4.90519875287	4.77749641146	5.90479044797	5.45353940771	4.88602418908	6.18679663442	5.30463296384	6.6136104026	5.19925764926	5.30767683163	4.27430769485	5.40224737646	7.41731049008	5.91296272116	3.85509721446
alpha_rarefaction_26241_6.txt	26241	6	4.37987053885	4.59273374739	5.89328786941	5.39096598098	3.83774923782	5.18306522842	5.23478692195	5.34334000874	4.90413806868	4.78128948945	5.91899511684	5.4576216089	4.88442691922	6.17840849551	5.2862016752	6.64700250341	5.22547852238	5.33269979954	4.26578135602	5.39032928685	7.39464415014	5.88574269221	3.85687181329
alpha_rarefaction_26241_7.txt	26241	7	4.37029660882	4.5907619967	5.87727537596	5.39436354963	3.85388048278	5.18680866712	5.24000470351	5.33975564656	4.92198888217	4.80022688444	5.89557144963	5.43549106081	4.87656288699	6.17627297537	5.3097306811	6.62455570611	5.19352441855	5.33080942874	4.25965413113	5.40334599207	7.40242687858	5.90303953543	3.83372065273
alpha_rarefaction_26241_8.txt	26241	8	4.37706001881	4.57010413928	5.87243822496	5.39126266723	3.84444312328	5.17513030235	5.24231752391	5.34426463711	4.90394644606	4.798586413	5.91395890017	5.43102191276	4.89411269241	6.18659819343	5.31714194442	6.6225364369	5.21697544415	5.33470416927	4.26803625778	5.39205866076	7.41661826497	5.89702218975	3.85750142983
alpha_rarefaction_26241_9.txt	26241	9	4.37658860833	4.57980026134	5.90469722308	5.37752438972	3.84019427876	5.17085607945	5.23811502681	5.33926158629	4.91544505992	4.78473641483	5.90329821248	5.44408936255	4.8824501433	6.18638552319	5.30979251753	6.59324056613	5.19975865115	5.32772151164	4.27048652075	5.38799421421	7.41594595415	5.9090460328	3.8639042985
alpha_rarefaction_26241_10.txt	26241	10	4.37822013296	4.58879029085	5.8868130674	5.39723652997	3.84484030865	5.18769415758	5.24833261408	5.35877715815	4.89832815871	4.78747214857	5.92560753153	5.43429411486	4.87560300497	6.17726285077	5.30112243029	6.63292233662	5.17330043957	5.33878256178	4.2691234218	5.38895322655	7.42487486507	5.89612577034	3.82950600929
alpha_rarefaction_26241_11.txt	26241	11	4.38374522573	4.5921756094	5.87832437434	5.38944111239	3.84845919705	5.18240646955	5.23187364152	5.34686968976	4.91361589736	4.77529118514	5.92425502671	5.45136806713	4.87966541122	6.18193936121	5.30572235309	6.61199872345	5.19146561852	5.34359629336	4.27695762469	5.40507759217	7.42390023077	5.91061885557	3.86519963866
alpha_rarefaction_26241_12.txt	26241	12	4.37258783147	4.57325437936	5.87540848036	5.37766448368	3.84972249189	5.18059372533	5.23851344555	5.34847344304	4.91189983164	4.78895683117	5.91266420886	5.44736004434	4.88683487973	6.19483405459	5.32335197127	6.61908291143	5.19258694053	5.32593042507	4.25684511133	5.38514731431	7.4027570805	5.89294601724	3.84717153007
alpha_rarefaction_26241_13.txt	26241	13	4.38636599015	4.59161119508	5.88605019477	5.40125004165	3.84364091999	5.16758132746	5.23978355109	5.34858114046	4.90811746294	4.78660688329	5.90926633738	5.45944842574	4.89050621802	6.16984999724	5.29029409637	6.63315449138	5.21164501783	5.34350746688	4.27850085953	5.40116277765	7.40300659054	5.90714663472	3.86555277796
alpha_rarefaction_26241_14.txt	26241	14	4.38280930326	4.59334271419	5.89228577905	5.38027701726	3.84446080809	5.19085713174	5.23649119782	5.3354771782	4.9111207344	4.785079719	5.91005416679	5.46071881298	4.90381422807	6.17535032351	5.29989856419	6.61690729551	5.18819413287	5.33325733946	4.27117725819	5.38976056744	7.39552116219	5.89473729979	3.83931669246
alpha_rarefaction_26241_15.txt	26241	15	4.37482967226	4.59044577204	5.88079689399	5.39664882793	3.85565929167	5.17886199355	5.22718713605	5.36667874276	4.90167052042	4.77842116593	5.91790808803	5.42472087594	4.88843489894	6.18351040354	5.32202599938	6.60615041569	5.20515970001	5.33086489096	4.27441657678	5.39888290617	7.41831191028	5.90431149274	3.85935017904
alpha_rarefaction_26241_16.txt	26241	16	4.36266831676	4.58192861894	5.87964876124	5.38304329052	3.84860880696	5.18539170106	5.23558537142	5.32850556362	4.90056214434	4.76524584047	5.92120650525	5.44435787336	4.87751182681	6.17596808485	5.30997398705	6.61772564004	5.20323042856	5.32017700038	4.26975116842	5.37272096305	7.42609146436	5.90827552474	3.8524620546
alpha_rarefaction_26241_17.txt	26241	17	4.38329409111	4.59119425839	5.89546769584	5.37159904208	3.84589901247	5.19176526893	5.24591788471	5.34812645392	4.89426304955	4.7774009862	5.89452783569	5.4540396037	4.89113218789	6.19299450511	5.30823260156	6.61790293992	5.22586461144	5.30788738667	4.27098642646	5.37860441754	7.41645864513	5.90303966573	3.84269871875
alpha_rarefaction_26241_18.txt	26241	18	4.36505438893	4.58503889461	5.87495224155	5.3645566894	3.84411014459	5.19291239515	5.24180972741	5.33710943459	4.92109551063	4.78896367773	5.91917512528	5.45761325631	4.8898408716	6.18580608243	5.31554825955	6.62940754554	5.20071869698	5.32469536461	4.27836911099	5.40767867839	7.42447893147	5.90615524079	3.86653007313
alpha_rarefaction_26241_19.txt	26241	19	4.38923603338	4.57445690351	5.90410931365	5.39066815753	3.83846529706	5.19313456609	5.25079691621	5.34329453491	4.90025970537	4.76522955614	5.90951137215	5.45187406179	4.88908394433	6.18955653237	5.2887457026	6.61978884599	5.20448337781	5.32343307387	4.2698180153	5.3923605878	7.41638346037	5.90888523949	3.84039175401
alpha_rarefaction_27784_0.txt	27784	0	4.36790019109	4.59758224121	5.89354075491	5.40697454543	3.85660260156	5.17828564531	5.24532922267	5.34770035018	4.89638725753	4.78647204534	5.91410902859	5.44031053319	4.87717482301	6.18036437212	5.31680930403	6.62030171153	5.19944018458	5.32152472931	4.25987952331	5.41065903281	7.44352523681	5.9065926737	3.84876933035
alpha_rarefaction_27784_1.txt	27784	1	4.38276312812	4.59522049647	5.88904033216	5.39192944678	3.84688520975	5.16382698999	5.23202178589	5.3391922717	4.9298172429	4.77368734529	5.91520796363	5.43924965081	4.88497338978	6.17860282129	5.30231622709	6.61032587134	5.20463147354	5.3362263257	4.26068322114	5.39791452784	7.4145382298	5.90107024175	3.85293548798
alpha_rarefaction_27784_2.txt	27784	2	4.37893825155	4.57944490169	5.9033020269	5.39603027914	3.84096797323	5.17394631476	5.23908545431	5.33369399653	4.91427621729	4.76367054531	5.89570254627	5.45589937637	4.88304360673	6.17742329252	5.29364341431	6.62856674326	5.20898929983	5.31301891309	4.2687174304	5.40791483245	7.41705027345	5.88985429831	3.8659108974
alpha_rarefaction_27784_3.txt	27784	3	4.3643243077	4.58827451175	5.90119325046	5.40604682999	3.85729310453	5.17141150231	5.23809524359	5.3358581525	4.9045076966	4.79435708482	5.92434022695	5.45012964088	4.88407681804	6.19091158306	5.30979700854	6.62296874578	5.20446042185	5.32657359545	4.27096352579	5.41828751241	7.40920095859	5.92354784174	3.84174557171
alpha_rarefaction_27784_4.txt	27784	4	4.38132439015	4.57585303916	5.89847237036	5.39545986451	3.82883376763	5.18058102871	5.24732069059	5.33623163231	4.92662191595	4.77578178713	5.90584621671	5.44067303878	4.88985048552	6.18959993974	5.30984617273	6.61860121057	5.20409088766	5.32744338996	4.25640199046	5.41014521936	7.41046831227	5.90808686822	3.84509636273
alpha_rarefaction_27784_5.txt	27784	5	4.3775162922	4.58905074038	5.8855904096	5.39760367351	3.85556091494	5.16211823315	5.23091686061	5.34100779084	4.91762935767	4.78121523685	5.91860129801	5.43975939169	4.8871989673	6.17425470629	5.32653882627	6.6385109685	5.20022228525	5.34146379745	4.27157028911	5.39611911526	7.38353478721	5.88998860725	3.85041757412
alpha_rarefaction_27784_6.txt	27784	6	4.38473478943	4.58365511122	5.88343974587	5.37900332084	3.84372571193	5.18164172485	5.24985511844	5.32602495245	4.91992201624	4.76917425371	5.9114117311	5.45276377145	4.8992676825	6.18449464231	5.30479683552	6.61451798479	5.1956052792	5.31709271915	4.27990297098	5.40357624236	7.41525695195	5.92309131182	3.8448722615
alpha_rarefaction_27784_7.txt	27784	7	4.38283071345	4.5973095471	5.8987843089	5.38804883933	3.85917050562	5.1745204507	5.23637111381	5.32674633132	4.91358325198	4.76807561761	5.90443383199	5.44988679248	4.89496040756	6.18558421912	5.30485356756	6.62059259722	5.19430464913	5.3500465513	4.26733926947	5.41246431036	7.43372279599	5.90380824271	3.83971701889
alpha_rarefaction_27784_8.txt	27784	8	4.37004636328	4.57980625186	5.88988836854	5.40164026864	3.84329222978	5.18021454655	5.23766627656	5.34842653453	4.90428856594	4.79386872659	5.91939001474	5.46052839767	4.8832375431	6.2046347683	5.31616291433	6.62958901715	5.20866412989	5.33508992149	4.25696619582	5.3965075922	7.40087131143	5.90972806768	3.8450042248
alpha_rarefaction_27784_9.txt	27784	9	4.3725460677	4.59044273602	5.90341354524	5.3737323927	3.83549669971	5.1793730302	5.25077981059	5.33362134113	4.90771206127	4.78961377543	5.9082317539	5.44001566231	4.88664086687	6.17989945807	5.308064111	6.60002542812	5.18266583224	5.33634194534	4.27583755056	5.40976505217	7.41009757027	5.90319930592	3.85963195433
alpha_rarefaction_27784_10.txt	27784	10	4.38776752707	4.59181591812	5.89156018093	5.38183612602	3.83798837223	5.18043057841	5.24065560332	5.34571013784	4.91815399801	4.75844275872	5.91972027732	5.44872723618	4.88557729307	6.18611949213	5.31394081361	6.61500002116	5.19340292072	5.32644038761	4.26775790703	5.4172867981	7.4185066806	5.89351510589	3.85053624074
alpha_rarefaction_27784_11.txt	27784	11	4.37626524219	4.59094503502	5.91174721013	5.39214784767	3.8412674531	5.18680139668	5.23031886563	5.33688133302	4.90425934447	4.77583680669	5.90896350503	5.44095497301	4.8898204573	6.1821583229	5.31092442509	6.61649354935	5.20648229717	5.32571798493	4.27084630786	5.39918030779	7.414639693	5.89828394103	3.86962948019
alpha_rarefaction_27784_12.txt	27784	12	4.36368098725	4.58753234446	5.88980412167	5.40453451039	3.83556393123	5.17558544518	5.23252713707	5.35412998444	4.90480853103	4.78234996039	5.91491921487	5.45039758152	4.8927013273	6.17279907238	5.29843541345	6.6126858898	5.19623227856	5.33057286814	4.27050370794	5.38178369854	7.41570354967	5.91415962976	3.84373793717
alpha_rarefaction_27784_13.txt	27784	13	4.37845700484	4.59007229215	5.89752936795	5.39230378584	3.84182023611	5.18085344133	5.22720496727	5.35021074668	4.91726341072	4.80985276801	5.91618654139	5.44744834299	4.88798047904	6.1835938781	5.33084324284	6.62190532953	5.1940656643	5.32453413381	4.26992768949	5.38629604947	7.41961770928	5.90662991825	3.85249484894
alpha_rarefaction_27784_14.txt	27784	14	4.37102844201	4.58488112947	5.89958688821	5.4014746316	3.84182097529	5.16228869438	5.22962149945	5.35385004221	4.90765214573	4.79642081499	5.92234661782	5.43626496146	4.88705905645	6.16945174158	5.32078533484	6.62647460036	5.19286172843	5.32338167634	4.25444174732	5.39361570664	7.41197155878	5.90120126612	3.86879547261
alpha_rarefaction_27784_15.txt	27784	15	4.38979342028	4.59811354897	5.90215553172	5.37824205161	3.8607984992	5.18126537181	5.22683463213	5.33829523214	4.92182238109	4.78595342586	5.92425357939	5.44094563195	4.8849193943	6.18384125168	5.3067752956	6.61143754152	5.20034647995	5.33564923314	4.27703452845	5.38603341225	7.41699524926	5.90119937518	3.84340183292
alpha_rarefaction_27784_16.txt	27784	16	4.39012883277	4.58886917381	5.88025367094	5.39795053717	3.84165446446	5.1804409578	5.24204194471	5.35311188135	4.90442328609	4.78140390983	5.90698585464	5.4628079785	4.89167022886	6.18333269252	5.30429783306	6.6373922042	5.20412532869	5.33221548406	4.26451253914	5.38774517636	7.41608427158	5.89875746106	3.84952757083
alpha_rarefaction_27784_17.txt	27784	17	4.39169771935	4.58935576935	5.90374834665	5.38102420205	3.84369689289	5.18231528925	5.23320234543	5.34477823248	4.90598771762	4.77698948055	5.91529739761	5.46121775879	4.89264078178	6.17811386296	5.32172694979	6.60149399422	5.18701597078	5.33195266967	4.27794358068	5.39393540264	7.40985721909	5.89757536447	3.86098686584
alpha_rarefaction_27784_18.txt	27784	18	4.37799834636	4.58555153787	5.89304326573	5.37810622187	3.84803209592	5.18873792915	5.25011395308	5.35835282843	4.91805488752	4.78466970071	5.90837854426	5.45838577515	4.8896496807	6.1867265375	5.29365818524	6.6315513068	5.20941970201	5.31655344603	4.2510223071	5.41264806343	7.43108336471	5.90038729735	3.86034891547
alpha_rarefaction_27784_19.txt	27784	19	4.38696668062	4.59025207651	5.8742684117	5.38146738238	3.84780172623	5.17516644333	5.2433236219	5.3528557772	4.91732277073	4.78449341146	5.92119801256	5.44555522488	4.89492829305	6.17852643768	5.32454979389	6.62430207873	5.18822669857	5.31753845551	4.25493811673	5.40054817956	7.41160057227	5.90794486206	3.83819616178
alpha_rarefaction_29327_0.txt	29327	0	4.38435019931	4.58775219745	5.89257760608	5.37934657493	3.8488487774	5.18150291385	5.22516857675	5.35215826762	4.92971461234	4.75807956832	5.92612363204	5.45228497603	4.88256974856	6.17968046916	5.29289172764	6.60604551131	5.21848319481	5.34188983318	4.27718241958	5.40417117137	7.421267738	5.90794060972	3.83802959927
alpha_rarefaction_29327_1.txt	29327	1	4.37357690792	4.58248299484	5.88841864028	5.39575025758	3.84457066295	5.18602983557	5.24105108559	5.34955918566	4.90359435622	4.7950766284	5.91716008437	5.44929906784	4.88749884096	6.19167450249	5.32028201072	6.60261064529	5.19789680502	5.3497707102	4.27579248954	5.39753648497	7.42297467325	5.89821502191	3.86346056692
alpha_rarefaction_29327_2.txt	29327	2	4.37487828605	4.59350333011	5.89679190559	5.38105428104	3.85804555192	5.19133539161	5.22888649208	5.33837281862	4.91987134069	4.77729436999	5.92011584633	5.45340371712	4.88536552933	6.17310084856	5.32321301832	6.63174237879	5.19089930366	5.34659925519	4.28134016499	5.39669772436	7.40547821446	5.88618608384	3.84314340154
alpha_rarefaction_29327_3.txt	29327	3	4.36448717078	4.59008644944	5.91038847677	5.37663108635	3.83370253683	5.18115022994	5.25041082828	5.34886605489	4.91876687956	4.79279338125	5.9187213083	5.45028667939	4.88827120149	6.17218201345	5.30940115655	6.61607480072	5.20519000401	5.34542143901	4.26245077103	5.3783353421	7.42171997533	5.89051623272	3.84723300412
alpha_rarefaction_29327_4.txt	29327	4	4.38539043222	4.58558003517	5.89807444323	5.39141701022	3.85528454093	5.17908042338	5.23350370019	5.3310444601	4.91303162555	4.77994436099	5.91616771777	5.45646457599	4.88209654126	6.18038770375	5.32450825271	6.60347417474	5.19449123752	5.34502197019	4.27184106092	5.4018105096	7.43412712844	5.91325474919	3.86344701032
alpha_rarefaction_29327_5.txt	29327	5	4.38777139001	4.5877674177	5.89537621062	5.3812624501	3.84716693704	5.17258225901	5.246810429	5.32779995344	4.92578463794	4.7896163495	5.9335300757	5.45550966829	4.88962461928	6.18245160717	5.30254280086	6.61234119729	5.20677936538	5.32181874458	4.26770477445	5.4097677087	7.41564474106	5.91086160166	3.83831471129
alpha_rarefaction_29327_6.txt	29327	6	4.3729299114	4.58890012936	5.89821704376	5.40411305539	3.84381082928	5.18094711842	5.25671776048	5.35025415014	4.90760749166	4.77215782974	5.92644267878	5.4555202631	4.89200276759	6.19806093912	5.32275102542	6.61386489689	5.20526077838	5.32608196451	4.27471693765	5.39574925457	7.40876363348	5.89169345905	3.86080254053
alpha_rarefaction_29327_7.txt	29327	7	4.37540143722	4.59436196117	5.89372686797	5.38738986765	3.83703999518	5.16949194888	5.2241982015	5.33411354215	4.92552777384	4.78504384794	5.9143190341	5.45458215408	4.89268059176	6.18137883363	5.29037280237	6.63578929304	5.19989865003	5.33327163146	4.2701273956	5.40697641369	7.43833289287	5.89817714535	3.85465569736
alpha_rarefaction_29327_8.txt	29327	8	4.37725230721	4.59029056454	5.90307670205	5.37793644664	3.85121465072	5.1852572669	5.2495657567	5.36414286142	4.90477642781	4.77157446863	5.91412649309	5.45331938777	4.88496996431	6.19363200195	5.31351403444	6.6180203004	5.18888833038	5.32987458207	4.26878995703	5.37947839357	7.42722902443	5.8944600288	3.8592621463
alpha_rarefaction_29327_9.txt	29327	9	4.37348149093	4.58529069258	5.89754071501	5.38909657875	3.8594963087	5.17949608568	5.23059422674	5.33448626893	4.91379464782	4.77549461047	5.92133632132	5.45161725455	4.88346877223	6.18717244281	5.31104059804	6.61644606613	5.1802166796	5.32235085442	4.27574498891	5.41358651169	7.41428891951	5.89903109544	3.85571531133
alpha_rarefaction_29327_10.txt	29327	10	4.3822217051	4.59848164159	5.88782030612	5.38818173946	3.84936864291	5.18343297082	5.24107416334	5.35088618533	4.91314220622	4.76742059974	5.90368990125	5.44642225871	4.88659079131	6.17112665454	5.30052058261	6.63268064366	5.20015132124	5.32322705273	4.26244909058	5.41997664978	7.42191865013	5.90142073981	3.85792470595
alpha_rarefaction_29327_11.txt	29327	11	4.38981961562	4.5915801954	5.90170294975	5.39410372192	3.8491346263	5.17572630107	5.23680203791	5.35028839878	4.9139601133	4.80068673091	5.92073037337	5.44791946154	4.87998001426	6.19429896749	5.31591935024	6.61072106062	5.1986230252	5.31852334056	4.25550670882	5.39590420589	7.40755393626	5.90761156294	3.85211654049
alpha_rarefaction_29327_12.txt	29327	12	4.3766332984	4.59780625872	5.89035526432	5.38489475186	3.84338117173	5.17429615355	5.24052150329	5.34030222322	4.90236181509	4.76845581023	5.91407552412	5.43022422002	4.88347594545	6.18245703283	5.31099887032	6.61015151595	5.19608281703	5.34136794806	4.26950351395	5.3965603313	7.41307544359	5.89894875822	3.83709033579
alpha_rarefaction_29327_13.txt	29327	13	4.38713642152	4.58148036085	5.89306640493	5.38115040643	3.83987678537	5.18412949211	5.24978532504	5.32437142181	4.92518225691	4.77799760981	5.92325746934	5.44901416639	4.88470600675	6.19020499237	5.30956916746	6.60109773857	5.20725924156	5.33581278214	4.26139622027	5.38842545992	7.42733458254	5.91781094087	3.84239907446
alpha_rarefaction_29327_14.txt	29327	14	4.37757138673	4.59112302855	5.90181387222	5.39614987543	3.8317313113	5.16629244058	5.2327765223	5.3355642645	4.92728550421	4.77568570826	5.91784463621	5.46218574101	4.89003918003	6.18387513729	5.31182710338	6.61666561326	5.21465411174	5.34012319338	4.27479794482	5.38934041824	7.39657776589	5.9026181506	3.85731162329
alpha_rarefaction_29327_15.txt	29327	15	4.39245472334	4.58277293345	5.89939556219	5.39177776402	3.83516738648	5.18978370833	5.24213397992	5.34033693508	4.92070575317	4.79020209768	5.91662116971	5.45107341526	4.88650550325	6.17468241728	5.33450527396	6.62207953616	5.19558173528	5.33070281581	4.26606797256	5.42744422719	7.40579052831	5.90267228447	3.8547722405
alpha_rarefaction_29327_16.txt	29327	16	4.38307331047	4.5810150187	5.91692608424	5.37682813484	3.83729849915	5.18718230531	5.23824591666	5.34094106391	4.91680210337	4.78734410816	5.90701610011	5.44817533744	4.88331008026	6.18951442461	5.30609428104	6.64304958668	5.18418991631	5.33951640992	4.26360086676	5.40444749993	7.42375610379	5.89729738998	3.86398088307
alpha_rarefaction_29327_17.txt	29327	17	4.37588981996	4.59333872854	5.89202356628	5.3694313115	3.84094259264	5.18123283951	5.24051133323	5.34258007676	4.90282560749	4.78597350737	5.92015779927	5.45160153506	4.89677551987	6.19087148276	5.29863107361	6.62262338169	5.20123183316	5.33968531723	4.26512235421	5.41995867067	7.42529540151	5.90864473771	3.85197340825
alpha_rarefaction_29327_18.txt	29327	18	4.37487088078	4.59020547337	5.89221023732	5.38562427771	3.83247328651	5.18231300278	5.23614447984	5.34884250135	4.91062933499	4.78431897296	5.91508749285	5.43404000686	4.88958267446	6.18240082841	5.30993232624	6.60224375217	5.19796637637	5.32403391296	4.28028099556	5.38962642244	7.41606186433	5.89811545086	3.85706177836
alpha_rarefaction_29327_19.txt	29327	19	4.38010731261	4.58879876991	5.88362499702	5.38875832828	3.84633495905	5.17229668941	5.23224999164	5.35523130527	4.92431538267	4.77810778759	5.90535811505	5.45537729915	4.88361772212	6.17774902636	5.3224907261	6.62031233329	5.21723920784	5.32936713727	4.27222689274	5.3985573013	7.41731774507	5.90262483522	3.85366622699
alpha_rarefaction_30870_0.txt	30870	0	4.37032730822	4.59168258835	5.90592047254	5.3898954431	3.84480042426	5.18170928278	5.23852203986	5.35195594453	4.9209342955	4.7766664153	5.91872517138	5.44542545986	4.8883272991	6.17455107784	5.31303684285	6.6189956526	5.2106755383	5.32606951973	4.26025979691	5.40634576879	7.44404002594	5.90963007042	3.85296584855
alpha_rarefaction_30870_1.txt	30870	1	4.38187669731	4.59232932575	5.90232614401	5.36641973394	3.84197193871	5.17669834064	5.23823568552	5.33567637181	4.91004150242	4.76901669905	5.91488911932	5.45239596192	4.89933536738	6.16788561831	5.30693730837	6.60872713524	5.19808931313	5.32643922211	4.26251941607	5.39664839407	7.43005385637	5.90575583866	3.8518818457
alpha_rarefaction_30870_2.txt	30870	2	4.37491029496	4.59488167781	5.90360430366	5.39776658819	3.84249360274	5.18394418402	5.24166228973	5.34533263952	4.90532756354	4.7753364844	5.92421344117	5.46571805642	4.88846544917	6.17815372703	5.30552148844	6.63293558418	5.20328168731	5.33266735802	4.27623773105	5.40543135369	7.4146933855	5.91096619351	3.8501701432
alpha_rarefaction_30870_3.txt	30870	3	4.3798243239	4.5920714597	5.90002634103	5.37841002555	3.84548548901	5.17159336929	5.24224280219	5.33982242057	4.90665520039	4.78691568743	5.90602246024	5.45615144637	4.8902981071	6.17110344125	5.33264485301	6.61848692705	5.20022042471	5.32456866322	4.26245920181	5.40680738879	7.41450095604	5.90609289486	3.84432938048
alpha_rarefaction_30870_4.txt	30870	4	4.37135088788	4.58655823093	5.90438314849	5.39365212666	3.83508387102	5.17542345128	5.24493839847	5.33239715069	4.90941474699	4.76676688992	5.91937767134	5.46156811763	4.89320092661	6.1725577951	5.31148047994	6.6205243423	5.19631961402	5.31540061172	4.27687561857	5.40091918339	7.42346796649	5.89874064853	3.8602407141
alpha_rarefaction_30870_5.txt	30870	5	4.38493342305	4.5894508557	5.90316140303	5.36432813382	3.84536670212	5.17793258114	5.24041086252	5.35540575186	4.92110280111	4.77491686983	5.91711467334	5.45825098506	4.88929545976	6.19629913687	5.31670425596	6.62214772767	5.19843936567	5.33606942078	4.26583328627	5.3922535513	7.41643485453	5.90469665358	3.8473317619
alpha_rarefaction_30870_6.txt	30870	6	4.38442469007	4.60286248943	5.9119563068	5.394559764	3.83186874977	5.16902541776	5.2246148738	5.33537015945	4.92906073276	4.76550198015	5.91272847813	5.44994133428	4.90411898954	6.18840403189	5.30318117944	6.60934084774	5.20105118556	5.34642141355	4.28086289663	5.41961261725	7.40749659676	5.91001535006	3.84771639332
alpha_rarefaction_30870_7.txt	30870	7	4.37569290242	4.60174465896	5.88530178083	5.39992494184	3.84474929407	5.17917646496	5.23668606223	5.35828816345	4.92381619934	4.77865606436	5.91768343578	5.4390814491	4.87764266727	6.17890610168	5.32128641132	6.63400964019	5.19444123065	5.34350270021	4.26072772189	5.39618190985	7.41907786962	5.9010102719	3.85357422645
alpha_rarefaction_30870_8.txt	30870	8	4.38251213204	4.58957869133	5.89515857323	5.38495609905	3.83500563913	5.19004000152	5.23462386251	5.34858108455	4.9182255223	4.76079524123	5.92887945466	5.45022299099	4.89074778184	6.18393000479	5.32266340209	6.60366373288	5.19219915938	5.33806186685	4.27323340031	5.40615734794	7.41601389215	5.89718314352	3.84693430886
alpha_rarefaction_30870_9.txt	30870	9	4.36509871212	4.58885684407	5.88978516028	5.39288978468	3.84061157191	5.17748378846	5.24014049506	5.33817808239	4.91723378996	4.77701728812	5.9042740562	5.46249403102	4.88562197022	6.17138581321	5.31444451095	6.61517734179	5.21004804377	5.34146703857	4.27084348525	5.40432820646	7.41627139568	5.90221231985	3.84617116763
alpha_rarefaction_30870_10.txt	30870	10	4.38026686154	4.59899052075	5.88633083899	5.3952025347	3.85446251286	5.19138853438	5.23110259445	5.34570608904	4.91903227398	4.78809109228	5.91643942029	5.44866366391	4.89781830853	6.18439287754	5.31234369303	6.63086879144	5.20557226671	5.33107330321	4.27618524098	5.40412663046	7.43839053555	5.89587949276	3.8575991607
alpha_rarefaction_30870_11.txt	30870	11	4.37160809085	4.58422070269	5.8952071153	5.3872450501	3.83684900228	5.18301399089	5.23835572445	5.33147103781	4.917434386	4.79221593623	5.92568449689	5.46396923649	4.8899915355	6.17988083872	5.30417762409	6.61980487218	5.19215137291	5.3342215352	4.26419049274	5.40615245792	7.40355211121	5.90521288116	3.84164624332
alpha_rarefaction_30870_12.txt	30870	12	4.38054363756	4.58661952284	5.89522908172	5.37712369215	3.85733773024	5.18300614667	5.24220887128	5.34441023662	4.92219000383	4.78103449668	5.90717390698	5.46158544713	4.88046666395	6.18062862031	5.30811182596	6.62632637203	5.20468723978	5.32966633293	4.28128932018	5.41528376734	7.40972439232	5.90837537701	3.84988222481
alpha_rarefaction_30870_13.txt	30870	13	4.37053761857	4.5889291787	5.902411215	5.39585303535	3.84744355447	5.18740670495	5.23509230257	5.34486311507	4.91609949909	4.7904138523	5.92799418186	5.47070227607	4.88542851113	6.17930143431	5.30800311287	6.62220698531	5.18615891611	5.34041403804	4.26302360592	5.40787459116	7.41429080323	5.89549625818	3.85491417831
alpha_rarefaction_30870_14.txt	30870	14	4.37457013722	4.59481491951	5.89886605548	5.38473989799	3.85334096787	5.1848561437	5.25331685816	5.34096851765	4.91336898554	4.78296589998	5.94174367091	5.44218265736	4.88360396449	6.18534909545	5.31582606842	6.6317342163	5.19698018735	5.34896871947	4.26605952109	5.39263247973	7.41395760801	5.89898405722	3.85024294171
alpha_rarefaction_30870_15.txt	30870	15	4.38136292401	4.59379232469	5.8954296572	5.39537637793	3.84873491127	5.17859653605	5.24062004053	5.345328162	4.90437261174	4.7816829767	5.92173290956	5.4594780633	4.90087421487	6.19682963844	5.31113446299	6.62071956493	5.20285242689	5.33362147941	4.25718196616	5.41973621393	7.4154902579	5.91078956572	3.8626708478
alpha_rarefaction_30870_16.txt	30870	16	4.36787583189	4.57857495994	5.89805091455	5.36476573525	3.83293650837	5.18122965628	5.23524899153	5.34853373519	4.92054619884	4.78861740742	5.89882466648	5.44869989248	4.88546990337	6.17978245207	5.31008501976	6.62233378044	5.21206427233	5.34446269277	4.2709271563	5.40659093011	7.42512911616	5.89984119903	3.85998840594
alpha_rarefaction_30870_17.txt	30870	17	4.39319354877	4.59852901544	5.88336515789	5.38936487918	3.84719476805	5.17773259281	5.22946313349	5.35508686954	4.90890064234	4.78178733516	5.92762792845	5.44510465516	4.88647403269	6.19523958376	5.30660554412	6.61326262134	5.1944861767	5.33308129161	4.27683701995	5.40858187719	7.41540731594	5.9091916873	3.84631651176
alpha_rarefaction_30870_18.txt	30870	18	4.36813975878	4.57906314922	5.90387731217	5.39297614936	3.84614164262	5.17179681879	5.23816341678	5.35651917667	4.91418555534	4.78023792013	5.91056973549	5.4423412966	4.88284639257	6.18783412855	5.30268975773	6.62705634087	5.19327558788	5.33361116231	4.26268295281	5.40015429476	7.41043283766	5.89866464195	3.86213093965
alpha_rarefaction_30870_19.txt	30870	19	4.39037032878	4.59556311452	5.90293176813	5.39138812497	3.84446000398	5.17287276834	5.22240112007	5.33596709069	4.91958096984	4.78900780019	5.90776679635	5.4461744125	4.88738355333	6.18152797324	5.30662399082	6.62795873999	5.2012503419	5.33055829086	4.27572531698	5.39937306126	7.399857632	5.8974156274	3.84846788342
alpha_rarefaction_32413_0.txt	32413	0	4.38356085086	4.57355240775	5.90414544277	5.39333152734	3.84792688498	5.19188764097	5.23274911471	5.35363340234	4.91472768195	4.76482586131	5.91682475569	5.44140833241	4.88963703358	6.18107490278	5.31157219422	6.6107441276	5.20072609512	5.33716165459	4.27823547395	5.39150283857	7.41887856856	5.90704714422	3.84817563635
alpha_rarefaction_32413_1.txt	32413	1	4.37408073797	4.58212072441	5.89130469389	5.39760390249	3.85134673041	5.18191448966	5.24566575032	5.34822762138	4.91260782419	4.78802484692	5.91963271557	5.44913890361	4.892245222	6.18660400711	5.3138716278	6.64089981283	5.20556164409	5.32930267428	4.26553196011	5.41038222313	7.41286173067	5.89642565861	3.86293427992
alpha_rarefaction_32413_2.txt	32413	2	4.36711523449	4.59382898482	5.89996131451	5.39581486364	3.83989292588	5.16894898263	5.24407366127	5.35135169011	4.91287884611	4.78056169512	5.91256732442	5.4522362994	4.89835636133	6.18245648978	5.31411220269	6.609663823	5.19837209346	5.32599362347	4.26750902503	5.3959979086	7.42956837086	5.90939550259	3.84308686612
alpha_rarefaction_32413_3.txt	32413	3	4.383934419	4.58482840514	5.90426087235	5.38653745009	3.85249864511	5.1817171313	5.23726470434	5.33428687427	4.91477782811	4.76989042213	5.91695441636	5.4587105324	4.8876383209	6.18254046034	5.30159292691	6.62291595465	5.1895424344	5.32439941064	4.27624251517	5.39169471327	7.41307741358	5.90149681536	3.84015813066
alpha_rarefaction_32413_4.txt	32413	4	4.37493259913	4.58536246792	5.89683050249	5.38448437654	3.84952129918	5.18822756581	5.24784743375	5.35058707357	4.91058578078	4.7889354833	5.91856541627	5.45004633791	4.88021331509	6.18260564159	5.2940737469	6.63217946369	5.19152148411	5.31887411661	4.27222659424	5.40458613457	7.42201644576	5.90833977722	3.85468187116
alpha_rarefaction_32413_5.txt	32413	5	4.38081211706	4.5932705456	5.88263013542	5.38726966185	3.84611754836	5.18104636994	5.23860666347	5.33742326081	4.91617594901	4.78520814536	5.91473158447	5.45809532665	4.88972635056	6.19075121972	5.31183250214	6.6239381913	5.2126052073	5.33064623946	4.27126303626	5.40210922274	7.42532463911	5.90090778448	3.84527248163
alpha_rarefaction_32413_6.txt	32413	6	4.37881971328	4.59257900917	5.90010673152	5.39406211694	3.8343213104	5.1943061489	5.23068229756	5.34503688744	4.90574573452	4.77779689636	5.9309595845	5.44281114614	4.88678169698	6.18401425275	5.30947593326	6.61425506351	5.19605837452	5.33290326116	4.27567974832	5.3921135415	7.41244661056	5.90133370755	3.83443039471
alpha_rarefaction_32413_7.txt	32413	7	4.37844711546	4.59401645079	5.886707231	5.39706413713	3.84301991939	5.17301946917	5.24756511298	5.34329841554	4.9281685254	4.78511470338	5.92183267765	5.4500399674	4.87886415256	6.18878538506	5.29674760108	6.62519961484	5.20379074283	5.33071425565	4.26408658816	5.41253812349	7.42695883266	5.90088941974	3.8483771776
alpha_rarefaction_32413_8.txt	32413	8	4.37558567019	4.58885145481	5.89200101016	5.39419490417	3.84861674315	5.16431422489	5.24582344443	5.33918106485	4.9123314346	4.79584169414	5.90596906545	5.45634451343	4.87746939495	6.18476263392	5.30015350267	6.62069360229	5.2116302742	5.33722983863	4.26951646257	5.40276325467	7.42637880398	5.9112523559	3.86094453779
alpha_rarefaction_32413_9.txt	32413	9	4.37571967223	4.59780730707	5.90533585445	5.37790138847	3.85124713327	5.18678208728	5.25061275152	5.34416986625	4.91574657605	4.78402980219	5.90501902753	5.44784544064	4.89905789177	6.1804370416	5.31180872296	6.60935623243	5.20766262324	5.33744537962	4.27387464447	5.40909396885	7.41783511678	5.91204636868	3.84772781272
alpha_rarefaction_32413_10.txt	32413	10	4.38270595849	4.58846727949	5.89991494716	5.39428478913	3.84446039099	5.16714007043	5.23631262317	5.34630955756	4.91315418617	4.8007954909	5.91981879339	5.44995413413	4.88725469637	6.18382566222	5.30350177649	6.62089926742	5.20933749946	5.33728565001	4.28427478102	5.41436762072	7.42722880479	5.89719085186	3.85227091523
alpha_rarefaction_32413_11.txt	32413	11	4.3888913001	4.59365613745	5.90748167893	5.37868171218	3.84567231299	5.18096943416	5.23973346832	5.34620490843	4.91603048574	4.78117389975	5.92043197701	5.45785373521	4.88901577942	6.18785222987	5.3062085071	6.6317627463	5.18801195102	5.32905144753	4.2642232572	5.40755818725	7.42097355112	5.90927418347	3.8499676981
alpha_rarefaction_32413_12.txt	32413	12	4.36471720925	4.59698643885	5.89736564037	5.38928900537	3.84614722901	5.18133727253	5.23146340976	5.34233965743	4.91441034996	4.78991570196	5.91813526526	5.4610030999	4.88816857293	6.17945245161	5.32487035224	6.62700066724	5.2058766245	5.33706378214	4.26202101677	5.395518228	7.4206612632	5.92666059378	3.85689599089
alpha_rarefaction_32413_13.txt	32413	13	4.36722915707	4.58538106987	5.88996080176	5.37562072045	3.83922400103	5.1890480988	5.23346085369	5.33981593855	4.91708800932	4.77399335215	5.92807910378	5.45346072111	4.90058967473	6.17943960023	5.30868042998	6.60060452839	5.19226737905	5.31477244868	4.26957106231	5.4009933052	7.42095955943	5.91435052281	3.84426362117
alpha_rarefaction_32413_14.txt	32413	14	4.37900397976	4.59076580202	5.89723587934	5.38289057291	3.83254458696	5.17496482255	5.23899759535	5.35461029731	4.9186404916	4.77795327055	5.92606891673	5.45216987986	4.88548110648	6.17160934692	5.30290057354	6.62501811666	5.19810858123	5.3313263264	4.27082814761	5.40181291432	7.42289328528	5.89815269359	3.84784681322
alpha_rarefaction_32413_15.txt	32413	15	4.37110022504	4.59507267781	5.88946860195	5.39240863127	3.83219784218	5.17911337231	5.24574696486	5.35116795842	4.91855004526	4.78277624519	5.91298756262	5.45713641176	4.89349694245	6.16735562746	5.30478870621	6.63472448805	5.21651477094	5.3295771604	4.27203694428	5.408078828	7.43162481906	5.902274235	3.85723319524
alpha_rarefaction_32413_16.txt	32413	16	4.36494196549	4.58034267112	5.89304412789	5.3779123333	3.84988252981	5.18417400011	5.24168838777	5.3380179022	4.9207240774	4.79073169939	5.91577256596	5.45113068469	4.88052079083	6.1882516477	5.30498234109	6.62699306565	5.19088591275	5.34395729107	4.27122016548	5.4112543542	7.40839813525	5.89596500011	3.84793170717
alpha_rarefaction_32413_17.txt	32413	17	4.3843605668	4.59638098292	5.91465608608	5.38828821128	3.83875614878	5.18545835954	5.24463421971	5.35088188501	4.91115800732	4.7932545479	5.91738742189	5.44796127742	4.88623743568	6.18148454905	5.30699825461	6.61280911911	5.20026129091	5.32966917112	4.27203999498	5.40058280041	7.40381844813	5.90734559656	3.83660410994
alpha_rarefaction_32413_18.txt	32413	18	4.39335533336	4.58228315468	5.88607871376	5.37962225873	3.84090231358	5.17149052885	5.23198761671	5.34362145379	4.90854101679	4.79409858897	5.9173305337	5.45951331687	4.89801461225	6.17854547471	5.325084295	6.61610870318	5.20497494923	5.32919402586	4.2863189921	5.40366950811	7.41988001394	5.90341331716	3.84466257432
alpha_rarefaction_32413_19.txt	32413	19	4.36972837083	4.57825555097	5.88855197202	5.39016850801	3.84495883495	5.18395671878	5.24018486817	5.32769985412	4.90918097263	4.78004288822	5.91867668635	5.44566504992	4.89395825063	6.18100231545	5.31454073956	6.61450532293	5.21199877635	5.33182587684	4.27169554039	5.40762148946	7.41682370951	5.90447590297	3.85759173076
alpha_rarefaction_33956_0.txt	33956	0	4.37949867716	4.58738588423	5.89480488245	5.39297908607	3.8461896418	5.18272706685	5.23671221286	5.3439881868	4.90341926604	4.79352593942	5.92898435081	5.46071416127	4.88682280753	6.19388255123	5.3106611519	6.61667793802	5.20068656028	5.3293410157	4.26520477363	5.40830511755	7.40887722775	5.90652768844	3.87794553556
alpha_rarefaction_33956_1.txt	33956	1	4.37868806316	4.58994440518	5.89977383878	5.39479637015	3.84439935594	5.18160075946	5.23586669972	5.34621076686	4.91544165521	4.78554692165	5.90888919466	5.44101220117	4.87735148009	6.18958838942	5.29743919137	6.61609947948	5.21050237935	5.32866263843	4.27932734325	5.41340294913	7.40530562857	5.91241471666	3.85757480807
alpha_rarefaction_33956_2.txt	33956	2	4.36512197143	4.58484199939	5.87634179837	5.39438295827	3.84039725556	5.18640639362	5.23424939141	5.34992290435	4.9235308811	4.79589286886	5.92645755774	5.44965348939	4.87995758658	6.17560808169	5.31522679996	6.63948242367	5.18745487559	5.34339161382	4.27012867337	5.40199807428	7.4176372281	5.90314274244	3.86206208582
alpha_rarefaction_33956_3.txt	33956	3	4.38109181196	4.59102309335	5.90123389671	5.3812628244	3.8362839158	5.18365307407	5.24018635546	5.35239637382	4.91617085297	4.78725447662	5.918718132	5.44717087138	4.8946376865	6.18506803589	5.3153292807	6.61009219803	5.1876010414	5.33266454168	4.2776780571	5.41068141839	7.41705070289	5.89160356214	3.83824777902
alpha_rarefaction_33956_4.txt	33956	4	4.38291471896	4.59432270258	5.89192257201	5.39852709769	3.8415669144	5.17415499245	5.22600426849	5.34482618383	4.91041290481	4.76830683988	5.91690692458	5.46600413636	4.88925032874	6.18749967674	5.30674848983	6.62032834795	5.21152932488	5.32586933985	4.25764040222	5.41398634352	7.42432165552	5.90426659022	3.85396050199
alpha_rarefaction_33956_5.txt	33956	5	4.375373714	4.58675152143	5.88575528813	5.37241109909	3.85015784146	5.18035130935	5.23880400273	5.34690244224	4.92101422661	4.78546106913	5.91966836734	5.44959330369	4.88520931476	6.18772156959	5.31471432772	6.61768051543	5.20815634961	5.33239410033	4.27621191741	5.40738558464	7.42164926154	5.90774139822	3.85680217195
alpha_rarefaction_33956_6.txt	33956	6	4.37674840321	4.58509255034	5.89588823231	5.37541292754	3.85724491891	5.17732645746	5.23967399513	5.35444327258	4.91634434895	4.78207282548	5.92149063953	5.44684254919	4.89090139342	6.17618513262	5.31209440404	6.61049705938	5.20321304031	5.32715233582	4.25855167134	5.40629632073	7.43455207627	5.91390806782	3.84509172396
alpha_rarefaction_33956_7.txt	33956	7	4.36770310013	4.57824198418	5.88521737333	5.39502430766	3.84407119907	5.17944687549	5.23572405794	5.35831486362	4.91699049446	4.78824359421	5.92251945724	5.45313664159	4.89325574769	6.17996584126	5.31537933764	6.62583417868	5.2029436575	5.34322315533	4.27805994493	5.40814362153	7.41466627704	5.90934782795	3.86640257217
alpha_rarefaction_33956_8.txt	33956	8	4.37025148721	4.59455749507	5.902844341	5.39071897634	3.85461942751	5.17678232659	5.24193745507	5.34206607104	4.91477550116	4.7810978991	5.92019608331	5.45336156378	4.88510863876	6.18146265124	5.30585093661	6.61752550683	5.19848778256	5.34787189509	4.26863047644	5.40808157732	7.43465257402	5.8970744766	3.85427116628
alpha_rarefaction_33956_9.txt	33956	9	4.38166553369	4.58990684733	5.89248996846	5.39048159152	3.83966588025	5.18642646276	5.22771894479	5.34169543653	4.89943003429	4.77612911437	5.91678568654	5.45093222152	4.88778529468	6.17661895795	5.3151406191	6.61509771721	5.20591621775	5.33222301905	4.27052885812	5.41258242899	7.42451626048	5.90803219951	3.86015796907
alpha_rarefaction_33956_10.txt	33956	10	4.37812511767	4.5913719619	5.90294358358	5.38855950306	3.84971674941	5.17876967577	5.23560161585	5.3500293684	4.91239861716	4.78587543344	5.91905767045	5.4517928243	4.88893157928	6.19119939387	5.31675034327	6.6145158783	5.20769770132	5.32312281648	4.27681853457	5.41521148468	7.42133281317	5.91870810218	3.86139809672
alpha_rarefaction_33956_11.txt	33956	11	4.37468443295	4.59380503519	5.89862961262	5.39770681966	3.84061651503	5.18061356284	5.23751445841	5.33775223209	4.91081704375	4.79357470343	5.91030794437	5.44837683909	4.89438978843	6.1747008627	5.31270960692	6.63031454717	5.21365735218	5.3396722712	4.27564716589	5.41179679164	7.42890681661	5.89441571811	3.85650239751
alpha_rarefaction_33956_12.txt	33956	12	4.38512696904	4.58699093476	5.88791540794	5.38710711352	3.84183628391	5.18019497492	5.23123594765	5.34959639358	4.91604318553	4.80019137995	5.92965546594	5.44924203622	4.8866156995	6.1710473027	5.31323632397	6.62096327485	5.18156804234	5.33562701108	4.27153409933	5.39374251764	7.41476568054	5.90997467862	3.85736158506
alpha_rarefaction_33956_13.txt	33956	13	4.38571076347	4.58853776462	5.90893680965	5.39433064996	3.85499498512	5.18187942998	5.23146244034	5.34602800976	4.91850633671	4.78503906556	5.93262748629	5.45747350205	4.8827834014	6.1810184541	5.30125874382	6.63949028282	5.19994524141	5.34190475376	4.27653236181	5.39949115097	7.41671828781	5.90709110415	3.84814283772
alpha_rarefaction_33956_14.txt	33956	14	4.38227139356	4.58908574262	5.89683609469	5.37954947283	3.85012678471	5.18665303574	5.23522368686	5.35139998837	4.91245951549	4.77927761292	5.9155465066	5.45782957633	4.88952078897	6.20310296811	5.30390777445	6.61638811141	5.20961565248	5.33001293008	4.27996504558	5.39465156114	7.40410882663	5.91615139579	3.86200943338
alpha_rarefaction_33956_15.txt	33956	15	4.37744760831	4.58070946158	5.89985901185	5.39237832667	3.83116522229	5.17978957644	5.24016801369	5.35580046539	4.91183579639	4.78620201698	5.91616048198	5.44330258756	4.88642800702	6.18912790365	5.31144128737	6.62202980599	5.19704676345	5.32582533373	4.28048638843	5.39849428908	7.41407136212	5.90945553332	3.84550553905
alpha_rarefaction_33956_16.txt	33956	16	4.38000196422	4.58876892112	5.91082309892	5.39503171701	3.83715626106	5.17691419844	5.2322425743	5.34352772197	4.92662170002	4.79525576923	5.93048875569	5.45285991846	4.88555613584	6.18314607781	5.2950106255	6.62014101437	5.19324067814	5.32395660977	4.27776237414	5.40174009694	7.40479369857	5.91016549157	3.84377585741
alpha_rarefaction_33956_17.txt	33956	17	4.37802608204	4.58939260602	5.8984977462	5.37621756668	3.84224199515	5.18497259032	5.24254882352	5.35157699281	4.90681225562	4.77805785196	5.91165647174	5.44048452934	4.88424583875	6.18116198726	5.31761283372	6.62397713242	5.20113955386	5.33547218391	4.26703316744	5.39088307007	7.42846248421	5.90877648074	3.85683336861
alpha_rarefaction_33956_18.txt	33956	18	4.38445166825	4.58297711301	5.90767127919	5.38174108424	3.85031363974	5.17583178748	5.23963801338	5.34613642539	4.9187902231	4.79410855616	5.91577772965	5.45280985728	4.8921980476	6.18112891114	5.32290496338	6.62680801921	5.20440618652	5.33709512354	4.27648480301	5.41242431026	7.42550813576	5.90062872826	3.86222256324
alpha_rarefaction_33956_19.txt	33956	19	4.38043391959	4.58585143523	5.8971154288	5.38962001106	3.84717823936	5.18874680016	5.23045316895	5.34832394057	4.92127177771	4.79374027134	5.9155009697	5.4502615265	4.8828064142	6.19012107905	5.32271105715	6.63785964676	5.21021448709	5.34033680919	4.26551094783	5.39279289033	7.42858389318	5.90332071811	3.84857940138
alpha_rarefaction_35499_0.txt	35499	0	4.37136453456	4.58854520529	5.88935338651	5.38262724301	3.84011939936	5.18495178543	5.22539540927	5.3365595861	4.91025435684	4.77712835951	5.91660227727	5.44786196486	4.89012654916	6.19002089967	5.31528057391	6.62470857651	5.20951155094	5.33111234771	4.28076554697	5.40221326307	7.42674748889	5.90484604437	3.84500627138
alpha_rarefaction_35499_1.txt	35499	1	4.37127429163	4.58041106214	5.89984290601	5.39526179281	3.85374216182	5.18416113986	5.23939200783	5.34729131396	4.91507926753	4.77897245598	5.90759381105	5.45514903282	4.89392641788	6.18165173807	5.31086073312	6.61716995349	5.1940459802	5.33051435093	4.26959631262	5.4021281225	7.40272260665	5.90048909141	3.85775466566
alpha_rarefaction_35499_2.txt	35499	2	4.38658370166	4.5953609002	5.89327351959	5.37403304522	3.84123115951	5.1839891818	5.23654465579	5.34491912225	4.91342562045	4.79128886475	5.93121283236	5.45910563372	4.89387325172	6.17862282496	5.30297375902	6.63149286175	5.20122557066	5.32602830768	4.26948137476	5.40829022108	7.41021410798	5.90723218906	3.85472810392
alpha_rarefaction_35499_3.txt	35499	3	4.37335112977	4.59293851527	5.89116501762	5.39083859333	3.84977602722	5.19310411381	5.2497503436	5.35352760035	4.90770958955	4.78551906551	5.91502468903	5.45668467802	4.8850169882	6.18682440103	5.30937193137	6.60557397019	5.19630497564	5.33687042813	4.26753405837	5.40611354081	7.42541630273	5.91515165464	3.84702555201
alpha_rarefaction_35499_4.txt	35499	4	4.38113094705	4.58902776617	5.90436457862	5.37975093545	3.84460514895	5.1749965702	5.23695362554	5.3490715727	4.90635927487	4.78975080259	5.92793972292	5.45226634251	4.89487081973	6.18497906206	5.30621360598	6.62153910421	5.2080614296	5.33391062544	4.26896155875	5.40967626161	7.41952077633	5.90906275748	3.8554327858
alpha_rarefaction_35499_5.txt	35499	5	4.37839236184	4.58693807872	5.89380712859	5.38221896015	3.85622807806	5.19060389452	5.24148237226	5.3465082648	4.9251033269	4.77277514506	5.91491249095	5.44738393777	4.89585898454	6.18715624712	5.3099418396	6.6156566977	5.19564083208	5.33090223115	4.26279193803	5.40928638197	7.4183934358	5.9040155853	3.84316748539
alpha_rarefaction_35499_6.txt	35499	6	4.37496095968	4.58748485269	5.8944054632	5.39393805085	3.83993771451	5.18573415669	5.24424247227	5.33806592434	4.9183067128	4.78495684985	5.91533184166	5.45263883625	4.88994582289	6.18236933634	5.30906283728	6.62443127349	5.20776048572	5.3283181808	4.278159063	5.40877896272	7.43278551982	5.89903357374	3.84518376235
alpha_rarefaction_35499_7.txt	35499	7	4.37643829531	4.58896065624	5.89244639955	5.38695297888	3.84711181932	5.18575728437	5.24396642407	5.34866853517	4.90930170886	4.79185377827	5.92557991441	5.46063063592	4.8882479462	6.17344172824	5.30931830808	6.63007851414	5.20307334488	5.33602309295	4.2712757294	5.40424615748	7.413650887	5.91451187742	3.84188202948
alpha_rarefaction_35499_8.txt	35499	8	4.37674001894	4.58648889341	5.90638650745	5.39366240589	3.84825116871	5.1845390555	5.25497294593	5.34200587318	4.91824081241	4.78573294316	5.91278084255	5.46351204225	4.88659861072	6.19152942279	5.32168324073	6.62061701956	5.19605108434	5.32868074782	4.2778622401	5.41114560063	7.4343656318	5.91224228346	3.84685016129
alpha_rarefaction_35499_9.txt	35499	9	4.37992074575	4.59066187061	5.88572960006	5.39174029837	3.84874212238	5.18175046679	5.25262580354	5.33886584267	4.918401499	4.7834920006	5.92098248245	5.45313454273	4.89217344767	6.18408975583	5.30086360012	6.62213585953	5.2098732313	5.33340082814	4.26499525417	5.3853859311	7.41332032096	5.91554777083	3.84017441184
alpha_rarefaction_35499_10.txt	35499	10	4.36925414417	4.58942796518	5.881792303	5.38254097002	3.84912748827	5.17807942851	5.22475248509	5.34915312967	4.91554544488	4.78094550113	5.92499109623	5.45538969667	4.88913825917	6.18333902273	5.30941790615	6.61587284916	5.20378497929	5.3295811951	4.27122709246	5.40829477837	7.41625853336	5.91282618855	3.84250874024
alpha_rarefaction_35499_11.txt	35499	11	4.38878867127	4.59684887682	5.88793723211	5.38220700098	3.84027818783	5.1926843062	5.23427854415	5.3484753206	4.91065672306	4.79059121702	5.91375947803	5.45931794902	4.88785763939	6.18542034066	5.32027493322	6.61351753071	5.20776799147	5.34064638308	4.26889433587	5.39868003551	7.40448462376	5.91067516075	3.85777143313
alpha_rarefaction_35499_12.txt	35499	12	4.37994624444	4.5894971272	5.9028683138	5.39746478185	3.84369603238	5.18237330257	5.23793854606	5.35161261971	4.91690467499	4.78635157904	5.92138530763	5.44650512669	4.89202460989	6.17261800471	5.31823901865	6.62630474266	5.20045187248	5.33304643072	4.26977983218	5.40132415845	7.42617105645	5.90779383636	3.85093270649
alpha_rarefaction_35499_13.txt	35499	13	4.3715156459	4.58434437856	5.89237128048	5.38630330283	3.85565647273	5.17573677072	5.24837267823	5.33957852563	4.92144243838	4.77588754474	5.92922150731	5.44767483751	4.89201173137	6.18801521063	5.32819182474	6.62116439087	5.20599346275	5.31899663559	4.27180943884	5.40091265808	7.42808636882	5.91344593565	3.85107307825
alpha_rarefaction_35499_14.txt	35499	14	4.37456517605	4.59281691135	5.89443464309	5.39479283138	3.841379215	5.17277477733	5.2385252647	5.35228089541	4.91619430678	4.77965093271	5.91266927689	5.45534191149	4.89106634832	6.18951898326	5.3152542475	6.62152159713	5.19796865631	5.32886336957	4.26468323934	5.41031321547	7.41454135481	5.90657274761	3.8414624825
alpha_rarefaction_35499_15.txt	35499	15	4.38396211715	4.58871690368	5.90171243641	5.37904688759	3.85215251107	5.18996074038	5.24140112377	5.33425350662	4.91340261244	4.78974139154	5.91414349426	5.45475314651	4.88175621712	6.18175302138	5.30178629626	6.61773619481	5.20315254539	5.33823065088	4.26267121386	5.39469403494	7.42085534983	5.90870869351	3.85056832155
alpha_rarefaction_35499_16.txt	35499	16	4.37888974325	4.58894818384	5.89535468073	5.38957551168	3.84068585004	5.19391783746	5.23704572197	5.34191499098	4.91799036549	4.78018652993	5.93119168839	5.44590897008	4.88866062729	6.18671498399	5.30981056072	6.62010879621	5.20450054334	5.33829280741	4.27632327881	5.40457275131	7.41623349574	5.90211489106	3.84734943385
alpha_rarefaction_35499_17.txt	35499	17	4.38477746335	4.59379403464	5.90327503464	5.40133458181	3.83349723412	5.18415228448	5.24045793025	5.35640447641	4.90807361904	4.79729797035	5.91975494846	5.44329563426	4.88741697172	6.17817715903	5.31617169724	6.61725547645	5.21102490194	5.32164406361	4.27338728035	5.40935250025	7.41673852912	5.90257357196	3.84106869159
alpha_rarefaction_35499_18.txt	35499	18	4.37621960713	4.591144111	5.89978174687	5.39982024679	3.84099195041	5.19157266761	5.24251403376	5.34782412406	4.92649154181	4.79392219574	5.91750508522	5.45048118174	4.89606122082	6.17309221597	5.31706893803	6.6296959888	5.19732736625	5.33609348611	4.27366170347	5.39735819419	7.41669904731	5.89719628302	3.86131811221
alpha_rarefaction_35499_19.txt	35499	19	4.37734242887	4.58622976621	5.89561122046	5.38230548153	3.84827225763	5.17741079985	5.24927723976	5.34629166146	4.91713438425	4.77760373868	5.92711535219	5.4522140311	4.89511114506	6.19244380611	5.30875854355	6.62767439641	5.20339647192	5.32963832396	4.27199663937	5.40833790652	7.4261606756	5.90554787012	3.84040435781
alpha_rarefaction_37042_0.txt	37042	0	4.3856474392	4.59130697317	5.89679560108	5.37755538937	3.84208464677	5.17458591826	5.24560306046	5.34279066532	4.91316774481	4.78240785413	5.91634111928	5.44340509615	4.88293097045	6.18625680029	5.30805627499	6.61885478755	5.19147840294	5.34210444471	4.26579018473	5.40715338318	7.41763202455	5.90417267634	3.85292318992
alpha_rarefaction_37042_1.txt	37042	1	4.38017118541	4.58865197769	5.88698004945	5.39245618387	3.85112967302	5.18378103224	5.2412019944	5.35122101223	4.91435397274	4.79389949262	5.92851406819	5.45603312552	4.88970832417	6.17215518672	5.32435394011	6.61384942305	5.20714045088	5.33037384101	4.27871642595	5.41171138329	7.42345171376	5.9097453655	3.85727710399
alpha_rarefaction_37042_2.txt	37042	2	4.3787332079	4.58638443676	5.88682986897	5.39459835881	3.84113979942	5.18164195984	5.23550398845	5.34643570906	4.9086443428	4.79025347401	5.91408937482	5.46219786619	4.89053163166	6.18767514653	5.32030228098	6.63456894107	5.20472160344	5.33984503008	4.27414865122	5.40773573823	7.41526344426	5.89564639444	3.84917063146
alpha_rarefaction_37042_3.txt	37042	3	4.38325249946	4.5857544295	5.89846960344	5.38426816319	3.84896127505	5.18096005107	5.23908159083	5.35024901776	4.91430381952	4.78851628863	5.91588803025	5.45616665856	4.89068733217	6.1791275795	5.31332858872	6.62090729442	5.19704971412	5.34193647432	4.27116123008	5.40539968321	7.42020295015	5.90777562668	3.8408169813
alpha_rarefaction_37042_4.txt	37042	4	4.36892588648	4.59084404979	5.90193244714	5.39473321095	3.84795322066	5.18640180782	5.24110111168	5.34975076747	4.91482574503	4.78781279205	5.91367831286	5.45667317761	4.89176893995	6.17776335697	5.31199295229	6.61708209503	5.20121584643	5.31814568825	4.26578725414	5.39504059687	7.42624557459	5.90659032239	3.84827312512
alpha_rarefaction_37042_5.txt	37042	5	4.38767102314	4.58929838472	5.89864887845	5.3844821698	3.83845302803	5.19331161114	5.23993602363	5.3490701345	4.9206585204	4.78387586495	5.92059583587	5.44416613371	4.89603822988	6.17836808869	5.30830050244	6.6207740904	5.21023162715	5.33740788934	4.27507260487	5.39384101604	7.42248542866	5.91322941003	3.85538835502
alpha_rarefaction_37042_6.txt	37042	6	4.3716812913	4.59474815574	5.89509112161	5.38083021734	3.84497348332	5.18541500948	5.23762935997	5.34899348066	4.91740540685	4.77152319503	5.92331830669	5.45827120613	4.89899650416	6.19354117697	5.31964997545	6.61726049741	5.20612138012	5.32801093684	4.27234372701	5.40280279567	7.42774870417	5.90968356612	3.84348799124
alpha_rarefaction_37042_7.txt	37042	7	4.3780419014	4.59103061971	5.90022678584	5.39541893414	3.85136561624	5.19175934538	5.23956801494	5.35337494906	4.91066965674	4.79092699288	5.92575762097	5.44733967875	4.89278526512	6.18720305232	5.32340262637	6.62213537725	5.20179788082	5.3313557049	4.27350978801	5.4052367317	7.41556605653	5.9098718742	3.85743101989
alpha_rarefaction_37042_8.txt	37042	8	4.38238929433	4.58803435948	5.89289689612	5.38653753242	3.84185162305	5.18503927273	5.23921193525	5.34690682102	4.91832378266	4.7786635235	5.92818032263	5.46510983551	4.8839017075	6.18221479957	5.31209458816	6.62358414815	5.19835703191	5.32292120225	4.27406021656	5.39256054353	7.41595256937	5.91023256495	3.85543065028
alpha_rarefaction_37042_9.txt	37042	9	4.38615271441	4.58711746572	5.89888646129	5.38804463603	3.8509207504	5.17797750471	5.24484509648	5.34956960108	4.92476150207	4.79045106401	5.91004547323	5.45535849408	4.89321909277	6.18364346789	5.3164261117	6.62806542296	5.20480186001	5.3421502221	4.27483126755	5.41273759077	7.42118623579	5.91102812908	3.8599678291
alpha_rarefaction_37042_10.txt	37042	10	4.37926074733	4.58594026347	5.90290206481	5.39246625424	3.84666713779	5.18193432542	5.24306056489	5.34361727674	4.91769425503	4.78147805635	5.92721271463	5.45178664618	4.88977902425	6.18491270321	5.29430923576	6.63277983591	5.19633873392	5.32922713644	4.26722303282	5.4052469638	7.43323522477	5.90896552443	3.83905767453
alpha_rarefaction_37042_11.txt	37042	11	4.37574048594	4.59365170116	5.89168264594	5.38954854999	3.84871557835	5.17182055978	5.23389935925	5.35427611159	4.92013508711	4.7918766958	5.92912966873	5.44664003281	4.88974354787	6.18103349669	5.32303388076	6.61655839236	5.21100494331	5.34058955029	4.27206205436	5.39420095617	7.41031669794	5.90771019283	3.84004337283
alpha_rarefaction_37042_12.txt	37042	12	4.3777188203	4.58465180084	5.90545782136	5.37786139077	3.83481193353	5.18154405628	5.24090791958	5.34214351054	4.91443188261	4.78890197064	5.92944719614	5.46014807573	4.8902506977	6.17274923336	5.3055500657	6.62747400391	5.19178074362	5.3309377932	4.27132145695	5.41387817305	7.41086154273	5.91401979325	3.85367851747
alpha_rarefaction_37042_13.txt	37042	13	4.38421336008	4.57890652626	5.8988262943	5.39808939105	3.84866997433	5.17085542915	5.2467501864	5.34653942231	4.91511703891	4.7886237372	5.9169593897	5.45220118359	4.89046778448	6.19146477437	5.31826884758	6.62211816789	5.21311965299	5.32686964462	4.27534505152	5.41006149744	7.41908453546	5.92163252971	3.85803366416
alpha_rarefaction_37042_14.txt	37042	14	4.38793803317	4.58520462288	5.89853933769	5.3819882025	3.84791088513	5.18424001376	5.24330791867	5.34709496975	4.90100296767	4.79156788822	5.91898771801	5.45541355467	4.8893762434	6.18336854527	5.319377014	6.62276667561	5.19977764339	5.33125050309	4.27110190512	5.4167017996	7.42747744577	5.90374141869	3.86017164834
alpha_rarefaction_37042_15.txt	37042	15	4.38116816965	4.58445349664	5.89603864939	5.38259786005	3.84126486006	5.17464944652	5.23496872144	5.34779452825	4.91114964658	4.78747289752	5.9286045512	5.45965069019	4.88585599104	6.18216447614	5.32084098878	6.64071574027	5.20303962439	5.34348630548	4.27404044922	5.39994394611	7.42516512595	5.91509040751	3.84454909058
alpha_rarefaction_37042_16.txt	37042	16	4.38318374476	4.59326548221	5.89653331638	5.37575542593	3.84795827127	5.18411777254	5.24099561149	5.34002263138	4.92086973905	4.78820102162	5.92204480278	5.46109289759	4.89062153998	6.1805531676	5.31253193688	6.61570174811	5.20602656354	5.34191728357	4.27265073445	5.41246569377	7.42741416404	5.91068452632	3.85083524626
alpha_rarefaction_37042_17.txt	37042	17	4.37017471621	4.59388629516	5.89137816092	5.38523354629	3.83990986944	5.1909249687	5.23701547167	5.35319344485	4.90795742993	4.7700389317	5.92550531793	5.46292485648	4.88703184357	6.19272232946	5.31172036826	6.61718834693	5.2007724309	5.32836229726	4.2740266346	5.41411728114	7.43709009405	5.90805376194	3.85916242832
alpha_rarefaction_37042_18.txt	37042	18	4.38185380576	4.58642001262	5.89018416078	5.3823830514	3.84269244106	5.19029805101	5.24016965077	5.35374509637	4.91001704961	4.78974328387	5.92814888595	5.45775598494	4.8881886928	6.19181003902	5.31150716793	6.61965885234	5.19708294992	5.31957304851	4.28052636483	5.39719610915	7.41097194082	5.9046644335	3.86088093443
alpha_rarefaction_37042_19.txt	37042	19	4.376914298	4.58312067093	5.89256563561	5.39014857956	3.84658833393	5.1806313423	5.24938962322	5.34251939827	4.921538889	4.79104591084	5.91835881849	5.45678101909	4.88650353726	6.18787689075	5.30968580809	6.62432324113	5.20661796715	5.34082073557	4.27090245026	5.41791597227	7.41698836205	5.90301863416	3.85487361625
alpha_rarefaction_38585_0.txt	38585	0	4.36838644456	4.58890759075	5.90427210619	5.38752839257	3.84351611368	5.1933665296	5.24073628687	5.34290204358	4.92267139293	4.77815525175	5.91026648004	5.46064443139	4.88573388806	6.19254911909	5.30922331009	6.62107089018	5.20637882567	5.3343684996	4.26537639457	5.4149136607	7.42294609276	5.89675250971	3.85179493396
alpha_rarefaction_38585_1.txt	38585	1	4.37911095331	4.58424582642	5.90305572577	5.39785107397	3.84925459063	5.18181048023	5.23564923374	5.35096181667	4.91736946854	4.78468366717	5.91258357333	5.4539639983	4.89337922156	6.18392169484	5.31125420446	6.63079340311	5.18949180772	5.3325035987	4.27744949423	5.39281243423	7.42264607858	5.91710733523	3.85531702564
alpha_rarefaction_38585_2.txt	38585	2	4.37434636172	4.58903452047	5.89028252116	5.39630431866	3.84712373669	5.18183084763	5.23691298647	5.35216022102	4.91623883395	4.78962794875	5.92166859504	5.45640491763	4.8869532548	6.18419410369	5.31339914202	6.62387994319	5.19972993847	5.3343056436	4.27257933832	5.40992222896	7.42103731518	5.90547775036	3.85961443662
alpha_rarefaction_38585_3.txt	38585	3	4.38231974212	4.58915901238	5.89223429442	5.39044071698	3.85379080836	5.18558334914	5.24079357293	5.35212973868	4.91912104361	4.78323124044	5.91373891284	5.46139319729	4.88368797202	6.1809589634	5.3073699085	6.62331910019	5.203823372	5.33196325671	4.27060295307	5.40850768725	7.41878310984	5.90440891509	3.84876790492
alpha_rarefaction_38585_4.txt	38585	4	4.37553876756	4.59351690645	5.90519182052	5.390762988	3.84709244324	5.18932700996	5.24754788058	5.34792330325	4.92145091197	4.78452596284	5.91926332558	5.45512088476	4.88719985038	6.18610658388	5.31875280967	6.62391440825	5.20110979043	5.33751993127	4.27336570877	5.4102096835	7.42820476204	5.90099786126	3.85955700511
alpha_rarefaction_38585_5.txt	38585	5	4.38515966433	4.58716998848	5.90019236613	5.3871329928	3.8446469274	5.17333561686	5.24186604638	5.34930218426	4.90843008693	4.77609642015	5.92173212798	5.45936963059	4.88894713271	6.17793082467	5.29662778434	6.62016743595	5.19819752988	5.324126752	4.27273190631	5.40520513175	7.42785048772	5.90652767561	3.85402116052
alpha_rarefaction_38585_6.txt	38585	6	4.37383764301	4.58434403249	5.90044747572	5.3835729224	3.84296531365	5.18317470027	5.24870752378	5.35423326018	4.92318904627	4.78371006517	5.9303957935	5.45597338662	4.89158199336	6.18684576677	5.31779930552	6.61798393851	5.19711899174	5.33409741681	4.26828963659	5.40246361454	7.42571293672	5.90387161953	3.8505756317
alpha_rarefaction_38585_7.txt	38585	7	4.38247573588	4.58239169117	5.89830693019	5.38757993567	3.84948487427	5.19131641196	5.24653846452	5.3527314345	4.91667896525	4.78585292849	5.92118043801	5.46258084909	4.87989699194	6.18723339771	5.31589239154	6.61875391827	5.20073664575	5.34171636526	4.27675206316	5.39077676115	7.42571344332	5.91143333284	3.85379733966
alpha_rarefaction_38585_8.txt	38585	8	4.37647364756	4.58605895324	5.89855662749	5.38322793944	3.83696381139	5.18455773742	5.24060665504	5.35396329329	4.91860341617	4.78918641215	5.92019956846	5.44741957189	4.89378825397	6.18559451987	5.30642266876	6.62790439003	5.20982464843	5.34006593765	4.27070688764	5.40992592823	7.42004038858	5.91514407037	3.84492499619
alpha_rarefaction_38585_9.txt	38585	9	4.37692611224	4.58410298077	5.90176397856	5.38918183484	3.83834154077	5.18084177709	5.23775017093	5.35027058528	4.91419790751	4.79283320509	5.91861893424	5.45853935843	4.88784993495	6.19321088956	5.31191827905	6.62290208778	5.20060795598	5.34148176853	4.27031101717	5.40499565973	7.41638334398	5.91110486258	3.85610919026
alpha_rarefaction_38585_10.txt	38585	10	4.3750517894	4.5864966091	5.89640108141	5.39024845601	3.84819330571	5.18390555734	5.22708053018	5.3506376567	4.91151446727	4.7818374181	5.92008253486	5.45613130294	4.89539309602	6.18052381409	5.31579860239	6.62270534667	5.19636351035	5.33637848375	4.26829402238	5.4074319212	7.42474045962	5.90286159578	3.85264611865
alpha_rarefaction_38585_11.txt	38585	11	4.37975997212	4.58796659474	5.89882374362	5.38450629349	3.84366532163	5.18004532116	5.24432819288	5.33853525673	4.91468078252	4.79096570042	5.92059448272	5.45482752205	4.88461696996	6.18457235633	5.30644597142	6.61724661713	5.20517897049	5.332235382	4.27853568077	5.41456640295	7.41858659455	5.90371268141	3.85533998042
alpha_rarefaction_38585_12.txt	38585	12	4.37744755295	4.59009681131	5.8983611149	5.38667388895	3.84469305265	5.19210078863	5.24501893795	5.34696937781	4.9186146785	4.79338615542	5.92093208145	5.45998371811	4.90140646716	6.18363737502	5.31350812489	6.62221842801	5.20742358002	5.32846857982	4.26897285279	5.39160671678	7.41832302051	5.90947014824	3.84438938881
alpha_rarefaction_38585_13.txt	38585	13	4.38053248322	4.59240060075	5.89105901284	5.39571005944	3.84073333856	5.1774983441	5.23771599379	5.34607295088	4.90841946376	4.78619016191	5.92581985274	5.45372051007	4.88819634915	6.19121491144	5.32396818454	6.6242688418	5.20705039954	5.32443125938	4.26753559458	5.40202674583	7.41239114891	5.90502383359	3.86019106734
alpha_rarefaction_38585_14.txt	38585	14	4.37707490271	4.59023232516	5.89833744332	5.39353084979	3.85168058238	5.18392650832	5.24189644501	5.35013119234	4.90584276532	4.78664646028	5.92150146884	5.45728315891	4.89456714405	6.18284854691	5.31371096923	6.62428756767	5.20935653471	5.33182436615	4.27339942455	5.39493010501	7.41359285997	5.90781081128	3.8533364638
alpha_rarefaction_38585_15.txt	38585	15	4.37458085369	4.5868769361	5.89228625539	5.38871020499	3.8430139738	5.17927177486	5.24403498412	5.34572652381	4.91905220611	4.78140096991	5.92574935229	5.44662043058	4.89269154791	6.18632789549	5.31790925748	6.62694684909	5.2036044137	5.33321915443	4.27276698927	5.40497524125	7.42531515902	5.90830052252	3.84506822542
alpha_rarefaction_38585_16.txt	38585	16	4.37368606035	4.58210813656	5.9105109141	5.38008798757	3.84945458108	5.19178195661	5.2499037689	5.34175983324	4.91440565939	4.79408859535	5.92138618193	5.44669810232	4.89118579011	6.18491394364	5.31033626583	6.62940969739	5.19987018797	5.33564725492	4.27698859881	5.40657068344	7.41982695973	5.91169924389	3.84813211686
alpha_rarefaction_38585_17.txt	38585	17	4.37515973057	4.58537190996	5.8988481914	5.39085382233	3.85289443022	5.18897055649	5.24641717491	5.34952660315	4.91972736332	4.78997514937	5.92135123729	5.45169349815	4.89021170495	6.19136311902	5.32576582597	6.61560338026	5.20501195476	5.33023560851	4.27322533969	5.4042454252	7.4183919836	5.9030647469	3.84690790011
alpha_rarefaction_38585_18.txt	38585	18	4.38364311991	4.5875498912	5.89113738898	5.3929399241	3.84210305936	5.18444761512	5.24381877359	5.35173763904	4.91240731059	4.77859276627	5.92171867666	5.44363506718	4.89152429522	6.18216420738	5.32623626813	6.62405162065	5.21054283045	5.34086772787	4.2660571545	5.4075368759	7.41949706209	5.90773225183	3.84938323149
alpha_rarefaction_38585_19.txt	38585	19	4.38508214596	4.59347859303	5.88902881941	5.39374015641	3.84808396752	5.17862105796	5.24001134649	5.34979411476	4.91153778675	4.78331778703	5.92551716653	5.46487972302	4.88796071406	6.18852989867	5.29790952665	6.6269363839	5.21131744046	5.3348176484	4.26616763443	5.39966756625	7.42304695931	5.90165609243	3.85990471147
alpha_rarefaction_40128_0.txt	40128	0	4.37950564204	4.59618435935	5.90654004791	5.38628807653	3.84155703633	5.17781998774	5.24238542507	5.35147615131	4.91782531755	4.78385708831	5.92017029794	5.45597071085	4.89440613916	6.18626515031	5.31145982015	6.62173141184	5.20573904975	5.32703218042	4.26860381869	5.40330222784	7.41340937438	5.91050629863	3.85979097575
alpha_rarefaction_40128_1.txt	40128	1	4.3798425618	4.5847202553	5.90927218231	5.38868254197	3.84032270775	5.18436191113	5.24367591572	5.35213537266	4.92474268037	4.79681054358	5.9199766947	5.45295272244	4.89140458438	6.18366989972	5.31944365183	6.62651893796	5.20738186802	5.33439007529	4.27729806193	5.40828454704	7.41625932502	5.90928069105	3.85302620397
alpha_rarefaction_40128_2.txt	40128	2	4.37289907204	4.58454071742	5.90118908708	5.3778141013	3.83941733635	5.18094272901	5.24138395892	5.35168554548	4.91977986752	4.78634949074	5.9214494264	5.45394975442	4.89061508393	6.18049988905	5.3190478619	6.63356852345	5.20792687906	5.33290928794	4.27554583977	5.40471332407	7.42831601682	5.90843623018	3.84912951685
alpha_rarefaction_40128_3.txt	40128	3	4.37944008549	4.58969564795	5.90960544563	5.38692088067	3.84357468487	5.18631258661	5.23994000816	5.3490191865	4.91701659874	4.77846581062	5.92196130811	5.46412259216	4.89183512389	6.18635624598	5.31857113798	6.61440923909	5.21068116001	5.3318712186	4.27622895167	5.40735321167	7.42520370605	5.9066913532	3.85301356055
alpha_rarefaction_40128_4.txt	40128	4	4.38809137453	4.58544611284	5.89807228011	5.38348730401	3.85264018149	5.17753592414	5.23598803759	5.35783560272	4.90837653399	4.78968481471	5.92431502888	5.44928280798	4.8950744932	6.18169524448	5.30807067382	6.622656711	5.2033790002	5.32825442978	4.27794996438	5.40471277168	7.42583250319	5.90448613673	3.84846314854
alpha_rarefaction_40128_5.txt	40128	5	4.37887833433	4.58792421998	5.89901598945	5.3914848929	3.84698290241	5.17279758663	5.23927844524	5.34079891682	4.9150155997	4.78878908555	5.92102616972	5.45375308445	4.88535946566	6.18724642071	5.3148653449	6.62083371989	5.20515135661	5.34014499908	4.26891510916	5.40286769848	7.42411015791	5.90002360702	3.85635840645
alpha_rarefaction_40128_6.txt	40128	6	4.38233273445	4.58525422235	5.88735627351	5.3951544873	3.85196540435	5.19388224748	5.24328068897	5.3531878999	4.91712435946	4.78775008608	5.92028794753	5.45477145336	4.89009305794	6.18242161835	5.31924905556	6.61796772913	5.1991382041	5.33144315474	4.27699455128	5.40270626104	7.43452624549	5.9033510483	3.85239392105
alpha_rarefaction_40128_7.txt	40128	7	4.37434275253	4.596375823	5.8988642081	5.39570869186	3.84682588496	5.18517049686	5.24142744243	5.35030743426	4.91680636975	4.77979380169	5.92464597914	5.45412029739	4.88901572315	6.18481641942	5.320892551	6.63209867764	5.20700247648	5.33705931578	4.27047212609	5.40525335581	7.42302305065	5.90764463884	3.85199868174
alpha_rarefaction_40128_8.txt	40128	8	4.37848367084	4.59109159148	5.89769960134	5.38723668488	3.84397824809	5.19123840716	5.24263600368	5.34779291558	4.92109221943	4.78449457472	5.92017777055	5.45816733771	4.89559242523	6.18511564872	5.31166260221	6.61431058871	5.20564516678	5.33747668234	4.27066401246	5.3979087723	7.4266158353	5.91045144573	3.85646873857
alpha_rarefaction_40128_9.txt	40128	9	4.37972744738	4.59191554114	5.89823557839	5.38729493729	3.84677078858	5.18017798556	5.24401237324	5.35536188133	4.91928999482	4.78409463587	5.92422664987	5.45310786751	4.89305297537	6.18259688923	5.31223822249	6.6124470722	5.19908798996	5.3303215578	4.26492740528	5.39970238744	7.41642089086	5.91917273607	3.85064958658
alpha_rarefaction_40128_10.txt	40128	10	4.37692687152	4.59369657007	5.90041478233	5.39724197641	3.84958474	5.17861410224	5.23883492111	5.34648670231	4.91308843061	4.77324208248	5.92811617135	5.44896444588	4.88820513133	6.18121976247	5.30591576013	6.62521387547	5.20520073617	5.33321427011	4.26398419671	5.40652211642	7.42690013668	5.91222811086	3.85820734417
alpha_rarefaction_40128_11.txt	40128	11	4.37288979869	4.58087190341	5.89219817958	5.38405669226	3.84129808292	5.17972995234	5.25000831159	5.34845959215	4.92046846863	4.79173904674	5.92483151814	5.45458838189	4.89784384045	6.18631536981	5.31772827291	6.62650167695	5.20783689648	5.33014215564	4.2702970754	5.40918830932	7.42029342759	5.90877634234	3.86109612058
alpha_rarefaction_40128_12.txt	40128	12	4.38051910504	4.58979670484	5.90430275198	5.3854287157	3.84599985243	5.18633942439	5.23848534367	5.35168477193	4.91295897171	4.78847696383	5.91480101136	5.45362235383	4.89141321454	6.19011322528	5.31741349266	6.62068514875	5.20866265989	5.32994223379	4.27181746538	5.41514819366	7.42335648749	5.90236734433	3.85524249132
alpha_rarefaction_40128_13.txt	40128	13	4.38178892063	4.58871712017	5.89377407987	5.39246825366	3.83954564746	5.18543508074	5.24247841798	5.34769379511	4.91306361713	4.7800478267	5.91404312598	5.45455367735	4.8952295345	6.18390741871	5.31854400521	6.61471002909	5.19927997507	5.32889176086	4.26874980017	5.40743998616	7.43135505649	5.91150426366	3.85731675365
alpha_rarefaction_40128_14.txt	40128	14	4.38504337491	4.59198977022	5.89349508157	5.39445094065	3.84977266544	5.18494386349	5.24212527421	5.35401844619	4.91602793762	4.78574615235	5.92012531827	5.4585790069	4.89088773056	6.18870421757	5.31496009363	6.61478706812	5.20604993341	5.3402248207	4.27449257523	5.41742064486	7.42702663416	5.90897605138	3.85270716132
alpha_rarefaction_40128_15.txt	40128	15	4.38293930225	4.5928415389	5.89388171145	5.38371366504	3.84519825132	5.18863350679	5.23839393243	5.35019746895	4.91141453443	4.78779505547	5.92160701262	5.44906987006	4.89079127809	6.18827732329	5.32468928222	6.62730142501	5.20667328898	5.33624016743	4.27037046781	5.41280312077	7.42347891065	5.91003835269	3.85545913407
alpha_rarefaction_40128_16.txt	40128	16	4.37333013524	4.57838986036	5.89706946481	5.3822622167	3.84970854442	5.18016378597	5.24078913815	5.34703330778	4.92139632358	4.78909210301	5.92794218217	5.45635224179	4.88964087179	6.18017309451	5.30857331898	6.62748224069	5.21213724135	5.33433285952	4.26912633005	5.40919247965	7.42661569663	5.91095374379	3.84998623563
alpha_rarefaction_40128_17.txt	40128	17	4.38247709723	4.5918426964	5.90514127548	5.39015214003	3.85008536154	5.17888699691	5.2419339082	5.34958459544	4.9209640459	4.7914305302	5.92341965087	5.44737727127	4.89281659259	6.18664323694	5.31065576654	6.61903998169	5.20916589907	5.32794265996	4.2698909125	5.39946970479	7.4208529971	5.90486010582	3.84813131739
alpha_rarefaction_40128_18.txt	40128	18	4.37963852393	4.57846518172	5.89953003401	5.38528356671	3.84095530405	5.18994988222	5.2375033932	5.34850878549	4.91622940441	4.78823741111	5.92159953328	5.46504292225	4.88606311384	6.18414920617	5.30939821119	6.61875577719	5.21103782615	5.33193766415	4.27482479637	5.40991651337	7.42896760896	5.91383051775	3.84525792006
alpha_rarefaction_40128_19.txt	40128	19	4.38177207936	4.58849102502	5.90492502267	5.39000368063	3.84716078466	5.18806513659	5.24342589274	5.34871853376	4.91239011134	4.78470225376	5.92248397902	5.4517088558	4.89768791101	6.18504820469	5.31971565162	6.61727768557	5.19901115775	5.33066668676	4.26551429092	5.40924992159	7.42198597528	5.90539522298	3.86234645591
alpha_rarefaction_41671_0.txt	41671	0	4.38487027701	4.58790465978	5.89584051241	5.38422613913	3.84973813773	5.18295244624	5.24408065241	5.34992016644	4.91391082214	4.79408632098	5.92258850871	5.45626238123	4.8887265668	6.18372105186	5.30850757529	6.61645437031	5.19918891548	5.32780748952	4.27549877657	5.4021544377	7.43142333378	5.91532455599	3.85108842883
alpha_rarefaction_41671_1.txt	41671	1	4.38109904586	4.59083234573	5.88881962264	5.39668332075	3.84586283874	5.1855422864	5.24257920192	5.34595766466	4.91831978794	4.78869264141	5.91953238884	5.44793850401	4.89140731017	6.18822671034	5.31117803176	6.62972437832	5.19563514527	5.3341419466	4.27699402034	5.40674582702	7.4265520217	5.91073626155	3.84750573649
alpha_rarefaction_41671_2.txt	41671	2	4.37646055533	4.58969054479	5.89811093655	5.39040029445	3.84766312028	5.18513751008	5.23816976715	5.3424308407	4.91949275585	4.7776214118	5.92251119453	5.45609620382	4.89016120531	6.18648434162	5.31650922602	6.61870066867	5.20818356573	5.33225835347	4.2712758267	5.41169268461	7.42170275395	5.90831245397	3.85737053713
alpha_rarefaction_41671_3.txt	41671	3	4.37785134119	4.58768695771	5.90341849545	5.39283443164	3.84873192398	5.18390979384	5.23656581787	5.34547046164	4.91131847742	4.78852962268	5.91988597716	5.45075281099	4.88853588337	6.18208933671	5.30894216439	6.62037756308	5.20556402462	5.33126970276	4.27011758018	5.41267462277	7.41791820412	5.90809115051	3.8527866595
alpha_rarefaction_41671_4.txt	41671	4	4.38768288596	4.58985314562	5.89827791117	5.38658208095	3.84702571955	5.18696064456	5.24696090324	5.35013619843	4.91821232742	4.78698545665	5.9324746289	5.45319751041	4.88879820665	6.18635205475	5.31537006339	6.62096025026	5.21214865823	5.33777791964	4.27085191416	5.40820812304	7.41580443563	5.91122353417	3.85013293812
alpha_rarefaction_41671_5.txt	41671	5	4.38255779837	4.58717052247	5.90109984846	5.40108829717	3.84904691152	5.18013717764	5.24681179495	5.35469197193	4.91122437853	4.78553146382	5.92318732972	5.44961058335	4.88811895984	6.18042147145	5.3196426868	6.62435649493	5.21137491145	5.33604000846	4.2701987158	5.4117516157	7.42832310739	5.90061278593	3.85869276119
alpha_rarefaction_41671_6.txt	41671	6	4.37830094763	4.58791072401	5.89588374007	5.38489098861	3.85337282182	5.18544246916	5.24217240145	5.35288372267	4.91391382685	4.78987195393	5.92387300666	5.45529626711	4.89195847459	6.18530301762	5.31501328936	6.62417613325	5.19807734567	5.33297427944	4.2748282841	5.4039494827	7.41991664209	5.91113959041	3.85392923012
alpha_rarefaction_41671_7.txt	41671	7	4.37691612682	4.58509952787	5.89761412279	5.38711012727	3.84712071062	5.18539755653	5.24111516434	5.34695733675	4.92189064535	4.78992186694	5.92258531066	5.45654254725	4.88961410616	6.18327671239	5.31523923486	6.62432686623	5.20466848562	5.328614642	4.26899950446	5.39556219894	7.42158887697	5.91102214475	3.85938908319
alpha_rarefaction_41671_8.txt	41671	8	4.37947010051	4.5854128227	5.90110168075	5.39396681931	3.84696221994	5.18433905638	5.24392988353	5.34602063389	4.9196620751	4.78300838712	5.92649321917	5.46107411392	4.89215843121	6.18443847404	5.3141629412	6.62528174162	5.19878184563	5.33756704329	4.28214397911	5.40516445342	7.41924389115	5.91841533659	3.85242309737
alpha_rarefaction_41671_9.txt	41671	9	4.37489736897	4.59030161473	5.89580528255	5.38905099119	3.84759303097	5.18358114624	5.2409534049	5.3526963466	4.91486691224	4.7876751071	5.91873367485	5.45426065355	4.89103080616	6.17981768217	5.31367706059	6.62011397324	5.20152265727	5.33120176763	4.27216345987	5.40785636526	7.42947831692	5.91041396562	3.8533144646
alpha_rarefaction_41671_10.txt	41671	10	4.37602921528	4.58965977551	5.90236286668	5.39303635966	3.84238838416	5.18226788321	5.24471681102	5.3490489531	4.92350429143	4.78676843995	5.92184414526	5.45340041583	4.88921350006	6.18363556573	5.30434976929	6.61720121735	5.20704589518	5.33333750348	4.27413632093	5.41378740799	7.42667760035	5.90692480029	3.85896160781
alpha_rarefaction_41671_11.txt	41671	11	4.38749377002	4.58594244916	5.89909205411	5.38545200236	3.8424546457	5.18208034055	5.24180756304	5.35206718727	4.92134283132	4.77984971364	5.92313046794	5.46270440994	4.88669253835	6.1853527226	5.31008971615	6.6291012299	5.20770423268	5.33126939723	4.28464094425	5.39897420997	7.42600895314	5.90928413296	3.8551624008
alpha_rarefaction_41671_12.txt	41671	12	4.38037674365	4.58600858098	5.90142400944	5.3811673424	3.84744399116	5.18354989829	5.24235369387	5.34505578546	4.91458349282	4.78210074621	5.92012230648	5.45335970512	4.88631429538	6.18627267741	5.30854375251	6.61154876285	5.20931550746	5.33759425968	4.27289986039	5.41049596608	7.42082134196	5.90528008028	3.86149391174
alpha_rarefaction_41671_13.txt	41671	13	4.37580028433	4.59399058905	5.89779562652	5.38955314258	3.84579439641	5.18008486016	5.24376843678	5.35081875501	4.92039279634	4.78848593906	5.92535143426	5.4537683931	4.89148955976	6.18465983093	5.3166764749	6.61603615596	5.2008266119	5.33611308197	4.2670335849	5.40068684563	7.42976224866	5.91402614865	3.85178992993
alpha_rarefaction_41671_14.txt	41671	14	4.37964482865	4.58189867701	5.89733917776	5.38601994923	3.84261876572	5.18092959228	5.24660514869	5.34984079949	4.91377667354	4.78757995537	5.92717143314	5.45761044193	4.88814879298	6.18561743191	5.30993940897	6.62332950136	5.20887759457	5.33636368987	4.26454114804	5.40972117268	7.41033022288	5.90641342305	3.8493741676
alpha_rarefaction_41671_15.txt	41671	15	4.37547905051	4.5916768145	5.89705846402	5.39144692003	3.84193133539	5.18466825497	5.2419791735	5.34820100838	4.91937799242	4.78506914327	5.92463301844	5.4472405732	4.88076929525	6.18610721973	5.31532237119	6.6179958194	5.20867749019	5.33261239744	4.2798012897	5.41205170432	7.42367421392	5.90901539118	3.84565202389
alpha_rarefaction_41671_16.txt	41671	16	4.37854184136	4.58575424698	5.89578745832	5.39313296333	3.84424039602	5.17947556814	5.24154160767	5.34750492582	4.92036198167	4.78366139393	5.92027674483	5.45586933683	4.88748779618	6.17904328065	5.31638067519	6.63406655851	5.20526940688	5.33365870707	4.26699228557	5.40850438066	7.42623946127	5.91134802742	3.85401005233
alpha_rarefaction_41671_17.txt	41671	17	4.38073510786	4.58830395631	5.89110438234	5.38579269092	3.8492270084	5.18408708342	5.24458092055	5.35094110295	4.91268945533	4.78531297827	5.91932208395	5.45942738832	4.89079577892	6.18752864176	5.31268209129	6.62159834256	5.19809738427	5.33060921359	4.26936832016	5.40427405519	7.42078218153	5.90798011444	3.85680073833
alpha_rarefaction_41671_18.txt	41671	18	4.37697469585	4.58779744189	5.90022094268	5.38753436707	3.8420617945	5.18544942739	5.24159605191	5.35308326992	4.91615477092	4.77972077043	5.91724406724	5.45322961347	4.89007326102	6.18712745088	5.31772693423	6.61727483745	5.19579737525	5.33177496995	4.26890792132	5.40686225848	7.42366690759	5.91945533369	3.84893800072
alpha_rarefaction_41671_19.txt	41671	19	4.38036699476	4.59089692823	5.89224451693	5.39113554268	3.84718879103	5.17999195368	5.24142545611	5.34827592042	4.90960132126	4.78041261376	5.92452111288	5.45680207036	4.88681142854	6.18245231925	5.31711902859	6.6238422422	5.20722650322	5.33325664789	4.27337514208	5.40957685889	7.4176464605	5.90769308601	3.8446413457
alpha_rarefaction_43214_0.txt	43214	0	4.37931185161	4.58981715606	5.89365366182	5.38819992875	3.84249306441	5.18620627593	5.24127495342	5.35437676555	4.91705272884	4.7797387973	5.91922599504	5.45119364751	4.89595875889	6.18934306176	5.3135321015	6.62370079032	5.19872836421	5.33740154306	4.27462155604	5.40972597338	7.42259029951	5.90864955151	3.8480647877
alpha_rarefaction_43214_1.txt	43214	1	4.380539767	4.59086023809	5.90041599395	5.38535694399	3.84447539231	5.18514534263	5.24317373975	5.3455972528	4.91745763439	4.78486426728	5.91609531727	5.4525354402	4.89311371377	6.18590238981	5.3151693555	6.63089514938	5.19467683453	5.33445149263	4.27182284779	5.40589174918	7.42332270707	5.91091027426	3.85561624915
alpha_rarefaction_43214_2.txt	43214	2	4.37442750489	4.58573568204	5.89914736668	5.38938466285	3.85106109549	5.18474626179	5.24171113448	5.34212691837	4.91086543061	4.78124840829	5.92477443405	5.45657165002	4.89343723598	6.18104451501	5.3148421044	6.6242241213	5.20332413436	5.33129293889	4.27098815189	5.40393656983	7.42505110581	5.90906110385	3.85541263502
alpha_rarefaction_43214_3.txt	43214	3	4.37958164524	4.58539471014	5.89531853396	5.39425484429	3.8412322576	5.18081289026	5.23906810395	5.35232662202	4.91637141202	4.78759060447	5.92363242709	5.45654863508	4.8930004676	6.18740638248	5.31400606236	6.62597854405	5.20239408273	5.33362448477	4.27239038181	5.40590662422	7.41859855889	5.9136750572	3.85088805008
alpha_rarefaction_43214_4.txt	43214	4	4.37956539105	4.58783190127	5.89912325887	5.3903786451	3.84698912538	5.18699166052	5.23832003129	5.34946437687	4.9199663497	4.78975199259	5.92204584506	5.45050336296	4.89297961997	6.18852857213	5.31086164041	6.62280129623	5.19378942336	5.33486321354	4.27767654926	5.41039278965	7.42508481475	5.90465283406	3.85539111211
alpha_rarefaction_43214_5.txt	43214	5	4.38309045178	4.58686149505	5.89461609466	5.3874688725	3.84666987861	5.18487004154	5.24174632889	5.34307215781	4.91617303203	4.78421584816	5.92219577292	5.45971800182	4.8906186612	6.18317519137	5.314402569	6.62699910149	5.20599635668	5.33615306962	4.27134696569	5.40494396793	7.42803589531	5.91254540467	3.85305706806
alpha_rarefaction_43214_6.txt	43214	6	4.38269700787	4.58748388628	5.89982234724	5.39044025584	3.84525167693	5.18275494561	5.24147693748	5.35099282547	4.91746541316	4.78690661186	5.92132678056	5.45327107712	4.88764609436	6.18403920955	5.31045418221	6.62241352171	5.2020940049	5.32900333816	4.27706835007	5.40522577144	7.42966693401	5.91028948263	3.85711619053
alpha_rarefaction_43214_7.txt	43214	7	4.38026782871	4.58895837048	5.8986581084	5.38693442806	3.8475868711	5.18330217257	5.23997815587	5.35282208184	4.91377323212	4.78535578793	5.9215389139	5.4575369135	4.88948596378	6.1847753741	5.31403936587	6.62408881675	5.21001742822	5.32687477604	4.27592942496	5.40399037611	7.42851231766	5.90645755731	3.85753067182
alpha_rarefaction_43214_8.txt	43214	8	4.37839901784	4.58752848556	5.89843479709	5.39695133596	3.84793304164	5.18596677069	5.24590123801	5.34582475792	4.9145403452	4.78640056578	5.91997396064	5.45390464367	4.89044751347	6.18456145499	5.3096141911	6.62002666544	5.19950706956	5.33646808789	4.27089111997	5.40805487898	7.42173681522	5.9121055168	3.85366878067
alpha_rarefaction_43214_9.txt	43214	9	4.3816050037	4.58578291686	5.90158040939	5.38469573286	3.84470114959	5.18803764915	5.24208669571	5.34653820218	4.91305298954	4.78690234005	5.91693009668	5.45108193456	4.88877946231	6.18908836825	5.30993088493	6.62112957827	5.20575971099	5.33295233694	4.27051737563	5.40119894325	7.428806173	5.9065694423	3.84973901166
alpha_rarefaction_43214_10.txt	43214	10	4.38047012716	4.58759963829	5.89285667826	5.39107598357	3.8511460255	5.18835066095	5.24683537612	5.34957870196	4.91283320521	4.78776519076	5.92164626949	5.45174384487	4.89448894682	6.18742226674	5.31000648652	6.61961937987	5.20217779693	5.33100332147	4.2736515346	5.40840541594	7.42605492135	5.90887288863	3.85675738507
alpha_rarefaction_43214_11.txt	43214	11	4.38001775991	4.58739679137	5.89409764197	5.38039522222	3.8454491557	5.19015312583	5.2406542117	5.34930212108	4.9187141004	4.78745240316	5.92110392075	5.45286223928	4.89015245881	6.18331434974	5.31245979069	6.62081356575	5.20638465689	5.33107607988	4.27124358786	5.40971444743	7.42239884958	5.91113333249	3.86063633333
alpha_rarefaction_43214_12.txt	43214	12	4.38179259082	4.58477139787	5.90366418092	5.39397802691	3.84481632184	5.18076145669	5.24311151216	5.35039286019	4.91461955237	4.78449269563	5.92583677075	5.45446428487	4.89001983429	6.18995837647	5.31819933872	6.62352340097	5.20769465377	5.3304514294	4.26989994544	5.40538201255	7.42805163122	5.91477979033	3.85653037318
alpha_rarefaction_43214_13.txt	43214	13	4.37960001606	4.58847490937	5.90113893179	5.39085303427	3.84091684756	5.19173448403	5.23958415703	5.34845801704	4.92083408439	4.78471164354	5.92022026433	5.46081205224	4.89237988745	6.18431047591	5.31700581953	6.62070421122	5.2047850477	5.33496782302	4.27073485568	5.40902448781	7.42442581672	5.91303227382	3.85381040493
alpha_rarefaction_43214_14.txt	43214	14	4.3796990852	4.58946722691	5.89675350438	5.38958459659	3.84528684549	5.1872797712	5.2391422188	5.35080712268	4.91755357024	4.78696644274	5.9257668197	5.45333246978	4.88904392494	6.1865198337	5.31396276347	6.6243801715	5.2005231619	5.33479706723	4.26869119566	5.40794565867	7.42585368213	5.91348402203	3.85804675959
alpha_rarefaction_43214_15.txt	43214	15	4.38550664069	4.59239231283	5.89634045235	5.38040576558	3.84643528062	5.17998739764	5.2388077355	5.35078314055	4.91820499133	4.78636599369	5.92063071497	5.45926719346	4.89024865203	6.18410401292	5.31362699628	6.62522184803	5.20274976975	5.33131893858	4.27231532771	5.40659989597	7.42469454308	5.90681026486	3.85212097348
alpha_rarefaction_43214_16.txt	43214	16	4.38175896483	4.59060560115	5.89583910375	5.38444195648	3.85033691094	5.18475415616	5.24223240692	5.34775102752	4.91842537027	4.7928479682	5.92011838844	5.45895774002	4.8900677142	6.18542925523	5.31668730862	6.62646256955	5.19973933083	5.34051922736	4.26946305116	5.40557621823	7.42534146064	5.90969172806	3.85433537061
alpha_rarefaction_43214_17.txt	43214	17	4.37904108821	4.58927998989	5.89679898204	5.38911354117	3.8431141061	5.18660121685	5.24428772552	5.34921518483	4.90963807094	4.78489155349	5.92135320894	5.45463743802	4.88969807641	6.18962897544	5.31440419253	6.61991449493	5.20038678815	5.33666728592	4.27543571595	5.40504714094	7.42313901882	5.91255491683	3.85254846866
alpha_rarefaction_43214_18.txt	43214	18	4.37672162185	4.59013018999	5.89510331458	5.39186389192	3.84471808448	5.18429501631	5.24339095455	5.35161237959	4.91777287743	4.78872457461	5.92457698502	5.45098588653	4.89263429358	6.18620238778	5.31228571564	6.62689274251	5.20567175045	5.33526707564	4.27094429188	5.40644542666	7.42523341405	5.90911761606	3.85608065868
alpha_rarefaction_43214_19.txt	43214	19	4.3796372137	4.59157542276	5.90006594685	5.39246783293	3.8478370377	5.1907655203	5.24153718605	5.34223441258	4.91536730557	4.78366092541	5.91291467005	5.45828937245	4.88731058581	6.1846956057	5.3153481474	6.62648981473	5.20310843647	5.33388598863	4.27585973334	5.41060868814	7.41612063684	5.91218960914	3.85019763074
alpha_rarefaction_44757_0.txt	44757	0	4.37896427994	4.58903398223	5.90070586162	5.39230053497	3.84592594057	5.18279318935	5.23988894821	5.34898597527	4.91901816331	4.78908809205	5.92254992057	5.45738295002	4.89049660885	6.18494437511	5.31319116006	6.62328977217	5.20550600118	5.33400883189	4.27239383272	5.40696779054	7.4252743376	5.91170312224	3.85316576509
alpha_rarefaction_44757_1.txt	44757	1	4.37969253092	4.58962058765	5.89947085182	5.39438069984	3.84647096457	5.18867075133	5.24122467755	5.34672689612	4.91527749517	4.7837656379	5.92015440256	5.45466787803	4.89176842008	6.18654324357	5.31954018906	6.62676154197	5.20236451564	5.33251690965	4.272189066	5.40699975965	7.42556144411	5.90856750717	3.86098015345
alpha_rarefaction_44757_2.txt	44757	2	4.38099863227	4.5888737994	5.89973532301	5.39156767853	3.84595206076	5.18527947841	5.24277473385	5.35284557332	4.91202388015	4.78599435642	5.92279122644	5.45439195211	4.8915616208	6.18614643299	5.31173628242	6.62423922609	5.2055361797	5.33498275511	4.27011543527	5.40929879114	7.42254391864	5.91030378135	3.85662155102
alpha_rarefaction_44757_3.txt	44757	3	4.37653234565	4.58627696368	5.90022690964	5.39152170972	3.8483897551	5.18208807785	5.24142891599	5.35195308362	4.91806460214	4.78795531172	5.91988370425	5.45731971728	4.89047749629	6.18618347925	5.31412507873	6.62320980799	5.20571522074	5.33406711536	4.27386535585	5.40708838625	7.42035816889	5.91157225905	3.85719731033
alpha_rarefaction_44757_4.txt	44757	4	4.38375462716	4.589023546	5.90014333404	5.39119253153	3.84652521076	5.18611471275	5.24102929479	5.35036299438	4.91559310368	4.78492646194	5.92360207488	5.45810246602	4.88906359319	6.18476059201	5.31171045144	6.62551886638	5.20919233433	5.33462650561	4.27248329448	5.4058695014	7.42646016592	5.90946054074	3.85344019581
alpha_rarefaction_44757_5.txt	44757	5	4.3809356502	4.58852172694	5.89662900661	5.39200274146	3.84378817618	5.18372022168	5.24031931764	5.34498113312	4.91694014637	4.78892269962	5.92479033079	5.45792434134	4.88715955978	6.18598120041	5.31609944162	6.62239233246	5.20386664035	5.33207697732	4.27299606928	5.40803637735	7.42332340735	5.90728455095	3.85777408318
alpha_rarefaction_44757_6.txt	44757	6	4.38052597015	4.58998674135	5.89084585578	5.38880902266	3.84792568153	5.18624034626	5.23924233013	5.34913266413	4.91582669291	4.7894728389	5.91993378995	5.45920610438	4.89237483659	6.18338897691	5.31506580872	6.62243573793	5.20353059709	5.3372585677	4.27365946239	5.40891934955	7.42149038047	5.90910284949	3.85176444437
alpha_rarefaction_44757_7.txt	44757	7	4.38099742886	4.58839640655	5.89549582133	5.38661407022	3.84267193918	5.18656439388	5.24296679499	5.35019865975	4.91490435625	4.79023987935	5.92035442218	5.45832238472	4.88815028948	6.18400399816	5.31332238954	6.62559909194	5.20460518218	5.33443342562	4.26629430722	5.40559460247	7.4310220479	5.91194440991	3.85044282611
alpha_rarefaction_44757_8.txt	44757	8	4.38147107065	4.58919450666	5.89707807319	5.38848646908	3.84481389246	5.18428329428	5.24076370679	5.34751646552	4.9153229956	4.78443153393	5.91987789188	5.45246594958	4.88879121705	6.18255524341	5.31143408196	6.63001160025	5.20438151817	5.33752902707	4.2743551316	5.40196072301	7.42265917031	5.90537695296	3.85643865133
alpha_rarefaction_44757_9.txt	44757	9	4.3818857752	4.58829806704	5.8963188595	5.38890062017	3.84755024527	5.1853515102	5.2454729039	5.34721748171	4.9172678941	4.78806622507	5.92441415257	5.45413105559	4.89157105084	6.18568613167	5.31272286137	6.62543523521	5.20562187243	5.33263900715	4.27213108036	5.40720304352	7.42278629037	5.90610241061	3.85719160617
alpha_rarefaction_44757_10.txt	44757	10	4.38229530169	4.58969995451	5.90092838886	5.38895242254	3.84648333658	5.18210407389	5.242718673	5.3499349292	4.91783606694	4.78724067476	5.92237228079	5.45623138912	4.88873459877	6.18391575731	5.31171357435	6.62711998611	5.20603642757	5.3304238562	4.27153662695	5.40468225323	7.42341026052	5.90964947122	3.85128083734
alpha_rarefaction_44757_11.txt	44757	11	4.38110452888	4.5889776683	5.90172863287	5.38817725289	3.84548766107	5.18662844342	5.24338720345	5.34755758029	4.91969234566	4.7903812078	5.92081551448	5.45884319426	4.88944451566	6.18533944752	5.30821119969	6.62505405685	5.20493567342	5.3301508219	4.27081489661	5.40489848313	7.42560282819	5.90944885244	3.85054861895
alpha_rarefaction_44757_12.txt	44757	12	4.37989656557	4.58867554144	5.89354636576	5.39125229975	3.84526559355	5.1843596573	5.24042986998	5.35241754337	4.92043874277	4.78826803847	5.91931192805	5.45820013928	4.89046432411	6.18540068912	5.31150420847	6.6281456041	5.20777430254	5.33337834775	4.27213966468	5.40809350488	7.42481474945	5.91048221738	3.85730208714
alpha_rarefaction_44757_13.txt	44757	13	4.38063692184	4.59191729874	5.89836343112	5.39229990716	3.84753764619	5.18346599507	5.2412596243	5.3489281332	4.91762523167	4.78594759312	5.92173588015	5.45355184049	4.89040011563	6.18314824958	5.31328867953	6.6262678083	5.20510458874	5.32990715004	4.27353433706	5.41118678957	7.42681455166	5.91220616414	3.85327648147
alpha_rarefaction_44757_14.txt	44757	14	4.37939281971	4.58967509553	5.89884617755	5.39156776947	3.84402493922	5.18606717226	5.24084418436	5.34947293515	4.91777178303	4.7856470511	5.92361178652	5.45634180562	4.89129097098	6.18496491464	5.31377628777	6.62404477619	5.20171435111	5.33297512595	4.27221704937	5.40110173249	7.42717276385	5.90760398663	3.85250518436
alpha_rarefaction_44757_15.txt	44757	15	4.37874081678	4.59020798482	5.90045076286	5.38832903583	3.84553557028	5.18330592313	5.24207794875	5.35285979253	4.91651932947	4.78633029625	5.92438133289	5.45536758942	4.89057262613	6.1862271042	5.31695154495	6.62388295518	5.20579972793	5.33363554096	4.27515688102	5.40299750168	7.42235010533	5.91118875388	3.85654263879
alpha_rarefaction_44757_16.txt	44757	16	4.38023556765	4.59020558559	5.89745278129	5.38677121011	3.84648786138	5.18161847736	5.24102377866	5.34901257499	4.91583842051	4.78737903	5.92041273318	5.4556417813	4.89136299861	6.18695175986	5.31620738278	6.62224052472	5.2091066076	5.33450931557	4.27345909029	5.40375640908	7.42159679074	5.9105404107	3.85607509475
alpha_rarefaction_44757_17.txt	44757	17	4.38262008082	4.59119185569	5.90275988497	5.39093526359	3.84638306304	5.18592691192	5.23944478558	5.34950392763	4.91635324723	4.78812204118	5.92090366987	5.45530217907	4.89123279381	6.18275505932	5.31251224662	6.62722403495	5.20412782234	5.32956651905	4.27282725321	5.40356717052	7.42579202761	5.90840333711	3.85290550186
alpha_rarefaction_44757_18.txt	44757	18	4.38164204485	4.58809132598	5.89885096181	5.3887724442	3.84779424919	5.18528705496	5.241245831	5.34930624431	4.91759371179	4.78823825935	5.91818857276	5.45374625753	4.88904796648	6.18662608283	5.31542733935	6.62158676819	5.20041335559	5.33507336273	4.27076682916	5.4081264509	7.42299787011	5.91167752618	3.85105053375
alpha_rarefaction_44757_19.txt	44757	19	4.38078875872	4.58749944076	5.89953385593	5.390477456	3.84940658427	5.18516678512	5.24165422517	5.34808170604	4.91603820421	4.78659952037	5.92514689577	5.45471598262	4.89036702379	6.18454112793	5.31414550026	6.62715218506	5.2080448238	5.33421766497	4.27450988857	5.40710272869	7.42778735893	5.91008666758	3.85523526933
alpha_rarefaction_46300_0.txt	46300	0	n/a	n/a	5.89922809689	5.39056859263	3.84585259284	5.18470506147	5.2423917524	n/a	4.91645347127	n/a	5.92145396487	n/a	n/a	6.18629389506	5.31283840773	6.62487465191	5.20477511178	5.33402629523	4.27189771736	n/a	7.42545086353	n/a	3.85473940964
alpha_rarefaction_46300_1.txt	46300	1	n/a	n/a	5.89884328525	5.38978722087	3.84608286112	5.18452720999	5.24233143249	n/a	4.91715669556	n/a	5.92224514002	n/a	n/a	6.1864032354	5.31310762454	6.62480401948	5.20514650857	5.33396921072	4.27233072088	n/a	7.42538204582	n/a	3.85438217459
alpha_rarefaction_46300_2.txt	46300	2	n/a	n/a	5.89895271008	5.39037292476	3.84609109602	5.18389125448	5.24254326372	n/a	4.91737312769	n/a	5.92191888706	n/a	n/a	6.18641161608	5.31316368137	6.62470158268	5.20525556881	5.33386025774	4.27180038082	n/a	7.42558006205	n/a	3.85461740533
alpha_rarefaction_46300_3.txt	46300	3	n/a	n/a	5.89954855924	5.38955495139	3.84638820507	5.18410567688	5.242563482	n/a	4.91736572053	n/a	5.92151868654	n/a	n/a	6.186437889	5.31267886887	6.62484818351	5.20517790783	5.33360280799	4.27131089699	n/a	7.42504784464	n/a	3.85480793728
alpha_rarefaction_46300_4.txt	46300	4	n/a	n/a	5.89885595227	5.3900967695	3.84598805866	5.18438113935	5.24207947719	n/a	4.91713180718	n/a	5.92206017914	n/a	n/a	6.18653432551	5.31374290021	6.62487465191	5.20469192553	5.33390477965	4.27264836636	n/a	7.42547587816	n/a	3.85418979473
alpha_rarefaction_46300_5.txt	46300	5	n/a	n/a	5.89892228578	5.39009478121	3.84607805725	5.18436847319	5.24240802743	n/a	4.9175034747	n/a	5.92182486455	n/a	n/a	6.18611983624	5.31307164636	6.62479611321	5.20447453013	5.33355719029	4.27209147631	n/a	7.42546921625	n/a	3.85396168773
alpha_rarefaction_46300_6.txt	46300	6	n/a	n/a	5.89891499354	5.38972123749	3.84620320165	5.1840091662	5.24252069077	n/a	4.91698978894	n/a	5.92140165108	n/a	n/a	6.18615211973	5.31330804699	6.62473294472	5.20451839457	5.33349119486	4.27179002281	n/a	7.42465524413	n/a	3.85453922786
alpha_rarefaction_46300_7.txt	46300	7	n/a	n/a	5.89893487815	5.39040067437	3.84606323415	5.18398242768	5.24221277187	n/a	4.91740818349	n/a	5.92211317957	n/a	n/a	6.18660382945	5.31313725377	6.62481709699	5.20507213541	5.33384736478	4.27221874343	n/a	7.4255958297	n/a	3.85446951915
alpha_rarefaction_46300_8.txt	46300	8	n/a	n/a	5.89920479136	5.39011782194	3.84619643939	5.18422242396	5.24252769079	n/a	4.91711284738	n/a	5.92175781618	n/a	n/a	6.18660726934	5.31366575743	6.62479554198	5.20461815077	5.33377844995	4.27221976302	n/a	7.42497972862	n/a	3.85453149867
alpha_rarefaction_46300_9.txt	46300	9	n/a	n/a	5.89851386773	5.38956446592	3.84540968389	5.18387525974	5.24234816377	n/a	4.91720698143	n/a	5.92163712689	n/a	n/a	6.18636049917	5.31415343284	6.62468486802	5.20515480167	5.333643375	4.27231794796	n/a	7.42486530959	n/a	3.85392305986
alpha_rarefaction_46300_10.txt	46300	10	n/a	n/a	5.89890362252	5.39031297605	3.84615070268	5.18396339605	5.24223457809	n/a	4.91715929822	n/a	5.92195488939	n/a	n/a	6.186255828	5.31350015977	6.62475077892	5.20514794283	5.3339996716	4.27264277891	n/a	7.42560963159	n/a	3.85472840728
alpha_rarefaction_46300_11.txt	46300	11	n/a	n/a	5.89903670315	5.39019311736	3.84533128116	5.18383145984	5.24248059841	n/a	4.91724139333	n/a	5.92187664251	n/a	n/a	6.18620501975	5.31355916261	6.62472625897	5.20408706676	5.33313066268	4.27205336847	n/a	7.42452955482	n/a	3.85442585043
alpha_rarefaction_46300_12.txt	46300	12	n/a	n/a	5.89906413097	5.38978911461	3.84646835742	5.18430465408	5.24243773506	n/a	4.9172153997	n/a	5.9219339793	n/a	n/a	6.18649625489	5.31360958608	6.62472930142	5.2043582618	5.33404320922	4.27258123302	n/a	7.42588624718	n/a	3.85450244915
alpha_rarefaction_46300_13.txt	46300	13	n/a	n/a	5.89909924014	5.38963064634	3.84585817228	5.18415528386	5.24249352801	n/a	4.91690231723	n/a	5.92208666455	n/a	n/a	6.18640384186	5.31322358462	6.62485321481	5.20442313235	5.33435519852	4.27252755093	n/a	7.42549302491	n/a	3.85494800249
alpha_rarefaction_46300_14.txt	46300	14	n/a	n/a	5.89923922961	5.39004485831	3.84570739343	5.18442606684	5.24248623665	n/a	4.91717259911	n/a	5.92171197055	n/a	n/a	6.18636678742	5.31445317191	6.62479115387	5.20475642361	5.33386107687	4.27258889709	n/a	7.42540560832	n/a	3.854835144
alpha_rarefaction_46300_15.txt	46300	15	n/a	n/a	5.89927299889	5.39004233598	3.84584206985	5.18451662097	5.24209167474	n/a	4.91696287413	n/a	5.92172403199	n/a	n/a	6.18634047562	5.31321658248	6.62487465191	5.20438693013	5.33409029608	4.27165664742	n/a	7.42569047253	n/a	3.85506711027
alpha_rarefaction_46300_16.txt	46300	16	n/a	n/a	5.89888660341	5.39017933805	3.84558695826	5.18473875548	5.24217527548	n/a	4.91725621734	n/a	5.92185286972	n/a	n/a	6.18635143227	5.31379835218	6.62484818351	5.20446491881	5.33396175793	4.2717544595	n/a	7.42558449819	n/a	3.85448350853
alpha_rarefaction_46300_17.txt	46300	17	n/a	n/a	5.89873738109	5.38985023563	3.84597152068	5.18394323583	5.24198835908	n/a	4.91711914318	n/a	5.92197029058	n/a	n/a	6.18602025312	5.31359619431	6.62478704517	5.20509705703	5.33396890414	4.27206384675	n/a	7.42499274875	n/a	3.85372332592
alpha_rarefaction_46300_18.txt	46300	18	n/a	n/a	5.89848624833	5.39010647843	3.8459968065	5.18413048403	5.24250027926	n/a	4.9170681747	n/a	5.92180829972	n/a	n/a	6.18608161669	5.31338480785	6.6247970609	5.20431911257	5.33385085539	4.27227032928	n/a	7.42518130223	n/a	3.85489508854
alpha_rarefaction_46300_19.txt	46300	19	n/a	n/a	5.8995286915	5.38981769307	3.84573657164	5.18437593982	5.24223482309	n/a	4.9170799538	n/a	5.9214751705	n/a	n/a	6.1863335732	5.31422691999	6.62476556025	5.20487727035	5.33380953031	4.27174981671	n/a	7.42523882123	n/a	3.85408718755
