# Supplementary material for: The effects of genital myiasis on the diversity of the vaginal microbiota in female Bactrian camels
Source: BMC Vet Res. 2022 Mar 5;18:87. doi: 10.1186/s12917-022-03189-5 (PMC8897907; doi:10.1186/s12917-022-03189-5)
Supplement: Supplementary file 5 — Additional file 5. [file 12917_2022_3189_MOESM5_ESM.zip › MPL201709200_16s_yy/Treat1/B02_arare/alpha_rarefaction_plots/average_tables/chao1Description.txt]

# chao1.txt
# Description
xaxis: 10.0	1553.0	3096.0	4639.0	6182.0	7725.0	9268.0	10811.0	12354.0	13897.0	15440.0	16983.0	18526.0	20069.0	21612.0	23155.0	24698.0	26241.0	27784.0	29327.0	30870.0	32413.0	33956.0	35499.0	37042.0	38585.0	40128.0	41671.0	43214.0	44757.0	46300.0	
xmax: 47843.0
>> B10
color #808000
series 11.7166666667	162.419913934	199.461672198	223.710911458	234.353282138	246.528539895	257.837584014	275.461937488	280.012332137	282.756991112	300.006118972	292.656687401	290.710180284	299.672447292	302.794585378	299.231859197	306.504697661	306.702623169	307.652693838	309.011507243	301.291295433	305.887579813	304.021585521	305.44211914	306.510804498	304.608418885	305.813528508	304.760949722	303.013267952	303.521255473	303.945068027	
error nan	nan	nan	nan	nan	nan	nan	nan	nan	nan	nan	nan	nan	nan	nan	nan	nan	nan	nan	nan	nan	nan	nan	nan	nan	nan	nan	nan	nan	nan	nan	
>> A11
color #808080
series 26.075	337.551487232	424.173428599	445.385634808	483.798836677	495.700819407	506.780882532	519.652498591	522.918045283	530.804147051	542.258414699	541.335921849	543.080711402	545.462176782	545.598967447	543.959730394	552.221978932	551.697431066	555.845035974	558.500501429	552.065062818	556.007700084	554.933454464	554.504002726	557.903183028	554.787941614	559.701018591	558.21760329	559.722365835	560.901256042	562.277962348	
error nan	nan	nan	nan	nan	nan	nan	nan	nan	nan	nan	nan	nan	nan	nan	nan	nan	nan	nan	nan	nan	nan	nan	nan	nan	nan	nan	nan	nan	nan	nan	
>> A10
color #6b440b
series 22.2	242.390832047	313.904761328	353.873811549	369.50549368	411.910533995	418.491282616	433.524336098	437.386771217	453.959666472	451.358306985	464.048562522	481.030801698	468.901428955	482.856475235	472.893425083	474.440797628	486.727390967	483.100670051	485.435878021	486.519712873	483.504773677	483.168900897	488.214098306	486.603681617	486.783293348	487.146392956	487.725408689	488.501817984	491.004321981	nan	
error nan	nan	nan	nan	nan	nan	nan	nan	nan	nan	nan	nan	nan	nan	nan	nan	nan	nan	nan	nan	nan	nan	nan	nan	nan	nan	nan	nan	nan	nan	nan	
>> A13
color #f79679
series 15.175	119.208052642	149.651344611	177.378616082	178.103226337	193.800290902	201.913919941	204.416088368	224.369807716	222.277344548	223.95184265	219.61326028	221.748411824	227.671167487	230.448293109	234.783335009	227.339065408	226.276400804	228.496207189	232.204221916	231.194409951	230.697456845	231.538646765	229.883916895	230.314662583	231.225168146	230.418843549	232.357883729	233.124805841	230.639021579	nan	
error nan	nan	nan	nan	nan	nan	nan	nan	nan	nan	nan	nan	nan	nan	nan	nan	nan	nan	nan	nan	nan	nan	nan	nan	nan	nan	nan	nan	nan	nan	nan	
>> A12
color #02f40e
series 27.4	289.481903827	385.599596336	441.285377659	480.039466501	478.046345829	493.465851994	519.243040799	519.861136276	527.762913094	536.399652718	546.130368583	541.035723267	548.678603254	556.769834124	557.073425783	553.124871754	556.775917676	560.951338079	561.770183451	559.707618664	559.657511591	565.976334203	560.043026816	561.724078864	559.869310894	560.906212362	563.544659086	561.163175874	560.077393732	nan	
error nan	nan	nan	nan	nan	nan	nan	nan	nan	nan	nan	nan	nan	nan	nan	nan	nan	nan	nan	nan	nan	nan	nan	nan	nan	nan	nan	nan	nan	nan	nan	
>> B01
color #7da9d8
series 25.65	323.149851371	376.214507093	397.840862743	404.897159597	423.863287063	432.382231703	440.976829976	436.616184164	443.200528843	443.940593531	446.593589155	447.681955591	449.021652597	446.603626223	453.224401846	452.140014139	448.967123034	449.348560821	449.162306801	446.541781758	447.230726157	448.169754377	447.151719741	446.676327789	446.535761917	446.864553112	446.447992372	446.293148239	446.094228276	446.0	
error nan	nan	nan	nan	nan	nan	nan	nan	nan	nan	nan	nan	nan	nan	nan	nan	nan	nan	nan	nan	nan	nan	nan	nan	nan	nan	nan	nan	nan	nan	nan	
>> B03
color #80c99b
series 26.4	420.476295703	483.049550009	522.171852245	535.578228175	551.791834548	558.202977868	564.182314527	578.664719651	573.794553281	587.886705172	591.865875401	596.707472397	600.125065419	607.702860982	608.870919146	615.347369139	613.93451449	623.668823769	617.963188158	626.295162456	628.585700458	624.7723281	627.538901578	628.241389714	628.215347483	628.14701073	633.045499111	632.983461628	635.330126653	634.794117647	
error nan	nan	nan	nan	nan	nan	nan	nan	nan	nan	nan	nan	nan	nan	nan	nan	nan	nan	nan	nan	nan	nan	nan	nan	nan	nan	nan	nan	nan	nan	nan	
>> B02
color #fcc688
series 19.76	258.999432196	290.576303097	308.618101741	314.500546231	323.093518263	329.045387898	335.897186711	336.000184399	333.996943269	337.622217593	338.451378745	337.801732501	338.791676101	343.051309143	340.797024066	340.783890156	341.631916422	340.574338585	339.114496946	339.531862235	340.678552099	338.698811492	339.386572057	339.659631605	338.813995193	339.151569109	338.948607007	339.081058273	338.967619048	339.0	
error nan	nan	nan	nan	nan	nan	nan	nan	nan	nan	nan	nan	nan	nan	nan	nan	nan	nan	nan	nan	nan	nan	nan	nan	nan	nan	nan	nan	nan	nan	nan	
>> B05
color #fff899
series 26.95	203.493244774	251.865892917	276.439348319	294.486592259	301.932409651	299.780715926	305.137816086	311.322892253	311.376243464	320.308469107	319.048904264	324.61288356	328.099124066	323.844484938	325.860489501	328.655659615	332.057662753	328.18470813	329.607598323	330.187675009	334.961989951	332.837982361	332.661368385	333.32079123	332.356381446	333.807027092	333.821226014	334.785179067	334.301190078	334.166	
error nan	nan	nan	nan	nan	nan	nan	nan	nan	nan	nan	nan	nan	nan	nan	nan	nan	nan	nan	nan	nan	nan	nan	nan	nan	nan	nan	nan	nan	nan	nan	
>> B04
color #a287bf
series 21.325	236.279568769	306.666451715	322.072119992	343.894199869	359.264970731	363.719953913	373.655744867	374.147273026	380.586712051	390.064251547	388.977843409	388.941460811	391.786479498	392.218052275	400.441759425	398.090511625	400.786889958	405.560378805	407.520596524	404.191827062	399.208509782	402.403577348	403.399925764	403.688593134	403.621995383	403.239275862	404.471324155	402.986022088	402.630901664	402.601267345	
error nan	nan	nan	nan	nan	nan	nan	nan	nan	nan	nan	nan	nan	nan	nan	nan	nan	nan	nan	nan	nan	nan	nan	nan	nan	nan	nan	nan	nan	nan	nan	
>> B07
color #ed008a
series 19.585	365.426296853	478.773891888	526.519393382	554.288351712	588.041351221	595.199874174	603.369344061	624.16244138	639.121142906	642.792363226	647.245006996	657.00144011	658.580035645	663.646680924	661.658554015	670.033346621	664.923227044	666.546716098	672.648115163	671.941784882	678.598557655	678.934337474	674.104094581	677.612089655	675.149592236	678.133630611	675.283808782	677.9697726	674.856524424	nan	
error nan	nan	nan	nan	nan	nan	nan	nan	nan	nan	nan	nan	nan	nan	nan	nan	nan	nan	nan	nan	nan	nan	nan	nan	nan	nan	nan	nan	nan	nan	nan	
>> B06
color #c0c0c0
series 11.5416666667	129.008580704	159.724236722	179.725299881	179.607274383	187.863486303	195.132624889	198.143704051	193.594746107	202.829712629	203.849124852	204.526216462	202.016889649	206.296846688	204.541611419	207.237571563	206.909370114	204.756781549	205.41938024	204.682182282	206.278377498	206.695623942	205.786393346	206.176193537	206.421394143	206.117583516	206.674922288	206.204346338	206.645934291	206.494021748	206.3925	
error nan	nan	nan	nan	nan	nan	nan	nan	nan	nan	nan	nan	nan	nan	nan	nan	nan	nan	nan	nan	nan	nan	nan	nan	nan	nan	nan	nan	nan	nan	nan	
>> B09
color #c49c6b
series 25.45	309.519806614	414.051907166	448.920153302	526.752841903	526.586081384	561.286527262	573.968409056	591.286569975	589.99602653	606.292532338	619.997834551	625.802321061	634.95371643	634.708302567	638.899905151	655.083459954	647.385965255	642.25399624	652.513346876	648.872192436	645.292612014	651.363707032	651.752164596	644.143435173	645.662672792	644.170425869	642.725879199	642.214915125	639.622108984	nan	
error nan	nan	nan	nan	nan	nan	nan	nan	nan	nan	nan	nan	nan	nan	nan	nan	nan	nan	nan	nan	nan	nan	nan	nan	nan	nan	nan	nan	nan	nan	nan	
>> B08
color #00b6ff
series 31.175	710.943880535	815.253723893	848.637939925	875.559147058	900.632509681	907.823406257	914.206764087	920.602109657	928.232141909	926.439244933	928.08696837	937.147155535	938.782904265	942.374566549	944.767924673	948.343050171	950.034483071	946.051011432	955.28643606	953.584240807	950.500583235	958.533376765	955.662916213	959.841240518	959.969315605	963.148645195	964.576194677	966.444934331	968.958773858	970.666666667	
error nan	nan	nan	nan	nan	nan	nan	nan	nan	nan	nan	nan	nan	nan	nan	nan	nan	nan	nan	nan	nan	nan	nan	nan	nan	nan	nan	nan	nan	nan	nan	
>> A08
color #f49ac2
series 20.875	293.044568426	377.469756658	440.540706239	445.57681827	493.51371224	496.077948805	499.195050755	508.753655149	510.333635275	512.668961074	517.998455786	520.36238199	531.590855735	529.701675229	533.185183608	524.230066557	532.521454784	528.559729609	528.124353691	525.610318486	524.832300968	523.965725485	523.395252725	520.581882531	518.192841605	515.406231268	515.222416807	515.18629927	513.934041023	nan	
error nan	nan	nan	nan	nan	nan	nan	nan	nan	nan	nan	nan	nan	nan	nan	nan	nan	nan	nan	nan	nan	nan	nan	nan	nan	nan	nan	nan	nan	nan	nan	
>> A09
color #5da09e
series 14.375	178.006960535	211.053343752	234.992290085	247.141097162	247.287141396	263.069971917	270.399288419	269.469519428	269.81796104	272.411173774	274.316299042	273.27513258	277.406249326	274.666892321	273.950773537	277.225187726	275.255915	273.190182245	273.792691406	272.180288728	272.900217339	273.000059854	272.845858822	272.274486511	271.688582253	271.462609704	271.322469823	271.223646186	271.056322216	271.0	
error nan	nan	nan	nan	nan	nan	nan	nan	nan	nan	nan	nan	nan	nan	nan	nan	nan	nan	nan	nan	nan	nan	nan	nan	nan	nan	nan	nan	nan	nan	nan	
>> A02
color #0000ff
series 16.8	98.0899145299	103.835602453	126.607495829	135.828629773	138.5708004	153.310980437	147.420090326	152.058933274	150.116937714	151.887854108	153.484484716	152.399374744	155.151678176	152.857109222	154.124042682	151.876132977	151.354767135	152.822199985	151.476555798	152.283333056	150.937320831	151.100937527	151.071987841	150.620312751	149.167012944	149.790372624	149.350652831	149.049585103	149.065412593	nan	
error nan	nan	nan	nan	nan	nan	nan	nan	nan	nan	nan	nan	nan	nan	nan	nan	nan	nan	nan	nan	nan	nan	nan	nan	nan	nan	nan	nan	nan	nan	nan	
>> A03
color #f27304
series 23.225	354.039685921	404.239774641	415.803439873	426.677445603	439.880341944	452.575890325	454.955377447	462.823505155	471.267192357	468.377279757	464.226716968	470.227672282	477.00938653	478.131454113	472.750165464	477.939743755	479.127991445	476.26930056	483.201856289	479.548740141	478.138452638	478.808718621	480.029354297	480.140573311	481.265668925	481.598406314	481.240273884	481.832600669	481.720364951	482.762173913	
error nan	nan	nan	nan	nan	nan	nan	nan	nan	nan	nan	nan	nan	nan	nan	nan	nan	nan	nan	nan	nan	nan	nan	nan	nan	nan	nan	nan	nan	nan	nan	
>> A01
color #ff0000
series 13.46	143.56574588	183.101314474	219.138988477	231.737838991	241.876060253	246.747635572	256.696850997	269.592986492	266.604677479	266.184046667	273.904832147	265.761325004	271.658128312	267.841225253	271.39741797	272.45416099	275.570797593	275.991798691	274.483911577	269.618351427	266.918556296	267.0889034	265.819655434	265.928933875	264.323587898	263.006901138	263.381053737	263.34450301	262.140256385	nan	
error nan	nan	nan	nan	nan	nan	nan	nan	nan	nan	nan	nan	nan	nan	nan	nan	nan	nan	nan	nan	nan	nan	nan	nan	nan	nan	nan	nan	nan	nan	nan	
>> A06
color #ffff00
series 18.225	216.990497055	272.481680948	299.224745321	308.372019108	323.731674192	326.919015674	332.09781348	340.431580481	347.642330969	340.407891502	346.765003497	346.981943719	347.486875035	354.438791991	350.907133415	352.456216306	348.673492667	351.935731793	354.25848738	351.654048295	351.768146106	351.581534645	352.210807139	351.827634515	351.376018565	351.341033605	349.959950569	349.491410272	349.073533206	348.665265701	
error nan	nan	nan	nan	nan	nan	nan	nan	nan	nan	nan	nan	nan	nan	nan	nan	nan	nan	nan	nan	nan	nan	nan	nan	nan	nan	nan	nan	nan	nan	nan	
>> A07
color #7cecf4
series 18.25	171.159126686	222.244338942	240.379325368	276.848504902	279.055992385	297.129758911	298.418153667	301.960144891	296.278169407	301.236316019	313.600505834	311.381408512	313.954344879	311.01827176	315.783281941	312.239709978	310.858167476	315.036380538	313.749892202	310.224448337	310.28511972	311.160197398	307.910872589	308.392836565	304.972242068	305.50735413	305.137365972	304.779718363	304.38166916	303.363636364	
error nan	nan	nan	nan	nan	nan	nan	nan	nan	nan	nan	nan	nan	nan	nan	nan	nan	nan	nan	nan	nan	nan	nan	nan	nan	nan	nan	nan	nan	nan	nan	
>> A04
color #008000
series 22.275	261.024258807	287.134475561	315.337092801	317.813043422	341.688639279	340.221817772	355.261968989	358.777961941	362.497936148	365.592890608	365.968407233	367.834732078	371.082100553	374.429314969	374.900138847	375.539840701	374.761893962	377.844464236	377.822241596	378.494391096	374.709897321	374.577995417	375.072204765	375.091378809	373.099859504	372.383397252	371.960890515	371.554113138	370.929125307	370.711980676	
error nan	nan	nan	nan	nan	nan	nan	nan	nan	nan	nan	nan	nan	nan	nan	nan	nan	nan	nan	nan	nan	nan	nan	nan	nan	nan	nan	nan	nan	nan	nan	
>> A05
color #91278d
series 10.0666666667	106.509821429	118.317599206	127.828348388	133.551867006	146.678378215	146.871429825	152.116028533	153.553271326	156.10965713	158.780782526	159.4379758	159.566762885	157.718875161	157.93906506	158.607352748	162.023188626	157.572897974	158.99016966	159.099435696	158.129180589	156.594283773	157.779383647	156.780515344	155.624648038	155.604471819	155.409743458	155.375074159	155.254331874	155.108267546	155.0	
error nan	nan	nan	nan	nan	nan	nan	nan	nan	nan	nan	nan	nan	nan	nan	nan	nan	nan	nan	nan	nan	nan	nan	nan	nan	nan	nan	nan	nan	nan	nan	
