# Supplementary material for: The effects of genital myiasis on the diversity of the vaginal microbiota in female Bactrian camels
Source: BMC Vet Res. 2022 Mar 5;18:87. doi: 10.1186/s12917-022-03189-5 (PMC8897907; doi:10.1186/s12917-022-03189-5)
Supplement: Supplementary file 5 — Additional file 5. [file 12917_2022_3189_MOESM5_ESM.zip › MPL201709200_16s_yy/Treat1/B02_arare/alpha_rarefaction_plots/average_tables/chao1LinkerPrimerSequence.txt]

# chao1.txt
# LinkerPrimerSequence
xaxis: 10.0	1553.0	3096.0	4639.0	6182.0	7725.0	9268.0	10811.0	12354.0	13897.0	15440.0	16983.0	18526.0	20069.0	21612.0	23155.0	24698.0	26241.0	27784.0	29327.0	30870.0	32413.0	33956.0	35499.0	37042.0	38585.0	40128.0	41671.0	43214.0	44757.0	46300.0	
xmax: 47843.0
>> ACTCCTACGGGAGGCAGCA
color #ff0000
series 20.3458695652	257.859988107	314.2976154	343.149211107	360.822256989	375.710379095	384.521203053	392.538984234	398.624642234	402.233198464	406.552914537	409.490482566	411.439559717	414.777470356	416.442758706	417.187209351	418.913144806	419.058943708	419.751905068	421.366521079	419.823743654	419.764877056	420.44359331	420.045979534	420.136695237	419.278568002	419.705613275	419.786153499	419.854176827	419.600336345	nan	
error 5.67536163417	130.839855568	153.190730549	158.589844143	166.275672906	170.769988037	171.88444644	173.671805952	175.613237937	177.693739399	178.394526144	179.773510159	182.655622103	182.787581486	184.441425574	184.227165392	186.23703369	186.565451695	186.036840037	187.964183167	188.042607429	188.081774811	189.405157336	188.964436982	189.419262186	189.517579622	190.11119704	190.342304051	190.720527018	191.042941274	nan	
