# Supplementary material for: The effects of genital myiasis on the diversity of the vaginal microbiota in female Bactrian camels
Source: BMC Vet Res. 2022 Mar 5;18:87. doi: 10.1186/s12917-022-03189-5 (PMC8897907; doi:10.1186/s12917-022-03189-5)
Supplement: Supplementary file 5 — Additional file 5. [file 12917_2022_3189_MOESM5_ESM.zip › MPL201709200_16s_yy/Treat1/B02_arare/alpha_rarefaction_plots/average_tables/chao1Treat1.txt]

# chao1.txt
# Treat1
xaxis: 10.0	1553.0	3096.0	4639.0	6182.0	7725.0	9268.0	10811.0	12354.0	13897.0	15440.0	16983.0	18526.0	20069.0	21612.0	23155.0	24698.0	26241.0	27784.0	29327.0	30870.0	32413.0	33956.0	35499.0	37042.0	38585.0	40128.0	41671.0	43214.0	44757.0	46300.0	
xmax: 47843.0
>> illness
color #ff0000
series 21.9553333333	311.971687145	377.56381367	405.465598299	426.391762333	440.959798874	450.04112839	458.500005091	464.640945275	468.589099599	475.920162127	477.745030475	480.84234915	484.6109948	486.14860804	488.099040858	492.18913692	491.118118674	491.526060796	493.750977438	492.871619958	493.764043511	494.552185382	494.327597559	494.611569746	494.105106446	494.915058838	495.028582738	495.241769359	495.077675021	nan	
error 6.16179604048	158.14062722	179.400129292	185.363875082	193.667434782	198.644469622	200.402617262	200.125670103	204.687898052	205.558334362	204.218238095	206.673886434	210.235998181	209.711002973	211.333984189	211.534718116	213.868172699	213.051785527	212.53425336	215.318853569	215.705511629	214.79642739	217.16226847	216.10707127	216.603234759	216.872230366	217.396591977	217.798241548	218.466188106	218.766353116	nan	
>> normal
color #0000ff
series 19.1078205128	216.235604232	265.631309039	295.213528652	310.384175956	325.518517726	334.121260486	341.799737421	347.842870664	351.190197591	353.193493314	356.986984173	358.052798614	361.05937463	362.822874603	362.639646652	362.546997026	363.628809119	364.541016047	365.686170035	363.633069574	362.842441322	363.436984025	362.906273361	362.848330231	361.719692276	361.852193612	361.907361776	361.863721032	361.540845055	nan	
error 4.9249505349	84.0556403093	106.37043187	113.056902229	119.214877979	124.286865285	124.639586991	128.973487425	128.075424839	131.787447719	132.949660837	134.095841746	135.912763893	136.548779729	138.631478577	137.050521528	137.377871739	139.99312643	139.552224107	140.406328996	139.666034886	140.154693612	140.424377457	140.501654969	140.857808293	140.519347917	141.035598698	141.086457853	141.090285809	141.438517894	nan	
