# Supplementary material for: The effects of genital myiasis on the diversity of the vaginal microbiota in female Bactrian camels
Source: BMC Vet Res. 2022 Mar 5;18:87. doi: 10.1186/s12917-022-03189-5 (PMC8897907; doi:10.1186/s12917-022-03189-5)
Supplement: Supplementary file 5 — Additional file 5. [file 12917_2022_3189_MOESM5_ESM.zip › MPL201709200_16s_yy/Treat1/B02_arare/alpha_rarefaction_plots/average_tables/observed_speciesBarcodeSequence.txt]

# observed_species.txt
# BarcodeSequence
xaxis: 10.0	1553.0	3096.0	4639.0	6182.0	7725.0	9268.0	10811.0	12354.0	13897.0	15440.0	16983.0	18526.0	20069.0	21612.0	23155.0	24698.0	26241.0	27784.0	29327.0	30870.0	32413.0	33956.0	35499.0	37042.0	38585.0	40128.0	41671.0	43214.0	44757.0	46300.0	
xmax: 47843.0
>> AAACG
color #7cecf4
series 8.55	150.6	212.2	261.3	300.4	328.85	355.45	379.35	395.25	412.45	427.2	441.1	447.6	459.95	470.9	479.0	484.1	491.25	498.2	505.8	509.4	513.7	519.35	522.5	525.75	529.25	531.05	534.65	536.75	538.7	nan	
error nan	nan	nan	nan	nan	nan	nan	nan	nan	nan	nan	nan	nan	nan	nan	nan	nan	nan	nan	nan	nan	nan	nan	nan	nan	nan	nan	nan	nan	nan	nan	
>> AAATG
color #fcc688
series 8.15	138.95	200.5	249.45	280.6	311.35	340.4	358.85	377.75	393.2	409.05	422.1	434.1	447.55	456.65	461.25	470.05	477.9	482.9	486.5	492.5	495.05	500.5	503.0	505.4	507.0	508.15	509.9	511.6	512.35	nan	
error nan	nan	nan	nan	nan	nan	nan	nan	nan	nan	nan	nan	nan	nan	nan	nan	nan	nan	nan	nan	nan	nan	nan	nan	nan	nan	nan	nan	nan	nan	nan	
>> AAACC
color #ffff00
series 8.7	187.85	261.6	308.75	350.3	380.8	400.1	417.95	437.2	448.25	465.3	472.6	480.75	485.95	493.95	498.7	507.8	510.15	517.45	521.0	521.95	525.8	528.6	530.35	534.6	534.8	538.35	539.5	540.75	542.5	544.0	
error nan	nan	nan	nan	nan	nan	nan	nan	nan	nan	nan	nan	nan	nan	nan	nan	nan	nan	nan	nan	nan	nan	nan	nan	nan	nan	nan	nan	nan	nan	nan	
>> AAATC
color #7da9d8
series 8.05	106.15	138.8	160.25	177.1	189.9	203.15	211.55	223.55	231.15	240.2	249.3	250.1	258.85	263.3	270.15	273.0	276.7	279.65	284.0	286.8	289.5	292.2	293.35	295.7	296.45	297.85	299.4	300.9	301.65	302.0	
error nan	nan	nan	nan	nan	nan	nan	nan	nan	nan	nan	nan	nan	nan	nan	nan	nan	nan	nan	nan	nan	nan	nan	nan	nan	nan	nan	nan	nan	nan	nan	
>> AAACA
color #91278d
series 7.35	111.4	145.25	169.05	188.7	197.9	211.5	221.55	226.85	231.35	238.4	243.9	247.0	251.2	253.3	256.45	259.65	260.7	263.2	264.4	265.35	266.7	268.0	268.6	269.4	269.6	270.45	270.7	270.9	271.0	271.0	
error nan	nan	nan	nan	nan	nan	nan	nan	nan	nan	nan	nan	nan	nan	nan	nan	nan	nan	nan	nan	nan	nan	nan	nan	nan	nan	nan	nan	nan	nan	nan	
>> AAATA
color #f79679
series 6.35	58.9	75.15	88.1	94.35	104.95	111.35	117.75	120.15	127.65	130.25	133.55	136.1	139.2	140.8	143.4	145.15	146.95	148.05	149.7	150.05	151.3	152.8	153.35	153.4	153.95	154.35	154.8	154.95	155.0	155.0	
error nan	nan	nan	nan	nan	nan	nan	nan	nan	nan	nan	nan	nan	nan	nan	nan	nan	nan	nan	nan	nan	nan	nan	nan	nan	nan	nan	nan	nan	nan	nan	
>> AAATT
color #80c99b
series 7.7	138.2	181.45	211.1	233.1	251.3	263.95	274.1	284.0	295.95	298.5	306.75	310.5	316.15	319.55	322.1	327.0	329.35	331.55	335.85	335.65	338.15	339.85	341.05	341.85	343.6	344.45	345.55	345.85	346.6	346.95	
error nan	nan	nan	nan	nan	nan	nan	nan	nan	nan	nan	nan	nan	nan	nan	nan	nan	nan	nan	nan	nan	nan	nan	nan	nan	nan	nan	nan	nan	nan	nan	
>> AAACT
color #f49ac2
series 8.15	117.75	165.75	199.9	223.3	250.6	271.65	289.05	305.35	320.15	333.8	345.55	357.2	363.1	374.7	380.6	389.65	397.5	404.05	409.65	415.55	420.3	423.95	429.95	433.3	437.85	440.3	443.5	447.5	450.4	nan	
error nan	nan	nan	nan	nan	nan	nan	nan	nan	nan	nan	nan	nan	nan	nan	nan	nan	nan	nan	nan	nan	nan	nan	nan	nan	nan	nan	nan	nan	nan	nan	
>> AATAT
color #ed008a
series 8.5	136.5	179.7	209.85	228.55	242.8	254.25	263.4	272.05	278.4	284.7	288.65	294.25	298.55	300.25	302.0	305.25	307.65	309.5	311.05	312.6	314.55	315.8	316.85	318.4	318.7	320.3	321.0	322.9	323.35	324.0	
error nan	nan	nan	nan	nan	nan	nan	nan	nan	nan	nan	nan	nan	nan	nan	nan	nan	nan	nan	nan	nan	nan	nan	nan	nan	nan	nan	nan	nan	nan	nan	
>> AATTC
color #c49c6b
series 6.05	91.6	122.35	147.15	161.1	174.8	188.8	198.35	206.45	216.85	224.7	229.2	233.25	241.5	246.15	249.4	253.95	258.6	260.7	266.0	267.45	270.65	273.55	274.95	278.4	279.4	282.45	283.6	285.05	286.25	287.95	
error nan	nan	nan	nan	nan	nan	nan	nan	nan	nan	nan	nan	nan	nan	nan	nan	nan	nan	nan	nan	nan	nan	nan	nan	nan	nan	nan	nan	nan	nan	nan	
>> AATAA
color #a287bf
series 7.95	148.7	196.0	226.95	254.25	272.15	288.15	301.65	309.65	321.1	329.8	336.55	341.45	345.2	351.25	357.75	361.3	364.1	367.85	371.9	374.95	375.45	378.9	380.75	381.35	384.0	386.15	388.0	388.15	389.95	390.95	
error nan	nan	nan	nan	nan	nan	nan	nan	nan	nan	nan	nan	nan	nan	nan	nan	nan	nan	nan	nan	nan	nan	nan	nan	nan	nan	nan	nan	nan	nan	nan	
>> AATTA
color #00b6ff
series 9.05	401.45	561.9	660.45	727.35	772.85	807.2	829.2	851.15	866.25	877.3	883.0	894.0	900.2	906.4	911.7	915.85	921.35	921.5	927.3	928.75	930.15	933.1	934.55	937.45	938.6	940.35	942.3	942.8	944.6	946.0	
error nan	nan	nan	nan	nan	nan	nan	nan	nan	nan	nan	nan	nan	nan	nan	nan	nan	nan	nan	nan	nan	nan	nan	nan	nan	nan	nan	nan	nan	nan	nan	
>> AATAC
color #fff899
series 6.5	83.7	112.9	131.4	140.7	152.7	160.9	167.15	170.85	175.0	181.0	183.8	184.9	188.95	189.4	192.05	194.05	194.3	195.15	197.15	198.25	199.95	200.15	200.35	201.85	201.9	202.45	202.8	203.4	203.45	204.0	
error nan	nan	nan	nan	nan	nan	nan	nan	nan	nan	nan	nan	nan	nan	nan	nan	nan	nan	nan	nan	nan	nan	nan	nan	nan	nan	nan	nan	nan	nan	nan	
>> AAAGT
color #02f40e
series 8.7	197.05	265.25	309.1	332.3	355.7	369.0	384.6	391.4	400.9	408.55	415.3	417.5	421.6	425.55	430.15	432.45	434.15	437.35	437.55	439.6	441.15	442.55	443.4	444.3	444.9	445.55	445.6	446.0	446.0	446.0	
error nan	nan	nan	nan	nan	nan	nan	nan	nan	nan	nan	nan	nan	nan	nan	nan	nan	nan	nan	nan	nan	nan	nan	nan	nan	nan	nan	nan	nan	nan	nan	
>> AATAG
color #c0c0c0
series 7.5	194.35	276.2	333.25	372.95	409.95	444.3	461.9	483.0	505.3	518.0	533.6	548.2	557.4	568.8	576.0	586.55	592.85	598.85	608.25	612.9	617.4	622.8	626.35	632.0	634.8	637.85	640.7	644.6	646.6	nan	
error nan	nan	nan	nan	nan	nan	nan	nan	nan	nan	nan	nan	nan	nan	nan	nan	nan	nan	nan	nan	nan	nan	nan	nan	nan	nan	nan	nan	nan	nan	nan	
>> AAAAT
color #008000
series 7.5	66.1	79.1	90.65	97.25	104.1	109.55	113.0	119.25	119.95	123.85	127.85	129.8	134.35	135.35	137.1	137.35	140.3	142.5	142.9	143.95	144.55	146.4	147.3	147.55	147.85	148.35	148.65	148.75	149.0	nan	
error nan	nan	nan	nan	nan	nan	nan	nan	nan	nan	nan	nan	nan	nan	nan	nan	nan	nan	nan	nan	nan	nan	nan	nan	nan	nan	nan	nan	nan	nan	nan	
>> AAAGC
color #6b440b
series 7.7	169.75	221.55	254.35	271.8	285.8	296.85	305.95	311.3	314.4	318.25	322.9	324.2	327.55	330.9	330.85	332.75	334.05	335.75	335.2	336.45	337.4	337.0	338.1	338.55	338.25	338.8	338.8	338.95	338.95	339.0	
error nan	nan	nan	nan	nan	nan	nan	nan	nan	nan	nan	nan	nan	nan	nan	nan	nan	nan	nan	nan	nan	nan	nan	nan	nan	nan	nan	nan	nan	nan	nan	
>> AAAGA
color #5da09e
series 7.45	83.2	100.95	118.6	126.65	139.2	147.65	153.35	159.1	166.35	173.15	176.75	181.35	184.7	189.05	194.5	195.4	197.3	199.2	202.4	204.35	207.05	208.45	210.1	212.3	212.9	214.6	215.5	217.45	217.75	nan	
error nan	nan	nan	nan	nan	nan	nan	nan	nan	nan	nan	nan	nan	nan	nan	nan	nan	nan	nan	nan	nan	nan	nan	nan	nan	nan	nan	nan	nan	nan	nan	
>> AAAGG
color #808080
series 8.85	287.15	379.2	428.55	458.35	482.15	496.9	513.8	522.35	529.5	539.5	545.8	552.3	556.1	561.65	565.65	570.3	573.35	577.3	577.7	583.55	585.8	587.7	589.2	591.95	593.95	595.4	598.25	600.05	601.75	603.0	
error nan	nan	nan	nan	nan	nan	nan	nan	nan	nan	nan	nan	nan	nan	nan	nan	nan	nan	nan	nan	nan	nan	nan	nan	nan	nan	nan	nan	nan	nan	nan	
>> AATTT
color #808000
series 8.55	174.55	245.6	291.15	331.45	356.2	388.8	405.15	427.85	444.0	459.45	475.15	489.2	502.55	510.4	522.8	535.55	543.2	549.35	559.65	564.1	568.85	578.15	582.3	586.45	590.35	595.2	599.95	603.8	606.35	nan	
error nan	nan	nan	nan	nan	nan	nan	nan	nan	nan	nan	nan	nan	nan	nan	nan	nan	nan	nan	nan	nan	nan	nan	nan	nan	nan	nan	nan	nan	nan	nan	
>> AAAAA
color #ff0000
series 7.2	83.5	111.2	134.05	151.15	161.15	174.5	184.55	194.6	199.5	205.25	215.75	218.6	224.9	228.9	232.9	236.1	240.75	245.05	246.7	247.15	250.5	252.35	254.0	255.8	256.75	258.0	259.25	260.25	260.65	nan	
error nan	nan	nan	nan	nan	nan	nan	nan	nan	nan	nan	nan	nan	nan	nan	nan	nan	nan	nan	nan	nan	nan	nan	nan	nan	nan	nan	nan	nan	nan	nan	
>> AAAAC
color #0000ff
series 8.6	208.0	281.6	324.3	351.7	373.0	389.0	401.0	413.2	421.75	427.65	433.25	438.55	445.35	448.75	450.05	454.15	457.55	459.25	462.15	462.65	463.95	465.45	467.7	468.5	469.85	470.8	471.65	472.15	473.15	474.0	
error nan	nan	nan	nan	nan	nan	nan	nan	nan	nan	nan	nan	nan	nan	nan	nan	nan	nan	nan	nan	nan	nan	nan	nan	nan	nan	nan	nan	nan	nan	nan	
>> AAAAG
color #f27304
series 8.0	162.9	213.35	244.0	262.85	284.45	293.05	305.1	314.7	321.1	327.25	332.0	335.4	339.8	344.95	347.35	350.1	352.45	356.15	358.65	359.05	361.05	362.25	363.5	364.0	365.5	366.05	367.45	367.8	368.5	369.0	
error nan	nan	nan	nan	nan	nan	nan	nan	nan	nan	nan	nan	nan	nan	nan	nan	nan	nan	nan	nan	nan	nan	nan	nan	nan	nan	nan	nan	nan	nan	nan	
