# Supplementary material for: The effects of genital myiasis on the diversity of the vaginal microbiota in female Bactrian camels
Source: BMC Vet Res. 2022 Mar 5;18:87. doi: 10.1186/s12917-022-03189-5 (PMC8897907; doi:10.1186/s12917-022-03189-5)
Supplement: Supplementary file 5 — Additional file 5. [file 12917_2022_3189_MOESM5_ESM.zip › MPL201709200_16s_yy/Treat1/B02_arare/alpha_rarefaction_plots/average_tables/observed_speciesDescription.txt]

# observed_species.txt
# Description
xaxis: 10.0	1553.0	3096.0	4639.0	6182.0	7725.0	9268.0	10811.0	12354.0	13897.0	15440.0	16983.0	18526.0	20069.0	21612.0	23155.0	24698.0	26241.0	27784.0	29327.0	30870.0	32413.0	33956.0	35499.0	37042.0	38585.0	40128.0	41671.0	43214.0	44757.0	46300.0	
xmax: 47843.0
>> B10
color #808000
series 6.05	91.6	122.35	147.15	161.1	174.8	188.8	198.35	206.45	216.85	224.7	229.2	233.25	241.5	246.15	249.4	253.95	258.6	260.7	266.0	267.45	270.65	273.55	274.95	278.4	279.4	282.45	283.6	285.05	286.25	287.95	
error nan	nan	nan	nan	nan	nan	nan	nan	nan	nan	nan	nan	nan	nan	nan	nan	nan	nan	nan	nan	nan	nan	nan	nan	nan	nan	nan	nan	nan	nan	nan	
>> A11
color #808080
series 8.7	187.85	261.6	308.75	350.3	380.8	400.1	417.95	437.2	448.25	465.3	472.6	480.75	485.95	493.95	498.7	507.8	510.15	517.45	521.0	521.95	525.8	528.6	530.35	534.6	534.8	538.35	539.5	540.75	542.5	544.0	
error nan	nan	nan	nan	nan	nan	nan	nan	nan	nan	nan	nan	nan	nan	nan	nan	nan	nan	nan	nan	nan	nan	nan	nan	nan	nan	nan	nan	nan	nan	nan	
>> A10
color #6b440b
series 8.15	117.75	165.75	199.9	223.3	250.6	271.65	289.05	305.35	320.15	333.8	345.55	357.2	363.1	374.7	380.6	389.65	397.5	404.05	409.65	415.55	420.3	423.95	429.95	433.3	437.85	440.3	443.5	447.5	450.4	nan	
error nan	nan	nan	nan	nan	nan	nan	nan	nan	nan	nan	nan	nan	nan	nan	nan	nan	nan	nan	nan	nan	nan	nan	nan	nan	nan	nan	nan	nan	nan	nan	
>> A13
color #f79679
series 7.45	83.2	100.95	118.6	126.65	139.2	147.65	153.35	159.1	166.35	173.15	176.75	181.35	184.7	189.05	194.5	195.4	197.3	199.2	202.4	204.35	207.05	208.45	210.1	212.3	212.9	214.6	215.5	217.45	217.75	nan	
error nan	nan	nan	nan	nan	nan	nan	nan	nan	nan	nan	nan	nan	nan	nan	nan	nan	nan	nan	nan	nan	nan	nan	nan	nan	nan	nan	nan	nan	nan	nan	
>> A12
color #02f40e
series 8.55	150.6	212.2	261.3	300.4	328.85	355.45	379.35	395.25	412.45	427.2	441.1	447.6	459.95	470.9	479.0	484.1	491.25	498.2	505.8	509.4	513.7	519.35	522.5	525.75	529.25	531.05	534.65	536.75	538.7	nan	
error nan	nan	nan	nan	nan	nan	nan	nan	nan	nan	nan	nan	nan	nan	nan	nan	nan	nan	nan	nan	nan	nan	nan	nan	nan	nan	nan	nan	nan	nan	nan	
>> B01
color #7da9d8
series 8.7	197.05	265.25	309.1	332.3	355.7	369.0	384.6	391.4	400.9	408.55	415.3	417.5	421.6	425.55	430.15	432.45	434.15	437.35	437.55	439.6	441.15	442.55	443.4	444.3	444.9	445.55	445.6	446.0	446.0	446.0	
error nan	nan	nan	nan	nan	nan	nan	nan	nan	nan	nan	nan	nan	nan	nan	nan	nan	nan	nan	nan	nan	nan	nan	nan	nan	nan	nan	nan	nan	nan	nan	
>> B03
color #80c99b
series 8.85	287.15	379.2	428.55	458.35	482.15	496.9	513.8	522.35	529.5	539.5	545.8	552.3	556.1	561.65	565.65	570.3	573.35	577.3	577.7	583.55	585.8	587.7	589.2	591.95	593.95	595.4	598.25	600.05	601.75	603.0	
error nan	nan	nan	nan	nan	nan	nan	nan	nan	nan	nan	nan	nan	nan	nan	nan	nan	nan	nan	nan	nan	nan	nan	nan	nan	nan	nan	nan	nan	nan	nan	
>> B02
color #fcc688
series 7.7	169.75	221.55	254.35	271.8	285.8	296.85	305.95	311.3	314.4	318.25	322.9	324.2	327.55	330.9	330.85	332.75	334.05	335.75	335.2	336.45	337.4	337.0	338.1	338.55	338.25	338.8	338.8	338.95	338.95	339.0	
error nan	nan	nan	nan	nan	nan	nan	nan	nan	nan	nan	nan	nan	nan	nan	nan	nan	nan	nan	nan	nan	nan	nan	nan	nan	nan	nan	nan	nan	nan	nan	
>> B05
color #fff899
series 8.5	136.5	179.7	209.85	228.55	242.8	254.25	263.4	272.05	278.4	284.7	288.65	294.25	298.55	300.25	302.0	305.25	307.65	309.5	311.05	312.6	314.55	315.8	316.85	318.4	318.7	320.3	321.0	322.9	323.35	324.0	
error nan	nan	nan	nan	nan	nan	nan	nan	nan	nan	nan	nan	nan	nan	nan	nan	nan	nan	nan	nan	nan	nan	nan	nan	nan	nan	nan	nan	nan	nan	nan	
>> B04
color #a287bf
series 7.95	148.7	196.0	226.95	254.25	272.15	288.15	301.65	309.65	321.1	329.8	336.55	341.45	345.2	351.25	357.75	361.3	364.1	367.85	371.9	374.95	375.45	378.9	380.75	381.35	384.0	386.15	388.0	388.15	389.95	390.95	
error nan	nan	nan	nan	nan	nan	nan	nan	nan	nan	nan	nan	nan	nan	nan	nan	nan	nan	nan	nan	nan	nan	nan	nan	nan	nan	nan	nan	nan	nan	nan	
>> B07
color #ed008a
series 7.5	194.35	276.2	333.25	372.95	409.95	444.3	461.9	483.0	505.3	518.0	533.6	548.2	557.4	568.8	576.0	586.55	592.85	598.85	608.25	612.9	617.4	622.8	626.35	632.0	634.8	637.85	640.7	644.6	646.6	nan	
error nan	nan	nan	nan	nan	nan	nan	nan	nan	nan	nan	nan	nan	nan	nan	nan	nan	nan	nan	nan	nan	nan	nan	nan	nan	nan	nan	nan	nan	nan	nan	
>> B06
color #c0c0c0
series 6.5	83.7	112.9	131.4	140.7	152.7	160.9	167.15	170.85	175.0	181.0	183.8	184.9	188.95	189.4	192.05	194.05	194.3	195.15	197.15	198.25	199.95	200.15	200.35	201.85	201.9	202.45	202.8	203.4	203.45	204.0	
error nan	nan	nan	nan	nan	nan	nan	nan	nan	nan	nan	nan	nan	nan	nan	nan	nan	nan	nan	nan	nan	nan	nan	nan	nan	nan	nan	nan	nan	nan	nan	
>> B09
color #c49c6b
series 8.55	174.55	245.6	291.15	331.45	356.2	388.8	405.15	427.85	444.0	459.45	475.15	489.2	502.55	510.4	522.8	535.55	543.2	549.35	559.65	564.1	568.85	578.15	582.3	586.45	590.35	595.2	599.95	603.8	606.35	nan	
error nan	nan	nan	nan	nan	nan	nan	nan	nan	nan	nan	nan	nan	nan	nan	nan	nan	nan	nan	nan	nan	nan	nan	nan	nan	nan	nan	nan	nan	nan	nan	
>> B08
color #00b6ff
series 9.05	401.45	561.9	660.45	727.35	772.85	807.2	829.2	851.15	866.25	877.3	883.0	894.0	900.2	906.4	911.7	915.85	921.35	921.5	927.3	928.75	930.15	933.1	934.55	937.45	938.6	940.35	942.3	942.8	944.6	946.0	
error nan	nan	nan	nan	nan	nan	nan	nan	nan	nan	nan	nan	nan	nan	nan	nan	nan	nan	nan	nan	nan	nan	nan	nan	nan	nan	nan	nan	nan	nan	nan	
>> A08
color #f49ac2
series 8.15	138.95	200.5	249.45	280.6	311.35	340.4	358.85	377.75	393.2	409.05	422.1	434.1	447.55	456.65	461.25	470.05	477.9	482.9	486.5	492.5	495.05	500.5	503.0	505.4	507.0	508.15	509.9	511.6	512.35	nan	
error nan	nan	nan	nan	nan	nan	nan	nan	nan	nan	nan	nan	nan	nan	nan	nan	nan	nan	nan	nan	nan	nan	nan	nan	nan	nan	nan	nan	nan	nan	nan	
>> A09
color #5da09e
series 7.35	111.4	145.25	169.05	188.7	197.9	211.5	221.55	226.85	231.35	238.4	243.9	247.0	251.2	253.3	256.45	259.65	260.7	263.2	264.4	265.35	266.7	268.0	268.6	269.4	269.6	270.45	270.7	270.9	271.0	271.0	
error nan	nan	nan	nan	nan	nan	nan	nan	nan	nan	nan	nan	nan	nan	nan	nan	nan	nan	nan	nan	nan	nan	nan	nan	nan	nan	nan	nan	nan	nan	nan	
>> A02
color #0000ff
series 7.5	66.1	79.1	90.65	97.25	104.1	109.55	113.0	119.25	119.95	123.85	127.85	129.8	134.35	135.35	137.1	137.35	140.3	142.5	142.9	143.95	144.55	146.4	147.3	147.55	147.85	148.35	148.65	148.75	149.0	nan	
error nan	nan	nan	nan	nan	nan	nan	nan	nan	nan	nan	nan	nan	nan	nan	nan	nan	nan	nan	nan	nan	nan	nan	nan	nan	nan	nan	nan	nan	nan	nan	
>> A03
color #f27304
series 8.6	208.0	281.6	324.3	351.7	373.0	389.0	401.0	413.2	421.75	427.65	433.25	438.55	445.35	448.75	450.05	454.15	457.55	459.25	462.15	462.65	463.95	465.45	467.7	468.5	469.85	470.8	471.65	472.15	473.15	474.0	
error nan	nan	nan	nan	nan	nan	nan	nan	nan	nan	nan	nan	nan	nan	nan	nan	nan	nan	nan	nan	nan	nan	nan	nan	nan	nan	nan	nan	nan	nan	nan	
>> A01
color #ff0000
series 7.2	83.5	111.2	134.05	151.15	161.15	174.5	184.55	194.6	199.5	205.25	215.75	218.6	224.9	228.9	232.9	236.1	240.75	245.05	246.7	247.15	250.5	252.35	254.0	255.8	256.75	258.0	259.25	260.25	260.65	nan	
error nan	nan	nan	nan	nan	nan	nan	nan	nan	nan	nan	nan	nan	nan	nan	nan	nan	nan	nan	nan	nan	nan	nan	nan	nan	nan	nan	nan	nan	nan	nan	
>> A06
color #ffff00
series 7.7	138.2	181.45	211.1	233.1	251.3	263.95	274.1	284.0	295.95	298.5	306.75	310.5	316.15	319.55	322.1	327.0	329.35	331.55	335.85	335.65	338.15	339.85	341.05	341.85	343.6	344.45	345.55	345.85	346.6	346.95	
error nan	nan	nan	nan	nan	nan	nan	nan	nan	nan	nan	nan	nan	nan	nan	nan	nan	nan	nan	nan	nan	nan	nan	nan	nan	nan	nan	nan	nan	nan	nan	
>> A07
color #7cecf4
series 8.05	106.15	138.8	160.25	177.1	189.9	203.15	211.55	223.55	231.15	240.2	249.3	250.1	258.85	263.3	270.15	273.0	276.7	279.65	284.0	286.8	289.5	292.2	293.35	295.7	296.45	297.85	299.4	300.9	301.65	302.0	
error nan	nan	nan	nan	nan	nan	nan	nan	nan	nan	nan	nan	nan	nan	nan	nan	nan	nan	nan	nan	nan	nan	nan	nan	nan	nan	nan	nan	nan	nan	nan	
>> A04
color #008000
series 8.0	162.9	213.35	244.0	262.85	284.45	293.05	305.1	314.7	321.1	327.25	332.0	335.4	339.8	344.95	347.35	350.1	352.45	356.15	358.65	359.05	361.05	362.25	363.5	364.0	365.5	366.05	367.45	367.8	368.5	369.0	
error nan	nan	nan	nan	nan	nan	nan	nan	nan	nan	nan	nan	nan	nan	nan	nan	nan	nan	nan	nan	nan	nan	nan	nan	nan	nan	nan	nan	nan	nan	nan	
>> A05
color #91278d
series 6.35	58.9	75.15	88.1	94.35	104.95	111.35	117.75	120.15	127.65	130.25	133.55	136.1	139.2	140.8	143.4	145.15	146.95	148.05	149.7	150.05	151.3	152.8	153.35	153.4	153.95	154.35	154.8	154.95	155.0	155.0	
error nan	nan	nan	nan	nan	nan	nan	nan	nan	nan	nan	nan	nan	nan	nan	nan	nan	nan	nan	nan	nan	nan	nan	nan	nan	nan	nan	nan	nan	nan	nan	
