# Supplementary material for: The effects of genital myiasis on the diversity of the vaginal microbiota in female Bactrian camels
Source: BMC Vet Res. 2022 Mar 5;18:87. doi: 10.1186/s12917-022-03189-5 (PMC8897907; doi:10.1186/s12917-022-03189-5)
Supplement: Supplementary file 5 — Additional file 5. [file 12917_2022_3189_MOESM5_ESM.zip › MPL201709200_16s_yy/Treat1/B02_arare/alpha_rarefaction_plots/average_tables/observed_speciesLinkerPrimerSequence.txt]

# observed_species.txt
# LinkerPrimerSequence
xaxis: 10.0	1553.0	3096.0	4639.0	6182.0	7725.0	9268.0	10811.0	12354.0	13897.0	15440.0	16983.0	18526.0	20069.0	21612.0	23155.0	24698.0	26241.0	27784.0	29327.0	30870.0	32413.0	33956.0	35499.0	37042.0	38585.0	40128.0	41671.0	43214.0	44757.0	46300.0	
xmax: 47843.0
>> ACTCCTACGGGAGGCAGCA
color #ff0000
series 7.87391304348	152.1	205.545652174	241.37826087	265.923913043	286.202173913	302.889130435	315.57826087	326.826086957	336.543478261	345.265217391	352.8	358.534782609	364.810869565	370.039130435	374.430434783	379.02173913	382.715217391	386.108695652	389.62826087	391.869565217	394.302173913	396.95	398.763043478	400.793478261	402.182608696	403.793478261	405.282608696	406.57826087	407.586956522	nan	
error 0.794665579815	74.8911862812	105.494686568	122.94294614	135.362486671	143.607966109	149.795298699	154.026066982	158.210999638	161.225701441	163.572638721	164.988400778	167.726089746	168.759434491	170.571012215	171.608105577	173.317611706	174.449886559	175.0378696	176.396003865	177.19458215	177.564745374	178.590467879	179.137518961	179.986191683	180.557868364	181.062700709	181.781317862	182.223944774	182.807220399	nan	
