# Supplementary material for: The effects of genital myiasis on the diversity of the vaginal microbiota in female Bactrian camels
Source: BMC Vet Res. 2022 Mar 5;18:87. doi: 10.1186/s12917-022-03189-5 (PMC8897907; doi:10.1186/s12917-022-03189-5)
Supplement: Supplementary file 5 — Additional file 5. [file 12917_2022_3189_MOESM5_ESM.zip › MPL201709200_16s_yy/Treat1/B02_arare/alpha_rarefaction_plots/average_tables/observed_speciesTreat1.txt]

# observed_species.txt
# Treat1
xaxis: 10.0	1553.0	3096.0	4639.0	6182.0	7725.0	9268.0	10811.0	12354.0	13897.0	15440.0	16983.0	18526.0	20069.0	21612.0	23155.0	24698.0	26241.0	27784.0	29327.0	30870.0	32413.0	33956.0	35499.0	37042.0	38585.0	40128.0	41671.0	43214.0	44757.0	46300.0	
xmax: 47843.0
>> illness
color #ff0000
series 7.935	188.48	256.065	299.22	327.88	350.51	369.515	383.115	394.605	405.17	414.125	421.395	427.925	433.96	439.075	443.835	448.8	452.36	455.33	459.175	461.86	464.135	466.97	468.68	471.07	472.485	474.45	476.1	477.57	478.725	nan	
error 0.960221328653	89.6625345392	125.818597691	146.644551893	161.228719836	170.653013158	177.517516108	181.787477635	186.635127254	189.585066922	191.417886116	192.868858878	195.98207603	196.723347369	198.434156901	199.780116691	201.062288856	202.429523291	202.668489411	204.175619566	204.792914672	205.058205213	206.203378003	206.721022395	207.501907461	208.089573321	208.474238217	209.294850629	209.67531829	210.261299637	nan	
>> normal
color #0000ff
series 7.82692307692	124.115384615	166.684615385	196.884615385	218.265384615	236.734615385	251.638461538	263.626923077	274.688461538	283.753846154	292.296153846	300.034615385	305.157692308	311.619230769	316.934615385	321.042307692	325.346153846	329.142307692	332.861538462	336.130769231	338.030769231	340.584615385	343.088461538	344.980769231	346.734615385	348.103846154	349.442307692	350.807692308	351.969230769	352.865384615	nan	
error 0.634766881684	44.0195034773	63.5563843692	75.1436838653	84.8388231717	91.9630849531	97.0438325902	101.71130074	106.012240138	109.230545639	112.690535166	114.641864391	116.934795845	118.787412792	121.240698905	121.841694023	124.187354524	125.379956143	126.843468274	128.064757565	128.925190799	129.616324922	130.571108175	131.340197635	132.181888647	132.830336348	133.325503715	133.948958198	134.428836676	135.019322527	nan	
