# Supplementary material for: The effects of genital myiasis on the diversity of the vaginal microbiota in female Bactrian camels
Source: BMC Vet Res. 2022 Mar 5;18:87. doi: 10.1186/s12917-022-03189-5 (PMC8897907; doi:10.1186/s12917-022-03189-5)
Supplement: Supplementary file 5 — Additional file 5. [file 12917_2022_3189_MOESM5_ESM.zip › MPL201709200_16s_yy/Treat1/B02_arare/alpha_rarefaction_plots/average_tables/shannonSampleID.txt]

# shannon.txt
# SampleID
xaxis: 10.0	1553.0	3096.0	4639.0	6182.0	7725.0	9268.0	10811.0	12354.0	13897.0	15440.0	16983.0	18526.0	20069.0	21612.0	23155.0	24698.0	26241.0	27784.0	29327.0	30870.0	32413.0	33956.0	35499.0	37042.0	38585.0	40128.0	41671.0	43214.0	44757.0	46300.0	
xmax: 47843.0
>> B10
color #808000
series 2.35481220487	3.78605941336	3.80221527617	3.8134942816	3.82155648285	3.81421697593	3.83084009894	3.83930694458	3.83757307282	3.8462597069	3.84322284148	3.84502793662	3.84628515373	3.84385527678	3.85348207333	3.84865392489	3.8538973969	3.85189672555	3.85158780052	3.85261804031	3.85175875638	3.84905287724	3.8557423697	3.84808312934	3.85207265352	3.85248894145	3.85385218371	3.85317285577	3.85437744575	3.85458694173	3.85449288945	
error nan	nan	nan	nan	nan	nan	nan	nan	nan	nan	nan	nan	nan	nan	nan	nan	nan	nan	nan	nan	nan	nan	nan	nan	nan	nan	nan	nan	nan	nan	nan	
>> A11
color #808080
series 3.04815365738	5.74096954316	5.82457131491	5.83630726711	5.86623077432	5.88020647751	5.88354766845	5.88947424421	5.89707137788	5.89312013136	5.90457243057	5.90211073509	5.90171186617	5.90740901632	5.9128377522	5.91214038122	5.91592559874	5.91158449925	5.91377620784	5.91759408865	5.91747328374	5.91788726973	5.91986979381	5.91998490696	5.92204037642	5.92071503922	5.9218603388	5.92277410268	5.92109537778	5.92176162553	5.92181631524	
error nan	nan	nan	nan	nan	nan	nan	nan	nan	nan	nan	nan	nan	nan	nan	nan	nan	nan	nan	nan	nan	nan	nan	nan	nan	nan	nan	nan	nan	nan	nan	
>> A10
color #6b440b
series 2.91928146982	4.64934002335	4.69865157223	4.73590522836	4.73712779094	4.7471567616	4.76416942536	4.75660953722	4.76783489499	4.7723347852	4.77480730079	4.77226511829	4.77357608555	4.77220919031	4.77595336151	4.77867182483	4.78005925802	4.78249410126	4.78161647276	4.7806634174	4.77938221684	4.78424826176	4.78674271048	4.78468244331	4.78636404678	4.7857152133	4.78602996788	4.78554429632	4.78604273075	4.78735083747	nan	
error nan	nan	nan	nan	nan	nan	nan	nan	nan	nan	nan	nan	nan	nan	nan	nan	nan	nan	nan	nan	nan	nan	nan	nan	nan	nan	nan	nan	nan	nan	nan	
>> A13
color #f79679
series 2.76418371978	4.84243261004	4.84862749471	4.88122773411	4.86437316886	4.87492426311	4.87667639855	4.8811670993	4.88294691764	4.88322135435	4.88718525641	4.88287772778	4.88677857505	4.88812769676	4.88467681748	4.88890165154	4.89223097729	4.88680559763	4.88836857911	4.88665660073	4.88937055492	4.88913638007	4.88718779899	4.89058718044	4.88991934501	4.88983862862	4.89185141453	4.88891530984	4.89107559328	4.89021663135	nan	
error nan	nan	nan	nan	nan	nan	nan	nan	nan	nan	nan	nan	nan	nan	nan	nan	nan	nan	nan	nan	nan	nan	nan	nan	nan	nan	nan	nan	nan	nan	nan	
>> A12
color #02f40e
series 3.00305590734	5.29259683771	5.3504396645	5.37985434653	5.41390080558	5.41375641923	5.42058067021	5.42976986476	5.43026243794	5.44231505228	5.43590358913	5.44455242186	5.44077347906	5.44319948127	5.44446621444	5.45325541205	5.44848230001	5.44645882356	5.448096086	5.45041605928	5.45350757168	5.45212625554	5.45114271682	5.4529625066	5.45545581067	5.45534416297	5.45450288276	5.45472219619	5.4549108914	5.45609284789	nan	
error nan	nan	nan	nan	nan	nan	nan	nan	nan	nan	nan	nan	nan	nan	nan	nan	nan	nan	nan	nan	nan	nan	nan	nan	nan	nan	nan	nan	nan	nan	nan	
>> B01
color #7da9d8
series 3.05437921987	5.99657698647	6.07770114489	6.12706851371	6.13743978862	6.143040494	6.14802963292	6.16479808025	6.16967635847	6.1715594997	6.16989808033	6.17494677372	6.17498817998	6.17396483221	6.18187942909	6.17572319219	6.17884254273	6.18234247353	6.18252165461	6.1838451163	6.18169716952	6.18214254699	6.1839677914	6.18358890823	6.18383021557	6.18573209657	6.18476172427	6.18439639969	6.18597250295	6.18500319329	6.18633897989	
error nan	nan	nan	nan	nan	nan	nan	nan	nan	nan	nan	nan	nan	nan	nan	nan	nan	nan	nan	nan	nan	nan	nan	nan	nan	nan	nan	nan	nan	nan	nan	
>> B03
color #80c99b
series 3.08437921987	6.35622000887	6.49400342144	6.5422197148	6.55564546489	6.58634132702	6.57925921309	6.59666751411	6.59237082161	6.59946518694	6.60926263903	6.60838909898	6.60874626353	6.60765950108	6.6152764648	6.6125539341	6.61525884825	6.61915051662	6.6201368397	6.61690172133	6.62131406082	6.62101359555	6.6220901539	6.62121278969	6.62281835409	6.6232182124	6.62141487597	6.62182335537	6.6238139892	6.6250805956	6.62479264321	
error nan	nan	nan	nan	nan	nan	nan	nan	nan	nan	nan	nan	nan	nan	nan	nan	nan	nan	nan	nan	nan	nan	nan	nan	nan	nan	nan	nan	nan	nan	nan	
>> B02
color #fcc688
series 2.79928146982	5.16568337189	5.22410956486	5.28984796951	5.27767540708	5.28882191274	5.29020727828	5.29737791363	5.30452340009	5.29940767254	5.29682851617	5.30076438384	5.31101172339	5.30649855731	5.3060925008	5.3096135477	5.30983296472	5.30841327607	5.31093828344	5.3115503091	5.31167509161	5.30838984682	5.31130640492	5.31202721976	5.31423665775	5.31301244002	5.31515473885	5.3133536248	5.31354195083	5.31363428543	5.3134718071	
error nan	nan	nan	nan	nan	nan	nan	nan	nan	nan	nan	nan	nan	nan	nan	nan	nan	nan	nan	nan	nan	nan	nan	nan	nan	nan	nan	nan	nan	nan	nan	
>> B05
color #fff899
series 2.98878214247	5.20639252261	5.26169918574	5.29302053183	5.29956817221	5.31123161787	5.30719754201	5.31957458995	5.31975669147	5.31761178816	5.31756602133	5.32668646034	5.32464849118	5.32558771765	5.32607322179	5.32996459298	5.33446289261	5.32724780905	5.32846891137	5.33422304474	5.33451733303	5.33091968171	5.33379097489	5.33153972434	5.33336428659	5.33401373177	5.33272190903	5.33331215105	5.33365197593	5.33339884138	5.33383760445	
error nan	nan	nan	nan	nan	nan	nan	nan	nan	nan	nan	nan	nan	nan	nan	nan	nan	nan	nan	nan	nan	nan	nan	nan	nan	nan	nan	nan	nan	nan	nan	
>> B04
color #a287bf
series 2.86550703231	5.07908590552	5.13352140913	5.15440421387	5.1661496474	5.16353121345	5.18580481523	5.18293457439	5.18197192852	5.19138982163	5.19348698089	5.1897236172	5.19579867415	5.193967401	5.19672110775	5.1955960556	5.19918896807	5.19993260103	5.19876267562	5.20004919673	5.19971221755	5.20178543544	5.2017511444	5.20284586382	5.20242385255	5.20313696643	5.20580943826	5.20419917783	5.20247544012	5.20516888712	5.20474015757	
error nan	nan	nan	nan	nan	nan	nan	nan	nan	nan	nan	nan	nan	nan	nan	nan	nan	nan	nan	nan	nan	nan	nan	nan	nan	nan	nan	nan	nan	nan	nan	
>> B07
color #ed008a
series 2.75418371978	5.19626987856	5.28813653163	5.31709937196	5.32975362928	5.36163690167	5.37070159508	5.3674958528	5.37464964065	5.37231799254	5.38314030829	5.39008290508	5.3909160356	5.39026747755	5.39149797609	5.39712173328	5.4018041268	5.39629085763	5.4011213116	5.40071753506	5.40475960127	5.40321195825	5.40510457994	5.4040552338	5.40579739275	5.40416452369	5.4066577774	5.40703473355	5.40670085182	5.40617256745	nan	
error nan	nan	nan	nan	nan	nan	nan	nan	nan	nan	nan	nan	nan	nan	nan	nan	nan	nan	nan	nan	nan	nan	nan	nan	nan	nan	nan	nan	nan	nan	nan	
>> B06
color #c0c0c0
series 2.48381355017	4.17469971823	4.23527861759	4.24488638919	4.2439336455	4.25596418192	4.2569115004	4.2568914711	4.26493370055	4.25727709225	4.2665152066	4.26434192397	4.26791903017	4.2657855627	4.26647768528	4.27065526557	4.2715552757	4.27184858275	4.26635951994	4.269832176	4.26919775739	4.27191979752	4.27248685029	4.27079285654	4.27273107421	4.27150543458	4.27133338756	4.27273844393	4.27257459812	4.2723722776	4.2721257482	
error nan	nan	nan	nan	nan	nan	nan	nan	nan	nan	nan	nan	nan	nan	nan	nan	nan	nan	nan	nan	nan	nan	nan	nan	nan	nan	nan	nan	nan	nan	nan	
>> B09
color #c49c6b
series 3.00683034485	5.71972185	5.80072354683	5.82151531346	5.84606948466	5.85495301783	5.87344925949	5.87983076937	5.87517752072	5.88582654328	5.88866673933	5.88830106677	5.89249325387	5.8943375781	5.89708984838	5.89891542146	5.90225163344	5.90004581352	5.90393108401	5.90140504392	5.90330770863	5.90541187158	5.90663736104	5.90747940032	5.9087778576	5.90670789302	5.90844871207	5.91013561587	5.91032913334	5.90963528859	nan	
error nan	nan	nan	nan	nan	nan	nan	nan	nan	nan	nan	nan	nan	nan	nan	nan	nan	nan	nan	nan	nan	nan	nan	nan	nan	nan	nan	nan	nan	nan	nan	
>> B08
color #00b6ff
series 3.12815365738	7.06130947426	7.22976800292	7.28969892838	7.32239423506	7.34743493281	7.35440515379	7.3638216832	7.38977335601	7.3809342911	7.39239633291	7.39667161478	7.40409750219	7.40079377315	7.41131452671	7.40909995716	7.41178569068	7.41276287563	7.4152163148	7.41822544811	7.41741417045	7.41993040611	7.41952404454	7.41916830564	7.42121699177	7.4211515083	7.42422750184	7.42287805878	7.42463597978	7.4244909319	7.42530569661	
error nan	nan	nan	nan	nan	nan	nan	nan	nan	nan	nan	nan	nan	nan	nan	nan	nan	nan	nan	nan	nan	nan	nan	nan	nan	nan	nan	nan	nan	nan	nan	
>> A08
color #f49ac2
series 2.92928146982	5.19637951626	5.24429332205	5.27961172103	5.29735633136	5.29916454787	5.30761823239	5.32554982246	5.32249486209	5.32491885039	5.33278305082	5.33273711141	5.33390674057	5.33834649369	5.33818356079	5.33793888713	5.34246959803	5.34305951356	5.34283397746	5.34300709695	5.34449308996	5.34439327847	5.348046902	5.3456636443	5.34796542741	5.34887345146	5.35009934528	5.34910015258	5.34866384644	5.34934981468	nan	
error nan	nan	nan	nan	nan	nan	nan	nan	nan	nan	nan	nan	nan	nan	nan	nan	nan	nan	nan	nan	nan	nan	nan	nan	nan	nan	nan	nan	nan	nan	nan	
>> A09
color #5da09e
series 2.72858664239	4.8025771922	4.86077667332	4.87499332207	4.88940397312	4.88093684865	4.89884097402	4.91057785281	4.90360038166	4.90084421158	4.91336051081	4.90596027649	4.90854949105	4.91220354901	4.91403323265	4.91654423644	4.91038689636	4.90877147855	4.91272470282	4.91598399354	4.91587617404	4.91456119115	4.91465433085	4.91530091402	4.91485142396	4.91570767783	4.91675356933	4.91672988079	4.91603408479	4.91679732065	4.91714397345	
error nan	nan	nan	nan	nan	nan	nan	nan	nan	nan	nan	nan	nan	nan	nan	nan	nan	nan	nan	nan	nan	nan	nan	nan	nan	nan	nan	nan	nan	nan	nan	
>> A02
color #0000ff
series 2.76795815729	4.53839382985	4.55977685528	4.57680560281	4.57150003609	4.57456639108	4.58798676704	4.58109306022	4.58335965651	4.58248697082	4.57840107555	4.58298510233	4.58244457675	4.58897838938	4.58823507757	4.58810362388	4.58394603457	4.58562165789	4.58870142013	4.58913090907	4.59145571152	4.58869047613	4.58797797296	4.58942930296	4.58813358622	4.58757549553	4.5884125431	4.58818961625	4.58839741611	4.58916840394	nan	
error nan	nan	nan	nan	nan	nan	nan	nan	nan	nan	nan	nan	nan	nan	nan	nan	nan	nan	nan	nan	nan	nan	nan	nan	nan	nan	nan	nan	nan	nan	nan	
>> A03
color #f27304
series 3.02815365738	5.7259983815	5.78745347232	5.84093617121	5.86467079405	5.85420333444	5.86249839728	5.88246799316	5.87155476665	5.87045388988	5.87512753978	5.88813796418	5.88069760153	5.88863148009	5.89116379167	5.89282868149	5.88997785317	5.88768971363	5.89451810543	5.89665639279	5.89816613752	5.89635211189	5.89677501325	5.89529566994	5.89604329003	5.89795489058	5.89952915388	5.89752008258	5.89767146545	5.89845555698	5.8990087135	
error nan	nan	nan	nan	nan	nan	nan	nan	nan	nan	nan	nan	nan	nan	nan	nan	nan	nan	nan	nan	nan	nan	nan	nan	nan	nan	nan	nan	nan	nan	nan	
>> A01
color #ff0000
series 2.71040928227	4.3091337292	4.31982309324	4.35000634728	4.35882029807	4.35130856362	4.3598356195	4.3655457707	4.36939291886	4.36402607565	4.36638759432	4.37172112872	4.37604368709	4.37477109028	4.37648634013	4.37517528549	4.37435258564	4.37599873164	4.37883543487	4.37946490038	4.3774710055	4.37695210979	4.37826687	4.37777091139	4.38004163121	4.37782968416	4.37954344421	4.379577449	4.38018652891	4.38065558588	nan	
error nan	nan	nan	nan	nan	nan	nan	nan	nan	nan	nan	nan	nan	nan	nan	nan	nan	nan	nan	nan	nan	nan	nan	nan	nan	nan	nan	nan	nan	nan	nan	
>> A06
color #ffff00
series 2.8217325948	5.06267745228	5.12041677008	5.12951973269	5.13954865126	5.15607732725	5.1600105516	5.16176383011	5.16858851845	5.17062817516	5.17220889436	5.17583130803	5.17215684811	5.18060559282	5.17960422276	5.17692534446	5.17539095758	5.18111098099	5.17699025069	5.18017796884	5.17974633874	5.18049083943	5.18116206751	5.1844125282	5.18259447391	5.18428569704	5.1835500797	5.18329924746	5.18567584083	5.18475182352	5.18422269949	
error nan	nan	nan	nan	nan	nan	nan	nan	nan	nan	nan	nan	nan	nan	nan	nan	nan	nan	nan	nan	nan	nan	nan	nan	nan	nan	nan	nan	nan	nan	nan	
>> A07
color #7cecf4
series 2.91060478236	5.14715873962	5.20533399211	5.21229451334	5.21677614736	5.21879307532	5.21748066993	5.22282738049	5.23048358532	5.23600493997	5.22956027692	5.2317217701	5.23029922057	5.23686993665	5.23391611676	5.23869541777	5.23689844251	5.23885041818	5.23816430735	5.23885761552	5.23740252126	5.24025504709	5.23564830633	5.24099448139	5.24070736017	5.24186674845	5.24139934162	5.24268569274	5.24171604016	5.2414598874	5.24235249201	
error nan	nan	nan	nan	nan	nan	nan	nan	nan	nan	nan	nan	nan	nan	nan	nan	nan	nan	nan	nan	nan	nan	nan	nan	nan	nan	nan	nan	nan	nan	nan	
>> A04
color #008000
series 2.87305590733	5.24959591654	5.31073474257	5.34288025773	5.34758135846	5.35339997363	5.3605707517	5.37677355037	5.37756838034	5.37921444394	5.37095575064	5.37981913082	5.38175625681	5.3834457284	5.38692375672	5.38434333227	5.38845366676	5.38762540773	5.39127783787	5.386044896	5.38684190589	5.38787155356	5.38841197517	5.38832079502	5.38674985238	5.38952923792	5.38825672233	5.38955523854	5.38891227509	5.39016555699	5.3900123117	
error nan	nan	nan	nan	nan	nan	nan	nan	nan	nan	nan	nan	nan	nan	nan	nan	nan	nan	nan	nan	nan	nan	nan	nan	nan	nan	nan	nan	nan	nan	nan	
>> A05
color #91278d
series 2.45318506508	3.80906682233	3.81338158723	3.83258621364	3.82036108383	3.83314331886	3.83460678976	3.83685599642	3.84094694181	3.83886098745	3.83846736933	3.84179784862	3.839299126	3.84426182631	3.84131296708	3.83777588882	3.84355526513	3.84653723657	3.84541366827	3.84424450262	3.84381694424	3.84396276652	3.84499715132	3.84577409997	3.84520112004	3.84588478865	3.84566722047	3.84642334718	3.84592250845	3.84622101856	3.8459501632	
error nan	nan	nan	nan	nan	nan	nan	nan	nan	nan	nan	nan	nan	nan	nan	nan	nan	nan	nan	nan	nan	nan	nan	nan	nan	nan	nan	nan	nan	nan	nan	
