# Supplementary material for: The effects of genital myiasis on the diversity of the vaginal microbiota in female Bactrian camels
Source: BMC Vet Res. 2022 Mar 5;18:87. doi: 10.1186/s12917-022-03189-5 (PMC8897907; doi:10.1186/s12917-022-03189-5)
Supplement: Supplementary file 5 — Additional file 5. [file 12917_2022_3189_MOESM5_ESM.zip › MPL201709200_16s_yy/Treat1/B02_arare/alpha_rarefaction_plots/average_tables/shannonTreat1.txt]

# shannon.txt
# Treat1
xaxis: 10.0	1553.0	3096.0	4639.0	6182.0	7725.0	9268.0	10811.0	12354.0	13897.0	15440.0	16983.0	18526.0	20069.0	21612.0	23155.0	24698.0	26241.0	27784.0	29327.0	30870.0	32413.0	33956.0	35499.0	37042.0	38585.0	40128.0	41671.0	43214.0	44757.0	46300.0	
xmax: 47843.0
>> illness
color #ff0000
series 2.85201225614	5.37420191298	5.45471567012	5.48932552283	5.50001859575	5.51271725752	5.51968060892	5.52686993934	5.53104064909	5.5322049595	5.53609836663	5.53849357813	5.54169043078	5.54027176775	5.5445904834	5.54478976249	5.54788803399	5.54699315314	5.54790443956	5.54893676316	5.54953538667	5.54937780172	5.5512401675	5.55007934315	5.55172693364	5.55151317482	5.5524382249	5.55230444166	5.55280738679	5.55295438101	nan	
error 0.246817089179	0.920262004945	0.95801332692	0.97181258166	0.979107655901	0.986564926602	0.984232628651	0.98744295928	0.990995060416	0.989973891324	0.992319724187	0.993039372127	0.993523197478	0.993634709455	0.995184485721	0.994220805266	0.994024834921	0.995321514197	0.996675856514	0.996086511446	0.996509936985	0.997271761106	0.996098846874	0.997475669612	0.997061525695	0.997239464251	0.997260696258	0.997104444089	0.997623886077	0.997553583939	nan	
>> normal
color #0000ff
series 2.84289556254	4.95125543031	4.99571388881	5.02099449676	5.0298193241	5.03366440786	5.04110945506	5.04772892325	5.04970043386	5.05064845139	5.05228620303	5.05480904952	5.05446104264	5.0583891901	5.05906101629	5.06009999749	5.0601638026	5.06020062773	5.06163977312	5.06222295706	5.06269257353	5.06284058009	5.06314489304	5.06393687573	5.0643129034	5.06470159352	5.06518892491	5.06500281632	5.0651003538	5.06557283929	nan	
error 0.155822076919	0.522769632137	0.543002724286	0.545376122104	0.556048181877	0.555019638608	0.554407812075	0.558916390543	0.557261007588	0.558442903657	0.559435957539	0.56057989953	0.559374211919	0.560431813481	0.561759849321	0.562750890526	0.562278600915	0.560836811148	0.561665067284	0.56243821571	0.562906119004	0.562844576841	0.562839387955	0.562672388301	0.563041832917	0.563450398303	0.563426905487	0.563337036506	0.563094071897	0.563196341909	nan	
