# Supplementary material for: The effects of genital myiasis on the diversity of the vaginal microbiota in female Bactrian camels
Source: BMC Vet Res. 2022 Mar 5;18:87. doi: 10.1186/s12917-022-03189-5 (PMC8897907; doi:10.1186/s12917-022-03189-5)
Supplement: Supplementary file 5 — Additional file 5. [file 12917_2022_3189_MOESM5_ESM.zip › MPL201709200_16s_yy/Treat1/B03_specaccum/species.txt]

otu9186	otu21716	otu23354	otu5403	otu365	otu10818	otu569	otu16932	otu930	otu749	otu17107	otu12736	otu19990	otu19532	otu10547	otu20709	otu20428	otu12486	otu6760	otu7694	otu3987	otu7744	otu13303	otu22808	otu7327	otu21801	otu7641	otu12442	otu19054	otu1403	otu18675	otu8075	otu4942	otu5326	otu11872	otu2809	otu2777	otu9772	otu10585	otu6703	otu3301	otu23630	otu15125	otu12869	otu5694	otu15988	otu1506	otu23240	otu3607	otu10967
9254	1284	2038	2444	365	38	35	1110	578	9	5339	1661	291	328	263	8	91	5	49	170	16	3324	1252	372	3	74	2175	6284	89	4	8	17	1144	249	91	0	242	104	2	1069	8	208	52	25	62	41	8	3	0	71
3706	251	438	5691	3	1095	6489	850	78	3435	700	331	51	59	1029	2285	1902	0	3915	9	524	4	594	1950	346	0	33	22	22	939	1030	19	41	1186	0	0	500	15	147	0	259	549	3	8	17	8	253	294	0	36
847	7825	522	687	579	4100	1705	130	2843	485	1834	173	1685	2241	306	264	992	172	96	16	317	292	224	191	435	9	137	270	731	306	97	26	196	413	222	0	69	267	218	67	7	52	956	531	604	379	194	42	0	273
139	8582	1612	980	1297	1653	182	112	2271	148	5877	174	1052	2177	169	984	404	126	180	0	1124	0	146	6	672	303	50	0	610	100	84	0	201	402	683	0	29	410	2138	0	18	30	433	147	525	372	845	492	0	65
2	389	2	4	0	3581	8727	10	156	12272	0	89	171	142	4871	1193	2259	2	210	1317	75	0	15	1520	0	0	65	0	31	1003	217	0	172	470	3	0	866	31	0	0	609	127	13	12	291	18	0	0	0	10
1071	2506	4017	6441	5240	838	102	802	1299	58	4510	58	638	756	944	263	197	171	246	64	87	0	435	45	479	22	102	0	268	109	29	2086	1113	121	11	0	92	159	193	0	450	199	166	134	251	158	1014	535	4	672
350	1277	905	1998	1063	1094	4684	4131	488	2642	483	2618	234	331	583	2584	1036	439	0	3510	1076	0	169	645	2517	773	428	0	92	898	318	38	195	233	21	0	29	97	0	0	0	114	54	44	77	62	1	0	0	64
4670	1475	4461	1672	1320	3723	18	2519	688	2622	3	803	282	273	540	2914	1341	227	405	913	1627	0	810	547	3	1253	82	0	142	701	1708	0	177	307	975	0	73	118	0	0	0	506	77	61	62	54	0	0	0	0
3297	4988	7948	212	4	2066	357	310	4189	2160	916	33	1047	722	924	1343	678	3071	0	11	1165	0	33	238	32	433	4	0	245	148	342	0	238	36	14	0	12	529	0	0	0	522	420	68	105	144	0	0	0	315
1706	418	8087	2936	8142	516	8	4279	196	948	482	175	123	156	530	308	473	1448	2	511	322	0	1001	252	1811	919	941	0	63	115	103	0	218	386	5	0	461	31	2	0	1653	421	41	31	37	10	19	302	0	886
460	3097	1644	3480	1321	3417	140	3294	1154	128	454	1802	539	771	734	631	536	2946	0	840	688	0	2081	199	200	804	679	0	639	56	249	0	415	615	0	0	163	227	7	0	60	148	187	274	205	114	0	10	1	16
4691	2113	2337	2351	1045	4285	0	1113	689	3076	2	333	420	462	957	1084	1023	1922	295	319	2191	0	259	340	3	2923	88	0	243	385	1642	0	142	38	815	0	47	114	0	0	2	99	39	149	126	99	0	0	0	0
4651	454	1084	2940	10	942	1347	6870	212	2776	94	1677	106	134	1325	2141	668	654	3188	1966	987	0	860	359	844	16	1256	103	53	483	100	280	235	268	22	0	569	33	0	4	2	362	13	31	28	27	0	0	0	534
267	4369	2	598	1213	2382	1855	1088	2013	671	0	1911	1089	1483	493	289	2744	63	451	2250	235	4	450	479	4	7	152	328	668	641	171	0	537	588	1658	0	1012	319	0	0	285	85	406	373	202	264	0	0	5	2
1354	8821	1838	2991	1485	106	122	180	3224	14	1504	183	4178	3937	199	26	44	243	654	18	53	0	74	90	260	0	33	0	888	0	2	60	274	63	21	0	28	511	154	0	28	32	78	585	446	411	235	91	0	123
188	6846	568	1080	502	55	223	846	3441	35	9	21	2928	1790	267	53	177	923	177	490	11	695	65	28	710	8	490	5	840	17	5	116	172	42	437	0	73	898	1	44	2	52	205	551	541	794	1	10	19	73
4387	5285	890	8786	891	481	0	1818	1883	16	350	149	2475	1563	137	65	16	704	1936	264	186	435	460	0	328	45	703	449	513	0	3	0	241	18	8	0	167	352	2	193	824	71	122	322	164	334	1	0	0	222
6536	2847	3168	3757	1474	427	0	290	1415	89	1172	35	742	746	103	99	76	99	330	50	109	2	167	15	449	0	11	0	225	11	10	4068	267	65	65	0	264	194	143	1	78	7	206	129	73	149	799	993	5	260
1	1613	0	26	0	2189	10973	0	535	0	0	5539	452	384	3959	975	2608	30	0	0	0	1293	206	2651	0	0	0	0	182	1408	128	0	263	438	201	4506	578	131	0	7	0	387	59	73	56	108	0	0	2	0
9209	442	4569	4940	0	225	332	1067	165	14	138	561	148	110	237	834	786	839	4105	1016	5	175	214	138	48	68	166	423	72	69	161	0	123	652	17	357	48	41	0	238	326	119	30	10	26	31	0	368	218	47
2302	2459	878	2194	5	97	4	530	1111	2	35	1335	737	613	39	18	189	617	29	16	0	5	18	0	0	0	0	0	249	5	0	0	112	0	65	0	52	209	0	1057	0	54	319	231	150	116	0	0	123	0
794	1892	71	1318	4	98	0	158	895	0	1	1241	646	509	218	21	22	92	78	196	0	5176	175	16	0	0	21	0	254	0	8	0	251	98	550	358	26	135	0	2223	24	2	142	177	80	69	0	0	3462	0
7573	450	14606	3061	6665	186	5	1094	238	17	1459	473	137	141	42	254	48	587	0	1	2	5	8	7	4	51	323	0	58	15	4	0	37	93	1	0	38	33	1616	2	1	317	237	93	15	29	445	532	0	8
[truncated: 1,795 more columns]
