# Supplementary material for: The effects of genital myiasis on the diversity of the vaginal microbiota in female Bactrian camels
Source: BMC Vet Res. 2022 Mar 5;18:87. doi: 10.1186/s12917-022-03189-5 (PMC8897907; doi:10.1186/s12917-022-03189-5)
Supplement: Supplementary file 5 — Additional file 5. [file 12917_2022_3189_MOESM5_ESM.zip › MPL201709200_16s_yy/Treat1/B04_rabund/rabund.xls]

A01	A02	A03	A04	A05	A06	A07	A08	A09	A10	A11	A12	A13	B01	B02	B03	B04	B05	B06	B07	B08	B09	B10
13.1758613835653	12.6637804506831	12.9338750367073	13.0670981857484	13.5830827675029	12.6530689765799	12.1935253605012	12.189206834597	12.9563761572497	12.99116750614	11.7648715907361	12.195679785496	12.7460943837055	12.0930873904442	13.1067265020392	12.7410455770098	13.1009907840928	12.6741922681457	13.42167038965	13.1688287880614	11.4439795426013	12.3376219019925	13.8342735152347
12.6174674652942	12.4744664641326	12.0014081943928	12.5208641829887	13.0912700818215	12.3553510964248	12.0122753448561	12.1231514327736	12.2842457498297	12.9813888961172	11.7385145324293	12.0650794889999	12.1833252245246	11.4220647661728	12.0285967770671	11.748612176737	12.36768775627	11.9901039638575	12.4354098231633	12.270295326472	11.2638560195961	11.7573900093666	12.886649213372
12.3823538336645	11.9347965921784	11.4731983836775	11.1491119907069	12.2500022678404	12.1389117181427	11.7772553151919	11.8622499008515	12.0323901688665	12.0630579636235	11.6856248397264	11.5868397879618	11.6384359139905	11.2179576978641	11.942880997159	11.515699838284	12.0990189910192	11.8753654006418	12.1376315982354	12.1576627272085	11.1686721181322	11.118292233027	12.7023891599763
11.6987046667703	11.8556471660273	11.1299269335104	11.0881256921882	11.8061468033205	11.9719027460455	11.3674147512468	11.5087851620645	11.6869381716704	11.5196362528432	11.5966556676747	11.5132341138061	11.5216004397237	11.1357092861044	11.654636028528	10.8057438721516	11.2732128098543	11.6293566200796	11.9509203520301	12.0031665066652	11.0993478104032	10.8856963733394	11.579787329527
11.2550285698187	11.7460943837055	10.8407779235951	11.0620461377205	11.1414685553931	11.2911706993219	11.3542493819452	11.3564519702218	11.5844927969759	10.8225708309502	11.5245417150359	11.199058823653	11.4387918525783	10.9751314569213	11.5464121951194	10.0768155970508	10.9188632372746	11.4752267777423	11.3723209548673	10.6812384117778	10.958552715431	10.8841705191084	10.6582114827518
11.0867996856235	11.1579784499454	10.7355560239115	10.6908710092923	10.5698556083309	11.0265234425198	11.3353903546939	11.2986354067342	11.0768155970508	10.7364019313183	11.0230612497353	11.1904420187828	11.0640690803855	10.9001120629775	10.843921051289	9.85018683764577	10.8788172846142	10.7756102807595	11.3487281542311	10.0593444608244	10.4573808790725	10.7099453802325	10.5107641679179
10.9929383361658	10.929258408637	10.7185328760692	10.654636028528	10.3630396302565	10.3431857154479	11.297489501161	10.7380922596205	11.0126245388651	10.6908710092923	10.8153832958135	11.0973737689902	10.9410476063406	10.8572034715082	10.5545888516776	9.81057163474115	10.8281364841941	10.6501542136751	11.0960562391809	9.98868468677217	10.3826240265749	10.6750749203854	10.0953970227926
10.6978363579624	10.8933015308606	9.95419631038687	10.3409627642517	10.2443638351205	10.1228279948077	10.9643408677924	10.7073591320809	10.3912435894274	10.4998458870832	10.6829945836817	11.0450770519349	10.7116669735643	10.6952282914958	10.5362472156881	9.72451385311995	10.6101020629997	10.609178738142	10.6555307231556	9.82813648419411	10.1176431013891	10.496853777388	9.19721669311005
10.3264294871223	10.7465143211385	9.90086680798075	10.1344263202209	10.2203783276952	10.120237877342	10.3531468254981	10.6679985356725	10.1861142395416	9.96722625883599	10.3674147512468	10.9083926207738	10.4532706340106	10.5343028824546	10.403012023575	9.71424551766612	9.79928162152192	10.5255208090951	10.4594316186373	9.71252700043982	10.0457596613827	10.3641346550081	9.08214904135387
10.2900188469326	10.211888294546	9.7262181593322	10.0389189892923	9.97010589061218	10.0647427647503	10.3185428097027	10.5264992391366	10.0320457269308	9.88874324889826	10.1724275086455	10.6812384117778	10.3955341354623	10.2443638351205	9.79441586635011	9.63299519714296	9.79766152585376	10.4665863377192	10.3365065598103	9.70390357344466	9.94544383637791	10.3487281542311	9.06069593168755
10.1598713367784	10.0967151544885	9.51372759595244	9.94251450533924	9.92777796208234	9.98584193700334	10.0953970227926	10.3890935219045	10.0084286220706	9.87805091272854	10.1548181090521	10.120237877342	10.3717766443379	10.0887882387169	9.38370429247405	9.47167521439204	9.68650052718322	10.1947568544222	9.92925840863697	9.61838550225861	9.77807712953536	10.298062567719	9.05528243550119
10.1163439612375	10.0084286220706	9.4241662888181	9.93663793900257	9.75822321472672	9.88264304936184	10.0714623625566	10.3663222142458	9.85174904141606	9.84392105128904	9.71424551766612	10.0821490413539	10.2946207488916	10.0874628412503	9.35314682549808	9.44708322620965	9.4594316186373	9.95564990752838	9.20212382383046	9.34872815423108	9.64925617751731	10.2772874001304	8.88569637333939
10.0620461377205	10.007027266894	9.23840473932508	9.72280753116955	9.25029841790633	9.71080643369935	10.0539258815311	10.2911706993219	9.83920378809694	9.79116288855502	9.65105169117893	10.0292872269682	10.0821490413539	9.98299357469431	9.19229281447077	9.44086916761087	9.45738087907254	9.72280753116955	9.17492568250068	9.29920801838728	9.52552080909507	10.1331422124006	8.81378119121704
9.17492568250068	9.97154355395077	9.17741953798924	9.41574176829009	8.95710204156229	9.64745842645492	10.0168082876866	9.92925840863697	9.49585502688717	9.04984854945056	9.59058704991503	9.99859042974533	9.9469062744564	9.39016895620018	8.99717948093762	9.14974711950468	9.00281501560705	9.64205169292798	9.06339508128851	9.13185696060879	9.42836017270429	9.97154355395077	8.79766152585376
9.1548181090521	9.87498134765377	9.08746284125034	9.39231742277876	8.876516946565	9.56224242422107	9.82177398197057	9.83447104998422	9.40514146313634	9.01122725542325	9.51963625284321	9.90237511448603	9.87958324961278	9.38370429247405	8.93663793900257	9.10590850857116	8.90989308377004	9.54303182025524	8.89178370321831	8.78790255939143	9.26912667914942	9.80574387215162	8.79766152585376
9.09539702279256	9.73131903102506	9.05256805080415	9.25266543245025	8.84235034341381	9.39231742277876	9.81057163474115	9.66177809777199	9.04712391211403	8.99717948093762	9.4262647547021	9.88569637333939	9.74819284958946	9.32418054661874	8.8008998999203	9.07948478382682	8.84549005094438	9.5352753766208	8.82017896241519	8.72451385311995	9.25974326369078	9.64925617751731	8.56985560833095
8.64024493622235	9.45121111183233	9.02790599656988	9.03617361255349	8.74483383749955	9.31741261376487	9.72280753116955	9.64925617751731	9.02790599656988	8.91288933622996	9.40726776424473	9.67065624911844	9.72109918870719	9.2240016741981	8.68299458368168	8.97154355395077	8.81057163474115	9.35974956032233	8.77478705960117	8.52356195605701	9.04984854945056	9.63299519714296	8.53138146051631
8.53915881110803	9.21431912080077	8.92184093707449	8.94251450533924	8.60362634498619	9.06339508128851	9.59432460392485	9.45327063401062	9	8.88569637333939	9.319672120947	9.42836017270429	9.54303182025524	9.19967234483637	8.50382573799575	8.93663793900257	8.76487159073609	9.211888294546	8.59618975614441	8.4797802640291	8.93073733756289	9.60362634498619	8.49585502688717
8.51175265376738	9.1006623390052	8.76487159073609	8.75822321472672	8.4178525148859	8.90388184573618	9.33315535031062	9.4262647547021	8.75822321472672	8.84862294042934	9.30149619498255	9.2667865406949	9.38370429247405	9.06877827798541	8.4797802640291	8.93663793900257	8.48381577726426	9.16490692667569	8.58496250072116	8.4797802640291	8.66533591718518	9.52356195605701	8.33539035469392
8.40087943628219	9.03342300153745	8.73131903102506	8.67948009950545	8.18487534290828	8.81378119121704	9.1873520732005	9.09539702279256	8.71424551766612	8.7176764230664	9.2644426002266	8.85174904141606	9.35314682549808	8.94544383637791	8.17990909001493	8.876516946565	8.4594316186373	8.81057163474115	8.58120058192496	8.37503943134692	8.4757334309664	9.4858293087019	8.30833903013941
8.35755200461808	8.96578428466209	8.68999797141945	8.6582114827518	7.76155123244448	8.76487159073609	8.93073733756289	9.07681559705083	8.64745842645492	8.70735913208088	9.10328780841202	8.71424551766612	9.33091687811462	8.90388184573618	8.10328780841202	8.7714894695006	8.45121111183233	8.73809225962049	8.0389189892923	8.34872815423108	8.44294349584873	9.33539035469392	7.98868468677217
8.18487534290828	8.77478705960117	8.6724253419715	8.65105169117893	7.71424551766612	8.56985560833095	8.91587937883577	8.98299357469431	8.4797802640291	8.62935662007961	9.07414146275251	8.58871463558227	9.15228484230658	8.81698362325538	8.09803208296053	8.68650052718322	8.38370429247405	8.69348695749933	7.68650052718322	8.12928301694497	8.43462822763673	9.32867492732795	7.89481776330794
8.0389189892923	8.73809225962049	8.56605403817109	8.53915881110803	7.59245703726808	8.33985000288462	8.90989308377004	8.66177809777199	8.4178525148859	8.59245703726808	9.06608919045777	8.4594316186373	9.06069593168755	8.81378119121704	8.04439411935845	8.63299519714296	8.35755200461808	8.36632221424582	7.65105169117893	8.00562454919388	8.36632221424582	9.27146302790437	7.88874324889826
7.96000193206808	8.43462822763673	8.4797802640291	8.48381577726426	7.4262647547021	8.3037807481771	8.90086680798075	8.55458885167764	8.29920801838728	8.4093909361377	9.00281501560705	8.41362792902417	8.91587937883577	8.73131903102506	8.02236781302845	8.62570884306447	8.33091687811462	8.17990909001493	7.5077946401987	7.96578428466209	8.31741261376487	9.13699111208023	7.53915881110803
7.9188632372746	8.37068740680722	8.30833903013941	8.37503943134692	7.4178525148859	8.06608919045777	8.77807712953536	8.51569983828404	8.27612440527424	8.33091687811462	8.84549005094438	8.4093909361377	8.82654848729092	8.66533591718518	8	8.39660478118186	8.28540221886225	8.09803208296053	7.31288295528436	7.95419631038688	8.07681559705083	9.10328780841202	7.39231742277876
7.70043971814109	8.24317398347295	8.2807707701306	8.34872815423108	7.39231742277876	8.0389189892923	8.74146698640115	8.3264294871223	8.11894107272351	8.2667865406949	8.82654848729092	8.37937836707126	8.49984588708321	8.61102479730735	7.93073733756289	8.06608919045777	8.16992500144231	8.06069593168755	7.08746284125034	7.89481776330794	7.96000193206808	8.9915218460757	7.13955135239879
7.53915881110803	8.19967234483636	8.25738784269265	8.24317398347295	7.28540221886225	7.97154355395077	8.45121111183233	8.26209484537018	7.93663793900257	8.23840473932508	8.69696752623429	8.31741261376487	8.48784003382305	8.54303182025524	7.92481250360578	8.06069593168755	8.11374216604919	8.04439411935845	7.03342300153745	7.88874324889826	7.93663793900257	8.58496250072116	7.09803208296053
7.4093909361377	8.01680828768655	8.25738784269265	7.85798099512757	7.2667865406949	7.94251450533924	8.39660478118186	8.13955135239879	7.89481776330794	7.97727992349992	8.68999797141945	8.2045711442492	8.12928301694497	8.43462822763673	7.90689059560852	8.00562454919388	8.04439411935845	8.0389189892923	7	7.81378119121704	7.85174904141606	8.58496250072116	6.82017896241519
7.18982455888002	7.98299357469431	8.18982455888002	7.65105169117893	7.14974711950468	7.63662462054365	8.37068740680722	8.09275714091985	7.89481776330794	7.76818432477693	8.59991284218713	8.04984854945056	8.10328780841202	8.35755200461808	7.876516946565	7.94251450533924	7.91288933622996	8.02236781302845	6.94251450533924	7.76818432477693	7.76155123244448	8.5352753766208	6.79441586635011
6.70043971814109	7.97154355395077	8.09275714091985	7.52356195605701	7.06608919045777	7.62205181945638	8.31288295528436	8.09275714091985	7.89481776330794	7.64385618977472	8.4178525148859	8.01680828768655	8.06608919045777	8.33539035469392	7.63662462054365	7.8008998999203	7.79441586635011	8.01122725542325	6.88264304936184	7.74146698640115	7.75488750216347	8.48381577726426	6.71424551766612
6.61470984411521	7.59991284218713	8.07681559705083	7.5077946401987	6.98868468677217	7.59991284218713	8.19475685442225	7.88264304936184	7.74819284958946	7.61470984411521	8.09803208296053	7.92481250360578	7.876516946565	8.31741261376487	7.53138146051631	7.78135971352466	7.78135971352466	7.98299357469431	6.78135971352466	7.67948009950545	7.70735913208088	8.34872815423108	6.62935662007961
6.5077946401987	7.19967234483636	8.06069593168755	7.49185309632967	6.4757334309664	7.59245703726808	8.10328780841202	7.82654848729092	7.7279204545632	7.55458885167764	7.96000193206808	7.76155123244448	7.74819284958946	8.2807707701306	7.52356195605701	7.69348695749933	7.72109918870719	7.89481776330794	6.75488750216347	7.6724253419715	7.56224242422107	8.29920801838728	6.53915881110803
6.5077946401987	7.14974711950468	8.04439411935845	7.49185309632967	6.22881869049588	7.4178525148859	7.88874324889826	7.7279204545632	7.71424551766612	7.45121111183233	7.82654848729092	7.35755200461808	7.7279204545632	8.22400167419811	7.51569983828404	7.67948009950545	7.71424551766612	7.81378119121704	6.61470984411521	7.56224242422107	7.55458885167764	7.98868468677217	6.53915881110803
6.4757334309664	7.06608919045777	8.01680828768655	7.4594316186373	6.20945336562895	7.39231742277876	7.8703647195834	7.51569983828404	7.3037807481771	7.4262647547021	7.67948009950545	7.34872815423108	7.48381577726426	8.17492568250068	7.49185309632967	7.59991284218713	7.68650052718322	7.68650052718322	6.58496250072116	7.53915881110803	7.49185309632967	7.97154355395077	6.32192809488736
6.28540221886225	6.89481776330794	7.93663793900257	7.44294349584873	6.02236781302845	7.37503943134693	7.86418614465428	7.467605550083	7.20945336562895	7.28540221886225	7.64385618977472	7.21916852046216	7.07681559705083	8.1548181090521	7.34872815423108	7.55458885167764	7.62935662007961	7.59991284218713	6.4262647547021	7.51569983828404	7.38370429247405	7.9188632372746	6.32192809488736
6.20945336562895	6.8073549220576	7.876516946565	7.40087943628218	5.7279204545632	7.33091687811462	7.65105169117893	7.4262647547021	7.16992500144231	7.22881869049588	7.63662462054365	7.14974711950468	7.06608919045777	8.13442632022093	7.3037807481771	7.54689445988764	7.59245703726808	7.53915881110803	6.18982455888002	7.4594316186373	7.33091687811462	7.76818432477693	6.22881869049588
6.16992500144231	6.6582114827518	7.85798099512757	7.39231742277876	5.16992500144231	7.31288295528436	7.60733031374961	7.18982455888002	7.16992500144231	7.16992500144231	7.54689445988764	7.10852445677817	7.01122725542325	8.06069593168755	7.2667865406949	7.48381577726426	7.53915881110803	7.4178525148859	6.12928301694497	7.45121111183233	7.2667865406949	7.74819284958946	6.06608919045777
6.14974711950468	6.55458885167764	7.8073549220576	7.35755200461808	5.12928301694497	7.3037807481771	7.58496250072116	7.14974711950468	7.13955135239879	6.94251450533924	7.49984588708321	6.97727992349992	6.94251450533924	8.04439411935845	7.25738784269265	7.467605550083	7.4178525148859	7.38370429247405	6.12928301694497	7.37503943134693	7.24792751344359	7.64385618977472	6.04439411935845
6	6.28540221886225	7.79441586635011	7.20945336562895	5.12928301694497	7.22881869049588	7.56985560833095	6.88264304936184	7.01122725542325	6.8703647195834	7.34872815423108	6.88264304936184	6.88264304936184	7.93073733756289	7.22881869049588	7.467605550083	7.38370429247405	7.36632221424582	6.06608919045777	7.36632221424582	7.22881869049588	7.64385618977472	6.02236781302845
5.95419631038688	5.88264304936184	7.76818432477693	7.20945336562895	4.95419631038688	7.06608919045777	7.51569983828404	6.55458885167764	6.96578428466209	6.84549005094438	7.3037807481771	6.83289001416474	6.79441586635011	7.92481250360578	7.20945336562895	7.4262647547021	7.38370429247405	7.21916852046216	5.88264304936184	7.33091687811462	7.19967234483636	7.61470984411521	5.88264304936184
5.93073733756289	5.78135971352466	7.70043971814109	7.19967234483636	4.95419631038688	7	7.4093909361377	6.39231742277876	6.93073733756289	6.75488750216347	7.24792751344359	6.74146698640115	6.74146698640115	7.876516946565	7.12928301694497	7.34872815423108	7.35755200461808	7.16992500144231	5.83289001416474	7.20945336562895	7.10852445677817	7.467605550083	5.85798099512757
5.70043971814109	5.6724253419715	7.61470984411521	7.18982455888002	4.70043971814109	6.9188632372746	7.40087943628218	6.35755200461808	6.7279204545632	6.68650052718322	7.23840473932508	6.71424551766612	6.7279204545632	7.78790255939143	7.09803208296053	7.33985000288462	7.29462074889163	7.15987133677839	5.8073549220576	7.20945336562895	7.04439411935845	7.45121111183233	5.6724253419715
5.70043971814109	5.61470984411521	7.59991284218713	7.18982455888002	4.4594316186373	6.90689059560852	7.11894107272351	6.2667865406949	6.7279204545632	6.49185309632967	7.20945336562895	6.70043971814109	6.68650052718322	7.74146698640115	6.98868468677217	7.32192809488736	7.25738784269265	7.01122725542325	5.8073549220576	7.18982455888002	7.02236781302845	7.33985000288462	5.58496250072116
5.61470984411521	5.61470984411521	7.57742882803575	7.12928301694497	4.24792751344359	6.8703647195834	6.90689059560852	6.18982455888002	6.71424551766612	6.4262647547021	7.12928301694497	6.62935662007961	6.64385618977473	7.6582114827518	6.94251450533924	7.28540221886225	7.21916852046216	7	5.78135971352466	7.17990909001493	7	7.3037807481771	5.58496250072116
5.61470984411521	5.55458885167764	7.49984588708321	7.11894107272351	4.24792751344359	6.76818432477693	6.89481776330794	6.02236781302845	6.68650052718322	6.35755200461808	7.12928301694497	6.62935662007961	6.64385618977473	7.59991284218713	6.93073733756289	7.2667865406949	7.17990909001493	6.95419631038688	5.61470984411521	7.10852445677817	6.96578428466209	7.14974711950468	5.4594316186373
5.49185309632967	5.49185309632967	7.49984588708321	7	4.16992500144231	6.75488750216347	6.83289001416474	5.97727992349992	6.6582114827518	6.2667865406949	7.11894107272351	6.4757334309664	6.55458885167764	7.54689445988764	6.93073733756289	7.23840473932508	7.09803208296053	6.79441586635011	5.49185309632967	7.10852445677817	6.94251450533924	7.07681559705083	5.39231742277876
5.4262647547021	5.39231742277876	7.43462822763673	6.97727992349992	3.90689059560852	6.6724253419715	6.83289001416474	5.95419631038688	6.62935662007961	6.24792751344359	7	6.4757334309664	6.4262647547021	7.48381577726426	6.90689059560852	7.15987133677839	6.93073733756289	6.76818432477693	5.4262647547021	7.05528243550119	6.88264304936184	7.06608919045777	5.24792751344359
5.35755200461808	5.35755200461808	7.4262647547021	6.96578428466209	3.90689059560852	6.6724253419715	6.59991284218713	5.93073733756289	6.58496250072116	5.97727992349992	6.93073733756289	6.4594316186373	6.37503943134693	7.4594316186373	6.89481776330794	7.10852445677817	6.89481776330794	6.68650052718322	5.35755200461808	6.94251450533924	6.85798099512757	7.03342300153745	5.20945336562895
5.24792751344359	5.32192809488736	7.38370429247405	6.94251450533924	3.8073549220576	6.62935662007961	6.56985560833095	5.90689059560852	6.5077946401987	5.88264304936184	6.8703647195834	6.35755200461808	6.28540221886225	7.4178525148859	6.7279204545632	7.09803208296053	6.89481776330794	6.62935662007961	5.32192809488736	6.93073733756289	6.85798099512757	7.03342300153745	5.16992500144231
5.16992500144231	5.16992500144231	7.09803208296053	6.88264304936184	3.8073549220576	6.59991284218713	6.52356195605701	5.88264304936184	6.4594316186373	5.83289001416474	6.84549005094438	6.32192809488736	6.14974711950468	7.38370429247405	6.7279204545632	7.08746284125034	6.79441586635011	6.62935662007961	5.28540221886225	6.89481776330794	6.8073549220576	7.02236781302845	5.12928301694497
5.12928301694497	5.04439411935845	7.06608919045777	6.88264304936184	3.8073549220576	6.56985560833095	6.4594316186373	5.78135971352466	6.24792751344359	5.75488750216347	6.83289001416474	6.18982455888002	5.7279204545632	7.31288295528436	6.68650052718322	7.01122725542325	6.76818432477693	6.53915881110803	5.16992500144231	6.78135971352466	6.79441586635011	6.90689059560852	5.04439411935845
5.04439411935845	5.04439411935845	7.02236781302845	6.84549005094438	3.8073549220576	6.52356195605701	6.33985000288463	5.75488750216347	6.20945336562895	5.7279204545632	6.79441586635011	6.14974711950468	5.52356195605701	7.29462074889163	6.6582114827518	7.01122725542325	6.71424551766612	6.52356195605701	5.16992500144231	6.6724253419715	6.79441586635011	6.70043971814109	5.04439411935845
4.95419631038688	5	7.02236781302845	6.84549005094438	3.70043971814109	6.49185309632967	6.2667865406949	5.6724253419715	6.10852445677817	5.70043971814109	6.74146698640115	6.14974711950468	5.32192809488736	7.24792751344359	6.64385618977473	7	6.68650052718322	6.49185309632967	5	6.5077946401987	6.75488750216347	6.61470984411521	5.04439411935845
4.95419631038688	4.85798099512757	6.97727992349992	6.8073549220576	3.70043971814109	6.4594316186373	6.22881869049588	5.6724253419715	6.08746284125034	5.61470984411521	6.7279204545632	6.06608919045777	5.24792751344359	7.24792751344359	6.61470984411521	6.97727992349992	6.49185309632967	6.4757334309664	5	6.4594316186373	6.7279204545632	6.61470984411521	4.95419631038688
4.85798099512757	4.4594316186373	6.84549005094438	6.70043971814109	3.70043971814109	6.44294349584873	6.02236781302845	5.64385618977472	6.06608919045777	5.49185309632967	6.58496250072116	6	5.04439411935845	7.17990909001493	6.52356195605701	6.96578428466209	6.4757334309664	6.4594316186373	5	6.37503943134693	6.71424551766612	6.61470984411521	4.85798099512757
4.8073549220576	4.4594316186373	6.82017896241519	6.70043971814109	3.70043971814109	6.44294349584873	6	5.61470984411521	5.95419631038688	5.49185309632967	6.52356195605701	5.88264304936184	5.04439411935845	7.15987133677839	6.5077946401987	6.89481776330794	6.4594316186373	6.4093909361377	4.90689059560852	6.35755200461808	6.6724253419715	6.52356195605701	4.85798099512757
4.64385618977472	4.4594316186373	6.79441586635011	6.6724253419715	3.58496250072116	6.2667865406949	6	5.61470984411521	5.83289001416474	5.4594316186373	6.4757334309664	5.85798099512757	4.95419631038688	7.11894107272351	6.49185309632967	6.8703647195834	6.4262647547021	6.35755200461808	4.90689059560852	6.33985000288463	6.6724253419715	6.4757334309664	4.75488750216347
4.58496250072116	4.4594316186373	6.70043971814109	6.64385618977473	3.58496250072116	6.12928301694497	5.95419631038688	5.58496250072116	5.83289001416474	5.4594316186373	6.4757334309664	5.8073549220576	4.85798099512757	7.06608919045777	6.4757334309664	6.85798099512757	6.4093909361377	6.28540221886225	4.90689059560852	6.33985000288463	6.6582114827518	6.39231742277876	4.75488750216347
4.52356195605701	4.24792751344359	6.70043971814109	6.39231742277876	3.58496250072116	6.10852445677817	5.93073733756289	5.55458885167764	5.78135971352466	5.35755200461808	6.4594316186373	5.78135971352466	4.85798099512757	6.8073549220576	6.4757334309664	6.85798099512757	6.3037807481771	6.24792751344359	4.90689059560852	6.22881869049588	6.6582114827518	6.32192809488736	4.70043971814109
4.4594316186373	4.24792751344359	6.68650052718322	6.33985000288463	3.58496250072116	6	5.88264304936184	5.52356195605701	5.70043971814109	5.20945336562895	6.44294349584873	5.78135971352466	4.8073549220576	6.79441586635011	6.4594316186373	6.84549005094438	6.22881869049588	6.18982455888002	4.8073549220576	6.22881869049588	6.62935662007961	6.28540221886225	4.70043971814109
4.32192809488736	4.24792751344359	6.6582114827518	6.20945336562895	3.4594316186373	6	5.75488750216347	5.4594316186373	5.61470984411521	5.16992500144231	6.4262647547021	5.7279204545632	4.75488750216347	6.7279204545632	6.28540221886225	6.83289001416474	6.20945336562895	6.16992500144231	4.75488750216347	6.22881869049588	6.59991284218713	6.14974711950468	4.58496250072116
4.32192809488736	4.08746284125034	6.59991284218713	6.12928301694497	3.4594316186373	5.93073733756289	5.70043971814109	5.39231742277876	5.61470984411521	5.12928301694497	6.39231742277876	5.7279204545632	4.75488750216347	6.6724253419715	6.22881869049588	6.82017896241519	6.16992500144231	6.14974711950468	4.70043971814109	6.18982455888002	6.59991284218713	6.14974711950468	4.52356195605701
4.24792751344359	4	6.58496250072116	6.10852445677817	3.32192809488736	5.85798099512757	5.4594316186373	5.20945336562895	5.4594316186373	5.12928301694497	6.28540221886225	5.70043971814109	4.64385618977472	6.62935662007961	6.20945336562895	6.79441586635011	6.14974711950468	6.12928301694497	4.64385618977472	6.16992500144231	6.56985560833095	6.10852445677817	4.52356195605701
4.16992500144231	4	6.58496250072116	6.10852445677817	3.32192809488736	5.85798099512757	5.35755200461808	5.12928301694497	5.28540221886225	5.12928301694497	6.18982455888002	5.70043971814109	4.64385618977472	6.56985560833095	6.18982455888002	6.76818432477693	6.10852445677817	6.08746284125034	4.64385618977472	6.16992500144231	6.55458885167764	6.10852445677817	4.4594316186373
4.16992500144231	3.90689059560852	6.56985560833095	6.08746284125034	3.16992500144231	5.8073549220576	5.28540221886225	5.12928301694497	5.20945336562895	5.08746284125034	6.16992500144231	5.6724253419715	4.4594316186373	6.56985560833095	6.04439411935845	6.7279204545632	6.08746284125034	6.08746284125034	4.58496250072116	6.10852445677817	6.53915881110803	6.08746284125034	4.39231742277876
4.08746284125034	3.8073549220576	6.53915881110803	6.08746284125034	3	5.8073549220576	5.24792751344359	5.04439411935845	5.16992500144231	5.08746284125034	6.12928301694497	5.55458885167764	4.4594316186373	6.53915881110803	5.97727992349992	6.6724253419715	6.04439411935845	6.02236781302845	4.52356195605701	6.08746284125034	6.49185309632967	5.95419631038688	4.39231742277876
4.08746284125034	3.70043971814109	6.52356195605701	6.06608919045777	3	5.8073549220576	5.16992500144231	5	5.16992500144231	5.04439411935845	6.04439411935845	5.4262647547021	4.32192809488736	6.53915881110803	5.95419631038688	6.64385618977473	6.02236781302845	6.02236781302845	4.39231742277876	6.06608919045777	6.4757334309664	5.95419631038688	4.24792751344359
4.08746284125034	3.58496250072116	6.4594316186373	6.02236781302845	3	5.6724253419715	5.16992500144231	5	5.12928301694497	4.95419631038688	6.02236781302845	5.39231742277876	4.32192809488736	6.52356195605701	5.90689059560852	6.64385618977473	6	5.90689059560852	4.32192809488736	6	6.4594316186373	5.93073733756289	4.24792751344359
4	3.4594316186373	6.4093909361377	6.02236781302845	3	5.6724253419715	5.04439411935845	4.95419631038688	5.04439411935845	4.95419631038688	6.02236781302845	5.35755200461808	4.24792751344359	6.4757334309664	5.90689059560852	6.64385618977473	6	5.88264304936184	4.24792751344359	5.93073733756289	6.4262647547021	5.78135971352466	4.16992500144231
4	3.32192809488736	6.4093909361377	5.83289001416474	3	5.61470984411521	4.95419631038688	4.95419631038688	5.04439411935845	4.85798099512757	6	5.28540221886225	4.24792751344359	6.4093909361377	5.88264304936184	6.62935662007961	6	5.75488750216347	4.24792751344359	5.88264304936184	6.4262647547021	5.7279204545632	4.16992500144231
4	3.16992500144231	6.4093909361377	5.83289001416474	3	5.61470984411521	4.95419631038688	4.95419631038688	5.04439411935845	4.75488750216347	6	5.28540221886225	4.16992500144231	6.39231742277876	5.83289001416474	6.56985560833095	5.93073733756289	5.75488750216347	4.16992500144231	5.83289001416474	6.4093909361377	5.7279204545632	4.16992500144231
4	3	6.28540221886225	5.8073549220576	3	5.58496250072116	4.90689059560852	4.95419631038688	5	4.70043971814109	5.97727992349992	5.28540221886225	4.08746284125034	6.3037807481771	5.8073549220576	6.56985560833095	5.90689059560852	5.64385618977472	4.16992500144231	5.83289001416474	6.37503943134693	5.70043971814109	4.08746284125034
3.90689059560852	3	6.28540221886225	5.8073549220576	3	5.52356195605701	4.85798099512757	4.95419631038688	5	4.70043971814109	5.97727992349992	5.28540221886225	4.08746284125034	6.28540221886225	5.78135971352466	6.5077946401987	5.83289001416474	5.64385618977472	4.08746284125034	5.75488750216347	6.32192809488736	5.6724253419715	4.08746284125034
3.90689059560852	3	6.22881869049588	5.78135971352466	2.8073549220576	5.49185309632967	4.8073549220576	4.95419631038688	4.95419631038688	4.70043971814109	5.90689059560852	5.24792751344359	4	6.28540221886225	5.7279204545632	6.49185309632967	5.78135971352466	5.52356195605701	4	5.75488750216347	6.32192809488736	5.6724253419715	4.08746284125034
3.90689059560852	2.8073549220576	6.20945336562895	5.7279204545632	2.8073549220576	5.49185309632967	4.8073549220576	4.90689059560852	4.95419631038688	4.64385618977472	5.85798099512757	5.24792751344359	4	6.16992500144231	5.61470984411521	6.4594316186373	5.7279204545632	5.49185309632967	4	5.75488750216347	6.2667865406949	5.6724253419715	4.08746284125034
3.8073549220576	2.8073549220576	6.10852445677817	5.7279204545632	2.58496250072116	5.49185309632967	4.75488750216347	4.85798099512757	4.90689059560852	4.58496250072116	5.8073549220576	5.16992500144231	3.90689059560852	6.12928301694497	5.61470984411521	6.4262647547021	5.70043971814109	5.4262647547021	4	5.61470984411521	6.20945336562895	5.64385618977472	4.08746284125034
3.70043971814109	2.8073549220576	6.06608919045777	5.64385618977472	2.58496250072116	5.4594316186373	4.75488750216347	4.75488750216347	4.8073549220576	4.52356195605701	5.8073549220576	5.04439411935845	3.8073549220576	6.10852445677817	5.52356195605701	6.4093909361377	5.70043971814109	5.39231742277876	4	5.61470984411521	6.20945336562895	5.61470984411521	4.08746284125034
3.58496250072116	2.58496250072116	5.90689059560852	5.61470984411521	2.58496250072116	5.4594316186373	4.75488750216347	4.75488750216347	4.8073549220576	4.39231742277876	5.8073549220576	5.04439411935845	3.70043971814109	6.06608919045777	5.49185309632967	6.4093909361377	5.6724253419715	5.39231742277876	4	5.58496250072116	6.20945336562895	5.58496250072116	4.08746284125034
3.58496250072116	2.58496250072116	5.88264304936184	5.58496250072116	2.58496250072116	5.4262647547021	4.70043971814109	4.70043971814109	4.75488750216347	4.39231742277876	5.8073549220576	5.04439411935845	3.70043971814109	6.06608919045777	5.49185309632967	6.37503943134693	5.61470984411521	5.39231742277876	3.90689059560852	5.58496250072116	6.14974711950468	5.52356195605701	4
3.58496250072116	2.58496250072116	5.75488750216347	5.58496250072116	2.58496250072116	5.39231742277876	4.70043971814109	4.70043971814109	4.64385618977472	4.32192809488736	5.61470984411521	5	3.70043971814109	6.04439411935845	5.49185309632967	6.37503943134693	5.55458885167764	5.35755200461808	3.90689059560852	5.58496250072116	6.14974711950468	5.52356195605701	4
3.58496250072116	2.58496250072116	5.70043971814109	5.58496250072116	2.58496250072116	5.35755200461808	4.64385618977472	4.70043971814109	4.58496250072116	4.32192809488736	5.61470984411521	4.95419631038688	3.58496250072116	6	5.4594316186373	6.33985000288463	5.52356195605701	5.28540221886225	3.90689059560852	5.58496250072116	6.12928301694497	5.49185309632967	4
3.58496250072116	2.58496250072116	5.70043971814109	5.55458885167764	2.32192809488736	5.32192809488736	4.64385618977472	4.58496250072116	4.58496250072116	4.32192809488736	5.58496250072116	4.85798099512757	3.4594316186373	5.97727992349992	5.4594316186373	6.33985000288463	5.52356195605701	5.28540221886225	3.90689059560852	5.55458885167764	6.12928301694497	5.49185309632967	4
3.4594316186373	2.58496250072116	5.70043971814109	5.55458885167764	2.32192809488736	5.24792751344359	4.64385618977472	4.4594316186373	4.58496250072116	4.24792751344359	5.55458885167764	4.8073549220576	3.4594316186373	5.90689059560852	5.4262647547021	6.2667865406949	5.49185309632967	5.24792751344359	3.8073549220576	5.55458885167764	6.12928301694497	5.49185309632967	4
3.4594316186373	2.32192809488736	5.6724253419715	5.52356195605701	2.32192809488736	5.20945336562895	4.39231742277876	4.39231742277876	4.52356195605701	4.24792751344359	5.52356195605701	4.8073549220576	3.32192809488736	5.90689059560852	5.4262647547021	6.24792751344359	5.49185309632967	5.20945336562895	3.8073549220576	5.55458885167764	6.12928301694497	5.4594316186373	3.90689059560852
3.4594316186373	2.32192809488736	5.61470984411521	5.49185309632967	2.32192809488736	5.20945336562895	4.39231742277876	4.39231742277876	4.4594316186373	4.24792751344359	5.52356195605701	4.8073549220576	3.32192809488736	5.8073549220576	5.39231742277876	6.24792751344359	5.4594316186373	5.16992500144231	3.8073549220576	5.52356195605701	6.12928301694497	5.35755200461808	3.90689059560852
3.4594316186373	2.32192809488736	5.61470984411521	5.4594316186373	2.32192809488736	5.04439411935845	4.39231742277876	4.32192809488736	4.4594316186373	4.16992500144231	5.49185309632967	4.75488750216347	3.32192809488736	5.8073549220576	5.39231742277876	6.22881869049588	5.39231742277876	5.12928301694497	3.8073549220576	5.4594316186373	6.10852445677817	5.35755200461808	3.90689059560852
3.32192809488736	2.32192809488736	5.55458885167764	5.4262647547021	2.32192809488736	5	4.24792751344359	4.32192809488736	4.4594316186373	4.16992500144231	5.4594316186373	4.75488750216347	3.16992500144231	5.8073549220576	5.35755200461808	6.22881869049588	5.35755200461808	5.12928301694497	3.70043971814109	5.39231742277876	6.08746284125034	5.32192809488736	3.90689059560852
3.32192809488736	2.32192809488736	5.55458885167764	5.4262647547021	2.32192809488736	4.90689059560852	4.24792751344359	4.32192809488736	4.39231742277876	4.16992500144231	5.24792751344359	4.70043971814109	3.16992500144231	5.78135971352466	5.35755200461808	6.20945336562895	5.32192809488736	5.08746284125034	3.70043971814109	5.35755200461808	6.04439411935845	5.28540221886225	3.90689059560852
3.32192809488736	2	5.49185309632967	5.35755200461808	2.32192809488736	4.90689059560852	4.24792751344359	4.32192809488736	4.32192809488736	4.08746284125034	5.24792751344359	4.64385618977472	3.16992500144231	5.7279204545632	5.35755200461808	6.18982455888002	5.32192809488736	5.04439411935845	3.70043971814109	5.35755200461808	6.04439411935845	5.28540221886225	3.8073549220576
3.32192809488736	2	5.49185309632967	5.35755200461808	2.32192809488736	4.85798099512757	4.24792751344359	4.24792751344359	4.24792751344359	4	5.20945336562895	4.58496250072116	3.16992500144231	5.7279204545632	5.32192809488736	6.18982455888002	5.28540221886225	5.04439411935845	3.70043971814109	5.32192809488736	6.04439411935845	5.24792751344359	3.8073549220576
3.16992500144231	2	5.4594316186373	5.35755200461808	2.32192809488736	4.85798099512757	4.16992500144231	4.24792751344359	4.24792751344359	4	5.20945336562895	4.58496250072116	3	5.70043971814109	5.28540221886225	6.18982455888002	5.20945336562895	5	3.70043971814109	5.28540221886225	6.02236781302845	5.20945336562895	3.70043971814109
3.16992500144231	2	5.4262647547021	5.32192809488736	2	4.8073549220576	4.16992500144231	4.24792751344359	4.24792751344359	3.90689059560852	5.20945336562895	4.58496250072116	3	5.70043971814109	5.28540221886225	6.18982455888002	5.12928301694497	4.95419631038688	3.70043971814109	5.24792751344359	6	5.16992500144231	3.70043971814109
3.16992500144231	2	5.4262647547021	5.28540221886225	2	4.8073549220576	4.08746284125034	4.24792751344359	4.16992500144231	3.90689059560852	5.16992500144231	4.52356195605701	3	5.64385618977472	5.24792751344359	6.16992500144231	5.12928301694497	4.85798099512757	3.58496250072116	5.20945336562895	5.97727992349992	5.16992500144231	3.70043971814109
3.16992500144231	2	5.39231742277876	5.24792751344359	2	4.75488750216347	4.08746284125034	4.16992500144231	4.16992500144231	3.90689059560852	5.12928301694497	4.52356195605701	3	5.64385618977472	5.24792751344359	6.14974711950468	5	4.85798099512757	3.58496250072116	5.16992500144231	5.97727992349992	5.12928301694497	3.58496250072116
3	2	5.35755200461808	5.24792751344359	2	4.70043971814109	4.08746284125034	4.16992500144231	4.16992500144231	3.8073549220576	5.08746284125034	4.4594316186373	3	5.61470984411521	5.24792751344359	6.12928301694497	4.95419631038688	4.8073549220576	3.58496250072116	5.12928301694497	5.97727992349992	5.08746284125034	3.58496250072116
3	1.58496250072116	5.32192809488736	5.16992500144231	2	4.70043971814109	4	4.16992500144231	4.08746284125034	3.8073549220576	5	4.4594316186373	2.8073549220576	5.61470984411521	5.20945336562895	6.10852445677817	4.90689059560852	4.8073549220576	3.58496250072116	5.08746284125034	5.95419631038688	5.08746284125034	3.58496250072116
3	1.58496250072116	5.28540221886225	5.08746284125034	2	4.64385618977472	4	4.16992500144231	4.08746284125034	3.8073549220576	4.95419631038688	4.39231742277876	2.8073549220576	5.61470984411521	5.20945336562895	6.08746284125034	4.90689059560852	4.75488750216347	3.4594316186373	5.08746284125034	5.93073733756289	5.08746284125034	3.4594316186373
3	1.58496250072116	5.28540221886225	5.08746284125034	2	4.58496250072116	4	4.16992500144231	4.08746284125034	3.70043971814109	4.90689059560852	4.32192809488736	2.8073549220576	5.61470984411521	5.12928301694497	6.02236781302845	4.90689059560852	4.75488750216347	3.4594316186373	5.08746284125034	5.93073733756289	4.95419631038688	3.4594316186373
3	1.58496250072116	5.28540221886225	5.08746284125034	2	4.4594316186373	3.90689059560852	4.08746284125034	4.08746284125034	3.70043971814109	4.90689059560852	4.24792751344359	2.58496250072116	5.55458885167764	5.12928301694497	6.02236781302845	4.85798099512757	4.70043971814109	3.4594316186373	5.04439411935845	5.93073733756289	4.95419631038688	3.4594316186373
3	1.58496250072116	5.28540221886225	5.04439411935845	2	4.4594316186373	3.90689059560852	4.08746284125034	4.08746284125034	3.70043971814109	4.90689059560852	4.24792751344359	2.58496250072116	5.4262647547021	5.12928301694497	6	4.75488750216347	4.70043971814109	3.32192809488736	5	5.93073733756289	4.90689059560852	3.32192809488736
3	1.58496250072116	5.28540221886225	5.04439411935845	2	4.4594316186373	3.90689059560852	4	4.08746284125034	3.58496250072116	4.90689059560852	4.16992500144231	2.58496250072116	5.4262647547021	5.08746284125034	6	4.75488750216347	4.64385618977472	3.32192809488736	4.95419631038688	5.90689059560852	4.90689059560852	3.32192809488736
3	1.58496250072116	5.20945336562895	5	2	4.4594316186373	3.8073549220576	4	4	3.58496250072116	4.90689059560852	4.16992500144231	2.58496250072116	5.4262647547021	5.08746284125034	6	4.70043971814109	4.64385618977472	3.32192809488736	4.90689059560852	5.90689059560852	4.90689059560852	3.32192809488736
3	1.58496250072116	5.20945336562895	5	2	4.4594316186373	3.70043971814109	4	4	3.58496250072116	4.90689059560852	4.16992500144231	2.58496250072116	5.35755200461808	5.04439411935845	6	4.64385618977472	4.64385618977472	3.32192809488736	4.90689059560852	5.90689059560852	4.85798099512757	3.32192809488736
3	1.58496250072116	5.20945336562895	4.95419631038688	2	4.39231742277876	3.70043971814109	3.90689059560852	4	3.58496250072116	4.90689059560852	4.08746284125034	2.58496250072116	5.35755200461808	5.04439411935845	5.97727992349992	4.58496250072116	4.58496250072116	3.32192809488736	4.85798099512757	5.88264304936184	4.85798099512757	3.16992500144231
2.8073549220576	1.58496250072116	5.20945336562895	4.95419631038688	2	4.39231742277876	3.58496250072116	3.90689059560852	3.90689059560852	3.58496250072116	4.90689059560852	4.08746284125034	2.58496250072116	5.35755200461808	5.04439411935845	5.93073733756289	4.58496250072116	4.58496250072116	3.16992500144231	4.8073549220576	5.85798099512757	4.8073549220576	3.16992500144231
2.8073549220576	1.58496250072116	5.16992500144231	4.95419631038688	2	4.39231742277876	3.58496250072116	3.90689059560852	3.90689059560852	3.58496250072116	4.85798099512757	4.08746284125034	2.58496250072116	5.28540221886225	5.04439411935845	5.90689059560852	4.58496250072116	4.52356195605701	3.16992500144231	4.8073549220576	5.85798099512757	4.8073549220576	3.16992500144231
2.8073549220576	1.58496250072116	5.12928301694497	4.90689059560852	2	4.32192809488736	3.58496250072116	3.90689059560852	3.90689059560852	3.4594316186373	4.8073549220576	4	2.32192809488736	5.28540221886225	5	5.90689059560852	4.52356195605701	4.52356195605701	3.16992500144231	4.8073549220576	5.85798099512757	4.8073549220576	3.16992500144231
2.8073549220576	1.58496250072116	5.12928301694497	4.90689059560852	1.58496250072116	4.32192809488736	3.4594316186373	3.8073549220576	3.90689059560852	3.4594316186373	4.75488750216347	4	2.32192809488736	5.24792751344359	5	5.88264304936184	4.52356195605701	4.52356195605701	3.16992500144231	4.8073549220576	5.83289001416474	4.75488750216347	3.16992500144231
2.8073549220576	1.58496250072116	5.12928301694497	4.90689059560852	1.58496250072116	4.24792751344359	3.32192809488736	3.8073549220576	3.8073549220576	3.4594316186373	4.75488750216347	4	2.32192809488736	5.24792751344359	5	5.88264304936184	4.52356195605701	4.39231742277876	3.16992500144231	4.8073549220576	5.83289001416474	4.70043971814109	3.16992500144231
2.8073549220576	1.58496250072116	5.08746284125034	4.90689059560852	1.58496250072116	4.24792751344359	3.32192809488736	3.8073549220576	3.8073549220576	3.4594316186373	4.70043971814109	4	2.32192809488736	5.24792751344359	4.95419631038688	5.85798099512757	4.4594316186373	4.39231742277876	3	4.75488750216347	5.83289001416474	4.70043971814109	3.16992500144231
2.58496250072116	1.58496250072116	5.08746284125034	4.85798099512757	1.58496250072116	4.24792751344359	3.32192809488736	3.8073549220576	3.8073549220576	3.4594316186373	4.70043971814109	4	2.32192809488736	5.24792751344359	4.90689059560852	5.85798099512757	4.39231742277876	4.32192809488736	3	4.75488750216347	5.8073549220576	4.70043971814109	3.16992500144231
2.58496250072116	1.58496250072116	5.04439411935845	4.85798099512757	1.58496250072116	4.16992500144231	3.32192809488736	3.8073549220576	3.8073549220576	3.4594316186373	4.64385618977472	3.90689059560852	2.32192809488736	5.20945336562895	4.90689059560852	5.83289001416474	4.39231742277876	4.32192809488736	3	4.70043971814109	5.78135971352466	4.70043971814109	3.16992500144231
2.58496250072116	1.58496250072116	5.04439411935845	4.85798099512757	1.58496250072116	4.16992500144231	3.16992500144231	3.70043971814109	3.70043971814109	3.32192809488736	4.64385618977472	3.8073549220576	2.32192809488736	5.20945336562895	4.90689059560852	5.8073549220576	4.32192809488736	4.24792751344359	3	4.70043971814109	5.75488750216347	4.70043971814109	3.16992500144231
2.58496250072116	1.58496250072116	5.04439411935845	4.85798099512757	1.58496250072116	4.16992500144231	3.16992500144231	3.70043971814109	3.70043971814109	3.32192809488736	4.58496250072116	3.8073549220576	2.32192809488736	5.20945336562895	4.90689059560852	5.78135971352466	4.32192809488736	4.24792751344359	3	4.70043971814109	5.75488750216347	4.64385618977472	3.16992500144231
2.58496250072116	1.58496250072116	5	4.75488750216347	1.58496250072116	4.08746284125034	3	3.70043971814109	3.70043971814109	3.32192809488736	4.58496250072116	3.8073549220576	2.32192809488736	5.08746284125034	4.85798099512757	5.78135971352466	4.24792751344359	4.24792751344359	3	4.70043971814109	5.75488750216347	4.64385618977472	3
2.58496250072116	1	4.95419631038688	4.75488750216347	1.58496250072116	4.08746284125034	3	3.70043971814109	3.70043971814109	3.32192809488736	4.58496250072116	3.8073549220576	2.32192809488736	5.08746284125034	4.85798099512757	5.75488750216347	4.24792751344359	4.24792751344359	3	4.64385618977472	5.70043971814109	4.64385618977472	3
2.58496250072116	1	4.95419631038688	4.70043971814109	1.58496250072116	4.08746284125034	3	3.70043971814109	3.58496250072116	3.32192809488736	4.52356195605701	3.8073549220576	2.32192809488736	5.08746284125034	4.8073549220576	5.75488750216347	4.16992500144231	4.16992500144231	3	4.58496250072116	5.70043971814109	4.64385618977472	3
2.58496250072116	1	4.95419631038688	4.70043971814109	1.58496250072116	4.08746284125034	3	3.58496250072116	3.58496250072116	3.32192809488736	4.52356195605701	3.70043971814109	2	5.04439411935845	4.8073549220576	5.7279204545632	4.16992500144231	4.16992500144231	2.8073549220576	4.58496250072116	5.70043971814109	4.58496250072116	3
2.58496250072116	1	4.95419631038688	4.70043971814109	1.58496250072116	4.08746284125034	3	3.58496250072116	3.58496250072116	3.32192809488736	4.52356195605701	3.70043971814109	2	5	4.8073549220576	5.7279204545632	4.16992500144231	4.16992500144231	2.8073549220576	4.58496250072116	5.6724253419715	4.58496250072116	3
2.32192809488736	1	4.95419631038688	4.64385618977472	1.58496250072116	4.08746284125034	2.8073549220576	3.58496250072116	3.58496250072116	3.32192809488736	4.52356195605701	3.70043971814109	2	4.95419631038688	4.8073549220576	5.7279204545632	4.16992500144231	4.16992500144231	2.8073549220576	4.58496250072116	5.6724253419715	4.58496250072116	3
2.32192809488736	1	4.95419631038688	4.58496250072116	1.58496250072116	4.08746284125034	2.8073549220576	3.58496250072116	3.58496250072116	3.32192809488736	4.52356195605701	3.70043971814109	2	4.95419631038688	4.8073549220576	5.7279204545632	4.08746284125034	4.16992500144231	2.8073549220576	4.58496250072116	5.6724253419715	4.52356195605701	3
2.32192809488736	1	4.95419631038688	4.58496250072116	1.58496250072116	4	2.8073549220576	3.58496250072116	3.58496250072116	3.32192809488736	4.4594316186373	3.70043971814109	2	4.95419631038688	4.8073549220576	5.7279204545632	4.08746284125034	4.08746284125034	2.8073549220576	4.58496250072116	5.64385618977472	4.52356195605701	2.8073549220576
2.32192809488736	1	4.90689059560852	4.58496250072116	1.58496250072116	3.90689059560852	2.8073549220576	3.58496250072116	3.58496250072116	3.16992500144231	4.4594316186373	3.70043971814109	2	4.90689059560852	4.75488750216347	5.7279204545632	4.08746284125034	4.08746284125034	2.8073549220576	4.52356195605701	5.64385618977472	4.4594316186373	2.8073549220576
2.32192809488736	1	4.90689059560852	4.52356195605701	1	3.90689059560852	2.8073549220576	3.58496250072116	3.4594316186373	3.16992500144231	4.39231742277876	3.70043971814109	2	4.90689059560852	4.75488750216347	5.7279204545632	4.08746284125034	4	2.8073549220576	4.4594316186373	5.61470984411521	4.4594316186373	2.8073549220576
2.32192809488736	1	4.90689059560852	4.52356195605701	1	3.90689059560852	2.8073549220576	3.58496250072116	3.4594316186373	3.16992500144231	4.39231742277876	3.70043971814109	1.58496250072116	4.90689059560852	4.70043971814109	5.7279204545632	4.08746284125034	4	2.8073549220576	4.4594316186373	5.58496250072116	4.4594316186373	2.8073549220576
2.32192809488736	1	4.90689059560852	4.52356195605701	1	3.90689059560852	2.8073549220576	3.4594316186373	3.4594316186373	3.16992500144231	4.32192809488736	3.70043971814109	1.58496250072116	4.90689059560852	4.70043971814109	5.7279204545632	4	4	2.8073549220576	4.4594316186373	5.58496250072116	4.4594316186373	2.8073549220576
2.32192809488736	1	4.90689059560852	4.52356195605701	1	3.90689059560852	2.8073549220576	3.4594316186373	3.4594316186373	3.16992500144231	4.24792751344359	3.70043971814109	1.58496250072116	4.90689059560852	4.70043971814109	5.7279204545632	4	4	2.8073549220576	4.39231742277876	5.58496250072116	4.4594316186373	2.8073549220576
2.32192809488736	1	4.90689059560852	4.52356195605701	1	3.90689059560852	2.8073549220576	3.4594316186373	3.4594316186373	3.16992500144231	4.24792751344359	3.70043971814109	1.58496250072116	4.85798099512757	4.70043971814109	5.70043971814109	4	4	2.8073549220576	4.39231742277876	5.58496250072116	4.4594316186373	2.58496250072116
2.32192809488736	1	4.85798099512757	4.52356195605701	1	3.90689059560852	2.8073549220576	3.4594316186373	3.4594316186373	3.16992500144231	4.24792751344359	3.70043971814109	1.58496250072116	4.85798099512757	4.70043971814109	5.70043971814109	4	4	2.58496250072116	4.39231742277876	5.55458885167764	4.39231742277876	2.58496250072116
2.32192809488736	1	4.85798099512757	4.4594316186373	1	3.90689059560852	2.58496250072116	3.4594316186373	3.4594316186373	3	4.24792751344359	3.70043971814109	1.58496250072116	4.8073549220576	4.64385618977472	5.6724253419715	4	4	2.58496250072116	4.32192809488736	5.55458885167764	4.39231742277876	2.58496250072116
2.32192809488736	1	4.85798099512757	4.4594316186373	1	3.8073549220576	2.58496250072116	3.4594316186373	3.4594316186373	3	4.24792751344359	3.58496250072116	1.58496250072116	4.8073549220576	4.58496250072116	5.6724253419715	4	4	2.58496250072116	4.32192809488736	5.52356195605701	4.39231742277876	2.58496250072116
2.32192809488736	1	4.85798099512757	4.4594316186373	1	3.8073549220576	2.58496250072116	3.4594316186373	3.4594316186373	3	4.16992500144231	3.58496250072116	1.58496250072116	4.8073549220576	4.58496250072116	5.6724253419715	3.90689059560852	4	2.58496250072116	4.32192809488736	5.52356195605701	4.39231742277876	2.58496250072116
2.32192809488736	1	4.8073549220576	4.39231742277876	1	3.8073549220576	2.58496250072116	3.4594316186373	3.4594316186373	3	4.16992500144231	3.58496250072116	1.58496250072116	4.8073549220576	4.58496250072116	5.64385618977472	3.90689059560852	3.90689059560852	2.58496250072116	4.32192809488736	5.52356195605701	4.39231742277876	2.58496250072116
2.32192809488736	1	4.8073549220576	4.39231742277876	1	3.8073549220576	2.58496250072116	3.32192809488736	3.32192809488736	3	4.16992500144231	3.58496250072116	1.58496250072116	4.8073549220576	4.52356195605701	5.64385618977472	3.90689059560852	3.90689059560852	2.58496250072116	4.32192809488736	5.52356195605701	4.32192809488736	2.58496250072116
2.32192809488736	1	4.8073549220576	4.39231742277876	1	3.8073549220576	2.58496250072116	3.32192809488736	3.32192809488736	3	4.16992500144231	3.58496250072116	1.58496250072116	4.75488750216347	4.52356195605701	5.64385618977472	3.90689059560852	3.90689059560852	2.58496250072116	4.24792751344359	5.52356195605701	4.32192809488736	2.32192809488736
2.32192809488736	1	4.8073549220576	4.39231742277876	1	3.8073549220576	2.58496250072116	3.32192809488736	3.32192809488736	3	4.16992500144231	3.58496250072116	1.58496250072116	4.75488750216347	4.52356195605701	5.61470984411521	3.90689059560852	3.90689059560852	2.58496250072116	4.24792751344359	5.52356195605701	4.24792751344359	2.32192809488736
2.32192809488736	1	4.8073549220576	4.39231742277876	1	3.8073549220576	2.32192809488736	3.32192809488736	3.32192809488736	3	4.16992500144231	3.58496250072116	1.58496250072116	4.75488750216347	4.52356195605701	5.61470984411521	3.90689059560852	3.90689059560852	2.58496250072116	4.24792751344359	5.49185309632967	4.24792751344359	2.32192809488736
2	1	4.8073549220576	4.32192809488736	1	3.70043971814109	2.32192809488736	3.32192809488736	3.32192809488736	3	4.16992500144231	3.58496250072116	1.58496250072116	4.70043971814109	4.52356195605701	5.61470984411521	3.90689059560852	3.90689059560852	2.32192809488736	4.24792751344359	5.4594316186373	4.24792751344359	2.32192809488736
2	1	4.8073549220576	4.32192809488736	1	3.70043971814109	2.32192809488736	3.32192809488736	3.32192809488736	2.8073549220576	4.16992500144231	3.58496250072116	1.58496250072116	4.70043971814109	4.52356195605701	5.61470984411521	3.8073549220576	3.90689059560852	2.32192809488736	4.16992500144231	5.4594316186373	4.16992500144231	2.32192809488736
2	1	4.75488750216347	4.32192809488736	1	3.70043971814109	2.32192809488736	3.32192809488736	3.16992500144231	2.8073549220576	4.16992500144231	3.4594316186373	1.58496250072116	4.70043971814109	4.4594316186373	5.58496250072116	3.8073549220576	3.8073549220576	2.32192809488736	4.16992500144231	5.4262647547021	4.16992500144231	2.32192809488736
2	1	4.70043971814109	4.32192809488736	1	3.70043971814109	2.32192809488736	3.32192809488736	3.16992500144231	2.8073549220576	4.16992500144231	3.4594316186373	1.58496250072116	4.64385618977472	4.4594316186373	5.58496250072116	3.8073549220576	3.8073549220576	2.32192809488736	4.16992500144231	5.4262647547021	4.16992500144231	2.32192809488736
2	1	4.70043971814109	4.32192809488736	1	3.70043971814109	2.32192809488736	3.32192809488736	3.16992500144231	2.8073549220576	4.16992500144231	3.4594316186373	1.58496250072116	4.64385618977472	4.39231742277876	5.55458885167764	3.8073549220576	3.70043971814109	2.32192809488736	4.16992500144231	5.4262647547021	4.08746284125034	2.32192809488736
2	1	4.70043971814109	4.32192809488736	1	3.70043971814109	2.32192809488736	3.16992500144231	3.16992500144231	2.8073549220576	4.16992500144231	3.4594316186373	1.58496250072116	4.64385618977472	4.39231742277876	5.55458885167764	3.8073549220576	3.70043971814109	2.32192809488736	4.16992500144231	5.4262647547021	4.08746284125034	2.32192809488736
2	1	4.64385618977472	4.32192809488736	1	3.70043971814109	2.32192809488736	3.16992500144231	3.16992500144231	2.8073549220576	4.16992500144231	3.4594316186373	1.58496250072116	4.58496250072116	4.39231742277876	5.52356195605701	3.8073549220576	3.70043971814109	2.32192809488736	4.16992500144231	5.4262647547021	4	2.32192809488736
2	1	4.64385618977472	4.32192809488736	1	3.58496250072116	2.32192809488736	3.16992500144231	3.16992500144231	2.8073549220576	4.08746284125034	3.4594316186373	1.58496250072116	4.58496250072116	4.39231742277876	5.52356195605701	3.8073549220576	3.70043971814109	2.32192809488736	4.16992500144231	5.39231742277876	4	2.32192809488736
2	1	4.64385618977472	4.24792751344359	1	3.58496250072116	2.32192809488736	3.16992500144231	3.16992500144231	2.8073549220576	4.08746284125034	3.4594316186373	1.58496250072116	4.58496250072116	4.32192809488736	5.49185309632967	3.70043971814109	3.70043971814109	2.32192809488736	4.16992500144231	5.39231742277876	4	2.32192809488736
2	1	4.64385618977472	4.24792751344359	1	3.58496250072116	2.32192809488736	3.16992500144231	3.16992500144231	2.8073549220576	4.08746284125034	3.4594316186373	1.58496250072116	4.58496250072116	4.32192809488736	5.49185309632967	3.70043971814109	3.58496250072116	2.32192809488736	4.08746284125034	5.39231742277876	4	2.32192809488736
2	1	4.64385618977472	4.24792751344359	1	3.58496250072116	2.32192809488736	3.16992500144231	3	2.8073549220576	4.08746284125034	3.4594316186373	1.58496250072116	4.58496250072116	4.32192809488736	5.49185309632967	3.70043971814109	3.58496250072116	2	4.08746284125034	5.39231742277876	4	2.32192809488736
2	1	4.58496250072116	4.24792751344359	1	3.58496250072116	2.32192809488736	3.16992500144231	3	2.8073549220576	4.08746284125034	3.32192809488736	1.58496250072116	4.58496250072116	4.32192809488736	5.49185309632967	3.70043971814109	3.58496250072116	2	4.08746284125034	5.39231742277876	3.90689059560852	2
2	NA	4.58496250072116	4.24792751344359	1	3.58496250072116	2.32192809488736	3.16992500144231	3	2.8073549220576	4.08746284125034	3.32192809488736	1.58496250072116	4.58496250072116	4.32192809488736	5.4594316186373	3.70043971814109	3.58496250072116	2	4.08746284125034	5.39231742277876	3.90689059560852	2
2	NA	4.58496250072116	4.16992500144231	1	3.58496250072116	2.32192809488736	3.16992500144231	3	2.8073549220576	4.08746284125034	3.32192809488736	1.58496250072116	4.52356195605701	4.32192809488736	5.4594316186373	3.70043971814109	3.58496250072116	2	4.08746284125034	5.35755200461808	3.90689059560852	2
2	NA	4.58496250072116	4.16992500144231	1	3.4594316186373	2.32192809488736	3.16992500144231	3	2.8073549220576	4.08746284125034	3.32192809488736	1.58496250072116	4.52356195605701	4.24792751344359	5.4594316186373	3.70043971814109	3.4594316186373	2	4.08746284125034	5.35755200461808	3.90689059560852	2
2	NA	4.58496250072116	4.16992500144231	1	3.4594316186373	2.32192809488736	3.16992500144231	3	2.8073549220576	4.08746284125034	3.32192809488736	1.58496250072116	4.52356195605701	4.24792751344359	5.4594316186373	3.58496250072116	3.4594316186373	2	4	5.35755200461808	3.90689059560852	2
2	NA	4.52356195605701	4.16992500144231	1	3.4594316186373	2.32192809488736	3.16992500144231	3	2.8073549220576	4	3.32192809488736	1.58496250072116	4.52356195605701	4.24792751344359	5.4594316186373	3.58496250072116	3.4594316186373	2	4	5.35755200461808	3.8073549220576	2
2	NA	4.52356195605701	4.08746284125034	1	3.4594316186373	2.32192809488736	3	3	2.8073549220576	4	3.32192809488736	1.58496250072116	4.52356195605701	4.24792751344359	5.4262647547021	3.58496250072116	3.4594316186373	2	4	5.32192809488736	3.8073549220576	2
2	NA	4.52356195605701	4.08746284125034	NA	3.4594316186373	2.32192809488736	3	2.8073549220576	2.58496250072116	4	3.32192809488736	1.58496250072116	4.4594316186373	4.24792751344359	5.4262647547021	3.58496250072116	3.4594316186373	2	4	5.32192809488736	3.8073549220576	2
2	NA	4.52356195605701	4.08746284125034	NA	3.4594316186373	2.32192809488736	3	2.8073549220576	2.58496250072116	4	3.32192809488736	1.58496250072116	4.4594316186373	4.24792751344359	5.4262647547021	3.58496250072116	3.4594316186373	2	4	5.32192809488736	3.8073549220576	2
1.58496250072116	NA	4.52356195605701	4.08746284125034	NA	3.4594316186373	2	3	2.8073549220576	2.58496250072116	4	3.32192809488736	1.58496250072116	4.4594316186373	4.24792751344359	5.4262647547021	3.4594316186373	3.4594316186373	2	4	5.32192809488736	3.8073549220576	2
1.58496250072116	NA	4.52356195605701	4.08746284125034	NA	3.4594316186373	2	3	2.58496250072116	2.58496250072116	4	3.32192809488736	1.58496250072116	4.4594316186373	4.24792751344359	5.39231742277876	3.4594316186373	3.4594316186373	2	3.90689059560852	5.28540221886225	3.8073549220576	2
1.58496250072116	NA	4.4594316186373	4.08746284125034	NA	3.4594316186373	2	3	2.58496250072116	2.58496250072116	4	3.32192809488736	1	4.4594316186373	4.16992500144231	5.39231742277876	3.4594316186373	3.4594316186373	1.58496250072116	3.90689059560852	5.28540221886225	3.8073549220576	2
1.58496250072116	NA	4.4594316186373	4.08746284125034	NA	3.4594316186373	2	3	2.58496250072116	2.58496250072116	4	3.32192809488736	1	4.39231742277876	4.16992500144231	5.39231742277876	3.4594316186373	3.4594316186373	1.58496250072116	3.90689059560852	5.28540221886225	3.8073549220576	2
1.58496250072116	NA	4.4594316186373	4.08746284125034	NA	3.32192809488736	2	3	2.58496250072116	2.58496250072116	4	3.32192809488736	1	4.39231742277876	4.16992500144231	5.39231742277876	3.4594316186373	3.4594316186373	1.58496250072116	3.90689059560852	5.28540221886225	3.8073549220576	2
1.58496250072116	NA	4.4594316186373	4.08746284125034	NA	3.32192809488736	2	3	2.58496250072116	2.58496250072116	4	3.32192809488736	1	4.39231742277876	4.16992500144231	5.35755200461808	3.4594316186373	3.4594316186373	1.58496250072116	3.90689059560852	5.28540221886225	3.70043971814109	2
1.58496250072116	NA	4.4594316186373	4	NA	3.32192809488736	2	3	2.58496250072116	2.58496250072116	4	3.32192809488736	1	4.39231742277876	4.16992500144231	5.35755200461808	3.4594316186373	3.4594316186373	1.58496250072116	3.90689059560852	5.28540221886225	3.70043971814109	2
1.58496250072116	NA	4.4594316186373	4	NA	3.32192809488736	2	3	2.58496250072116	2.58496250072116	4	3.32192809488736	1	4.39231742277876	4.16992500144231	5.35755200461808	3.4594316186373	3.4594316186373	1.58496250072116	3.8073549220576	5.28540221886225	3.70043971814109	2
1.58496250072116	NA	4.4594316186373	4	NA	3.32192809488736	2	3	2.58496250072116	2.58496250072116	3.90689059560852	3.32192809488736	1	4.32192809488736	4.16992500144231	5.35755200461808	3.4594316186373	3.4594316186373	1.58496250072116	3.8073549220576	5.20945336562895	3.70043971814109	2
1.58496250072116	NA	4.39231742277876	3.90689059560852	NA	3.32192809488736	2	3	2.58496250072116	2.58496250072116	3.90689059560852	3.16992500144231	1	4.32192809488736	4.16992500144231	5.32192809488736	3.32192809488736	3.4594316186373	1.58496250072116	3.8073549220576	5.20945336562895	3.70043971814109	2
1.58496250072116	NA	4.39231742277876	3.90689059560852	NA	3.16992500144231	2	3	2.58496250072116	2.58496250072116	3.90689059560852	3.16992500144231	1	4.32192809488736	4.16992500144231	5.32192809488736	3.32192809488736	3.4594316186373	1.58496250072116	3.8073549220576	5.20945336562895	3.70043971814109	2
1.58496250072116	NA	4.39231742277876	3.90689059560852	NA	3.16992500144231	2	3	2.58496250072116	2.58496250072116	3.90689059560852	3.16992500144231	1	4.32192809488736	4.16992500144231	5.32192809488736	3.32192809488736	3.32192809488736	1.58496250072116	3.8073549220576	5.20945336562895	3.70043971814109	1.58496250072116
1.58496250072116	NA	4.39231742277876	3.90689059560852	NA	3.16992500144231	2	3	2.32192809488736	2.58496250072116	3.90689059560852	3.16992500144231	1	4.24792751344359	4.16992500144231	5.28540221886225	3.32192809488736	3.32192809488736	1.58496250072116	3.8073549220576	5.20945336562895	3.70043971814109	1.58496250072116
1.58496250072116	NA	4.39231742277876	3.90689059560852	NA	3.16992500144231	2	3	2.32192809488736	2.32192809488736	3.8073549220576	3.16992500144231	1	4.24792751344359	4.16992500144231	5.28540221886225	3.32192809488736	3.32192809488736	1.58496250072116	3.8073549220576	5.20945336562895	3.70043971814109	1.58496250072116
1.58496250072116	NA	4.32192809488736	3.8073549220576	NA	3.16992500144231	2	3	2.32192809488736	2.32192809488736	3.8073549220576	3.16992500144231	1	4.24792751344359	4.08746284125034	5.28540221886225	3.32192809488736	3.32192809488736	1.58496250072116	3.8073549220576	5.16992500144231	3.70043971814109	1.58496250072116
1.58496250072116	NA	4.32192809488736	3.8073549220576	NA	3.16992500144231	2	3	2.32192809488736	2.32192809488736	3.8073549220576	3.16992500144231	1	4.24792751344359	4.08746284125034	5.28540221886225	3.32192809488736	3.32192809488736	1.58496250072116	3.8073549220576	5.16992500144231	3.70043971814109	1.58496250072116
1.58496250072116	NA	4.32192809488736	3.8073549220576	NA	3.16992500144231	2	3	2.32192809488736	2.32192809488736	3.8073549220576	3.16992500144231	1	4.24792751344359	4.08746284125034	5.28540221886225	3.32192809488736	3.32192809488736	1.58496250072116	3.8073549220576	5.16992500144231	3.70043971814109	1.58496250072116
1.58496250072116	NA	4.32192809488736	3.8073549220576	NA	3.16992500144231	2	3	2.32192809488736	2.32192809488736	3.8073549220576	3.16992500144231	1	4.24792751344359	4.08746284125034	5.28540221886225	3.32192809488736	3.32192809488736	1.58496250072116	3.8073549220576	5.16992500144231	3.70043971814109	1.58496250072116
1.58496250072116	NA	4.32192809488736	3.8073549220576	NA	3	2	3	2.32192809488736	2.32192809488736	3.8073549220576	3.16992500144231	1	4.24792751344359	4.08746284125034	5.28540221886225	3.32192809488736	3.32192809488736	1.58496250072116	3.70043971814109	5.16992500144231	3.70043971814109	1.58496250072116
1.58496250072116	NA	4.32192809488736	3.8073549220576	NA	3	2	3	2.32192809488736	2.32192809488736	3.8073549220576	3.16992500144231	1	4.16992500144231	4	5.24792751344359	3.32192809488736	3.32192809488736	1.58496250072116	3.70043971814109	5.16992500144231	3.70043971814109	1.58496250072116
1.58496250072116	NA	4.24792751344359	3.70043971814109	NA	3	2	2.8073549220576	2.32192809488736	2.32192809488736	3.8073549220576	3.16992500144231	1	4.16992500144231	4	5.20945336562895	3.32192809488736	3.16992500144231	1.58496250072116	3.70043971814109	5.16992500144231	3.70043971814109	1.58496250072116
1.58496250072116	NA	4.24792751344359	3.70043971814109	NA	3	2	2.8073549220576	2.32192809488736	2.32192809488736	3.8073549220576	3.16992500144231	1	4.08746284125034	4	5.20945336562895	3.32192809488736	3.16992500144231	1.58496250072116	3.70043971814109	5.12928301694497	3.70043971814109	1.58496250072116
1.58496250072116	NA	4.24792751344359	3.70043971814109	NA	3	2	2.8073549220576	2.32192809488736	2.32192809488736	3.8073549220576	3.16992500144231	1	4.08746284125034	4	5.20945336562895	3.32192809488736	3.16992500144231	1.58496250072116	3.70043971814109	5.12928301694497	3.70043971814109	1.58496250072116
1	NA	4.24792751344359	3.70043971814109	NA	3	2	2.8073549220576	2.32192809488736	2.32192809488736	3.8073549220576	3.16992500144231	1	4.08746284125034	4	5.20945336562895	3.16992500144231	3.16992500144231	1.58496250072116	3.70043971814109	5.12928301694497	3.58496250072116	1.58496250072116
1	NA	4.24792751344359	3.70043971814109	NA	3	1.58496250072116	2.8073549220576	2.32192809488736	2.32192809488736	3.8073549220576	3.16992500144231	1	4.08746284125034	4	5.16992500144231	3.16992500144231	3.16992500144231	1	3.70043971814109	5.08746284125034	3.58496250072116	1.58496250072116
1	NA	4.24792751344359	3.70043971814109	NA	3	1.58496250072116	2.8073549220576	2.32192809488736	2.32192809488736	3.8073549220576	3.16992500144231	1	4.08746284125034	4	5.16992500144231	3.16992500144231	3.16992500144231	1	3.58496250072116	5.08746284125034	3.58496250072116	1.58496250072116
1	NA	4.24792751344359	3.70043971814109	NA	3	1.58496250072116	2.8073549220576	2.32192809488736	2.32192809488736	3.8073549220576	3.16992500144231	1	4.08746284125034	4	5.12928301694497	3.16992500144231	3.16992500144231	1	3.58496250072116	5.04439411935845	3.58496250072116	1.58496250072116
1	NA	4.24792751344359	3.70043971814109	NA	3	1.58496250072116	2.8073549220576	2.32192809488736	2.32192809488736	3.8073549220576	3	1	4.08746284125034	4	5.12928301694497	3.16992500144231	3.16992500144231	1	3.58496250072116	5.04439411935845	3.58496250072116	1.58496250072116
1	NA	4.16992500144231	3.70043971814109	NA	2.8073549220576	1.58496250072116	2.8073549220576	2	2.32192809488736	3.8073549220576	3	1	4.08746284125034	3.90689059560852	5.12928301694497	3.16992500144231	3	1	3.58496250072116	5.04439411935845	3.58496250072116	1.58496250072116
1	NA	4.16992500144231	3.70043971814109	NA	2.8073549220576	1.58496250072116	2.8073549220576	2	2.32192809488736	3.70043971814109	3	1	4.08746284125034	3.90689059560852	5.12928301694497	3.16992500144231	3	1	3.58496250072116	5.04439411935845	3.58496250072116	1.58496250072116
1	NA	4.16992500144231	3.70043971814109	NA	2.8073549220576	1.58496250072116	2.8073549220576	2	2.32192809488736	3.70043971814109	3	1	4.08746284125034	3.90689059560852	5.08746284125034	3.16992500144231	3	1	3.58496250072116	5.04439411935845	3.58496250072116	1.58496250072116
1	NA	4.16992500144231	3.58496250072116	NA	2.8073549220576	1.58496250072116	2.8073549220576	2	2.32192809488736	3.70043971814109	3	1	4	3.90689059560852	5.08746284125034	3.16992500144231	3	1	3.58496250072116	5.04439411935845	3.58496250072116	1.58496250072116
1	NA	4.16992500144231	3.58496250072116	NA	2.8073549220576	1.58496250072116	2.8073549220576	2	2.32192809488736	3.70043971814109	3	1	4	3.90689059560852	5.08746284125034	3.16992500144231	3	1	3.58496250072116	5.04439411935845	3.58496250072116	1.58496250072116
1	NA	4.16992500144231	3.58496250072116	NA	2.8073549220576	1.58496250072116	2.8073549220576	2	2.32192809488736	3.70043971814109	3	0	4	3.90689059560852	5.04439411935845	3.16992500144231	3	1	3.58496250072116	5	3.4594316186373	1.58496250072116
1	NA	4.16992500144231	3.58496250072116	NA	2.8073549220576	1.58496250072116	2.8073549220576	2	2.32192809488736	3.70043971814109	3	0	4	3.90689059560852	5.04439411935845	3.16992500144231	3	1	3.58496250072116	5	3.4594316186373	1.58496250072116
1	NA	4.16992500144231	3.58496250072116	NA	2.8073549220576	1.58496250072116	2.8073549220576	2	2.32192809488736	3.70043971814109	3	0	4	3.90689059560852	5	3.16992500144231	3	1	3.58496250072116	5	3.4594316186373	1.58496250072116
1	NA	4.16992500144231	3.58496250072116	NA	2.8073549220576	1.58496250072116	2.58496250072116	2	2.32192809488736	3.70043971814109	3	0	4	3.8073549220576	5	3.16992500144231	3	1	3.58496250072116	5	3.32192809488736	1.58496250072116
1	NA	4.16992500144231	3.58496250072116	NA	2.8073549220576	1.58496250072116	2.58496250072116	2	2.32192809488736	3.70043971814109	3	0	4	3.8073549220576	5	3	3	1	3.4594316186373	5	3.32192809488736	1.58496250072116
1	NA	4.16992500144231	3.58496250072116	NA	2.8073549220576	1.58496250072116	2.58496250072116	2	2.32192809488736	3.70043971814109	3	0	4	3.8073549220576	5	3	3	0	3.4594316186373	5	3.32192809488736	1.58496250072116
1	NA	4.08746284125034	3.4594316186373	NA	2.8073549220576	1.58496250072116	2.58496250072116	2	2.32192809488736	3.70043971814109	3	0	4	3.8073549220576	4.95419631038688	3	3	0	3.4594316186373	5	3.32192809488736	1.58496250072116
1	NA	4.08746284125034	3.4594316186373	NA	2.58496250072116	1.58496250072116	2.58496250072116	2	2.32192809488736	3.70043971814109	3	0	4	3.8073549220576	4.95419631038688	3	3	0	3.4594316186373	5	3.32192809488736	1.58496250072116
1	NA	4.08746284125034	3.4594316186373	NA	2.58496250072116	1.58496250072116	2.58496250072116	2	2.32192809488736	3.70043971814109	3	0	4	3.8073549220576	4.95419631038688	3	3	0	3.4594316186373	4.95419631038688	3.16992500144231	1.58496250072116
1	NA	4.08746284125034	3.4594316186373	NA	2.58496250072116	1.58496250072116	2.58496250072116	2	2.32192809488736	3.70043971814109	3	0	4	3.8073549220576	4.95419631038688	3	2.8073549220576	0	3.4594316186373	4.95419631038688	3.16992500144231	1.58496250072116
1	NA	4.08746284125034	3.4594316186373	NA	2.58496250072116	1.58496250072116	2.58496250072116	2	2.32192809488736	3.58496250072116	3	0	4	3.8073549220576	4.95419631038688	3	2.8073549220576	0	3.4594316186373	4.95419631038688	3.16992500144231	1
1	NA	4.08746284125034	3.4594316186373	NA	2.58496250072116	1.58496250072116	2.58496250072116	2	2	3.58496250072116	2.8073549220576	0	4	3.70043971814109	4.95419631038688	3	2.8073549220576	0	3.4594316186373	4.95419631038688	3.16992500144231	1
1	NA	4.08746284125034	3.32192809488736	NA	2.58496250072116	1.58496250072116	2.58496250072116	2	2	3.58496250072116	2.8073549220576	0	4	3.70043971814109	4.95419631038688	3	2.8073549220576	0	3.4594316186373	4.95419631038688	3.16992500144231	1
1	NA	4.08746284125034	3.32192809488736	NA	2.58496250072116	1.58496250072116	2.58496250072116	2	2	3.58496250072116	2.8073549220576	0	4	3.70043971814109	4.95419631038688	3	2.8073549220576	0	3.4594316186373	4.90689059560852	3.16992500144231	1
1	NA	4	3.32192809488736	NA	2.58496250072116	1.58496250072116	2.58496250072116	2	2	3.58496250072116	2.8073549220576	0	3.90689059560852	3.70043971814109	4.90689059560852	3	2.8073549220576	NA	3.4594316186373	4.90689059560852	3.16992500144231	1
1	NA	4	3.32192809488736	NA	2.58496250072116	1.58496250072116	2.58496250072116	2	2	3.58496250072116	2.8073549220576	0	3.90689059560852	3.58496250072116	4.90689059560852	3	2.8073549220576	NA	3.4594316186373	4.90689059560852	3.16992500144231	1
1	NA	4	3.32192809488736	NA	2.58496250072116	1.58496250072116	2.58496250072116	2	2	3.58496250072116	2.8073549220576	0	3.90689059560852	3.58496250072116	4.90689059560852	3	2.8073549220576	NA	3.4594316186373	4.90689059560852	3.16992500144231	1
1	NA	4	3.32192809488736	NA	2.58496250072116	1.58496250072116	2.58496250072116	2	2	3.58496250072116	2.8073549220576	0	3.90689059560852	3.58496250072116	4.90689059560852	2.8073549220576	2.8073549220576	NA	3.4594316186373	4.90689059560852	3.16992500144231	1
1	NA	4	3.32192809488736	NA	2.58496250072116	1.58496250072116	2.58496250072116	1.58496250072116	2	3.58496250072116	2.8073549220576	0	3.90689059560852	3.58496250072116	4.90689059560852	2.8073549220576	2.58496250072116	NA	3.4594316186373	4.90689059560852	3.16992500144231	1
1	NA	4	3.32192809488736	NA	2.58496250072116	1.58496250072116	2.58496250072116	1.58496250072116	2	3.58496250072116	2.8073549220576	0	3.90689059560852	3.58496250072116	4.85798099512757	2.8073549220576	2.58496250072116	NA	3.4594316186373	4.90689059560852	3.16992500144231	1
1	NA	4	3.32192809488736	NA	2.58496250072116	1.58496250072116	2.58496250072116	1.58496250072116	2	3.58496250072116	2.8073549220576	0	3.8073549220576	3.58496250072116	4.85798099512757	2.8073549220576	2.58496250072116	NA	3.4594316186373	4.85798099512757	3.16992500144231	1
1	NA	4	3.32192809488736	NA	2.58496250072116	1	2.58496250072116	1.58496250072116	2	3.4594316186373	2.8073549220576	0	3.8073549220576	3.58496250072116	4.85798099512757	2.8073549220576	2.58496250072116	NA	3.4594316186373	4.85798099512757	3.16992500144231	1
1	NA	4	3.32192809488736	NA	2.58496250072116	1	2.58496250072116	1.58496250072116	2	3.4594316186373	2.8073549220576	0	3.8073549220576	3.58496250072116	4.8073549220576	2.8073549220576	2.58496250072116	NA	3.32192809488736	4.85798099512757	3.16992500144231	1
1	NA	3.90689059560852	3.16992500144231	NA	2.32192809488736	1	2.58496250072116	1.58496250072116	2	3.4594316186373	2.8073549220576	0	3.8073549220576	3.58496250072116	4.8073549220576	2.8073549220576	2.58496250072116	NA	3.32192809488736	4.85798099512757	3.16992500144231	1
1	NA	3.90689059560852	3.16992500144231	NA	2.32192809488736	1	2.58496250072116	1.58496250072116	2	3.4594316186373	2.8073549220576	0	3.8073549220576	3.58496250072116	4.8073549220576	2.8073549220576	2.58496250072116	NA	3.32192809488736	4.85798099512757	3	1
1	NA	3.90689059560852	3.16992500144231	NA	2.32192809488736	1	2.58496250072116	1.58496250072116	2	3.4594316186373	2.8073549220576	0	3.8073549220576	3.58496250072116	4.8073549220576	2.8073549220576	2.58496250072116	NA	3.32192809488736	4.85798099512757	3	1
1	NA	3.90689059560852	3.16992500144231	NA	2.32192809488736	1	2.58496250072116	1.58496250072116	2	3.4594316186373	2.8073549220576	0	3.8073549220576	3.58496250072116	4.8073549220576	2.8073549220576	2.58496250072116	NA	3.32192809488736	4.85798099512757	3	1
1	NA	3.90689059560852	3.16992500144231	NA	2.32192809488736	1	2.58496250072116	1.58496250072116	2	3.4594316186373	2.8073549220576	0	3.8073549220576	3.4594316186373	4.8073549220576	2.58496250072116	2.58496250072116	NA	3.32192809488736	4.85798099512757	3	1
1	NA	3.90689059560852	3.16992500144231	NA	2.32192809488736	1	2.58496250072116	1.58496250072116	2	3.4594316186373	2.8073549220576	0	3.8073549220576	3.4594316186373	4.8073549220576	2.58496250072116	2.58496250072116	NA	3.32192809488736	4.85798099512757	3	1
1	NA	3.90689059560852	3.16992500144231	NA	2.32192809488736	1	2.58496250072116	1.58496250072116	1.58496250072116	3.4594316186373	2.8073549220576	NA	3.8073549220576	3.4594316186373	4.75488750216347	2.58496250072116	2.58496250072116	NA	3.32192809488736	4.85798099512757	3	1
1	NA	3.8073549220576	3.16992500144231	NA	2.32192809488736	1	2.58496250072116	1.58496250072116	1.58496250072116	3.4594316186373	2.58496250072116	NA	3.8073549220576	3.4594316186373	4.75488750216347	2.58496250072116	2.58496250072116	NA	3.32192809488736	4.85798099512757	3	1
1	NA	3.8073549220576	3	NA	2.32192809488736	1	2.58496250072116	1.58496250072116	1.58496250072116	3.4594316186373	2.58496250072116	NA	3.8073549220576	3.4594316186373	4.75488750216347	2.58496250072116	2.58496250072116	NA	3.32192809488736	4.85798099512757	3	1
1	NA	3.8073549220576	3	NA	2.32192809488736	1	2.58496250072116	1.58496250072116	1.58496250072116	3.32192809488736	2.58496250072116	NA	3.8073549220576	3.4594316186373	4.70043971814109	2.58496250072116	2.58496250072116	NA	3.32192809488736	4.85798099512757	3	1
1	NA	3.8073549220576	3	NA	2.32192809488736	1	2.32192809488736	1.58496250072116	1.58496250072116	3.32192809488736	2.58496250072116	NA	3.8073549220576	3.4594316186373	4.70043971814109	2.58496250072116	2.58496250072116	NA	3.32192809488736	4.85798099512757	3	1
1	NA	3.8073549220576	3	NA	2.32192809488736	1	2.32192809488736	1.58496250072116	1.58496250072116	3.32192809488736	2.58496250072116	NA	3.70043971814109	3.4594316186373	4.70043971814109	2.58496250072116	2.58496250072116	NA	3.16992500144231	4.85798099512757	3	1
1	NA	3.8073549220576	3	NA	2.32192809488736	1	2.32192809488736	1.58496250072116	1.58496250072116	3.32192809488736	2.58496250072116	NA	3.70043971814109	3.4594316186373	4.70043971814109	2.58496250072116	2.58496250072116	NA	3.16992500144231	4.85798099512757	3	1
1	NA	3.8073549220576	3	NA	2.32192809488736	1	2.32192809488736	1.58496250072116	1.58496250072116	3.32192809488736	2.58496250072116	NA	3.70043971814109	3.4594316186373	4.64385618977472	2.58496250072116	2.58496250072116	NA	3.16992500144231	4.85798099512757	3	1
1	NA	3.8073549220576	3	NA	2.32192809488736	1	2.32192809488736	1.58496250072116	1.58496250072116	3.32192809488736	2.58496250072116	NA	3.70043971814109	3.32192809488736	4.64385618977472	2.58496250072116	2.32192809488736	NA	3.16992500144231	4.8073549220576	2.8073549220576	1
1	NA	3.8073549220576	3	NA	2.32192809488736	1	2.32192809488736	1.58496250072116	1.58496250072116	3.32192809488736	2.58496250072116	NA	3.70043971814109	3.32192809488736	4.64385618977472	2.58496250072116	2.32192809488736	NA	3.16992500144231	4.8073549220576	2.8073549220576	1
1	NA	3.8073549220576	3	NA	2.32192809488736	1	2.32192809488736	1.58496250072116	1.58496250072116	3.32192809488736	2.58496250072116	NA	3.70043971814109	3.32192809488736	4.64385618977472	2.58496250072116	2.32192809488736	NA	3.16992500144231	4.8073549220576	2.8073549220576	1
1	NA	3.8073549220576	3	NA	2.32192809488736	1	2.32192809488736	1.58496250072116	1.58496250072116	3.32192809488736	2.58496250072116	NA	3.70043971814109	3.32192809488736	4.64385618977472	2.58496250072116	2.32192809488736	NA	3.16992500144231	4.75488750216347	2.8073549220576	1
1	NA	3.8073549220576	3	NA	2.32192809488736	1	2.32192809488736	1.58496250072116	1.58496250072116	3.32192809488736	2.58496250072116	NA	3.70043971814109	3.32192809488736	4.64385618977472	2.58496250072116	2.32192809488736	NA	3.16992500144231	4.75488750216347	2.8073549220576	1
1	NA	3.70043971814109	3	NA	2.32192809488736	1	2.32192809488736	1.58496250072116	1.58496250072116	3.32192809488736	2.58496250072116	NA	3.70043971814109	3.32192809488736	4.64385618977472	2.32192809488736	2.32192809488736	NA	3.16992500144231	4.75488750216347	2.8073549220576	1
1	NA	3.70043971814109	3	NA	2.32192809488736	1	2.32192809488736	1.58496250072116	1.58496250072116	3.32192809488736	2.58496250072116	NA	3.70043971814109	3.32192809488736	4.64385618977472	2.32192809488736	2.32192809488736	NA	3.16992500144231	4.75488750216347	2.8073549220576	1
1	NA	3.70043971814109	3	NA	2.32192809488736	1	2.32192809488736	1.58496250072116	1.58496250072116	3.32192809488736	2.58496250072116	NA	3.58496250072116	3.32192809488736	4.64385618977472	2.32192809488736	2.32192809488736	NA	3.16992500144231	4.75488750216347	2.8073549220576	1
1	NA	3.70043971814109	3	NA	2.32192809488736	1	2.32192809488736	1.58496250072116	1.58496250072116	3.32192809488736	2.58496250072116	NA	3.58496250072116	3.32192809488736	4.58496250072116	2.32192809488736	2.32192809488736	NA	3.16992500144231	4.75488750216347	2.8073549220576	1
1	NA	3.70043971814109	2.8073549220576	NA	2.32192809488736	1	2.32192809488736	1.58496250072116	1.58496250072116	3.32192809488736	2.58496250072116	NA	3.58496250072116	3.32192809488736	4.58496250072116	2.32192809488736	2.32192809488736	NA	3.16992500144231	4.75488750216347	2.8073549220576	1
1	NA	3.70043971814109	2.8073549220576	NA	2.32192809488736	1	2.32192809488736	1.58496250072116	1.58496250072116	3.32192809488736	2.58496250072116	NA	3.58496250072116	3.32192809488736	4.58496250072116	2.32192809488736	2	NA	3.16992500144231	4.75488750216347	2.8073549220576	1
1	NA	3.70043971814109	2.8073549220576	NA	2.32192809488736	1	2.32192809488736	1	1.58496250072116	3.16992500144231	2.58496250072116	NA	3.58496250072116	3.16992500144231	4.58496250072116	2.32192809488736	2	NA	3.16992500144231	4.75488750216347	2.8073549220576	1
1	NA	3.70043971814109	2.8073549220576	NA	2.32192809488736	1	2.32192809488736	1	1.58496250072116	3.16992500144231	2.58496250072116	NA	3.58496250072116	3.16992500144231	4.58496250072116	2.32192809488736	2	NA	3.16992500144231	4.75488750216347	2.8073549220576	1
1	NA	3.70043971814109	2.8073549220576	NA	2.32192809488736	1	2.32192809488736	1	1.58496250072116	3.16992500144231	2.58496250072116	NA	3.58496250072116	3.16992500144231	4.58496250072116	2.32192809488736	2	NA	3.16992500144231	4.70043971814109	2.8073549220576	1
1	NA	3.70043971814109	2.8073549220576	NA	2.32192809488736	1	2.32192809488736	1	1.58496250072116	3.16992500144231	2.58496250072116	NA	3.58496250072116	3.16992500144231	4.58496250072116	2.32192809488736	2	NA	3.16992500144231	4.70043971814109	2.8073549220576	1
1	NA	3.70043971814109	2.8073549220576	NA	2.32192809488736	1	2.32192809488736	1	1.58496250072116	3.16992500144231	2.58496250072116	NA	3.58496250072116	3.16992500144231	4.58496250072116	2.32192809488736	2	NA	3.16992500144231	4.70043971814109	2.8073549220576	1
1	NA	3.70043971814109	2.8073549220576	NA	2.32192809488736	1	2.32192809488736	1	1.58496250072116	3.16992500144231	2.58496250072116	NA	3.58496250072116	3.16992500144231	4.58496250072116	2.32192809488736	2	NA	3.16992500144231	4.70043971814109	2.8073549220576	1
1	NA	3.70043971814109	2.8073549220576	NA	2	1	2.32192809488736	1	1.58496250072116	3.16992500144231	2.58496250072116	NA	3.58496250072116	3.16992500144231	4.58496250072116	2.32192809488736	2	NA	3.16992500144231	4.70043971814109	2.8073549220576	1
1	NA	3.70043971814109	2.8073549220576	NA	2	1	2.32192809488736	1	1.58496250072116	3.16992500144231	2.58496250072116	NA	3.58496250072116	3.16992500144231	4.58496250072116	2.32192809488736	2	NA	3.16992500144231	4.70043971814109	2.8073549220576	1
1	NA	3.70043971814109	2.8073549220576	NA	2	1	2.32192809488736	1	1.58496250072116	3.16992500144231	2.32192809488736	NA	3.58496250072116	3.16992500144231	4.52356195605701	2.32192809488736	2	NA	3.16992500144231	4.70043971814109	2.8073549220576	1
1	NA	3.58496250072116	2.58496250072116	NA	2	1	2.32192809488736	1	1.58496250072116	3.16992500144231	2.32192809488736	NA	3.58496250072116	3.16992500144231	4.52356195605701	2.32192809488736	2	NA	3.16992500144231	4.70043971814109	2.8073549220576	1
1	NA	3.58496250072116	2.58496250072116	NA	2	1	2.32192809488736	1	1.58496250072116	3	2.32192809488736	NA	3.4594316186373	3.16992500144231	4.52356195605701	2.32192809488736	2	NA	3.16992500144231	4.70043971814109	2.58496250072116	0
1	NA	3.58496250072116	2.58496250072116	NA	2	1	2.32192809488736	1	1.58496250072116	3	2.32192809488736	NA	3.4594316186373	3	4.52356195605701	2.32192809488736	2	NA	3.16992500144231	4.70043971814109	2.58496250072116	0
0	NA	3.58496250072116	2.58496250072116	NA	2	1	2.32192809488736	1	1.58496250072116	3	2.32192809488736	NA	3.4594316186373	3	4.52356195605701	2.32192809488736	2	NA	3.16992500144231	4.70043971814109	2.58496250072116	0
0	NA	3.58496250072116	2.58496250072116	NA	2	1	2.32192809488736	1	1.58496250072116	3	2.32192809488736	NA	3.4594316186373	3	4.4594316186373	2.32192809488736	2	NA	3.16992500144231	4.64385618977472	2.58496250072116	0
0	NA	3.58496250072116	2.58496250072116	NA	2	1	2.32192809488736	1	1.58496250072116	3	2.32192809488736	NA	3.4594316186373	3	4.4594316186373	2.32192809488736	2	NA	3	4.64385618977472	2.58496250072116	0
0	NA	3.58496250072116	2.58496250072116	NA	2	1	2.32192809488736	1	1.58496250072116	3	2.32192809488736	NA	3.4594316186373	3	4.4594316186373	2.32192809488736	2	NA	3	4.64385618977472	2.58496250072116	0
0	NA	3.58496250072116	2.58496250072116	NA	2	1	2.32192809488736	1	1.58496250072116	3	2.32192809488736	NA	3.32192809488736	3	4.4594316186373	2.32192809488736	2	NA	3	4.64385618977472	2.58496250072116	0
0	NA	3.58496250072116	2.58496250072116	NA	2	1	2.32192809488736	1	1.58496250072116	3	2.32192809488736	NA	3.32192809488736	2.8073549220576	4.39231742277876	2.32192809488736	2	NA	3	4.64385618977472	2.58496250072116	0
0	NA	3.4594316186373	2.58496250072116	NA	2	1	2.32192809488736	1	1.58496250072116	3	2.32192809488736	NA	3.32192809488736	2.8073549220576	4.39231742277876	2.32192809488736	2	NA	3	4.64385618977472	2.58496250072116	0
0	NA	3.4594316186373	2.32192809488736	NA	2	1	2.32192809488736	1	1.58496250072116	3	2.32192809488736	NA	3.32192809488736	2.8073549220576	4.39231742277876	2.32192809488736	2	NA	3	4.64385618977472	2.58496250072116	0
0	NA	3.4594316186373	2.32192809488736	NA	2	1	2.32192809488736	1	1.58496250072116	3	2.32192809488736	NA	3.32192809488736	2.8073549220576	4.39231742277876	2	2	NA	3	4.64385618977472	2.58496250072116	0
0	NA	3.4594316186373	2.32192809488736	NA	2	1	2.32192809488736	1	1.58496250072116	3	2.32192809488736	NA	3.32192809488736	2.8073549220576	4.39231742277876	2	2	NA	3	4.64385618977472	2.58496250072116	0
0	NA	3.4594316186373	2.32192809488736	NA	2	1	2.32192809488736	1	1.58496250072116	3	2.32192809488736	NA	3.32192809488736	2.8073549220576	4.39231742277876	2	2	NA	3	4.64385618977472	2.58496250072116	0
NA	NA	3.4594316186373	2.32192809488736	NA	2	1	2.32192809488736	1	1.58496250072116	3	2.32192809488736	NA	3.32192809488736	2.8073549220576	4.39231742277876	2	2	NA	3	4.58496250072116	2.58496250072116	0
NA	NA	3.4594316186373	2.32192809488736	NA	2	1	2.32192809488736	1	1.58496250072116	3	2.32192809488736	NA	3.32192809488736	2.8073549220576	4.39231742277876	2	1.58496250072116	NA	3	4.58496250072116	2.58496250072116	0
NA	NA	3.4594316186373	2.32192809488736	NA	2	1	2.32192809488736	1	1.58496250072116	3	2.32192809488736	NA	3.32192809488736	2.8073549220576	4.39231742277876	2	1.58496250072116	NA	3	4.58496250072116	2.58496250072116	0
NA	NA	3.4594316186373	2.32192809488736	NA	2	1	2.32192809488736	1	1.58496250072116	3	2.32192809488736	NA	3.32192809488736	2.8073549220576	4.39231742277876	2	1.58496250072116	NA	3	4.58496250072116	2.58496250072116	0
NA	NA	3.4594316186373	2.32192809488736	NA	2	1	2.32192809488736	1	1.58496250072116	3	2.32192809488736	NA	3.32192809488736	2.58496250072116	4.39231742277876	2	1.58496250072116	NA	3	4.58496250072116	2.58496250072116	0
NA	NA	3.4594316186373	2.32192809488736	NA	2	1	2.32192809488736	1	1.58496250072116	2.8073549220576	2.32192809488736	NA	3.16992500144231	2.58496250072116	4.39231742277876	2	1.58496250072116	NA	3	4.58496250072116	2.32192809488736	0
NA	NA	3.4594316186373	2.32192809488736	NA	2	1	2.32192809488736	1	1.58496250072116	2.8073549220576	2.32192809488736	NA	3.16992500144231	2.58496250072116	4.39231742277876	2	1.58496250072116	NA	3	4.58496250072116	2.32192809488736	0
NA	NA	3.32192809488736	2.32192809488736	NA	1.58496250072116	1	2.32192809488736	1	1.58496250072116	2.8073549220576	2.32192809488736	NA	3.16992500144231	2.58496250072116	4.32192809488736	2	1.58496250072116	NA	3	4.58496250072116	2.32192809488736	0
NA	NA	3.32192809488736	2.32192809488736	NA	1.58496250072116	1	2.32192809488736	1	1.58496250072116	2.8073549220576	2.32192809488736	NA	3.16992500144231	2.58496250072116	4.32192809488736	2	1.58496250072116	NA	3	4.58496250072116	2.32192809488736	0
NA	NA	3.32192809488736	2.32192809488736	NA	1.58496250072116	1	2.32192809488736	1	1.58496250072116	2.8073549220576	2.32192809488736	NA	3.16992500144231	2.58496250072116	4.32192809488736	2	1.58496250072116	NA	3	4.52356195605701	2.32192809488736	0
NA	NA	3.32192809488736	2.32192809488736	NA	1.58496250072116	1	2.32192809488736	NA	1.58496250072116	2.8073549220576	2.32192809488736	NA	3.16992500144231	2.58496250072116	4.32192809488736	2	1.58496250072116	NA	3	4.52356195605701	2.32192809488736	0
NA	NA	3.32192809488736	2.32192809488736	NA	1.58496250072116	1	2.32192809488736	NA	1.58496250072116	2.8073549220576	2.32192809488736	NA	3.16992500144231	2.58496250072116	4.32192809488736	2	1.58496250072116	NA	3	4.52356195605701	2.32192809488736	0
NA	NA	3.32192809488736	2.32192809488736	NA	1.58496250072116	1	2.32192809488736	NA	1.58496250072116	2.8073549220576	2.32192809488736	NA	3.16992500144231	2.32192809488736	4.32192809488736	2	1.58496250072116	NA	3	4.52356195605701	2.32192809488736	0
NA	NA	3.32192809488736	2.32192809488736	NA	1.58496250072116	1	2.32192809488736	NA	1.58496250072116	2.8073549220576	2.32192809488736	NA	3.16992500144231	2.32192809488736	4.32192809488736	2	1.58496250072116	NA	2.8073549220576	4.52356195605701	2.32192809488736	0
NA	NA	3.32192809488736	2.32192809488736	NA	1.58496250072116	1	2.32192809488736	NA	1.58496250072116	2.8073549220576	2.32192809488736	NA	3.16992500144231	2.32192809488736	4.32192809488736	2	1.58496250072116	NA	2.8073549220576	4.4594316186373	2.32192809488736	0
NA	NA	3.32192809488736	2.32192809488736	NA	1.58496250072116	1	2.32192809488736	NA	1.58496250072116	2.8073549220576	2.32192809488736	NA	3.16992500144231	2.32192809488736	4.32192809488736	2	1.58496250072116	NA	2.8073549220576	4.4594316186373	2.32192809488736	0
NA	NA	3.32192809488736	2.32192809488736	NA	1.58496250072116	1	2.32192809488736	NA	1.58496250072116	2.8073549220576	2.32192809488736	NA	3.16992500144231	2.32192809488736	4.32192809488736	2	1	NA	2.8073549220576	4.4594316186373	2.32192809488736	0
NA	NA	3.16992500144231	2	NA	1.58496250072116	1	2.32192809488736	NA	1.58496250072116	2.8073549220576	2.32192809488736	NA	3.16992500144231	2.32192809488736	4.24792751344359	2	1	NA	2.8073549220576	4.4594316186373	2.32192809488736	0
NA	NA	3.16992500144231	2	NA	1.58496250072116	1	2.32192809488736	NA	1.58496250072116	2.8073549220576	2.32192809488736	NA	3	2.32192809488736	4.24792751344359	2	1	NA	2.8073549220576	4.39231742277876	2.32192809488736	0
NA	NA	3.16992500144231	2	NA	1.58496250072116	1	2.32192809488736	NA	1.58496250072116	2.8073549220576	2.32192809488736	NA	3	2.32192809488736	4.24792751344359	2	1	NA	2.8073549220576	4.39231742277876	2.32192809488736	0
NA	NA	3.16992500144231	2	NA	1.58496250072116	1	2.32192809488736	NA	1.58496250072116	2.8073549220576	2.32192809488736	NA	3	2.32192809488736	4.24792751344359	2	1	NA	2.8073549220576	4.39231742277876	2.32192809488736	0
NA	NA	3.16992500144231	2	NA	1.58496250072116	1	2.32192809488736	NA	1.58496250072116	2.8073549220576	2.32192809488736	NA	3	2.32192809488736	4.24792751344359	2	1	NA	2.8073549220576	4.39231742277876	2.32192809488736	0
NA	NA	3.16992500144231	2	NA	1.58496250072116	1	2.32192809488736	NA	1.58496250072116	2.8073549220576	2.32192809488736	NA	3	2.32192809488736	4.24792751344359	2	1	NA	2.8073549220576	4.39231742277876	2.32192809488736	0
NA	NA	3.16992500144231	2	NA	1.58496250072116	1	2	NA	1.58496250072116	2.8073549220576	2.32192809488736	NA	3	2.32192809488736	4.24792751344359	1.58496250072116	1	NA	2.8073549220576	4.39231742277876	2.32192809488736	0
NA	NA	3.16992500144231	2	NA	1.58496250072116	1	2	NA	1.58496250072116	2.8073549220576	2.32192809488736	NA	3	2	4.24792751344359	1.58496250072116	1	NA	2.8073549220576	4.39231742277876	2.32192809488736	0
NA	NA	3.16992500144231	2	NA	1.58496250072116	1	2	NA	1.58496250072116	2.8073549220576	2.32192809488736	NA	3	2	4.24792751344359	1.58496250072116	1	NA	2.8073549220576	4.39231742277876	2.32192809488736	0
NA	NA	3.16992500144231	2	NA	1.58496250072116	0	2	NA	1.58496250072116	2.8073549220576	2.32192809488736	NA	3	2	4.16992500144231	1.58496250072116	1	NA	2.8073549220576	4.39231742277876	2.32192809488736	0
NA	NA	3.16992500144231	2	NA	1.58496250072116	0	2	NA	1.58496250072116	2.8073549220576	2	NA	3	2	4.16992500144231	1.58496250072116	1	NA	2.8073549220576	4.39231742277876	2.32192809488736	NA
NA	NA	3.16992500144231	2	NA	1	0	2	NA	1.58496250072116	2.8073549220576	2	NA	3	2	4.16992500144231	1.58496250072116	1	NA	2.8073549220576	4.39231742277876	2	NA
NA	NA	3.16992500144231	2	NA	1	0	2	NA	1.58496250072116	2.8073549220576	2	NA	3	2	4.16992500144231	1.58496250072116	1	NA	2.8073549220576	4.39231742277876	2	NA
NA	NA	3.16992500144231	2	NA	1	0	2	NA	1.58496250072116	2.8073549220576	2	NA	3	2	4.16992500144231	1.58496250072116	1	NA	2.8073549220576	4.39231742277876	2	NA
NA	NA	3.16992500144231	2	NA	1	0	2	NA	1.58496250072116	2.8073549220576	2	NA	3	2	4.16992500144231	1.58496250072116	1	NA	2.8073549220576	4.39231742277876	2	NA
NA	NA	3.16992500144231	2	NA	1	0	2	NA	1.58496250072116	2.8073549220576	2	NA	2.8073549220576	2	4.16992500144231	1.58496250072116	1	NA	2.8073549220576	4.39231742277876	2	NA
NA	NA	3.16992500144231	2	NA	1	0	2	NA	1.58496250072116	2.8073549220576	2	NA	2.8073549220576	2	4.16992500144231	1.58496250072116	1	NA	2.8073549220576	4.39231742277876	2	NA
NA	NA	3.16992500144231	1.58496250072116	NA	1	0	2	NA	1.58496250072116	2.8073549220576	2	NA	2.8073549220576	2	4.16992500144231	1.58496250072116	1	NA	2.8073549220576	4.39231742277876	2	NA
NA	NA	3.16992500144231	1.58496250072116	NA	1	0	2	NA	1.58496250072116	2.8073549220576	2	NA	2.8073549220576	2	4.16992500144231	1.58496250072116	1	NA	2.8073549220576	4.39231742277876	2	NA
NA	NA	3.16992500144231	1.58496250072116	NA	1	0	2	NA	1.58496250072116	2.8073549220576	2	NA	2.8073549220576	2	4.16992500144231	1.58496250072116	1	NA	2.8073549220576	4.39231742277876	2	NA
NA	NA	3	1.58496250072116	NA	1	0	2	NA	1.58496250072116	2.8073549220576	2	NA	2.8073549220576	2	4.08746284125034	1.58496250072116	1	NA	2.8073549220576	4.39231742277876	2	NA
NA	NA	3	1.58496250072116	NA	1	0	2	NA	1.58496250072116	2.58496250072116	2	NA	2.8073549220576	2	4.08746284125034	1.58496250072116	1	NA	2.8073549220576	4.32192809488736	2	NA
NA	NA	3	1.58496250072116	NA	1	0	2	NA	1.58496250072116	2.58496250072116	2	NA	2.8073549220576	2	4.08746284125034	1.58496250072116	1	NA	2.8073549220576	4.32192809488736	2	NA
NA	NA	3	1.58496250072116	NA	1	0	2	NA	1	2.58496250072116	2	NA	2.8073549220576	2	4.08746284125034	1.58496250072116	0	NA	2.58496250072116	4.32192809488736	2	NA
NA	NA	3	1.58496250072116	NA	1	NA	2	NA	1	2.58496250072116	2	NA	2.8073549220576	2	4.08746284125034	1.58496250072116	0	NA	2.58496250072116	4.32192809488736	2	NA
NA	NA	3	1.58496250072116	NA	1	NA	2	NA	1	2.58496250072116	2	NA	2.8073549220576	2	4.08746284125034	1.58496250072116	0	NA	2.58496250072116	4.32192809488736	2	NA
NA	NA	3	1.58496250072116	NA	1	NA	2	NA	1	2.58496250072116	2	NA	2.8073549220576	2	4.08746284125034	1.58496250072116	0	NA	2.58496250072116	4.32192809488736	2	NA
NA	NA	3	1.58496250072116	NA	1	NA	2	NA	1	2.58496250072116	2	NA	2.8073549220576	2	4.08746284125034	1.58496250072116	0	NA	2.58496250072116	4.32192809488736	2	NA
NA	NA	3	1.58496250072116	NA	1	NA	2	NA	1	2.58496250072116	2	NA	2.8073549220576	2	4	1.58496250072116	0	NA	2.58496250072116	4.32192809488736	2	NA
NA	NA	3	1.58496250072116	NA	1	NA	2	NA	1	2.58496250072116	2	NA	2.8073549220576	2	4	1.58496250072116	0	NA	2.58496250072116	4.32192809488736	2	NA
NA	NA	3	1.58496250072116	NA	1	NA	2	NA	1	2.58496250072116	2	NA	2.8073549220576	1.58496250072116	4	1.58496250072116	0	NA	2.58496250072116	4.32192809488736	2	NA
NA	NA	3	1.58496250072116	NA	1	NA	2	NA	1	2.58496250072116	2	NA	2.8073549220576	1.58496250072116	4	1.58496250072116	0	NA	2.58496250072116	4.32192809488736	2	NA
NA	NA	2.8073549220576	1.58496250072116	NA	1	NA	2	NA	1	2.58496250072116	2	NA	2.8073549220576	1.58496250072116	4	1.58496250072116	0	NA	2.58496250072116	4.32192809488736	2	NA
NA	NA	2.8073549220576	1	NA	1	NA	2	NA	1	2.58496250072116	2	NA	2.8073549220576	1.58496250072116	4	1.58496250072116	0	NA	2.58496250072116	4.32192809488736	2	NA
NA	NA	2.8073549220576	1	NA	1	NA	2	NA	1	2.58496250072116	2	NA	2.8073549220576	1.58496250072116	4	1.58496250072116	0	NA	2.58496250072116	4.32192809488736	2	NA
NA	NA	2.8073549220576	1	NA	1	NA	2	NA	1	2.58496250072116	2	NA	2.8073549220576	1.58496250072116	4	1	0	NA	2.58496250072116	4.32192809488736	2	NA
NA	NA	2.8073549220576	1	NA	1	NA	2	NA	1	2.58496250072116	2	NA	2.8073549220576	1.58496250072116	4	1	0	NA	2.58496250072116	4.24792751344359	2	NA
NA	NA	2.8073549220576	1	NA	1	NA	2	NA	1	2.58496250072116	2	NA	2.8073549220576	1.58496250072116	4	1	0	NA	2.58496250072116	4.24792751344359	2	NA
NA	NA	2.8073549220576	1	NA	1	NA	2	NA	1	2.58496250072116	2	NA	2.8073549220576	1.58496250072116	4	1	0	NA	2.58496250072116	4.24792751344359	2	NA
NA	NA	2.8073549220576	1	NA	1	NA	2	NA	1	2.58496250072116	2	NA	2.58496250072116	1.58496250072116	3.90689059560852	1	0	NA	2.58496250072116	4.24792751344359	2	NA
NA	NA	2.8073549220576	1	NA	1	NA	2	NA	1	2.58496250072116	2	NA	2.58496250072116	1.58496250072116	3.90689059560852	1	0	NA	2.58496250072116	4.24792751344359	2	NA
NA	NA	2.8073549220576	1	NA	1	NA	2	NA	1	2.58496250072116	2	NA	2.58496250072116	1.58496250072116	3.90689059560852	1	0	NA	2.58496250072116	4.24792751344359	2	NA
NA	NA	2.8073549220576	1	NA	1	NA	2	NA	1	2.58496250072116	2	NA	2.58496250072116	1.58496250072116	3.90689059560852	1	0	NA	2.58496250072116	4.24792751344359	2	NA
NA	NA	2.8073549220576	1	NA	1	NA	2	NA	1	2.58496250072116	2	NA	2.58496250072116	1.58496250072116	3.90689059560852	1	0	NA	2.58496250072116	4.24792751344359	2	NA
NA	NA	2.8073549220576	1	NA	1	NA	1.58496250072116	NA	1	2.58496250072116	2	NA	2.58496250072116	1.58496250072116	3.90689059560852	1	0	NA	2.58496250072116	4.24792751344359	2	NA
NA	NA	2.8073549220576	1	NA	1	NA	1.58496250072116	NA	1	2.58496250072116	2	NA	2.58496250072116	1.58496250072116	3.90689059560852	1	0	NA	2.58496250072116	4.16992500144231	2	NA
NA	NA	2.8073549220576	1	NA	1	NA	1.58496250072116	NA	1	2.58496250072116	2	NA	2.58496250072116	1.58496250072116	3.8073549220576	1	NA	NA	2.58496250072116	4.16992500144231	2	NA
NA	NA	2.8073549220576	1	NA	1	NA	1.58496250072116	NA	1	2.58496250072116	2	NA	2.58496250072116	1.58496250072116	3.8073549220576	1	NA	NA	2.58496250072116	4.16992500144231	2	NA
NA	NA	2.8073549220576	1	NA	1	NA	1.58496250072116	NA	1	2.32192809488736	2	NA	2.58496250072116	1	3.8073549220576	1	NA	NA	2.58496250072116	4.16992500144231	2	NA
NA	NA	2.8073549220576	1	NA	1	NA	1.58496250072116	NA	1	2.32192809488736	2	NA	2.58496250072116	1	3.8073549220576	1	NA	NA	2.32192809488736	4.16992500144231	2	NA
NA	NA	2.8073549220576	1	NA	1	NA	1.58496250072116	NA	1	2.32192809488736	2	NA	2.58496250072116	1	3.8073549220576	1	NA	NA	2.32192809488736	4.16992500144231	2	NA
NA	NA	2.8073549220576	1	NA	1	NA	1.58496250072116	NA	1	2.32192809488736	2	NA	2.58496250072116	1	3.8073549220576	1	NA	NA	2.32192809488736	4.16992500144231	2	NA
NA	NA	2.8073549220576	1	NA	1	NA	1.58496250072116	NA	1	2.32192809488736	2	NA	2.58496250072116	1	3.8073549220576	1	NA	NA	2.32192809488736	4.16992500144231	2	NA
NA	NA	2.8073549220576	1	NA	1	NA	1.58496250072116	NA	1	2.32192809488736	2	NA	2.58496250072116	1	3.8073549220576	1	NA	NA	2.32192809488736	4.16992500144231	2	NA
NA	NA	2.8073549220576	1	NA	1	NA	1.58496250072116	NA	1	2.32192809488736	2	NA	2.58496250072116	1	3.8073549220576	1	NA	NA	2.32192809488736	4.16992500144231	2	NA
NA	NA	2.58496250072116	1	NA	1	NA	1.58496250072116	NA	1	2.32192809488736	2	NA	2.58496250072116	1	3.8073549220576	1	NA	NA	2.32192809488736	4.16992500144231	2	NA
NA	NA	2.58496250072116	1	NA	0	NA	1.58496250072116	NA	1	2.32192809488736	2	NA	2.58496250072116	1	3.8073549220576	1	NA	NA	2.32192809488736	4.16992500144231	2	NA
NA	NA	2.58496250072116	1	NA	0	NA	1.58496250072116	NA	1	2.32192809488736	2	NA	2.32192809488736	1	3.8073549220576	1	NA	NA	2.32192809488736	4.16992500144231	2	NA
NA	NA	2.58496250072116	1	NA	0	NA	1.58496250072116	NA	1	2.32192809488736	2	NA	2.32192809488736	1	3.8073549220576	1	NA	NA	2.32192809488736	4.16992500144231	2	NA
NA	NA	2.58496250072116	1	NA	0	NA	1.58496250072116	NA	1	2.32192809488736	1.58496250072116	NA	2.32192809488736	1	3.8073549220576	1	NA	NA	2.32192809488736	4.16992500144231	2	NA
NA	NA	2.58496250072116	1	NA	0	NA	1.58496250072116	NA	1	2.32192809488736	1.58496250072116	NA	2.32192809488736	1	3.70043971814109	1	NA	NA	2.32192809488736	4.16992500144231	2	NA
NA	NA	2.58496250072116	1	NA	0	NA	1.58496250072116	NA	1	2.32192809488736	1.58496250072116	NA	2.32192809488736	NA	3.70043971814109	1	NA	NA	2.32192809488736	4.16992500144231	2	NA
NA	NA	2.58496250072116	1	NA	0	NA	1.58496250072116	NA	1	2.32192809488736	1.58496250072116	NA	2.32192809488736	NA	3.70043971814109	1	NA	NA	2.32192809488736	4.16992500144231	2	NA
NA	NA	2.58496250072116	1	NA	0	NA	1.58496250072116	NA	1	2.32192809488736	1.58496250072116	NA	2.32192809488736	NA	3.70043971814109	1	NA	NA	2.32192809488736	4.16992500144231	2	NA
NA	NA	2.58496250072116	1	NA	0	NA	1.58496250072116	NA	1	2.32192809488736	1.58496250072116	NA	2.32192809488736	NA	3.70043971814109	1	NA	NA	2.32192809488736	4.16992500144231	1.58496250072116	NA
NA	NA	2.58496250072116	1	NA	0	NA	1.58496250072116	NA	1	2.32192809488736	1.58496250072116	NA	2.32192809488736	NA	3.70043971814109	1	NA	NA	2.32192809488736	4.16992500144231	1.58496250072116	NA
NA	NA	2.58496250072116	1	NA	0	NA	1.58496250072116	NA	1	2.32192809488736	1.58496250072116	NA	2.32192809488736	NA	3.70043971814109	1	NA	NA	2.32192809488736	4.16992500144231	1.58496250072116	NA
NA	NA	2.58496250072116	1	NA	0	NA	1.58496250072116	NA	1	2.32192809488736	1.58496250072116	NA	2.32192809488736	NA	3.70043971814109	1	NA	NA	2.32192809488736	4.16992500144231	1.58496250072116	NA
NA	NA	2.58496250072116	1	NA	0	NA	1.58496250072116	NA	1	2.32192809488736	1.58496250072116	NA	2.32192809488736	NA	3.70043971814109	1	NA	NA	2.32192809488736	4.08746284125034	1.58496250072116	NA
NA	NA	2.58496250072116	1	NA	NA	NA	1.58496250072116	NA	1	2.32192809488736	1.58496250072116	NA	2.32192809488736	NA	3.70043971814109	1	NA	NA	2.32192809488736	4.08746284125034	1.58496250072116	NA
NA	NA	2.58496250072116	1	NA	NA	NA	1.58496250072116	NA	1	2.32192809488736	1.58496250072116	NA	2.32192809488736	NA	3.70043971814109	1	NA	NA	2.32192809488736	4.08746284125034	1.58496250072116	NA
NA	NA	2.58496250072116	1	NA	NA	NA	1.58496250072116	NA	1	2.32192809488736	1.58496250072116	NA	2.32192809488736	NA	3.58496250072116	1	NA	NA	2.32192809488736	4.08746284125034	1.58496250072116	NA
NA	NA	2.58496250072116	1	NA	NA	NA	1.58496250072116	NA	1	2.32192809488736	1.58496250072116	NA	2.32192809488736	NA	3.58496250072116	1	NA	NA	2.32192809488736	4.08746284125034	1.58496250072116	NA
NA	NA	2.58496250072116	1	NA	NA	NA	1.58496250072116	NA	1	2.32192809488736	1.58496250072116	NA	2.32192809488736	NA	3.58496250072116	1	NA	NA	2.32192809488736	4.08746284125034	1.58496250072116	NA
NA	NA	2.58496250072116	1	NA	NA	NA	1.58496250072116	NA	1	2.32192809488736	1.58496250072116	NA	2	NA	3.58496250072116	1	NA	NA	2.32192809488736	4.08746284125034	1.58496250072116	NA
NA	NA	2.58496250072116	1	NA	NA	NA	1.58496250072116	NA	1	2.32192809488736	1.58496250072116	NA	2	NA	3.58496250072116	1	NA	NA	2	4.08746284125034	1.58496250072116	NA
NA	NA	2.58496250072116	1	NA	NA	NA	1.58496250072116	NA	1	2.32192809488736	1.58496250072116	NA	2	NA	3.58496250072116	1	NA	NA	2	4.08746284125034	1.58496250072116	NA
NA	NA	2.32192809488736	1	NA	NA	NA	1.58496250072116	NA	1	2.32192809488736	1.58496250072116	NA	2	NA	3.58496250072116	1	NA	NA	2	4.08746284125034	1.58496250072116	NA
NA	NA	2.32192809488736	0	NA	NA	NA	1.58496250072116	NA	1	2.32192809488736	1.58496250072116	NA	2	NA	3.58496250072116	1	NA	NA	2	4.08746284125034	1.58496250072116	NA
NA	NA	2.32192809488736	0	NA	NA	NA	1.58496250072116	NA	1	2.32192809488736	1.58496250072116	NA	2	NA	3.58496250072116	1	NA	NA	2	4.08746284125034	1.58496250072116	NA
NA	NA	2.32192809488736	0	NA	NA	NA	1.58496250072116	NA	1	2.32192809488736	1.58496250072116	NA	2	NA	3.58496250072116	0	NA	NA	2	4.08746284125034	1.58496250072116	NA
NA	NA	2.32192809488736	0	NA	NA	NA	1.58496250072116	NA	1	2	1.58496250072116	NA	2	NA	3.58496250072116	0	NA	NA	2	4.08746284125034	1.58496250072116	NA
NA	NA	2.32192809488736	0	NA	NA	NA	1.58496250072116	NA	1	2	1.58496250072116	NA	2	NA	3.58496250072116	0	NA	NA	2	4.08746284125034	1.58496250072116	NA
NA	NA	2.32192809488736	0	NA	NA	NA	1.58496250072116	NA	1	2	1.58496250072116	NA	2	NA	3.58496250072116	0	NA	NA	2	4.08746284125034	1.58496250072116	NA
NA	NA	2.32192809488736	0	NA	NA	NA	1.58496250072116	NA	1	2	1.58496250072116	NA	2	NA	3.4594316186373	0	NA	NA	2	4.08746284125034	1.58496250072116	NA
NA	NA	2.32192809488736	0	NA	NA	NA	1.58496250072116	NA	1	2	1.58496250072116	NA	2	NA	3.4594316186373	0	NA	NA	2	4.08746284125034	1.58496250072116	NA
NA	NA	2.32192809488736	0	NA	NA	NA	1.58496250072116	NA	1	2	1.58496250072116	NA	2	NA	3.4594316186373	0	NA	NA	2	4.08746284125034	1.58496250072116	NA
NA	NA	2.32192809488736	0	NA	NA	NA	1.58496250072116	NA	1	2	1.58496250072116	NA	2	NA	3.4594316186373	0	NA	NA	2	4	1.58496250072116	NA
NA	NA	2.32192809488736	0	NA	NA	NA	1.58496250072116	NA	1	2	1.58496250072116	NA	2	NA	3.4594316186373	0	NA	NA	2	4	1.58496250072116	NA
NA	NA	2.32192809488736	0	NA	NA	NA	1.58496250072116	NA	1	2	1.58496250072116	NA	2	NA	3.4594316186373	0	NA	NA	2	4	1.58496250072116	NA
NA	NA	2.32192809488736	0	NA	NA	NA	1.58496250072116	NA	1	2	1.58496250072116	NA	2	NA	3.4594316186373	0	NA	NA	2	4	1.58496250072116	NA
NA	NA	2.32192809488736	NA	NA	NA	NA	1.58496250072116	NA	1	2	1.58496250072116	NA	1.58496250072116	NA	3.4594316186373	0	NA	NA	2	4	1.58496250072116	NA
NA	NA	2.32192809488736	NA	NA	NA	NA	1.58496250072116	NA	1	2	1.58496250072116	NA	1.58496250072116	NA	3.4594316186373	0	NA	NA	2	4	1.58496250072116	NA
NA	NA	2.32192809488736	NA	NA	NA	NA	1	NA	1	2	1.58496250072116	NA	1.58496250072116	NA	3.4594316186373	0	NA	NA	2	4	1.58496250072116	NA
NA	NA	2	NA	NA	NA	NA	1	NA	1	2	1.58496250072116	NA	1.58496250072116	NA	3.4594316186373	0	NA	NA	2	4	1.58496250072116	NA
NA	NA	2	NA	NA	NA	NA	1	NA	1	2	1.58496250072116	NA	1.58496250072116	NA	3.4594316186373	0	NA	NA	2	4	1.58496250072116	NA
NA	NA	2	NA	NA	NA	NA	1	NA	1	2	1.58496250072116	NA	1.58496250072116	NA	3.4594316186373	0	NA	NA	2	4	1.58496250072116	NA
NA	NA	2	NA	NA	NA	NA	1	NA	1	2	1.58496250072116	NA	1.58496250072116	NA	3.4594316186373	0	NA	NA	2	4	1.58496250072116	NA
NA	NA	2	NA	NA	NA	NA	1	NA	0	2	1.58496250072116	NA	1.58496250072116	NA	3.4594316186373	0	NA	NA	2	4	1.58496250072116	NA
NA	NA	2	NA	NA	NA	NA	1	NA	0	2	1.58496250072116	NA	1.58496250072116	NA	3.4594316186373	0	NA	NA	2	4	1.58496250072116	NA
NA	NA	2	NA	NA	NA	NA	1	NA	0	2	1.58496250072116	NA	1.58496250072116	NA	3.4594316186373	0	NA	NA	2	4	1.58496250072116	NA
NA	NA	2	NA	NA	NA	NA	1	NA	0	2	1.58496250072116	NA	1.58496250072116	NA	3.4594316186373	0	NA	NA	2	4	1.58496250072116	NA
NA	NA	2	NA	NA	NA	NA	1	NA	0	2	1.58496250072116	NA	1.58496250072116	NA	3.4594316186373	0	NA	NA	2	4	1.58496250072116	NA
NA	NA	2	NA	NA	NA	NA	1	NA	0	2	1.58496250072116	NA	1.58496250072116	NA	3.4594316186373	0	NA	NA	2	4	1.58496250072116	NA
NA	NA	2	NA	NA	NA	NA	1	NA	0	2	1.58496250072116	NA	1.58496250072116	NA	3.32192809488736	0	NA	NA	2	4	1.58496250072116	NA
NA	NA	2	NA	NA	NA	NA	1	NA	0	2	1.58496250072116	NA	1.58496250072116	NA	3.32192809488736	0	NA	NA	2	4	1.58496250072116	NA
NA	NA	2	NA	NA	NA	NA	1	NA	0	2	1.58496250072116	NA	1.58496250072116	NA	3.32192809488736	0	NA	NA	2	4	1.58496250072116	NA
NA	NA	2	NA	NA	NA	NA	1	NA	0	2	1.58496250072116	NA	1.58496250072116	NA	3.32192809488736	0	NA	NA	2	4	1.58496250072116	NA
NA	NA	2	NA	NA	NA	NA	1	NA	0	2	1.58496250072116	NA	1.58496250072116	NA	3.32192809488736	0	NA	NA	2	3.90689059560852	1.58496250072116	NA
NA	NA	2	NA	NA	NA	NA	1	NA	0	2	1.58496250072116	NA	1.58496250072116	NA	3.32192809488736	0	NA	NA	2	3.90689059560852	1.58496250072116	NA
NA	NA	2	NA	NA	NA	NA	1	NA	0	2	1.58496250072116	NA	1.58496250072116	NA	3.32192809488736	0	NA	NA	2	3.90689059560852	1.58496250072116	NA
NA	NA	2	NA	NA	NA	NA	1	NA	0	2	1.58496250072116	NA	1.58496250072116	NA	3.32192809488736	0	NA	NA	2	3.90689059560852	1.58496250072116	NA
NA	NA	2	NA	NA	NA	NA	1	NA	0	2	1.58496250072116	NA	1.58496250072116	NA	3.32192809488736	0	NA	NA	2	3.90689059560852	1.58496250072116	NA
NA	NA	2	NA	NA	NA	NA	1	NA	0	2	1.58496250072116	NA	1.58496250072116	NA	3.32192809488736	NA	NA	NA	2	3.90689059560852	1.58496250072116	NA
NA	NA	2	NA	NA	NA	NA	1	NA	0	2	1.58496250072116	NA	1.58496250072116	NA	3.32192809488736	NA	NA	NA	2	3.90689059560852	1.58496250072116	NA
NA	NA	2	NA	NA	NA	NA	1	NA	0	2	1.58496250072116	NA	1.58496250072116	NA	3.32192809488736	NA	NA	NA	2	3.90689059560852	1.58496250072116	NA
NA	NA	2	NA	NA	NA	NA	1	NA	0	2	1.58496250072116	NA	1.58496250072116	NA	3.32192809488736	NA	NA	NA	2	3.90689059560852	1.58496250072116	NA
NA	NA	2	NA	NA	NA	NA	1	NA	0	2	1.58496250072116	NA	1.58496250072116	NA	3.32192809488736	NA	NA	NA	2	3.90689059560852	1.58496250072116	NA
NA	NA	2	NA	NA	NA	NA	1	NA	0	2	1.58496250072116	NA	1.58496250072116	NA	3.32192809488736	NA	NA	NA	2	3.90689059560852	1.58496250072116	NA
NA	NA	2	NA	NA	NA	NA	1	NA	0	1.58496250072116	1.58496250072116	NA	1.58496250072116	NA	3.32192809488736	NA	NA	NA	2	3.90689059560852	1.58496250072116	NA
NA	NA	2	NA	NA	NA	NA	1	NA	0	1.58496250072116	1	NA	1.58496250072116	NA	3.32192809488736	NA	NA	NA	2	3.90689059560852	1	NA
NA	NA	1.58496250072116	NA	NA	NA	NA	1	NA	0	1.58496250072116	1	NA	1.58496250072116	NA	3.32192809488736	NA	NA	NA	2	3.90689059560852	1	NA
NA	NA	1.58496250072116	NA	NA	NA	NA	1	NA	0	1.58496250072116	1	NA	1.58496250072116	NA	3.32192809488736	NA	NA	NA	2	3.90689059560852	1	NA
NA	NA	1.58496250072116	NA	NA	NA	NA	1	NA	0	1.58496250072116	1	NA	1.58496250072116	NA	3.32192809488736	NA	NA	NA	2	3.90689059560852	1	NA
NA	NA	1.58496250072116	NA	NA	NA	NA	1	NA	0	1.58496250072116	1	NA	1.58496250072116	NA	3.32192809488736	NA	NA	NA	2	3.90689059560852	1	NA
NA	NA	1.58496250072116	NA	NA	NA	NA	1	NA	0	1.58496250072116	1	NA	1.58496250072116	NA	3.32192809488736	NA	NA	NA	2	3.90689059560852	1	NA
NA	NA	1.58496250072116	NA	NA	NA	NA	1	NA	0	1.58496250072116	1	NA	1.58496250072116	NA	3.32192809488736	NA	NA	NA	2	3.90689059560852	1	NA
NA	NA	1.58496250072116	NA	NA	NA	NA	1	NA	0	1.58496250072116	1	NA	1.58496250072116	NA	3.32192809488736	NA	NA	NA	2	3.90689059560852	1	NA
NA	NA	1.58496250072116	NA	NA	NA	NA	1	NA	0	1.58496250072116	1	NA	1.58496250072116	NA	3.16992500144231	NA	NA	NA	2	3.90689059560852	1	NA
NA	NA	1.58496250072116	NA	NA	NA	NA	1	NA	0	1.58496250072116	1	NA	1.58496250072116	NA	3.16992500144231	NA	NA	NA	2	3.90689059560852	1	NA
NA	NA	1.58496250072116	NA	NA	NA	NA	1	NA	0	1.58496250072116	1	NA	1.58496250072116	NA	3.16992500144231	NA	NA	NA	2	3.90689059560852	1	NA
NA	NA	1.58496250072116	NA	NA	NA	NA	1	NA	0	1.58496250072116	1	NA	1.58496250072116	NA	3.16992500144231	NA	NA	NA	2	3.90689059560852	1	NA
NA	NA	1.58496250072116	NA	NA	NA	NA	1	NA	0	1.58496250072116	1	NA	1	NA	3.16992500144231	NA	NA	NA	2	3.90689059560852	1	NA
NA	NA	1.58496250072116	NA	NA	NA	NA	1	NA	0	1.58496250072116	1	NA	1	NA	3.16992500144231	NA	NA	NA	2	3.90689059560852	1	NA
NA	NA	1.58496250072116	NA	NA	NA	NA	1	NA	0	1.58496250072116	1	NA	1	NA	3.16992500144231	NA	NA	NA	2	3.90689059560852	1	NA
NA	NA	1.58496250072116	NA	NA	NA	NA	1	NA	0	1.58496250072116	1	NA	1	NA	3.16992500144231	NA	NA	NA	2	3.90689059560852	1	NA
NA	NA	1.58496250072116	NA	NA	NA	NA	1	NA	0	1.58496250072116	1	NA	1	NA	3.16992500144231	NA	NA	NA	2	3.90689059560852	1	NA
NA	NA	1.58496250072116	NA	NA	NA	NA	1	NA	0	1.58496250072116	1	NA	1	NA	3.16992500144231	NA	NA	NA	2	3.8073549220576	1	NA
NA	NA	1.58496250072116	NA	NA	NA	NA	1	NA	0	1.58496250072116	1	NA	1	NA	3.16992500144231	NA	NA	NA	2	3.8073549220576	1	NA
NA	NA	1.58496250072116	NA	NA	NA	NA	1	NA	0	1.58496250072116	1	NA	1	NA	3.16992500144231	NA	NA	NA	2	3.8073549220576	1	NA
NA	NA	1.58496250072116	NA	NA	NA	NA	1	NA	0	1.58496250072116	1	NA	1	NA	3.16992500144231	NA	NA	NA	2	3.8073549220576	1	NA
NA	NA	1.58496250072116	NA	NA	NA	NA	1	NA	0	1.58496250072116	1	NA	1	NA	3.16992500144231	NA	NA	NA	2	3.8073549220576	1	NA
NA	NA	1.58496250072116	NA	NA	NA	NA	1	NA	0	1.58496250072116	1	NA	1	NA	3	NA	NA	NA	2	3.8073549220576	1	NA
NA	NA	1.58496250072116	NA	NA	NA	NA	1	NA	0	1.58496250072116	1	NA	1	NA	3	NA	NA	NA	2	3.8073549220576	1	NA
NA	NA	1.58496250072116	NA	NA	NA	NA	1	NA	0	1.58496250072116	1	NA	1	NA	3	NA	NA	NA	2	3.8073549220576	1	NA
NA	NA	1.58496250072116	NA	NA	NA	NA	1	NA	0	1.58496250072116	1	NA	1	NA	3	NA	NA	NA	2	3.8073549220576	1	NA
NA	NA	1.58496250072116	NA	NA	NA	NA	1	NA	0	1.58496250072116	1	NA	1	NA	3	NA	NA	NA	2	3.8073549220576	1	NA
NA	NA	1.58496250072116	NA	NA	NA	NA	1	NA	0	1.58496250072116	1	NA	1	NA	3	NA	NA	NA	2	3.8073549220576	1	NA
NA	NA	1.58496250072116	NA	NA	NA	NA	1	NA	0	1.58496250072116	1	NA	1	NA	3	NA	NA	NA	2	3.8073549220576	1	NA
NA	NA	1.58496250072116	NA	NA	NA	NA	1	NA	0	1.58496250072116	1	NA	1	NA	3	NA	NA	NA	1.58496250072116	3.8073549220576	1	NA
NA	NA	1.58496250072116	NA	NA	NA	NA	1	NA	0	1.58496250072116	1	NA	1	NA	3	NA	NA	NA	1.58496250072116	3.8073549220576	1	NA
NA	NA	1.58496250072116	NA	NA	NA	NA	1	NA	0	1.58496250072116	1	NA	1	NA	3	NA	NA	NA	1.58496250072116	3.8073549220576	1	NA
NA	NA	1	NA	NA	NA	NA	1	NA	0	1.58496250072116	1	NA	1	NA	3	NA	NA	NA	1.58496250072116	3.8073549220576	1	NA
NA	NA	1	NA	NA	NA	NA	1	NA	0	1.58496250072116	1	NA	1	NA	3	NA	NA	NA	1.58496250072116	3.8073549220576	1	NA
NA	NA	1	NA	NA	NA	NA	1	NA	0	1.58496250072116	1	NA	1	NA	3	NA	NA	NA	1.58496250072116	3.8073549220576	1	NA
NA	NA	1	NA	NA	NA	NA	1	NA	0	1.58496250072116	1	NA	1	NA	3	NA	NA	NA	1.58496250072116	3.8073549220576	1	NA
NA	NA	1	NA	NA	NA	NA	1	NA	0	1.58496250072116	1	NA	1	NA	3	NA	NA	NA	1.58496250072116	3.8073549220576	1	NA
NA	NA	1	NA	NA	NA	NA	1	NA	0	1.58496250072116	1	NA	1	NA	2.8073549220576	NA	NA	NA	1.58496250072116	3.8073549220576	1	NA
NA	NA	1	NA	NA	NA	NA	1	NA	0	1.58496250072116	1	NA	1	NA	2.8073549220576	NA	NA	NA	1.58496250072116	3.8073549220576	1	NA
NA	NA	1	NA	NA	NA	NA	1	NA	0	1.58496250072116	1	NA	1	NA	2.8073549220576	NA	NA	NA	1.58496250072116	3.8073549220576	1	NA
NA	NA	1	NA	NA	NA	NA	1	NA	0	1.58496250072116	1	NA	1	NA	2.8073549220576	NA	NA	NA	1.58496250072116	3.8073549220576	1	NA
NA	NA	1	NA	NA	NA	NA	1	NA	0	1.58496250072116	1	NA	1	NA	2.8073549220576	NA	NA	NA	1.58496250072116	3.8073549220576	1	NA
NA	NA	1	NA	NA	NA	NA	1	NA	0	1.58496250072116	1	NA	1	NA	2.8073549220576	NA	NA	NA	1.58496250072116	3.70043971814109	1	NA
NA	NA	1	NA	NA	NA	NA	1	NA	0	1.58496250072116	1	NA	1	NA	2.8073549220576	NA	NA	NA	1.58496250072116	3.70043971814109	1	NA
NA	NA	1	NA	NA	NA	NA	1	NA	0	1.58496250072116	1	NA	1	NA	2.8073549220576	NA	NA	NA	1.58496250072116	3.70043971814109	1	NA
NA	NA	1	NA	NA	NA	NA	1	NA	0	1.58496250072116	1	NA	1	NA	2.8073549220576	NA	NA	NA	1.58496250072116	3.70043971814109	1	NA
NA	NA	1	NA	NA	NA	NA	1	NA	0	1.58496250072116	1	NA	1	NA	2.8073549220576	NA	NA	NA	1.58496250072116	3.70043971814109	1	NA
NA	NA	1	NA	NA	NA	NA	1	NA	0	1.58496250072116	1	NA	1	NA	2.8073549220576	NA	NA	NA	1.58496250072116	3.70043971814109	1	NA
NA	NA	1	NA	NA	NA	NA	1	NA	0	1.58496250072116	1	NA	NA	NA	2.8073549220576	NA	NA	NA	1.58496250072116	3.70043971814109	1	NA
NA	NA	1	NA	NA	NA	NA	1	NA	0	1.58496250072116	1	NA	NA	NA	2.8073549220576	NA	NA	NA	1.58496250072116	3.70043971814109	1	NA
NA	NA	1	NA	NA	NA	NA	1	NA	0	1.58496250072116	1	NA	NA	NA	2.8073549220576	NA	NA	NA	1.58496250072116	3.70043971814109	1	NA
NA	NA	1	NA	NA	NA	NA	1	NA	0	1.58496250072116	1	NA	NA	NA	2.8073549220576	NA	NA	NA	1.58496250072116	3.70043971814109	1	NA
NA	NA	1	NA	NA	NA	NA	1	NA	0	1.58496250072116	1	NA	NA	NA	2.58496250072116	NA	NA	NA	1.58496250072116	3.70043971814109	1	NA
NA	NA	1	NA	NA	NA	NA	1	NA	0	1.58496250072116	1	NA	NA	NA	2.58496250072116	NA	NA	NA	1.58496250072116	3.70043971814109	1	NA
NA	NA	1	NA	NA	NA	NA	1	NA	0	1.58496250072116	1	NA	NA	NA	2.58496250072116	NA	NA	NA	1.58496250072116	3.70043971814109	1	NA
NA	NA	0	NA	NA	NA	NA	1	NA	NA	1.58496250072116	1	NA	NA	NA	2.58496250072116	NA	NA	NA	1.58496250072116	3.70043971814109	1	NA
NA	NA	0	NA	NA	NA	NA	1	NA	NA	1.58496250072116	1	NA	NA	NA	2.58496250072116	NA	NA	NA	1.58496250072116	3.70043971814109	1	NA
NA	NA	0	NA	NA	NA	NA	1	NA	NA	1.58496250072116	1	NA	NA	NA	2.58496250072116	NA	NA	NA	1.58496250072116	3.70043971814109	1	NA
NA	NA	0	NA	NA	NA	NA	1	NA	NA	1.58496250072116	1	NA	NA	NA	2.58496250072116	NA	NA	NA	1.58496250072116	3.70043971814109	1	NA
NA	NA	0	NA	NA	NA	NA	1	NA	NA	1.58496250072116	1	NA	NA	NA	2.58496250072116	NA	NA	NA	1.58496250072116	3.70043971814109	1	NA
NA	NA	0	NA	NA	NA	NA	1	NA	NA	1.58496250072116	1	NA	NA	NA	2.58496250072116	NA	NA	NA	1.58496250072116	3.70043971814109	1	NA
NA	NA	0	NA	NA	NA	NA	1	NA	NA	1.58496250072116	1	NA	NA	NA	2.58496250072116	NA	NA	NA	1.58496250072116	3.70043971814109	1	NA
NA	NA	0	NA	NA	NA	NA	1	NA	NA	1.58496250072116	1	NA	NA	NA	2.58496250072116	NA	NA	NA	1.58496250072116	3.70043971814109	1	NA
NA	NA	0	NA	NA	NA	NA	1	NA	NA	1.58496250072116	1	NA	NA	NA	2.58496250072116	NA	NA	NA	1.58496250072116	3.70043971814109	1	NA
NA	NA	0	NA	NA	NA	NA	1	NA	NA	1	1	NA	NA	NA	2.58496250072116	NA	NA	NA	1.58496250072116	3.70043971814109	1	NA
NA	NA	0	NA	NA	NA	NA	1	NA	NA	1	1	NA	NA	NA	2.32192809488736	NA	NA	NA	1.58496250072116	3.70043971814109	1	NA
NA	NA	0	NA	NA	NA	NA	1	NA	NA	1	1	NA	NA	NA	2.32192809488736	NA	NA	NA	1.58496250072116	3.70043971814109	1	NA
NA	NA	0	NA	NA	NA	NA	1	NA	NA	1	1	NA	NA	NA	2.32192809488736	NA	NA	NA	1.58496250072116	3.70043971814109	1	NA
NA	NA	0	NA	NA	NA	NA	1	NA	NA	1	1	NA	NA	NA	2.32192809488736	NA	NA	NA	1.58496250072116	3.70043971814109	1	NA
NA	NA	0	NA	NA	NA	NA	1	NA	NA	1	1	NA	NA	NA	2.32192809488736	NA	NA	NA	1.58496250072116	3.70043971814109	1	NA
NA	NA	0	NA	NA	NA	NA	1	NA	NA	1	1	NA	NA	NA	2.32192809488736	NA	NA	NA	1.58496250072116	3.70043971814109	1	NA
NA	NA	0	NA	NA	NA	NA	1	NA	NA	1	1	NA	NA	NA	2.32192809488736	NA	NA	NA	1.58496250072116	3.70043971814109	1	NA
NA	NA	0	NA	NA	NA	NA	1	NA	NA	1	1	NA	NA	NA	2.32192809488736	NA	NA	NA	1.58496250072116	3.70043971814109	1	NA
NA	NA	0	NA	NA	NA	NA	1	NA	NA	1	1	NA	NA	NA	2.32192809488736	NA	NA	NA	1.58496250072116	3.70043971814109	1	NA
NA	NA	0	NA	NA	NA	NA	1	NA	NA	1	1	NA	NA	NA	2.32192809488736	NA	NA	NA	1.58496250072116	3.70043971814109	1	NA
NA	NA	0	NA	NA	NA	NA	1	NA	NA	1	1	NA	NA	NA	2.32192809488736	NA	NA	NA	1.58496250072116	3.70043971814109	1	NA
NA	NA	NA	NA	NA	NA	NA	1	NA	NA	1	1	NA	NA	NA	2.32192809488736	NA	NA	NA	1.58496250072116	3.70043971814109	1	NA
NA	NA	NA	NA	NA	NA	NA	1	NA	NA	1	1	NA	NA	NA	2.32192809488736	NA	NA	NA	1.58496250072116	3.70043971814109	1	NA
NA	NA	NA	NA	NA	NA	NA	1	NA	NA	1	1	NA	NA	NA	2.32192809488736	NA	NA	NA	1.58496250072116	3.70043971814109	1	NA
NA	NA	NA	NA	NA	NA	NA	1	NA	NA	1	1	NA	NA	NA	2	NA	NA	NA	1.58496250072116	3.70043971814109	1	NA
NA	NA	NA	NA	NA	NA	NA	1	NA	NA	1	1	NA	NA	NA	2	NA	NA	NA	1.58496250072116	3.70043971814109	1	NA
NA	NA	NA	NA	NA	NA	NA	1	NA	NA	1	1	NA	NA	NA	2	NA	NA	NA	1.58496250072116	3.70043971814109	1	NA
NA	NA	NA	NA	NA	NA	NA	1	NA	NA	1	1	NA	NA	NA	2	NA	NA	NA	1.58496250072116	3.70043971814109	1	NA
NA	NA	NA	NA	NA	NA	NA	1	NA	NA	1	1	NA	NA	NA	2	NA	NA	NA	1.58496250072116	3.70043971814109	1	NA
NA	NA	NA	NA	NA	NA	NA	1	NA	NA	1	1	NA	NA	NA	2	NA	NA	NA	1.58496250072116	3.58496250072116	1	NA
NA	NA	NA	NA	NA	NA	NA	1	NA	NA	1	0	NA	NA	NA	2	NA	NA	NA	1.58496250072116	3.58496250072116	1	NA
NA	NA	NA	NA	NA	NA	NA	1	NA	NA	1	0	NA	NA	NA	2	NA	NA	NA	1.58496250072116	3.58496250072116	1	NA
NA	NA	NA	NA	NA	NA	NA	1	NA	NA	1	0	NA	NA	NA	2	NA	NA	NA	1.58496250072116	3.58496250072116	1	NA
NA	NA	NA	NA	NA	NA	NA	1	NA	NA	1	0	NA	NA	NA	2	NA	NA	NA	1.58496250072116	3.58496250072116	1	NA
NA	NA	NA	NA	NA	NA	NA	1	NA	NA	1	0	NA	NA	NA	2	NA	NA	NA	1	3.58496250072116	1	NA
NA	NA	NA	NA	NA	NA	NA	1	NA	NA	1	0	NA	NA	NA	2	NA	NA	NA	1	3.58496250072116	1	NA
NA	NA	NA	NA	NA	NA	NA	1	NA	NA	1	0	NA	NA	NA	2	NA	NA	NA	1	3.58496250072116	1	NA
NA	NA	NA	NA	NA	NA	NA	1	NA	NA	1	0	NA	NA	NA	2	NA	NA	NA	1	3.58496250072116	1	NA
NA	NA	NA	NA	NA	NA	NA	1	NA	NA	1	0	NA	NA	NA	2	NA	NA	NA	1	3.58496250072116	1	NA
NA	NA	NA	NA	NA	NA	NA	1	NA	NA	1	0	NA	NA	NA	2	NA	NA	NA	1	3.58496250072116	1	NA
NA	NA	NA	NA	NA	NA	NA	1	NA	NA	1	0	NA	NA	NA	2	NA	NA	NA	1	3.58496250072116	1	NA
NA	NA	NA	NA	NA	NA	NA	1	NA	NA	1	0	NA	NA	NA	2	NA	NA	NA	1	3.58496250072116	1	NA
NA	NA	NA	NA	NA	NA	NA	1	NA	NA	1	0	NA	NA	NA	2	NA	NA	NA	1	3.58496250072116	1	NA
NA	NA	NA	NA	NA	NA	NA	1	NA	NA	1	0	NA	NA	NA	2	NA	NA	NA	1	3.58496250072116	1	NA
NA	NA	NA	NA	NA	NA	NA	1	NA	NA	1	0	NA	NA	NA	1.58496250072116	NA	NA	NA	1	3.58496250072116	1	NA
NA	NA	NA	NA	NA	NA	NA	1	NA	NA	1	0	NA	NA	NA	1.58496250072116	NA	NA	NA	1	3.58496250072116	1	NA
NA	NA	NA	NA	NA	NA	NA	1	NA	NA	1	0	NA	NA	NA	1.58496250072116	NA	NA	NA	1	3.58496250072116	1	NA
NA	NA	NA	NA	NA	NA	NA	0	NA	NA	1	0	NA	NA	NA	1.58496250072116	NA	NA	NA	1	3.58496250072116	1	NA
NA	NA	NA	NA	NA	NA	NA	0	NA	NA	1	0	NA	NA	NA	1.58496250072116	NA	NA	NA	1	3.58496250072116	1	NA
NA	NA	NA	NA	NA	NA	NA	0	NA	NA	1	0	NA	NA	NA	1.58496250072116	NA	NA	NA	1	3.58496250072116	1	NA
NA	NA	NA	NA	NA	NA	NA	0	NA	NA	1	0	NA	NA	NA	1.58496250072116	NA	NA	NA	1	3.58496250072116	1	NA
NA	NA	NA	NA	NA	NA	NA	0	NA	NA	0	0	NA	NA	NA	1.58496250072116	NA	NA	NA	1	3.58496250072116	1	NA
NA	NA	NA	NA	NA	NA	NA	0	NA	NA	0	0	NA	NA	NA	1.58496250072116	NA	NA	NA	1	3.58496250072116	1	NA
NA	NA	NA	NA	NA	NA	NA	0	NA	NA	0	0	NA	NA	NA	1.58496250072116	NA	NA	NA	1	3.58496250072116	1	NA
NA	NA	NA	NA	NA	NA	NA	0	NA	NA	0	0	NA	NA	NA	1.58496250072116	NA	NA	NA	1	3.58496250072116	1	NA
NA	NA	NA	NA	NA	NA	NA	0	NA	NA	0	0	NA	NA	NA	1.58496250072116	NA	NA	NA	1	3.58496250072116	1	NA
NA	NA	NA	NA	NA	NA	NA	0	NA	NA	0	0	NA	NA	NA	1.58496250072116	NA	NA	NA	1	3.58496250072116	1	NA
NA	NA	NA	NA	NA	NA	NA	0	NA	NA	0	0	NA	NA	NA	1.58496250072116	NA	NA	NA	1	3.58496250072116	1	NA
NA	NA	NA	NA	NA	NA	NA	0	NA	NA	0	0	NA	NA	NA	1.58496250072116	NA	NA	NA	1	3.58496250072116	1	NA
NA	NA	NA	NA	NA	NA	NA	0	NA	NA	0	0	NA	NA	NA	1.58496250072116	NA	NA	NA	1	3.58496250072116	1	NA
NA	NA	NA	NA	NA	NA	NA	NA	NA	NA	0	0	NA	NA	NA	1.58496250072116	NA	NA	NA	1	3.58496250072116	1	NA
NA	NA	NA	NA	NA	NA	NA	NA	NA	NA	0	0	NA	NA	NA	1.58496250072116	NA	NA	NA	1	3.58496250072116	1	NA
NA	NA	NA	NA	NA	NA	NA	NA	NA	NA	0	0	NA	NA	NA	1.58496250072116	NA	NA	NA	1	3.4594316186373	1	NA
NA	NA	NA	NA	NA	NA	NA	NA	NA	NA	0	0	NA	NA	NA	1.58496250072116	NA	NA	NA	1	3.4594316186373	1	NA
NA	NA	NA	NA	NA	NA	NA	NA	NA	NA	0	0	NA	NA	NA	1.58496250072116	NA	NA	NA	1	3.4594316186373	1	NA
NA	NA	NA	NA	NA	NA	NA	NA	NA	NA	0	0	NA	NA	NA	1.58496250072116	NA	NA	NA	1	3.4594316186373	1	NA
NA	NA	NA	NA	NA	NA	NA	NA	NA	NA	0	0	NA	NA	NA	1.58496250072116	NA	NA	NA	1	3.4594316186373	1	NA
NA	NA	NA	NA	NA	NA	NA	NA	NA	NA	0	0	NA	NA	NA	1.58496250072116	NA	NA	NA	1	3.4594316186373	1	NA
NA	NA	NA	NA	NA	NA	NA	NA	NA	NA	0	0	NA	NA	NA	1.58496250072116	NA	NA	NA	1	3.4594316186373	1	NA
NA	NA	NA	NA	NA	NA	NA	NA	NA	NA	0	0	NA	NA	NA	1.58496250072116	NA	NA	NA	1	3.4594316186373	1	NA
NA	NA	NA	NA	NA	NA	NA	NA	NA	NA	0	0	NA	NA	NA	1	NA	NA	NA	1	3.4594316186373	0	NA
NA	NA	NA	NA	NA	NA	NA	NA	NA	NA	0	0	NA	NA	NA	1	NA	NA	NA	1	3.4594316186373	0	NA
NA	NA	NA	NA	NA	NA	NA	NA	NA	NA	0	0	NA	NA	NA	1	NA	NA	NA	1	3.4594316186373	0	NA
NA	NA	NA	NA	NA	NA	NA	NA	NA	NA	0	0	NA	NA	NA	1	NA	NA	NA	1	3.4594316186373	0	NA
NA	NA	NA	NA	NA	NA	NA	NA	NA	NA	0	0	NA	NA	NA	1	NA	NA	NA	1	3.4594316186373	0	NA
NA	NA	NA	NA	NA	NA	NA	NA	NA	NA	0	0	NA	NA	NA	1	NA	NA	NA	1	3.4594316186373	0	NA
NA	NA	NA	NA	NA	NA	NA	NA	NA	NA	0	0	NA	NA	NA	1	NA	NA	NA	1	3.4594316186373	0	NA
NA	NA	NA	NA	NA	NA	NA	NA	NA	NA	0	0	NA	NA	NA	1	NA	NA	NA	1	3.4594316186373	0	NA
NA	NA	NA	NA	NA	NA	NA	NA	NA	NA	0	0	NA	NA	NA	1	NA	NA	NA	1	3.4594316186373	0	NA
NA	NA	NA	NA	NA	NA	NA	NA	NA	NA	0	0	NA	NA	NA	1	NA	NA	NA	1	3.4594316186373	0	NA
NA	NA	NA	NA	NA	NA	NA	NA	NA	NA	0	0	NA	NA	NA	1	NA	NA	NA	1	3.4594316186373	0	NA
NA	NA	NA	NA	NA	NA	NA	NA	NA	NA	0	0	NA	NA	NA	1	NA	NA	NA	1	3.4594316186373	0	NA
NA	NA	NA	NA	NA	NA	NA	NA	NA	NA	0	0	NA	NA	NA	1	NA	NA	NA	1	3.4594316186373	0	NA
NA	NA	NA	NA	NA	NA	NA	NA	NA	NA	0	0	NA	NA	NA	1	NA	NA	NA	1	3.4594316186373	0	NA
NA	NA	NA	NA	NA	NA	NA	NA	NA	NA	0	0	NA	NA	NA	1	NA	NA	NA	1	3.4594316186373	0	NA
NA	NA	NA	NA	NA	NA	NA	NA	NA	NA	0	0	NA	NA	NA	1	NA	NA	NA	1	3.4594316186373	0	NA
NA	NA	NA	NA	NA	NA	NA	NA	NA	NA	0	0	NA	NA	NA	1	NA	NA	NA	1	3.4594316186373	0	NA
NA	NA	NA	NA	NA	NA	NA	NA	NA	NA	0	0	NA	NA	NA	1	NA	NA	NA	1	3.4594316186373	0	NA
NA	NA	NA	NA	NA	NA	NA	NA	NA	NA	0	NA	NA	NA	NA	1	NA	NA	NA	1	3.4594316186373	0	NA
NA	NA	NA	NA	NA	NA	NA	NA	NA	NA	0	NA	NA	NA	NA	1	NA	NA	NA	1	3.4594316186373	0	NA
NA	NA	NA	NA	NA	NA	NA	NA	NA	NA	0	NA	NA	NA	NA	1	NA	NA	NA	1	3.4594316186373	0	NA
NA	NA	NA	NA	NA	NA	NA	NA	NA	NA	NA	NA	NA	NA	NA	1	NA	NA	NA	1	3.4594316186373	0	NA
NA	NA	NA	NA	NA	NA	NA	NA	NA	NA	NA	NA	NA	NA	NA	1	NA	NA	NA	1	3.4594316186373	0	NA
NA	NA	NA	NA	NA	NA	NA	NA	NA	NA	NA	NA	NA	NA	NA	1	NA	NA	NA	1	3.4594316186373	0	NA
NA	NA	NA	NA	NA	NA	NA	NA	NA	NA	NA	NA	NA	NA	NA	1	NA	NA	NA	1	3.4594316186373	0	NA
NA	NA	NA	NA	NA	NA	NA	NA	NA	NA	NA	NA	NA	NA	NA	1	NA	NA	NA	1	3.4594316186373	0	NA
NA	NA	NA	NA	NA	NA	NA	NA	NA	NA	NA	NA	NA	NA	NA	1	NA	NA	NA	1	3.4594316186373	0	NA
NA	NA	NA	NA	NA	NA	NA	NA	NA	NA	NA	NA	NA	NA	NA	1	NA	NA	NA	1	3.4594316186373	0	NA
NA	NA	NA	NA	NA	NA	NA	NA	NA	NA	NA	NA	NA	NA	NA	1	NA	NA	NA	1	3.4594316186373	0	NA
NA	NA	NA	NA	NA	NA	NA	NA	NA	NA	NA	NA	NA	NA	NA	1	NA	NA	NA	1	3.4594316186373	0	NA
NA	NA	NA	NA	NA	NA	NA	NA	NA	NA	NA	NA	NA	NA	NA	1	NA	NA	NA	1	3.4594316186373	0	NA
NA	NA	NA	NA	NA	NA	NA	NA	NA	NA	NA	NA	NA	NA	NA	1	NA	NA	NA	1	3.4594316186373	0	NA
NA	NA	NA	NA	NA	NA	NA	NA	NA	NA	NA	NA	NA	NA	NA	1	NA	NA	NA	1	3.4594316186373	0	NA
NA	NA	NA	NA	NA	NA	NA	NA	NA	NA	NA	NA	NA	NA	NA	0	NA	NA	NA	1	3.4594316186373	0	NA
NA	NA	NA	NA	NA	NA	NA	NA	NA	NA	NA	NA	NA	NA	NA	0	NA	NA	NA	1	3.4594316186373	0	NA
NA	NA	NA	NA	NA	NA	NA	NA	NA	NA	NA	NA	NA	NA	NA	0	NA	NA	NA	1	3.4594316186373	0	NA
NA	NA	NA	NA	NA	NA	NA	NA	NA	NA	NA	NA	NA	NA	NA	0	NA	NA	NA	1	3.4594316186373	0	NA
NA	NA	NA	NA	NA	NA	NA	NA	NA	NA	NA	NA	NA	NA	NA	0	NA	NA	NA	1	3.4594316186373	0	NA
NA	NA	NA	NA	NA	NA	NA	NA	NA	NA	NA	NA	NA	NA	NA	0	NA	NA	NA	1	3.4594316186373	0	NA
NA	NA	NA	NA	NA	NA	NA	NA	NA	NA	NA	NA	NA	NA	NA	0	NA	NA	NA	1	3.4594316186373	0	NA
NA	NA	NA	NA	NA	NA	NA	NA	NA	NA	NA	NA	NA	NA	NA	0	NA	NA	NA	1	3.4594316186373	0	NA
NA	NA	NA	NA	NA	NA	NA	NA	NA	NA	NA	NA	NA	NA	NA	0	NA	NA	NA	1	3.4594316186373	0	NA
NA	NA	NA	NA	NA	NA	NA	NA	NA	NA	NA	NA	NA	NA	NA	0	NA	NA	NA	1	3.4594316186373	0	NA
NA	NA	NA	NA	NA	NA	NA	NA	NA	NA	NA	NA	NA	NA	NA	0	NA	NA	NA	1	3.4594316186373	0	NA
NA	NA	NA	NA	NA	NA	NA	NA	NA	NA	NA	NA	NA	NA	NA	0	NA	NA	NA	1	3.4594316186373	0	NA
NA	NA	NA	NA	NA	NA	NA	NA	NA	NA	NA	NA	NA	NA	NA	0	NA	NA	NA	1	3.4594316186373	0	NA
NA	NA	NA	NA	NA	NA	NA	NA	NA	NA	NA	NA	NA	NA	NA	0	NA	NA	NA	1	3.32192809488736	0	NA
NA	NA	NA	NA	NA	NA	NA	NA	NA	NA	NA	NA	NA	NA	NA	0	NA	NA	NA	1	3.32192809488736	0	NA
NA	NA	NA	NA	NA	NA	NA	NA	NA	NA	NA	NA	NA	NA	NA	0	NA	NA	NA	1	3.32192809488736	0	NA
NA	NA	NA	NA	NA	NA	NA	NA	NA	NA	NA	NA	NA	NA	NA	0	NA	NA	NA	1	3.32192809488736	0	NA
NA	NA	NA	NA	NA	NA	NA	NA	NA	NA	NA	NA	NA	NA	NA	0	NA	NA	NA	1	3.32192809488736	0	NA
NA	NA	NA	NA	NA	NA	NA	NA	NA	NA	NA	NA	NA	NA	NA	0	NA	NA	NA	1	3.32192809488736	0	NA
NA	NA	NA	NA	NA	NA	NA	NA	NA	NA	NA	NA	NA	NA	NA	0	NA	NA	NA	1	3.32192809488736	0	NA
NA	NA	NA	NA	NA	NA	NA	NA	NA	NA	NA	NA	NA	NA	NA	0	NA	NA	NA	1	3.32192809488736	0	NA
NA	NA	NA	NA	NA	NA	NA	NA	NA	NA	NA	NA	NA	NA	NA	0	NA	NA	NA	1	3.32192809488736	0	NA
NA	NA	NA	NA	NA	NA	NA	NA	NA	NA	NA	NA	NA	NA	NA	0	NA	NA	NA	1	3.32192809488736	0	NA
NA	NA	NA	NA	NA	NA	NA	NA	NA	NA	NA	NA	NA	NA	NA	0	NA	NA	NA	0	3.32192809488736	0	NA
NA	NA	NA	NA	NA	NA	NA	NA	NA	NA	NA	NA	NA	NA	NA	0	NA	NA	NA	0	3.32192809488736	0	NA
NA	NA	NA	NA	NA	NA	NA	NA	NA	NA	NA	NA	NA	NA	NA	0	NA	NA	NA	0	3.32192809488736	0	NA
NA	NA	NA	NA	NA	NA	NA	NA	NA	NA	NA	NA	NA	NA	NA	0	NA	NA	NA	0	3.32192809488736	0	NA
NA	NA	NA	NA	NA	NA	NA	NA	NA	NA	NA	NA	NA	NA	NA	0	NA	NA	NA	0	3.32192809488736	0	NA
NA	NA	NA	NA	NA	NA	NA	NA	NA	NA	NA	NA	NA	NA	NA	0	NA	NA	NA	0	3.32192809488736	0	NA
NA	NA	NA	NA	NA	NA	NA	NA	NA	NA	NA	NA	NA	NA	NA	0	NA	NA	NA	0	3.32192809488736	0	NA
NA	NA	NA	NA	NA	NA	NA	NA	NA	NA	NA	NA	NA	NA	NA	0	NA	NA	NA	0	3.32192809488736	0	NA
NA	NA	NA	NA	NA	NA	NA	NA	NA	NA	NA	NA	NA	NA	NA	0	NA	NA	NA	0	3.32192809488736	0	NA
NA	NA	NA	NA	NA	NA	NA	NA	NA	NA	NA	NA	NA	NA	NA	0	NA	NA	NA	0	3.32192809488736	0	NA
NA	NA	NA	NA	NA	NA	NA	NA	NA	NA	NA	NA	NA	NA	NA	0	NA	NA	NA	0	3.32192809488736	0	NA
NA	NA	NA	NA	NA	NA	NA	NA	NA	NA	NA	NA	NA	NA	NA	0	NA	NA	NA	0	3.32192809488736	0	NA
NA	NA	NA	NA	NA	NA	NA	NA	NA	NA	NA	NA	NA	NA	NA	0	NA	NA	NA	0	3.32192809488736	0	NA
NA	NA	NA	NA	NA	NA	NA	NA	NA	NA	NA	NA	NA	NA	NA	0	NA	NA	NA	0	3.32192809488736	0	NA
NA	NA	NA	NA	NA	NA	NA	NA	NA	NA	NA	NA	NA	NA	NA	0	NA	NA	NA	0	3.32192809488736	0	NA
NA	NA	NA	NA	NA	NA	NA	NA	NA	NA	NA	NA	NA	NA	NA	0	NA	NA	NA	0	3.32192809488736	0	NA
NA	NA	NA	NA	NA	NA	NA	NA	NA	NA	NA	NA	NA	NA	NA	0	NA	NA	NA	0	3.32192809488736	0	NA
NA	NA	NA	NA	NA	NA	NA	NA	NA	NA	NA	NA	NA	NA	NA	0	NA	NA	NA	0	3.32192809488736	0	NA
NA	NA	NA	NA	NA	NA	NA	NA	NA	NA	NA	NA	NA	NA	NA	0	NA	NA	NA	0	3.32192809488736	0	NA
NA	NA	NA	NA	NA	NA	NA	NA	NA	NA	NA	NA	NA	NA	NA	0	NA	NA	NA	0	3.32192809488736	0	NA
NA	NA	NA	NA	NA	NA	NA	NA	NA	NA	NA	NA	NA	NA	NA	0	NA	NA	NA	0	3.32192809488736	0	NA
NA	NA	NA	NA	NA	NA	NA	NA	NA	NA	NA	NA	NA	NA	NA	0	NA	NA	NA	0	3.32192809488736	0	NA
NA	NA	NA	NA	NA	NA	NA	NA	NA	NA	NA	NA	NA	NA	NA	0	NA	NA	NA	0	3.32192809488736	0	NA
NA	NA	NA	NA	NA	NA	NA	NA	NA	NA	NA	NA	NA	NA	NA	0	NA	NA	NA	0	3.32192809488736	0	NA
NA	NA	NA	NA	NA	NA	NA	NA	NA	NA	NA	NA	NA	NA	NA	NA	NA	NA	NA	0	3.32192809488736	0	NA
NA	NA	NA	NA	NA	NA	NA	NA	NA	NA	NA	NA	NA	NA	NA	NA	NA	NA	NA	0	3.32192809488736	0	NA
NA	NA	NA	NA	NA	NA	NA	NA	NA	NA	NA	NA	NA	NA	NA	NA	NA	NA	NA	0	3.32192809488736	0	NA
NA	NA	NA	NA	NA	NA	NA	NA	NA	NA	NA	NA	NA	NA	NA	NA	NA	NA	NA	0	3.32192809488736	0	NA
NA	NA	NA	NA	NA	NA	NA	NA	NA	NA	NA	NA	NA	NA	NA	NA	NA	NA	NA	0	3.32192809488736	0	NA
NA	NA	NA	NA	NA	NA	NA	NA	NA	NA	NA	NA	NA	NA	NA	NA	NA	NA	NA	0	3.32192809488736	0	NA
NA	NA	NA	NA	NA	NA	NA	NA	NA	NA	NA	NA	NA	NA	NA	NA	NA	NA	NA	0	3.32192809488736	NA	NA
NA	NA	NA	NA	NA	NA	NA	NA	NA	NA	NA	NA	NA	NA	NA	NA	NA	NA	NA	0	3.32192809488736	NA	NA
NA	NA	NA	NA	NA	NA	NA	NA	NA	NA	NA	NA	NA	NA	NA	NA	NA	NA	NA	0	3.32192809488736	NA	NA
NA	NA	NA	NA	NA	NA	NA	NA	NA	NA	NA	NA	NA	NA	NA	NA	NA	NA	NA	0	3.32192809488736	NA	NA
NA	NA	NA	NA	NA	NA	NA	NA	NA	NA	NA	NA	NA	NA	NA	NA	NA	NA	NA	0	3.32192809488736	NA	NA
NA	NA	NA	NA	NA	NA	NA	NA	NA	NA	NA	NA	NA	NA	NA	NA	NA	NA	NA	0	3.32192809488736	NA	NA
NA	NA	NA	NA	NA	NA	NA	NA	NA	NA	NA	NA	NA	NA	NA	NA	NA	NA	NA	0	3.32192809488736	NA	NA
NA	NA	NA	NA	NA	NA	NA	NA	NA	NA	NA	NA	NA	NA	NA	NA	NA	NA	NA	0	3.32192809488736	NA	NA
NA	NA	NA	NA	NA	NA	NA	NA	NA	NA	NA	NA	NA	NA	NA	NA	NA	NA	NA	0	3.32192809488736	NA	NA
NA	NA	NA	NA	NA	NA	NA	NA	NA	NA	NA	NA	NA	NA	NA	NA	NA	NA	NA	0	3.32192809488736	NA	NA
NA	NA	NA	NA	NA	NA	NA	NA	NA	NA	NA	NA	NA	NA	NA	NA	NA	NA	NA	0	3.32192809488736	NA	NA
NA	NA	NA	NA	NA	NA	NA	NA	NA	NA	NA	NA	NA	NA	NA	NA	NA	NA	NA	0	3.32192809488736	NA	NA
NA	NA	NA	NA	NA	NA	NA	NA	NA	NA	NA	NA	NA	NA	NA	NA	NA	NA	NA	0	3.16992500144231	NA	NA
NA	NA	NA	NA	NA	NA	NA	NA	NA	NA	NA	NA	NA	NA	NA	NA	NA	NA	NA	0	3.16992500144231	NA	NA
NA	NA	NA	NA	NA	NA	NA	NA	NA	NA	NA	NA	NA	NA	NA	NA	NA	NA	NA	0	3.16992500144231	NA	NA
NA	NA	NA	NA	NA	NA	NA	NA	NA	NA	NA	NA	NA	NA	NA	NA	NA	NA	NA	0	3.16992500144231	NA	NA
NA	NA	NA	NA	NA	NA	NA	NA	NA	NA	NA	NA	NA	NA	NA	NA	NA	NA	NA	0	3.16992500144231	NA	NA
NA	NA	NA	NA	NA	NA	NA	NA	NA	NA	NA	NA	NA	NA	NA	NA	NA	NA	NA	0	3.16992500144231	NA	NA
NA	NA	NA	NA	NA	NA	NA	NA	NA	NA	NA	NA	NA	NA	NA	NA	NA	NA	NA	0	3.16992500144231	NA	NA
NA	NA	NA	NA	NA	NA	NA	NA	NA	NA	NA	NA	NA	NA	NA	NA	NA	NA	NA	0	3.16992500144231	NA	NA
NA	NA	NA	NA	NA	NA	NA	NA	NA	NA	NA	NA	NA	NA	NA	NA	NA	NA	NA	0	3.16992500144231	NA	NA
NA	NA	NA	NA	NA	NA	NA	NA	NA	NA	NA	NA	NA	NA	NA	NA	NA	NA	NA	0	3.16992500144231	NA	NA
NA	NA	NA	NA	NA	NA	NA	NA	NA	NA	NA	NA	NA	NA	NA	NA	NA	NA	NA	0	3.16992500144231	NA	NA
NA	NA	NA	NA	NA	NA	NA	NA	NA	NA	NA	NA	NA	NA	NA	NA	NA	NA	NA	0	3.16992500144231	NA	NA
NA	NA	NA	NA	NA	NA	NA	NA	NA	NA	NA	NA	NA	NA	NA	NA	NA	NA	NA	0	3.16992500144231	NA	NA
NA	NA	NA	NA	NA	NA	NA	NA	NA	NA	NA	NA	NA	NA	NA	NA	NA	NA	NA	0	3.16992500144231	NA	NA
NA	NA	NA	NA	NA	NA	NA	NA	NA	NA	NA	NA	NA	NA	NA	NA	NA	NA	NA	0	3.16992500144231	NA	NA
NA	NA	NA	NA	NA	NA	NA	NA	NA	NA	NA	NA	NA	NA	NA	NA	NA	NA	NA	0	3.16992500144231	NA	NA
NA	NA	NA	NA	NA	NA	NA	NA	NA	NA	NA	NA	NA	NA	NA	NA	NA	NA	NA	0	3.16992500144231	NA	NA
NA	NA	NA	NA	NA	NA	NA	NA	NA	NA	NA	NA	NA	NA	NA	NA	NA	NA	NA	0	3.16992500144231	NA	NA
NA	NA	NA	NA	NA	NA	NA	NA	NA	NA	NA	NA	NA	NA	NA	NA	NA	NA	NA	0	3.16992500144231	NA	NA
NA	NA	NA	NA	NA	NA	NA	NA	NA	NA	NA	NA	NA	NA	NA	NA	NA	NA	NA	0	3.16992500144231	NA	NA
NA	NA	NA	NA	NA	NA	NA	NA	NA	NA	NA	NA	NA	NA	NA	NA	NA	NA	NA	0	3.16992500144231	NA	NA
NA	NA	NA	NA	NA	NA	NA	NA	NA	NA	NA	NA	NA	NA	NA	NA	NA	NA	NA	0	3.16992500144231	NA	NA
NA	NA	NA	NA	NA	NA	NA	NA	NA	NA	NA	NA	NA	NA	NA	NA	NA	NA	NA	0	3.16992500144231	NA	NA
NA	NA	NA	NA	NA	NA	NA	NA	NA	NA	NA	NA	NA	NA	NA	NA	NA	NA	NA	0	3.16992500144231	NA	NA
NA	NA	NA	NA	NA	NA	NA	NA	NA	NA	NA	NA	NA	NA	NA	NA	NA	NA	NA	0	3.16992500144231	NA	NA
NA	NA	NA	NA	NA	NA	NA	NA	NA	NA	NA	NA	NA	NA	NA	NA	NA	NA	NA	0	3.16992500144231	NA	NA
NA	NA	NA	NA	NA	NA	NA	NA	NA	NA	NA	NA	NA	NA	NA	NA	NA	NA	NA	0	3.16992500144231	NA	NA
NA	NA	NA	NA	NA	NA	NA	NA	NA	NA	NA	NA	NA	NA	NA	NA	NA	NA	NA	0	3.16992500144231	NA	NA
NA	NA	NA	NA	NA	NA	NA	NA	NA	NA	NA	NA	NA	NA	NA	NA	NA	NA	NA	NA	3.16992500144231	NA	NA
NA	NA	NA	NA	NA	NA	NA	NA	NA	NA	NA	NA	NA	NA	NA	NA	NA	NA	NA	NA	3.16992500144231	NA	NA
NA	NA	NA	NA	NA	NA	NA	NA	NA	NA	NA	NA	NA	NA	NA	NA	NA	NA	NA	NA	3.16992500144231	NA	NA
NA	NA	NA	NA	NA	NA	NA	NA	NA	NA	NA	NA	NA	NA	NA	NA	NA	NA	NA	NA	3.16992500144231	NA	NA
NA	NA	NA	NA	NA	NA	NA	NA	NA	NA	NA	NA	NA	NA	NA	NA	NA	NA	NA	NA	3.16992500144231	NA	NA
NA	NA	NA	NA	NA	NA	NA	NA	NA	NA	NA	NA	NA	NA	NA	NA	NA	NA	NA	NA	3.16992500144231	NA	NA
NA	NA	NA	NA	NA	NA	NA	NA	NA	NA	NA	NA	NA	NA	NA	NA	NA	NA	NA	NA	3.16992500144231	NA	NA
NA	NA	NA	NA	NA	NA	NA	NA	NA	NA	NA	NA	NA	NA	NA	NA	NA	NA	NA	NA	3.16992500144231	NA	NA
NA	NA	NA	NA	NA	NA	NA	NA	NA	NA	NA	NA	NA	NA	NA	NA	NA	NA	NA	NA	3.16992500144231	NA	NA
NA	NA	NA	NA	NA	NA	NA	NA	NA	NA	NA	NA	NA	NA	NA	NA	NA	NA	NA	NA	3	NA	NA
NA	NA	NA	NA	NA	NA	NA	NA	NA	NA	NA	NA	NA	NA	NA	NA	NA	NA	NA	NA	3	NA	NA
NA	NA	NA	NA	NA	NA	NA	NA	NA	NA	NA	NA	NA	NA	NA	NA	NA	NA	NA	NA	3	NA	NA
NA	NA	NA	NA	NA	NA	NA	NA	NA	NA	NA	NA	NA	NA	NA	NA	NA	NA	NA	NA	3	NA	NA
NA	NA	NA	NA	NA	NA	NA	NA	NA	NA	NA	NA	NA	NA	NA	NA	NA	NA	NA	NA	3	NA	NA
NA	NA	NA	NA	NA	NA	NA	NA	NA	NA	NA	NA	NA	NA	NA	NA	NA	NA	NA	NA	3	NA	NA
NA	NA	NA	NA	NA	NA	NA	NA	NA	NA	NA	NA	NA	NA	NA	NA	NA	NA	NA	NA	3	NA	NA
NA	NA	NA	NA	NA	NA	NA	NA	NA	NA	NA	NA	NA	NA	NA	NA	NA	NA	NA	NA	3	NA	NA
NA	NA	NA	NA	NA	NA	NA	NA	NA	NA	NA	NA	NA	NA	NA	NA	NA	NA	NA	NA	3	NA	NA
NA	NA	NA	NA	NA	NA	NA	NA	NA	NA	NA	NA	NA	NA	NA	NA	NA	NA	NA	NA	3	NA	NA
NA	NA	NA	NA	NA	NA	NA	NA	NA	NA	NA	NA	NA	NA	NA	NA	NA	NA	NA	NA	3	NA	NA
NA	NA	NA	NA	NA	NA	NA	NA	NA	NA	NA	NA	NA	NA	NA	NA	NA	NA	NA	NA	3	NA	NA
NA	NA	NA	NA	NA	NA	NA	NA	NA	NA	NA	NA	NA	NA	NA	NA	NA	NA	NA	NA	3	NA	NA
NA	NA	NA	NA	NA	NA	NA	NA	NA	NA	NA	NA	NA	NA	NA	NA	NA	NA	NA	NA	3	NA	NA
NA	NA	NA	NA	NA	NA	NA	NA	NA	NA	NA	NA	NA	NA	NA	NA	NA	NA	NA	NA	3	NA	NA
NA	NA	NA	NA	NA	NA	NA	NA	NA	NA	NA	NA	NA	NA	NA	NA	NA	NA	NA	NA	3	NA	NA
NA	NA	NA	NA	NA	NA	NA	NA	NA	NA	NA	NA	NA	NA	NA	NA	NA	NA	NA	NA	3	NA	NA
NA	NA	NA	NA	NA	NA	NA	NA	NA	NA	NA	NA	NA	NA	NA	NA	NA	NA	NA	NA	3	NA	NA
NA	NA	NA	NA	NA	NA	NA	NA	NA	NA	NA	NA	NA	NA	NA	NA	NA	NA	NA	NA	3	NA	NA
NA	NA	NA	NA	NA	NA	NA	NA	NA	NA	NA	NA	NA	NA	NA	NA	NA	NA	NA	NA	3	NA	NA
NA	NA	NA	NA	NA	NA	NA	NA	NA	NA	NA	NA	NA	NA	NA	NA	NA	NA	NA	NA	3	NA	NA
NA	NA	NA	NA	NA	NA	NA	NA	NA	NA	NA	NA	NA	NA	NA	NA	NA	NA	NA	NA	3	NA	NA
NA	NA	NA	NA	NA	NA	NA	NA	NA	NA	NA	NA	NA	NA	NA	NA	NA	NA	NA	NA	3	NA	NA
NA	NA	NA	NA	NA	NA	NA	NA	NA	NA	NA	NA	NA	NA	NA	NA	NA	NA	NA	NA	3	NA	NA
NA	NA	NA	NA	NA	NA	NA	NA	NA	NA	NA	NA	NA	NA	NA	NA	NA	NA	NA	NA	3	NA	NA
NA	NA	NA	NA	NA	NA	NA	NA	NA	NA	NA	NA	NA	NA	NA	NA	NA	NA	NA	NA	3	NA	NA
NA	NA	NA	NA	NA	NA	NA	NA	NA	NA	NA	NA	NA	NA	NA	NA	NA	NA	NA	NA	3	NA	NA
NA	NA	NA	NA	NA	NA	NA	NA	NA	NA	NA	NA	NA	NA	NA	NA	NA	NA	NA	NA	3	NA	NA
NA	NA	NA	NA	NA	NA	NA	NA	NA	NA	NA	NA	NA	NA	NA	NA	NA	NA	NA	NA	3	NA	NA
NA	NA	NA	NA	NA	NA	NA	NA	NA	NA	NA	NA	NA	NA	NA	NA	NA	NA	NA	NA	3	NA	NA
NA	NA	NA	NA	NA	NA	NA	NA	NA	NA	NA	NA	NA	NA	NA	NA	NA	NA	NA	NA	3	NA	NA
NA	NA	NA	NA	NA	NA	NA	NA	NA	NA	NA	NA	NA	NA	NA	NA	NA	NA	NA	NA	3	NA	NA
NA	NA	NA	NA	NA	NA	NA	NA	NA	NA	NA	NA	NA	NA	NA	NA	NA	NA	NA	NA	3	NA	NA
NA	NA	NA	NA	NA	NA	NA	NA	NA	NA	NA	NA	NA	NA	NA	NA	NA	NA	NA	NA	3	NA	NA
NA	NA	NA	NA	NA	NA	NA	NA	NA	NA	NA	NA	NA	NA	NA	NA	NA	NA	NA	NA	3	NA	NA
NA	NA	NA	NA	NA	NA	NA	NA	NA	NA	NA	NA	NA	NA	NA	NA	NA	NA	NA	NA	3	NA	NA
NA	NA	NA	NA	NA	NA	NA	NA	NA	NA	NA	NA	NA	NA	NA	NA	NA	NA	NA	NA	3	NA	NA
NA	NA	NA	NA	NA	NA	NA	NA	NA	NA	NA	NA	NA	NA	NA	NA	NA	NA	NA	NA	3	NA	NA
NA	NA	NA	NA	NA	NA	NA	NA	NA	NA	NA	NA	NA	NA	NA	NA	NA	NA	NA	NA	3	NA	NA
NA	NA	NA	NA	NA	NA	NA	NA	NA	NA	NA	NA	NA	NA	NA	NA	NA	NA	NA	NA	3	NA	NA
NA	NA	NA	NA	NA	NA	NA	NA	NA	NA	NA	NA	NA	NA	NA	NA	NA	NA	NA	NA	3	NA	NA
NA	NA	NA	NA	NA	NA	NA	NA	NA	NA	NA	NA	NA	NA	NA	NA	NA	NA	NA	NA	3	NA	NA
NA	NA	NA	NA	NA	NA	NA	NA	NA	NA	NA	NA	NA	NA	NA	NA	NA	NA	NA	NA	2.8073549220576	NA	NA
NA	NA	NA	NA	NA	NA	NA	NA	NA	NA	NA	NA	NA	NA	NA	NA	NA	NA	NA	NA	2.8073549220576	NA	NA
NA	NA	NA	NA	NA	NA	NA	NA	NA	NA	NA	NA	NA	NA	NA	NA	NA	NA	NA	NA	2.8073549220576	NA	NA
NA	NA	NA	NA	NA	NA	NA	NA	NA	NA	NA	NA	NA	NA	NA	NA	NA	NA	NA	NA	2.8073549220576	NA	NA
NA	NA	NA	NA	NA	NA	NA	NA	NA	NA	NA	NA	NA	NA	NA	NA	NA	NA	NA	NA	2.8073549220576	NA	NA
NA	NA	NA	NA	NA	NA	NA	NA	NA	NA	NA	NA	NA	NA	NA	NA	NA	NA	NA	NA	2.8073549220576	NA	NA
NA	NA	NA	NA	NA	NA	NA	NA	NA	NA	NA	NA	NA	NA	NA	NA	NA	NA	NA	NA	2.8073549220576	NA	NA
NA	NA	NA	NA	NA	NA	NA	NA	NA	NA	NA	NA	NA	NA	NA	NA	NA	NA	NA	NA	2.8073549220576	NA	NA
NA	NA	NA	NA	NA	NA	NA	NA	NA	NA	NA	NA	NA	NA	NA	NA	NA	NA	NA	NA	2.8073549220576	NA	NA
NA	NA	NA	NA	NA	NA	NA	NA	NA	NA	NA	NA	NA	NA	NA	NA	NA	NA	NA	NA	2.8073549220576	NA	NA
NA	NA	NA	NA	NA	NA	NA	NA	NA	NA	NA	NA	NA	NA	NA	NA	NA	NA	NA	NA	2.8073549220576	NA	NA
NA	NA	NA	NA	NA	NA	NA	NA	NA	NA	NA	NA	NA	NA	NA	NA	NA	NA	NA	NA	2.8073549220576	NA	NA
NA	NA	NA	NA	NA	NA	NA	NA	NA	NA	NA	NA	NA	NA	NA	NA	NA	NA	NA	NA	2.8073549220576	NA	NA
NA	NA	NA	NA	NA	NA	NA	NA	NA	NA	NA	NA	NA	NA	NA	NA	NA	NA	NA	NA	2.8073549220576	NA	NA
NA	NA	NA	NA	NA	NA	NA	NA	NA	NA	NA	NA	NA	NA	NA	NA	NA	NA	NA	NA	2.8073549220576	NA	NA
NA	NA	NA	NA	NA	NA	NA	NA	NA	NA	NA	NA	NA	NA	NA	NA	NA	NA	NA	NA	2.8073549220576	NA	NA
NA	NA	NA	NA	NA	NA	NA	NA	NA	NA	NA	NA	NA	NA	NA	NA	NA	NA	NA	NA	2.8073549220576	NA	NA
NA	NA	NA	NA	NA	NA	NA	NA	NA	NA	NA	NA	NA	NA	NA	NA	NA	NA	NA	NA	2.8073549220576	NA	NA
NA	NA	NA	NA	NA	NA	NA	NA	NA	NA	NA	NA	NA	NA	NA	NA	NA	NA	NA	NA	2.8073549220576	NA	NA
NA	NA	NA	NA	NA	NA	NA	NA	NA	NA	NA	NA	NA	NA	NA	NA	NA	NA	NA	NA	2.8073549220576	NA	NA
NA	NA	NA	NA	NA	NA	NA	NA	NA	NA	NA	NA	NA	NA	NA	NA	NA	NA	NA	NA	2.8073549220576	NA	NA
NA	NA	NA	NA	NA	NA	NA	NA	NA	NA	NA	NA	NA	NA	NA	NA	NA	NA	NA	NA	2.8073549220576	NA	NA
NA	NA	NA	NA	NA	NA	NA	NA	NA	NA	NA	NA	NA	NA	NA	NA	NA	NA	NA	NA	2.8073549220576	NA	NA
NA	NA	NA	NA	NA	NA	NA	NA	NA	NA	NA	NA	NA	NA	NA	NA	NA	NA	NA	NA	2.8073549220576	NA	NA
NA	NA	NA	NA	NA	NA	NA	NA	NA	NA	NA	NA	NA	NA	NA	NA	NA	NA	NA	NA	2.58496250072116	NA	NA
NA	NA	NA	NA	NA	NA	NA	NA	NA	NA	NA	NA	NA	NA	NA	NA	NA	NA	NA	NA	2.58496250072116	NA	NA
NA	NA	NA	NA	NA	NA	NA	NA	NA	NA	NA	NA	NA	NA	NA	NA	NA	NA	NA	NA	2.58496250072116	NA	NA
NA	NA	NA	NA	NA	NA	NA	NA	NA	NA	NA	NA	NA	NA	NA	NA	NA	NA	NA	NA	2.58496250072116	NA	NA
NA	NA	NA	NA	NA	NA	NA	NA	NA	NA	NA	NA	NA	NA	NA	NA	NA	NA	NA	NA	2.58496250072116	NA	NA
NA	NA	NA	NA	NA	NA	NA	NA	NA	NA	NA	NA	NA	NA	NA	NA	NA	NA	NA	NA	2.58496250072116	NA	NA
NA	NA	NA	NA	NA	NA	NA	NA	NA	NA	NA	NA	NA	NA	NA	NA	NA	NA	NA	NA	2.58496250072116	NA	NA
NA	NA	NA	NA	NA	NA	NA	NA	NA	NA	NA	NA	NA	NA	NA	NA	NA	NA	NA	NA	2.58496250072116	NA	NA
NA	NA	NA	NA	NA	NA	NA	NA	NA	NA	NA	NA	NA	NA	NA	NA	NA	NA	NA	NA	2.58496250072116	NA	NA
NA	NA	NA	NA	NA	NA	NA	NA	NA	NA	NA	NA	NA	NA	NA	NA	NA	NA	NA	NA	2.58496250072116	NA	NA
NA	NA	NA	NA	NA	NA	NA	NA	NA	NA	NA	NA	NA	NA	NA	NA	NA	NA	NA	NA	2.58496250072116	NA	NA
NA	NA	NA	NA	NA	NA	NA	NA	NA	NA	NA	NA	NA	NA	NA	NA	NA	NA	NA	NA	2.58496250072116	NA	NA
NA	NA	NA	NA	NA	NA	NA	NA	NA	NA	NA	NA	NA	NA	NA	NA	NA	NA	NA	NA	2.58496250072116	NA	NA
NA	NA	NA	NA	NA	NA	NA	NA	NA	NA	NA	NA	NA	NA	NA	NA	NA	NA	NA	NA	2.58496250072116	NA	NA
NA	NA	NA	NA	NA	NA	NA	NA	NA	NA	NA	NA	NA	NA	NA	NA	NA	NA	NA	NA	2.58496250072116	NA	NA
NA	NA	NA	NA	NA	NA	NA	NA	NA	NA	NA	NA	NA	NA	NA	NA	NA	NA	NA	NA	2.58496250072116	NA	NA
NA	NA	NA	NA	NA	NA	NA	NA	NA	NA	NA	NA	NA	NA	NA	NA	NA	NA	NA	NA	2.58496250072116	NA	NA
NA	NA	NA	NA	NA	NA	NA	NA	NA	NA	NA	NA	NA	NA	NA	NA	NA	NA	NA	NA	2.58496250072116	NA	NA
NA	NA	NA	NA	NA	NA	NA	NA	NA	NA	NA	NA	NA	NA	NA	NA	NA	NA	NA	NA	2.58496250072116	NA	NA
NA	NA	NA	NA	NA	NA	NA	NA	NA	NA	NA	NA	NA	NA	NA	NA	NA	NA	NA	NA	2.58496250072116	NA	NA
NA	NA	NA	NA	NA	NA	NA	NA	NA	NA	NA	NA	NA	NA	NA	NA	NA	NA	NA	NA	2.58496250072116	NA	NA
NA	NA	NA	NA	NA	NA	NA	NA	NA	NA	NA	NA	NA	NA	NA	NA	NA	NA	NA	NA	2.58496250072116	NA	NA
NA	NA	NA	NA	NA	NA	NA	NA	NA	NA	NA	NA	NA	NA	NA	NA	NA	NA	NA	NA	2.58496250072116	NA	NA
NA	NA	NA	NA	NA	NA	NA	NA	NA	NA	NA	NA	NA	NA	NA	NA	NA	NA	NA	NA	2.58496250072116	NA	NA
NA	NA	NA	NA	NA	NA	NA	NA	NA	NA	NA	NA	NA	NA	NA	NA	NA	NA	NA	NA	2.58496250072116	NA	NA
NA	NA	NA	NA	NA	NA	NA	NA	NA	NA	NA	NA	NA	NA	NA	NA	NA	NA	NA	NA	2.58496250072116	NA	NA
NA	NA	NA	NA	NA	NA	NA	NA	NA	NA	NA	NA	NA	NA	NA	NA	NA	NA	NA	NA	2.58496250072116	NA	NA
NA	NA	NA	NA	NA	NA	NA	NA	NA	NA	NA	NA	NA	NA	NA	NA	NA	NA	NA	NA	2.58496250072116	NA	NA
NA	NA	NA	NA	NA	NA	NA	NA	NA	NA	NA	NA	NA	NA	NA	NA	NA	NA	NA	NA	2.58496250072116	NA	NA
NA	NA	NA	NA	NA	NA	NA	NA	NA	NA	NA	NA	NA	NA	NA	NA	NA	NA	NA	NA	2.58496250072116	NA	NA
NA	NA	NA	NA	NA	NA	NA	NA	NA	NA	NA	NA	NA	NA	NA	NA	NA	NA	NA	NA	2.58496250072116	NA	NA
NA	NA	NA	NA	NA	NA	NA	NA	NA	NA	NA	NA	NA	NA	NA	NA	NA	NA	NA	NA	2.58496250072116	NA	NA
NA	NA	NA	NA	NA	NA	NA	NA	NA	NA	NA	NA	NA	NA	NA	NA	NA	NA	NA	NA	2.58496250072116	NA	NA
NA	NA	NA	NA	NA	NA	NA	NA	NA	NA	NA	NA	NA	NA	NA	NA	NA	NA	NA	NA	2.58496250072116	NA	NA
NA	NA	NA	NA	NA	NA	NA	NA	NA	NA	NA	NA	NA	NA	NA	NA	NA	NA	NA	NA	2.58496250072116	NA	NA
NA	NA	NA	NA	NA	NA	NA	NA	NA	NA	NA	NA	NA	NA	NA	NA	NA	NA	NA	NA	2.58496250072116	NA	NA
NA	NA	NA	NA	NA	NA	NA	NA	NA	NA	NA	NA	NA	NA	NA	NA	NA	NA	NA	NA	2.58496250072116	NA	NA
NA	NA	NA	NA	NA	NA	NA	NA	NA	NA	NA	NA	NA	NA	NA	NA	NA	NA	NA	NA	2.58496250072116	NA	NA
NA	NA	NA	NA	NA	NA	NA	NA	NA	NA	NA	NA	NA	NA	NA	NA	NA	NA	NA	NA	2.58496250072116	NA	NA
NA	NA	NA	NA	NA	NA	NA	NA	NA	NA	NA	NA	NA	NA	NA	NA	NA	NA	NA	NA	2.58496250072116	NA	NA
NA	NA	NA	NA	NA	NA	NA	NA	NA	NA	NA	NA	NA	NA	NA	NA	NA	NA	NA	NA	2.58496250072116	NA	NA
NA	NA	NA	NA	NA	NA	NA	NA	NA	NA	NA	NA	NA	NA	NA	NA	NA	NA	NA	NA	2.58496250072116	NA	NA
NA	NA	NA	NA	NA	NA	NA	NA	NA	NA	NA	NA	NA	NA	NA	NA	NA	NA	NA	NA	2.58496250072116	NA	NA
NA	NA	NA	NA	NA	NA	NA	NA	NA	NA	NA	NA	NA	NA	NA	NA	NA	NA	NA	NA	2.58496250072116	NA	NA
NA	NA	NA	NA	NA	NA	NA	NA	NA	NA	NA	NA	NA	NA	NA	NA	NA	NA	NA	NA	2.58496250072116	NA	NA
NA	NA	NA	NA	NA	NA	NA	NA	NA	NA	NA	NA	NA	NA	NA	NA	NA	NA	NA	NA	2.58496250072116	NA	NA
NA	NA	NA	NA	NA	NA	NA	NA	NA	NA	NA	NA	NA	NA	NA	NA	NA	NA	NA	NA	2.32192809488736	NA	NA
NA	NA	NA	NA	NA	NA	NA	NA	NA	NA	NA	NA	NA	NA	NA	NA	NA	NA	NA	NA	2.32192809488736	NA	NA
NA	NA	NA	NA	NA	NA	NA	NA	NA	NA	NA	NA	NA	NA	NA	NA	NA	NA	NA	NA	2.32192809488736	NA	NA
NA	NA	NA	NA	NA	NA	NA	NA	NA	NA	NA	NA	NA	NA	NA	NA	NA	NA	NA	NA	2.32192809488736	NA	NA
NA	NA	NA	NA	NA	NA	NA	NA	NA	NA	NA	NA	NA	NA	NA	NA	NA	NA	NA	NA	2.32192809488736	NA	NA
NA	NA	NA	NA	NA	NA	NA	NA	NA	NA	NA	NA	NA	NA	NA	NA	NA	NA	NA	NA	2.32192809488736	NA	NA
NA	NA	NA	NA	NA	NA	NA	NA	NA	NA	NA	NA	NA	NA	NA	NA	NA	NA	NA	NA	2.32192809488736	NA	NA
NA	NA	NA	NA	NA	NA	NA	NA	NA	NA	NA	NA	NA	NA	NA	NA	NA	NA	NA	NA	2.32192809488736	NA	NA
NA	NA	NA	NA	NA	NA	NA	NA	NA	NA	NA	NA	NA	NA	NA	NA	NA	NA	NA	NA	2.32192809488736	NA	NA
NA	NA	NA	NA	NA	NA	NA	NA	NA	NA	NA	NA	NA	NA	NA	NA	NA	NA	NA	NA	2.32192809488736	NA	NA
NA	NA	NA	NA	NA	NA	NA	NA	NA	NA	NA	NA	NA	NA	NA	NA	NA	NA	NA	NA	2.32192809488736	NA	NA
NA	NA	NA	NA	NA	NA	NA	NA	NA	NA	NA	NA	NA	NA	NA	NA	NA	NA	NA	NA	2.32192809488736	NA	NA
NA	NA	NA	NA	NA	NA	NA	NA	NA	NA	NA	NA	NA	NA	NA	NA	NA	NA	NA	NA	2.32192809488736	NA	NA
NA	NA	NA	NA	NA	NA	NA	NA	NA	NA	NA	NA	NA	NA	NA	NA	NA	NA	NA	NA	2.32192809488736	NA	NA
NA	NA	NA	NA	NA	NA	NA	NA	NA	NA	NA	NA	NA	NA	NA	NA	NA	NA	NA	NA	2.32192809488736	NA	NA
NA	NA	NA	NA	NA	NA	NA	NA	NA	NA	NA	NA	NA	NA	NA	NA	NA	NA	NA	NA	2.32192809488736	NA	NA
NA	NA	NA	NA	NA	NA	NA	NA	NA	NA	NA	NA	NA	NA	NA	NA	NA	NA	NA	NA	2.32192809488736	NA	NA
NA	NA	NA	NA	NA	NA	NA	NA	NA	NA	NA	NA	NA	NA	NA	NA	NA	NA	NA	NA	2.32192809488736	NA	NA
NA	NA	NA	NA	NA	NA	NA	NA	NA	NA	NA	NA	NA	NA	NA	NA	NA	NA	NA	NA	2.32192809488736	NA	NA
NA	NA	NA	NA	NA	NA	NA	NA	NA	NA	NA	NA	NA	NA	NA	NA	NA	NA	NA	NA	2.32192809488736	NA	NA
NA	NA	NA	NA	NA	NA	NA	NA	NA	NA	NA	NA	NA	NA	NA	NA	NA	NA	NA	NA	2.32192809488736	NA	NA
NA	NA	NA	NA	NA	NA	NA	NA	NA	NA	NA	NA	NA	NA	NA	NA	NA	NA	NA	NA	2.32192809488736	NA	NA
NA	NA	NA	NA	NA	NA	NA	NA	NA	NA	NA	NA	NA	NA	NA	NA	NA	NA	NA	NA	2.32192809488736	NA	NA
NA	NA	NA	NA	NA	NA	NA	NA	NA	NA	NA	NA	NA	NA	NA	NA	NA	NA	NA	NA	2.32192809488736	NA	NA
NA	NA	NA	NA	NA	NA	NA	NA	NA	NA	NA	NA	NA	NA	NA	NA	NA	NA	NA	NA	2.32192809488736	NA	NA
NA	NA	NA	NA	NA	NA	NA	NA	NA	NA	NA	NA	NA	NA	NA	NA	NA	NA	NA	NA	2.32192809488736	NA	NA
NA	NA	NA	NA	NA	NA	NA	NA	NA	NA	NA	NA	NA	NA	NA	NA	NA	NA	NA	NA	2.32192809488736	NA	NA
NA	NA	NA	NA	NA	NA	NA	NA	NA	NA	NA	NA	NA	NA	NA	NA	NA	NA	NA	NA	2.32192809488736	NA	NA
NA	NA	NA	NA	NA	NA	NA	NA	NA	NA	NA	NA	NA	NA	NA	NA	NA	NA	NA	NA	2.32192809488736	NA	NA
NA	NA	NA	NA	NA	NA	NA	NA	NA	NA	NA	NA	NA	NA	NA	NA	NA	NA	NA	NA	2.32192809488736	NA	NA
NA	NA	NA	NA	NA	NA	NA	NA	NA	NA	NA	NA	NA	NA	NA	NA	NA	NA	NA	NA	2.32192809488736	NA	NA
NA	NA	NA	NA	NA	NA	NA	NA	NA	NA	NA	NA	NA	NA	NA	NA	NA	NA	NA	NA	2.32192809488736	NA	NA
NA	NA	NA	NA	NA	NA	NA	NA	NA	NA	NA	NA	NA	NA	NA	NA	NA	NA	NA	NA	2.32192809488736	NA	NA
NA	NA	NA	NA	NA	NA	NA	NA	NA	NA	NA	NA	NA	NA	NA	NA	NA	NA	NA	NA	2.32192809488736	NA	NA
NA	NA	NA	NA	NA	NA	NA	NA	NA	NA	NA	NA	NA	NA	NA	NA	NA	NA	NA	NA	2.32192809488736	NA	NA
NA	NA	NA	NA	NA	NA	NA	NA	NA	NA	NA	NA	NA	NA	NA	NA	NA	NA	NA	NA	2.32192809488736	NA	NA
NA	NA	NA	NA	NA	NA	NA	NA	NA	NA	NA	NA	NA	NA	NA	NA	NA	NA	NA	NA	2.32192809488736	NA	NA
NA	NA	NA	NA	NA	NA	NA	NA	NA	NA	NA	NA	NA	NA	NA	NA	NA	NA	NA	NA	2.32192809488736	NA	NA
NA	NA	NA	NA	NA	NA	NA	NA	NA	NA	NA	NA	NA	NA	NA	NA	NA	NA	NA	NA	2	NA	NA
NA	NA	NA	NA	NA	NA	NA	NA	NA	NA	NA	NA	NA	NA	NA	NA	NA	NA	NA	NA	2	NA	NA
NA	NA	NA	NA	NA	NA	NA	NA	NA	NA	NA	NA	NA	NA	NA	NA	NA	NA	NA	NA	2	NA	NA
NA	NA	NA	NA	NA	NA	NA	NA	NA	NA	NA	NA	NA	NA	NA	NA	NA	NA	NA	NA	2	NA	NA
NA	NA	NA	NA	NA	NA	NA	NA	NA	NA	NA	NA	NA	NA	NA	NA	NA	NA	NA	NA	2	NA	NA
NA	NA	NA	NA	NA	NA	NA	NA	NA	NA	NA	NA	NA	NA	NA	NA	NA	NA	NA	NA	2	NA	NA
NA	NA	NA	NA	NA	NA	NA	NA	NA	NA	NA	NA	NA	NA	NA	NA	NA	NA	NA	NA	2	NA	NA
NA	NA	NA	NA	NA	NA	NA	NA	NA	NA	NA	NA	NA	NA	NA	NA	NA	NA	NA	NA	2	NA	NA
NA	NA	NA	NA	NA	NA	NA	NA	NA	NA	NA	NA	NA	NA	NA	NA	NA	NA	NA	NA	2	NA	NA
NA	NA	NA	NA	NA	NA	NA	NA	NA	NA	NA	NA	NA	NA	NA	NA	NA	NA	NA	NA	2	NA	NA
NA	NA	NA	NA	NA	NA	NA	NA	NA	NA	NA	NA	NA	NA	NA	NA	NA	NA	NA	NA	2	NA	NA
NA	NA	NA	NA	NA	NA	NA	NA	NA	NA	NA	NA	NA	NA	NA	NA	NA	NA	NA	NA	2	NA	NA
NA	NA	NA	NA	NA	NA	NA	NA	NA	NA	NA	NA	NA	NA	NA	NA	NA	NA	NA	NA	2	NA	NA
NA	NA	NA	NA	NA	NA	NA	NA	NA	NA	NA	NA	NA	NA	NA	NA	NA	NA	NA	NA	2	NA	NA
NA	NA	NA	NA	NA	NA	NA	NA	NA	NA	NA	NA	NA	NA	NA	NA	NA	NA	NA	NA	2	NA	NA
NA	NA	NA	NA	NA	NA	NA	NA	NA	NA	NA	NA	NA	NA	NA	NA	NA	NA	NA	NA	2	NA	NA
NA	NA	NA	NA	NA	NA	NA	NA	NA	NA	NA	NA	NA	NA	NA	NA	NA	NA	NA	NA	2	NA	NA
NA	NA	NA	NA	NA	NA	NA	NA	NA	NA	NA	NA	NA	NA	NA	NA	NA	NA	NA	NA	2	NA	NA
NA	NA	NA	NA	NA	NA	NA	NA	NA	NA	NA	NA	NA	NA	NA	NA	NA	NA	NA	NA	2	NA	NA
NA	NA	NA	NA	NA	NA	NA	NA	NA	NA	NA	NA	NA	NA	NA	NA	NA	NA	NA	NA	2	NA	NA
NA	NA	NA	NA	NA	NA	NA	NA	NA	NA	NA	NA	NA	NA	NA	NA	NA	NA	NA	NA	2	NA	NA
NA	NA	NA	NA	NA	NA	NA	NA	NA	NA	NA	NA	NA	NA	NA	NA	NA	NA	NA	NA	2	NA	NA
NA	NA	NA	NA	NA	NA	NA	NA	NA	NA	NA	NA	NA	NA	NA	NA	NA	NA	NA	NA	2	NA	NA
NA	NA	NA	NA	NA	NA	NA	NA	NA	NA	NA	NA	NA	NA	NA	NA	NA	NA	NA	NA	2	NA	NA
NA	NA	NA	NA	NA	NA	NA	NA	NA	NA	NA	NA	NA	NA	NA	NA	NA	NA	NA	NA	2	NA	NA
NA	NA	NA	NA	NA	NA	NA	NA	NA	NA	NA	NA	NA	NA	NA	NA	NA	NA	NA	NA	2	NA	NA
NA	NA	NA	NA	NA	NA	NA	NA	NA	NA	NA	NA	NA	NA	NA	NA	NA	NA	NA	NA	2	NA	NA
NA	NA	NA	NA	NA	NA	NA	NA	NA	NA	NA	NA	NA	NA	NA	NA	NA	NA	NA	NA	2	NA	NA
NA	NA	NA	NA	NA	NA	NA	NA	NA	NA	NA	NA	NA	NA	NA	NA	NA	NA	NA	NA	2	NA	NA
NA	NA	NA	NA	NA	NA	NA	NA	NA	NA	NA	NA	NA	NA	NA	NA	NA	NA	NA	NA	2	NA	NA
NA	NA	NA	NA	NA	NA	NA	NA	NA	NA	NA	NA	NA	NA	NA	NA	NA	NA	NA	NA	2	NA	NA
NA	NA	NA	NA	NA	NA	NA	NA	NA	NA	NA	NA	NA	NA	NA	NA	NA	NA	NA	NA	2	NA	NA
NA	NA	NA	NA	NA	NA	NA	NA	NA	NA	NA	NA	NA	NA	NA	NA	NA	NA	NA	NA	2	NA	NA
NA	NA	NA	NA	NA	NA	NA	NA	NA	NA	NA	NA	NA	NA	NA	NA	NA	NA	NA	NA	2	NA	NA
NA	NA	NA	NA	NA	NA	NA	NA	NA	NA	NA	NA	NA	NA	NA	NA	NA	NA	NA	NA	2	NA	NA
NA	NA	NA	NA	NA	NA	NA	NA	NA	NA	NA	NA	NA	NA	NA	NA	NA	NA	NA	NA	2	NA	NA
NA	NA	NA	NA	NA	NA	NA	NA	NA	NA	NA	NA	NA	NA	NA	NA	NA	NA	NA	NA	2	NA	NA
NA	NA	NA	NA	NA	NA	NA	NA	NA	NA	NA	NA	NA	NA	NA	NA	NA	NA	NA	NA	2	NA	NA
NA	NA	NA	NA	NA	NA	NA	NA	NA	NA	NA	NA	NA	NA	NA	NA	NA	NA	NA	NA	1.58496250072116	NA	NA
NA	NA	NA	NA	NA	NA	NA	NA	NA	NA	NA	NA	NA	NA	NA	NA	NA	NA	NA	NA	1.58496250072116	NA	NA
NA	NA	NA	NA	NA	NA	NA	NA	NA	NA	NA	NA	NA	NA	NA	NA	NA	NA	NA	NA	1.58496250072116	NA	NA
NA	NA	NA	NA	NA	NA	NA	NA	NA	NA	NA	NA	NA	NA	NA	NA	NA	NA	NA	NA	1.58496250072116	NA	NA
NA	NA	NA	NA	NA	NA	NA	NA	NA	NA	NA	NA	NA	NA	NA	NA	NA	NA	NA	NA	1.58496250072116	NA	NA
NA	NA	NA	NA	NA	NA	NA	NA	NA	NA	NA	NA	NA	NA	NA	NA	NA	NA	NA	NA	1.58496250072116	NA	NA
NA	NA	NA	NA	NA	NA	NA	NA	NA	NA	NA	NA	NA	NA	NA	NA	NA	NA	NA	NA	1.58496250072116	NA	NA
NA	NA	NA	NA	NA	NA	NA	NA	NA	NA	NA	NA	NA	NA	NA	NA	NA	NA	NA	NA	1.58496250072116	NA	NA
NA	NA	NA	NA	NA	NA	NA	NA	NA	NA	NA	NA	NA	NA	NA	NA	NA	NA	NA	NA	1.58496250072116	NA	NA
NA	NA	NA	NA	NA	NA	NA	NA	NA	NA	NA	NA	NA	NA	NA	NA	NA	NA	NA	NA	1.58496250072116	NA	NA
NA	NA	NA	NA	NA	NA	NA	NA	NA	NA	NA	NA	NA	NA	NA	NA	NA	NA	NA	NA	1.58496250072116	NA	NA
NA	NA	NA	NA	NA	NA	NA	NA	NA	NA	NA	NA	NA	NA	NA	NA	NA	NA	NA	NA	1.58496250072116	NA	NA
NA	NA	NA	NA	NA	NA	NA	NA	NA	NA	NA	NA	NA	NA	NA	NA	NA	NA	NA	NA	1.58496250072116	NA	NA
NA	NA	NA	NA	NA	NA	NA	NA	NA	NA	NA	NA	NA	NA	NA	NA	NA	NA	NA	NA	1.58496250072116	NA	NA
NA	NA	NA	NA	NA	NA	NA	NA	NA	NA	NA	NA	NA	NA	NA	NA	NA	NA	NA	NA	1.58496250072116	NA	NA
NA	NA	NA	NA	NA	NA	NA	NA	NA	NA	NA	NA	NA	NA	NA	NA	NA	NA	NA	NA	1.58496250072116	NA	NA
NA	NA	NA	NA	NA	NA	NA	NA	NA	NA	NA	NA	NA	NA	NA	NA	NA	NA	NA	NA	1.58496250072116	NA	NA
NA	NA	NA	NA	NA	NA	NA	NA	NA	NA	NA	NA	NA	NA	NA	NA	NA	NA	NA	NA	1.58496250072116	NA	NA
NA	NA	NA	NA	NA	NA	NA	NA	NA	NA	NA	NA	NA	NA	NA	NA	NA	NA	NA	NA	1.58496250072116	NA	NA
NA	NA	NA	NA	NA	NA	NA	NA	NA	NA	NA	NA	NA	NA	NA	NA	NA	NA	NA	NA	1.58496250072116	NA	NA
NA	NA	NA	NA	NA	NA	NA	NA	NA	NA	NA	NA	NA	NA	NA	NA	NA	NA	NA	NA	1.58496250072116	NA	NA
NA	NA	NA	NA	NA	NA	NA	NA	NA	NA	NA	NA	NA	NA	NA	NA	NA	NA	NA	NA	1.58496250072116	NA	NA
NA	NA	NA	NA	NA	NA	NA	NA	NA	NA	NA	NA	NA	NA	NA	NA	NA	NA	NA	NA	1.58496250072116	NA	NA
NA	NA	NA	NA	NA	NA	NA	NA	NA	NA	NA	NA	NA	NA	NA	NA	NA	NA	NA	NA	1.58496250072116	NA	NA
NA	NA	NA	NA	NA	NA	NA	NA	NA	NA	NA	NA	NA	NA	NA	NA	NA	NA	NA	NA	1.58496250072116	NA	NA
NA	NA	NA	NA	NA	NA	NA	NA	NA	NA	NA	NA	NA	NA	NA	NA	NA	NA	NA	NA	1.58496250072116	NA	NA
NA	NA	NA	NA	NA	NA	NA	NA	NA	NA	NA	NA	NA	NA	NA	NA	NA	NA	NA	NA	1.58496250072116	NA	NA
NA	NA	NA	NA	NA	NA	NA	NA	NA	NA	NA	NA	NA	NA	NA	NA	NA	NA	NA	NA	1.58496250072116	NA	NA
NA	NA	NA	NA	NA	NA	NA	NA	NA	NA	NA	NA	NA	NA	NA	NA	NA	NA	NA	NA	1.58496250072116	NA	NA
NA	NA	NA	NA	NA	NA	NA	NA	NA	NA	NA	NA	NA	NA	NA	NA	NA	NA	NA	NA	1.58496250072116	NA	NA
NA	NA	NA	NA	NA	NA	NA	NA	NA	NA	NA	NA	NA	NA	NA	NA	NA	NA	NA	NA	1.58496250072116	NA	NA
NA	NA	NA	NA	NA	NA	NA	NA	NA	NA	NA	NA	NA	NA	NA	NA	NA	NA	NA	NA	1.58496250072116	NA	NA
NA	NA	NA	NA	NA	NA	NA	NA	NA	NA	NA	NA	NA	NA	NA	NA	NA	NA	NA	NA	1.58496250072116	NA	NA
NA	NA	NA	NA	NA	NA	NA	NA	NA	NA	NA	NA	NA	NA	NA	NA	NA	NA	NA	NA	1.58496250072116	NA	NA
NA	NA	NA	NA	NA	NA	NA	NA	NA	NA	NA	NA	NA	NA	NA	NA	NA	NA	NA	NA	1.58496250072116	NA	NA
NA	NA	NA	NA	NA	NA	NA	NA	NA	NA	NA	NA	NA	NA	NA	NA	NA	NA	NA	NA	1.58496250072116	NA	NA
NA	NA	NA	NA	NA	NA	NA	NA	NA	NA	NA	NA	NA	NA	NA	NA	NA	NA	NA	NA	1.58496250072116	NA	NA
NA	NA	NA	NA	NA	NA	NA	NA	NA	NA	NA	NA	NA	NA	NA	NA	NA	NA	NA	NA	1	NA	NA
NA	NA	NA	NA	NA	NA	NA	NA	NA	NA	NA	NA	NA	NA	NA	NA	NA	NA	NA	NA	1	NA	NA
NA	NA	NA	NA	NA	NA	NA	NA	NA	NA	NA	NA	NA	NA	NA	NA	NA	NA	NA	NA	1	NA	NA
NA	NA	NA	NA	NA	NA	NA	NA	NA	NA	NA	NA	NA	NA	NA	NA	NA	NA	NA	NA	1	NA	NA
NA	NA	NA	NA	NA	NA	NA	NA	NA	NA	NA	NA	NA	NA	NA	NA	NA	NA	NA	NA	1	NA	NA
NA	NA	NA	NA	NA	NA	NA	NA	NA	NA	NA	NA	NA	NA	NA	NA	NA	NA	NA	NA	1	NA	NA
NA	NA	NA	NA	NA	NA	NA	NA	NA	NA	NA	NA	NA	NA	NA	NA	NA	NA	NA	NA	1	NA	NA
NA	NA	NA	NA	NA	NA	NA	NA	NA	NA	NA	NA	NA	NA	NA	NA	NA	NA	NA	NA	1	NA	NA
NA	NA	NA	NA	NA	NA	NA	NA	NA	NA	NA	NA	NA	NA	NA	NA	NA	NA	NA	NA	1	NA	NA
NA	NA	NA	NA	NA	NA	NA	NA	NA	NA	NA	NA	NA	NA	NA	NA	NA	NA	NA	NA	1	NA	NA
NA	NA	NA	NA	NA	NA	NA	NA	NA	NA	NA	NA	NA	NA	NA	NA	NA	NA	NA	NA	1	NA	NA
NA	NA	NA	NA	NA	NA	NA	NA	NA	NA	NA	NA	NA	NA	NA	NA	NA	NA	NA	NA	1	NA	NA
NA	NA	NA	NA	NA	NA	NA	NA	NA	NA	NA	NA	NA	NA	NA	NA	NA	NA	NA	NA	1	NA	NA
NA	NA	NA	NA	NA	NA	NA	NA	NA	NA	NA	NA	NA	NA	NA	NA	NA	NA	NA	NA	1	NA	NA
NA	NA	NA	NA	NA	NA	NA	NA	NA	NA	NA	NA	NA	NA	NA	NA	NA	NA	NA	NA	1	NA	NA
NA	NA	NA	NA	NA	NA	NA	NA	NA	NA	NA	NA	NA	NA	NA	NA	NA	NA	NA	NA	1	NA	NA
NA	NA	NA	NA	NA	NA	NA	NA	NA	NA	NA	NA	NA	NA	NA	NA	NA	NA	NA	NA	1	NA	NA
NA	NA	NA	NA	NA	NA	NA	NA	NA	NA	NA	NA	NA	NA	NA	NA	NA	NA	NA	NA	1	NA	NA
NA	NA	NA	NA	NA	NA	NA	NA	NA	NA	NA	NA	NA	NA	NA	NA	NA	NA	NA	NA	1	NA	NA
NA	NA	NA	NA	NA	NA	NA	NA	NA	NA	NA	NA	NA	NA	NA	NA	NA	NA	NA	NA	1	NA	NA
NA	NA	NA	NA	NA	NA	NA	NA	NA	NA	NA	NA	NA	NA	NA	NA	NA	NA	NA	NA	1	NA	NA
NA	NA	NA	NA	NA	NA	NA	NA	NA	NA	NA	NA	NA	NA	NA	NA	NA	NA	NA	NA	1	NA	NA
NA	NA	NA	NA	NA	NA	NA	NA	NA	NA	NA	NA	NA	NA	NA	NA	NA	NA	NA	NA	1	NA	NA
NA	NA	NA	NA	NA	NA	NA	NA	NA	NA	NA	NA	NA	NA	NA	NA	NA	NA	NA	NA	1	NA	NA
NA	NA	NA	NA	NA	NA	NA	NA	NA	NA	NA	NA	NA	NA	NA	NA	NA	NA	NA	NA	1	NA	NA
NA	NA	NA	NA	NA	NA	NA	NA	NA	NA	NA	NA	NA	NA	NA	NA	NA	NA	NA	NA	1	NA	NA
NA	NA	NA	NA	NA	NA	NA	NA	NA	NA	NA	NA	NA	NA	NA	NA	NA	NA	NA	NA	0	NA	NA
NA	NA	NA	NA	NA	NA	NA	NA	NA	NA	NA	NA	NA	NA	NA	NA	NA	NA	NA	NA	0	NA	NA
NA	NA	NA	NA	NA	NA	NA	NA	NA	NA	NA	NA	NA	NA	NA	NA	NA	NA	NA	NA	0	NA	NA
NA	NA	NA	NA	NA	NA	NA	NA	NA	NA	NA	NA	NA	NA	NA	NA	NA	NA	NA	NA	0	NA	NA
NA	NA	NA	NA	NA	NA	NA	NA	NA	NA	NA	NA	NA	NA	NA	NA	NA	NA	NA	NA	0	NA	NA
NA	NA	NA	NA	NA	NA	NA	NA	NA	NA	NA	NA	NA	NA	NA	NA	NA	NA	NA	NA	0	NA	NA
NA	NA	NA	NA	NA	NA	NA	NA	NA	NA	NA	NA	NA	NA	NA	NA	NA	NA	NA	NA	0	NA	NA
NA	NA	NA	NA	NA	NA	NA	NA	NA	NA	NA	NA	NA	NA	NA	NA	NA	NA	NA	NA	0	NA	NA
NA	NA	NA	NA	NA	NA	NA	NA	NA	NA	NA	NA	NA	NA	NA	NA	NA	NA	NA	NA	0	NA	NA
NA	NA	NA	NA	NA	NA	NA	NA	NA	NA	NA	NA	NA	NA	NA	NA	NA	NA	NA	NA	0	NA	NA
NA	NA	NA	NA	NA	NA	NA	NA	NA	NA	NA	NA	NA	NA	NA	NA	NA	NA	NA	NA	0	NA	NA
NA	NA	NA	NA	NA	NA	NA	NA	NA	NA	NA	NA	NA	NA	NA	NA	NA	NA	NA	NA	0	NA	NA
NA	NA	NA	NA	NA	NA	NA	NA	NA	NA	NA	NA	NA	NA	NA	NA	NA	NA	NA	NA	0	NA	NA
NA	NA	NA	NA	NA	NA	NA	NA	NA	NA	NA	NA	NA	NA	NA	NA	NA	NA	NA	NA	0	NA	NA
NA	NA	NA	NA	NA	NA	NA	NA	NA	NA	NA	NA	NA	NA	NA	NA	NA	NA	NA	NA	0	NA	NA
NA	NA	NA	NA	NA	NA	NA	NA	NA	NA	NA	NA	NA	NA	NA	NA	NA	NA	NA	NA	0	NA	NA
NA	NA	NA	NA	NA	NA	NA	NA	NA	NA	NA	NA	NA	NA	NA	NA	NA	NA	NA	NA	0	NA	NA
NA	NA	NA	NA	NA	NA	NA	NA	NA	NA	NA	NA	NA	NA	NA	NA	NA	NA	NA	NA	0	NA	NA
NA	NA	NA	NA	NA	NA	NA	NA	NA	NA	NA	NA	NA	NA	NA	NA	NA	NA	NA	NA	0	NA	NA
NA	NA	NA	NA	NA	NA	NA	NA	NA	NA	NA	NA	NA	NA	NA	NA	NA	NA	NA	NA	0	NA	NA
NA	NA	NA	NA	NA	NA	NA	NA	NA	NA	NA	NA	NA	NA	NA	NA	NA	NA	NA	NA	0	NA	NA
NA	NA	NA	NA	NA	NA	NA	NA	NA	NA	NA	NA	NA	NA	NA	NA	NA	NA	NA	NA	0	NA	NA
NA	NA	NA	NA	NA	NA	NA	NA	NA	NA	NA	NA	NA	NA	NA	NA	NA	NA	NA	NA	0	NA	NA
NA	NA	NA	NA	NA	NA	NA	NA	NA	NA	NA	NA	NA	NA	NA	NA	NA	NA	NA	NA	0	NA	NA
NA	NA	NA	NA	NA	NA	NA	NA	NA	NA	NA	NA	NA	NA	NA	NA	NA	NA	NA	NA	0	NA	NA
NA	NA	NA	NA	NA	NA	NA	NA	NA	NA	NA	NA	NA	NA	NA	NA	NA	NA	NA	NA	0	NA	NA
NA	NA	NA	NA	NA	NA	NA	NA	NA	NA	NA	NA	NA	NA	NA	NA	NA	NA	NA	NA	0	NA	NA
NA	NA	NA	NA	NA	NA	NA	NA	NA	NA	NA	NA	NA	NA	NA	NA	NA	NA	NA	NA	0	NA	NA
NA	NA	NA	NA	NA	NA	NA	NA	NA	NA	NA	NA	NA	NA	NA	NA	NA	NA	NA	NA	0	NA	NA
NA	NA	NA	NA	NA	NA	NA	NA	NA	NA	NA	NA	NA	NA	NA	NA	NA	NA	NA	NA	0	NA	NA
NA	NA	NA	NA	NA	NA	NA	NA	NA	NA	NA	NA	NA	NA	NA	NA	NA	NA	NA	NA	0	NA	NA
NA	NA	NA	NA	NA	NA	NA	NA	NA	NA	NA	NA	NA	NA	NA	NA	NA	NA	NA	NA	0	NA	NA
NA	NA	NA	NA	NA	NA	NA	NA	NA	NA	NA	NA	NA	NA	NA	NA	NA	NA	NA	NA	0	NA	NA
NA	NA	NA	NA	NA	NA	NA	NA	NA	NA	NA	NA	NA	NA	NA	NA	NA	NA	NA	NA	0	NA	NA
NA	NA	NA	NA	NA	NA	NA	NA	NA	NA	NA	NA	NA	NA	NA	NA	NA	NA	NA	NA	0	NA	NA
NA	NA	NA	NA	NA	NA	NA	NA	NA	NA	NA	NA	NA	NA	NA	NA	NA	NA	NA	NA	0	NA	NA
NA	NA	NA	NA	NA	NA	NA	NA	NA	NA	NA	NA	NA	NA	NA	NA	NA	NA	NA	NA	0	NA	NA
