# Supplementary material for: The effects of genital myiasis on the diversity of the vaginal microbiota in female Bactrian camels
Source: BMC Vet Res. 2022 Mar 5;18:87. doi: 10.1186/s12917-022-03189-5 (PMC8897907; doi:10.1186/s12917-022-03189-5)
Supplement: Supplementary file 5 — Additional file 5. [file 12917_2022_3189_MOESM5_ESM.zip › MPL201709200_16s_yy/Treat1/B06_taxa/otu_table_L2.txt]

Taxon	A01	A02	A03	A04	A05	A06	A07	A08	A09	A10	A11	A12	A13	B01	B02	B03	B04	B05	B06	B07	B08	B09	B10
No blast hit;Other	49.0	3915.0	126.0	220.0	210.0	258.0	0.0	405.0	0.0	2.0	8.0	295.0	3188.0	473.0	654.0	259.0	1936.0	361.0	0.0	4120.0	29.0	78.0	0.0
k__Bacteria;p__AD3	0.0	0.0	0.0	0.0	0.0	0.0	3.0	0.0	0.0	0.0	0.0	6.0	0.0	0.0	0.0	59.0	0.0	0.0	0.0	2.0	0.0	0.0	3.0
k__Bacteria;p__Acidobacteria	2.0	0.0	162.0	76.0	2.0	20.0	31.0	2.0	36.0	2.0	22.0	22.0	0.0	25.0	153.0	124.0	13.0	31.0	14.0	2.0	621.0	77.0	5.0
k__Bacteria;p__Actinobacteria	867.0	3722.0	2015.0	5293.0	3048.0	2083.0	5701.0	4969.0	3531.0	2584.0	3334.0	4848.0	3215.0	1261.0	2337.0	2959.0	2035.0	3124.0	1878.0	1749.0	1591.0	7940.0	3703.0
k__Bacteria;p__Armatimonadetes	0.0	0.0	29.0	20.0	0.0	16.0	2.0	0.0	8.0	2.0	21.0	8.0	0.0	12.0	11.0	14.0	16.0	2.0	3.0	2.0	10.0	0.0	2.0
k__Bacteria;p__Bacteroidetes	4253.0	824.0	3195.0	2769.0	918.0	4911.0	3537.0	1383.0	1030.0	3483.0	3495.0	1020.0	5549.0	4907.0	4718.0	3723.0	3854.0	6830.0	6011.0	3490.0	4591.0	2198.0	1139.0
k__Bacteria;p__Chlamydiae	0.0	0.0	21.0	21.0	0.0	0.0	0.0	2.0	0.0	1.0	11.0	3.0	0.0	5.0	37.0	10.0	7.0	0.0	0.0	0.0	2.0	7.0	0.0
k__Bacteria;p__Chlorobi	0.0	0.0	0.0	5.0	0.0	0.0	0.0	0.0	0.0	0.0	0.0	0.0	0.0	0.0	0.0	0.0	0.0	0.0	0.0	7.0	11.0	13.0	0.0
k__Bacteria;p__Chloroflexi	2.0	2.0	191.0	32.0	0.0	14.0	0.0	0.0	0.0	0.0	16.0	15.0	0.0	113.0	199.0	166.0	24.0	15.0	28.0	0.0	200.0	23.0	35.0
k__Bacteria;p__Cyanobacteria	56.0	8.0	585.0	554.0	38.0	257.0	116.0	99.0	267.0	35.0	240.0	192.0	44.0	368.0	697.0	923.0	408.0	285.0	161.0	105.0	384.0	106.0	52.0
k__Bacteria;p__Deferribacteres	0.0	0.0	0.0	0.0	0.0	0.0	0.0	0.0	0.0	13.0	13.0	9.0	0.0	0.0	0.0	0.0	0.0	0.0	0.0	1.0	20.0	4.0	1.0
k__Bacteria;p__Elusimicrobia	0.0	0.0	6.0	0.0	0.0	0.0	0.0	0.0	0.0	0.0	0.0	1.0	0.0	0.0	4.0	3.0	2.0	0.0	0.0	4.0	10.0	2.0	2.0
k__Bacteria;p__Fibrobacteres	0.0	0.0	7.0	0.0	0.0	15.0	0.0	0.0	5.0	3.0	0.0	0.0	0.0	0.0	0.0	0.0	0.0	0.0	0.0	0.0	0.0	0.0	0.0
k__Bacteria;p__Firmicutes	15646.0	24687.0	14831.0	14028.0	38684.0	12560.0	24280.0	18974.0	11338.0	11221.0	15170.0	19107.0	16301.0	18387.0	4285.0	9689.0	5065.0	9048.0	32882.0	10840.0	14805.0	21055.0	5176.0
k__Bacteria;p__Fusobacteria	18501.0	9431.0	2787.0	2546.0	11.0	13187.0	3432.0	8239.0	3520.0	13173.0	5870.0	8507.0	7747.0	3243.0	5885.0	2005.0	15028.0	11829.0	59.0	14594.0	4563.0	3441.0	17428.0
k__Bacteria;p__GAL15	0.0	0.0	0.0	0.0	0.0	0.0	0.0	0.0	0.0	0.0	0.0	0.0	0.0	0.0	0.0	41.0	0.0	0.0	0.0	0.0	0.0	0.0	0.0
k__Bacteria;p__GN02	18.0	0.0	45.0	184.0	6.0	40.0	18.0	12.0	18.0	7.0	30.0	13.0	9.0	89.0	150.0	179.0	49.0	27.0	36.0	4.0	26.0	39.0	8.0
k__Bacteria;p__Gemmatimonadetes	0.0	0.0	13.0	19.0	0.0	4.0	0.0	0.0	16.0	0.0	27.0	0.0	0.0	0.0	68.0	61.0	13.0	0.0	12.0	0.0	743.0	103.0	0.0
k__Bacteria;p__Lentisphaerae	0.0	0.0	15.0	0.0	0.0	0.0	2.0	48.0	0.0	16.0	18.0	54.0	0.0	0.0	0.0	227.0	0.0	0.0	0.0	153.0	244.0	13.0	0.0
k__Bacteria;p__Nitrospirae	0.0	0.0	30.0	0.0	0.0	0.0	0.0	0.0	0.0	2.0	8.0	0.0	0.0	32.0	61.0	28.0	2.0	12.0	0.0	0.0	29.0	4.0	2.0
k__Bacteria;p__OD1	1.0	0.0	13.0	9.0	0.0	2.0	0.0	0.0	0.0	0.0	10.0	7.0	0.0	2.0	12.0	14.0	11.0	4.0	0.0	1.0	6.0	3.0	0.0
k__Bacteria;p__Planctomycetes	6.0	7.0	58.0	77.0	2.0	10.0	10.0	14.0	17.0	2.0	45.0	28.0	6.0	52.0	85.0	71.0	103.0	54.0	18.0	6.0	75.0	39.0	3.0
k__Bacteria;p__Proteobacteria	6886.0	3602.0	21809.0	20314.0	3403.0	12430.0	9139.0	11997.0	26446.0	15413.0	17847.0	11970.0	10200.0	16785.0	26878.0	25108.0	17706.0	13842.0	5165.0	10677.0	17413.0	10930.0	18648.0
k__Bacteria;p__SR1	0.0	0.0	0.0	2.0	0.0	0.0	0.0	0.0	0.0	0.0	0.0	0.0	0.0	346.0	0.0	0.0	0.0	60.0	0.0	248.0	0.0	0.0	0.0
k__Bacteria;p__Spirochaetes	0.0	12.0	68.0	32.0	0.0	122.0	2.0	0.0	24.0	34.0	0.0	38.0	25.0	52.0	0.0	43.0	0.0	34.0	0.0	16.0	115.0	8.0	32.0
k__Bacteria;p__TM7	0.0	0.0	65.0	35.0	0.0	8.0	0.0	4.0	0.0	3.0	9.0	25.0	0.0	106.0	23.0	34.0	5.0	0.0	70.0	0.0	19.0	3.0	0.0
k__Bacteria;p__Tenericutes	2.0	85.0	85.0	7.0	0.0	331.0	4.0	30.0	0.0	232.0	38.0	28.0	0.0	0.0	0.0	38.0	0.0	724.0	0.0	30.0	103.0	15.0	77.0
k__Bacteria;p__Verrucomicrobia	0.0	0.0	47.0	21.0	4.0	9.0	19.0	101.0	11.0	42.0	56.0	78.0	4.0	7.0	0.0	389.0	0.0	15.0	0.0	192.0	678.0	55.0	6.0
k__Bacteria;p__WPS-2	0.0	0.0	9.0	23.0	0.0	6.0	0.0	0.0	6.0	1.0	13.0	0.0	2.0	10.0	0.0	0.0	12.0	0.0	0.0	0.0	9.0	0.0	0.0
k__Bacteria;p__WS3	0.0	0.0	41.0	0.0	0.0	0.0	0.0	0.0	0.0	0.0	0.0	0.0	0.0	0.0	20.0	45.0	0.0	10.0	0.0	0.0	1.0	0.0	0.0
k__Bacteria;p__[Thermi]	10.0	0.0	74.0	34.0	5.0	40.0	14.0	16.0	53.0	3.0	21.0	14.0	7.0	45.0	73.0	89.0	55.0	15.0	7.0	6.0	25.0	17.0	6.0
