# Supplementary material for: The effects of genital myiasis on the diversity of the vaginal microbiota in female Bactrian camels
Source: BMC Vet Res. 2022 Mar 5;18:87. doi: 10.1186/s12917-022-03189-5 (PMC8897907; doi:10.1186/s12917-022-03189-5)
Supplement: Supplementary file 5 — Additional file 5. [file 12917_2022_3189_MOESM5_ESM.zip › MPL201709200_16s_yy/Treat1/B06_taxa/otu_table_L3.txt]

Taxon	A01	A02	A03	A04	A05	A06	A07	A08	A09	A10	A11	A12	A13	B01	B02	B03	B04	B05	B06	B07	B08	B09	B10
No blast hit;Other;Other	49.0	3915.0	126.0	220.0	210.0	258.0	0.0	405.0	0.0	2.0	8.0	295.0	3188.0	473.0	654.0	259.0	1936.0	361.0	0.0	4120.0	29.0	78.0	0.0
k__Bacteria;p__AD3;c__ABS-6	0.0	0.0	0.0	0.0	0.0	0.0	3.0	0.0	0.0	0.0	0.0	6.0	0.0	0.0	0.0	59.0	0.0	0.0	0.0	2.0	0.0	0.0	3.0
k__Bacteria;p__Acidobacteria;c__AT-s54	0.0	0.0	0.0	0.0	0.0	0.0	0.0	0.0	0.0	0.0	0.0	0.0	0.0	0.0	0.0	0.0	0.0	0.0	0.0	0.0	10.0	1.0	0.0
k__Bacteria;p__Acidobacteria;c__Acidobacteria-6	0.0	0.0	56.0	15.0	0.0	12.0	13.0	0.0	0.0	0.0	0.0	3.0	0.0	18.0	45.0	2.0	0.0	0.0	0.0	0.0	354.0	21.0	0.0
k__Bacteria;p__Acidobacteria;c__Acidobacteriia	0.0	0.0	32.0	0.0	0.0	0.0	0.0	0.0	15.0	0.0	0.0	0.0	0.0	0.0	44.0	0.0	0.0	0.0	0.0	0.0	59.0	2.0	0.0
k__Bacteria;p__Acidobacteria;c__BPC102	0.0	0.0	13.0	0.0	0.0	0.0	0.0	0.0	0.0	0.0	0.0	0.0	0.0	0.0	0.0	0.0	0.0	0.0	0.0	0.0	0.0	0.0	0.0
k__Bacteria;p__Acidobacteria;c__DA052	0.0	0.0	0.0	0.0	0.0	0.0	3.0	0.0	16.0	0.0	0.0	0.0	0.0	0.0	0.0	0.0	0.0	0.0	6.0	0.0	17.0	0.0	5.0
k__Bacteria;p__Acidobacteria;c__RB25	0.0	0.0	0.0	0.0	0.0	0.0	0.0	0.0	0.0	0.0	0.0	0.0	0.0	0.0	0.0	0.0	0.0	0.0	0.0	0.0	15.0	2.0	0.0
k__Bacteria;p__Acidobacteria;c__Solibacteres	2.0	0.0	59.0	61.0	2.0	8.0	8.0	2.0	5.0	2.0	22.0	19.0	0.0	7.0	64.0	112.0	13.0	27.0	8.0	2.0	81.0	40.0	0.0
k__Bacteria;p__Acidobacteria;c__Sva0725	0.0	0.0	0.0	0.0	0.0	0.0	0.0	0.0	0.0	0.0	0.0	0.0	0.0	0.0	0.0	0.0	0.0	0.0	0.0	0.0	11.0	2.0	0.0
k__Bacteria;p__Acidobacteria;c__[Chloracidobacteria]	0.0	0.0	2.0	0.0	0.0	0.0	7.0	0.0	0.0	0.0	0.0	0.0	0.0	0.0	0.0	10.0	0.0	4.0	0.0	0.0	74.0	9.0	0.0
k__Bacteria;p__Actinobacteria;c__Acidimicrobiia	0.0	0.0	12.0	0.0	0.0	0.0	0.0	0.0	35.0	0.0	31.0	0.0	0.0	42.0	0.0	0.0	0.0	20.0	0.0	2.0	85.0	4.0	0.0
k__Bacteria;p__Actinobacteria;c__Actinobacteria	864.0	3713.0	1843.0	5215.0	3038.0	2069.0	5701.0	4956.0	3452.0	2580.0	3261.0	4813.0	3198.0	1205.0	2337.0	2706.0	2001.0	3070.0	1859.0	1705.0	1426.0	6024.0	3695.0
k__Bacteria;p__Actinobacteria;c__Coriobacteriia	3.0	9.0	22.0	20.0	8.0	2.0	0.0	8.0	33.0	4.0	39.0	17.0	14.0	0.0	0.0	136.0	34.0	21.0	0.0	27.0	51.0	1895.0	6.0
k__Bacteria;p__Actinobacteria;c__Rubrobacteria	0.0	0.0	61.0	9.0	0.0	0.0	0.0	5.0	11.0	0.0	3.0	17.0	3.0	3.0	0.0	113.0	0.0	5.0	2.0	4.0	5.0	2.0	0.0
k__Bacteria;p__Actinobacteria;c__Thermoleophilia	0.0	0.0	77.0	49.0	2.0	12.0	0.0	0.0	0.0	0.0	0.0	1.0	0.0	11.0	0.0	4.0	0.0	8.0	17.0	11.0	24.0	15.0	2.0
k__Bacteria;p__Armatimonadetes;c__0319-6E2	0.0	0.0	0.0	0.0	0.0	0.0	0.0	0.0	0.0	0.0	0.0	0.0	0.0	0.0	0.0	0.0	0.0	0.0	0.0	0.0	10.0	0.0	0.0
k__Bacteria;p__Armatimonadetes;c__Chthonomonadetes	0.0	0.0	29.0	12.0	0.0	11.0	0.0	0.0	8.0	2.0	0.0	4.0	0.0	0.0	4.0	3.0	0.0	0.0	0.0	0.0	0.0	0.0	2.0
k__Bacteria;p__Armatimonadetes;c__[Fimbriimonadia]	0.0	0.0	0.0	8.0	0.0	5.0	2.0	0.0	0.0	0.0	21.0	4.0	0.0	12.0	7.0	11.0	16.0	2.0	3.0	2.0	0.0	0.0	0.0
k__Bacteria;p__Bacteroidetes;c__Bacteroidia	3906.0	727.0	839.0	427.0	765.0	4125.0	3108.0	1102.0	79.0	2951.0	2692.0	545.0	4765.0	3353.0	519.0	1856.0	2194.0	6043.0	5618.0	3344.0	3676.0	1489.0	936.0
k__Bacteria;p__Bacteroidetes;c__Cytophagia	0.0	0.0	0.0	0.0	0.0	5.0	0.0	0.0	0.0	0.0	0.0	0.0	644.0	2.0	16.0	10.0	10.0	0.0	0.0	3.0	0.0	15.0	0.0
k__Bacteria;p__Bacteroidetes;c__Flavobacteriia	2.0	33.0	39.0	34.0	0.0	0.0	0.0	5.0	10.0	341.0	7.0	4.0	0.0	29.0	137.0	24.0	14.0	14.0	0.0	12.0	239.0	156.0	54.0
k__Bacteria;p__Bacteroidetes;c__Sphingobacteriia	5.0	0.0	9.0	48.0	5.0	0.0	4.0	0.0	5.0	0.0	7.0	5.0	0.0	7.0	9.0	5.0	30.0	9.0	0.0	7.0	36.0	17.0	3.0
k__Bacteria;p__Bacteroidetes;c__[Saprospirae]	340.0	64.0	2308.0	2260.0	148.0	781.0	425.0	276.0	936.0	191.0	789.0	466.0	140.0	1516.0	4037.0	1828.0	1606.0	764.0	393.0	124.0	640.0	521.0	146.0
k__Bacteria;p__Chlamydiae;c__Chlamydiia	0.0	0.0	21.0	21.0	0.0	0.0	0.0	2.0	0.0	1.0	11.0	3.0	0.0	5.0	37.0	10.0	7.0	0.0	0.0	0.0	2.0	7.0	0.0
k__Bacteria;p__Chlorobi;c__SJA-28	0.0	0.0	0.0	5.0	0.0	0.0	0.0	0.0	0.0	0.0	0.0	0.0	0.0	0.0	0.0	0.0	0.0	0.0	0.0	7.0	11.0	13.0	0.0
k__Bacteria;p__Chloroflexi;c__Anaerolineae	2.0	0.0	75.0	32.0	0.0	14.0	0.0	0.0	0.0	0.0	13.0	15.0	0.0	80.0	136.0	165.0	5.0	15.0	28.0	0.0	52.0	18.0	32.0
k__Bacteria;p__Chloroflexi;c__Chloroflexi	0.0	2.0	76.0	0.0	0.0	0.0	0.0	0.0	0.0	0.0	0.0	0.0	0.0	0.0	0.0	0.0	0.0	0.0	0.0	0.0	18.0	0.0	0.0
k__Bacteria;p__Chloroflexi;c__Ellin6529	0.0	0.0	3.0	0.0	0.0	0.0	0.0	0.0	0.0	0.0	3.0	0.0	0.0	0.0	0.0	1.0	10.0	0.0	0.0	0.0	25.0	1.0	0.0
k__Bacteria;p__Chloroflexi;c__Gitt-GS-136	0.0	0.0	0.0	0.0	0.0	0.0	0.0	0.0	0.0	0.0	0.0	0.0	0.0	0.0	0.0	0.0	7.0	0.0	0.0	0.0	9.0	0.0	0.0
k__Bacteria;p__Chloroflexi;c__Ktedonobacteria	0.0	0.0	0.0	0.0	0.0	0.0	0.0	0.0	0.0	0.0	0.0	0.0	0.0	33.0	0.0	0.0	0.0	0.0	0.0	0.0	0.0	0.0	0.0
k__Bacteria;p__Chloroflexi;c__S085	0.0	0.0	37.0	0.0	0.0	0.0	0.0	0.0	0.0	0.0	0.0	0.0	0.0	0.0	24.0	0.0	0.0	0.0	0.0	0.0	26.0	0.0	0.0
k__Bacteria;p__Chloroflexi;c__TK10	0.0	0.0	0.0	0.0	0.0	0.0	0.0	0.0	0.0	0.0	0.0	0.0	0.0	0.0	0.0	0.0	0.0	0.0	0.0	0.0	13.0	2.0	0.0
k__Bacteria;p__Chloroflexi;c__TK17	0.0	0.0	0.0	0.0	0.0	0.0	0.0	0.0	0.0	0.0	0.0	0.0	0.0	0.0	23.0	0.0	0.0	0.0	0.0	0.0	12.0	1.0	0.0
k__Bacteria;p__Chloroflexi;c__Thermomicrobia	0.0	0.0	0.0	0.0	0.0	0.0	0.0	0.0	0.0	0.0	0.0	0.0	0.0	0.0	16.0	0.0	2.0	0.0	0.0	0.0	45.0	1.0	3.0
k__Bacteria;p__Cyanobacteria;c__4C0d-2	49.0	8.0	410.0	461.0	27.0	220.0	101.0	86.0	204.0	29.0	196.0	179.0	39.0	331.0	578.0	895.0	357.0	243.0	134.0	50.0	315.0	99.0	41.0
k__Bacteria;p__Cyanobacteria;c__Chloroplast	7.0	0.0	157.0	78.0	11.0	32.0	15.0	13.0	63.0	6.0	44.0	13.0	5.0	37.0	119.0	28.0	51.0	42.0	27.0	55.0	69.0	7.0	11.0
k__Bacteria;p__Cyanobacteria;c__ML635J-21	0.0	0.0	0.0	15.0	0.0	5.0	0.0	0.0	0.0	0.0	0.0	0.0	0.0	0.0	0.0	0.0	0.0	0.0	0.0	0.0	0.0	0.0	0.0
k__Bacteria;p__Cyanobacteria;c__Oscillatoriophycideae	0.0	0.0	18.0	0.0	0.0	0.0	0.0	0.0	0.0	0.0	0.0	0.0	0.0	0.0	0.0	0.0	0.0	0.0	0.0	0.0	0.0	0.0	0.0
k__Bacteria;p__Deferribacteres;c__Deferribacteres	0.0	0.0	0.0	0.0	0.0	0.0	0.0	0.0	0.0	13.0	13.0	9.0	0.0	0.0	0.0	0.0	0.0	0.0	0.0	1.0	20.0	4.0	1.0
k__Bacteria;p__Elusimicrobia;c__Elusimicrobia	0.0	0.0	6.0	0.0	0.0	0.0	0.0	0.0	0.0	0.0	0.0	1.0	0.0	0.0	4.0	3.0	2.0	0.0	0.0	4.0	10.0	2.0	2.0
k__Bacteria;p__Fibrobacteres;c__Fibrobacteria	0.0	0.0	7.0	0.0	0.0	15.0	0.0	0.0	5.0	3.0	0.0	0.0	0.0	0.0	0.0	0.0	0.0	0.0	0.0	0.0	0.0	0.0	0.0
k__Bacteria;p__Firmicutes;c__Bacilli	7730.0	9085.0	8490.0	9986.0	22122.0	7888.0	8238.0	12036.0	8801.0	4772.0	9067.0	14948.0	7945.0	5720.0	2595.0	1472.0	1997.0	2348.0	7344.0	1838.0	3329.0	4059.0	2012.0
k__Bacteria;p__Firmicutes;c__Clostridia	7910.0	15584.0	6290.0	4003.0	16562.0	4639.0	16032.0	6920.0	2515.0	6444.0	6085.0	4155.0	8349.0	12555.0	1660.0	7819.0	3054.0	6632.0	25535.0	8911.0	11337.0	16884.0	3164.0
k__Bacteria;p__Firmicutes;c__Erysipelotrichi	6.0	18.0	51.0	39.0	0.0	33.0	10.0	18.0	22.0	5.0	18.0	4.0	7.0	112.0	30.0	398.0	14.0	68.0	3.0	91.0	139.0	112.0	0.0
k__Bacteria;p__Fusobacteria;c__Fusobacteriia	18501.0	9431.0	2787.0	2546.0	11.0	13187.0	3432.0	8239.0	3520.0	13173.0	5870.0	8507.0	7747.0	3243.0	5885.0	2005.0	15028.0	11829.0	59.0	14594.0	4563.0	3441.0	17428.0
k__Bacteria;p__GAL15;c__Unclassified_GAL15	0.0	0.0	0.0	0.0	0.0	0.0	0.0	0.0	0.0	0.0	0.0	0.0	0.0	0.0	0.0	41.0	0.0	0.0	0.0	0.0	0.0	0.0	0.0
k__Bacteria;p__GN02;c__3BR-5F	18.0	0.0	45.0	184.0	6.0	40.0	18.0	12.0	18.0	7.0	30.0	13.0	9.0	89.0	150.0	179.0	49.0	27.0	36.0	4.0	26.0	39.0	8.0
k__Bacteria;p__Gemmatimonadetes;c__Gemm-1	0.0	0.0	13.0	0.0	0.0	0.0	0.0	0.0	0.0	0.0	0.0	0.0	0.0	0.0	3.0	59.0	13.0	0.0	12.0	0.0	369.0	47.0	0.0
k__Bacteria;p__Gemmatimonadetes;c__Gemm-5	0.0	0.0	0.0	0.0	0.0	0.0	0.0	0.0	0.0	0.0	0.0	0.0	0.0	0.0	0.0	0.0	0.0	0.0	0.0	0.0	10.0	22.0	0.0
k__Bacteria;p__Gemmatimonadetes;c__Gemmatimonadetes	0.0	0.0	0.0	19.0	0.0	4.0	0.0	0.0	16.0	0.0	27.0	0.0	0.0	0.0	65.0	2.0	0.0	0.0	0.0	0.0	364.0	34.0	0.0
k__Bacteria;p__Lentisphaerae;c__[Lentisphaeria]	0.0	0.0	15.0	0.0	0.0	0.0	2.0	48.0	0.0	16.0	18.0	54.0	0.0	0.0	0.0	227.0	0.0	0.0	0.0	153.0	244.0	13.0	0.0
k__Bacteria;p__Nitrospirae;c__Nitrospira	0.0	0.0	30.0	0.0	0.0	0.0	0.0	0.0	0.0	2.0	8.0	0.0	0.0	32.0	61.0	28.0	2.0	12.0	0.0	0.0	29.0	4.0	2.0
k__Bacteria;p__OD1;c__ABY1	0.0	0.0	0.0	0.0	0.0	0.0	0.0	0.0	0.0	0.0	10.0	0.0	0.0	0.0	0.0	0.0	0.0	0.0	0.0	0.0	0.0	0.0	0.0
k__Bacteria;p__OD1;c__ZB2	1.0	0.0	13.0	9.0	0.0	2.0	0.0	0.0	0.0	0.0	0.0	7.0	0.0	2.0	12.0	14.0	11.0	4.0	0.0	1.0	6.0	3.0	0.0
k__Bacteria;p__Planctomycetes;c__C6	0.0	0.0	0.0	0.0	0.0	0.0	0.0	0.0	0.0	0.0	0.0	0.0	0.0	0.0	0.0	0.0	0.0	0.0	0.0	0.0	39.0	0.0	0.0
k__Bacteria;p__Planctomycetes;c__OM190	0.0	0.0	0.0	0.0	0.0	0.0	0.0	0.0	0.0	0.0	0.0	0.0	0.0	0.0	0.0	0.0	10.0	0.0	0.0	0.0	16.0	3.0	0.0
k__Bacteria;p__Planctomycetes;c__Phycisphaerae	6.0	7.0	30.0	49.0	2.0	10.0	10.0	8.0	17.0	2.0	19.0	16.0	6.0	49.0	72.0	71.0	93.0	34.0	18.0	6.0	12.0	16.0	3.0
k__Bacteria;p__Planctomycetes;c__Planctomycetia	0.0	0.0	28.0	28.0	0.0	0.0	0.0	6.0	0.0	0.0	26.0	12.0	0.0	3.0	13.0	0.0	0.0	20.0	0.0	0.0	8.0	20.0	0.0
k__Bacteria;p__Proteobacteria;c__Alphaproteobacteria	1790.0	386.0	11362.0	11854.0	1563.0	3846.0	2010.0	2110.0	6838.0	751.0	5852.0	3317.0	784.0	6982.0	13215.0	10546.0	7630.0	4002.0	2413.0	832.0	4237.0	3051.0	836.0
k__Bacteria;p__Proteobacteria;c__Betaproteobacteria	791.0	118.0	4981.0	3682.0	386.0	2151.0	1043.0	1097.0	5237.0	419.0	2739.0	1690.0	484.0	3895.0	5886.0	6384.0	3122.0	3687.0	1461.0	394.0	3938.0	1929.0	874.0
k__Bacteria;p__Proteobacteria;c__Deltaproteobacteria	2.0	0.0	130.0	121.0	7.0	29.0	21.0	60.0	48.0	22.0	73.0	71.0	117.0	143.0	299.0	806.0	59.0	233.0	189.0	224.0	967.0	112.0	43.0
k__Bacteria;p__Proteobacteria;c__Epsilonproteobacteria	3162.0	3034.0	749.0	1759.0	16.0	4940.0	5043.0	6996.0	8290.0	12391.0	4947.0	3469.0	7972.0	1212.0	2035.0	1496.0	2918.0	4180.0	36.0	7441.0	1463.0	244.0	15813.0
k__Bacteria;p__Proteobacteria;c__Gammaproteobacteria	1141.0	64.0	4587.0	2898.0	1431.0	1464.0	1022.0	1734.0	6033.0	1830.0	4236.0	3423.0	843.0	4553.0	5443.0	5876.0	3977.0	1740.0	1066.0	1786.0	6808.0	5594.0	1082.0
k__Bacteria;p__SR1;c__Unclassified_SR1	0.0	0.0	0.0	2.0	0.0	0.0	0.0	0.0	0.0	0.0	0.0	0.0	0.0	346.0	0.0	0.0	0.0	60.0	0.0	248.0	0.0	0.0	0.0
k__Bacteria;p__Spirochaetes;c__Spirochaetes	0.0	12.0	68.0	32.0	0.0	122.0	2.0	0.0	24.0	34.0	0.0	38.0	25.0	52.0	0.0	43.0	0.0	34.0	0.0	16.0	115.0	8.0	32.0
k__Bacteria;p__TM7;c__TM7-1	0.0	0.0	22.0	0.0	0.0	0.0	0.0	0.0	0.0	0.0	0.0	0.0	0.0	0.0	0.0	0.0	0.0	0.0	0.0	0.0	0.0	0.0	0.0
k__Bacteria;p__TM7;c__TM7-3	0.0	0.0	43.0	35.0	0.0	8.0	0.0	4.0	0.0	3.0	9.0	25.0	0.0	106.0	23.0	34.0	5.0	0.0	70.0	0.0	19.0	3.0	0.0
k__Bacteria;p__Tenericutes;c__CK-1C4-19	0.0	0.0	47.0	0.0	0.0	7.0	0.0	0.0	0.0	2.0	0.0	4.0	0.0	0.0	0.0	0.0	0.0	5.0	0.0	2.0	0.0	0.0	0.0
k__Bacteria;p__Tenericutes;c__Mollicutes	2.0	85.0	38.0	7.0	0.0	324.0	4.0	25.0	0.0	227.0	28.0	20.0	0.0	0.0	0.0	38.0	0.0	718.0	0.0	4.0	55.0	12.0	77.0
k__Bacteria;p__Tenericutes;c__RF3	0.0	0.0	0.0	0.0	0.0	0.0	0.0	5.0	0.0	3.0	10.0	4.0	0.0	0.0	0.0	0.0	0.0	1.0	0.0	24.0	48.0	3.0	0.0
k__Bacteria;p__Verrucomicrobia;c__Opitutae	0.0	0.0	0.0	0.0	0.0	0.0	0.0	2.0	0.0	9.0	0.0	2.0	0.0	0.0	0.0	0.0	0.0	0.0	0.0	0.0	13.0	0.0	0.0
k__Bacteria;p__Verrucomicrobia;c__Verruco-5	0.0	0.0	2.0	0.0	0.0	0.0	1.0	43.0	2.0	23.0	22.0	36.0	1.0	0.0	0.0	240.0	0.0	2.0	0.0	56.0	216.0	14.0	0.0
k__Bacteria;p__Verrucomicrobia;c__Verrucomicrobiae	0.0	0.0	45.0	21.0	4.0	9.0	18.0	56.0	9.0	10.0	34.0	40.0	3.0	7.0	0.0	149.0	0.0	13.0	0.0	136.0	449.0	41.0	6.0
k__Bacteria;p__WPS-2;c__Unclassified_WPS-2	0.0	0.0	9.0	23.0	0.0	6.0	0.0	0.0	6.0	1.0	13.0	0.0	2.0	10.0	0.0	0.0	12.0	0.0	0.0	0.0	9.0	0.0	0.0
k__Bacteria;p__WS3;c__PRR-12	0.0	0.0	41.0	0.0	0.0	0.0	0.0	0.0	0.0	0.0	0.0	0.0	0.0	0.0	20.0	45.0	0.0	10.0	0.0	0.0	1.0	0.0	0.0
k__Bacteria;p__[Thermi];c__Deinococci	10.0	0.0	74.0	34.0	5.0	40.0	14.0	16.0	53.0	3.0	21.0	14.0	7.0	45.0	73.0	89.0	55.0	15.0	7.0	6.0	25.0	17.0	6.0
