# Supplementary material for: The effects of genital myiasis on the diversity of the vaginal microbiota in female Bactrian camels
Source: BMC Vet Res. 2022 Mar 5;18:87. doi: 10.1186/s12917-022-03189-5 (PMC8897907; doi:10.1186/s12917-022-03189-5)
Supplement: Supplementary file 5 — Additional file 5. [file 12917_2022_3189_MOESM5_ESM.zip › MPL201709200_16s_yy/Treat1/B06_taxa/otu_table_L4.txt]

Taxon	A01	A02	A03	A04	A05	A06	A07	A08	A09	A10	A11	A12	A13	B01	B02	B03	B04	B05	B06	B07	B08	B09	B10
No blast hit;Other;Other;Other	49.0	3915.0	126.0	220.0	210.0	258.0	0.0	405.0	0.0	2.0	8.0	295.0	3188.0	473.0	654.0	259.0	1936.0	361.0	0.0	4120.0	29.0	78.0	0.0
k__Bacteria;p__AD3;c__ABS-6;o__Unclassified_ABS-6	0.0	0.0	0.0	0.0	0.0	0.0	3.0	0.0	0.0	0.0	0.0	6.0	0.0	0.0	0.0	59.0	0.0	0.0	0.0	2.0	0.0	0.0	3.0
k__Bacteria;p__Acidobacteria;c__AT-s54;o__Unclassified_AT-s54	0.0	0.0	0.0	0.0	0.0	0.0	0.0	0.0	0.0	0.0	0.0	0.0	0.0	0.0	0.0	0.0	0.0	0.0	0.0	0.0	10.0	1.0	0.0
k__Bacteria;p__Acidobacteria;c__Acidobacteria-6;o__CCU21	0.0	0.0	0.0	15.0	0.0	12.0	0.0	0.0	0.0	0.0	0.0	0.0	0.0	2.0	0.0	0.0	0.0	0.0	0.0	0.0	36.0	5.0	0.0
k__Bacteria;p__Acidobacteria;c__Acidobacteria-6;o__iii1-15	0.0	0.0	56.0	0.0	0.0	0.0	13.0	0.0	0.0	0.0	0.0	3.0	0.0	16.0	45.0	2.0	0.0	0.0	0.0	0.0	318.0	16.0	0.0
k__Bacteria;p__Acidobacteria;c__Acidobacteriia;o__Acidobacteriales	0.0	0.0	32.0	0.0	0.0	0.0	0.0	0.0	15.0	0.0	0.0	0.0	0.0	0.0	44.0	0.0	0.0	0.0	0.0	0.0	59.0	2.0	0.0
k__Bacteria;p__Acidobacteria;c__BPC102;o__MVS-40	0.0	0.0	13.0	0.0	0.0	0.0	0.0	0.0	0.0	0.0	0.0	0.0	0.0	0.0	0.0	0.0	0.0	0.0	0.0	0.0	0.0	0.0	0.0
k__Bacteria;p__Acidobacteria;c__DA052;o__Ellin6513	0.0	0.0	0.0	0.0	0.0	0.0	3.0	0.0	16.0	0.0	0.0	0.0	0.0	0.0	0.0	0.0	0.0	0.0	6.0	0.0	17.0	0.0	5.0
k__Bacteria;p__Acidobacteria;c__RB25;o__Unclassified_RB25	0.0	0.0	0.0	0.0	0.0	0.0	0.0	0.0	0.0	0.0	0.0	0.0	0.0	0.0	0.0	0.0	0.0	0.0	0.0	0.0	15.0	2.0	0.0
k__Bacteria;p__Acidobacteria;c__Solibacteres;o__Solibacterales	2.0	0.0	59.0	61.0	2.0	8.0	8.0	2.0	5.0	2.0	22.0	19.0	0.0	7.0	64.0	112.0	13.0	27.0	8.0	2.0	81.0	40.0	0.0
k__Bacteria;p__Acidobacteria;c__Sva0725;o__Sva0725	0.0	0.0	0.0	0.0	0.0	0.0	0.0	0.0	0.0	0.0	0.0	0.0	0.0	0.0	0.0	0.0	0.0	0.0	0.0	0.0	11.0	2.0	0.0
k__Bacteria;p__Acidobacteria;c__[Chloracidobacteria];o__DS-100	0.0	0.0	0.0	0.0	0.0	0.0	0.0	0.0	0.0	0.0	0.0	0.0	0.0	0.0	0.0	0.0	0.0	0.0	0.0	0.0	14.0	2.0	0.0
k__Bacteria;p__Acidobacteria;c__[Chloracidobacteria];o__RB41	0.0	0.0	2.0	0.0	0.0	0.0	7.0	0.0	0.0	0.0	0.0	0.0	0.0	0.0	0.0	10.0	0.0	4.0	0.0	0.0	60.0	7.0	0.0
k__Bacteria;p__Actinobacteria;c__Acidimicrobiia;o__Acidimicrobiales	0.0	0.0	12.0	0.0	0.0	0.0	0.0	0.0	35.0	0.0	31.0	0.0	0.0	42.0	0.0	0.0	0.0	20.0	0.0	2.0	85.0	4.0	0.0
k__Bacteria;p__Actinobacteria;c__Actinobacteria;o__Actinomycetales	864.0	3713.0	1830.0	5215.0	3013.0	2048.0	5701.0	4956.0	3452.0	2580.0	3226.0	4809.0	3197.0	1180.0	2337.0	2706.0	2001.0	3050.0	1854.0	1683.0	1384.0	3177.0	3692.0
k__Bacteria;p__Actinobacteria;c__Actinobacteria;o__Bifidobacteriales	0.0	0.0	13.0	0.0	25.0	21.0	0.0	0.0	0.0	0.0	35.0	4.0	1.0	25.0	0.0	0.0	0.0	20.0	5.0	22.0	42.0	2847.0	3.0
k__Bacteria;p__Actinobacteria;c__Coriobacteriia;o__Coriobacteriales	3.0	9.0	22.0	20.0	8.0	2.0	0.0	8.0	33.0	4.0	39.0	17.0	14.0	0.0	0.0	136.0	34.0	21.0	0.0	27.0	51.0	1895.0	6.0
k__Bacteria;p__Actinobacteria;c__Rubrobacteria;o__Rubrobacterales	0.0	0.0	61.0	9.0	0.0	0.0	0.0	5.0	11.0	0.0	3.0	17.0	3.0	3.0	0.0	113.0	0.0	5.0	2.0	4.0	5.0	2.0	0.0
k__Bacteria;p__Actinobacteria;c__Thermoleophilia;o__Gaiellales	0.0	0.0	77.0	0.0	0.0	12.0	0.0	0.0	0.0	0.0	0.0	0.0	0.0	0.0	0.0	0.0	0.0	8.0	0.0	11.0	22.0	0.0	2.0
k__Bacteria;p__Actinobacteria;c__Thermoleophilia;o__Solirubrobacterales	0.0	0.0	0.0	49.0	2.0	0.0	0.0	0.0	0.0	0.0	0.0	1.0	0.0	11.0	0.0	4.0	0.0	0.0	17.0	0.0	2.0	15.0	0.0
k__Bacteria;p__Armatimonadetes;c__0319-6E2;o__Unclassified_0319-6E2	0.0	0.0	0.0	0.0	0.0	0.0	0.0	0.0	0.0	0.0	0.0	0.0	0.0	0.0	0.0	0.0	0.0	0.0	0.0	0.0	10.0	0.0	0.0
k__Bacteria;p__Armatimonadetes;c__Chthonomonadetes;o__Chthonomonadales	0.0	0.0	29.0	12.0	0.0	11.0	0.0	0.0	8.0	2.0	0.0	4.0	0.0	0.0	4.0	3.0	0.0	0.0	0.0	0.0	0.0	0.0	2.0
k__Bacteria;p__Armatimonadetes;c__[Fimbriimonadia];o__[Fimbriimonadales]	0.0	0.0	0.0	8.0	0.0	5.0	2.0	0.0	0.0	0.0	21.0	4.0	0.0	12.0	7.0	11.0	16.0	2.0	3.0	2.0	0.0	0.0	0.0
k__Bacteria;p__Bacteroidetes;c__Bacteroidia;o__Bacteroidales	3906.0	727.0	839.0	427.0	765.0	4125.0	3108.0	1102.0	79.0	2951.0	2692.0	545.0	4765.0	3353.0	519.0	1856.0	2194.0	6043.0	5618.0	3344.0	3676.0	1489.0	936.0
k__Bacteria;p__Bacteroidetes;c__Cytophagia;o__Cytophagales	0.0	0.0	0.0	0.0	0.0	5.0	0.0	0.0	0.0	0.0	0.0	0.0	644.0	2.0	16.0	10.0	10.0	0.0	0.0	3.0	0.0	15.0	0.0
k__Bacteria;p__Bacteroidetes;c__Flavobacteriia;o__Flavobacteriales	2.0	33.0	39.0	34.0	0.0	0.0	0.0	5.0	10.0	341.0	7.0	4.0	0.0	29.0	137.0	24.0	14.0	14.0	0.0	12.0	239.0	156.0	54.0
k__Bacteria;p__Bacteroidetes;c__Sphingobacteriia;o__Sphingobacteriales	5.0	0.0	9.0	48.0	5.0	0.0	4.0	0.0	5.0	0.0	7.0	5.0	0.0	7.0	9.0	5.0	30.0	9.0	0.0	7.0	36.0	17.0	3.0
k__Bacteria;p__Bacteroidetes;c__[Saprospirae];o__[Saprospirales]	340.0	64.0	2308.0	2260.0	148.0	781.0	425.0	276.0	936.0	191.0	789.0	466.0	140.0	1516.0	4037.0	1828.0	1606.0	764.0	393.0	124.0	640.0	521.0	146.0
k__Bacteria;p__Chlamydiae;c__Chlamydiia;o__Chlamydiales	0.0	0.0	21.0	21.0	0.0	0.0	0.0	2.0	0.0	1.0	11.0	3.0	0.0	5.0	37.0	10.0	7.0	0.0	0.0	0.0	2.0	7.0	0.0
k__Bacteria;p__Chlorobi;c__SJA-28;o__Unclassified_SJA-28	0.0	0.0	0.0	5.0	0.0	0.0	0.0	0.0	0.0	0.0	0.0	0.0	0.0	0.0	0.0	0.0	0.0	0.0	0.0	7.0	11.0	13.0	0.0
k__Bacteria;p__Chloroflexi;c__Anaerolineae;o__Anaerolineales	0.0	0.0	12.0	0.0	0.0	0.0	0.0	0.0	0.0	0.0	0.0	0.0	0.0	0.0	0.0	0.0	0.0	0.0	0.0	0.0	0.0	0.0	0.0
k__Bacteria;p__Chloroflexi;c__Anaerolineae;o__CFB-26	0.0	0.0	21.0	0.0	0.0	0.0	0.0	0.0	0.0	0.0	0.0	10.0	0.0	0.0	0.0	0.0	0.0	0.0	0.0	0.0	9.0	14.0	0.0
k__Bacteria;p__Chloroflexi;c__Anaerolineae;o__Caldilineales	0.0	0.0	0.0	0.0	0.0	0.0	0.0	0.0	0.0	0.0	0.0	0.0	0.0	0.0	26.0	0.0	0.0	0.0	0.0	0.0	0.0	0.0	0.0
k__Bacteria;p__Chloroflexi;c__Anaerolineae;o__DRC31	0.0	0.0	0.0	0.0	0.0	0.0	0.0	0.0	0.0	0.0	0.0	0.0	0.0	0.0	0.0	35.0	0.0	0.0	0.0	0.0	0.0	0.0	0.0
k__Bacteria;p__Chloroflexi;c__Anaerolineae;o__GCA004	0.0	0.0	0.0	0.0	0.0	0.0	0.0	0.0	0.0	0.0	0.0	0.0	0.0	0.0	0.0	54.0	0.0	0.0	0.0	0.0	0.0	0.0	0.0
k__Bacteria;p__Chloroflexi;c__Anaerolineae;o__H39	0.0	0.0	0.0	0.0	0.0	14.0	0.0	0.0	0.0	0.0	0.0	0.0	0.0	0.0	0.0	76.0	0.0	0.0	0.0	0.0	8.0	0.0	0.0
k__Bacteria;p__Chloroflexi;c__Anaerolineae;o__S0208	0.0	0.0	0.0	0.0	0.0	0.0	0.0	0.0	0.0	0.0	0.0	0.0	0.0	19.0	0.0	0.0	0.0	0.0	0.0	0.0	0.0	0.0	0.0
k__Bacteria;p__Chloroflexi;c__Anaerolineae;o__SBR1031	2.0	0.0	42.0	32.0	0.0	0.0	0.0	0.0	0.0	0.0	13.0	5.0	0.0	61.0	110.0	0.0	5.0	15.0	28.0	0.0	35.0	4.0	32.0
k__Bacteria;p__Chloroflexi;c__Chloroflexi;o__AKIW781	0.0	0.0	17.0	0.0	0.0	0.0	0.0	0.0	0.0	0.0	0.0	0.0	0.0	0.0	0.0	0.0	0.0	0.0	0.0	0.0	0.0	0.0	0.0
k__Bacteria;p__Chloroflexi;c__Chloroflexi;o__[Roseiflexales]	0.0	2.0	59.0	0.0	0.0	0.0	0.0	0.0	0.0	0.0	0.0	0.0	0.0	0.0	0.0	0.0	0.0	0.0	0.0	0.0	18.0	0.0	0.0
k__Bacteria;p__Chloroflexi;c__Ellin6529;o__Unclassified_Ellin6529	0.0	0.0	3.0	0.0	0.0	0.0	0.0	0.0	0.0	0.0	3.0	0.0	0.0	0.0	0.0	1.0	10.0	0.0	0.0	0.0	25.0	1.0	0.0
k__Bacteria;p__Chloroflexi;c__Gitt-GS-136;o__Unclassified_Gitt-GS-136	0.0	0.0	0.0	0.0	0.0	0.0	0.0	0.0	0.0	0.0	0.0	0.0	0.0	0.0	0.0	0.0	7.0	0.0	0.0	0.0	9.0	0.0	0.0
k__Bacteria;p__Chloroflexi;c__Ktedonobacteria;o__JG30-KF-AS9	0.0	0.0	0.0	0.0	0.0	0.0	0.0	0.0	0.0	0.0	0.0	0.0	0.0	33.0	0.0	0.0	0.0	0.0	0.0	0.0	0.0	0.0	0.0
k__Bacteria;p__Chloroflexi;c__S085;o__Unclassified_S085	0.0	0.0	37.0	0.0	0.0	0.0	0.0	0.0	0.0	0.0	0.0	0.0	0.0	0.0	24.0	0.0	0.0	0.0	0.0	0.0	26.0	0.0	0.0
k__Bacteria;p__Chloroflexi;c__TK10;o__B07_WMSP1	0.0	0.0	0.0	0.0	0.0	0.0	0.0	0.0	0.0	0.0	0.0	0.0	0.0	0.0	0.0	0.0	0.0	0.0	0.0	0.0	13.0	2.0	0.0
k__Bacteria;p__Chloroflexi;c__TK17;o__Unclassified_TK17	0.0	0.0	0.0	0.0	0.0	0.0	0.0	0.0	0.0	0.0	0.0	0.0	0.0	0.0	23.0	0.0	0.0	0.0	0.0	0.0	12.0	1.0	0.0
k__Bacteria;p__Chloroflexi;c__Thermomicrobia;o__JG30-KF-CM45	0.0	0.0	0.0	0.0	0.0	0.0	0.0	0.0	0.0	0.0	0.0	0.0	0.0	0.0	16.0	0.0	2.0	0.0	0.0	0.0	45.0	1.0	3.0
k__Bacteria;p__Cyanobacteria;c__4C0d-2;o__MLE1-12	49.0	8.0	410.0	461.0	27.0	220.0	99.0	76.0	204.0	28.0	175.0	151.0	39.0	317.0	578.0	870.0	342.0	243.0	134.0	47.0	190.0	89.0	41.0
k__Bacteria;p__Cyanobacteria;c__4C0d-2;o__YS2	0.0	0.0	0.0	0.0	0.0	0.0	2.0	10.0	0.0	1.0	21.0	28.0	0.0	14.0	0.0	25.0	15.0	0.0	0.0	3.0	125.0	10.0	0.0
k__Bacteria;p__Cyanobacteria;c__Chloroplast;o__Stramenopiles	0.0	0.0	15.0	17.0	0.0	0.0	0.0	0.0	0.0	0.0	0.0	0.0	0.0	2.0	21.0	0.0	0.0	0.0	0.0	0.0	0.0	0.0	0.0
k__Bacteria;p__Cyanobacteria;c__Chloroplast;o__Streptophyta	7.0	0.0	142.0	61.0	11.0	32.0	15.0	13.0	63.0	6.0	44.0	13.0	5.0	35.0	98.0	28.0	51.0	42.0	27.0	55.0	69.0	7.0	11.0
k__Bacteria;p__Cyanobacteria;c__ML635J-21;o__Unclassified_ML635J-21	0.0	0.0	0.0	15.0	0.0	5.0	0.0	0.0	0.0	0.0	0.0	0.0	0.0	0.0	0.0	0.0	0.0	0.0	0.0	0.0	0.0	0.0	0.0
k__Bacteria;p__Cyanobacteria;c__Oscillatoriophycideae;o__Chroococcales	0.0	0.0	18.0	0.0	0.0	0.0	0.0	0.0	0.0	0.0	0.0	0.0	0.0	0.0	0.0	0.0	0.0	0.0	0.0	0.0	0.0	0.0	0.0
k__Bacteria;p__Deferribacteres;c__Deferribacteres;o__Deferribacterales	0.0	0.0	0.0	0.0	0.0	0.0	0.0	0.0	0.0	13.0	13.0	9.0	0.0	0.0	0.0	0.0	0.0	0.0	0.0	1.0	20.0	4.0	1.0
k__Bacteria;p__Elusimicrobia;c__Elusimicrobia;o__Elusimicrobiales	0.0	0.0	6.0	0.0	0.0	0.0	0.0	0.0	0.0	0.0	0.0	1.0	0.0	0.0	4.0	3.0	2.0	0.0	0.0	4.0	10.0	2.0	2.0
k__Bacteria;p__Fibrobacteres;c__Fibrobacteria;o__258ds10	0.0	0.0	7.0	0.0	0.0	0.0	0.0	0.0	5.0	0.0	0.0	0.0	0.0	0.0	0.0	0.0	0.0	0.0	0.0	0.0	0.0	0.0	0.0
k__Bacteria;p__Fibrobacteres;c__Fibrobacteria;o__Fibrobacterales	0.0	0.0	0.0	0.0	0.0	15.0	0.0	0.0	0.0	3.0	0.0	0.0	0.0	0.0	0.0	0.0	0.0	0.0	0.0	0.0	0.0	0.0	0.0
k__Bacteria;p__Firmicutes;c__Bacilli;o__Bacillales	96.0	9.0	207.0	138.0	23.0	88.0	43.0	36.0	76.0	37.0	94.0	69.0	22.0	170.0	117.0	355.0	331.0	52.0	37.0	38.0	633.0	780.0	9.0
k__Bacteria;p__Firmicutes;c__Bacilli;o__Gemellales	72.0	0.0	19.0	16.0	0.0	0.0	0.0	2.0	0.0	3.0	3.0	0.0	0.0	0.0	3.0	0.0	8.0	0.0	0.0	0.0	16.0	0.0	0.0
k__Bacteria;p__Firmicutes;c__Bacilli;o__Lactobacillales	7560.0	9076.0	8264.0	9832.0	22096.0	7800.0	8194.0	11987.0	8725.0	4730.0	8935.0	14866.0	7917.0	5519.0	2458.0	1089.0	1658.0	2296.0	7307.0	1791.0	2648.0	3247.0	2003.0
k__Bacteria;p__Firmicutes;c__Bacilli;o__Turicibacterales	2.0	0.0	0.0	0.0	3.0	0.0	1.0	11.0	0.0	2.0	35.0	13.0	6.0	31.0	17.0	28.0	0.0	0.0	0.0	9.0	32.0	32.0	0.0
k__Bacteria;p__Firmicutes;c__Clostridia;o__Clostridiales	7910.0	15584.0	6290.0	4003.0	16562.0	4639.0	16032.0	6920.0	2515.0	6444.0	6085.0	4145.0	8349.0	12555.0	1660.0	7819.0	3054.0	6632.0	25535.0	8911.0	11316.0	16882.0	3164.0
k__Bacteria;p__Firmicutes;c__Clostridia;o__Thermoanaerobacterales	0.0	0.0	0.0	0.0	0.0	0.0	0.0	0.0	0.0	0.0	0.0	10.0	0.0	0.0	0.0	0.0	0.0	0.0	0.0	0.0	21.0	2.0	0.0
k__Bacteria;p__Firmicutes;c__Erysipelotrichi;o__Erysipelotrichales	6.0	18.0	51.0	39.0	0.0	33.0	10.0	18.0	22.0	5.0	18.0	4.0	7.0	112.0	30.0	398.0	14.0	68.0	3.0	91.0	139.0	112.0	0.0
k__Bacteria;p__Fusobacteria;c__Fusobacteriia;o__Fusobacteriales	18501.0	9431.0	2787.0	2546.0	11.0	13187.0	3432.0	8239.0	3520.0	13173.0	5870.0	8507.0	7747.0	3243.0	5885.0	2005.0	15028.0	11829.0	59.0	14594.0	4563.0	3441.0	17428.0
k__Bacteria;p__GAL15;c__Unclassified_GAL15;o__Unclassified_GAL15	0.0	0.0	0.0	0.0	0.0	0.0	0.0	0.0	0.0	0.0	0.0	0.0	0.0	0.0	0.0	41.0	0.0	0.0	0.0	0.0	0.0	0.0	0.0
k__Bacteria;p__GN02;c__3BR-5F;o__Unclassified_3BR-5F	18.0	0.0	45.0	184.0	6.0	40.0	18.0	12.0	18.0	7.0	30.0	13.0	9.0	89.0	150.0	179.0	49.0	27.0	36.0	4.0	26.0	39.0	8.0
k__Bacteria;p__Gemmatimonadetes;c__Gemm-1;o__Unclassified_Gemm-1	0.0	0.0	13.0	0.0	0.0	0.0	0.0	0.0	0.0	0.0	0.0	0.0	0.0	0.0	3.0	59.0	13.0	0.0	12.0	0.0	369.0	47.0	0.0
k__Bacteria;p__Gemmatimonadetes;c__Gemm-5;o__Unclassified_Gemm-5	0.0	0.0	0.0	0.0	0.0	0.0	0.0	0.0	0.0	0.0	0.0	0.0	0.0	0.0	0.0	0.0	0.0	0.0	0.0	0.0	10.0	22.0	0.0
k__Bacteria;p__Gemmatimonadetes;c__Gemmatimonadetes;o__C114	0.0	0.0	0.0	0.0	0.0	0.0	0.0	0.0	0.0	0.0	0.0	0.0	0.0	0.0	0.0	0.0	0.0	0.0	0.0	0.0	13.0	0.0	0.0
k__Bacteria;p__Gemmatimonadetes;c__Gemmatimonadetes;o__Ellin5290	0.0	0.0	0.0	19.0	0.0	4.0	0.0	0.0	0.0	0.0	0.0	0.0	0.0	0.0	0.0	0.0	0.0	0.0	0.0	0.0	33.0	2.0	0.0
k__Bacteria;p__Gemmatimonadetes;c__Gemmatimonadetes;o__Gemmatimonadales	0.0	0.0	0.0	0.0	0.0	0.0	0.0	0.0	0.0	0.0	27.0	0.0	0.0	0.0	30.0	0.0	0.0	0.0	0.0	0.0	111.0	4.0	0.0
k__Bacteria;p__Gemmatimonadetes;c__Gemmatimonadetes;o__KD8-87	0.0	0.0	0.0	0.0	0.0	0.0	0.0	0.0	0.0	0.0	0.0	0.0	0.0	0.0	0.0	0.0	0.0	0.0	0.0	0.0	10.0	0.0	0.0
k__Bacteria;p__Gemmatimonadetes;c__Gemmatimonadetes;o__N1423WL	0.0	0.0	0.0	0.0	0.0	0.0	0.0	0.0	0.0	0.0	0.0	0.0	0.0	0.0	0.0	2.0	0.0	0.0	0.0	0.0	95.0	14.0	0.0
k__Bacteria;p__Gemmatimonadetes;c__Gemmatimonadetes;o__Unclassified_Gemmatimonadetes	0.0	0.0	0.0	0.0	0.0	0.0	0.0	0.0	16.0	0.0	0.0	0.0	0.0	0.0	35.0	0.0	0.0	0.0	0.0	0.0	102.0	14.0	0.0
k__Bacteria;p__Lentisphaerae;c__[Lentisphaeria];o__Unclassified_[Lentisphaeria]	0.0	0.0	0.0	0.0	0.0	0.0	0.0	5.0	0.0	2.0	1.0	33.0	0.0	0.0	0.0	0.0	0.0	0.0	0.0	83.0	6.0	0.0	0.0
k__Bacteria;p__Lentisphaerae;c__[Lentisphaeria];o__Victivallales	0.0	0.0	15.0	0.0	0.0	0.0	2.0	42.0	0.0	11.0	16.0	18.0	0.0	0.0	0.0	227.0	0.0	0.0	0.0	65.0	214.0	11.0	0.0
k__Bacteria;p__Lentisphaerae;c__[Lentisphaeria];o__Z20	0.0	0.0	0.0	0.0	0.0	0.0	0.0	1.0	0.0	3.0	1.0	3.0	0.0	0.0	0.0	0.0	0.0	0.0	0.0	5.0	24.0	2.0	0.0
k__Bacteria;p__Nitrospirae;c__Nitrospira;o__Nitrospirales	0.0	0.0	30.0	0.0	0.0	0.0	0.0	0.0	0.0	2.0	8.0	0.0	0.0	32.0	61.0	28.0	2.0	12.0	0.0	0.0	29.0	4.0	2.0
k__Bacteria;p__OD1;c__ABY1;o__Unclassified_ABY1	0.0	0.0	0.0	0.0	0.0	0.0	0.0	0.0	0.0	0.0	10.0	0.0	0.0	0.0	0.0	0.0	0.0	0.0	0.0	0.0	0.0	0.0	0.0
k__Bacteria;p__OD1;c__ZB2;o__Unclassified_ZB2	1.0	0.0	13.0	9.0	0.0	2.0	0.0	0.0	0.0	0.0	0.0	7.0	0.0	2.0	12.0	14.0	11.0	4.0	0.0	1.0	6.0	3.0	0.0
k__Bacteria;p__Planctomycetes;c__C6;o__MVS-107	0.0	0.0	0.0	0.0	0.0	0.0	0.0	0.0	0.0	0.0	0.0	0.0	0.0	0.0	0.0	0.0	0.0	0.0	0.0	0.0	39.0	0.0	0.0
k__Bacteria;p__Planctomycetes;c__OM190;o__CL500-15	0.0	0.0	0.0	0.0	0.0	0.0	0.0	0.0	0.0	0.0	0.0	0.0	0.0	0.0	0.0	0.0	10.0	0.0	0.0	0.0	0.0	0.0	0.0
k__Bacteria;p__Planctomycetes;c__OM190;o__agg27	0.0	0.0	0.0	0.0	0.0	0.0	0.0	0.0	0.0	0.0	0.0	0.0	0.0	0.0	0.0	0.0	0.0	0.0	0.0	0.0	16.0	3.0	0.0
k__Bacteria;p__Planctomycetes;c__Phycisphaerae;o__Phycisphaerales	6.0	7.0	30.0	49.0	2.0	10.0	10.0	8.0	17.0	2.0	19.0	16.0	6.0	49.0	72.0	71.0	93.0	34.0	18.0	6.0	12.0	16.0	3.0
k__Bacteria;p__Planctomycetes;c__Planctomycetia;o__Gemmatales	0.0	0.0	28.0	28.0	0.0	0.0	0.0	6.0	0.0	0.0	26.0	12.0	0.0	3.0	13.0	0.0	0.0	20.0	0.0	0.0	8.0	20.0	0.0
k__Bacteria;p__Proteobacteria;c__Alphaproteobacteria;o__BD7-3	0.0	0.0	0.0	10.0	0.0	7.0	3.0	0.0	0.0	0.0	5.0	3.0	0.0	11.0	9.0	0.0	11.0	4.0	0.0	0.0	0.0	0.0	1.0
k__Bacteria;p__Proteobacteria;c__Alphaproteobacteria;o__Caulobacterales	119.0	33.0	680.0	563.0	34.0	227.0	163.0	132.0	261.0	65.0	393.0	211.0	51.0	531.0	925.0	741.0	520.0	243.0	153.0	57.0	323.0	263.0	64.0
k__Bacteria;p__Proteobacteria;c__Alphaproteobacteria;o__RF32	0.0	0.0	0.0	0.0	0.0	0.0	0.0	5.0	0.0	0.0	0.0	2.0	0.0	0.0	0.0	0.0	0.0	0.0	0.0	4.0	15.0	1.0	0.0
k__Bacteria;p__Proteobacteria;c__Alphaproteobacteria;o__Rhizobiales	1506.0	305.0	9358.0	9954.0	1415.0	3160.0	1654.0	1750.0	6056.0	576.0	4513.0	2720.0	637.0	5173.0	10721.0	8377.0	6202.0	3333.0	1942.0	578.0	3198.0	2323.0	584.0
k__Bacteria;p__Proteobacteria;c__Alphaproteobacteria;o__Rhodobacterales	4.0	2.0	56.0	46.0	63.0	7.0	4.0	9.0	4.0	3.0	0.0	12.0	0.0	5.0	35.0	52.0	27.0	6.0	8.0	11.0	30.0	12.0	83.0
k__Bacteria;p__Proteobacteria;c__Alphaproteobacteria;o__Rhodospirillales	4.0	10.0	120.0	67.0	2.0	34.0	15.0	5.0	54.0	2.0	64.0	20.0	11.0	140.0	94.0	103.0	63.0	54.0	47.0	13.0	101.0	32.0	2.0
k__Bacteria;p__Proteobacteria;c__Alphaproteobacteria;o__Rickettsiales	0.0	0.0	6.0	53.0	0.0	8.0	0.0	0.0	0.0	0.0	0.0	1.0	0.0	2.0	16.0	44.0	8.0	2.0	0.0	0.0	7.0	0.0	0.0
k__Bacteria;p__Proteobacteria;c__Alphaproteobacteria;o__Sphingomonadales	155.0	36.0	1142.0	1161.0	49.0	399.0	171.0	204.0	460.0	102.0	877.0	348.0	82.0	1113.0	1415.0	1214.0	789.0	360.0	255.0	130.0	516.0	418.0	102.0
k__Bacteria;p__Proteobacteria;c__Alphaproteobacteria;o__Unclassified_Alphaproteobacteria	2.0	0.0	0.0	0.0	0.0	4.0	0.0	5.0	3.0	3.0	0.0	0.0	3.0	7.0	0.0	15.0	10.0	0.0	8.0	39.0	47.0	2.0	0.0
k__Bacteria;p__Proteobacteria;c__Betaproteobacteria;o__Burkholderiales	720.0	106.0	4598.0	3339.0	363.0	1997.0	950.0	1030.0	5126.0	399.0	2532.0	1606.0	464.0	3599.0	5037.0	5539.0	2874.0	1933.0	966.0	352.0	3272.0	1775.0	740.0
k__Bacteria;p__Proteobacteria;c__Betaproteobacteria;o__Ellin6067	0.0	0.0	0.0	0.0	0.0	0.0	0.0	0.0	0.0	0.0	0.0	0.0	0.0	0.0	0.0	0.0	0.0	0.0	0.0	0.0	56.0	5.0	0.0
k__Bacteria;p__Proteobacteria;c__Betaproteobacteria;o__Hydrogenophilales	0.0	0.0	3.0	0.0	0.0	0.0	0.0	0.0	2.0	0.0	0.0	0.0	0.0	0.0	0.0	0.0	0.0	0.0	1.0	0.0	0.0	0.0	78.0
k__Bacteria;p__Proteobacteria;c__Betaproteobacteria;o__IS-44	0.0	0.0	0.0	0.0	0.0	0.0	0.0	0.0	0.0	0.0	0.0	0.0	0.0	0.0	0.0	44.0	0.0	0.0	0.0	0.0	3.0	0.0	0.0
k__Bacteria;p__Proteobacteria;c__Betaproteobacteria;o__MND1	0.0	0.0	0.0	0.0	0.0	0.0	0.0	0.0	0.0	0.0	0.0	0.0	0.0	0.0	0.0	44.0	0.0	5.0	0.0	0.0	79.0	4.0	1.0
k__Bacteria;p__Proteobacteria;c__Betaproteobacteria;o__Methylophilales	0.0	0.0	0.0	0.0	0.0	0.0	2.0	0.0	0.0	0.0	0.0	0.0	0.0	0.0	3.0	2.0	0.0	9.0	0.0	0.0	7.0	0.0	0.0
k__Bacteria;p__Proteobacteria;c__Betaproteobacteria;o__Neisseriales	0.0	0.0	22.0	72.0	0.0	5.0	0.0	2.0	7.0	0.0	7.0	8.0	0.0	0.0	242.0	0.0	1.0	1570.0	383.0	3.0	0.0	0.0	0.0
k__Bacteria;p__Proteobacteria;c__Betaproteobacteria;o__Rhodocyclales	71.0	12.0	358.0	271.0	23.0	145.0	91.0	65.0	102.0	20.0	188.0	76.0	20.0	294.0	589.0	702.0	238.0	165.0	111.0	39.0	281.0	130.0	55.0
k__Bacteria;p__Proteobacteria;c__Betaproteobacteria;o__SC-I-84	0.0	0.0	0.0	0.0	0.0	0.0	0.0	0.0	0.0	0.0	12.0	0.0	0.0	2.0	0.0	0.0	9.0	0.0	0.0	0.0	223.0	15.0	0.0
k__Bacteria;p__Proteobacteria;c__Betaproteobacteria;o__Unclassified_Betaproteobacteria	0.0	0.0	0.0	0.0	0.0	4.0	0.0	0.0	0.0	0.0	0.0	0.0	0.0	0.0	15.0	53.0	0.0	5.0	0.0	0.0	17.0	0.0	0.0
k__Bacteria;p__Proteobacteria;c__Deltaproteobacteria;o__BPC076	0.0	0.0	14.0	0.0	0.0	0.0	0.0	0.0	0.0	0.0	0.0	0.0	0.0	0.0	0.0	0.0	0.0	0.0	0.0	0.0	0.0	0.0	0.0
k__Bacteria;p__Proteobacteria;c__Deltaproteobacteria;o__Bdellovibrionales	0.0	0.0	9.0	2.0	0.0	11.0	2.0	0.0	0.0	0.0	7.0	1.0	0.0	0.0	19.0	24.0	9.0	11.0	0.0	0.0	0.0	9.0	0.0
k__Bacteria;p__Proteobacteria;c__Deltaproteobacteria;o__Desulfobacterales	0.0	0.0	0.0	0.0	0.0	0.0	0.0	0.0	0.0	0.0	0.0	0.0	0.0	0.0	0.0	37.0	0.0	0.0	0.0	0.0	11.0	1.0	0.0
k__Bacteria;p__Proteobacteria;c__Deltaproteobacteria;o__Desulfovibrionales	0.0	0.0	0.0	10.0	0.0	0.0	10.0	46.0	3.0	17.0	7.0	56.0	111.0	13.0	0.0	317.0	11.0	88.0	159.0	207.0	606.0	34.0	0.0
k__Bacteria;p__Proteobacteria;c__Deltaproteobacteria;o__Desulfuromonadales	0.0	0.0	0.0	0.0	0.0	0.0	0.0	0.0	0.0	0.0	0.0	0.0	0.0	0.0	18.0	0.0	13.0	0.0	0.0	0.0	0.0	0.0	0.0
k__Bacteria;p__Proteobacteria;c__Deltaproteobacteria;o__GMD14H09	0.0	0.0	0.0	0.0	0.0	0.0	0.0	0.0	0.0	0.0	0.0	0.0	0.0	0.0	0.0	0.0	0.0	54.0	0.0	0.0	0.0	0.0	27.0
k__Bacteria;p__Proteobacteria;c__Deltaproteobacteria;o__MBNT15	0.0	0.0	0.0	0.0	0.0	0.0	0.0	0.0	0.0	0.0	0.0	0.0	0.0	0.0	20.0	37.0	0.0	0.0	0.0	0.0	0.0	0.0	0.0
k__Bacteria;p__Proteobacteria;c__Deltaproteobacteria;o__MIZ46	0.0	0.0	14.0	13.0	0.0	0.0	3.0	0.0	8.0	0.0	6.0	3.0	2.0	0.0	38.0	0.0	10.0	0.0	0.0	1.0	9.0	8.0	0.0
k__Bacteria;p__Proteobacteria;c__Deltaproteobacteria;o__Myxococcales	2.0	0.0	93.0	96.0	7.0	18.0	6.0	14.0	37.0	5.0	43.0	11.0	4.0	100.0	164.0	292.0	16.0	80.0	30.0	16.0	291.0	58.0	3.0
k__Bacteria;p__Proteobacteria;c__Deltaproteobacteria;o__NB1-j	0.0	0.0	0.0	0.0	0.0	0.0	0.0	0.0	0.0	0.0	0.0	0.0	0.0	14.0	16.0	46.0	0.0	0.0	0.0	0.0	14.0	0.0	13.0
k__Bacteria;p__Proteobacteria;c__Deltaproteobacteria;o__Spirobacillales	0.0	0.0	0.0	0.0	0.0	0.0	0.0	0.0	0.0	0.0	10.0	0.0	0.0	0.0	0.0	0.0	0.0	0.0	0.0	0.0	0.0	0.0	0.0
k__Bacteria;p__Proteobacteria;c__Deltaproteobacteria;o__Syntrophobacterales	0.0	0.0	0.0	0.0	0.0	0.0	0.0	0.0	0.0	0.0	0.0	0.0	0.0	16.0	24.0	53.0	0.0	0.0	0.0	0.0	36.0	2.0	0.0
k__Bacteria;p__Proteobacteria;c__Epsilonproteobacteria;o__Campylobacterales	3162.0	3034.0	749.0	1759.0	16.0	4940.0	5043.0	6996.0	8290.0	12391.0	4947.0	3469.0	7972.0	1212.0	2035.0	1496.0	2918.0	4180.0	36.0	7441.0	1463.0	244.0	15813.0
k__Bacteria;p__Proteobacteria;c__Gammaproteobacteria;o__Aeromonadales	5.0	0.0	173.0	12.0	4.0	6.0	5.0	2.0	10.0	7.0	37.0	22.0	0.0	13.0	127.0	106.0	52.0	54.0	20.0	7.0	43.0	41.0	5.0
k__Bacteria;p__Proteobacteria;c__Gammaproteobacteria;o__Alteromonadales	0.0	0.0	24.0	0.0	0.0	31.0	0.0	0.0	0.0	0.0	0.0	0.0	0.0	0.0	0.0	20.0	2.0	12.0	0.0	0.0	4.0	1.0	1.0
k__Bacteria;p__Proteobacteria;c__Gammaproteobacteria;o__Cardiobacteriales	0.0	0.0	0.0	0.0	0.0	0.0	0.0	0.0	0.0	0.0	0.0	0.0	0.0	0.0	0.0	0.0	0.0	0.0	0.0	204.0	0.0	0.0	0.0
k__Bacteria;p__Proteobacteria;c__Gammaproteobacteria;o__Enterobacteriales	95.0	2.0	234.0	713.0	5.0	20.0	30.0	982.0	34.0	8.0	8.0	821.0	22.0	1675.0	84.0	844.0	16.0	86.0	217.0	56.0	2864.0	801.0	1.0
k__Bacteria;p__Proteobacteria;c__Gammaproteobacteria;o__HOC36	0.0	0.0	0.0	0.0	0.0	0.0	0.0	0.0	0.0	0.0	0.0	0.0	0.0	0.0	0.0	0.0	0.0	0.0	0.0	0.0	15.0	0.0	0.0
k__Bacteria;p__Proteobacteria;c__Gammaproteobacteria;o__Oceanospirillales	2.0	0.0	6.0	0.0	0.0	0.0	0.0	0.0	0.0	0.0	2.0	0.0	0.0	0.0	0.0	0.0	12.0	0.0	0.0	0.0	0.0	0.0	0.0
k__Bacteria;p__Proteobacteria;c__Gammaproteobacteria;o__Pasteurellales	570.0	0.0	81.0	1.0	0.0	7.0	3.0	0.0	7.0	2.0	3.0	6.0	0.0	13.0	0.0	0.0	9.0	0.0	30.0	35.0	1406.0	143.0	0.0
k__Bacteria;p__Proteobacteria;c__Gammaproteobacteria;o__Pseudomonadales	159.0	11.0	2143.0	972.0	1241.0	716.0	718.0	452.0	4866.0	1676.0	3567.0	2113.0	711.0	1609.0	899.0	1739.0	1237.0	787.0	242.0	1229.0	1563.0	3909.0	905.0
k__Bacteria;p__Proteobacteria;c__Gammaproteobacteria;o__Thiotrichales	0.0	0.0	15.0	0.0	0.0	0.0	0.0	0.0	0.0	0.0	0.0	0.0	0.0	0.0	0.0	51.0	4.0	0.0	4.0	0.0	16.0	2.0	0.0
k__Bacteria;p__Proteobacteria;c__Gammaproteobacteria;o__Unclassified_Gammaproteobacteria	2.0	0.0	1.0	0.0	0.0	0.0	0.0	0.0	0.0	0.0	0.0	0.0	0.0	9.0	0.0	0.0	9.0	0.0	0.0	3.0	0.0	0.0	0.0
k__Bacteria;p__Proteobacteria;c__Gammaproteobacteria;o__Vibrionales	0.0	0.0	27.0	0.0	0.0	0.0	0.0	0.0	0.0	0.0	0.0	0.0	0.0	0.0	0.0	0.0	0.0	0.0	0.0	0.0	0.0	4.0	0.0
k__Bacteria;p__Proteobacteria;c__Gammaproteobacteria;o__Xanthomonadales	308.0	51.0	1883.0	1200.0	181.0	684.0	266.0	298.0	1116.0	137.0	619.0	461.0	110.0	1234.0	4333.0	3096.0	2636.0	801.0	553.0	252.0	897.0	693.0	170.0
k__Bacteria;p__Proteobacteria;c__Gammaproteobacteria;o__[Marinicellales]	0.0	0.0	0.0	0.0	0.0	0.0	0.0	0.0	0.0	0.0	0.0	0.0	0.0	0.0	0.0	20.0	0.0	0.0	0.0	0.0	0.0	0.0	0.0
k__Bacteria;p__SR1;c__Unclassified_SR1;o__Unclassified_SR1	0.0	0.0	0.0	2.0	0.0	0.0	0.0	0.0	0.0	0.0	0.0	0.0	0.0	346.0	0.0	0.0	0.0	60.0	0.0	248.0	0.0	0.0	0.0
k__Bacteria;p__Spirochaetes;c__Spirochaetes;o__Sphaerochaetales	0.0	0.0	0.0	0.0	0.0	69.0	0.0	0.0	0.0	0.0	0.0	0.0	0.0	0.0	0.0	0.0	0.0	0.0	0.0	0.0	0.0	0.0	0.0
k__Bacteria;p__Spirochaetes;c__Spirochaetes;o__Spirochaetales	0.0	12.0	68.0	32.0	0.0	53.0	2.0	0.0	24.0	34.0	0.0	38.0	25.0	52.0	0.0	43.0	0.0	34.0	0.0	16.0	115.0	8.0	32.0
k__Bacteria;p__TM7;c__TM7-1;o__Unclassified_TM7-1	0.0	0.0	22.0	0.0	0.0	0.0	0.0	0.0	0.0	0.0	0.0	0.0	0.0	0.0	0.0	0.0	0.0	0.0	0.0	0.0	0.0	0.0	0.0
k__Bacteria;p__TM7;c__TM7-3;o__CW040	0.0	0.0	43.0	27.0	0.0	0.0	0.0	2.0	0.0	0.0	9.0	25.0	0.0	82.0	23.0	34.0	5.0	0.0	0.0	0.0	19.0	2.0	0.0
k__Bacteria;p__TM7;c__TM7-3;o__Unclassified_TM7-3	0.0	0.0	0.0	8.0	0.0	8.0	0.0	2.0	0.0	3.0	0.0	0.0	0.0	24.0	0.0	0.0	0.0	0.0	70.0	0.0	0.0	1.0	0.0
k__Bacteria;p__Tenericutes;c__CK-1C4-19;o__Unclassified_CK-1C4-19	0.0	0.0	47.0	0.0	0.0	7.0	0.0	0.0	0.0	2.0	0.0	4.0	0.0	0.0	0.0	0.0	0.0	5.0	0.0	2.0	0.0	0.0	0.0
k__Bacteria;p__Tenericutes;c__Mollicutes;o__Acholeplasmatales	2.0	85.0	38.0	0.0	0.0	324.0	0.0	0.0	0.0	226.0	4.0	0.0	0.0	0.0	0.0	0.0	0.0	574.0	0.0	0.0	0.0	0.0	12.0
k__Bacteria;p__Tenericutes;c__Mollicutes;o__Mycoplasmatales	0.0	0.0	0.0	0.0	0.0	0.0	0.0	0.0	0.0	0.0	0.0	0.0	0.0	0.0	0.0	0.0	0.0	144.0	0.0	0.0	0.0	0.0	65.0
k__Bacteria;p__Tenericutes;c__Mollicutes;o__RF39	0.0	0.0	0.0	7.0	0.0	0.0	4.0	25.0	0.0	1.0	24.0	17.0	0.0	0.0	0.0	38.0	0.0	0.0	0.0	4.0	44.0	12.0	0.0
k__Bacteria;p__Tenericutes;c__Mollicutes;o__Unclassified_Mollicutes	0.0	0.0	0.0	0.0	0.0	0.0	0.0	0.0	0.0	0.0	0.0	3.0	0.0	0.0	0.0	0.0	0.0	0.0	0.0	0.0	11.0	0.0	0.0
k__Bacteria;p__Tenericutes;c__RF3;o__ML615J-28	0.0	0.0	0.0	0.0	0.0	0.0	0.0	5.0	0.0	3.0	10.0	4.0	0.0	0.0	0.0	0.0	0.0	1.0	0.0	24.0	48.0	3.0	0.0
k__Bacteria;p__Verrucomicrobia;c__Opitutae;o__[Cerasicoccales]	0.0	0.0	0.0	0.0	0.0	0.0	0.0	2.0	0.0	9.0	0.0	2.0	0.0	0.0	0.0	0.0	0.0	0.0	0.0	0.0	13.0	0.0	0.0
k__Bacteria;p__Verrucomicrobia;c__Verruco-5;o__WCHB1-41	0.0	0.0	2.0	0.0	0.0	0.0	1.0	43.0	2.0	23.0	22.0	36.0	1.0	0.0	0.0	240.0	0.0	2.0	0.0	56.0	216.0	14.0	0.0
k__Bacteria;p__Verrucomicrobia;c__Verrucomicrobiae;o__Verrucomicrobiales	0.0	0.0	45.0	21.0	4.0	9.0	18.0	56.0	9.0	10.0	34.0	40.0	3.0	7.0	0.0	149.0	0.0	13.0	0.0	136.0	449.0	41.0	6.0
k__Bacteria;p__WPS-2;c__Unclassified_WPS-2;o__Unclassified_WPS-2	0.0	0.0	9.0	23.0	0.0	6.0	0.0	0.0	6.0	1.0	13.0	0.0	2.0	10.0	0.0	0.0	12.0	0.0	0.0	0.0	9.0	0.0	0.0
k__Bacteria;p__WS3;c__PRR-12;o__Sediment-1	0.0	0.0	41.0	0.0	0.0	0.0	0.0	0.0	0.0	0.0	0.0	0.0	0.0	0.0	20.0	45.0	0.0	10.0	0.0	0.0	1.0	0.0	0.0
k__Bacteria;p__[Thermi];c__Deinococci;o__Deinococcales	8.0	0.0	67.0	34.0	5.0	40.0	14.0	12.0	14.0	3.0	21.0	14.0	7.0	28.0	73.0	89.0	55.0	12.0	7.0	2.0	25.0	17.0	6.0
k__Bacteria;p__[Thermi];c__Deinococci;o__Thermales	2.0	0.0	7.0	0.0	0.0	0.0	0.0	4.0	39.0	0.0	0.0	0.0	0.0	17.0	0.0	0.0	0.0	3.0	0.0	4.0	0.0	0.0	0.0
