# Supplementary material for: The effects of genital myiasis on the diversity of the vaginal microbiota in female Bactrian camels
Source: BMC Vet Res. 2022 Mar 5;18:87. doi: 10.1186/s12917-022-03189-5 (PMC8897907; doi:10.1186/s12917-022-03189-5)
Supplement: Supplementary file 5 — Additional file 5. [file 12917_2022_3189_MOESM5_ESM.zip › MPL201709200_16s_yy/Treat1/B06_taxa/otu_table_L5.txt]

Taxon	A01	A02	A03	A04	A05	A06	A07	A08	A09	A10	A11	A12	A13	B01	B02	B03	B04	B05	B06	B07	B08	B09	B10
No blast hit;Other;Other;Other;Other	49.0	3915.0	126.0	220.0	210.0	258.0	0.0	405.0	0.0	2.0	8.0	295.0	3188.0	473.0	654.0	259.0	1936.0	361.0	0.0	4120.0	29.0	78.0	0.0
k__Bacteria;p__AD3;c__ABS-6;o__Unclassified_ABS-6;f__Unclassified_ABS-6	0.0	0.0	0.0	0.0	0.0	0.0	3.0	0.0	0.0	0.0	0.0	6.0	0.0	0.0	0.0	59.0	0.0	0.0	0.0	2.0	0.0	0.0	3.0
k__Bacteria;p__Acidobacteria;c__AT-s54;o__Unclassified_AT-s54;f__Unclassified_AT-s54	0.0	0.0	0.0	0.0	0.0	0.0	0.0	0.0	0.0	0.0	0.0	0.0	0.0	0.0	0.0	0.0	0.0	0.0	0.0	0.0	10.0	1.0	0.0
k__Bacteria;p__Acidobacteria;c__Acidobacteria-6;o__CCU21;f__Unclassified_CCU21	0.0	0.0	0.0	15.0	0.0	12.0	0.0	0.0	0.0	0.0	0.0	0.0	0.0	2.0	0.0	0.0	0.0	0.0	0.0	0.0	36.0	5.0	0.0
k__Bacteria;p__Acidobacteria;c__Acidobacteria-6;o__iii1-15;f__RB40	0.0	0.0	0.0	0.0	0.0	0.0	0.0	0.0	0.0	0.0	0.0	0.0	0.0	0.0	0.0	0.0	0.0	0.0	0.0	0.0	11.0	0.0	0.0
k__Bacteria;p__Acidobacteria;c__Acidobacteria-6;o__iii1-15;f__Unclassified_iii1-15	0.0	0.0	39.0	0.0	0.0	0.0	13.0	0.0	0.0	0.0	0.0	3.0	0.0	16.0	45.0	2.0	0.0	0.0	0.0	0.0	293.0	15.0	0.0
k__Bacteria;p__Acidobacteria;c__Acidobacteria-6;o__iii1-15;f__mb2424	0.0	0.0	17.0	0.0	0.0	0.0	0.0	0.0	0.0	0.0	0.0	0.0	0.0	0.0	0.0	0.0	0.0	0.0	0.0	0.0	14.0	1.0	0.0
k__Bacteria;p__Acidobacteria;c__Acidobacteriia;o__Acidobacteriales;f__Koribacteraceae	0.0	0.0	32.0	0.0	0.0	0.0	0.0	0.0	15.0	0.0	0.0	0.0	0.0	0.0	44.0	0.0	0.0	0.0	0.0	0.0	59.0	2.0	0.0
k__Bacteria;p__Acidobacteria;c__BPC102;o__MVS-40;f__Unclassified_MVS-40	0.0	0.0	13.0	0.0	0.0	0.0	0.0	0.0	0.0	0.0	0.0	0.0	0.0	0.0	0.0	0.0	0.0	0.0	0.0	0.0	0.0	0.0	0.0
k__Bacteria;p__Acidobacteria;c__DA052;o__Ellin6513;f__Unclassified_Ellin6513	0.0	0.0	0.0	0.0	0.0	0.0	3.0	0.0	16.0	0.0	0.0	0.0	0.0	0.0	0.0	0.0	0.0	0.0	6.0	0.0	17.0	0.0	5.0
k__Bacteria;p__Acidobacteria;c__RB25;o__Unclassified_RB25;f__Unclassified_RB25	0.0	0.0	0.0	0.0	0.0	0.0	0.0	0.0	0.0	0.0	0.0	0.0	0.0	0.0	0.0	0.0	0.0	0.0	0.0	0.0	15.0	2.0	0.0
k__Bacteria;p__Acidobacteria;c__Solibacteres;o__Solibacterales;f__AKIW659	0.0	0.0	0.0	0.0	0.0	0.0	0.0	0.0	0.0	0.0	0.0	0.0	0.0	0.0	0.0	0.0	0.0	0.0	0.0	0.0	0.0	14.0	0.0
k__Bacteria;p__Acidobacteria;c__Solibacteres;o__Solibacterales;f__PAUC26f	0.0	0.0	0.0	0.0	0.0	0.0	0.0	0.0	0.0	0.0	0.0	0.0	0.0	0.0	0.0	0.0	0.0	20.0	0.0	0.0	0.0	0.0	0.0
k__Bacteria;p__Acidobacteria;c__Solibacteres;o__Solibacterales;f__Solibacteraceae	0.0	0.0	0.0	0.0	0.0	0.0	0.0	0.0	0.0	0.0	3.0	0.0	0.0	0.0	0.0	0.0	0.0	0.0	1.0	0.0	32.0	4.0	0.0
k__Bacteria;p__Acidobacteria;c__Solibacteres;o__Solibacterales;f__Unclassified_Solibacterales	2.0	0.0	59.0	61.0	2.0	8.0	8.0	2.0	5.0	2.0	19.0	19.0	0.0	7.0	64.0	112.0	13.0	7.0	7.0	2.0	49.0	22.0	0.0
k__Bacteria;p__Acidobacteria;c__Sva0725;o__Sva0725;f__Unclassified_Sva0725	0.0	0.0	0.0	0.0	0.0	0.0	0.0	0.0	0.0	0.0	0.0	0.0	0.0	0.0	0.0	0.0	0.0	0.0	0.0	0.0	11.0	2.0	0.0
k__Bacteria;p__Acidobacteria;c__[Chloracidobacteria];o__DS-100;f__Unclassified_DS-100	0.0	0.0	0.0	0.0	0.0	0.0	0.0	0.0	0.0	0.0	0.0	0.0	0.0	0.0	0.0	0.0	0.0	0.0	0.0	0.0	14.0	2.0	0.0
k__Bacteria;p__Acidobacteria;c__[Chloracidobacteria];o__RB41;f__Ellin6075	0.0	0.0	0.0	0.0	0.0	0.0	0.0	0.0	0.0	0.0	0.0	0.0	0.0	0.0	0.0	0.0	0.0	4.0	0.0	0.0	10.0	0.0	0.0
k__Bacteria;p__Acidobacteria;c__[Chloracidobacteria];o__RB41;f__Unclassified_RB41	0.0	0.0	2.0	0.0	0.0	0.0	7.0	0.0	0.0	0.0	0.0	0.0	0.0	0.0	0.0	10.0	0.0	0.0	0.0	0.0	50.0	7.0	0.0
k__Bacteria;p__Actinobacteria;c__Acidimicrobiia;o__Acidimicrobiales;f__C111	0.0	0.0	0.0	0.0	0.0	0.0	0.0	0.0	0.0	0.0	0.0	0.0	0.0	0.0	0.0	0.0	0.0	18.0	0.0	0.0	9.0	2.0	0.0
k__Bacteria;p__Actinobacteria;c__Acidimicrobiia;o__Acidimicrobiales;f__EB1017	0.0	0.0	0.0	0.0	0.0	0.0	0.0	0.0	0.0	0.0	17.0	0.0	0.0	0.0	0.0	0.0	0.0	0.0	0.0	0.0	30.0	2.0	0.0
k__Bacteria;p__Actinobacteria;c__Acidimicrobiia;o__Acidimicrobiales;f__Unclassified_Acidimicrobiales	0.0	0.0	12.0	0.0	0.0	0.0	0.0	0.0	35.0	0.0	14.0	0.0	0.0	42.0	0.0	0.0	0.0	2.0	0.0	2.0	46.0	0.0	0.0
k__Bacteria;p__Actinobacteria;c__Actinobacteria;o__Actinomycetales;f__Actinomycetaceae	77.0	1221.0	396.0	123.0	607.0	882.0	2002.0	438.0	422.0	1107.0	928.0	276.0	844.0	110.0	298.0	256.0	355.0	2254.0	508.0	505.0	415.0	817.0	1606.0
k__Bacteria;p__Actinobacteria;c__Actinobacteria;o__Actinomycetales;f__Actinosynnemataceae	0.0	0.0	29.0	0.0	0.0	0.0	0.0	0.0	0.0	0.0	0.0	0.0	0.0	0.0	0.0	0.0	21.0	0.0	0.0	6.0	0.0	0.0	3.0
k__Bacteria;p__Actinobacteria;c__Actinobacteria;o__Actinomycetales;f__Bogoriellaceae	0.0	0.0	0.0	0.0	4.0	0.0	5.0	0.0	0.0	0.0	9.0	0.0	0.0	0.0	0.0	0.0	2.0	0.0	0.0	14.0	0.0	0.0	0.0
k__Bacteria;p__Actinobacteria;c__Actinobacteria;o__Actinomycetales;f__Brevibacteriaceae	7.0	0.0	33.0	232.0	0.0	0.0	6.0	8.0	23.0	0.0	4.0	0.0	4.0	7.0	49.0	100.0	68.0	5.0	6.0	3.0	36.0	4.0	0.0
k__Bacteria;p__Actinobacteria;c__Actinobacteria;o__Actinomycetales;f__Cellulomonadaceae	0.0	0.0	0.0	0.0	2.0	0.0	0.0	0.0	0.0	3.0	0.0	12.0	0.0	0.0	0.0	29.0	0.0	0.0	0.0	1.0	35.0	5.0	0.0
k__Bacteria;p__Actinobacteria;c__Actinobacteria;o__Actinomycetales;f__Corynebacteriaceae	542.0	2285.0	369.0	1492.0	1228.0	294.0	3397.0	4207.0	1816.0	1277.0	1463.0	4019.0	2175.0	296.0	98.0	168.0	522.0	140.0	975.0	969.0	154.0	420.0	314.0
k__Bacteria;p__Actinobacteria;c__Actinobacteria;o__Actinomycetales;f__Dermabacteraceae	3.0	0.0	0.0	6.0	0.0	0.0	0.0	3.0	6.0	2.0	7.0	22.0	0.0	0.0	0.0	0.0	19.0	0.0	16.0	7.0	0.0	0.0	0.0
k__Bacteria;p__Actinobacteria;c__Actinobacteria;o__Actinomycetales;f__Dietziaceae	4.0	0.0	3.0	20.0	2.0	17.0	0.0	2.0	0.0	0.0	8.0	0.0	0.0	38.0	6.0	45.0	0.0	0.0	7.0	5.0	4.0	0.0	0.0
k__Bacteria;p__Actinobacteria;c__Actinobacteria;o__Actinomycetales;f__Geodermatophilaceae	8.0	2.0	0.0	0.0	2.0	0.0	2.0	0.0	0.0	0.0	0.0	24.0	3.0	20.0	42.0	2.0	6.0	6.0	6.0	4.0	0.0	0.0	0.0
k__Bacteria;p__Actinobacteria;c__Actinobacteria;o__Actinomycetales;f__Intrasporangiaceae	0.0	0.0	0.0	0.0	0.0	5.0	0.0	5.0	0.0	2.0	7.0	4.0	3.0	0.0	0.0	0.0	0.0	0.0	0.0	2.0	18.0	2.0	0.0
k__Bacteria;p__Actinobacteria;c__Actinobacteria;o__Actinomycetales;f__Microbacteriaceae	34.0	5.0	119.0	269.0	34.0	82.0	71.0	77.0	349.0	36.0	169.0	104.0	21.0	115.0	768.0	307.0	252.0	105.0	70.0	33.0	187.0	68.0	26.0
k__Bacteria;p__Actinobacteria;c__Actinobacteria;o__Actinomycetales;f__Micrococcaceae	26.0	149.0	270.0	2171.0	1060.0	215.0	18.0	7.0	34.0	4.0	53.0	18.0	6.0	26.0	182.0	106.0	66.0	164.0	19.0	16.0	74.0	1651.0	1626.0
k__Bacteria;p__Actinobacteria;c__Actinobacteria;o__Actinomycetales;f__Micromonosporaceae	8.0	3.0	18.0	0.0	2.0	0.0	0.0	0.0	12.0	0.0	0.0	11.0	0.0	34.0	0.0	91.0	0.0	16.0	0.0	0.0	9.0	0.0	0.0
k__Bacteria;p__Actinobacteria;c__Actinobacteria;o__Actinomycetales;f__Mycobacteriaceae	4.0	0.0	20.0	7.0	0.0	11.0	9.0	0.0	0.0	0.0	0.0	0.0	2.0	26.0	19.0	35.0	2.0	18.0	3.0	7.0	23.0	7.0	2.0
k__Bacteria;p__Actinobacteria;c__Actinobacteria;o__Actinomycetales;f__Nakamurellaceae	0.0	0.0	0.0	5.0	0.0	0.0	0.0	0.0	4.0	0.0	0.0	0.0	0.0	0.0	0.0	0.0	0.0	11.0	0.0	0.0	0.0	0.0	0.0
k__Bacteria;p__Actinobacteria;c__Actinobacteria;o__Actinomycetales;f__Nocardiaceae	3.0	0.0	95.0	176.0	0.0	316.0	28.0	31.0	129.0	53.0	70.0	90.0	40.0	67.0	272.0	388.0	215.0	59.0	98.0	8.0	9.0	7.0	12.0
k__Bacteria;p__Actinobacteria;c__Actinobacteria;o__Actinomycetales;f__Nocardioidaceae	0.0	0.0	32.0	0.0	36.0	2.0	31.0	16.0	88.0	19.0	165.0	91.0	19.0	0.0	44.0	10.0	3.0	0.0	4.0	24.0	37.0	8.0	16.0
k__Bacteria;p__Actinobacteria;c__Actinobacteria;o__Actinomycetales;f__Propionibacteriaceae	28.0	31.0	63.0	68.0	0.0	27.0	21.0	29.0	12.0	40.0	40.0	8.0	41.0	8.0	31.0	23.0	0.0	52.0	0.0	19.0	79.0	10.0	47.0
k__Bacteria;p__Actinobacteria;c__Actinobacteria;o__Actinomycetales;f__Pseudonocardiaceae	104.0	15.0	267.0	410.0	31.0	159.0	97.0	118.0	529.0	31.0	227.0	120.0	33.0	323.0	511.0	898.0	352.0	194.0	131.0	41.0	226.0	149.0	33.0
k__Bacteria;p__Actinobacteria;c__Actinobacteria;o__Actinomycetales;f__Sporichthyaceae	0.0	0.0	8.0	0.0	0.0	0.0	0.0	0.0	0.0	3.0	0.0	0.0	0.0	0.0	0.0	0.0	0.0	0.0	0.0	0.0	9.0	0.0	0.0
k__Bacteria;p__Actinobacteria;c__Actinobacteria;o__Actinomycetales;f__Streptomycetaceae	15.0	2.0	108.0	88.0	2.0	38.0	14.0	13.0	10.0	3.0	51.0	10.0	3.0	110.0	2.0	247.0	82.0	25.0	11.0	15.0	32.0	28.0	5.0
k__Bacteria;p__Actinobacteria;c__Actinobacteria;o__Actinomycetales;f__Unclassified_Actinomycetales	1.0	0.0	0.0	148.0	3.0	0.0	0.0	2.0	4.0	0.0	25.0	0.0	0.0	0.0	15.0	1.0	33.0	1.0	0.0	4.0	26.0	1.0	2.0
k__Bacteria;p__Actinobacteria;c__Actinobacteria;o__Actinomycetales;f__Yaniellaceae	0.0	0.0	0.0	0.0	0.0	0.0	0.0	0.0	14.0	0.0	0.0	0.0	3.0	0.0	0.0	0.0	3.0	0.0	0.0	0.0	11.0	0.0	0.0
k__Bacteria;p__Actinobacteria;c__Actinobacteria;o__Bifidobacteriales;f__Bifidobacteriaceae	0.0	0.0	13.0	0.0	25.0	21.0	0.0	0.0	0.0	0.0	35.0	4.0	1.0	25.0	0.0	0.0	0.0	20.0	5.0	22.0	42.0	2847.0	3.0
k__Bacteria;p__Actinobacteria;c__Coriobacteriia;o__Coriobacteriales;f__Coriobacteriaceae	3.0	9.0	22.0	20.0	8.0	2.0	0.0	8.0	33.0	4.0	39.0	17.0	14.0	0.0	0.0	136.0	34.0	21.0	0.0	27.0	51.0	1895.0	6.0
k__Bacteria;p__Actinobacteria;c__Rubrobacteria;o__Rubrobacterales;f__Rubrobacteraceae	0.0	0.0	61.0	9.0	0.0	0.0	0.0	5.0	11.0	0.0	3.0	17.0	3.0	3.0	0.0	113.0	0.0	5.0	2.0	4.0	5.0	2.0	0.0
k__Bacteria;p__Actinobacteria;c__Thermoleophilia;o__Gaiellales;f__Gaiellaceae	0.0	0.0	77.0	0.0	0.0	12.0	0.0	0.0	0.0	0.0	0.0	0.0	0.0	0.0	0.0	0.0	0.0	0.0	0.0	8.0	22.0	0.0	2.0
k__Bacteria;p__Actinobacteria;c__Thermoleophilia;o__Gaiellales;f__Unclassified_Gaiellales	0.0	0.0	0.0	0.0	0.0	0.0	0.0	0.0	0.0	0.0	0.0	0.0	0.0	0.0	0.0	0.0	0.0	8.0	0.0	3.0	0.0	0.0	0.0
k__Bacteria;p__Actinobacteria;c__Thermoleophilia;o__Solirubrobacterales;f__Solirubrobacteraceae	0.0	0.0	0.0	0.0	2.0	0.0	0.0	0.0	0.0	0.0	0.0	0.0	0.0	11.0	0.0	0.0	0.0	0.0	3.0	0.0	0.0	0.0	0.0
k__Bacteria;p__Actinobacteria;c__Thermoleophilia;o__Solirubrobacterales;f__Unclassified_Solirubrobacterales	0.0	0.0	0.0	49.0	0.0	0.0	0.0	0.0	0.0	0.0	0.0	1.0	0.0	0.0	0.0	4.0	0.0	0.0	14.0	0.0	2.0	15.0	0.0
k__Bacteria;p__Armatimonadetes;c__0319-6E2;o__Unclassified_0319-6E2;f__Unclassified_0319-6E2	0.0	0.0	0.0	0.0	0.0	0.0	0.0	0.0	0.0	0.0	0.0	0.0	0.0	0.0	0.0	0.0	0.0	0.0	0.0	0.0	10.0	0.0	0.0
k__Bacteria;p__Armatimonadetes;c__Chthonomonadetes;o__Chthonomonadales;f__Chthonomonadaceae	0.0	0.0	29.0	12.0	0.0	11.0	0.0	0.0	8.0	2.0	0.0	4.0	0.0	0.0	4.0	3.0	0.0	0.0	0.0	0.0	0.0	0.0	2.0
k__Bacteria;p__Armatimonadetes;c__[Fimbriimonadia];o__[Fimbriimonadales];f__[Fimbriimonadaceae]	0.0	0.0	0.0	8.0	0.0	5.0	2.0	0.0	0.0	0.0	21.0	4.0	0.0	12.0	7.0	11.0	16.0	2.0	3.0	2.0	0.0	0.0	0.0
k__Bacteria;p__Bacteroidetes;c__Bacteroidia;o__Bacteroidales;f__BA008	0.0	0.0	17.0	0.0	0.0	0.0	0.0	0.0	0.0	0.0	0.0	0.0	0.0	0.0	0.0	0.0	0.0	0.0	0.0	0.0	0.0	0.0	0.0
k__Bacteria;p__Bacteroidetes;c__Bacteroidia;o__Bacteroidales;f__BS11	0.0	0.0	0.0	0.0	0.0	2.0	0.0	3.0	0.0	5.0	0.0	17.0	0.0	0.0	0.0	12.0	0.0	0.0	0.0	19.0	17.0	2.0	0.0
k__Bacteria;p__Bacteroidetes;c__Bacteroidia;o__Bacteroidales;f__Bacteroidaceae	16.0	0.0	58.0	76.0	2.0	44.0	10.0	66.0	13.0	66.0	31.0	38.0	21.0	40.0	73.0	331.0	40.0	28.0	71.0	390.0	495.0	51.0	1.0
k__Bacteria;p__Bacteroidetes;c__Bacteroidia;o__Bacteroidales;f__Marinilabiaceae	0.0	0.0	0.0	0.0	0.0	12.0	0.0	0.0	0.0	0.0	0.0	0.0	0.0	0.0	0.0	0.0	0.0	0.0	0.0	0.0	0.0	0.0	0.0
k__Bacteria;p__Bacteroidetes;c__Bacteroidia;o__Bacteroidales;f__Porphyromonadaceae	3876.0	701.0	462.0	288.0	763.0	3867.0	3086.0	895.0	54.0	2816.0	2625.0	423.0	4735.0	3048.0	329.0	695.0	2080.0	5262.0	5539.0	2473.0	1349.0	1312.0	926.0
k__Bacteria;p__Bacteroidetes;c__Bacteroidia;o__Bacteroidales;f__Prevotellaceae	0.0	0.0	0.0	0.0	0.0	0.0	0.0	3.0	0.0	3.0	0.0	0.0	0.0	0.0	0.0	21.0	0.0	0.0	0.0	105.0	0.0	0.0	1.0
k__Bacteria;p__Bacteroidetes;c__Bacteroidia;o__Bacteroidales;f__RF16	0.0	0.0	0.0	0.0	0.0	0.0	0.0	4.0	0.0	3.0	3.0	9.0	0.0	0.0	0.0	0.0	0.0	0.0	0.0	39.0	99.0	6.0	0.0
k__Bacteria;p__Bacteroidetes;c__Bacteroidia;o__Bacteroidales;f__Rikenellaceae	0.0	7.0	23.0	13.0	0.0	6.0	1.0	33.0	4.0	12.0	17.0	12.0	1.0	25.0	11.0	193.0	3.0	659.0	0.0	102.0	639.0	36.0	3.0
k__Bacteria;p__Bacteroidetes;c__Bacteroidia;o__Bacteroidales;f__S24-7	9.0	0.0	41.0	21.0	0.0	33.0	2.0	0.0	0.0	7.0	0.0	0.0	4.0	212.0	106.0	426.0	43.0	16.0	8.0	15.0	35.0	0.0	5.0
k__Bacteria;p__Bacteroidetes;c__Bacteroidia;o__Bacteroidales;f__Unclassified_Bacteroidales	3.0	19.0	238.0	19.0	0.0	134.0	9.0	82.0	0.0	35.0	16.0	19.0	3.0	7.0	0.0	23.0	15.0	78.0	0.0	149.0	892.0	72.0	0.0
k__Bacteria;p__Bacteroidetes;c__Bacteroidia;o__Bacteroidales;f__[Barnesiellaceae]	0.0	0.0	0.0	0.0	0.0	13.0	0.0	6.0	0.0	0.0	0.0	18.0	0.0	0.0	0.0	108.0	0.0	0.0	0.0	13.0	74.0	4.0	0.0
k__Bacteria;p__Bacteroidetes;c__Bacteroidia;o__Bacteroidales;f__[Odoribacteraceae]	0.0	0.0	0.0	0.0	0.0	0.0	0.0	0.0	0.0	0.0	0.0	0.0	0.0	0.0	0.0	8.0	0.0	0.0	0.0	0.0	8.0	0.0	0.0
k__Bacteria;p__Bacteroidetes;c__Bacteroidia;o__Bacteroidales;f__[Paraprevotellaceae]	2.0	0.0	0.0	10.0	0.0	14.0	0.0	10.0	8.0	4.0	0.0	9.0	1.0	21.0	0.0	39.0	13.0	0.0	0.0	39.0	68.0	6.0	0.0
k__Bacteria;p__Bacteroidetes;c__Cytophagia;o__Cytophagales;f__Cyclobacteriaceae	0.0	0.0	0.0	0.0	0.0	5.0	0.0	0.0	0.0	0.0	0.0	0.0	0.0	0.0	0.0	0.0	10.0	0.0	0.0	3.0	0.0	15.0	0.0
k__Bacteria;p__Bacteroidetes;c__Cytophagia;o__Cytophagales;f__Cytophagaceae	0.0	0.0	0.0	0.0	0.0	0.0	0.0	0.0	0.0	0.0	0.0	0.0	644.0	2.0	0.0	10.0	0.0	0.0	0.0	0.0	0.0	0.0	0.0
k__Bacteria;p__Bacteroidetes;c__Cytophagia;o__Cytophagales;f__Unclassified_Cytophagales	0.0	0.0	0.0	0.0	0.0	0.0	0.0	0.0	0.0	0.0	0.0	0.0	0.0	0.0	16.0	0.0	0.0	0.0	0.0	0.0	0.0	0.0	0.0
k__Bacteria;p__Bacteroidetes;c__Flavobacteriia;o__Flavobacteriales;f__Cryomorphaceae	0.0	0.0	0.0	0.0	0.0	0.0	0.0	0.0	0.0	0.0	0.0	2.0	0.0	0.0	0.0	0.0	0.0	0.0	0.0	0.0	0.0	0.0	27.0
k__Bacteria;p__Bacteroidetes;c__Flavobacteriia;o__Flavobacteriales;f__Flavobacteriaceae	0.0	33.0	0.0	18.0	0.0	0.0	0.0	0.0	10.0	341.0	7.0	2.0	0.0	0.0	101.0	24.0	5.0	12.0	0.0	8.0	20.0	15.0	27.0
k__Bacteria;p__Bacteroidetes;c__Flavobacteriia;o__Flavobacteriales;f__[Weeksellaceae]	2.0	0.0	39.0	16.0	0.0	0.0	0.0	5.0	0.0	0.0	0.0	0.0	0.0	29.0	36.0	0.0	9.0	2.0	0.0	4.0	219.0	141.0	0.0
k__Bacteria;p__Bacteroidetes;c__Sphingobacteriia;o__Sphingobacteriales;f__Sphingobacteriaceae	5.0	0.0	0.0	5.0	5.0	0.0	0.0	0.0	3.0	0.0	0.0	3.0	0.0	0.0	0.0	1.0	16.0	0.0	0.0	5.0	36.0	17.0	3.0
k__Bacteria;p__Bacteroidetes;c__Sphingobacteriia;o__Sphingobacteriales;f__Unclassified_Sphingobacteriales	0.0	0.0	9.0	43.0	0.0	0.0	4.0	0.0	2.0	0.0	7.0	2.0	0.0	7.0	9.0	4.0	14.0	9.0	0.0	2.0	0.0	0.0	0.0
k__Bacteria;p__Bacteroidetes;c__[Saprospirae];o__[Saprospirales];f__Chitinophagaceae	340.0	64.0	2305.0	2252.0	148.0	781.0	425.0	276.0	936.0	191.0	789.0	466.0	140.0	1516.0	4037.0	1828.0	1606.0	764.0	393.0	124.0	640.0	521.0	146.0
k__Bacteria;p__Bacteroidetes;c__[Saprospirae];o__[Saprospirales];f__Unclassified_[Saprospirales]	0.0	0.0	3.0	8.0	0.0	0.0	0.0	0.0	0.0	0.0	0.0	0.0	0.0	0.0	0.0	0.0	0.0	0.0	0.0	0.0	0.0	0.0	0.0
k__Bacteria;p__Chlamydiae;c__Chlamydiia;o__Chlamydiales;f__Rhabdochlamydiaceae	0.0	0.0	21.0	21.0	0.0	0.0	0.0	2.0	0.0	1.0	11.0	3.0	0.0	5.0	37.0	10.0	7.0	0.0	0.0	0.0	2.0	7.0	0.0
k__Bacteria;p__Chlorobi;c__SJA-28;o__Unclassified_SJA-28;f__Unclassified_SJA-28	0.0	0.0	0.0	5.0	0.0	0.0	0.0	0.0	0.0	0.0	0.0	0.0	0.0	0.0	0.0	0.0	0.0	0.0	0.0	7.0	11.0	13.0	0.0
k__Bacteria;p__Chloroflexi;c__Anaerolineae;o__Anaerolineales;f__Anaerolinaceae	0.0	0.0	12.0	0.0	0.0	0.0	0.0	0.0	0.0	0.0	0.0	0.0	0.0	0.0	0.0	0.0	0.0	0.0	0.0	0.0	0.0	0.0	0.0
k__Bacteria;p__Chloroflexi;c__Anaerolineae;o__CFB-26;f__Unclassified_CFB-26	0.0	0.0	21.0	0.0	0.0	0.0	0.0	0.0	0.0	0.0	0.0	10.0	0.0	0.0	0.0	0.0	0.0	0.0	0.0	0.0	9.0	14.0	0.0
k__Bacteria;p__Chloroflexi;c__Anaerolineae;o__Caldilineales;f__Caldilineaceae	0.0	0.0	0.0	0.0	0.0	0.0	0.0	0.0	0.0	0.0	0.0	0.0	0.0	0.0	26.0	0.0	0.0	0.0	0.0	0.0	0.0	0.0	0.0
k__Bacteria;p__Chloroflexi;c__Anaerolineae;o__DRC31;f__Unclassified_DRC31	0.0	0.0	0.0	0.0	0.0	0.0	0.0	0.0	0.0	0.0	0.0	0.0	0.0	0.0	0.0	35.0	0.0	0.0	0.0	0.0	0.0	0.0	0.0
k__Bacteria;p__Chloroflexi;c__Anaerolineae;o__GCA004;f__Unclassified_GCA004	0.0	0.0	0.0	0.0	0.0	0.0	0.0	0.0	0.0	0.0	0.0	0.0	0.0	0.0	0.0	54.0	0.0	0.0	0.0	0.0	0.0	0.0	0.0
k__Bacteria;p__Chloroflexi;c__Anaerolineae;o__H39;f__Unclassified_H39	0.0	0.0	0.0	0.0	0.0	14.0	0.0	0.0	0.0	0.0	0.0	0.0	0.0	0.0	0.0	76.0	0.0	0.0	0.0	0.0	8.0	0.0	0.0
k__Bacteria;p__Chloroflexi;c__Anaerolineae;o__S0208;f__Unclassified_S0208	0.0	0.0	0.0	0.0	0.0	0.0	0.0	0.0	0.0	0.0	0.0	0.0	0.0	19.0	0.0	0.0	0.0	0.0	0.0	0.0	0.0	0.0	0.0
k__Bacteria;p__Chloroflexi;c__Anaerolineae;o__SBR1031;f__A4b	2.0	0.0	14.0	0.0	0.0	0.0	0.0	0.0	0.0	0.0	0.0	5.0	0.0	61.0	62.0	0.0	5.0	15.0	15.0	0.0	14.0	0.0	32.0
k__Bacteria;p__Chloroflexi;c__Anaerolineae;o__SBR1031;f__SHA-31	0.0	0.0	28.0	32.0	0.0	0.0	0.0	0.0	0.0	0.0	0.0	0.0	0.0	0.0	33.0	0.0	0.0	0.0	0.0	0.0	0.0	0.0	0.0
k__Bacteria;p__Chloroflexi;c__Anaerolineae;o__SBR1031;f__SJA-101	0.0	0.0	0.0	0.0	0.0	0.0	0.0	0.0	0.0	0.0	0.0	0.0	0.0	0.0	0.0	0.0	0.0	0.0	13.0	0.0	0.0	0.0	0.0
k__Bacteria;p__Chloroflexi;c__Anaerolineae;o__SBR1031;f__oc28	0.0	0.0	0.0	0.0	0.0	0.0	0.0	0.0	0.0	0.0	13.0	0.0	0.0	0.0	15.0	0.0	0.0	0.0	0.0	0.0	21.0	4.0	0.0
k__Bacteria;p__Chloroflexi;c__Chloroflexi;o__AKIW781;f__Unclassified_AKIW781	0.0	0.0	17.0	0.0	0.0	0.0	0.0	0.0	0.0	0.0	0.0	0.0	0.0	0.0	0.0	0.0	0.0	0.0	0.0	0.0	0.0	0.0	0.0
k__Bacteria;p__Chloroflexi;c__Chloroflexi;o__[Roseiflexales];f__[Kouleothrixaceae]	0.0	2.0	59.0	0.0	0.0	0.0	0.0	0.0	0.0	0.0	0.0	0.0	0.0	0.0	0.0	0.0	0.0	0.0	0.0	0.0	18.0	0.0	0.0
k__Bacteria;p__Chloroflexi;c__Ellin6529;o__Unclassified_Ellin6529;f__Unclassified_Ellin6529	0.0	0.0	3.0	0.0	0.0	0.0	0.0	0.0	0.0	0.0	3.0	0.0	0.0	0.0	0.0	1.0	10.0	0.0	0.0	0.0	25.0	1.0	0.0
k__Bacteria;p__Chloroflexi;c__Gitt-GS-136;o__Unclassified_Gitt-GS-136;f__Unclassified_Gitt-GS-136	0.0	0.0	0.0	0.0	0.0	0.0	0.0	0.0	0.0	0.0	0.0	0.0	0.0	0.0	0.0	0.0	7.0	0.0	0.0	0.0	9.0	0.0	0.0
k__Bacteria;p__Chloroflexi;c__Ktedonobacteria;o__JG30-KF-AS9;f__Unclassified_JG30-KF-AS9	0.0	0.0	0.0	0.0	0.0	0.0	0.0	0.0	0.0	0.0	0.0	0.0	0.0	33.0	0.0	0.0	0.0	0.0	0.0	0.0	0.0	0.0	0.0
k__Bacteria;p__Chloroflexi;c__S085;o__Unclassified_S085;f__Unclassified_S085	0.0	0.0	37.0	0.0	0.0	0.0	0.0	0.0	0.0	0.0	0.0	0.0	0.0	0.0	24.0	0.0	0.0	0.0	0.0	0.0	26.0	0.0	0.0
k__Bacteria;p__Chloroflexi;c__TK10;o__B07_WMSP1;f__Unclassified_B07_WMSP1	0.0	0.0	0.0	0.0	0.0	0.0	0.0	0.0	0.0	0.0	0.0	0.0	0.0	0.0	0.0	0.0	0.0	0.0	0.0	0.0	13.0	2.0	0.0
k__Bacteria;p__Chloroflexi;c__TK17;o__Unclassified_TK17;f__Unclassified_TK17	0.0	0.0	0.0	0.0	0.0	0.0	0.0	0.0	0.0	0.0	0.0	0.0	0.0	0.0	23.0	0.0	0.0	0.0	0.0	0.0	12.0	1.0	0.0
k__Bacteria;p__Chloroflexi;c__Thermomicrobia;o__JG30-KF-CM45;f__Unclassified_JG30-KF-CM45	0.0	0.0	0.0	0.0	0.0	0.0	0.0	0.0	0.0	0.0	0.0	0.0	0.0	0.0	16.0	0.0	2.0	0.0	0.0	0.0	45.0	1.0	3.0
k__Bacteria;p__Cyanobacteria;c__4C0d-2;o__MLE1-12;f__Unclassified_MLE1-12	49.0	8.0	410.0	461.0	27.0	220.0	99.0	76.0	204.0	28.0	175.0	151.0	39.0	317.0	578.0	870.0	342.0	243.0	134.0	47.0	190.0	89.0	41.0
k__Bacteria;p__Cyanobacteria;c__4C0d-2;o__YS2;f__Unclassified_YS2	0.0	0.0	0.0	0.0	0.0	0.0	2.0	10.0	0.0	1.0	21.0	28.0	0.0	14.0	0.0	25.0	15.0	0.0	0.0	3.0	125.0	10.0	0.0
k__Bacteria;p__Cyanobacteria;c__Chloroplast;o__Stramenopiles;f__Unclassified_Stramenopiles	0.0	0.0	15.0	17.0	0.0	0.0	0.0	0.0	0.0	0.0	0.0	0.0	0.0	2.0	21.0	0.0	0.0	0.0	0.0	0.0	0.0	0.0	0.0
k__Bacteria;p__Cyanobacteria;c__Chloroplast;o__Streptophyta;f__Unclassified_Streptophyta	7.0	0.0	142.0	61.0	11.0	32.0	15.0	13.0	63.0	6.0	44.0	13.0	5.0	35.0	98.0	28.0	51.0	42.0	27.0	55.0	69.0	7.0	11.0
k__Bacteria;p__Cyanobacteria;c__ML635J-21;o__Unclassified_ML635J-21;f__Unclassified_ML635J-21	0.0	0.0	0.0	15.0	0.0	5.0	0.0	0.0	0.0	0.0	0.0	0.0	0.0	0.0	0.0	0.0	0.0	0.0	0.0	0.0	0.0	0.0	0.0
k__Bacteria;p__Cyanobacteria;c__Oscillatoriophycideae;o__Chroococcales;f__Gomphosphaeriaceae	0.0	0.0	18.0	0.0	0.0	0.0	0.0	0.0	0.0	0.0	0.0	0.0	0.0	0.0	0.0	0.0	0.0	0.0	0.0	0.0	0.0	0.0	0.0
k__Bacteria;p__Deferribacteres;c__Deferribacteres;o__Deferribacterales;f__Deferribacteraceae	0.0	0.0	0.0	0.0	0.0	0.0	0.0	0.0	0.0	13.0	13.0	9.0	0.0	0.0	0.0	0.0	0.0	0.0	0.0	1.0	20.0	4.0	1.0
k__Bacteria;p__Elusimicrobia;c__Elusimicrobia;o__Elusimicrobiales;f__Elusimicrobiaceae	0.0	0.0	0.0	0.0	0.0	0.0	0.0	0.0	0.0	0.0	0.0	0.0	0.0	0.0	0.0	0.0	0.0	0.0	0.0	4.0	9.0	2.0	0.0
k__Bacteria;p__Elusimicrobia;c__Elusimicrobia;o__Elusimicrobiales;f__Unclassified_Elusimicrobiales	0.0	0.0	6.0	0.0	0.0	0.0	0.0	0.0	0.0	0.0	0.0	1.0	0.0	0.0	4.0	3.0	2.0	0.0	0.0	0.0	1.0	0.0	2.0
k__Bacteria;p__Fibrobacteres;c__Fibrobacteria;o__258ds10;f__Unclassified_258ds10	0.0	0.0	7.0	0.0	0.0	0.0	0.0	0.0	5.0	0.0	0.0	0.0	0.0	0.0	0.0	0.0	0.0	0.0	0.0	0.0	0.0	0.0	0.0
k__Bacteria;p__Fibrobacteres;c__Fibrobacteria;o__Fibrobacterales;f__Fibrobacteraceae	0.0	0.0	0.0	0.0	0.0	15.0	0.0	0.0	0.0	3.0	0.0	0.0	0.0	0.0	0.0	0.0	0.0	0.0	0.0	0.0	0.0	0.0	0.0
k__Bacteria;p__Firmicutes;c__Bacilli;o__Bacillales;f__Bacillaceae	25.0	9.0	47.0	6.0	20.0	20.0	15.0	9.0	13.0	16.0	62.0	24.0	4.0	91.0	31.0	221.0	169.0	13.0	21.0	20.0	561.0	40.0	4.0
k__Bacteria;p__Firmicutes;c__Bacilli;o__Bacillales;f__Planococcaceae	67.0	0.0	103.0	52.0	3.0	63.0	22.0	26.0	24.0	18.0	24.0	30.0	17.0	49.0	86.0	98.0	107.0	16.0	14.0	16.0	51.0	736.0	5.0
k__Bacteria;p__Firmicutes;c__Bacilli;o__Bacillales;f__Staphylococcaceae	4.0	0.0	34.0	22.0	0.0	5.0	6.0	0.0	26.0	3.0	8.0	3.0	1.0	21.0	0.0	0.0	53.0	8.0	0.0	2.0	0.0	0.0	0.0
k__Bacteria;p__Firmicutes;c__Bacilli;o__Bacillales;f__Thermoactinomycetaceae	0.0	0.0	20.0	0.0	0.0	0.0	0.0	0.0	0.0	0.0	0.0	4.0	0.0	0.0	0.0	0.0	2.0	0.0	0.0	0.0	0.0	0.0	0.0
k__Bacteria;p__Firmicutes;c__Bacilli;o__Bacillales;f__Unclassified_Bacillales	0.0	0.0	3.0	58.0	0.0	0.0	0.0	1.0	13.0	0.0	0.0	8.0	0.0	3.0	0.0	36.0	0.0	0.0	2.0	0.0	2.0	0.0	0.0
k__Bacteria;p__Firmicutes;c__Bacilli;o__Bacillales;f__[Exiguobacteraceae]	0.0	0.0	0.0	0.0	0.0	0.0	0.0	0.0	0.0	0.0	0.0	0.0	0.0	6.0	0.0	0.0	0.0	15.0	0.0	0.0	4.0	4.0	0.0
k__Bacteria;p__Firmicutes;c__Bacilli;o__Bacillales;f__[Thermicanaceae]	0.0	0.0	0.0	0.0	0.0	0.0	0.0	0.0	0.0	0.0	0.0	0.0	0.0	0.0	0.0	0.0	0.0	0.0	0.0	0.0	15.0	0.0	0.0
k__Bacteria;p__Firmicutes;c__Bacilli;o__Gemellales;f__Gemellaceae	72.0	0.0	19.0	16.0	0.0	0.0	0.0	2.0	0.0	3.0	3.0	0.0	0.0	0.0	3.0	0.0	8.0	0.0	0.0	0.0	16.0	0.0	0.0
k__Bacteria;p__Firmicutes;c__Bacilli;o__Lactobacillales;f__Aerococcaceae	7131.0	5106.0	7388.0	8474.0	9696.0	7625.0	4466.0	7724.0	5373.0	3456.0	8050.0	9572.0	4147.0	4549.0	2237.0	684.0	1239.0	2087.0	7269.0	1664.0	508.0	1457.0	1981.0
k__Bacteria;p__Firmicutes;c__Bacilli;o__Lactobacillales;f__Carnobacteriaceae	25.0	3967.0	806.0	1284.0	12366.0	145.0	3718.0	4251.0	3325.0	1270.0	817.0	5281.0	3766.0	906.0	78.0	54.0	210.0	198.0	0.0	23.0	2.0	0.0	19.0
k__Bacteria;p__Firmicutes;c__Bacilli;o__Lactobacillales;f__Enterococcaceae	49.0	0.0	11.0	0.0	26.0	5.0	0.0	0.0	3.0	0.0	3.0	0.0	0.0	0.0	8.0	26.0	6.0	0.0	10.0	4.0	27.0	26.0	0.0
k__Bacteria;p__Firmicutes;c__Bacilli;o__Lactobacillales;f__Lactobacillaceae	10.0	0.0	31.0	72.0	8.0	23.0	5.0	7.0	0.0	3.0	31.0	5.0	3.0	37.0	75.0	287.0	45.0	0.0	24.0	48.0	55.0	1558.0	0.0
k__Bacteria;p__Firmicutes;c__Bacilli;o__Lactobacillales;f__Leuconostocaceae	4.0	0.0	0.0	0.0	0.0	0.0	0.0	0.0	0.0	0.0	0.0	0.0	0.0	0.0	0.0	0.0	0.0	0.0	0.0	0.0	11.0	7.0	0.0
k__Bacteria;p__Firmicutes;c__Bacilli;o__Lactobacillales;f__Streptococcaceae	339.0	3.0	24.0	2.0	0.0	0.0	5.0	5.0	24.0	1.0	34.0	6.0	1.0	27.0	60.0	29.0	157.0	11.0	4.0	52.0	2035.0	194.0	3.0
k__Bacteria;p__Firmicutes;c__Bacilli;o__Lactobacillales;f__Unclassified_Lactobacillales	2.0	0.0	4.0	0.0	0.0	2.0	0.0	0.0	0.0	0.0	0.0	2.0	0.0	0.0	0.0	9.0	1.0	0.0	0.0	0.0	10.0	5.0	0.0
k__Bacteria;p__Firmicutes;c__Bacilli;o__Turicibacterales;f__Turicibacteraceae	2.0	0.0	0.0	0.0	3.0	0.0	1.0	11.0	0.0	2.0	35.0	13.0	6.0	31.0	17.0	28.0	0.0	0.0	0.0	9.0	32.0	32.0	0.0
k__Bacteria;p__Firmicutes;c__Clostridia;o__Clostridiales;f__Christensenellaceae	0.0	2.0	40.0	0.0	0.0	0.0	0.0	22.0	7.0	14.0	22.0	19.0	0.0	64.0	0.0	76.0	0.0	0.0	0.0	39.0	360.0	24.0	0.0
k__Bacteria;p__Firmicutes;c__Clostridia;o__Clostridiales;f__Clostridiaceae	10.0	649.0	307.0	1108.0	200.0	1389.0	1564.0	445.0	198.0	345.0	239.0	299.0	692.0	196.0	316.0	191.0	209.0	1707.0	0.0	506.0	190.0	1378.0	1186.0
k__Bacteria;p__Firmicutes;c__Clostridia;o__Clostridiales;f__Dehalobacteriaceae	0.0	0.0	3.0	0.0	0.0	0.0	0.0	0.0	0.0	0.0	2.0	5.0	0.0	0.0	0.0	0.0	0.0	0.0	0.0	1.0	13.0	3.0	0.0
k__Bacteria;p__Firmicutes;c__Clostridia;o__Clostridiales;f__Eubacteriaceae	0.0	0.0	2.0	0.0	0.0	0.0	0.0	3.0	0.0	0.0	7.0	7.0	0.0	14.0	0.0	0.0	0.0	0.0	0.0	0.0	6.0	0.0	0.0
k__Bacteria;p__Firmicutes;c__Clostridia;o__Clostridiales;f__Lachnospiraceae	14.0	12.0	278.0	148.0	3.0	38.0	36.0	125.0	23.0	70.0	185.0	101.0	12.0	420.0	192.0	1567.0	62.0	55.0	46.0	376.0	934.0	3065.0	0.0
k__Bacteria;p__Firmicutes;c__Clostridia;o__Clostridiales;f__Peptococcaceae	89.0	0.0	5.0	0.0	0.0	8.0	3.0	27.0	0.0	16.0	93.0	18.0	27.0	0.0	0.0	228.0	109.0	124.0	0.0	259.0	418.0	234.0	5.0
k__Bacteria;p__Firmicutes;c__Clostridia;o__Clostridiales;f__Peptostreptococcaceae	0.0	44.0	30.0	25.0	0.0	0.0	36.0	44.0	34.0	51.0	108.0	91.0	8.0	482.0	30.0	107.0	1.0	4.0	0.0	252.0	132.0	654.0	365.0
k__Bacteria;p__Firmicutes;c__Clostridia;o__Clostridiales;f__Ruminococcaceae	14.0	19.0	342.0	201.0	0.0	225.0	105.0	460.0	46.0	253.0	522.0	538.0	19.0	384.0	132.0	1171.0	78.0	168.0	11.0	1097.0	5269.0	1314.0	3.0
k__Bacteria;p__Firmicutes;c__Clostridia;o__Clostridiales;f__Unclassified_Clostridiales	105.0	294.0	333.0	712.0	0.0	560.0	121.0	560.0	25.0	381.0	298.0	265.0	7.0	369.0	290.0	1416.0	14.0	1119.0	1.0	1039.0	1805.0	245.0	537.0
k__Bacteria;p__Firmicutes;c__Clostridia;o__Clostridiales;f__Veillonellaceae	12.0	0.0	2.0	0.0	0.0	49.0	2.0	11.0	2.0	4.0	12.0	6.0	0.0	348.0	6.0	172.0	184.0	12.0	7.0	239.0	80.0	137.0	9.0
k__Bacteria;p__Firmicutes;c__Clostridia;o__Clostridiales;f__[Acidaminobacteraceae]	3.0	346.0	792.0	827.0	0.0	479.0	2517.0	3.0	32.0	1811.0	200.0	5.0	844.0	4.0	260.0	710.0	328.0	702.0	3.0	48.0	2.0	20.0	7.0
k__Bacteria;p__Firmicutes;c__Clostridia;o__Clostridiales;f__[Mogibacteriaceae]	1.0	0.0	44.0	4.0	0.0	0.0	4.0	8.0	0.0	7.0	50.0	36.0	0.0	0.0	0.0	21.0	0.0	0.0	0.0	119.0	160.0	8.0	0.0
k__Bacteria;p__Firmicutes;c__Clostridia;o__Clostridiales;f__[Tissierellaceae]	7662.0	14218.0	4112.0	978.0	16359.0	1891.0	11644.0	5212.0	2148.0	3492.0	4347.0	2755.0	6740.0	10274.0	434.0	2160.0	2069.0	2741.0	25467.0	4936.0	1947.0	9800.0	1052.0
k__Bacteria;p__Firmicutes;c__Clostridia;o__Thermoanaerobacterales;f__Thermoanaerobacteraceae	0.0	0.0	0.0	0.0	0.0	0.0	0.0	0.0	0.0	0.0	0.0	10.0	0.0	0.0	0.0	0.0	0.0	0.0	0.0	0.0	21.0	2.0	0.0
k__Bacteria;p__Firmicutes;c__Erysipelotrichi;o__Erysipelotrichales;f__Erysipelotrichaceae	6.0	18.0	51.0	39.0	0.0	33.0	10.0	18.0	22.0	5.0	18.0	4.0	7.0	112.0	30.0	398.0	14.0	68.0	3.0	91.0	139.0	112.0	0.0
k__Bacteria;p__Fusobacteria;c__Fusobacteriia;o__Fusobacteriales;f__Fusobacteriaceae	8751.0	5722.0	1345.0	1031.0	9.0	6509.0	2006.0	1716.0	219.0	2936.0	3593.0	2366.0	3086.0	1294.0	3033.0	1265.0	9417.0	3805.0	58.0	5385.0	2256.0	2643.0	3069.0
k__Bacteria;p__Fusobacteria;c__Fusobacteriia;o__Fusobacteriales;f__Leptotrichiaceae	9750.0	3709.0	1442.0	1515.0	2.0	6678.0	1426.0	6523.0	3301.0	10237.0	2277.0	6141.0	4661.0	1949.0	2852.0	740.0	5611.0	8024.0	1.0	9209.0	2307.0	798.0	14359.0
k__Bacteria;p__GAL15;c__Unclassified_GAL15;o__Unclassified_GAL15;f__Unclassified_GAL15	0.0	0.0	0.0	0.0	0.0	0.0	0.0	0.0	0.0	0.0	0.0	0.0	0.0	0.0	0.0	41.0	0.0	0.0	0.0	0.0	0.0	0.0	0.0
k__Bacteria;p__GN02;c__3BR-5F;o__Unclassified_3BR-5F;f__Unclassified_3BR-5F	18.0	0.0	45.0	184.0	6.0	40.0	18.0	12.0	18.0	7.0	30.0	13.0	9.0	89.0	150.0	179.0	49.0	27.0	36.0	4.0	26.0	39.0	8.0
k__Bacteria;p__Gemmatimonadetes;c__Gemm-1;o__Unclassified_Gemm-1;f__Unclassified_Gemm-1	0.0	0.0	13.0	0.0	0.0	0.0	0.0	0.0	0.0	0.0	0.0	0.0	0.0	0.0	3.0	59.0	13.0	0.0	12.0	0.0	369.0	47.0	0.0
k__Bacteria;p__Gemmatimonadetes;c__Gemm-5;o__Unclassified_Gemm-5;f__Unclassified_Gemm-5	0.0	0.0	0.0	0.0	0.0	0.0	0.0	0.0	0.0	0.0	0.0	0.0	0.0	0.0	0.0	0.0	0.0	0.0	0.0	0.0	10.0	22.0	0.0
k__Bacteria;p__Gemmatimonadetes;c__Gemmatimonadetes;o__C114;f__Unclassified_C114	0.0	0.0	0.0	0.0	0.0	0.0	0.0	0.0	0.0	0.0	0.0	0.0	0.0	0.0	0.0	0.0	0.0	0.0	0.0	0.0	13.0	0.0	0.0
k__Bacteria;p__Gemmatimonadetes;c__Gemmatimonadetes;o__Ellin5290;f__Unclassified_Ellin5290	0.0	0.0	0.0	19.0	0.0	4.0	0.0	0.0	0.0	0.0	0.0	0.0	0.0	0.0	0.0	0.0	0.0	0.0	0.0	0.0	33.0	2.0	0.0
k__Bacteria;p__Gemmatimonadetes;c__Gemmatimonadetes;o__Gemmatimonadales;f__Ellin5301	0.0	0.0	0.0	0.0	0.0	0.0	0.0	0.0	0.0	0.0	10.0	0.0	0.0	0.0	0.0	0.0	0.0	0.0	0.0	0.0	78.0	3.0	0.0
k__Bacteria;p__Gemmatimonadetes;c__Gemmatimonadetes;o__Gemmatimonadales;f__Unclassified_Gemmatimonadales	0.0	0.0	0.0	0.0	0.0	0.0	0.0	0.0	0.0	0.0	17.0	0.0	0.0	0.0	30.0	0.0	0.0	0.0	0.0	0.0	33.0	1.0	0.0
k__Bacteria;p__Gemmatimonadetes;c__Gemmatimonadetes;o__KD8-87;f__Unclassified_KD8-87	0.0	0.0	0.0	0.0	0.0	0.0	0.0	0.0	0.0	0.0	0.0	0.0	0.0	0.0	0.0	0.0	0.0	0.0	0.0	0.0	10.0	0.0	0.0
k__Bacteria;p__Gemmatimonadetes;c__Gemmatimonadetes;o__N1423WL;f__Unclassified_N1423WL	0.0	0.0	0.0	0.0	0.0	0.0	0.0	0.0	0.0	0.0	0.0	0.0	0.0	0.0	0.0	2.0	0.0	0.0	0.0	0.0	95.0	14.0	0.0
k__Bacteria;p__Gemmatimonadetes;c__Gemmatimonadetes;o__Unclassified_Gemmatimonadetes;f__Unclassified_Gemmatimonadetes	0.0	0.0	0.0	0.0	0.0	0.0	0.0	0.0	16.0	0.0	0.0	0.0	0.0	0.0	35.0	0.0	0.0	0.0	0.0	0.0	102.0	14.0	0.0
k__Bacteria;p__Lentisphaerae;c__[Lentisphaeria];o__Unclassified_[Lentisphaeria];f__Unclassified_[Lentisphaeria]	0.0	0.0	0.0	0.0	0.0	0.0	0.0	5.0	0.0	2.0	1.0	33.0	0.0	0.0	0.0	0.0	0.0	0.0	0.0	83.0	6.0	0.0	0.0
k__Bacteria;p__Lentisphaerae;c__[Lentisphaeria];o__Victivallales;f__Victivallaceae	0.0	0.0	15.0	0.0	0.0	0.0	2.0	42.0	0.0	11.0	16.0	18.0	0.0	0.0	0.0	227.0	0.0	0.0	0.0	65.0	214.0	11.0	0.0
k__Bacteria;p__Lentisphaerae;c__[Lentisphaeria];o__Z20;f__R4-45B	0.0	0.0	0.0	0.0	0.0	0.0	0.0	1.0	0.0	3.0	1.0	3.0	0.0	0.0	0.0	0.0	0.0	0.0	0.0	5.0	24.0	2.0	0.0
k__Bacteria;p__Nitrospirae;c__Nitrospira;o__Nitrospirales;f__0319-6A21	0.0	0.0	0.0	0.0	0.0	0.0	0.0	0.0	0.0	0.0	0.0	0.0	0.0	32.0	17.0	0.0	0.0	12.0	0.0	0.0	26.0	4.0	0.0
k__Bacteria;p__Nitrospirae;c__Nitrospira;o__Nitrospirales;f__Nitrospiraceae	0.0	0.0	7.0	0.0	0.0	0.0	0.0	0.0	0.0	2.0	8.0	0.0	0.0	0.0	0.0	28.0	2.0	0.0	0.0	0.0	3.0	0.0	2.0
k__Bacteria;p__Nitrospirae;c__Nitrospira;o__Nitrospirales;f__[Thermodesulfovibrionaceae]	0.0	0.0	23.0	0.0	0.0	0.0	0.0	0.0	0.0	0.0	0.0	0.0	0.0	0.0	44.0	0.0	0.0	0.0	0.0	0.0	0.0	0.0	0.0
k__Bacteria;p__OD1;c__ABY1;o__Unclassified_ABY1;f__Unclassified_ABY1	0.0	0.0	0.0	0.0	0.0	0.0	0.0	0.0	0.0	0.0	10.0	0.0	0.0	0.0	0.0	0.0	0.0	0.0	0.0	0.0	0.0	0.0	0.0
k__Bacteria;p__OD1;c__ZB2;o__Unclassified_ZB2;f__Unclassified_ZB2	1.0	0.0	13.0	9.0	0.0	2.0	0.0	0.0	0.0	0.0	0.0	7.0	0.0	2.0	12.0	14.0	11.0	4.0	0.0	1.0	6.0	3.0	0.0
k__Bacteria;p__Planctomycetes;c__C6;o__MVS-107;f__Unclassified_MVS-107	0.0	0.0	0.0	0.0	0.0	0.0	0.0	0.0	0.0	0.0	0.0	0.0	0.0	0.0	0.0	0.0	0.0	0.0	0.0	0.0	39.0	0.0	0.0
k__Bacteria;p__Planctomycetes;c__OM190;o__CL500-15;f__Unclassified_CL500-15	0.0	0.0	0.0	0.0	0.0	0.0	0.0	0.0	0.0	0.0	0.0	0.0	0.0	0.0	0.0	0.0	10.0	0.0	0.0	0.0	0.0	0.0	0.0
k__Bacteria;p__Planctomycetes;c__OM190;o__agg27;f__Unclassified_agg27	0.0	0.0	0.0	0.0	0.0	0.0	0.0	0.0	0.0	0.0	0.0	0.0	0.0	0.0	0.0	0.0	0.0	0.0	0.0	0.0	16.0	3.0	0.0
k__Bacteria;p__Planctomycetes;c__Phycisphaerae;o__Phycisphaerales;f__Phycisphaeraceae	0.0	0.0	0.0	0.0	0.0	0.0	0.0	0.0	5.0	0.0	0.0	0.0	0.0	0.0	12.0	0.0	8.0	0.0	0.0	0.0	0.0	3.0	0.0
k__Bacteria;p__Planctomycetes;c__Phycisphaerae;o__Phycisphaerales;f__Unclassified_Phycisphaerales	6.0	7.0	30.0	49.0	2.0	10.0	10.0	8.0	12.0	2.0	19.0	16.0	6.0	49.0	60.0	71.0	85.0	34.0	18.0	6.0	12.0	13.0	3.0
k__Bacteria;p__Planctomycetes;c__Planctomycetia;o__Gemmatales;f__Gemmataceae	0.0	0.0	28.0	5.0	0.0	0.0	0.0	6.0	0.0	0.0	0.0	12.0	0.0	3.0	13.0	0.0	0.0	4.0	0.0	0.0	8.0	1.0	0.0
k__Bacteria;p__Planctomycetes;c__Planctomycetia;o__Gemmatales;f__Isosphaeraceae	0.0	0.0	0.0	23.0	0.0	0.0	0.0	0.0	0.0	0.0	26.0	0.0	0.0	0.0	0.0	0.0	0.0	16.0	0.0	0.0	0.0	19.0	0.0
k__Bacteria;p__Proteobacteria;c__Alphaproteobacteria;o__BD7-3;f__Unclassified_BD7-3	0.0	0.0	0.0	10.0	0.0	7.0	3.0	0.0	0.0	0.0	5.0	3.0	0.0	11.0	9.0	0.0	11.0	4.0	0.0	0.0	0.0	0.0	1.0
k__Bacteria;p__Proteobacteria;c__Alphaproteobacteria;o__Caulobacterales;f__Caulobacteraceae	119.0	33.0	680.0	563.0	34.0	227.0	163.0	132.0	261.0	65.0	393.0	211.0	51.0	531.0	925.0	741.0	520.0	243.0	153.0	57.0	323.0	263.0	64.0
k__Bacteria;p__Proteobacteria;c__Alphaproteobacteria;o__RF32;f__Unclassified_RF32	0.0	0.0	0.0	0.0	0.0	0.0	0.0	5.0	0.0	0.0	0.0	2.0	0.0	0.0	0.0	0.0	0.0	0.0	0.0	4.0	15.0	1.0	0.0
k__Bacteria;p__Proteobacteria;c__Alphaproteobacteria;o__Rhizobiales;f__Beijerinckiaceae	0.0	0.0	0.0	0.0	0.0	0.0	2.0	0.0	0.0	0.0	0.0	0.0	0.0	0.0	0.0	10.0	4.0	0.0	0.0	0.0	0.0	0.0	0.0
k__Bacteria;p__Proteobacteria;c__Alphaproteobacteria;o__Rhizobiales;f__Bradyrhizobiaceae	9.0	12.0	168.0	151.0	204.0	79.0	30.0	17.0	50.0	6.0	95.0	76.0	11.0	71.0	203.0	121.0	93.0	57.0	43.0	12.0	78.0	60.0	9.0
k__Bacteria;p__Proteobacteria;c__Alphaproteobacteria;o__Rhizobiales;f__Brucellaceae	1284.0	251.0	7827.0	8584.0	389.0	2506.0	1279.0	1477.0	4988.0	418.0	3097.0	2117.0	454.0	4369.0	8821.0	6846.0	5286.0	2848.0	1613.0	442.0	2459.0	1892.0	450.0
k__Bacteria;p__Proteobacteria;c__Alphaproteobacteria;o__Rhizobiales;f__Hyphomicrobiaceae	0.0	2.0	44.0	66.0	22.0	11.0	0.0	2.0	7.0	2.0	15.0	7.0	4.0	33.0	80.0	60.0	4.0	22.0	0.0	7.0	58.0	3.0	31.0
k__Bacteria;p__Proteobacteria;c__Alphaproteobacteria;o__Rhizobiales;f__Methylobacteriaceae	138.0	23.0	836.0	753.0	768.0	387.0	163.0	164.0	493.0	62.0	484.0	271.0	53.0	395.0	838.0	951.0	341.0	199.0	155.0	38.0	311.0	194.0	49.0
k__Bacteria;p__Proteobacteria;c__Alphaproteobacteria;o__Rhizobiales;f__Methylocystaceae	0.0	0.0	0.0	0.0	0.0	0.0	0.0	0.0	0.0	0.0	14.0	0.0	0.0	0.0	0.0	0.0	0.0	0.0	0.0	0.0	0.0	0.0	0.0
k__Bacteria;p__Proteobacteria;c__Alphaproteobacteria;o__Rhizobiales;f__Phyllobacteriaceae	20.0	13.0	245.0	118.0	9.0	51.0	19.0	29.0	122.0	10.0	107.0	33.0	13.0	102.0	290.0	129.0	220.0	85.0	41.0	24.0	51.0	31.0	15.0
k__Bacteria;p__Proteobacteria;c__Alphaproteobacteria;o__Rhizobiales;f__Rhizobiaceae	33.0	0.0	81.0	66.0	8.0	47.0	124.0	17.0	266.0	68.0	598.0	161.0	81.0	36.0	234.0	36.0	87.0	41.0	37.0	31.0	162.0	74.0	16.0
k__Bacteria;p__Proteobacteria;c__Alphaproteobacteria;o__Rhizobiales;f__Unclassified_Rhizobiales	22.0	4.0	157.0	200.0	13.0	79.0	37.0	44.0	130.0	10.0	103.0	49.0	21.0	147.0	244.0	221.0	164.0	81.0	53.0	24.0	65.0	69.0	14.0
k__Bacteria;p__Proteobacteria;c__Alphaproteobacteria;o__Rhizobiales;f__Xanthobacteraceae	0.0	0.0	0.0	16.0	2.0	0.0	0.0	0.0	0.0	0.0	0.0	6.0	0.0	20.0	11.0	3.0	3.0	0.0	0.0	0.0	14.0	0.0	0.0
k__Bacteria;p__Proteobacteria;c__Alphaproteobacteria;o__Rhodobacterales;f__Hyphomonadaceae	0.0	0.0	0.0	0.0	0.0	0.0	0.0	0.0	0.0	0.0	0.0	0.0	0.0	0.0	0.0	0.0	0.0	0.0	5.0	0.0	17.0	8.0	66.0
k__Bacteria;p__Proteobacteria;c__Alphaproteobacteria;o__Rhodobacterales;f__Rhodobacteraceae	4.0	2.0	56.0	46.0	63.0	7.0	4.0	9.0	4.0	3.0	0.0	12.0	0.0	5.0	35.0	52.0	27.0	6.0	3.0	11.0	13.0	4.0	17.0
k__Bacteria;p__Proteobacteria;c__Alphaproteobacteria;o__Rhodospirillales;f__Acetobacteraceae	2.0	5.0	55.0	43.0	0.0	16.0	7.0	3.0	28.0	2.0	22.0	12.0	8.0	89.0	44.0	50.0	35.0	32.0	10.0	8.0	27.0	7.0	0.0
k__Bacteria;p__Proteobacteria;c__Alphaproteobacteria;o__Rhodospirillales;f__Rhodospirillaceae	2.0	5.0	65.0	24.0	2.0	18.0	8.0	2.0	26.0	0.0	24.0	8.0	3.0	51.0	50.0	53.0	28.0	22.0	37.0	5.0	65.0	23.0	2.0
k__Bacteria;p__Proteobacteria;c__Alphaproteobacteria;o__Rhodospirillales;f__Unclassified_Rhodospirillales	0.0	0.0	0.0	0.0	0.0	0.0	0.0	0.0	0.0	0.0	18.0	0.0	0.0	0.0	0.0	0.0	0.0	0.0	0.0	0.0	9.0	2.0	0.0
k__Bacteria;p__Proteobacteria;c__Alphaproteobacteria;o__Rickettsiales;f__Unclassified_Rickettsiales	0.0	0.0	6.0	0.0	0.0	8.0	0.0	0.0	0.0	0.0	0.0	1.0	0.0	0.0	4.0	43.0	0.0	2.0	0.0	0.0	0.0	0.0	0.0
k__Bacteria;p__Proteobacteria;c__Alphaproteobacteria;o__Rickettsiales;f__mitochondria	0.0	0.0	0.0	53.0	0.0	0.0	0.0	0.0	0.0	0.0	0.0	0.0	0.0	2.0	12.0	1.0	8.0	0.0	0.0	0.0	7.0	0.0	0.0
k__Bacteria;p__Proteobacteria;c__Alphaproteobacteria;o__Sphingomonadales;f__Erythrobacteraceae	4.0	0.0	0.0	0.0	0.0	0.0	0.0	0.0	0.0	0.0	0.0	0.0	0.0	0.0	0.0	37.0	31.0	1.0	0.0	15.0	3.0	0.0	0.0
k__Bacteria;p__Proteobacteria;c__Alphaproteobacteria;o__Sphingomonadales;f__Sphingomonadaceae	133.0	33.0	961.0	801.0	43.0	381.0	152.0	195.0	393.0	98.0	808.0	328.0	79.0	1015.0	1317.0	1128.0	668.0	321.0	248.0	106.0	471.0	377.0	96.0
k__Bacteria;p__Proteobacteria;c__Alphaproteobacteria;o__Sphingomonadales;f__Unclassified_Sphingomonadales	18.0	3.0	181.0	360.0	6.0	18.0	19.0	9.0	67.0	4.0	69.0	20.0	3.0	98.0	98.0	49.0	90.0	38.0	7.0	9.0	42.0	41.0	6.0
k__Bacteria;p__Proteobacteria;c__Alphaproteobacteria;o__Unclassified_Alphaproteobacteria;f__Unclassified_Alphaproteobacteria	2.0	0.0	0.0	0.0	0.0	4.0	0.0	5.0	3.0	3.0	0.0	0.0	3.0	7.0	0.0	15.0	10.0	0.0	8.0	39.0	47.0	2.0	0.0
k__Bacteria;p__Proteobacteria;c__Betaproteobacteria;o__Burkholderiales;f__Alcaligenaceae	578.0	78.0	2843.0	2271.0	156.0	1309.0	488.0	692.0	4200.0	198.0	1154.0	691.0	212.0	2013.0	3224.0	3481.0	1883.0	1419.0	535.0	172.0	1138.0	895.0	281.0
k__Bacteria;p__Proteobacteria;c__Betaproteobacteria;o__Burkholderiales;f__Burkholderiaceae	0.0	0.0	0.0	18.0	0.0	0.0	0.0	0.0	0.0	0.0	0.0	2.0	0.0	0.0	0.0	0.0	0.0	0.0	0.0	1.0	26.0	18.0	0.0
k__Bacteria;p__Proteobacteria;c__Betaproteobacteria;o__Burkholderiales;f__Comamonadaceae	97.0	18.0	1064.0	769.0	44.0	436.0	375.0	250.0	761.0	140.0	1034.0	686.0	207.0	1031.0	1119.0	1206.0	608.0	301.0	274.0	165.0	1728.0	628.0	344.0
k__Bacteria;p__Proteobacteria;c__Betaproteobacteria;o__Burkholderiales;f__Oxalobacteraceae	45.0	10.0	679.0	281.0	163.0	252.0	83.0	88.0	165.0	61.0	344.0	227.0	45.0	555.0	694.0	833.0	383.0	213.0	157.0	14.0	380.0	234.0	114.0
k__Bacteria;p__Proteobacteria;c__Betaproteobacteria;o__Burkholderiales;f__Unclassified_Burkholderiales	0.0	0.0	12.0	0.0	0.0	0.0	4.0	0.0	0.0	0.0	0.0	0.0	0.0	0.0	0.0	19.0	0.0	0.0	0.0	0.0	0.0	0.0	1.0
k__Bacteria;p__Proteobacteria;c__Betaproteobacteria;o__Ellin6067;f__Unclassified_Ellin6067	0.0	0.0	0.0	0.0	0.0	0.0	0.0	0.0	0.0	0.0	0.0	0.0	0.0	0.0	0.0	0.0	0.0	0.0	0.0	0.0	56.0	5.0	0.0
k__Bacteria;p__Proteobacteria;c__Betaproteobacteria;o__Hydrogenophilales;f__Hydrogenophilaceae	0.0	0.0	3.0	0.0	0.0	0.0	0.0	0.0	2.0	0.0	0.0	0.0	0.0	0.0	0.0	0.0	0.0	0.0	1.0	0.0	0.0	0.0	78.0
k__Bacteria;p__Proteobacteria;c__Betaproteobacteria;o__IS-44;f__Unclassified_IS-44	0.0	0.0	0.0	0.0	0.0	0.0	0.0	0.0	0.0	0.0	0.0	0.0	0.0	0.0	0.0	44.0	0.0	0.0	0.0	0.0	3.0	0.0	0.0
k__Bacteria;p__Proteobacteria;c__Betaproteobacteria;o__MND1;f__Unclassified_MND1	0.0	0.0	0.0	0.0	0.0	0.0	0.0	0.0	0.0	0.0	0.0	0.0	0.0	0.0	0.0	44.0	0.0	5.0	0.0	0.0	79.0	4.0	1.0
k__Bacteria;p__Proteobacteria;c__Betaproteobacteria;o__Methylophilales;f__Methylophilaceae	0.0	0.0	0.0	0.0	0.0	0.0	2.0	0.0	0.0	0.0	0.0	0.0	0.0	0.0	3.0	2.0	0.0	9.0	0.0	0.0	7.0	0.0	0.0
k__Bacteria;p__Proteobacteria;c__Betaproteobacteria;o__Neisseriales;f__Neisseriaceae	0.0	0.0	22.0	72.0	0.0	5.0	0.0	2.0	7.0	0.0	7.0	8.0	0.0	0.0	242.0	0.0	1.0	1570.0	383.0	3.0	0.0	0.0	0.0
k__Bacteria;p__Proteobacteria;c__Betaproteobacteria;o__Rhodocyclales;f__Rhodocyclaceae	71.0	12.0	358.0	271.0	23.0	145.0	91.0	65.0	102.0	20.0	188.0	76.0	20.0	294.0	589.0	702.0	238.0	165.0	111.0	39.0	281.0	130.0	55.0
k__Bacteria;p__Proteobacteria;c__Betaproteobacteria;o__SC-I-84;f__Unclassified_SC-I-84	0.0	0.0	0.0	0.0	0.0	0.0	0.0	0.0	0.0	0.0	12.0	0.0	0.0	2.0	0.0	0.0	9.0	0.0	0.0	0.0	223.0	15.0	0.0
k__Bacteria;p__Proteobacteria;c__Betaproteobacteria;o__Unclassified_Betaproteobacteria;f__Unclassified_Betaproteobacteria	0.0	0.0	0.0	0.0	0.0	4.0	0.0	0.0	0.0	0.0	0.0	0.0	0.0	0.0	15.0	53.0	0.0	5.0	0.0	0.0	17.0	0.0	0.0
k__Bacteria;p__Proteobacteria;c__Deltaproteobacteria;o__BPC076;f__Unclassified_BPC076	0.0	0.0	14.0	0.0	0.0	0.0	0.0	0.0	0.0	0.0	0.0	0.0	0.0	0.0	0.0	0.0	0.0	0.0	0.0	0.0	0.0	0.0	0.0
k__Bacteria;p__Proteobacteria;c__Deltaproteobacteria;o__Bdellovibrionales;f__Bdellovibrionaceae	0.0	0.0	9.0	2.0	0.0	11.0	2.0	0.0	0.0	0.0	7.0	1.0	0.0	0.0	19.0	24.0	9.0	11.0	0.0	0.0	0.0	9.0	0.0
k__Bacteria;p__Proteobacteria;c__Deltaproteobacteria;o__Desulfobacterales;f__Desulfobacteraceae	0.0	0.0	0.0	0.0	0.0	0.0	0.0	0.0	0.0	0.0	0.0	0.0	0.0	0.0	0.0	26.0	0.0	0.0	0.0	0.0	0.0	0.0	0.0
k__Bacteria;p__Proteobacteria;c__Deltaproteobacteria;o__Desulfobacterales;f__Desulfobulbaceae	0.0	0.0	0.0	0.0	0.0	0.0	0.0	0.0	0.0	0.0	0.0	0.0	0.0	0.0	0.0	11.0	0.0	0.0	0.0	0.0	11.0	1.0	0.0
k__Bacteria;p__Proteobacteria;c__Deltaproteobacteria;o__Desulfovibrionales;f__Desulfovibrionaceae	0.0	0.0	0.0	10.0	0.0	0.0	10.0	46.0	3.0	17.0	7.0	56.0	111.0	13.0	0.0	317.0	11.0	88.0	159.0	207.0	606.0	34.0	0.0
k__Bacteria;p__Proteobacteria;c__Deltaproteobacteria;o__Desulfuromonadales;f__Geobacteraceae	0.0	0.0	0.0	0.0	0.0	0.0	0.0	0.0	0.0	0.0	0.0	0.0	0.0	0.0	18.0	0.0	13.0	0.0	0.0	0.0	0.0	0.0	0.0
k__Bacteria;p__Proteobacteria;c__Deltaproteobacteria;o__GMD14H09;f__Unclassified_GMD14H09	0.0	0.0	0.0	0.0	0.0	0.0	0.0	0.0	0.0	0.0	0.0	0.0	0.0	0.0	0.0	0.0	0.0	54.0	0.0	0.0	0.0	0.0	27.0
k__Bacteria;p__Proteobacteria;c__Deltaproteobacteria;o__MBNT15;f__Unclassified_MBNT15	0.0	0.0	0.0	0.0	0.0	0.0	0.0	0.0	0.0	0.0	0.0	0.0	0.0	0.0	20.0	37.0	0.0	0.0	0.0	0.0	0.0	0.0	0.0
k__Bacteria;p__Proteobacteria;c__Deltaproteobacteria;o__MIZ46;f__Unclassified_MIZ46	0.0	0.0	14.0	13.0	0.0	0.0	3.0	0.0	8.0	0.0	6.0	3.0	2.0	0.0	38.0	0.0	10.0	0.0	0.0	1.0	9.0	8.0	0.0
k__Bacteria;p__Proteobacteria;c__Deltaproteobacteria;o__Myxococcales;f__0319-6G20	0.0	0.0	0.0	8.0	0.0	0.0	1.0	0.0	5.0	0.0	0.0	0.0	0.0	0.0	0.0	16.0	3.0	3.0	0.0	0.0	0.0	3.0	0.0
k__Bacteria;p__Proteobacteria;c__Deltaproteobacteria;o__Myxococcales;f__Cystobacterineae	0.0	0.0	0.0	0.0	0.0	0.0	0.0	0.0	0.0	0.0	0.0	0.0	0.0	0.0	0.0	0.0	0.0	0.0	0.0	0.0	11.0	0.0	0.0
k__Bacteria;p__Proteobacteria;c__Deltaproteobacteria;o__Myxococcales;f__Haliangiaceae	0.0	0.0	31.0	10.0	0.0	0.0	0.0	2.0	0.0	0.0	0.0	0.0	0.0	0.0	20.0	0.0	0.0	0.0	0.0	0.0	47.0	2.0	0.0
k__Bacteria;p__Proteobacteria;c__Deltaproteobacteria;o__Myxococcales;f__Myxococcaceae	2.0	0.0	62.0	61.0	7.0	15.0	0.0	9.0	9.0	5.0	38.0	11.0	1.0	39.0	34.0	195.0	13.0	44.0	19.0	13.0	38.0	36.0	3.0
k__Bacteria;p__Proteobacteria;c__Deltaproteobacteria;o__Myxococcales;f__OM27	0.0	0.0	0.0	0.0	0.0	0.0	0.0	0.0	0.0	0.0	0.0	0.0	0.0	0.0	0.0	0.0	0.0	0.0	0.0	0.0	21.0	2.0	0.0
k__Bacteria;p__Proteobacteria;c__Deltaproteobacteria;o__Myxococcales;f__Unclassified_Myxococcales	0.0	0.0	0.0	17.0	0.0	3.0	5.0	3.0	23.0	0.0	5.0	0.0	3.0	61.0	110.0	81.0	0.0	33.0	11.0	3.0	174.0	15.0	0.0
k__Bacteria;p__Proteobacteria;c__Deltaproteobacteria;o__NB1-j;f__NB1-i	0.0	0.0	0.0	0.0	0.0	0.0	0.0	0.0	0.0	0.0	0.0	0.0	0.0	0.0	0.0	46.0	0.0	0.0	0.0	0.0	14.0	0.0	0.0
k__Bacteria;p__Proteobacteria;c__Deltaproteobacteria;o__NB1-j;f__Unclassified_NB1-j	0.0	0.0	0.0	0.0	0.0	0.0	0.0	0.0	0.0	0.0	0.0	0.0	0.0	14.0	16.0	0.0	0.0	0.0	0.0	0.0	0.0	0.0	13.0
k__Bacteria;p__Proteobacteria;c__Deltaproteobacteria;o__Spirobacillales;f__Unclassified_Spirobacillales	0.0	0.0	0.0	0.0	0.0	0.0	0.0	0.0	0.0	0.0	10.0	0.0	0.0	0.0	0.0	0.0	0.0	0.0	0.0	0.0	0.0	0.0	0.0
k__Bacteria;p__Proteobacteria;c__Deltaproteobacteria;o__Syntrophobacterales;f__Syntrophobacteraceae	0.0	0.0	0.0	0.0	0.0	0.0	0.0	0.0	0.0	0.0	0.0	0.0	0.0	16.0	24.0	53.0	0.0	0.0	0.0	0.0	36.0	2.0	0.0
k__Bacteria;p__Proteobacteria;c__Epsilonproteobacteria;o__Campylobacterales;f__Campylobacteraceae	3160.0	3034.0	749.0	1757.0	16.0	4933.0	5043.0	6991.0	8290.0	12390.0	4943.0	3467.0	7972.0	1202.0	2035.0	1488.0	2918.0	4180.0	36.0	7441.0	1454.0	244.0	15813.0
k__Bacteria;p__Proteobacteria;c__Epsilonproteobacteria;o__Campylobacterales;f__Helicobacteraceae	2.0	0.0	0.0	2.0	0.0	7.0	0.0	5.0	0.0	1.0	4.0	2.0	0.0	10.0	0.0	8.0	0.0	0.0	0.0	0.0	9.0	0.0	0.0
k__Bacteria;p__Proteobacteria;c__Gammaproteobacteria;o__Aeromonadales;f__Aeromonadaceae	5.0	0.0	173.0	12.0	4.0	6.0	5.0	2.0	10.0	7.0	37.0	22.0	0.0	13.0	127.0	106.0	52.0	54.0	20.0	7.0	43.0	41.0	5.0
k__Bacteria;p__Proteobacteria;c__Gammaproteobacteria;o__Alteromonadales;f__Alteromonadaceae	0.0	0.0	0.0	0.0	0.0	13.0	0.0	0.0	0.0	0.0	0.0	0.0	0.0	0.0	0.0	0.0	0.0	0.0	0.0	0.0	0.0	0.0	0.0
k__Bacteria;p__Proteobacteria;c__Gammaproteobacteria;o__Alteromonadales;f__Shewanellaceae	0.0	0.0	24.0	0.0	0.0	18.0	0.0	0.0	0.0	0.0	0.0	0.0	0.0	0.0	0.0	0.0	0.0	8.0	0.0	0.0	0.0	0.0	1.0
k__Bacteria;p__Proteobacteria;c__Gammaproteobacteria;o__Alteromonadales;f__[Chromatiaceae]	0.0	0.0	0.0	0.0	0.0	0.0	0.0	0.0	0.0	0.0	0.0	0.0	0.0	0.0	0.0	20.0	2.0	4.0	0.0	0.0	4.0	1.0	0.0
k__Bacteria;p__Proteobacteria;c__Gammaproteobacteria;o__Cardiobacteriales;f__Cardiobacteriaceae	0.0	0.0	0.0	0.0	0.0	0.0	0.0	0.0	0.0	0.0	0.0	0.0	0.0	0.0	0.0	0.0	0.0	0.0	0.0	204.0	0.0	0.0	0.0
k__Bacteria;p__Proteobacteria;c__Gammaproteobacteria;o__Enterobacteriales;f__Enterobacteriaceae	95.0	2.0	234.0	713.0	5.0	20.0	30.0	982.0	34.0	8.0	8.0	821.0	22.0	1675.0	84.0	844.0	16.0	86.0	217.0	56.0	2864.0	801.0	1.0
k__Bacteria;p__Proteobacteria;c__Gammaproteobacteria;o__HOC36;f__Unclassified_HOC36	0.0	0.0	0.0	0.0	0.0	0.0	0.0	0.0	0.0	0.0	0.0	0.0	0.0	0.0	0.0	0.0	0.0	0.0	0.0	0.0	15.0	0.0	0.0
k__Bacteria;p__Proteobacteria;c__Gammaproteobacteria;o__Oceanospirillales;f__Halomonadaceae	2.0	0.0	6.0	0.0	0.0	0.0	0.0	0.0	0.0	0.0	2.0	0.0	0.0	0.0	0.0	0.0	12.0	0.0	0.0	0.0	0.0	0.0	0.0
k__Bacteria;p__Proteobacteria;c__Gammaproteobacteria;o__Pasteurellales;f__Pasteurellaceae	570.0	0.0	81.0	1.0	0.0	7.0	3.0	0.0	7.0	2.0	3.0	6.0	0.0	13.0	0.0	0.0	9.0	0.0	30.0	35.0	1406.0	143.0	0.0
k__Bacteria;p__Proteobacteria;c__Gammaproteobacteria;o__Pseudomonadales;f__Moraxellaceae	146.0	11.0	1827.0	803.0	1233.0	493.0	235.0	183.0	1669.0	174.0	488.0	143.0	39.0	1482.0	523.0	625.0	436.0	677.0	172.0	348.0	840.0	3798.0	308.0
k__Bacteria;p__Proteobacteria;c__Gammaproteobacteria;o__Pseudomonadales;f__Pseudomonadaceae	13.0	0.0	316.0	169.0	8.0	223.0	483.0	269.0	3197.0	1502.0	3079.0	1970.0	672.0	127.0	376.0	1114.0	801.0	110.0	70.0	881.0	723.0	111.0	597.0
k__Bacteria;p__Proteobacteria;c__Gammaproteobacteria;o__Thiotrichales;f__Piscirickettsiaceae	0.0	0.0	0.0	0.0	0.0	0.0	0.0	0.0	0.0	0.0	0.0	0.0	0.0	0.0	0.0	51.0	0.0	0.0	4.0	0.0	16.0	2.0	0.0
k__Bacteria;p__Proteobacteria;c__Gammaproteobacteria;o__Thiotrichales;f__Thiotrichaceae	0.0	0.0	15.0	0.0	0.0	0.0	0.0	0.0	0.0	0.0	0.0	0.0	0.0	0.0	0.0	0.0	4.0	0.0	0.0	0.0	0.0	0.0	0.0
k__Bacteria;p__Proteobacteria;c__Gammaproteobacteria;o__Unclassified_Gammaproteobacteria;f__Unclassified_Gammaproteobacteria	2.0	0.0	1.0	0.0	0.0	0.0	0.0	0.0	0.0	0.0	0.0	0.0	0.0	9.0	0.0	0.0	9.0	0.0	0.0	3.0	0.0	0.0	0.0
k__Bacteria;p__Proteobacteria;c__Gammaproteobacteria;o__Vibrionales;f__Pseudoalteromonadaceae	0.0	0.0	27.0	0.0	0.0	0.0	0.0	0.0	0.0	0.0	0.0	0.0	0.0	0.0	0.0	0.0	0.0	0.0	0.0	0.0	0.0	4.0	0.0
k__Bacteria;p__Proteobacteria;c__Gammaproteobacteria;o__Xanthomonadales;f__Sinobacteraceae	6.0	0.0	91.0	82.0	5.0	15.0	14.0	6.0	14.0	3.0	19.0	29.0	0.0	64.0	130.0	89.0	73.0	15.0	86.0	9.0	89.0	35.0	27.0
k__Bacteria;p__Proteobacteria;c__Gammaproteobacteria;o__Xanthomonadales;f__Xanthomonadaceae	302.0	51.0	1792.0	1118.0	176.0	669.0	252.0	292.0	1102.0	134.0	600.0	432.0	110.0	1170.0	4203.0	3007.0	2563.0	786.0	467.0	243.0	808.0	658.0	143.0
k__Bacteria;p__Proteobacteria;c__Gammaproteobacteria;o__[Marinicellales];f__[Marinicellaceae]	0.0	0.0	0.0	0.0	0.0	0.0	0.0	0.0	0.0	0.0	0.0	0.0	0.0	0.0	0.0	20.0	0.0	0.0	0.0	0.0	0.0	0.0	0.0
k__Bacteria;p__SR1;c__Unclassified_SR1;o__Unclassified_SR1;f__Unclassified_SR1	0.0	0.0	0.0	2.0	0.0	0.0	0.0	0.0	0.0	0.0	0.0	0.0	0.0	346.0	0.0	0.0	0.0	60.0	0.0	248.0	0.0	0.0	0.0
k__Bacteria;p__Spirochaetes;c__Spirochaetes;o__Sphaerochaetales;f__Sphaerochaetaceae	0.0	0.0	0.0	0.0	0.0	69.0	0.0	0.0	0.0	0.0	0.0	0.0	0.0	0.0	0.0	0.0	0.0	0.0	0.0	0.0	0.0	0.0	0.0
k__Bacteria;p__Spirochaetes;c__Spirochaetes;o__Spirochaetales;f__Spirochaetaceae	0.0	12.0	68.0	32.0	0.0	53.0	2.0	0.0	24.0	34.0	0.0	38.0	25.0	52.0	0.0	43.0	0.0	34.0	0.0	16.0	115.0	8.0	32.0
k__Bacteria;p__TM7;c__TM7-1;o__Unclassified_TM7-1;f__Unclassified_TM7-1	0.0	0.0	22.0	0.0	0.0	0.0	0.0	0.0	0.0	0.0	0.0	0.0	0.0	0.0	0.0	0.0	0.0	0.0	0.0	0.0	0.0	0.0	0.0
k__Bacteria;p__TM7;c__TM7-3;o__CW040;f__F16	0.0	0.0	43.0	27.0	0.0	0.0	0.0	2.0	0.0	0.0	9.0	25.0	0.0	82.0	23.0	34.0	5.0	0.0	0.0	0.0	19.0	2.0	0.0
k__Bacteria;p__TM7;c__TM7-3;o__Unclassified_TM7-3;f__Unclassified_TM7-3	0.0	0.0	0.0	8.0	0.0	8.0	0.0	2.0	0.0	3.0	0.0	0.0	0.0	24.0	0.0	0.0	0.0	0.0	70.0	0.0	0.0	1.0	0.0
k__Bacteria;p__Tenericutes;c__CK-1C4-19;o__Unclassified_CK-1C4-19;f__Unclassified_CK-1C4-19	0.0	0.0	47.0	0.0	0.0	7.0	0.0	0.0	0.0	2.0	0.0	4.0	0.0	0.0	0.0	0.0	0.0	5.0	0.0	2.0	0.0	0.0	0.0
k__Bacteria;p__Tenericutes;c__Mollicutes;o__Acholeplasmatales;f__Acholeplasmataceae	2.0	85.0	38.0	0.0	0.0	324.0	0.0	0.0	0.0	226.0	4.0	0.0	0.0	0.0	0.0	0.0	0.0	574.0	0.0	0.0	0.0	0.0	12.0
k__Bacteria;p__Tenericutes;c__Mollicutes;o__Mycoplasmatales;f__Mycoplasmataceae	0.0	0.0	0.0	0.0	0.0	0.0	0.0	0.0	0.0	0.0	0.0	0.0	0.0	0.0	0.0	0.0	0.0	144.0	0.0	0.0	0.0	0.0	65.0
k__Bacteria;p__Tenericutes;c__Mollicutes;o__RF39;f__Unclassified_RF39	0.0	0.0	0.0	7.0	0.0	0.0	4.0	25.0	0.0	1.0	24.0	17.0	0.0	0.0	0.0	38.0	0.0	0.0	0.0	4.0	44.0	12.0	0.0
k__Bacteria;p__Tenericutes;c__Mollicutes;o__Unclassified_Mollicutes;f__Unclassified_Mollicutes	0.0	0.0	0.0	0.0	0.0	0.0	0.0	0.0	0.0	0.0	0.0	3.0	0.0	0.0	0.0	0.0	0.0	0.0	0.0	0.0	11.0	0.0	0.0
k__Bacteria;p__Tenericutes;c__RF3;o__ML615J-28;f__Unclassified_ML615J-28	0.0	0.0	0.0	0.0	0.0	0.0	0.0	5.0	0.0	3.0	10.0	4.0	0.0	0.0	0.0	0.0	0.0	1.0	0.0	24.0	48.0	3.0	0.0
k__Bacteria;p__Verrucomicrobia;c__Opitutae;o__[Cerasicoccales];f__[Cerasicoccaceae]	0.0	0.0	0.0	0.0	0.0	0.0	0.0	2.0	0.0	9.0	0.0	2.0	0.0	0.0	0.0	0.0	0.0	0.0	0.0	0.0	13.0	0.0	0.0
k__Bacteria;p__Verrucomicrobia;c__Verruco-5;o__WCHB1-41;f__RFP12	0.0	0.0	2.0	0.0	0.0	0.0	1.0	39.0	2.0	23.0	22.0	36.0	1.0	0.0	0.0	182.0	0.0	2.0	0.0	54.0	215.0	14.0	0.0
k__Bacteria;p__Verrucomicrobia;c__Verruco-5;o__WCHB1-41;f__Unclassified_WCHB1-41	0.0	0.0	0.0	0.0	0.0	0.0	0.0	4.0	0.0	0.0	0.0	0.0	0.0	0.0	0.0	58.0	0.0	0.0	0.0	2.0	1.0	0.0	0.0
k__Bacteria;p__Verrucomicrobia;c__Verrucomicrobiae;o__Verrucomicrobiales;f__Verrucomicrobiaceae	0.0	0.0	45.0	21.0	4.0	9.0	18.0	56.0	9.0	10.0	34.0	40.0	3.0	7.0	0.0	149.0	0.0	13.0	0.0	136.0	449.0	41.0	6.0
k__Bacteria;p__WPS-2;c__Unclassified_WPS-2;o__Unclassified_WPS-2;f__Unclassified_WPS-2	0.0	0.0	9.0	23.0	0.0	6.0	0.0	0.0	6.0	1.0	13.0	0.0	2.0	10.0	0.0	0.0	12.0	0.0	0.0	0.0	9.0	0.0	0.0
k__Bacteria;p__WS3;c__PRR-12;o__Sediment-1;f__PRR-10	0.0	0.0	0.0	0.0	0.0	0.0	0.0	0.0	0.0	0.0	0.0	0.0	0.0	0.0	0.0	29.0	0.0	0.0	0.0	0.0	1.0	0.0	0.0
k__Bacteria;p__WS3;c__PRR-12;o__Sediment-1;f__Unclassified_Sediment-1	0.0	0.0	41.0	0.0	0.0	0.0	0.0	0.0	0.0	0.0	0.0	0.0	0.0	0.0	20.0	16.0	0.0	10.0	0.0	0.0	0.0	0.0	0.0
k__Bacteria;p__[Thermi];c__Deinococci;o__Deinococcales;f__Deinococcaceae	8.0	0.0	67.0	34.0	5.0	40.0	14.0	12.0	14.0	3.0	21.0	14.0	7.0	28.0	73.0	89.0	55.0	12.0	7.0	2.0	25.0	17.0	6.0
k__Bacteria;p__[Thermi];c__Deinococci;o__Thermales;f__Thermaceae	2.0	0.0	7.0	0.0	0.0	0.0	0.0	4.0	39.0	0.0	0.0	0.0	0.0	17.0	0.0	0.0	0.0	3.0	0.0	4.0	0.0	0.0	0.0
