# Supplementary material for: The effects of genital myiasis on the diversity of the vaginal microbiota in female Bactrian camels
Source: BMC Vet Res. 2022 Mar 5;18:87. doi: 10.1186/s12917-022-03189-5 (PMC8897907; doi:10.1186/s12917-022-03189-5)
Supplement: Supplementary file 5 — Additional file 5. [file 12917_2022_3189_MOESM5_ESM.zip › MPL201709200_16s_yy/Treat1/B06_taxa/summary.txt]

Sample	Phylum	Class	Order	Family	Genus	Species
A01	13	24	36	74	89	22
A02	10	18	26	49	55	11
A03	25	50	70	103	118	29
A04	22	37	51	85	102	31
A05	11	21	31	56	60	13
A06	20	34	46	79	101	22
A07	16	29	44	71	86	21
A08	15	30	46	84	93	23
A09	16	31	44	77	93	24
A10	21	34	47	84	96	26
A11	22	38	58	93	109	26
A12	22	42	61	97	116	35
A13	12	23	33	67	77	19
B01	20	35	56	84	105	31
B02	19	38	56	84	98	30
B03	25	44	65	101	128	44
B04	19	34	52	90	113	31
B05	19	37	55	87	99	25
B06	14	25	37	67	70	18
B07	21	38	53	98	130	36
B08	26	61	89	128	136	40
B09	23	54	77	110	113	40
B10	19	31	46	71	81	19
