# Supplementary material for: The effects of genital myiasis on the diversity of the vaginal microbiota in female Bactrian camels
Source: BMC Vet Res. 2022 Mar 5;18:87. doi: 10.1186/s12917-022-03189-5 (PMC8897907; doi:10.1186/s12917-022-03189-5)
Supplement: Supplementary file 5 — Additional file 5. [file 12917_2022_3189_MOESM5_ESM.zip › MPL201709200_16s_yy/Treat1/B06_taxa_group/otu_table_group_L2.txt]

Taxon	normal	illness
No blast hit;Other	667.384615385	791.0
k__Bacteria;p__AD3	0.692307692308	6.4
k__Bacteria;p__Acidobacteria	29.0	106.5
k__Bacteria;p__Actinobacteria	3477.69230769	2857.7
k__Bacteria;p__Armatimonadetes	8.15384615384	7.2
k__Bacteria;p__Bacteroidetes	2797.46153846	4146.1
k__Bacteria;p__Chlamydiae	4.53846153846	6.8
k__Bacteria;p__Chlorobi	0.384615384615	3.1
k__Bacteria;p__Chloroflexi	20.9230769231	80.3
k__Bacteria;p__Cyanobacteria	191.615384616	348.9
k__Bacteria;p__Deferribacteres	2.69230769231	2.6
k__Bacteria;p__Elusimicrobia	0.538461538462	2.7
k__Bacteria;p__Fibrobacteres	2.3076923077	0.0
k__Bacteria;p__Firmicutes	18217.4615385	13123.2
k__Bacteria;p__Fusobacteria	7457.76923076	7807.5
k__Bacteria;p__GAL15	0.0	4.1
k__Bacteria;p__GN02	30.7692307692	60.7
k__Bacteria;p__Gemmatimonadetes	6.07692307692	100.0
k__Bacteria;p__Lentisphaerae	11.7692307692	63.7
k__Bacteria;p__Nitrospirae	3.07692307693	17.0
k__Bacteria;p__OD1	3.23076923077	5.3
k__Bacteria;p__Planctomycetes	21.6923076923	50.6
k__Bacteria;p__Proteobacteria	13188.9230769	16315.2
k__Bacteria;p__SR1	0.153846153846	65.4
k__Bacteria;p__Spirochaetes	27.4615384615	30.0
k__Bacteria;p__TM7	11.4615384615	26.0
k__Bacteria;p__Tenericutes	64.7692307692	98.7
k__Bacteria;p__Verrucomicrobia	30.1538461538	134.2
k__Bacteria;p__WPS-2	4.61538461538	3.1
k__Bacteria;p__WS3	3.15384615385	7.6
k__Bacteria;p__[Thermi]	22.3846153846	33.8
