# Supplementary material for: The effects of genital myiasis on the diversity of the vaginal microbiota in female Bactrian camels
Source: BMC Vet Res. 2022 Mar 5;18:87. doi: 10.1186/s12917-022-03189-5 (PMC8897907; doi:10.1186/s12917-022-03189-5)
Supplement: Supplementary file 5 — Additional file 5. [file 12917_2022_3189_MOESM5_ESM.zip › MPL201709200_16s_yy/Treat1/B06_taxa_group/otu_table_group_L3.txt]

Taxon	normal	illness
No blast hit;Other;Other	667.384615385	791.0
k__Bacteria;p__AD3;c__ABS-6	0.692307692308	6.4
k__Bacteria;p__Acidobacteria;c__AT-s54	0.0	1.1
k__Bacteria;p__Acidobacteria;c__Acidobacteria-6	7.61538461539	44.0
k__Bacteria;p__Acidobacteria;c__Acidobacteriia	3.61538461539	10.5
k__Bacteria;p__Acidobacteria;c__BPC102	1.0	0.0
k__Bacteria;p__Acidobacteria;c__DA052	1.46153846154	2.8
k__Bacteria;p__Acidobacteria;c__RB25	0.0	1.7
k__Bacteria;p__Acidobacteria;c__Solibacteres	14.6153846154	35.4
k__Bacteria;p__Acidobacteria;c__Sva0725	0.0	1.3
k__Bacteria;p__Acidobacteria;c__[Chloracidobacteria]	0.692307692308	9.7
k__Bacteria;p__Actinobacteria;c__Acidimicrobiia	6.0	15.3
k__Bacteria;p__Actinobacteria;c__Actinobacteria	3438.69230769	2602.8
k__Bacteria;p__Actinobacteria;c__Coriobacteriia	13.7692307692	217.0
k__Bacteria;p__Actinobacteria;c__Rubrobacteria	8.38461538462	13.4
k__Bacteria;p__Actinobacteria;c__Thermoleophilia	10.8461538462	9.2
k__Bacteria;p__Armatimonadetes;c__0319-6E2	0.0	1.0
k__Bacteria;p__Armatimonadetes;c__Chthonomonadetes	5.07692307692	0.9
k__Bacteria;p__Armatimonadetes;c__[Fimbriimonadia]	3.07692307692	5.3
k__Bacteria;p__Bacteroidetes;c__Bacteroidia	2002.38461538	2902.8
k__Bacteria;p__Bacteroidetes;c__Cytophagia	49.9230769231	5.6
k__Bacteria;p__Bacteroidetes;c__Flavobacteriia	36.5384615385	67.9
k__Bacteria;p__Bacteroidetes;c__Sphingobacteriia	6.76923076923	12.3
k__Bacteria;p__Bacteroidetes;c__[Saprospirae]	701.846153846	1157.5
k__Bacteria;p__Chlamydiae;c__Chlamydiia	4.53846153846	6.8
k__Bacteria;p__Chlorobi;c__SJA-28	0.384615384615	3.1
k__Bacteria;p__Chloroflexi;c__Anaerolineae	11.6153846154	53.1
k__Bacteria;p__Chloroflexi;c__Chloroflexi	6.0	1.8
k__Bacteria;p__Chloroflexi;c__Ellin6529	0.461538461538	3.7
k__Bacteria;p__Chloroflexi;c__Gitt-GS-136	0.0	1.6
k__Bacteria;p__Chloroflexi;c__Ktedonobacteria	0.0	3.3
k__Bacteria;p__Chloroflexi;c__S085	2.84615384615	5.0
k__Bacteria;p__Chloroflexi;c__TK10	0.0	1.5
k__Bacteria;p__Chloroflexi;c__TK17	0.0	3.6
k__Bacteria;p__Chloroflexi;c__Thermomicrobia	0.0	6.7
k__Bacteria;p__Cyanobacteria;c__4C0d-2	154.538461539	304.3
k__Bacteria;p__Cyanobacteria;c__Chloroplast	34.1538461538	44.6
k__Bacteria;p__Cyanobacteria;c__ML635J-21	1.53846153846	0.0
k__Bacteria;p__Cyanobacteria;c__Oscillatoriophycideae	1.38461538462	0.0
k__Bacteria;p__Deferribacteres;c__Deferribacteres	2.69230769231	2.6
k__Bacteria;p__Elusimicrobia;c__Elusimicrobia	0.538461538462	2.7
k__Bacteria;p__Fibrobacteres;c__Fibrobacteria	2.3076923077	0.0
k__Bacteria;p__Firmicutes;c__Bacilli	10085.2307692	3271.4
k__Bacteria;p__Firmicutes;c__Clostridia	8114.46153846	9755.1
k__Bacteria;p__Firmicutes;c__Erysipelotrichi	17.7692307692	96.7
k__Bacteria;p__Fusobacteria;c__Fusobacteriia	7457.76923076	7807.5
k__Bacteria;p__GAL15;c__Unclassified_GAL15	0.0	4.1
k__Bacteria;p__GN02;c__3BR-5F	30.7692307692	60.7
k__Bacteria;p__Gemmatimonadetes;c__Gemm-1	1.0	50.3
k__Bacteria;p__Gemmatimonadetes;c__Gemm-5	0.0	3.2
k__Bacteria;p__Gemmatimonadetes;c__Gemmatimonadetes	5.07692307692	46.5
k__Bacteria;p__Lentisphaerae;c__[Lentisphaeria]	11.7692307692	63.7
k__Bacteria;p__Nitrospirae;c__Nitrospira	3.07692307693	17.0
k__Bacteria;p__OD1;c__ABY1	0.769230769231	0.0
k__Bacteria;p__OD1;c__ZB2	2.46153846154	5.3
k__Bacteria;p__Planctomycetes;c__C6	0.0	3.9
k__Bacteria;p__Planctomycetes;c__OM190	0.0	2.9
k__Bacteria;p__Planctomycetes;c__Phycisphaerae	14.0	37.4
k__Bacteria;p__Planctomycetes;c__Planctomycetia	7.69230769232	6.4
k__Bacteria;p__Proteobacteria;c__Alphaproteobacteria	4035.61538462	5374.4
k__Bacteria;p__Proteobacteria;c__Betaproteobacteria	1909.07692308	3157.0
k__Bacteria;p__Proteobacteria;c__Deltaproteobacteria	53.9230769231	307.5
k__Bacteria;p__Proteobacteria;c__Epsilonproteobacteria	4828.30769232	3683.8
k__Bacteria;p__Proteobacteria;c__Gammaproteobacteria	2362.0	3792.5
k__Bacteria;p__SR1;c__Unclassified_SR1	0.153846153846	65.4
k__Bacteria;p__Spirochaetes;c__Spirochaetes	27.4615384615	30.0
k__Bacteria;p__TM7;c__TM7-1	1.69230769231	0.0
k__Bacteria;p__TM7;c__TM7-3	9.76923076923	26.0
k__Bacteria;p__Tenericutes;c__CK-1C4-19	4.61538461538	0.7
k__Bacteria;p__Tenericutes;c__Mollicutes	58.4615384615	90.4
k__Bacteria;p__Tenericutes;c__RF3	1.69230769231	7.6
k__Bacteria;p__Verrucomicrobia;c__Opitutae	1.0	1.3
k__Bacteria;p__Verrucomicrobia;c__Verruco-5	10.0	52.8
k__Bacteria;p__Verrucomicrobia;c__Verrucomicrobiae	19.1538461538	80.1
k__Bacteria;p__WPS-2;c__Unclassified_WPS-2	4.61538461538	3.1
k__Bacteria;p__WS3;c__PRR-12	3.15384615385	7.6
k__Bacteria;p__[Thermi];c__Deinococci	22.3846153846	33.8
