# Supplementary material for: The effects of genital myiasis on the diversity of the vaginal microbiota in female Bactrian camels
Source: BMC Vet Res. 2022 Mar 5;18:87. doi: 10.1186/s12917-022-03189-5 (PMC8897907; doi:10.1186/s12917-022-03189-5)
Supplement: Supplementary file 5 — Additional file 5. [file 12917_2022_3189_MOESM5_ESM.zip › MPL201709200_16s_yy/Treat1/B06_taxa_group/otu_table_group_L4.txt]

Taxon	normal	illness
No blast hit;Other;Other;Other	667.384615385	791.0
k__Bacteria;p__AD3;c__ABS-6;o__Unclassified_ABS-6	0.692307692308	6.4
k__Bacteria;p__Acidobacteria;c__AT-s54;o__Unclassified_AT-s54	0.0	1.1
k__Bacteria;p__Acidobacteria;c__Acidobacteria-6;o__CCU21	2.07692307693	4.3
k__Bacteria;p__Acidobacteria;c__Acidobacteria-6;o__iii1-15	5.53846153846	39.7
k__Bacteria;p__Acidobacteria;c__Acidobacteriia;o__Acidobacteriales	3.61538461539	10.5
k__Bacteria;p__Acidobacteria;c__BPC102;o__MVS-40	1.0	0.0
k__Bacteria;p__Acidobacteria;c__DA052;o__Ellin6513	1.46153846154	2.8
k__Bacteria;p__Acidobacteria;c__RB25;o__Unclassified_RB25	0.0	1.7
k__Bacteria;p__Acidobacteria;c__Solibacteres;o__Solibacterales	14.6153846154	35.4
k__Bacteria;p__Acidobacteria;c__Sva0725;o__Sva0725	0.0	1.3
k__Bacteria;p__Acidobacteria;c__[Chloracidobacteria];o__DS-100	0.0	1.6
k__Bacteria;p__Acidobacteria;c__[Chloracidobacteria];o__RB41	0.692307692308	8.1
k__Bacteria;p__Actinobacteria;c__Acidimicrobiia;o__Acidimicrobiales	6.0	15.3
k__Bacteria;p__Actinobacteria;c__Actinobacteria;o__Actinomycetales	3431.07692308	2306.4
k__Bacteria;p__Actinobacteria;c__Actinobacteria;o__Bifidobacteriales	7.61538461538	296.4
k__Bacteria;p__Actinobacteria;c__Coriobacteriia;o__Coriobacteriales	13.7692307692	217.0
k__Bacteria;p__Actinobacteria;c__Rubrobacteria;o__Rubrobacterales	8.38461538462	13.4
k__Bacteria;p__Actinobacteria;c__Thermoleophilia;o__Gaiellales	6.84615384615	4.3
k__Bacteria;p__Actinobacteria;c__Thermoleophilia;o__Solirubrobacterales	4.0	4.9
k__Bacteria;p__Armatimonadetes;c__0319-6E2;o__Unclassified_0319-6E2	0.0	1.0
k__Bacteria;p__Armatimonadetes;c__Chthonomonadetes;o__Chthonomonadales	5.07692307692	0.9
k__Bacteria;p__Armatimonadetes;c__[Fimbriimonadia];o__[Fimbriimonadales]	3.07692307692	5.3
k__Bacteria;p__Bacteroidetes;c__Bacteroidia;o__Bacteroidales	2002.38461538	2902.8
k__Bacteria;p__Bacteroidetes;c__Cytophagia;o__Cytophagales	49.9230769231	5.6
k__Bacteria;p__Bacteroidetes;c__Flavobacteriia;o__Flavobacteriales	36.5384615385	67.9
k__Bacteria;p__Bacteroidetes;c__Sphingobacteriia;o__Sphingobacteriales	6.76923076923	12.3
k__Bacteria;p__Bacteroidetes;c__[Saprospirae];o__[Saprospirales]	701.846153846	1157.5
k__Bacteria;p__Chlamydiae;c__Chlamydiia;o__Chlamydiales	4.53846153846	6.8
k__Bacteria;p__Chlorobi;c__SJA-28;o__Unclassified_SJA-28	0.384615384615	3.1
k__Bacteria;p__Chloroflexi;c__Anaerolineae;o__Anaerolineales	0.923076923077	0.0
k__Bacteria;p__Chloroflexi;c__Anaerolineae;o__CFB-26	2.38461538461	2.3
k__Bacteria;p__Chloroflexi;c__Anaerolineae;o__Caldilineales	0.0	2.6
k__Bacteria;p__Chloroflexi;c__Anaerolineae;o__DRC31	0.0	3.5
k__Bacteria;p__Chloroflexi;c__Anaerolineae;o__GCA004	0.0	5.4
k__Bacteria;p__Chloroflexi;c__Anaerolineae;o__H39	1.07692307692	8.4
k__Bacteria;p__Chloroflexi;c__Anaerolineae;o__S0208	0.0	1.9
k__Bacteria;p__Chloroflexi;c__Anaerolineae;o__SBR1031	7.23076923077	29.0
k__Bacteria;p__Chloroflexi;c__Chloroflexi;o__AKIW781	1.30769230769	0.0
k__Bacteria;p__Chloroflexi;c__Chloroflexi;o__[Roseiflexales]	4.69230769231	1.8
k__Bacteria;p__Chloroflexi;c__Ellin6529;o__Unclassified_Ellin6529	0.461538461538	3.7
k__Bacteria;p__Chloroflexi;c__Gitt-GS-136;o__Unclassified_Gitt-GS-136	0.0	1.6
k__Bacteria;p__Chloroflexi;c__Ktedonobacteria;o__JG30-KF-AS9	0.0	3.3
k__Bacteria;p__Chloroflexi;c__S085;o__Unclassified_S085	2.84615384615	5.0
k__Bacteria;p__Chloroflexi;c__TK10;o__B07_WMSP1	0.0	1.5
k__Bacteria;p__Chloroflexi;c__TK17;o__Unclassified_TK17	0.0	3.6
k__Bacteria;p__Chloroflexi;c__Thermomicrobia;o__JG30-KF-CM45	0.0	6.7
k__Bacteria;p__Cyanobacteria;c__4C0d-2;o__MLE1-12	149.769230769	285.1
k__Bacteria;p__Cyanobacteria;c__4C0d-2;o__YS2	4.76923076923	19.2
k__Bacteria;p__Cyanobacteria;c__Chloroplast;o__Stramenopiles	2.46153846154	2.3
k__Bacteria;p__Cyanobacteria;c__Chloroplast;o__Streptophyta	31.6923076923	42.3
k__Bacteria;p__Cyanobacteria;c__ML635J-21;o__Unclassified_ML635J-21	1.53846153846	0.0
k__Bacteria;p__Cyanobacteria;c__Oscillatoriophycideae;o__Chroococcales	1.38461538462	0.0
k__Bacteria;p__Deferribacteres;c__Deferribacteres;o__Deferribacterales	2.69230769231	2.6
k__Bacteria;p__Elusimicrobia;c__Elusimicrobia;o__Elusimicrobiales	0.538461538462	2.7
k__Bacteria;p__Fibrobacteres;c__Fibrobacteria;o__258ds10	0.923076923077	0.0
k__Bacteria;p__Fibrobacteres;c__Fibrobacteria;o__Fibrobacterales	1.38461538462	0.0
k__Bacteria;p__Firmicutes;c__Bacilli;o__Bacillales	72.1538461538	252.2
k__Bacteria;p__Firmicutes;c__Bacilli;o__Gemellales	8.84615384615	2.7
k__Bacteria;p__Firmicutes;c__Bacilli;o__Lactobacillales	9998.61538462	3001.6
k__Bacteria;p__Firmicutes;c__Bacilli;o__Turicibacterales	5.61538461539	14.9
k__Bacteria;p__Firmicutes;c__Clostridia;o__Clostridiales	8113.69230769	9752.8
k__Bacteria;p__Firmicutes;c__Clostridia;o__Thermoanaerobacterales	0.769230769231	2.3
k__Bacteria;p__Firmicutes;c__Erysipelotrichi;o__Erysipelotrichales	17.7692307692	96.7
k__Bacteria;p__Fusobacteria;c__Fusobacteriia;o__Fusobacteriales	7457.76923076	7807.5
k__Bacteria;p__GAL15;c__Unclassified_GAL15;o__Unclassified_GAL15	0.0	4.1
k__Bacteria;p__GN02;c__3BR-5F;o__Unclassified_3BR-5F	30.7692307692	60.7
k__Bacteria;p__Gemmatimonadetes;c__Gemm-1;o__Unclassified_Gemm-1	1.0	50.3
k__Bacteria;p__Gemmatimonadetes;c__Gemm-5;o__Unclassified_Gemm-5	0.0	3.2
k__Bacteria;p__Gemmatimonadetes;c__Gemmatimonadetes;o__C114	0.0	1.3
k__Bacteria;p__Gemmatimonadetes;c__Gemmatimonadetes;o__Ellin5290	1.76923076923	3.5
k__Bacteria;p__Gemmatimonadetes;c__Gemmatimonadetes;o__Gemmatimonadales	2.07692307692	14.5
k__Bacteria;p__Gemmatimonadetes;c__Gemmatimonadetes;o__KD8-87	0.0	1.0
k__Bacteria;p__Gemmatimonadetes;c__Gemmatimonadetes;o__N1423WL	0.0	11.1
k__Bacteria;p__Gemmatimonadetes;c__Gemmatimonadetes;o__Unclassified_Gemmatimonadetes	1.23076923077	15.1
k__Bacteria;p__Lentisphaerae;c__[Lentisphaeria];o__Unclassified_[Lentisphaeria]	3.15384615385	8.9
k__Bacteria;p__Lentisphaerae;c__[Lentisphaeria];o__Victivallales	8.0	51.7
k__Bacteria;p__Lentisphaerae;c__[Lentisphaeria];o__Z20	0.615384615385	3.1
k__Bacteria;p__Nitrospirae;c__Nitrospira;o__Nitrospirales	3.07692307693	17.0
k__Bacteria;p__OD1;c__ABY1;o__Unclassified_ABY1	0.769230769231	0.0
k__Bacteria;p__OD1;c__ZB2;o__Unclassified_ZB2	2.46153846154	5.3
k__Bacteria;p__Planctomycetes;c__C6;o__MVS-107	0.0	3.9
k__Bacteria;p__Planctomycetes;c__OM190;o__CL500-15	0.0	1.0
k__Bacteria;p__Planctomycetes;c__OM190;o__agg27	0.0	1.9
k__Bacteria;p__Planctomycetes;c__Phycisphaerae;o__Phycisphaerales	14.0	37.4
k__Bacteria;p__Planctomycetes;c__Planctomycetia;o__Gemmatales	7.69230769232	6.4
k__Bacteria;p__Proteobacteria;c__Alphaproteobacteria;o__BD7-3	2.15384615385	3.6
k__Bacteria;p__Proteobacteria;c__Alphaproteobacteria;o__Caulobacterales	225.538461538	382.0
k__Bacteria;p__Proteobacteria;c__Alphaproteobacteria;o__RF32	0.538461538462	2.0
k__Bacteria;p__Proteobacteria;c__Alphaproteobacteria;o__Rhizobiales	3354.15384616	4243.1
k__Bacteria;p__Proteobacteria;c__Alphaproteobacteria;o__Rhodobacterales	16.1538461538	26.9
k__Bacteria;p__Proteobacteria;c__Alphaproteobacteria;o__Rhodospirillales	31.3846153846	64.9
k__Bacteria;p__Proteobacteria;c__Alphaproteobacteria;o__Rickettsiales	5.23076923077	7.9
k__Bacteria;p__Proteobacteria;c__Alphaproteobacteria;o__Sphingomonadales	398.923076923	631.2
k__Bacteria;p__Proteobacteria;c__Alphaproteobacteria;o__Unclassified_Alphaproteobacteria	1.53846153846	12.8
k__Bacteria;p__Proteobacteria;c__Betaproteobacteria;o__Burkholderiales	1786.92307693	2608.7
k__Bacteria;p__Proteobacteria;c__Betaproteobacteria;o__Ellin6067	0.0	6.1
k__Bacteria;p__Proteobacteria;c__Betaproteobacteria;o__Hydrogenophilales	0.384615384615	7.9
k__Bacteria;p__Proteobacteria;c__Betaproteobacteria;o__IS-44	0.0	4.7
k__Bacteria;p__Proteobacteria;c__Betaproteobacteria;o__MND1	0.0	13.3
k__Bacteria;p__Proteobacteria;c__Betaproteobacteria;o__Methylophilales	0.153846153846	2.1
k__Bacteria;p__Proteobacteria;c__Betaproteobacteria;o__Neisseriales	9.46153846153	219.9
k__Bacteria;p__Proteobacteria;c__Betaproteobacteria;o__Rhodocyclales	110.923076923	260.4
k__Bacteria;p__Proteobacteria;c__Betaproteobacteria;o__SC-I-84	0.923076923077	24.9
k__Bacteria;p__Proteobacteria;c__Betaproteobacteria;o__Unclassified_Betaproteobacteria	0.307692307692	9.0
k__Bacteria;p__Proteobacteria;c__Deltaproteobacteria;o__BPC076	1.07692307692	0.0
k__Bacteria;p__Proteobacteria;c__Deltaproteobacteria;o__Bdellovibrionales	2.46153846154	7.2
k__Bacteria;p__Proteobacteria;c__Deltaproteobacteria;o__Desulfobacterales	0.0	4.9
k__Bacteria;p__Proteobacteria;c__Deltaproteobacteria;o__Desulfovibrionales	20.0	143.5
k__Bacteria;p__Proteobacteria;c__Deltaproteobacteria;o__Desulfuromonadales	0.0	3.1
k__Bacteria;p__Proteobacteria;c__Deltaproteobacteria;o__GMD14H09	0.0	8.1
k__Bacteria;p__Proteobacteria;c__Deltaproteobacteria;o__MBNT15	0.0	5.7
k__Bacteria;p__Proteobacteria;c__Deltaproteobacteria;o__MIZ46	3.76923076923	6.6
k__Bacteria;p__Proteobacteria;c__Deltaproteobacteria;o__Myxococcales	25.8461538462	105.0
k__Bacteria;p__Proteobacteria;c__Deltaproteobacteria;o__NB1-j	0.0	10.3
k__Bacteria;p__Proteobacteria;c__Deltaproteobacteria;o__Spirobacillales	0.769230769231	0.0
k__Bacteria;p__Proteobacteria;c__Deltaproteobacteria;o__Syntrophobacterales	0.0	13.1
k__Bacteria;p__Proteobacteria;c__Epsilonproteobacteria;o__Campylobacterales	4828.30769232	3683.8
k__Bacteria;p__Proteobacteria;c__Gammaproteobacteria;o__Aeromonadales	21.7692307692	46.8
k__Bacteria;p__Proteobacteria;c__Gammaproteobacteria;o__Alteromonadales	4.23076923077	4.0
k__Bacteria;p__Proteobacteria;c__Gammaproteobacteria;o__Cardiobacteriales	0.0	20.4
k__Bacteria;p__Proteobacteria;c__Gammaproteobacteria;o__Enterobacteriales	228.769230769	664.4
k__Bacteria;p__Proteobacteria;c__Gammaproteobacteria;o__HOC36	0.0	1.5
k__Bacteria;p__Proteobacteria;c__Gammaproteobacteria;o__Oceanospirillales	0.769230769231	1.2
k__Bacteria;p__Proteobacteria;c__Gammaproteobacteria;o__Pasteurellales	52.3076923077	163.6
k__Bacteria;p__Proteobacteria;c__Gammaproteobacteria;o__Pseudomonadales	1488.07692308	1411.9
k__Bacteria;p__Proteobacteria;c__Gammaproteobacteria;o__Thiotrichales	1.15384615385	7.7
k__Bacteria;p__Proteobacteria;c__Gammaproteobacteria;o__Unclassified_Gammaproteobacteria	0.230769230769	2.1
k__Bacteria;p__Proteobacteria;c__Gammaproteobacteria;o__Vibrionales	2.07692307692	0.4
k__Bacteria;p__Proteobacteria;c__Gammaproteobacteria;o__Xanthomonadales	562.615384615	1466.5
k__Bacteria;p__Proteobacteria;c__Gammaproteobacteria;o__[Marinicellales]	0.0	2.0
k__Bacteria;p__SR1;c__Unclassified_SR1;o__Unclassified_SR1	0.153846153846	65.4
k__Bacteria;p__Spirochaetes;c__Spirochaetes;o__Sphaerochaetales	5.30769230769	0.0
k__Bacteria;p__Spirochaetes;c__Spirochaetes;o__Spirochaetales	22.1538461538	30.0
k__Bacteria;p__TM7;c__TM7-1;o__Unclassified_TM7-1	1.69230769231	0.0
k__Bacteria;p__TM7;c__TM7-3;o__CW040	8.15384615385	16.5
k__Bacteria;p__TM7;c__TM7-3;o__Unclassified_TM7-3	1.61538461539	9.5
k__Bacteria;p__Tenericutes;c__CK-1C4-19;o__Unclassified_CK-1C4-19	4.61538461538	0.7
k__Bacteria;p__Tenericutes;c__Mollicutes;o__Acholeplasmatales	52.2307692307	58.6
k__Bacteria;p__Tenericutes;c__Mollicutes;o__Mycoplasmatales	0.0	20.9
k__Bacteria;p__Tenericutes;c__Mollicutes;o__RF39	6.0	9.8
k__Bacteria;p__Tenericutes;c__Mollicutes;o__Unclassified_Mollicutes	0.230769230769	1.1
k__Bacteria;p__Tenericutes;c__RF3;o__ML615J-28	1.69230769231	7.6
k__Bacteria;p__Verrucomicrobia;c__Opitutae;o__[Cerasicoccales]	1.0	1.3
k__Bacteria;p__Verrucomicrobia;c__Verruco-5;o__WCHB1-41	10.0	52.8
k__Bacteria;p__Verrucomicrobia;c__Verrucomicrobiae;o__Verrucomicrobiales	19.1538461538	80.1
k__Bacteria;p__WPS-2;c__Unclassified_WPS-2;o__Unclassified_WPS-2	4.61538461538	3.1
k__Bacteria;p__WS3;c__PRR-12;o__Sediment-1	3.15384615385	7.6
k__Bacteria;p__[Thermi];c__Deinococci;o__Deinococcales	18.3846153846	31.4
k__Bacteria;p__[Thermi];c__Deinococci;o__Thermales	4.0	2.4
