# Supplementary material for: The effects of genital myiasis on the diversity of the vaginal microbiota in female Bactrian camels
Source: BMC Vet Res. 2022 Mar 5;18:87. doi: 10.1186/s12917-022-03189-5 (PMC8897907; doi:10.1186/s12917-022-03189-5)
Supplement: Supplementary file 5 — Additional file 5. [file 12917_2022_3189_MOESM5_ESM.zip › MPL201709200_16s_yy/Treat1/B07_taxa_summary/otu_table_L2.txt]

Taxon	A01	A02	A03	A04	A05	A06	A07	A08	A09	A10	A11	A12	A13	B01	B02	B03	B04	B05	B06	B07	B08	B09	B10
k__Bacteria;p__Firmicutes	0.337933864662	0.533254131116	0.320137284953	0.302843202867	0.834948522587	0.271139606675	0.524292809328	0.409849875797	0.244743772396	0.242490383369	0.327490177453	0.412785171103	0.352096248137	0.396955958549	0.0924487594391	0.209261139068	0.109291386156	0.195328353698	0.709520110478	0.234383446129	0.319603652613	0.45600242566	0.111725090658
k__Bacteria;p__Proteobacteria	0.148728914231	0.0778053785506	0.470762190515	0.438548390579	0.0734497420733	0.268333225396	0.19734398618	0.259142455989	0.57086733152	0.333081211912	0.385281291827	0.258598340823	0.220316651187	0.362370466321	0.579892125135	0.542277704585	0.38205592957	0.298821294417	0.111449162783	0.230859045601	0.375903978585	0.236718428519	0.402521153514
k__Bacteria;p__Fusobacteria	0.399598263461	0.203715304029	0.0601593023507	0.054964271065	0.000237422028447	0.28467499946	0.074109263658	0.177967383087	0.0759832491473	0.28467389895	0.126721644143	0.183784134117	0.167332656544	0.0700129533679	0.126968716289	0.0433036003542	0.3242706715	0.255364621562	0.00127308820991	0.315552768709	0.0985039829027	0.0745240725099	0.376187187014
k__Bacteria;p__Bacteroidetes	0.091859435409	0.0177988983692	0.0689662615753	0.0597785021912	0.019813947465	0.106016449712	0.0763765925286	0.0298736364618	0.0222337348357	0.0752690495743	0.0754501100989	0.022035948842	0.11985657818	0.105936960276	0.101790722762	0.0804086304831	0.0831607112032	0.147446137904	0.129703953047	0.0754610910506	0.0991084342551	0.0476035778485	0.0245855638059
k__Bacteria;p__Actinobacteria	0.0187261063954	0.0803974511286	0.0434951540139	0.114267826688	0.0657874857007	0.0449668631134	0.123105160872	0.107333405335	0.0762206968009	0.0558412931668	0.071974439791	0.104735568614	0.0694429444672	0.0272236614853	0.0504207119741	0.0639079069567	0.0439107543587	0.0674409567808	0.0405230450544	0.0378170338818	0.0343457893487	0.171961969116	0.0799300638922
No blast hit;Other	0.00105833819305	0.0845663678583	0.00271979623114	0.00474946568511	0.00453260236127	0.00556958746195	0	0.00874824495086	0	4.32208151446e-05	0.000172704114676	0.00637314206706	0.0688597533317	0.0102115716753	0.0141100323625	0.0055938316667	0.041774555498	0.00779327317473	0	0.0890830072002	0.000626038900762	0.00168929894094	0
k__Bacteria;p__Cyanobacteria	0.00120952936349	0.000172804838535	0.0126276253589	0.0119600181343	0.000820185189182	0.00554799991365	0.00250485856187	0.00213845987688	0.00576350213703	0.00075636426503	0.00518112344027	0.00414794331144	0.00095038555414	0.00794473229706	0.0150377562028	0.0199347746269	0.00880372863801	0.00615258408532	0.00347402036941	0.00227031935826	0.00828961854802	0.00229571394538	0.00112243135901
k__Bacteria;p__Tenericutes	4.31974772673e-05	0.00183605140944	0.0018347831718	0.000151119362708	0	0.00714547848801	8.63744331678e-05	0.000648018144508	0	0.00501361455677	0.000820344544709	0.000604908399585	0	0	0	0.000820716615192	0	0.0156297223781	0	0.000648662673788	0.00222351747512	0.00032486518095	0.00166206182007
k__Bacteria;p__Verrucomicrobia	0	0	0.00101452716558	0.000453358088124	8.63352830718e-05	0.000194287934719	0.000410278557547	0.00218166108651	0.000237447653585	0.000907637118036	0.00120892880273	0.00168510197027	8.639868674e-05	0.000151122625216	0	0.00840154640289	0	0.000323820215017	0	0.00415144111224	0.0146363577489	0.00119117233015	0.000129511310654
k__Bacteria;p__Acidobacteria	4.31974772673e-05	0	0.00349688086861	0.0016407245094	4.31676415359e-05	0.000431750966043	0.00066940185705	4.32012096339e-05	0.000777101411734	4.32208151446e-05	0.000474936315358	0.000475285171103	0	0.000539723661485	0.00330097087379	0.00267812790221	0.000280510961505	0.000669228444368	0.000302088727775	4.32441782525e-05	0.0134058674956	0.00166764126221	0.000107926092212
k__Bacteria;p__Gemmatimonadetes	0	0	0.000280613896864	0.00041018112735	0	8.63501932086e-05	0	0	0.000345378405215	0	0.00058287638703	0	0	0	0.00146709816613	0.00131746614544	0.000280510961505	0	0.000258933195236	0	0.0160395483885	0.00223074090919	0
k__Bacteria;p__Chloroflexi	4.31974772673e-05	4.32012096339e-05	0.00412286571546	0.00069083137238	0	0.00030222567623	0	0	0	0	0.000345408229351	0.000324058071206	0	0.00243955094991	0.00429341963323	0.00358523574005	0.000517866390471	0.000323820215017	0.00060417745555	0	0.00431750966043	0.00049812661079	0.000755482645484
k__Bacteria;p__GN02	0.000388777295406	0	0.000971355796836	0.00397228039118	0.000129502924608	0.000863501932086	0.000388684949255	0.000259207257803	0.000388550705867	0.000151272853006	0.000647640430033	0.000280850328379	0.000194397045165	0.00192141623489	0.00323624595469	0.00386600721367	0.00105731054721	0.00058287638703	0.000776799585707	8.6488356505e-05	0.000561276255856	0.00084464947047	0.000172681747539
k__Bacteria;p__Lentisphaerae	0	0	0.000323785265612	0	0	0	4.31872165839e-05	0.00103682903121	0	0.000345766521157	0.00038858425802	0.00116660905634	0	0	0	0.00490270188549	0	0	0	0.00330817963632	0.00526736178572	0.00028154982349	0
k__Bacteria;p__Planctomycetes	0.000129592431802	0.000151204233719	0.0012519696937	0.00166231298979	4.31676415359e-05	0.000215875483021	0.000215936082919	0.000302408467437	0.000366964555541	4.32208151446e-05	0.00097146064505	0.000604908399585	0.00012959803011	0.00112262521589	0.00183387270766	0.00153344420207	0.00222250992577	0.00116575277406	0.000388399792853	0.000129732534758	0.00161906612266	0.00084464947047	6.47556553272e-05
k__Bacteria;p__Spirochaetes	0	0.000259207257803	0.00146782653744	0.00069083137238	0	0.00263368089286	4.31872165839e-05	0	0.000518067607823	0.000734753857458	0	0.000820947113723	0.000539991792125	0.00112262521589	0	0.000928705643507	0	0.000733992487371	0	0.00034595342602	0.00248256805475	0.00017326142984	0.000690726990157
k__Bacteria;p__SR1	0	0	0	4.31769607737e-05	0	0	0	0	0	0	0	0	0	0.00746977547496	0	0	0	0.00129528086007	0	0.00536227810331	0	0	0
k__Bacteria;p__[Thermi]	0.000215987386337	0	0.00159734064369	0.000734008333153	0.00010791910384	0.000863501932086	0.000302310516087	0.000345609677071	0.00114406596728	6.48312227169e-05	0.000453348301023	0.000302454199793	0.000151197701795	0.000971502590674	0.00157497303128	0.001922204704	0.00118677714483	0.000323820215017	0.000151044363887	0.000129732534758	0.000539688707553	0.00036818053841	0.000129511310654
k__Bacteria;p__TM7	0	0	0.00140306948432	0.00075559681354	0	0.000172700386417	0	8.64024192677e-05	0	6.48312227169e-05	0.00019429212901	0.000540096785344	0	0.0022884283247	0.00049622437972	0.00073432539254	0.000107888831348	0	0.00151044363887	0	0.000410163417741	6.497303619e-05	0
k__Bacteria;p__Nitrospirae	0	0	0.000647570531224	0	0	0	0	0	0	4.32208151446e-05	0.000172704114676	0	0	0.000690846286701	0.00131607335491	0.000604738558562	4.31555325393e-05	0.000259056172013	0	0	0.000626038900762	8.663071492e-05	4.31704368848e-05
k__Bacteria;p__Armatimonadetes	0	0	0.00062598484685	0.000431769607737	0	0.000345400772834	4.31872165839e-05	0	0.000172689202608	4.32208151446e-05	0.000453348301023	0.00017283097131	0	0.000259067357513	0.000237324703344	0.000302369279281	0.000345244260314	4.31760286689e-05	6.47332988089e-05	4.32441782525e-05	0.000215875483021	0	4.31704368848e-05
k__Bacteria;p__Chlamydiae	0	0	0.000453299371857	0.000453358088124	0	0	0	4.32012096339e-05	0	2.16104075723e-05	0.000237468157679	6.48116142413e-05	0	0.000107944732297	0.000798274002157	0.000215978056629	0.000151044363887	0	0	0	4.31750966043e-05	0.00015160375111	0
k__Bacteria;p__WS3	0	0	0.000885013059339	0	0	0	0	0	0	0	0	0	0	0	0.000431499460626	0.000971901254833	0	0.000215880143344	0	0	2.15875483021e-05	0	0
k__Bacteria;p__OD1	2.15987386337e-05	0	0.000280613896864	0.000194296323482	0	4.31750966043e-05	0	0	0	0	0.000215880143344	0.000151227099896	0	4.31778929188e-05	0.000258899676375	0.000302369279281	0.000237355428966	8.63520573378e-05	0	2.16220891263e-05	0.000129525289813	6.497303619e-05	0
k__Bacteria;p__WPS-2	0	0	0.000194271159367	0.000496535048898	0	0.000129525289813	0	0	0.000129516901956	2.16104075723e-05	0.000280644186348	0	4.319934337e-05	0.000215889464594	0	0	0.000258933195236	0	0	0	0.000194287934719	0	0
k__Bacteria;p__AD3	0	0	0	0	0	0	6.47808248758e-05	0	0	0	0	0.000129623228483	0	0	0	0.00127427053411	0	0	0	4.32441782525e-05	0	0	6.47556553272e-05
k__Bacteria;p__Deferribacteres	0	0	0	0	0	0	0	0	0	0.00028093529844	0.000280644186348	0.000194434842724	0	0	0	0	0	0	0	2.16220891263e-05	0.000431750966043	8.663071492e-05	2.15852184424e-05
k__Bacteria;p__GAL15	0	0	0	0	0	0	0	0	0	0	0	0	0	0	0	0.000885510032181	0	0	0	0	0	0	0
k__Bacteria;p__Chlorobi	0	0	0	0.000107942401934	0	0	0	0	0	0	0	0	0	0	0	0	0	0	0	0.000151354623884	0.000237463031324	0.00028154982349	0
k__Bacteria;p__Elusimicrobia	0	0	0.000129514106245	0	0	0	0	0	0	0	0	2.16038714138e-05	0	0	8.62998921251e-05	6.47934169888e-05	4.31555325393e-05	0	0	8.6488356505e-05	0.000215875483021	4.331535746e-05	4.31704368848e-05
k__Bacteria;p__Fibrobacteres	0	0	0.000151099790619	0	0	0.000323813224532	0	0	0.00010793075163	6.48312227169e-05	0	0	0	0	0	0	0	0	0	0	0	0	0
