# Supplementary material for: The effects of genital myiasis on the diversity of the vaginal microbiota in female Bactrian camels
Source: BMC Vet Res. 2022 Mar 5;18:87. doi: 10.1186/s12917-022-03189-5 (PMC8897907; doi:10.1186/s12917-022-03189-5)
Supplement: Supplementary file 5 — Additional file 5. [file 12917_2022_3189_MOESM5_ESM.zip › MPL201709200_16s_yy/Treat1/B07_taxa_summary/otu_table_L3.txt]

Taxon	A01	A02	A03	A04	A05	A06	A07	A08	A09	A10	A11	A12	A13	B01	B02	B03	B04	B05	B06	B07	B08	B09	B10
k__Bacteria;p__Firmicutes;c__Clostridia	0.170846022592	0.336623825467	0.135773954713	0.0864186869886	0.357471239559	0.100144636574	0.346188728136	0.149476185333	0.0542891680698	0.139257466396	0.131363067225	0.0897640857242	0.180335658898	0.271049222798	0.0358144552319	0.168873242479	0.0658984981875	0.143171711066	0.550988261695	0.192674436204	0.244738035101	0.365668247677	0.0682956311518
k__Bacteria;p__Fusobacteria;c__Fusobacteriia	0.399598263461	0.203715304029	0.0601593023507	0.054964271065	0.000237422028447	0.28467499946	0.074109263658	0.177967383087	0.0759832491473	0.28467389895	0.126721644143	0.183784134117	0.167332656544	0.0700129533679	0.126968716289	0.0433036003542	0.3242706715	0.255364621562	0.00127308820991	0.315552768709	0.0985039829027	0.0745240725099	0.376187187014
k__Bacteria;p__Firmicutes;c__Bacilli	0.166958249638	0.196241494762	0.183262460336	0.215582565143	0.477477283029	0.170282581007	0.177888145109	0.259984879577	0.189979709019	0.103124864935	0.19573852597	0.322934669893	0.171609391537	0.123488773748	0.0559870550162	0.0317919699359	0.0430907992405	0.0506886576573	0.158467115484	0.0397413998141	0.0718649482978	0.087908517965	0.0434294595061
k__Bacteria;p__Proteobacteria;c__Alphaproteobacteria	0.0386617421543	0.00833783345934	0.245256545859	0.255909846506	0.0337355118603	0.08302571077	0.0434031526668	0.0455772761637	0.147606095929	0.0162294160868	0.126333059885	0.0716600414794	0.016934142601	0.15073402418	0.285113268608	0.227770458521	0.164638356637	0.0863952333664	0.0520671500086	0.017989578153	0.0914664421562	0.0660775778052	0.0180452426179
k__Bacteria;p__Proteobacteria;c__Epsilonproteobacteria	0.0682952115596	0.0655362350146	0.0161676775962	0.0379741370005	0.000345341132287	0.106642488613	0.108896566616	0.151117831299	0.178949186202	0.267774560228	0.106795906912	0.0749438299343	0.172192582673	0.0261658031088	0.0439050701187	0.0323103172718	0.0629639219748	0.090237899918	0.000776799585707	0.160889965188	0.031582583166	0.00528447361012	0.34132705923
k__Bacteria;p__Actinobacteria;c__Actinobacteria	0.0186613101795	0.0802030456853	0.0397824163015	0.112583925218	0.065571647493	0.0446646374371	0.123105160872	0.107052597473	0.0745153909252	0.0557548515365	0.0703985147446	0.103979433114	0.0690757500486	0.0260146804836	0.0504207119741	0.0584436621239	0.0431771103055	0.0662752040067	0.0401130674953	0.0368656619603	0.0307838438789	0.130465856669	0.0797573821447
k__Bacteria;p__Proteobacteria;c__Gammaproteobacteria	0.024644160781	0.00138243870828	0.0990135342241	0.0625634161611	0.0308864475189	0.0316041707143	0.0220686676744	0.0374554487526	0.130229244916	0.0395470458573	0.0914468287207	0.0739500518493	0.0182085232304	0.0982944732297	0.117432578209	0.126908706075	0.0858147764543	0.0375631449419	0.0230018988434	0.0386170511795	0.146968028841	0.121153054816	0.0233552063547
k__Bacteria;p__Proteobacteria;c__Betaproteobacteria	0.0170846022592	0.0025488713684	0.107518293868	0.0794887847844	0.00833135481643	0.0464348163979	0.0225221334485	0.0236958634842	0.113046669257	0.00905476077279	0.059129571262	0.0365105426892	0.0104542410955	0.0840889464594	0.126990291262	0.137880391352	0.0673657862938	0.0795950088511	0.0315251165199	0.00851910311574	0.0850117652138	0.0417776622702	0.0188654809187
k__Bacteria;p__Bacteroidetes;c__Bacteroidia	0.0843646731031	0.0157036397019	0.0181103891899	0.00921828112519	0.0165116228875	0.0890486367463	0.0671129345714	0.0238038665083	0.00170530587575	0.0637723127458	0.0581149345883	0.0117741099205	0.102922435579	0.0723877374784	0.0111974110032	0.0400855273104	0.0473416191956	0.130456370623	0.121223890903	0.0723042660382	0.0793558275587	0.032248283629	0.0202037644621
k__Bacteria;p__Bacteroidetes;c__[Saprospirae]	0.00734357113545	0.00138243870828	0.0498197595355	0.0487899656743	0.00319440547366	0.016859875224	0.00917728352408	0.00596176692947	0.0202046367051	0.00412758784631	0.0170329433099	0.0100674040788	0.0030239540359	0.0327288428325	0.0870981661273	0.0394807887519	0.034653892629	0.0164932429515	0.00848006214397	0.00268113905166	0.0138160309134	0.0112836506183	0.00315144189259
No blast hit;Other;Other	0.00105833819305	0.0845663678583	0.00271979623114	0.00474946568511	0.00453260236127	0.00556958746195	0	0.00874824495086	0	4.32208151446e-05	0.000172704114676	0.00637314206706	0.0688597533317	0.0102115716753	0.0141100323625	0.0055938316667	0.041774555498	0.00779327317473	0	0.0890830072002	0.000626038900762	0.00168929894094	0
k__Bacteria;p__Cyanobacteria;c__4C0d-2	0.00105833819305	0.000172804838535	0.00885013059339	0.00995228945835	0.000582763160735	0.00474926062647	0.00218095443749	0.00185765201426	0.00440357466649	0.000626701819596	0.00423125080955	0.00386709298306	0.000842387195715	0.00714594127807	0.0124703344121	0.0193300360683	0.00770326255826	0.00524588748327	0.00289142068013	0.00108110445631	0.00680007771517	0.00214411019427	0.000884993956139
k__Bacteria;p__Proteobacteria;c__Deltaproteobacteria	4.31974772673e-05	0	0.00280613896864	0.00261220612681	0.000151086745376	0.000626038900762	0.000453465774131	0.00129603628902	0.00103613521565	0.00047542896659	0.00157592504641	0.00153387487038	0.00252716158714	0.0030872193437	0.00645091693635	0.0174078313643	0.00127308820991	0.00503000733992	0.00407819782496	0.00484334796428	0.0208751592082	0.00242566001776	0.000928164393024
k__Bacteria;p__Actinobacteria;c__Coriobacteriia	6.4796215901e-05	0.000194405443352	0.000474885056231	0.000431769607737	0.000172670566144	4.31750966043e-05	0	0.000172804838535	0.000712342960756	8.64416302891e-05	0.000841932559043	0.000367265814034	0.00030239540359	0	0	0.00293730157016	0.000733644053168	0.000453348301023	0	0.000583796406409	0.00110096496341	0.0410413011933	0.000129511310654
k__Bacteria;p__Tenericutes;c__Mollicutes	4.31974772673e-05	0.00183605140944	0.000820256006217	0.000151119362708	0	0.00699436564989	8.63744331678e-05	0.000540015120423	0	0.00490556251891	0.000604464401364	0.000432077428275	0	0	0	0.000820716615192	0	0.0155001942921	0	8.6488356505e-05	0.00118731515662	0.00025989214476	0.00166206182007
k__Bacteria;p__Firmicutes;c__Erysipelotrichi	0.000129592431802	0.000388810886705	0.00110086990308	0.000841950735088	0	0.000712389093971	0.000215936082919	0.000388810886705	0.000474895307171	0.000108052037861	0.00038858425802	8.6415485655e-05	0.000151197701795	0.00241796200345	0.000647249190939	0.00859592665385	0.000302088727775	0.00146798497474	6.47332988089e-05	0.00196761011049	0.003000669214	0.00242566001776	0
k__Bacteria;p__Bacteroidetes;c__Flavobacteriia	4.31974772673e-05	0.000712819958959	0.000841841690591	0.000734008333153	0	0	0	0.000108003024085	0.00021586150326	0.00736914898215	0.000151116100341	8.6415485655e-05	0	0.000626079447323	0.00295577130529	0.000518347335911	0.000302088727775	0.000302232200682	0	0.000259465069515	0.00515942404421	0.00337859788188	0.00116560179589
k__Bacteria;p__Verrucomicrobia;c__Verrucomicrobiae	0	0	0.000971355796836	0.000453358088124	8.63352830718e-05	0.000194287934719	0.000388684949255	0.00120963386975	0.000194275352934	0.000216104075723	0.000733992487371	0.00086415485655	6.4799015055e-05	0.000151122625216	0	0.00321807304378	0	0.000280644186348	0	0.00294060412117	0.00969280918766	0.00088796482793	0.000129511310654
k__Bacteria;p__GN02;c__3BR-5F	0.000388777295406	0	0.000971355796836	0.00397228039118	0.000129502924608	0.000863501932086	0.000388684949255	0.000259207257803	0.000388550705867	0.000151272853006	0.000647640430033	0.000280850328379	0.000194397045165	0.00192141623489	0.00323624595469	0.00386600721367	0.00105731054721	0.00058287638703	0.000776799585707	8.6488356505e-05	0.000561276255856	0.00084464947047	0.000172681747539
k__Bacteria;p__Cyanobacteria;c__Chloroplast	0.000151191170436	0	0.00338895244674	0.00168390147018	0.000237422028447	0.000690801545668	0.000323904124379	0.00028080786262	0.00135992747053	0.000129662445434	0.000949872630715	0.000280850328379	0.000107998358425	0.000798791018998	0.00256742179072	0.000604738558562	0.00110046607975	0.000906696602047	0.00058259968928	0.00118921490194	0.00148954083285	0.00015160375111	0.000237437402867
k__Bacteria;p__Lentisphaerae;c__[Lentisphaeria]	0	0	0.000323785265612	0	0	0	4.31872165839e-05	0.00103682903121	0	0.000345766521157	0.00038858425802	0.00116660905634	0	0	0	0.00490270188549	0	0	0	0.00330817963632	0.00526736178572	0.00028154982349	0
k__Bacteria;p__Bacteroidetes;c__Cytophagia	0	0	0	0	0	0.000107937741511	0	0	0	0	0	0	0.0139101885651	4.31778929188e-05	0.000345199568501	0.000215978056629	0.000215777662696	0	0	6.48662673788e-05	0	0.00032486518095	0
k__Bacteria;p__Chloroflexi;c__Anaerolineae	4.31974772673e-05	0	0.00161892632806	0.00069083137238	0	0.00030222567623	0	0	0	0	0.000280644186348	0.000324058071206	0	0.00172711571675	0.00293419633225	0.00356363793439	0.000107888831348	0.000323820215017	0.00060417745555	0	0.00112255251171	0.00038983821714	0.000690726990157
k__Bacteria;p__Verrucomicrobia;c__Verruco-5	0	0	4.31713687482e-05	0	0	0	2.15936082919e-05	0.000928826007128	4.31723006519e-05	0.000497039374163	0.000474936315358	0.000777739370895	2.1599671685e-05	0	0	0.00518347335911	0	4.31760286689e-05	0	0.00121083699107	0.00466291043326	0.00030320750222	0
k__Bacteria;p__Spirochaetes;c__Spirochaetes	0	0.000259207257803	0.00146782653744	0.00069083137238	0	0.00263368089286	4.31872165839e-05	0	0.000518067607823	0.000734753857458	0	0.000820947113723	0.000539991792125	0.00112262521589	0	0.000928705643507	0	0.000733992487371	0	0.00034595342602	0.00248256805475	0.00017326142984	0.000690726990157
k__Bacteria;p__SR1;c__Unclassified_SR1	0	0	0	4.31769607737e-05	0	0	0	0	0	0	0	0	0	0.00746977547496	0	0	0	0.00129528086007	0	0.00536227810331	0	0	0
k__Bacteria;p__[Thermi];c__Deinococci	0.000215987386337	0	0.00159734064369	0.000734008333153	0.00010791910384	0.000863501932086	0.000302310516087	0.000345609677071	0.00114406596728	6.48312227169e-05	0.000453348301023	0.000302454199793	0.000151197701795	0.000971502590674	0.00157497303128	0.001922204704	0.00118677714483	0.000323820215017	0.000151044363887	0.000129732534758	0.000539688707553	0.00036818053841	0.000129511310654
k__Bacteria;p__Planctomycetes;c__Phycisphaerae	0.000129592431802	0.000151204233719	0.000647570531224	0.00105783553896	4.31676415359e-05	0.000215875483021	0.000215936082919	0.000172804838535	0.000366964555541	4.32208151446e-05	0.000410172272354	0.00034566194262	0.00012959803011	0.00105785837651	0.00155339805825	0.00153344420207	0.00200673226308	0.000733992487371	0.000388399792853	0.000129732534758	0.000259050579626	0.00034652285968	6.47556553272e-05
k__Bacteria;p__Acidobacteria;c__Solibacteres	4.31974772673e-05	0	0.00127355537807	0.0013168973036	4.31676415359e-05	0.000172700386417	0.000172748866336	4.32012096339e-05	0.00010793075163	4.32208151446e-05	0.000474936315358	0.000410473556861	0	0.000151122625216	0.001380798274	0.00241895423425	0.000280510961505	0.00058287638703	0.000172622130157	4.32441782525e-05	0.00174859141247	0.0008663071492	0
k__Bacteria;p__Acidobacteria;c__Acidobacteria-6	0	0	0.00120879832495	0.000323827205803	0	0.000259050579626	0.000280716907795	0	0	0	0	6.48116142413e-05	0	0.000388601036269	0.000970873786408	4.31956113259e-05	0	0	0	0	0.00764199209896	0.00045481125333	0
k__Bacteria;p__Gemmatimonadetes;c__Gemmatimonadetes	0	0	0	0.00041018112735	0	8.63501932086e-05	0	0	0.000345378405215	0	0.00058287638703	0	0	0	0.00140237324703	4.31956113259e-05	0	0	0	0	0.00785786758198	0.00073636107682	0
k__Bacteria;p__Gemmatimonadetes;c__Gemm-1	0	0	0.000280613896864	0	0	0	0	0	0	0	0	0	0	0	6.47249190939e-05	0.00127427053411	0.000280510961505	0	0.000258933195236	0	0.00796580532349	0.00101791090031	0
k__Bacteria;p__TM7;c__TM7-3	0	0	0.000928184428087	0.00075559681354	0	0.000172700386417	0	8.64024192677e-05	0	6.48312227169e-05	0.00019429212901	0.000540096785344	0	0.0022884283247	0.00049622437972	0.00073432539254	0.000107888831348	0	0.00151044363887	0	0.000410163417741	6.497303619e-05	0
k__Bacteria;p__Actinobacteria;c__Rubrobacteria	0	0	0.00131672674682	0.000194296323482	0	0	0	0.000108003024085	0.000237447653585	0	6.47640430033e-05	0.000367265814034	6.4799015055e-05	6.47668393782e-05	0	0.00244055203991	0	0.000107940071672	4.31555325393e-05	8.6488356505e-05	0.000107937741511	4.331535746e-05	0
k__Bacteria;p__Actinobacteria;c__Thermoleophilia	0	0	0.00166209769681	0.00105783553896	4.31676415359e-05	0.000259050579626	0	0	0	0	0	2.16038714138e-05	0	0.000237478411054	0	8.63912226518e-05	0	0.000172704114676	0.000366822026584	0.000237842980389	0.000518101159251	0.00032486518095	4.31704368848e-05
k__Bacteria;p__Actinobacteria;c__Acidimicrobiia	0	0	0.000259028212489	0	0	0	0	0	0.000755515261408	0	0.000669228444368	0	0	0.000906735751295	0	0	0	0.000431760286689	0	4.32441782525e-05	0.00183494160568	8.663071492e-05	0
k__Bacteria;p__Bacteroidetes;c__Sphingobacteriia	0.000107993693168	0	0.000194271159367	0.00103624705857	0.00010791910384	0	8.63744331678e-05	0	0.00010793075163	0	0.000151116100341	0.000108019357069	0	0.000151122625216	0.000194174757282	0.000107989028315	0.000647332988089	0.00019429212901	0	0.000151354623884	0.000777151738877	0.00036818053841	6.47556553272e-05
k__Bacteria;p__Nitrospirae;c__Nitrospira	0	0	0.000647570531224	0	0	0	0	0	0	4.32208151446e-05	0.000172704114676	0	0	0.000690846286701	0.00131607335491	0.000604738558562	4.31555325393e-05	0.000259056172013	0	0	0.000626038900762	8.663071492e-05	4.31704368848e-05
k__Bacteria;p__Planctomycetes;c__Planctomycetia	0	0	0.000604399162475	0.000604477450832	0	0	0	0.000129603628902	0	0	0.000561288372695	0.000259246456965	0	6.47668393782e-05	0.000280474649407	0	0	0.000431760286689	0	0	0.000172700386417	0.0004331535746	0
k__Bacteria;p__Acidobacteria;c__Acidobacteriia	0	0	0.000690741899972	0	0	0	0	0	0.000323792254889	0	0	0	0	0	0.000949298813376	0	0	0	0	0	0.00127366534983	4.331535746e-05	0
k__Bacteria;p__Chlamydiae;c__Chlamydiia	0	0	0.000453299371857	0.000453358088124	0	0	0	4.32012096339e-05	0	2.16104075723e-05	0.000237468157679	6.48116142413e-05	0	0.000107944732297	0.000798274002157	0.000215978056629	0.000151044363887	0	0	0	4.31750966043e-05	0.00015160375111	0
k__Bacteria;p__WS3;c__PRR-12	0	0	0.000885013059339	0	0	0	0	0	0	0	0	0	0	0	0.000431499460626	0.000971901254833	0	0.000215880143344	0	0	2.15875483021e-05	0	0
k__Bacteria;p__Acidobacteria;c__[Chloracidobacteria]	0	0	4.31713687482e-05	0	0	0	0.000151155258044	0	0	0	0	0	0	0	0	0.000215978056629	0	8.63520573378e-05	0	0	0.00159747857436	0.00019491910857	0
k__Bacteria;p__Tenericutes;c__RF3	0	0	0	0	0	0	0	0.000108003024085	0	6.48312227169e-05	0.000215880143344	8.6415485655e-05	0	0	0	0	0	2.15880143344e-05	0	0.00051893013903	0.0010362023185	6.497303619e-05	0
k__Bacteria;p__Chloroflexi;c__Chloroflexi	0	4.32012096339e-05	0.00164051201243	0	0	0	0	0	0	0	0	0	0	0	0	0	0	0	0	0	0.000388575869439	0	0
k__Bacteria;p__Armatimonadetes;c__[Fimbriimonadia]	0	0	0	0.000172707843095	0	0.000107937741511	4.31872165839e-05	0	0	0	0.000453348301023	8.6415485655e-05	0	0.000259067357513	0.000151024811219	0.000237575862292	0.000345244260314	4.31760286689e-05	6.47332988089e-05	4.32441782525e-05	0	0	0
k__Bacteria;p__WPS-2;c__Unclassified_WPS-2	0	0	0.000194271159367	0.000496535048898	0	0.000129525289813	0	0	0.000129516901956	2.16104075723e-05	0.000280644186348	0	4.319934337e-05	0.000215889464594	0	0	0.000258933195236	0	0	0	0.000194287934719	0	0
k__Bacteria;p__Chloroflexi;c__S085	0	0	0.000798670321843	0	0	0	0	0	0	0	0	0	0	0	0.000517799352751	0	0	0	0	0	0.000561276255856	0	0
k__Bacteria;p__OD1;c__ZB2	2.15987386337e-05	0	0.000280613896864	0.000194296323482	0	4.31750966043e-05	0	0	0	0	0	0.000151227099896	0	4.31778929188e-05	0.000258899676375	0.000302369279281	0.000237355428966	8.63520573378e-05	0	2.16220891263e-05	0.000129525289813	6.497303619e-05	0
k__Bacteria;p__Armatimonadetes;c__Chthonomonadetes	0	0	0.00062598484685	0.000259061764642	0	0.000237463031324	0	0	0.000172689202608	4.32208151446e-05	0	8.6415485655e-05	0	0	8.62998921251e-05	6.47934169888e-05	0	0	0	0	0	0	4.31704368848e-05
k__Bacteria;p__AD3;c__ABS-6	0	0	0	0	0	0	6.47808248758e-05	0	0	0	0	0.000129623228483	0	0	0	0.00127427053411	0	0	0	4.32441782525e-05	0	0	6.47556553272e-05
k__Bacteria;p__Tenericutes;c__CK-1C4-19	0	0	0.00101452716558	0	0	0.000151112838115	0	0	0	4.32208151446e-05	0	8.6415485655e-05	0	0	0	0	0	0.000107940071672	0	4.32441782525e-05	0	0	0
k__Bacteria;p__Chloroflexi;c__Thermomicrobia	0	0	0	0	0	0	0	0	0	0	0	0	0	0	0.000345199568501	0	4.31555325393e-05	0	0	0	0.000971439673596	2.165767873e-05	6.47556553272e-05
k__Bacteria;p__Deferribacteres;c__Deferribacteres	0	0	0	0	0	0	0	0	0	0.00028093529844	0.000280644186348	0.000194434842724	0	0	0	0	0	0	0	2.16220891263e-05	0.000431750966043	8.663071492e-05	2.15852184424e-05
k__Bacteria;p__Acidobacteria;c__DA052	0	0	0	0	0	0	6.47808248758e-05	0	0.000345378405215	0	0	0	0	0	0	0	0	0	0.000129466597618	0	0.000366988321136	0	0.000107926092212
k__Bacteria;p__Chloroflexi;c__Ellin6529	0	0	6.47570531224e-05	0	0	0	0	0	0	0	6.47640430033e-05	0	0	0	0	2.15978056629e-05	0.000215777662696	0	0	0	0.000539688707553	2.165767873e-05	0
k__Bacteria;p__GAL15;c__Unclassified_GAL15	0	0	0	0	0	0	0	0	0	0	0	0	0	0	0	0.000885510032181	0	0	0	0	0	0	0
k__Bacteria;p__Planctomycetes;c__C6	0	0	0	0	0	0	0	0	0	0	0	0	0	0	0	0	0	0	0	0	0.000841914383783	0	0
k__Bacteria;p__Chlorobi;c__SJA-28	0	0	0	0.000107942401934	0	0	0	0	0	0	0	0	0	0	0	0	0	0	0	0.000151354623884	0.000237463031324	0.00028154982349	0
k__Bacteria;p__Chloroflexi;c__TK17	0	0	0	0	0	0	0	0	0	0	0	0	0	0	0.00049622437972	0	0	0	0	0	0.000259050579626	2.165767873e-05	0
k__Bacteria;p__Elusimicrobia;c__Elusimicrobia	0	0	0.000129514106245	0	0	0	0	0	0	0	0	2.16038714138e-05	0	0	8.62998921251e-05	6.47934169888e-05	4.31555325393e-05	0	0	8.6488356505e-05	0.000215875483021	4.331535746e-05	4.31704368848e-05
k__Bacteria;p__Chloroflexi;c__Ktedonobacteria	0	0	0	0	0	0	0	0	0	0	0	0	0	0.000712435233161	0	0	0	0	0	0	0	0	0
k__Bacteria;p__Gemmatimonadetes;c__Gemm-5	0	0	0	0	0	0	0	0	0	0	0	0	0	0	0	0	0	0	0	0	0.000215875483021	0.00047646893206	0
k__Bacteria;p__Fibrobacteres;c__Fibrobacteria	0	0	0.000151099790619	0	0	0.000323813224532	0	0	0.00010793075163	6.48312227169e-05	0	0	0	0	0	0	0	0	0	0	0	0	0
k__Bacteria;p__Planctomycetes;c__OM190	0	0	0	0	0	0	0	0	0	0	0	0	0	0	0	0	0.000215777662696	0	0	0	0.000345400772834	6.497303619e-05	0
k__Bacteria;p__Verrucomicrobia;c__Opitutae	0	0	0	0	0	0	0	4.32012096339e-05	0	0.000194493668151	0	4.32077428275e-05	0	0	0	0	0	0	0	0	0.000280638127928	0	0
k__Bacteria;p__TM7;c__TM7-1	0	0	0.000474885056231	0	0	0	0	0	0	0	0	0	0	0	0	0	0	0	0	0	0	0	0
k__Bacteria;p__Cyanobacteria;c__ML635J-21	0	0	0	0.000323827205803	0	0.000107937741511	0	0	0	0	0	0	0	0	0	0	0	0	0	0	0	0	0
k__Bacteria;p__Cyanobacteria;c__Oscillatoriophycideae	0	0	0.000388542318734	0	0	0	0	0	0	0	0	0	0	0	0	0	0	0	0	0	0	0	0
k__Bacteria;p__Acidobacteria;c__RB25	0	0	0	0	0	0	0	0	0	0	0	0	0	0	0	0	0	0	0	0	0.000323813224532	4.331535746e-05	0
k__Bacteria;p__Chloroflexi;c__Gitt-GS-136	0	0	0	0	0	0	0	0	0	0	0	0	0	0	0	0	0.000151044363887	0	0	0	0.000194287934719	0	0
k__Bacteria;p__Chloroflexi;c__TK10	0	0	0	0	0	0	0	0	0	0	0	0	0	0	0	0	0	0	0	0	0.000280638127928	4.331535746e-05	0
k__Bacteria;p__Acidobacteria;c__Sva0725	0	0	0	0	0	0	0	0	0	0	0	0	0	0	0	0	0	0	0	0	0.000237463031324	4.331535746e-05	0
k__Bacteria;p__Acidobacteria;c__BPC102	0	0	0.000280613896864	0	0	0	0	0	0	0	0	0	0	0	0	0	0	0	0	0	0	0	0
k__Bacteria;p__Acidobacteria;c__AT-s54	0	0	0	0	0	0	0	0	0	0	0	0	0	0	0	0	0	0	0	0	0.000215875483021	2.165767873e-05	0
k__Bacteria;p__OD1;c__ABY1	0	0	0	0	0	0	0	0	0	0	0.000215880143344	0	0	0	0	0	0	0	0	0	0	0	0
k__Bacteria;p__Armatimonadetes;c__0319-6E2	0	0	0	0	0	0	0	0	0	0	0	0	0	0	0	0	0	0	0	0	0.000215875483021	0	0
