# Supplementary material for: The effects of genital myiasis on the diversity of the vaginal microbiota in female Bactrian camels
Source: BMC Vet Res. 2022 Mar 5;18:87. doi: 10.1186/s12917-022-03189-5 (PMC8897907; doi:10.1186/s12917-022-03189-5)
Supplement: Supplementary file 5 — Additional file 5. [file 12917_2022_3189_MOESM5_ESM.zip › MPL201709200_16s_yy/Treat1/B07_taxa_summary/otu_table_L4.txt]

Taxon	A01	A02	A03	A04	A05	A06	A07	A08	A09	A10	A11	A12	A13	B01	B02	B03	B04	B05	B06	B07	B08	B09	B10
k__Bacteria;p__Firmicutes;c__Clostridia;o__Clostridiales	0.170846022592	0.336623825467	0.135773954713	0.0864186869886	0.357471239559	0.100144636574	0.346188728136	0.149476185333	0.0542891680698	0.139257466396	0.131363067225	0.08954804701	0.180335658898	0.271049222798	0.0358144552319	0.168873242479	0.0658984981875	0.143171711066	0.550988261695	0.192674436204	0.244284696587	0.36562493232	0.0682956311518
k__Bacteria;p__Fusobacteria;c__Fusobacteriia;o__Fusobacteriales	0.399598263461	0.203715304029	0.0601593023507	0.054964271065	0.000237422028447	0.28467499946	0.074109263658	0.177967383087	0.0759832491473	0.28467389895	0.126721644143	0.183784134117	0.167332656544	0.0700129533679	0.126968716289	0.0433036003542	0.3242706715	0.255364621562	0.00127308820991	0.315552768709	0.0985039829027	0.0745240725099	0.376187187014
k__Bacteria;p__Firmicutes;c__Bacilli;o__Lactobacillales	0.16328646407	0.196047089319	0.178384095668	0.212257939164	0.476916103689	0.168382876757	0.176938026344	0.258926449941	0.188339161594	0.102217227817	0.192888908078	0.321163152437	0.17100460073	0.119149395509	0.0530312837109	0.0235200103669	0.0357759364751	0.0495660809119	0.157668738132	0.0387251616251	0.0571638279041	0.0703224828363	0.0432351925401
k__Bacteria;p__Proteobacteria;c__Epsilonproteobacteria;o__Campylobacterales	0.0682952115596	0.0655362350146	0.0161676775962	0.0379741370005	0.000345341132287	0.106642488613	0.108896566616	0.151117831299	0.178949186202	0.267774560228	0.106795906912	0.0749438299343	0.172192582673	0.0261658031088	0.0439050701187	0.0323103172718	0.0629639219748	0.090237899918	0.000776799585707	0.160889965188	0.031582583166	0.00528447361012	0.34132705923
k__Bacteria;p__Proteobacteria;c__Alphaproteobacteria;o__Rhizobiales	0.0325277003823	0.00658818446917	0.201998834373	0.214891733771	0.0305411063867	0.0682166526348	0.0357158281149	0.0378010584296	0.130725726374	0.0124475947616	0.0974267086913	0.0587625302454	0.0137589908633	0.111679620035	0.231305285868	0.180924818038	0.133825306404	0.0719528517767	0.0419040220956	0.012497567515	0.0690369794702	0.0503107876898	0.0126057675704
k__Bacteria;p__Actinobacteria;c__Actinobacteria;o__Actinomycetales	0.0186613101795	0.0802030456853	0.0395018024046	0.112583925218	0.0650320519738	0.0442112989228	0.123105160872	0.107052597473	0.0745153909252	0.0557548515365	0.0696429342429	0.103893017629	0.0690541503769	0.0254749568221	0.0504207119741	0.0584436621239	0.0431771103055	0.06584344372	0.0400051786639	0.0363899759995	0.0298771668502	0.0688064453252	0.0796926264894
k__Bacteria;p__Bacteroidetes;c__Bacteroidia;o__Bacteroidales	0.0843646731031	0.0157036397019	0.0181103891899	0.00921828112519	0.0165116228875	0.0890486367463	0.0671129345714	0.0238038665083	0.00170530587575	0.0637723127458	0.0581149345883	0.0117741099205	0.102922435579	0.0723877374784	0.0111974110032	0.0400855273104	0.0473416191956	0.130456370623	0.121223890903	0.0723042660382	0.0793558275587	0.032248283629	0.0202037644621
k__Bacteria;p__Proteobacteria;c__Betaproteobacteria;o__Burkholderiales	0.0155510918162	0.0022896641106	0.0992509767522	0.0720839360117	0.00783492693877	0.0431103339594	0.0205139278773	0.0222486229614	0.110650606571	0.00862255262134	0.0546608522948	0.0346958174905	0.0100222476618	0.0776986183074	0.108673139159	0.119630245567	0.0620145002589	0.0417296317085	0.0208441222165	0.00761097537244	0.0706344580446	0.0384423797457	0.0159730616474
k__Bacteria;p__Proteobacteria;c__Gammaproteobacteria;o__Pseudomonadales	0.00343419944275	0.000237606652986	0.0462581216137	0.020984002936	0.026785521573	0.0154566845843	0.0155042107536	0.00976347337725	0.105038207486	0.0362190430912	0.077004447131	0.0456489802973	0.015357366568	0.0347366148532	0.0193959007551	0.0375585840479	0.0266916968755	0.0169897672812	0.00522181943725	0.0265735475362	0.0337413379962	0.0846598661555	0.0195346226904
k__Bacteria;p__Proteobacteria;c__Gammaproteobacteria;o__Xanthomonadales	0.00665241149917	0.00110163084566	0.0406458436765	0.0259061764642	0.003906671559	0.0147658830387	0.00574389980566	0.00643698023545	0.0240901437638	0.0029606258374	0.013362980873	0.00995938472174	0.00237596388535	0.0266407599309	0.0934843581446	0.0668668063325	0.0568789918868	0.0172919994819	0.0119325047471	0.00544876645982	0.019364030827	0.0150087713599	0.00366948713521
k__Bacteria;p__Bacteroidetes;c__[Saprospirae];o__[Saprospirales]	0.00734357113545	0.00138243870828	0.0498197595355	0.0487899656743	0.00319440547366	0.016859875224	0.00917728352408	0.00596176692947	0.0202046367051	0.00412758784631	0.0170329433099	0.0100674040788	0.0030239540359	0.0327288428325	0.0870981661273	0.0394807887519	0.034653892629	0.0164932429515	0.00848006214397	0.00268113905166	0.0138160309134	0.0112836506183	0.00315144189259
No blast hit;Other;Other;Other	0.00105833819305	0.0845663678583	0.00271979623114	0.00474946568511	0.00453260236127	0.00556958746195	0	0.00874824495086	0	4.32208151446e-05	0.000172704114676	0.00637314206706	0.0688597533317	0.0102115716753	0.0141100323625	0.0055938316667	0.041774555498	0.00779327317473	0	0.0890830072002	0.000626038900762	0.00168929894094	0
k__Bacteria;p__Proteobacteria;c__Alphaproteobacteria;o__Sphingomonadales	0.00334780448822	0.00077762177341	0.0246508515552	0.0250642257292	0.00105760721763	0.00861343177255	0.00369250701792	0.00440652338265	0.00992962914994	0.00220426157237	0.0189326885713	0.00751814725199	0.00177117307817	0.0240284974093	0.0305285868393	0.0262197360748	0.0170248575867	0.0077716851604	0.00550233039876	0.00281087158641	0.0111391749239	0.00905290970914	0.00220169228113
k__Bacteria;p__Proteobacteria;c__Gammaproteobacteria;o__Enterobacteriales	0.0020518801702	4.32012096339e-05	0.00505105014354	0.0153925865158	0.00010791910384	0.000431750966043	0.000647808248758	0.0212117939302	0.000733929111082	0.000172883260578	0.000172704114676	0.0177367784307	0.00047519277707	0.0361614853195	0.00181229773463	0.0182285479795	0.000345244260314	0.00185656923276	0.00468237528051	0.00121083699107	0.0618267383373	0.0173478006627	2.15852184424e-05
k__Bacteria;p__Proteobacteria;c__Alphaproteobacteria;o__Caulobacterales	0.00257024989741	0.000712819958959	0.0146782653744	0.0121543144578	0.00073384990611	0.00490037346459	0.00351975815159	0.00285127983584	0.00563398523507	0.0014046764922	0.00848408963344	0.0045584168683	0.00110158325593	0.0114637305699	0.0199568500539	0.0160039739962	0.0112204384602	0.00524588748327	0.00330139823925	0.0012324590802	0.00697277810159	0.00569596950599	0.00138145398031
k__Bacteria;p__Cyanobacteria;c__4C0d-2;o__MLE1-12	0.00105833819305	0.000172804838535	0.00885013059339	0.00995228945835	0.000582763160735	0.00474926062647	0.0021377672209	0.00164164596609	0.00440357466649	0.000605091412024	0.00377790250853	0.00326218458348	0.000842387195715	0.00684369602763	0.0124703344121	0.0187900909268	0.00737959606422	0.00524588748327	0.00289142068013	0.00101623818893	0.00410163417741	0.00192753340697	0.000884993956139
k__Bacteria;p__Proteobacteria;c__Betaproteobacteria;o__Rhodocyclales	0.00153351044299	0.000259207257803	0.00772767500594	0.00585047818484	0.000496427877663	0.00313019450381	0.00196501835457	0.0014040393131	0.00220178733325	0.000432208151446	0.00405854669488	0.00164189422745	0.0004319934337	0.00634715025907	0.0127076591154	0.0151616595754	0.00513550837217	0.00356202236518	0.00239513205593	0.000843261475924	0.0060661010729	0.0028154982349	0.00118718701433
k__Bacteria;p__Firmicutes;c__Bacilli;o__Bacillales	0.00207347890883	0.000194405443352	0.00446823666544	0.00297921029339	0.000496427877663	0.00189970425059	0.000928525156554	0.00077762177341	0.00164054742477	0.000799585080175	0.00202927334744	0.00149066712755	0.00047519277707	0.0036701208981	0.00252427184466	0.00766722101035	0.00714224063525	0.00112257674539	0.000798377351977	0.000821639386798	0.0136649180753	0.0168929894094	0.000194266965982
k__Bacteria;p__Actinobacteria;c__Actinobacteria;o__Bifidobacteriales	0	0	0.000280613896864	0	0.000539595519199	0.000453338514345	0	0	0	0	0.000755580501705	8.6415485655e-05	2.1599671685e-05	0.000539723661485	0	0	0	0.000431760286689	0.000107888831348	0.000475685960778	0.00090667702869	0.0616594113443	6.47556553272e-05
k__Bacteria;p__Actinobacteria;c__Coriobacteriia;o__Coriobacteriales	6.4796215901e-05	0.000194405443352	0.000474885056231	0.000431769607737	0.000172670566144	4.31750966043e-05	0	0.000172804838535	0.000712342960756	8.64416302891e-05	0.000841932559043	0.000367265814034	0.00030239540359	0	0	0.00293730157016	0.000733644053168	0.000453348301023	0	0.000583796406409	0.00110096496341	0.0410413011933	0.000129511310654
k__Bacteria;p__Proteobacteria;c__Betaproteobacteria;o__Neisseriales	0	0	0.000474885056231	0.00155437058785	0	0.000107937741511	0	4.32012096339e-05	0.000151103052282	0	0.000151116100341	0.00017283097131	0	0	0.00522114347357	0	2.15777662696e-05	0.0338931825051	0.00826428448127	6.48662673788e-05	0	0	0
k__Bacteria;p__Proteobacteria;c__Gammaproteobacteria;o__Pasteurellales	0.0123112810212	0	0.0017484404343	2.15884803869e-05	0	0.000151112838115	6.47808248758e-05	0	0.000151103052282	4.32208151446e-05	6.47640430033e-05	0.000129623228483	0	0.000280656303972	0	0	0.000194199896427	0	0.000647332988089	0.000756773119419	0.0303520929128	0.00309704805839	0
k__Bacteria;p__Proteobacteria;c__Deltaproteobacteria;o__Desulfovibrionales	0	0	0	0.000215884803869	0	0	0.000215936082919	0.000993627821579	6.47584509779e-05	0.000367376928729	0.000151116100341	0.00120981679917	0.00239756355703	0.000280656303972	0	0.00684650439515	0.000237355428966	0.00189974526143	0.00343086483687	0.00447577244913	0.0130820542711	0.00073636107682	0
k__Bacteria;p__Proteobacteria;c__Deltaproteobacteria;o__Myxococcales	4.31974772673e-05	0	0.00200746864679	0.00207249411714	0.000151086745376	0.000388575869439	0.000129561649752	0.000302408467437	0.00079868756206	0.000108052037861	0.000928284616381	0.000237642585551	8.639868674e-05	0.00215889464594	0.00353829557713	0.00630655925358	0.000345244260314	0.00172704114676	0.000647332988089	0.00034595342602	0.00628197655592	0.00125614536634	6.47556553272e-05
k__Bacteria;p__Tenericutes;c__Mollicutes;o__Acholeplasmatales	4.31974772673e-05	0.00183605140944	0.000820256006217	0	0	0.00699436564989	0	0	0	0.00488395211134	8.63520573378e-05	0	0	0	0	0	0	0.012391520228	0	0	0	0	0.000259022621309
k__Bacteria;p__Firmicutes;c__Erysipelotrichi;o__Erysipelotrichales	0.000129592431802	0.000388810886705	0.00110086990308	0.000841950735088	0	0.000712389093971	0.000215936082919	0.000388810886705	0.000474895307171	0.000108052037861	0.00038858425802	8.6415485655e-05	0.000151197701795	0.00241796200345	0.000647249190939	0.00859592665385	0.000302088727775	0.00146798497474	6.47332988089e-05	0.00196761011049	0.003000669214	0.00242566001776	0
k__Bacteria;p__Bacteroidetes;c__Flavobacteriia;o__Flavobacteriales	4.31974772673e-05	0.000712819958959	0.000841841690591	0.000734008333153	0	0	0	0.000108003024085	0.00021586150326	0.00736914898215	0.000151116100341	8.6415485655e-05	0	0.000626079447323	0.00295577130529	0.000518347335911	0.000302088727775	0.000302232200682	0	0.000259465069515	0.00515942404421	0.00337859788188	0.00116560179589
k__Bacteria;p__Proteobacteria;c__Alphaproteobacteria;o__Rhodospirillales	8.63949545347e-05	0.000216006048169	0.00259028212489	0.00144642818592	4.31676415359e-05	0.000733976642273	0.000323904124379	0.000108003024085	0.0011656521176	4.32208151446e-05	0.0013816329174	0.000432077428275	0.000237596388535	0.00302245250432	0.00202804746494	0.00222457398328	0.00135939927499	0.00116575277406	0.00101415501467	0.000281087158641	0.00218034237852	0.00069304571936	4.31704368848e-05
k__Bacteria;p__Verrucomicrobia;c__Verrucomicrobiae;o__Verrucomicrobiales	0	0	0.000971355796836	0.000453358088124	8.63352830718e-05	0.000194287934719	0.000388684949255	0.00120963386975	0.000194275352934	0.000216104075723	0.000733992487371	0.00086415485655	6.4799015055e-05	0.000151122625216	0	0.00321807304378	0	0.000280644186348	0	0.00294060412117	0.00969280918766	0.00088796482793	0.000129511310654
k__Bacteria;p__GN02;c__3BR-5F;o__Unclassified_3BR-5F	0.000388777295406	0	0.000971355796836	0.00397228039118	0.000129502924608	0.000863501932086	0.000388684949255	0.000259207257803	0.000388550705867	0.000151272853006	0.000647640430033	0.000280850328379	0.000194397045165	0.00192141623489	0.00323624595469	0.00386600721367	0.00105731054721	0.00058287638703	0.000776799585707	8.6488356505e-05	0.000561276255856	0.00084464947047	0.000172681747539
k__Bacteria;p__Cyanobacteria;c__Chloroplast;o__Streptophyta	0.000151191170436	0	0.00306516718113	0.0013168973036	0.000237422028447	0.000690801545668	0.000323904124379	0.00028080786262	0.00135992747053	0.000129662445434	0.000949872630715	0.000280850328379	0.000107998358425	0.000755613126079	0.00211434735707	0.000604738558562	0.00110046607975	0.000906696602047	0.00058259968928	0.00118921490194	0.00148954083285	0.00015160375111	0.000237437402867
k__Bacteria;p__Proteobacteria;c__Gammaproteobacteria;o__Aeromonadales	0.000107993693168	0	0.00373432339672	0.000259061764642	8.63352830718e-05	0.000129525289813	0.00010796804146	4.32012096339e-05	0.00021586150326	0.000151272853006	0.000798756530374	0.000475285171103	0	0.000280656303972	0.00274002157497	0.00228936740027	0.00112204384602	0.00116575277406	0.000431555325393	0.000151354623884	0.000928264576992	0.00088796482793	0.000107926092212
k__Bacteria;p__Bacteroidetes;c__Cytophagia;o__Cytophagales	0	0	0	0	0	0.000107937741511	0	0	0	0	0	0	0.0139101885651	4.31778929188e-05	0.000345199568501	0.000215978056629	0.000215777662696	0	0	6.48662673788e-05	0	0.00032486518095	0
k__Bacteria;p__Verrucomicrobia;c__Verruco-5;o__WCHB1-41	0	0	4.31713687482e-05	0	0	0	2.15936082919e-05	0.000928826007128	4.31723006519e-05	0.000497039374163	0.000474936315358	0.000777739370895	2.1599671685e-05	0	0	0.00518347335911	0	4.31760286689e-05	0	0.00121083699107	0.00466291043326	0.00030320750222	0
k__Bacteria;p__SR1;c__Unclassified_SR1;o__Unclassified_SR1	0	0	0	4.31769607737e-05	0	0	0	0	0	0	0	0	0	0.00746977547496	0	0	0	0.00129528086007	0	0.00536227810331	0	0	0
k__Bacteria;p__Lentisphaerae;c__[Lentisphaeria];o__Victivallales	0	0	0.000323785265612	0	0	0	4.31872165839e-05	0.000907225402311	0	0.000237714483295	0.000345408229351	0.000388869685448	0	0	0	0.00490270188549	0	0	0	0.00140543579321	0.00461973533666	0.00023823446603	0
k__Bacteria;p__Spirochaetes;c__Spirochaetes;o__Spirochaetales	0	0.000259207257803	0.00146782653744	0.00069083137238	0	0.00114414006001	4.31872165839e-05	0	0.000518067607823	0.000734753857458	0	0.000820947113723	0.000539991792125	0.00112262521589	0	0.000928705643507	0	0.000733992487371	0	0.00034595342602	0.00248256805475	0.00017326142984	0.000690726990157
k__Bacteria;p__Planctomycetes;c__Phycisphaerae;o__Phycisphaerales	0.000129592431802	0.000151204233719	0.000647570531224	0.00105783553896	4.31676415359e-05	0.000215875483021	0.000215936082919	0.000172804838535	0.000366964555541	4.32208151446e-05	0.000410172272354	0.00034566194262	0.00012959803011	0.00105785837651	0.00155339805825	0.00153344420207	0.00200673226308	0.000733992487371	0.000388399792853	0.000129732534758	0.000259050579626	0.00034652285968	6.47556553272e-05
k__Bacteria;p__[Thermi];c__Deinococci;o__Deinococcales	0.000172789909069	0	0.00144624085307	0.000734008333153	0.00010791910384	0.000863501932086	0.000302310516087	0.000259207257803	0.000302206104563	6.48312227169e-05	0.000453348301023	0.000302454199793	0.000151197701795	0.000604490500864	0.00157497303128	0.001922204704	0.00118677714483	0.000259056172013	0.000151044363887	4.32441782525e-05	0.000539688707553	0.00036818053841	0.000129511310654
k__Bacteria;p__Acidobacteria;c__Solibacteres;o__Solibacterales	4.31974772673e-05	0	0.00127355537807	0.0013168973036	4.31676415359e-05	0.000172700386417	0.000172748866336	4.32012096339e-05	0.00010793075163	4.32208151446e-05	0.000474936315358	0.000410473556861	0	0.000151122625216	0.001380798274	0.00241895423425	0.000280510961505	0.00058287638703	0.000172622130157	4.32441782525e-05	0.00174859141247	0.0008663071492	0
k__Bacteria;p__Gemmatimonadetes;c__Gemm-1;o__Unclassified_Gemm-1	0	0	0.000280613896864	0	0	0	0	0	0	0	0	0	0	0	6.47249190939e-05	0.00127427053411	0.000280510961505	0	0.000258933195236	0	0.00796580532349	0.00101791090031	0
k__Bacteria;p__Proteobacteria;c__Alphaproteobacteria;o__Rhodobacterales	8.63949545347e-05	4.32012096339e-05	0.00120879832495	0.000993070097796	0.00135978070838	0.000151112838115	8.63744331678e-05	0.000194405443352	8.63446013038e-05	6.48312227169e-05	0	0.000259246456965	0	0.000107944732297	0.000755124056095	0.00112308589447	0.00058259968928	0.000129528086007	0.000172622130157	0.000237842980389	0.000647626449064	0.00025989214476	0.00179157313072
k__Bacteria;p__Acidobacteria;c__Acidobacteria-6;o__iii1-15	0	0	0.00120879832495	0	0	0	0.000280716907795	0	0	0	0	6.48116142413e-05	0	0.000345423143351	0.000970873786408	4.31956113259e-05	0	0	0	0	0.00686484036008	0.00034652285968	0
k__Bacteria;p__Chloroflexi;c__Anaerolineae;o__SBR1031	4.31974772673e-05	0	0.000906598743713	0.00069083137238	0	0	0	0	0	0	0.000280644186348	0.000108019357069	0	0.00131692573402	0.00237324703344	0	0.000107888831348	0.000323820215017	0.00060417745555	0	0.000755564190575	8.663071492e-05	0.000690726990157
k__Bacteria;p__TM7;c__TM7-3;o__CW040	0	0	0.000928184428087	0.000582888970445	0	0	0	4.32012096339e-05	0	0	0.00019429212901	0.000540096785344	0	0.00177029360967	0.00049622437972	0.00073432539254	0.000107888831348	0	0	0	0.000410163417741	4.331535746e-05	0
k__Bacteria;p__Proteobacteria;c__Betaproteobacteria;o__SC-I-84	0	0	0	0	0	0	0	0	0	0	0.000259056172013	0	0	4.31778929188e-05	0	0	0.000194199896427	0	0	0	0.00481402327138	0.00032486518095	0
k__Bacteria;p__Cyanobacteria;c__4C0d-2;o__YS2	0	0	0	0	0	0	4.31872165839e-05	0.000216006048169	0	2.16104075723e-05	0.000453348301023	0.000604908399585	0	0.000302245250432	0	0.000539945141574	0.000323666494045	0	0	6.48662673788e-05	0.00269844353777	0.0002165767873	0
k__Bacteria;p__Actinobacteria;c__Rubrobacteria;o__Rubrobacterales	0	0	0.00131672674682	0.000194296323482	0	0	0	0.000108003024085	0.000237447653585	0	6.47640430033e-05	0.000367265814034	6.4799015055e-05	6.47668393782e-05	0	0.00244055203991	0	0.000107940071672	4.31555325393e-05	8.6488356505e-05	0.000107937741511	4.331535746e-05	0
k__Bacteria;p__Actinobacteria;c__Acidimicrobiia;o__Acidimicrobiales	0	0	0.000259028212489	0	0	0	0	0	0.000755515261408	0	0.000669228444368	0	0	0.000906735751295	0	0	0	0.000431760286689	0	4.32441782525e-05	0.00183494160568	8.663071492e-05	0
k__Bacteria;p__Firmicutes;c__Bacilli;o__Turicibacterales	4.31974772673e-05	0	0	0	6.47514623039e-05	0	2.15936082919e-05	0.000237606652986	0	4.32208151446e-05	0.000755580501705	0.000280850328379	0.00012959803011	0.000669257340242	0.000366774541532	0.000604738558562	0	0	0	0.000194598802136	0.000690801545668	0.00069304571936	0
k__Bacteria;p__Bacteroidetes;c__Sphingobacteriia;o__Sphingobacteriales	0.000107993693168	0	0.000194271159367	0.00103624705857	0.00010791910384	0	8.63744331678e-05	0	0.00010793075163	0	0.000151116100341	0.000108019357069	0	0.000151122625216	0.000194174757282	0.000107989028315	0.000647332988089	0.00019429212901	0	0.000151354623884	0.000777151738877	0.00036818053841	6.47556553272e-05
k__Bacteria;p__Nitrospirae;c__Nitrospira;o__Nitrospirales	0	0	0.000647570531224	0	0	0	0	0	0	4.32208151446e-05	0.000172704114676	0	0	0.000690846286701	0.00131607335491	0.000604738558562	4.31555325393e-05	0.000259056172013	0	0	0.000626038900762	8.663071492e-05	4.31704368848e-05
k__Bacteria;p__Tenericutes;c__Mollicutes;o__Mycoplasmatales	0	0	0	0	0	0	0	0	0	0	0	0	0	0	0	0	0	0.00310867406416	0	0	0	0	0.00140303919876
k__Bacteria;p__Proteobacteria;c__Gammaproteobacteria;o__Cardiobacteriales	0	0	0	0	0	0	0	0	0	0	0	0	0	0	0	0	0	0	0	0.00441090618176	0	0	0
k__Bacteria;p__Tenericutes;c__Mollicutes;o__RF39	0	0	0	0.000151119362708	0	0	8.63744331678e-05	0.000540015120423	0	2.16104075723e-05	0.000518112344027	0.000367265814034	0	0	0	0.000820716615192	0	0	0	8.6488356505e-05	0.000949852125294	0.00025989214476	0
k__Bacteria;p__Gemmatimonadetes;c__Gemmatimonadetes;o__Gemmatimonadales	0	0	0	0	0	0	0	0	0	0	0.00058287638703	0	0	0	0.000647249190939	0	0	0	0	0	0.00239621786154	8.663071492e-05	0
k__Bacteria;p__Gemmatimonadetes;c__Gemmatimonadetes;o__Unclassified_Gemmatimonadetes	0	0	0	0	0	0	0	0	0.000345378405215	0	0	0	0	0	0.000755124056095	0	0	0	0	0	0.00220192992682	0.00030320750222	0
k__Bacteria;p__Planctomycetes;c__Planctomycetia;o__Gemmatales	0	0	0.000604399162475	0.000604477450832	0	0	0	0.000129603628902	0	0	0.000561288372695	0.000259246456965	0	6.47668393782e-05	0.000280474649407	0	0	0.000431760286689	0	0	0.000172700386417	0.0004331535746	0
k__Bacteria;p__Acidobacteria;c__Acidobacteriia;o__Acidobacteriales	0	0	0.000690741899972	0	0	0	0	0	0.000323792254889	0	0	0	0	0	0.000949298813376	0	0	0	0	0	0.00127366534983	4.331535746e-05	0
k__Bacteria;p__Proteobacteria;c__Alphaproteobacteria;o__Unclassified_Alphaproteobacteria	4.31974772673e-05	0	0	0	0	8.63501932086e-05	0	0.000108003024085	6.47584509779e-05	6.48312227169e-05	0	0	6.4799015055e-05	0.000151122625216	0	0.000323967084944	0.000215777662696	0	0.000172622130157	0.000843261475924	0.0010146147702	4.331535746e-05	0
k__Bacteria;p__Proteobacteria;c__Alphaproteobacteria;o__Rickettsiales	0	0	0.000129514106245	0.0011441894605	0	0.000172700386417	0	0	0	0	0	2.16038714138e-05	0	4.31778929188e-05	0.000345199568501	0.00095030344917	0.000172622130157	4.31760286689e-05	0	0	0.000151112838115	0	0
k__Bacteria;p__Firmicutes;c__Bacilli;o__Gemellales	0.00155510918162	0	0.000410128003108	0.00034541568619	0	0	0	4.32012096339e-05	0	6.48312227169e-05	6.47640430033e-05	0	0	0	6.47249190939e-05	0	0.000172622130157	0	0	0	0.000345400772834	0	0
k__Bacteria;p__Proteobacteria;c__Betaproteobacteria;o__MND1	0	0	0	0	0	0	0	0	0	0	0	0	0	0	0	0.00095030344917	0	0.000107940071672	0	0	0.00170541631587	8.663071492e-05	2.15852184424e-05
k__Bacteria;p__Actinobacteria;c__Thermoleophilia;o__Gaiellales	0	0	0.00166209769681	0	0	0.000259050579626	0	0	0	0	0	0	0	0	0	0	0	0.000172704114676	0	0.000237842980389	0.000474926062647	0	4.31704368848e-05
k__Bacteria;p__Proteobacteria;c__Deltaproteobacteria;o__Syntrophobacterales	0	0	0	0	0	0	0	0	0	0	0	0	0	0.000345423143351	0.000517799352751	0.00114468370014	0	0	0	0	0.000777151738877	4.331535746e-05	0
k__Bacteria;p__Lentisphaerae;c__[Lentisphaeria];o__Unclassified_[Lentisphaeria]	0	0	0	0	0	0	0	0.000108003024085	0	4.32208151446e-05	2.15880143344e-05	0.000712927756654	0	0	0	0	0	0	0	0.00179463339748	0.000129525289813	0	0
k__Bacteria;p__Chlamydiae;c__Chlamydiia;o__Chlamydiales	0	0	0.000453299371857	0.000453358088124	0	0	0	4.32012096339e-05	0	2.16104075723e-05	0.000237468157679	6.48116142413e-05	0	0.000107944732297	0.000798274002157	0.000215978056629	0.000151044363887	0	0	0	4.31750966043e-05	0.00015160375111	0
k__Bacteria;p__WS3;c__PRR-12;o__Sediment-1	0	0	0.000885013059339	0	0	0	0	0	0	0	0	0	0	0	0.000431499460626	0.000971901254833	0	0.000215880143344	0	0	2.15875483021e-05	0	0
k__Bacteria;p__TM7;c__TM7-3;o__Unclassified_TM7-3	0	0	0	0.000172707843095	0	0.000172700386417	0	4.32012096339e-05	0	6.48312227169e-05	0	0	0	0.000518134715026	0	0	0	0	0.00151044363887	0	0	2.165767873e-05	0
k__Bacteria;p__Proteobacteria;c__Deltaproteobacteria;o__MIZ46	0	0	0.000302199581238	0.000280650245029	0	0	6.47808248758e-05	0	0.000172689202608	0	0.000129528086007	6.48116142413e-05	4.319934337e-05	0	0.000819848975189	0	0.000215777662696	0	0	2.16220891263e-05	0.000194287934719	0.00017326142984	0
k__Bacteria;p__Gemmatimonadetes;c__Gemmatimonadetes;o__N1423WL	0	0	0	0	0	0	0	0	0	0	0	0	0	0	0	4.31956113259e-05	0	0	0	0	0.0020508170887	0.00030320750222	0
k__Bacteria;p__Proteobacteria;c__Deltaproteobacteria;o__Bdellovibrionales	0	0	0.000194271159367	4.31769607737e-05	0	0.000237463031324	4.31872165839e-05	0	0	0	0.000151116100341	2.16038714138e-05	0	0	0.000409924487594	0.000518347335911	0.000194199896427	0.000237468157679	0	0	0	0.00019491910857	0
k__Bacteria;p__Proteobacteria;c__Deltaproteobacteria;o__NB1-j	0	0	0	0	0	0	0	0	0	0	0	0	0	0.000302245250432	0.000345199568501	0.000993499060495	0	0	0	0	0.00030222567623	0	0.000280607839751
k__Bacteria;p__Actinobacteria;c__Thermoleophilia;o__Solirubrobacterales	0	0	0	0.00105783553896	4.31676415359e-05	0	0	0	0	0	0	2.16038714138e-05	0	0.000237478411054	0	8.63912226518e-05	0	0	0.000366822026584	0	4.31750966043e-05	0.00032486518095	0
k__Bacteria;p__Tenericutes;c__RF3;o__ML615J-28	0	0	0	0	0	0	0	0.000108003024085	0	6.48312227169e-05	0.000215880143344	8.6415485655e-05	0	0	0	0	0	2.15880143344e-05	0	0.00051893013903	0.0010362023185	6.497303619e-05	0
k__Bacteria;p__Chloroflexi;c__Anaerolineae;o__H39	0	0	0	0	0	0.00030222567623	0	0	0	0	0	0	0	0	0	0.00164143323038	0	0	0	0	0.000172700386417	0	0
k__Bacteria;p__Proteobacteria;c__Gammaproteobacteria;o__Alteromonadales	0	0	0.000518056424979	0	0	0.000669213997366	0	0	0	0	0	0	0	0	0	0.000431956113259	4.31555325393e-05	0.000259056172013	0	0	8.63501932086e-05	2.165767873e-05	2.15852184424e-05
k__Bacteria;p__Proteobacteria;c__Betaproteobacteria;o__Unclassified_Betaproteobacteria	0	0	0	0	0	8.63501932086e-05	0	0	0	0	0	0	0	0	0.000323624595469	0.00114468370014	0	0.000107940071672	0	0	0.000366988321136	0	0
k__Bacteria;p__Armatimonadetes;c__[Fimbriimonadia];o__[Fimbriimonadales]	0	0	0	0.000172707843095	0	0.000107937741511	4.31872165839e-05	0	0	0	0.000453348301023	8.6415485655e-05	0	0.000259067357513	0.000151024811219	0.000237575862292	0.000345244260314	4.31760286689e-05	6.47332988089e-05	4.32441782525e-05	0	0	0
k__Bacteria;p__Proteobacteria;c__Gammaproteobacteria;o__Thiotrichales	0	0	0.000323785265612	0	0	0	0	0	0	0	0	0	0	0	0	0.00110148808881	8.63110650785e-05	0	8.63110650785e-05	0	0.000345400772834	4.331535746e-05	0
k__Bacteria;p__WPS-2;c__Unclassified_WPS-2;o__Unclassified_WPS-2	0	0	0.000194271159367	0.000496535048898	0	0.000129525289813	0	0	0.000129516901956	2.16104075723e-05	0.000280644186348	0	4.319934337e-05	0.000215889464594	0	0	0.000258933195236	0	0	0	0.000194287934719	0	0
k__Bacteria;p__Acidobacteria;c__[Chloracidobacteria];o__RB41	0	0	4.31713687482e-05	0	0	0	0.000151155258044	0	0	0	0	0	0	0	0	0.000215978056629	0	8.63520573378e-05	0	0	0.00129525289813	0.00015160375111	0
k__Bacteria;p__Chloroflexi;c__S085;o__Unclassified_S085	0	0	0.000798670321843	0	0	0	0	0	0	0	0	0	0	0	0.000517799352751	0	0	0	0	0	0.000561276255856	0	0
k__Bacteria;p__OD1;c__ZB2;o__Unclassified_ZB2	2.15987386337e-05	0	0.000280613896864	0.000194296323482	0	4.31750966043e-05	0	0	0	0	0	0.000151227099896	0	4.31778929188e-05	0.000258899676375	0.000302369279281	0.000237355428966	8.63520573378e-05	0	2.16220891263e-05	0.000129525289813	6.497303619e-05	0
k__Bacteria;p__Proteobacteria;c__Betaproteobacteria;o__Hydrogenophilales	0	0	6.47570531224e-05	0	0	0	0	0	4.31723006519e-05	0	0	0	0	0	0	0	0	0	2.15777662696e-05	0	0	0	0.00168364703851
k__Bacteria;p__Proteobacteria;c__Deltaproteobacteria;o__GMD14H09	0	0	0	0	0	0	0	0	0	0	0	0	0	0	0	0	0	0.00116575277406	0	0	0	0	0.000582800897945
k__Bacteria;p__Chloroflexi;c__Chloroflexi;o__[Roseiflexales]	0	4.32012096339e-05	0.00127355537807	0	0	0	0	0	0	0	0	0	0	0	0	0	0	0	0	0	0.000388575869439	0	0
k__Bacteria;p__[Thermi];c__Deinococci;o__Thermales	4.31974772673e-05	0	0.000151099790619	0	0	0	0	8.64024192677e-05	0.000841859862712	0	0	0	0	0.00036701208981	0	0	0	6.47640430033e-05	0	8.6488356505e-05	0	0	0
k__Bacteria;p__Armatimonadetes;c__Chthonomonadetes;o__Chthonomonadales	0	0	0.00062598484685	0.000259061764642	0	0.000237463031324	0	0	0.000172689202608	4.32208151446e-05	0	8.6415485655e-05	0	0	8.62998921251e-05	6.47934169888e-05	0	0	0	0	0	0	4.31704368848e-05
k__Bacteria;p__AD3;c__ABS-6;o__Unclassified_ABS-6	0	0	0	0	0	0	6.47808248758e-05	0	0	0	0	0.000129623228483	0	0	0	0.00127427053411	0	0	0	4.32441782525e-05	0	0	6.47556553272e-05
k__Bacteria;p__Acidobacteria;c__Acidobacteria-6;o__CCU21	0	0	0	0.000323827205803	0	0.000259050579626	0	0	0	0	0	0	0	4.31778929188e-05	0	0	0	0	0	0	0.000777151738877	0.00010828839365	0
k__Bacteria;p__Spirochaetes;c__Spirochaetes;o__Sphaerochaetales	0	0	0	0	0	0.00148954083285	0	0	0	0	0	0	0	0	0	0	0	0	0	0	0	0	0
k__Bacteria;p__Tenericutes;c__CK-1C4-19;o__Unclassified_CK-1C4-19	0	0	0.00101452716558	0	0	0.000151112838115	0	0	0	4.32208151446e-05	0	8.6415485655e-05	0	0	0	0	0	0.000107940071672	0	4.32441782525e-05	0	0	0
k__Bacteria;p__Chloroflexi;c__Thermomicrobia;o__JG30-KF-CM45	0	0	0	0	0	0	0	0	0	0	0	0	0	0	0.000345199568501	0	4.31555325393e-05	0	0	0	0.000971439673596	2.165767873e-05	6.47556553272e-05
k__Bacteria;p__Proteobacteria;c__Alphaproteobacteria;o__BD7-3	0	0	0	0.000215884803869	0	0.000151112838115	6.47808248758e-05	0	0	0	0.000107940071672	6.48116142413e-05	0	0.000237478411054	0.000194174757282	0	0.000237355428966	8.63520573378e-05	0	0	0	0	2.15852184424e-05
k__Bacteria;p__Deferribacteres;c__Deferribacteres;o__Deferribacterales	0	0	0	0	0	0	0	0	0	0.00028093529844	0.000280644186348	0.000194434842724	0	0	0	0	0	0	0	2.16220891263e-05	0.000431750966043	8.663071492e-05	2.15852184424e-05
k__Bacteria;p__Proteobacteria;c__Betaproteobacteria;o__Ellin6067	0	0	0	0	0	0	0	0	0	0	0	0	0	0	0	0	0	0	0	0	0.00120890270492	0.00010828839365	0
k__Bacteria;p__Gemmatimonadetes;c__Gemmatimonadetes;o__Ellin5290	0	0	0	0.00041018112735	0	8.63501932086e-05	0	0	0	0	0	0	0	0	0	0	0	0	0	0	0.000712389093971	4.331535746e-05	0
k__Bacteria;p__Proteobacteria;c__Deltaproteobacteria;o__MBNT15	0	0	0	0	0	0	0	0	0	0	0	0	0	0	0.000431499460626	0.000799118809529	0	0	0	0	0	0	0
k__Bacteria;p__Cyanobacteria;c__Chloroplast;o__Stramenopiles	0	0	0.000323785265612	0.000367004166577	0	0	0	0	0	0	0	0	0	4.31778929188e-05	0.000453074433657	0	0	0	0	0	0	0	0
k__Bacteria;p__Chloroflexi;c__Anaerolineae;o__CFB-26	0	0	0.000453299371857	0	0	0	0	0	0	0	0	0.000216038714138	0	0	0	0	0	0	0	0	0.000194287934719	0.00030320750222	0
k__Bacteria;p__Chloroflexi;c__Anaerolineae;o__GCA004	0	0	0	0	0	0	0	0	0	0	0	0	0	0	0	0.0011662815058	0	0	0	0	0	0	0
k__Bacteria;p__Proteobacteria;c__Deltaproteobacteria;o__Desulfobacterales	0	0	0	0	0	0	0	0	0	0	0	0	0	0	0	0.000799118809529	0	0	0	0	0.000237463031324	2.165767873e-05	0
k__Bacteria;p__Proteobacteria;c__Betaproteobacteria;o__IS-44	0	0	0	0	0	0	0	0	0	0	0	0	0	0	0	0.00095030344917	0	0	0	0	6.47626449064e-05	0	0
k__Bacteria;p__Acidobacteria;c__DA052;o__Ellin6513	0	0	0	0	0	0	6.47808248758e-05	0	0.000345378405215	0	0	0	0	0	0	0	0	0	0.000129466597618	0	0.000366988321136	0	0.000107926092212
k__Bacteria;p__Chloroflexi;c__Ellin6529;o__Unclassified_Ellin6529	0	0	6.47570531224e-05	0	0	0	0	0	0	0	6.47640430033e-05	0	0	0	0	2.15978056629e-05	0.000215777662696	0	0	0	0.000539688707553	2.165767873e-05	0
k__Bacteria;p__GAL15;c__Unclassified_GAL15;o__Unclassified_GAL15	0	0	0	0	0	0	0	0	0	0	0	0	0	0	0	0.000885510032181	0	0	0	0	0	0	0
k__Bacteria;p__Lentisphaerae;c__[Lentisphaeria];o__Z20	0	0	0	0	0	0	0	2.16006048169e-05	0	6.48312227169e-05	2.15880143344e-05	6.48116142413e-05	0	0	0	0	0	0	0	0.000108110445631	0.000518101159251	4.331535746e-05	0
k__Bacteria;p__Planctomycetes;c__C6;o__MVS-107	0	0	0	0	0	0	0	0	0	0	0	0	0	0	0	0	0	0	0	0	0.000841914383783	0	0
k__Bacteria;p__Chlorobi;c__SJA-28;o__Unclassified_SJA-28	0	0	0	0.000107942401934	0	0	0	0	0	0	0	0	0	0	0	0	0	0	0	0.000151354623884	0.000237463031324	0.00028154982349	0
k__Bacteria;p__Chloroflexi;c__TK17;o__Unclassified_TK17	0	0	0	0	0	0	0	0	0	0	0	0	0	0	0.00049622437972	0	0	0	0	0	0.000259050579626	2.165767873e-05	0
k__Bacteria;p__Chloroflexi;c__Anaerolineae;o__DRC31	0	0	0	0	0	0	0	0	0	0	0	0	0	0	0	0.000755923198203	0	0	0	0	0	0	0
k__Bacteria;p__Elusimicrobia;c__Elusimicrobia;o__Elusimicrobiales	0	0	0.000129514106245	0	0	0	0	0	0	0	0	2.16038714138e-05	0	0	8.62998921251e-05	6.47934169888e-05	4.31555325393e-05	0	0	8.6488356505e-05	0.000215875483021	4.331535746e-05	4.31704368848e-05
k__Bacteria;p__Firmicutes;c__Clostridia;o__Thermoanaerobacterales	0	0	0	0	0	0	0	0	0	0	0	0.000216038714138	0	0	0	0	0	0	0	0	0.000453338514345	4.331535746e-05	0
k__Bacteria;p__Chloroflexi;c__Ktedonobacteria;o__JG30-KF-AS9	0	0	0	0	0	0	0	0	0	0	0	0	0	0.000712435233161	0	0	0	0	0	0	0	0	0
k__Bacteria;p__Gemmatimonadetes;c__Gemm-5;o__Unclassified_Gemm-5	0	0	0	0	0	0	0	0	0	0	0	0	0	0	0	0	0	0	0	0	0.000215875483021	0.00047646893206	0
k__Bacteria;p__Proteobacteria;c__Gammaproteobacteria;o__Vibrionales	0	0	0.000582813478101	0	0	0	0	0	0	0	0	0	0	0	0	0	0	0	0	0	0	8.663071492e-05	0
k__Bacteria;p__Proteobacteria;c__Deltaproteobacteria;o__Desulfuromonadales	0	0	0	0	0	0	0	0	0	0	0	0	0	0	0.000388349514563	0	0.000280510961505	0	0	0	0	0	0
k__Bacteria;p__Proteobacteria;c__Alphaproteobacteria;o__RF32	0	0	0	0	0	0	0	0.000108003024085	0	0	0	4.32077428275e-05	0	0	0	0	0	0	0	8.6488356505e-05	0.000323813224532	2.165767873e-05	0
k__Bacteria;p__Verrucomicrobia;c__Opitutae;o__[Cerasicoccales]	0	0	0	0	0	0	0	4.32012096339e-05	0	0.000194493668151	0	4.32077428275e-05	0	0	0	0	0	0	0	0	0.000280638127928	0	0
k__Bacteria;p__Chloroflexi;c__Anaerolineae;o__Caldilineales	0	0	0	0	0	0	0	0	0	0	0	0	0	0	0.000560949298813	0	0	0	0	0	0	0	0
k__Bacteria;p__Proteobacteria;c__Gammaproteobacteria;o__Unclassified_Gammaproteobacteria	4.31974772673e-05	0	2.15856843741e-05	0	0	0	0	0	0	0	0	0	0	0.000194300518135	0	0	0.000194199896427	0	0	6.48662673788e-05	0	0	0
k__Bacteria;p__Proteobacteria;c__Betaproteobacteria;o__Methylophilales	0	0	0	0	0	0	4.31872165839e-05	0	0	0	0	0	0	0	6.47249190939e-05	4.31956113259e-05	0	0.00019429212901	0	0	0.000151112838115	0	0
k__Bacteria;p__TM7;c__TM7-1;o__Unclassified_TM7-1	0	0	0.000474885056231	0	0	0	0	0	0	0	0	0	0	0	0	0	0	0	0	0	0	0	0
k__Bacteria;p__Proteobacteria;c__Gammaproteobacteria;o__Oceanospirillales	4.31974772673e-05	0	0.000129514106245	0	0	0	0	0	0	0	4.31760286689e-05	0	0	0	0	0	0.000258933195236	0	0	0	0	0	0
k__Bacteria;p__Proteobacteria;c__Gammaproteobacteria;o__[Marinicellales]	0	0	0	0	0	0	0	0	0	0	0	0	0	0	0	0.000431956113259	0	0	0	0	0	0	0
k__Bacteria;p__Cyanobacteria;c__ML635J-21;o__Unclassified_ML635J-21	0	0	0	0.000323827205803	0	0.000107937741511	0	0	0	0	0	0	0	0	0	0	0	0	0	0	0	0	0
k__Bacteria;p__Planctomycetes;c__OM190;o__agg27	0	0	0	0	0	0	0	0	0	0	0	0	0	0	0	0	0	0	0	0	0.000345400772834	6.497303619e-05	0
k__Bacteria;p__Chloroflexi;c__Anaerolineae;o__S0208	0	0	0	0	0	0	0	0	0	0	0	0	0	0.000410189982729	0	0	0	0	0	0	0	0	0
k__Bacteria;p__Fibrobacteres;c__Fibrobacteria;o__Fibrobacterales	0	0	0	0	0	0.000323813224532	0	0	0	6.48312227169e-05	0	0	0	0	0	0	0	0	0	0	0	0	0
k__Bacteria;p__Cyanobacteria;c__Oscillatoriophycideae;o__Chroococcales	0	0	0.000388542318734	0	0	0	0	0	0	0	0	0	0	0	0	0	0	0	0	0	0	0	0
k__Bacteria;p__Acidobacteria;c__RB25;o__Unclassified_RB25	0	0	0	0	0	0	0	0	0	0	0	0	0	0	0	0	0	0	0	0	0.000323813224532	4.331535746e-05	0
k__Bacteria;p__Chloroflexi;c__Chloroflexi;o__AKIW781	0	0	0.00036695663436	0	0	0	0	0	0	0	0	0	0	0	0	0	0	0	0	0	0	0	0
k__Bacteria;p__Acidobacteria;c__[Chloracidobacteria];o__DS-100	0	0	0	0	0	0	0	0	0	0	0	0	0	0	0	0	0	0	0	0	0.00030222567623	4.331535746e-05	0
k__Bacteria;p__Chloroflexi;c__Gitt-GS-136;o__Unclassified_Gitt-GS-136	0	0	0	0	0	0	0	0	0	0	0	0	0	0	0	0	0.000151044363887	0	0	0	0.000194287934719	0	0
k__Bacteria;p__Chloroflexi;c__TK10;o__B07_WMSP1	0	0	0	0	0	0	0	0	0	0	0	0	0	0	0	0	0	0	0	0	0.000280638127928	4.331535746e-05	0
k__Bacteria;p__Proteobacteria;c__Gammaproteobacteria;o__HOC36	0	0	0	0	0	0	0	0	0	0	0	0	0	0	0	0	0	0	0	0	0.000323813224532	0	0
k__Bacteria;p__Tenericutes;c__Mollicutes;o__Unclassified_Mollicutes	0	0	0	0	0	0	0	0	0	0	0	6.48116142413e-05	0	0	0	0	0	0	0	0	0.000237463031324	0	0
k__Bacteria;p__Proteobacteria;c__Deltaproteobacteria;o__BPC076	0	0	0.000302199581238	0	0	0	0	0	0	0	0	0	0	0	0	0	0	0	0	0	0	0	0
k__Bacteria;p__Acidobacteria;c__Sva0725;o__Sva0725	0	0	0	0	0	0	0	0	0	0	0	0	0	0	0	0	0	0	0	0	0.000237463031324	4.331535746e-05	0
k__Bacteria;p__Gemmatimonadetes;c__Gemmatimonadetes;o__C114	0	0	0	0	0	0	0	0	0	0	0	0	0	0	0	0	0	0	0	0	0.000280638127928	0	0
k__Bacteria;p__Acidobacteria;c__BPC102;o__MVS-40	0	0	0.000280613896864	0	0	0	0	0	0	0	0	0	0	0	0	0	0	0	0	0	0	0	0
k__Bacteria;p__Fibrobacteres;c__Fibrobacteria;o__258ds10	0	0	0.000151099790619	0	0	0	0	0	0.00010793075163	0	0	0	0	0	0	0	0	0	0	0	0	0	0
k__Bacteria;p__Chloroflexi;c__Anaerolineae;o__Anaerolineales	0	0	0.000259028212489	0	0	0	0	0	0	0	0	0	0	0	0	0	0	0	0	0	0	0	0
k__Bacteria;p__Acidobacteria;c__AT-s54;o__Unclassified_AT-s54	0	0	0	0	0	0	0	0	0	0	0	0	0	0	0	0	0	0	0	0	0.000215875483021	2.165767873e-05	0
k__Bacteria;p__OD1;c__ABY1;o__Unclassified_ABY1	0	0	0	0	0	0	0	0	0	0	0.000215880143344	0	0	0	0	0	0	0	0	0	0	0	0
k__Bacteria;p__Proteobacteria;c__Deltaproteobacteria;o__Spirobacillales	0	0	0	0	0	0	0	0	0	0	0.000215880143344	0	0	0	0	0	0	0	0	0	0	0	0
k__Bacteria;p__Armatimonadetes;c__0319-6E2;o__Unclassified_0319-6E2	0	0	0	0	0	0	0	0	0	0	0	0	0	0	0	0	0	0	0	0	0.000215875483021	0	0
k__Bacteria;p__Gemmatimonadetes;c__Gemmatimonadetes;o__KD8-87	0	0	0	0	0	0	0	0	0	0	0	0	0	0	0	0	0	0	0	0	0.000215875483021	0	0
k__Bacteria;p__Planctomycetes;c__OM190;o__CL500-15	0	0	0	0	0	0	0	0	0	0	0	0	0	0	0	0	0.000215777662696	0	0	0	0	0	0
