# Supplementary material for: The effects of genital myiasis on the diversity of the vaginal microbiota in female Bactrian camels
Source: BMC Vet Res. 2022 Mar 5;18:87. doi: 10.1186/s12917-022-03189-5 (PMC8897907; doi:10.1186/s12917-022-03189-5)
Supplement: Supplementary file 5 — Additional file 5. [file 12917_2022_3189_MOESM5_ESM.zip › MPL201709200_16s_yy/Treat1/B07_taxa_summary/otu_table_L5.txt]

Taxon	A01	A02	A03	A04	A05	A06	A07	A08	A09	A10	A11	A12	A13	B01	B02	B03	B04	B05	B06	B07	B08	B09	B10
k__Bacteria;p__Firmicutes;c__Clostridia;o__Clostridiales;f__[Tissierellaceae]	0.165489535411	0.307117399287	0.0887603341464	0.0211135338184	0.353089723943	0.0408220538393	0.251435974951	0.112582352306	0.0463670509001	0.0754635432424	0.0938430983118	0.0595186657449	0.145581787157	0.221804835924	0.00936353829558	0.046651260232	0.0446443984119	0.0591727472907	0.549520973589	0.106726631927	0.0420309565443	0.212245251554	0.0227076498014
k__Bacteria;p__Firmicutes;c__Bacilli;o__Lactobacillales;f__Aerococcaceae	0.154020605197	0.110292688195	0.159475036156	0.182940782798	0.209276726166	0.164605055804	0.0964370546318	0.166843071606	0.115982385701	0.0746855685698	0.173783515392	0.206792257172	0.0895738384777	0.0982081174439	0.048263214671	0.0147728990735	0.0267348524081	0.045054185916	0.156848783014	0.0359791563061	0.0109664745375	0.0315552379096	0.0427603177344
k__Bacteria;p__Fusobacteria;c__Fusobacteriia;o__Fusobacteriales;f__Leptotrichiaceae	0.210587701678	0.080116643266	0.0311265568675	0.0327065477861	4.31676415359e-05	0.144161647562	0.0307924854243	0.140900745221	0.071255882226	0.221225742318	0.0491559086395	0.132669374352	0.100676069724	0.0420768566494	0.0615318230852	0.0159823761906	0.121072846539	0.17322222702	2.15777662696e-05	0.199117818764	0.049802473933	0.0172828276265	0.309942151615
k__Bacteria;p__Proteobacteria;c__Epsilonproteobacteria;o__Campylobacterales;f__Campylobacteraceae	0.0682520140824	0.0655362350146	0.0161676775962	0.0379309600397	0.000345341132287	0.106491375774	0.108896566616	0.151009828275	0.178949186202	0.267752949821	0.106709554855	0.0749006221915	0.172192582673	0.0259499136442	0.0439050701187	0.0321375348265	0.0629639219748	0.090237899918	0.000776799585707	0.160889965188	0.0313882952313	0.00528447361012	0.34132705923
k__Bacteria;p__Fusobacteria;c__Fusobacteriia;o__Fusobacteriales;f__Fusobacteriaceae	0.189010561783	0.123598660763	0.0290327454832	0.0222577232789	0.000194254386912	0.140513351899	0.0433167782336	0.0370666378659	0.00472736692138	0.0634481566322	0.0775657355036	0.0511147597649	0.0666565868199	0.0279360967185	0.0654368932039	0.0273212241636	0.203197824961	0.0821423945425	0.00125151044364	0.116434949945	0.0487015089696	0.0572412448834	0.0662450353998
k__Bacteria;p__Proteobacteria;c__Alphaproteobacteria;o__Rhizobiales;f__Brucellaceae	0.0277327804056	0.00542175180905	0.168951151596	0.185315515641	0.00839610627873	0.0540983960452	0.0276182250054	0.0319040933146	0.107671717826	0.00903315036522	0.0668580803938	0.0457353957829	0.00980625094499	0.0943221070812	0.190312837109	0.147858577569	0.114060072501	0.0614826648245	0.0348049369929	0.0095569633938	0.053083781275	0.0409763281571	0.00971334829908
k__Bacteria;p__Bacteroidetes;c__Bacteroidia;o__Bacteroidales;f__Porphyromonadaceae	0.0837167109441	0.0151420239767	0.00997258618084	0.00621748235142	0.0164684552459	0.0834790492844	0.0666378751889	0.0193325413112	0.0011656521176	0.0608549077236	0.0566685376279	0.00913843760802	0.102274445428	0.0658031088083	0.00709816612729	0.0150104749357	0.0448817538408	0.113596131428	0.119519247368	0.0534714264092	0.0291216026596	0.0284148744938	0.0199879122777
k__Bacteria;p__Firmicutes;c__Bacilli;o__Lactobacillales;f__Carnobacteriaceae	0.000539968465842	0.0856895993088	0.0173980616055	0.0277196088167	0.266905527616	0.00313019450381	0.0802850356295	0.0918241710768	0.0717739498338	0.0274452176168	0.0176374077112	0.114090044936	0.0813443635657	0.0195595854922	0.00168284789644	0.0011662815058	0.00453133091662	0.00427442683822	0	0.000497308049904	4.31750966043e-05	0	0.000410119150406
k__Bacteria;p__Proteobacteria;c__Betaproteobacteria;o__Burkholderiales;f__Alcaligenaceae	0.0124840709303	0.00168484717572	0.0613681006756	0.0490274389586	0.0033670760398	0.0282581007275	0.0105376808465	0.0149476185333	0.090661831369	0.00427886069931	0.0249125685419	0.0149282751469	0.00457913039722	0.0434585492228	0.0695577130529	0.0751819615127	0.0406309338857	0.0306333923406	0.0115441049543	0.00371899932972	0.0245666299678	0.0193836224633	0.00606544638232
k__Bacteria;p__Actinobacteria;c__Actinobacteria;o__Actinomycetales;f__Corynebacteriaceae	0.0117065163394	0.0493573820067	0.00796511753405	0.0322100127372	0.026504931903	0.00634673920083	0.0733534873677	0.0908737444648	0.0392004489919	0.0275964904698	0.0315832649713	0.0868259592119	0.0469792859149	0.00639032815199	0.00211434735707	0.00362843135137	0.0112635939927	0.00302232200682	0.0210383221129	0.0209518043633	0.00332448243853	0.0090962250666	0.00677775859092
k__Bacteria;p__Proteobacteria;c__Gammaproteobacteria;o__Xanthomonadales;f__Xanthomonadaceae	0.00652281906737	0.00110163084566	0.0386815463984	0.0241359210725	0.00379875245516	0.0144420698141	0.00544158928957	0.00630737660654	0.0237879376592	0.00289579461469	0.0129528086007	0.00933287245074	0.00237596388535	0.0252590673575	0.0906796116505	0.0649446016285	0.0553038149491	0.0169681792669	0.0100768168479	0.00525416765768	0.0174427390281	0.0142507526043	0.00308668623726
k__Bacteria;p__Bacteroidetes;c__[Saprospirae];o__[Saprospirales];f__Chitinophagaceae	0.00734357113545	0.00138243870828	0.0497550024824	0.0486172578312	0.00319440547366	0.016859875224	0.00917728352408	0.00596176692947	0.0202046367051	0.00412758784631	0.0170329433099	0.0100674040788	0.0030239540359	0.0327288428325	0.0870981661273	0.0394807887519	0.034653892629	0.0164932429515	0.00848006214397	0.00268113905166	0.0138160309134	0.0112836506183	0.00315144189259
k__Bacteria;p__Proteobacteria;c__Gammaproteobacteria;o__Pseudomonadales;f__Pseudomonadaceae	0.000280783602238	0	0.00682107626222	0.00364845318538	0.000172670566144	0.00481402327138	0.010429712805	0.00581056269576	0.0690109225921	0.0324588321736	0.0664694961357	0.0425596266851	0.0145149793723	0.00274179620035	0.00811218985976	0.0240599555085	0.017283790782	0.00237468157679	0.00151044363887	0.0190490605202	0.0156077974224	0.00240400233903	0.0128863754101
k__Bacteria;p__Proteobacteria;c__Gammaproteobacteria;o__Pseudomonadales;f__Moraxellaceae	0.00315341584051	0.000237606652986	0.0394370453515	0.0173355497507	0.0266128510069	0.010642661313	0.00507449794861	0.0039529106815	0.036027284894	0.00376021091758	0.0105349509952	0.00308935361217	0.000842387195715	0.0319948186528	0.0112837108954	0.0134986285393	0.00940790609356	0.0146150857044	0.00371137579838	0.00752448701594	0.0181335405738	0.0822558638165	0.00664824728026
No blast hit;Other;Other;Other;Other	0.00105833819305	0.0845663678583	0.00271979623114	0.00474946568511	0.00453260236127	0.00556958746195	0	0.00874824495086	0	4.32208151446e-05	0.000172704114676	0.00637314206706	0.0688597533317	0.0102115716753	0.0141100323625	0.0055938316667	0.041774555498	0.00779327317473	0	0.0890830072002	0.000626038900762	0.00168929894094	0
k__Bacteria;p__Actinobacteria;c__Actinobacteria;o__Actinomycetales;f__Actinomycetaceae	0.00166310287479	0.0263743384815	0.00854793101215	0.00265538308758	0.0131013792061	0.0190402176025	0.0432304038005	0.00946106490982	0.00910935543755	0.0239227211825	0.0200336773024	0.0059626685102	0.0182301229021	0.00237478411054	0.00642934196332	0.00552903824971	0.00766010702572	0.0486593843098	0.010961505265	0.0109191550088	0.00895883254539	0.0176943235224	0.0346658608185
k__Bacteria;p__Firmicutes;c__Clostridia;o__Clostridiales;f__Clostridiaceae	0.000215987386337	0.0140187925262	0.00662680510286	0.0239200362686	0.00431676415359	0.0299851045917	0.0337724033686	0.00961226914354	0.00427405776454	0.00745559061244	0.00515953542593	0.00645955755271	0.014946972806	0.00423143350604	0.00681769147789	0.00412518088162	0.00450975315035	0.0368507404689	0	0.0109407770979	0.00410163417741	0.0298442812899	0.0256000690727
k__Bacteria;p__Proteobacteria;c__Betaproteobacteria;o__Burkholderiales;f__Comamonadaceae	0.00209507764747	0.000388810886705	0.0229671681741	0.0166015414175	0.00094968811379	0.00941217105973	0.00809760310948	0.00540015120423	0.016427060398	0.00302545706012	0.0223220068218	0.0148202557898	0.00447113203879	0.0222582037997	0.024142394822	0.0260469536295	0.0131192818919	0.00649799231467	0.00591230795788	0.00356764470583	0.0373032834661	0.0136010222424	0.00742531514419
k__Bacteria;p__Firmicutes;c__Clostridia;o__Clostridiales;f__Ruminococcaceae	0.000302382340871	0.000410411491522	0.00738230405595	0.00433928455776	0	0.00485719836798	0.00226732887065	0.00993627821579	0.000992962914994	0.00546743311579	0.0112689434826	0.0116228828206	0.000410393762015	0.00829015544041	0.00284789644013	0.0252910304313	0.00168306576903	0.00362678640819	0.000237355428966	0.0237194317715	0.113744792004	0.0284581898512	6.47556553272e-05
k__Bacteria;p__Firmicutes;c__Clostridia;o__Clostridiales;f__Unclassified_Clostridiales	0.00226786755653	0.00635057781618	0.00718803289658	0.0153709980354	0	0.0120890270492	0.00261282660333	0.0120963386975	0.000539653758149	0.00823356528504	0.00643322827166	0.00572502592465	0.000151197701795	0.00796632124352	0.00625674217907	0.0305824928187	0.000302088727775	0.0241569880402	2.15777662696e-05	0.0224653506022	0.0389655246854	0.00530613128885	0.0115912623036
k__Bacteria;p__Proteobacteria;c__Alphaproteobacteria;o__Sphingomonadales;f__Sphingomonadaceae	0.00287263223828	0.000712819958959	0.0207438426835	0.0172923727899	0.000928104293022	0.00822485590312	0.00328222846038	0.0042121179393	0.0084833570781	0.00211781994208	0.0174431155822	0.00708606982371	0.00170637406311	0.0219127806563	0.0284142394822	0.0243623247878	0.0144139478681	0.00692975260136	0.00535128603487	0.00229194144738	0.0101677352503	0.00816494488121	0.00207218097047
k__Bacteria;p__Firmicutes;c__Clostridia;o__Clostridiales;f__[Acidaminobacteraceae]	6.4796215901e-05	0.00747380926666	0.0170958620243	0.0178536732799	0	0.0103404356367	0.0543511120708	6.48018144508e-05	0.00069075681043	0.0391364481134	0.00431760286689	0.000108019357069	0.0182301229021	8.63557858377e-05	0.00560949298813	0.0153344420207	0.00707750733644	0.0151547860628	6.47332988089e-05	0.00103786027806	4.31750966043e-05	0.0004331535746	0.000151096529097
k__Bacteria;p__Proteobacteria;c__Gammaproteobacteria;o__Enterobacteriales;f__Enterobacteriaceae	0.0020518801702	4.32012096339e-05	0.00505105014354	0.0153925865158	0.00010791910384	0.000431750966043	0.000647808248758	0.0212117939302	0.000733929111082	0.000172883260578	0.000172704114676	0.0177367784307	0.00047519277707	0.0361614853195	0.00181229773463	0.0182285479795	0.000345244260314	0.00185656923276	0.00468237528051	0.00121083699107	0.0618267383373	0.0173478006627	2.15852184424e-05
k__Bacteria;p__Proteobacteria;c__Alphaproteobacteria;o__Rhizobiales;f__Methylobacteriaceae	0.00298062593145	0.00049681391079	0.0180456321368	0.0162561257313	0.0165763743498	0.00835438119293	0.00351975815159	0.00354249918998	0.0106419721107	0.00133984526948	0.0104485989379	0.00585464915313	0.0011447825993	0.00852763385147	0.0180798274002	0.0205395131855	0.00735801829795	0.00429601485255	0.00334455377179	0.000821639386798	0.00671372752197	0.00420158967362	0.00105767570368
k__Bacteria;p__Actinobacteria;c__Actinobacteria;o__Actinomycetales;f__Micrococcaceae	0.000561567204475	0.00321849011772	0.00582813478101	0.0468685909199	0.022878850014	0.00464132288496	0.000388684949255	0.000151204233719	0.000733929111082	8.64416302891e-05	0.00114416475973	0.000388869685448	0.00012959803011	0.000561312607945	0.00392664509169	0.00228936740027	0.0014241325738	0.00354043435085	0.000409977559123	0.00034595342602	0.00159747857436	0.0357568275832	0.0350975651874
k__Bacteria;p__Firmicutes;c__Clostridia;o__Clostridiales;f__Lachnospiraceae	0.000302382340871	0.000259207257803	0.00600082025601	0.00319509509726	6.47514623039e-05	0.000820326835481	0.00077736989851	0.00270007560212	0.000496481457497	0.00151272853006	0.00399378265187	0.00218199101279	0.00025919606022	0.00906735751295	0.00414239482201	0.0338437614738	0.00133782150872	0.00118734078839	0.000992577248403	0.00812990551147	0.0201627701142	0.0663807853074	0
k__Bacteria;p__Proteobacteria;c__Alphaproteobacteria;o__Caulobacterales;f__Caulobacteraceae	0.00257024989741	0.000712819958959	0.0146782653744	0.0121543144578	0.00073384990611	0.00490037346459	0.00351975815159	0.00285127983584	0.00563398523507	0.0014046764922	0.00848408963344	0.0045584168683	0.00110158325593	0.0114637305699	0.0199568500539	0.0160039739962	0.0112204384602	0.00524588748327	0.00330139823925	0.0012324590802	0.00697277810159	0.00569596950599	0.00138145398031
k__Bacteria;p__Proteobacteria;c__Betaproteobacteria;o__Burkholderiales;f__Oxalobacteraceae	0.000971943238515	0.000216006048169	0.01465667969	0.00606636298871	0.00351816278518	0.00544006217214	0.00179226948823	0.00190085322389	0.00356171480378	0.00131823486191	0.00742627693105	0.00490407881092	0.000971985225825	0.011981865285	0.0149730312837	0.0179909721172	0.00826428448127	0.00459824705324	0.00338770930433	0.000302709247768	0.00820326835481	0.00506789682282	0.00246071490243
k__Bacteria;p__Actinobacteria;c__Actinobacteria;o__Actinomycetales;f__Pseudonocardiaceae	0.0022462688179	0.000324009072254	0.00576337772789	0.00885127695861	0.000669098443807	0.00343242018004	0.00209458000432	0.0025488713684	0.0114190735224	0.000669922634741	0.00490047925392	0.00259246456965	0.000712789165605	0.00697322970639	0.011024811219	0.0193948294853	0.00759537372691	0.00418807478088	0.00282668738132	0.000886505654176	0.00487878591628	0.00322699413077	0.0007123122086
k__Bacteria;p__Cyanobacteria;c__4C0d-2;o__MLE1-12;f__Unclassified_MLE1-12	0.00105833819305	0.000172804838535	0.00885013059339	0.00995228945835	0.000582763160735	0.00474926062647	0.0021377672209	0.00164164596609	0.00440357466649	0.000605091412024	0.00377790250853	0.00326218458348	0.000842387195715	0.00684369602763	0.0124703344121	0.0187900909268	0.00737959606422	0.00524588748327	0.00289142068013	0.00101623818893	0.00410163417741	0.00192753340697	0.000884993956139
k__Bacteria;p__Proteobacteria;c__Betaproteobacteria;o__Rhodocyclales;f__Rhodocyclaceae	0.00153351044299	0.000259207257803	0.00772767500594	0.00585047818484	0.000496427877663	0.00313019450381	0.00196501835457	0.0014040393131	0.00220178733325	0.000432208151446	0.00405854669488	0.00164189422745	0.0004319934337	0.00634715025907	0.0127076591154	0.0151616595754	0.00513550837217	0.00356202236518	0.00239513205593	0.000843261475924	0.0060661010729	0.0028154982349	0.00118718701433
k__Bacteria;p__Actinobacteria;c__Actinobacteria;o__Actinomycetales;f__Microbacteriaceae	0.000734357113545	0.000108003024085	0.00256869644052	0.00580730122407	0.00073384990611	0.00177017896078	0.00153314618873	0.0016632465709	0.00753356646376	0.000777974672602	0.00364837442252	0.00224680262703	0.000453593105385	0.00248272884283	0.016569579288	0.00663052633852	0.00543759709995	0.00226674150512	0.00151044363887	0.000713528941166	0.0040368715325	0.00147272215364	0.000561215679503
k__Bacteria;p__Actinobacteria;c__Actinobacteria;o__Bifidobacteriales;f__Bifidobacteriaceae	0	0	0.000280613896864	0	0.000539595519199	0.000453338514345	0	0	0	0	0.000755580501705	8.6415485655e-05	2.1599671685e-05	0.000539723661485	0	0	0	0.000431760286689	0.000107888831348	0.000475685960778	0.00090667702869	0.0616594113443	6.47556553272e-05
k__Bacteria;p__Firmicutes;c__Bacilli;o__Lactobacillales;f__Streptococcaceae	0.00732197239681	6.48018144508e-05	0.000518056424979	4.31769607737e-05	0	0	0.00010796804146	0.000108003024085	0.000518067607823	2.16104075723e-05	0.000733992487371	0.000129623228483	2.1599671685e-05	0.000582901554404	0.00129449838188	0.000626336364225	0.00338770930433	0.000237468157679	8.63110650785e-05	0.00112434863457	0.0439306607949	0.00420158967362	6.47556553272e-05
k__Bacteria;p__Firmicutes;c__Clostridia;o__Clostridiales;f__Peptostreptococcaceae	0	0.000950426611945	0.000647570531224	0.000539712009672	0	0	0.00077736989851	0.000950426611945	0.000733929111082	0.00110213078619	0.00233150554812	0.00196595229865	0.00017279737348	0.0104058721934	0.000647249190939	0.00231096520594	2.15777662696e-05	8.63520573378e-05	0	0.00544876645982	0.00284955637588	0.0141641218894	0.00787860473148
k__Bacteria;p__Actinobacteria;c__Coriobacteriia;o__Coriobacteriales;f__Coriobacteriaceae	6.4796215901e-05	0.000194405443352	0.000474885056231	0.000431769607737	0.000172670566144	4.31750966043e-05	0	0.000172804838535	0.000712342960756	8.64416302891e-05	0.000841932559043	0.000367265814034	0.00030239540359	0	0	0.00293730157016	0.000733644053168	0.000453348301023	0	0.000583796406409	0.00110096496341	0.0410413011933	0.000129511310654
k__Bacteria;p__Firmicutes;c__Bacilli;o__Lactobacillales;f__Lactobacillaceae	0.000215987386337	0	0.000669156215598	0.00155437058785	0.000172670566144	0.000496513610949	0.00010796804146	0.000151204233719	0	6.48312227169e-05	0.000669228444368	0.000108019357069	6.4799015055e-05	0.000798791018998	0.00161812297735	0.00619857022527	0.000970999482134	0	0.000517866390471	0.00103786027806	0.00118731515662	0.0337426634613	0
k__Bacteria;p__Proteobacteria;c__Betaproteobacteria;o__Neisseriales;f__Neisseriaceae	0	0	0.000474885056231	0.00155437058785	0	0.000107937741511	0	4.32012096339e-05	0.000151103052282	0	0.000151116100341	0.00017283097131	0	0	0.00522114347357	0	2.15777662696e-05	0.0338931825051	0.00826428448127	6.48662673788e-05	0	0	0
k__Bacteria;p__Proteobacteria;c__Gammaproteobacteria;o__Pasteurellales;f__Pasteurellaceae	0.0123112810212	0	0.0017484404343	2.15884803869e-05	0	0.000151112838115	6.47808248758e-05	0	0.000151103052282	4.32208151446e-05	6.47640430033e-05	0.000129623228483	0	0.000280656303972	0	0	0.000194199896427	0	0.000647332988089	0.000756773119419	0.0303520929128	0.00309704805839	0
k__Bacteria;p__Proteobacteria;c__Alphaproteobacteria;o__Rhizobiales;f__Rhizobiaceae	0.000712758374911	0	0.0017484404343	0.00142483970553	0.000172670566144	0.0010146147702	0.0026776074282	0.000367210281888	0.0057419159867	0.00146950771492	0.012909632572	0.00347822329761	0.00174957340648	0.000777202072539	0.00504854368932	0.000777521003866	0.00187726566546	0.000885108587712	0.000798377351977	0.000670284762914	0.00349718282495	0.00160266822602	0.000345363495079
k__Bacteria;p__Actinobacteria;c__Actinobacteria;o__Actinomycetales;f__Nocardiaceae	6.4796215901e-05	0	0.00205064001554	0.00379957254809	0	0.00682166526348	0.000604621032174	0.000669618749325	0.00278461339205	0.00114535160133	0.00151116100341	0.00194434842724	0.0008639868674	0.00144645941278	0.00586839266451	0.00837994859722	0.00463921974797	0.00127369284573	0.00211462109442	0.00017297671301	0.000194287934719	0.00015160375111	0.000259022621309
k__Bacteria;p__Bacteroidetes;c__Bacteroidia;o__Bacteroidales;f__Bacteroidaceae	0.000345579818139	0	0.0012519696937	0.0016407245094	4.31676415359e-05	0.000949852125294	0.000215936082919	0.00142563991792	0.000280619954237	0.00142628689977	0.000669228444368	0.000820947113723	0.000453593105385	0.000863557858377	0.00157497303128	0.00714887367443	0.000863110650785	0.000604464401364	0.00153202140514	0.00843261475924	0.0106858364096	0.00110454161523	2.15852184424e-05
k__Bacteria;p__Proteobacteria;c__Alphaproteobacteria;o__Rhizobiales;f__Unclassified_Rhizobiales	0.000475172249941	8.64024192677e-05	0.00338895244674	0.00431769607737	0.000280589669983	0.00170541631587	0.000798963506802	0.000950426611945	0.00280619954237	0.000216104075723	0.00222356547645	0.00105858969927	0.000453593105385	0.00317357512953	0.00526429341963	0.00477311505151	0.00353875366822	0.00174862916109	0.00114362161229	0.00051893013903	0.00140319063964	0.00149437983237	0.000302193058194
k__Bacteria;p__Bacteroidetes;c__Bacteroidia;o__Bacteroidales;f__Unclassified_Bacteroidales	6.4796215901e-05	0.000410411491522	0.00513739288104	0.00041018112735	0	0.00289273147249	0.000194342474628	0.00177124959499	0	0.00075636426503	0.000345408229351	0.000410473556861	6.4799015055e-05	0.000151122625216	0	0.000496749530248	0.000323666494045	0.00168386511809	0	0.00322169127981	0.0192560930855	0.00155935286856	0
k__Bacteria;p__Bacteroidetes;c__Bacteroidia;o__Bacteroidales;f__Rikenellaceae	0	0.000151204233719	0.000496470740605	0.000280650245029	0	0.000129525289813	2.15936082919e-05	0.000712819958959	8.63446013038e-05	0.000259324890867	0.000366996243686	0.000259246456965	2.1599671685e-05	0.000539723661485	0.000237324703344	0.00416837649295	6.47332988089e-05	0.0142265014464	0	0.00220545309088	0.0137944433651	0.00077967643428	6.47556553272e-05
k__Bacteria;p__Proteobacteria;c__Alphaproteobacteria;o__Rhizobiales;f__Phyllobacteriaceae	0.000431974772673	0.00028080786262	0.00528849267166	0.00254744068565	0.000194254386912	0.00110096496341	0.000410278557547	0.000626417539691	0.00263351033977	0.000216104075723	0.00230991753379	0.000712927756654	0.000280795731905	0.00220207253886	0.00625674217907	0.00278611693052	0.00474710857932	0.00183498121843	0.000884688417055	0.00051893013903	0.00110096496341	0.00067138804063	0.000323778276636
k__Bacteria;p__Proteobacteria;c__Deltaproteobacteria;o__Desulfovibrionales;f__Desulfovibrionaceae	0	0	0	0.000215884803869	0	0	0.000215936082919	0.000993627821579	6.47584509779e-05	0.000367376928729	0.000151116100341	0.00120981679917	0.00239756355703	0.000280656303972	0	0.00684650439515	0.000237355428966	0.00189974526143	0.00343086483687	0.00447577244913	0.0130820542711	0.00073636107682	0
k__Bacteria;p__Firmicutes;c__Clostridia;o__Clostridiales;f__Peptococcaceae	0.0019222877384	0	0.000107928421871	0	0	0.000172700386417	6.47808248758e-05	0.000583216330057	0	0.000345766521157	0.0020076853331	0.000388869685448	0.000583191135495	0	0	0.00492429969115	0.00235197652339	0.00267691377747	0	0.0056001210837	0.00902359519029	0.00506789682282	0.000107926092212
k__Bacteria;p__Proteobacteria;c__Alphaproteobacteria;o__Rhizobiales;f__Bradyrhizobiaceae	0.000194388647703	0.000259207257803	0.00362639497485	0.00325986053842	0.00440309943666	0.00170541631587	0.000647808248758	0.000367210281888	0.0010793075163	0.000129662445434	0.00205086136177	0.00164189422745	0.000237596388535	0.00153281519862	0.00437971952535	0.00261333448522	0.00200673226308	0.00123051681706	0.000927843949594	0.000259465069515	0.00168382876757	0.0012994607238	0.000194266965982
k__Bacteria;p__Firmicutes;c__Bacilli;o__Bacillales;f__Planococcaceae	0.00144711548846	0	0.00222332549053	0.00112260098012	6.47514623039e-05	0.00136001554303	0.000475059382423	0.00056161572524	0.000518067607823	0.000388987336301	0.000518112344027	0.000648116142413	0.000367194418645	0.00105785837651	0.00185544768069	0.00211658495497	0.00230882099085	0.000345408229351	0.000302088727775	0.00034595342602	0.00110096496341	0.0159400515453	0.000107926092212
k__Bacteria;p__Firmicutes;c__Bacilli;o__Bacillales;f__Bacillaceae	0.000539968465842	0.000194405443352	0.00101452716558	0.000129530882321	0.000431676415359	0.000431750966043	0.000323904124379	0.000194405443352	0.000280619954237	0.000345766521157	0.00133845688874	0.00051849291393	8.639868674e-05	0.00196459412781	0.00066882416397	0.00477311505151	0.00364664249957	0.000280644186348	0.000453133091662	0.000432441782525	0.0121106145975	0.0008663071492	8.63408737696e-05
k__Bacteria;p__Firmicutes;c__Clostridia;o__Clostridiales;f__Veillonellaceae	0.000259184863604	0	4.31713687482e-05	0	0	0.0010577898668	4.31872165839e-05	0.000237606652986	4.31723006519e-05	8.64416302891e-05	0.000259056172013	0.000129623228483	0	0.00751295336788	0.000129449838188	0.00371482257403	0.00397030899361	0.000259056172013	0.000151044363887	0.00516767930117	0.00172700386417	0.00296710198601	0.000194266965982
k__Bacteria;p__Tenericutes;c__Mollicutes;o__Acholeplasmatales;f__Acholeplasmataceae	4.31974772673e-05	0.00183605140944	0.000820256006217	0	0	0.00699436564989	0	0	0	0.00488395211134	8.63520573378e-05	0	0	0	0	0	0	0.012391520228	0	0	0	0	0.000259022621309
k__Bacteria;p__Proteobacteria;c__Alphaproteobacteria;o__Sphingomonadales;f__Unclassified_Sphingomonadales	0.000388777295406	6.48018144508e-05	0.00390700887172	0.00777185293927	0.000129502924608	0.000388575869439	0.000410278557547	0.000194405443352	0.00144627207184	8.64416302891e-05	0.00148957298908	0.000432077428275	6.4799015055e-05	0.00211571675302	0.00211434735707	0.00105829247748	0.00194199896427	0.000820344544709	0.000151044363887	0.000194598802136	0.00090667702869	0.00088796482793	0.000129511310654
k__Bacteria;p__Firmicutes;c__Erysipelotrichi;o__Erysipelotrichales;f__Erysipelotrichaceae	0.000129592431802	0.000388810886705	0.00110086990308	0.000841950735088	0	0.000712389093971	0.000215936082919	0.000388810886705	0.000474895307171	0.000108052037861	0.00038858425802	8.6415485655e-05	0.000151197701795	0.00241796200345	0.000647249190939	0.00859592665385	0.000302088727775	0.00146798497474	6.47332988089e-05	0.00196761011049	0.003000669214	0.00242566001776	0
k__Bacteria;p__Verrucomicrobia;c__Verrucomicrobiae;o__Verrucomicrobiales;f__Verrucomicrobiaceae	0	0	0.000971355796836	0.000453358088124	8.63352830718e-05	0.000194287934719	0.000388684949255	0.00120963386975	0.000194275352934	0.000216104075723	0.000733992487371	0.00086415485655	6.4799015055e-05	0.000151122625216	0	0.00321807304378	0	0.000280644186348	0	0.00294060412117	0.00969280918766	0.00088796482793	0.000129511310654
k__Bacteria;p__GN02;c__3BR-5F;o__Unclassified_3BR-5F;f__Unclassified_3BR-5F	0.000388777295406	0	0.000971355796836	0.00397228039118	0.000129502924608	0.000863501932086	0.000388684949255	0.000259207257803	0.000388550705867	0.000151272853006	0.000647640430033	0.000280850328379	0.000194397045165	0.00192141623489	0.00323624595469	0.00386600721367	0.00105731054721	0.00058287638703	0.000776799585707	8.6488356505e-05	0.000561276255856	0.00084464947047	0.000172681747539
k__Bacteria;p__Bacteroidetes;c__Bacteroidia;o__Bacteroidales;f__S24-7	0.000194388647703	0	0.000885013059339	0.000453358088124	0	0.000712389093971	4.31872165839e-05	0	0	0.000151272853006	0	0	8.639868674e-05	0.0045768566494	0.00228694714132	0.00920066521241	0.000927843949594	0.000345408229351	0.000172622130157	0.000324331336894	0.000755564190575	0	0.000107926092212
k__Bacteria;p__Actinobacteria;c__Actinobacteria;o__Actinomycetales;f__Streptomycetaceae	0.000323981079505	4.32012096339e-05	0.00233125391241	0.00189978627404	4.31676415359e-05	0.000820326835481	0.000302310516087	0.00028080786262	0.00021586150326	6.48312227169e-05	0.00110098873106	0.000216038714138	6.4799015055e-05	0.00237478411054	4.31499460626e-05	0.00533465799875	0.00176937683411	0.000539700358361	0.000237355428966	0.000324331336894	0.000690801545668	0.00060641500444	0.000107926092212
k__Bacteria;p__Proteobacteria;c__Gammaproteobacteria;o__Xanthomonadales;f__Sinobacteraceae	0.000129592431802	0	0.00196429727805	0.00177025539172	0.00010791910384	0.000323813224532	0.000302310516087	0.000129603628902	0.000302206104563	6.48312227169e-05	0.000410172272354	0.000626512270999	0	0.0013816925734	0.00280474649407	0.001922204704	0.00157517693768	0.000323820215017	0.00185568789919	0.000194598802136	0.00192129179889	0.00075801875555	0.000582800897945
k__Bacteria;p__Cyanobacteria;c__Chloroplast;o__Streptophyta;f__Unclassified_Streptophyta	0.000151191170436	0	0.00306516718113	0.0013168973036	0.000237422028447	0.000690801545668	0.000323904124379	0.00028080786262	0.00135992747053	0.000129662445434	0.000949872630715	0.000280850328379	0.000107998358425	0.000755613126079	0.00211434735707	0.000604738558562	0.00110046607975	0.000906696602047	0.00058259968928	0.00118921490194	0.00148954083285	0.00015160375111	0.000237437402867
k__Bacteria;p__Proteobacteria;c__Gammaproteobacteria;o__Aeromonadales;f__Aeromonadaceae	0.000107993693168	0	0.00373432339672	0.000259061764642	8.63352830718e-05	0.000129525289813	0.00010796804146	4.32012096339e-05	0.00021586150326	0.000151272853006	0.000798756530374	0.000475285171103	0	0.000280656303972	0.00274002157497	0.00228936740027	0.00112204384602	0.00116575277406	0.000431555325393	0.000151354623884	0.000928264576992	0.00088796482793	0.000107926092212
k__Bacteria;p__Firmicutes;c__Clostridia;o__Clostridiales;f__Christensenellaceae	0	4.32012096339e-05	0.000863427374965	0	0	0	0	0.000475213305973	0.000151103052282	0.000302545706012	0.000474936315358	0.000410473556861	0	0.0013816925734	0	0.00164143323038	0	0	0	0.000843261475924	0.00777151738877	0.00051978428952	0
k__Bacteria;p__Actinobacteria;c__Actinobacteria;o__Actinomycetales;f__Propionibacteriaceae	0.000604764681743	0.000669618749325	0.00135989811557	0.00146801666631	0	0.000582863804158	0.000453465774131	0.000626417539691	0.000259033803911	0.000864416302891	0.000863520573378	0.00017283097131	0.000885586539085	0.000172711571675	0.00066882416397	0.000496749530248	0	0.00112257674539	0	0.000410819693399	0.00170541631587	0.0002165767873	0.00101450526679
k__Bacteria;p__SR1;c__Unclassified_SR1;o__Unclassified_SR1;f__Unclassified_SR1	0	0	0	4.31769607737e-05	0	0	0	0	0	0	0	0	0	0.00746977547496	0	0	0	0.00129528086007	0	0.00536227810331	0	0	0
k__Bacteria;p__Bacteroidetes;c__Cytophagia;o__Cytophagales;f__Cytophagaceae	0	0	0	0	0	0	0	0	0	0	0	0	0.0139101885651	4.31778929188e-05	0	0.000215978056629	0	0	0	0	0	0	0
k__Bacteria;p__Proteobacteria;c__Deltaproteobacteria;o__Myxococcales;f__Myxococcaceae	4.31974772673e-05	0	0.0013383124312	0.0013168973036	0.000151086745376	0.000323813224532	0	0.000194405443352	0.000194275352934	0.000108052037861	0.000820344544709	0.000237642585551	2.1599671685e-05	0.000841968911917	0.000733549083064	0.00421157210427	0.000280510961505	0.000949872630715	0.000409977559123	0.000281087158641	0.000820326835481	0.00077967643428	6.47556553272e-05
k__Bacteria;p__Actinobacteria;c__Actinobacteria;o__Actinomycetales;f__Nocardioidaceae	0	0	0.000690741899972	0	0.000777017547646	4.31750966043e-05	0.00066940185705	0.000345609677071	0.00189958122868	0.000410597743873	0.00356202236518	0.00196595229865	0.000410393762015	0	0.000949298813376	0.000215978056629	6.47332988089e-05	0	8.63110650785e-05	0.00051893013903	0.000798739287179	0.00017326142984	0.000345363495079
k__Bacteria;p__Bacteroidetes;c__Flavobacteriia;o__Flavobacteriales;f__Flavobacteriaceae	0	0.000712819958959	0	0.000388592646964	0	0	0	0	0.00021586150326	0.00736914898215	0.000151116100341	4.32077428275e-05	0	0	0.00217907227616	0.000518347335911	0.000107888831348	0.000259056172013	0	0.00017297671301	0.000431750966043	0.00032486518095	0.000582800897945
k__Bacteria;p__Lentisphaerae;c__[Lentisphaeria];o__Victivallales;f__Victivallaceae	0	0	0.000323785265612	0	0	0	4.31872165839e-05	0.000907225402311	0	0.000237714483295	0.000345408229351	0.000388869685448	0	0	0	0.00490270188549	0	0	0	0.00140543579321	0.00461973533666	0.00023823446603	0
k__Bacteria;p__Actinobacteria;c__Actinobacteria;o__Actinomycetales;f__Brevibacteriaceae	0.000151191170436	0	0.000712327584346	0.00500852744975	0	0	0.000129561649752	0.000172804838535	0.000496481457497	0	8.63520573378e-05	0	8.639868674e-05	0.000151122625216	0.00105717367853	0.00215978056629	0.00146728810634	0.000107940071672	0.000129466597618	6.48662673788e-05	0.000777151738877	8.663071492e-05	0
k__Bacteria;p__Verrucomicrobia;c__Verruco-5;o__WCHB1-41;f__RFP12	0	0	4.31713687482e-05	0	0	0	2.15936082919e-05	0.00084242358786	4.31723006519e-05	0.000497039374163	0.000474936315358	0.000777739370895	2.1599671685e-05	0	0	0.00393080063066	0	4.31760286689e-05	0	0.00116759281282	0.00464132288496	0.00030320750222	0
k__Bacteria;p__Spirochaetes;c__Spirochaetes;o__Spirochaetales;f__Spirochaetaceae	0	0.000259207257803	0.00146782653744	0.00069083137238	0	0.00114414006001	4.31872165839e-05	0	0.000518067607823	0.000734753857458	0	0.000820947113723	0.000539991792125	0.00112262521589	0	0.000928705643507	0	0.000733992487371	0	0.00034595342602	0.00248256805475	0.00017326142984	0.000690726990157
k__Bacteria;p__[Thermi];c__Deinococci;o__Deinococcales;f__Deinococcaceae	0.000172789909069	0	0.00144624085307	0.000734008333153	0.00010791910384	0.000863501932086	0.000302310516087	0.000259207257803	0.000302206104563	6.48312227169e-05	0.000453348301023	0.000302454199793	0.000151197701795	0.000604490500864	0.00157497303128	0.001922204704	0.00118677714483	0.000259056172013	0.000151044363887	4.32441782525e-05	0.000539688707553	0.00036818053841	0.000129511310654
k__Bacteria;p__Proteobacteria;c__Deltaproteobacteria;o__Myxococcales;f__Unclassified_Myxococcales	0	0	0	0.000367004166577	0	6.47626449064e-05	0.00010796804146	6.48018144508e-05	0.000496481457497	0	0.000107940071672	0	6.4799015055e-05	0.00131692573402	0.00237324703344	0.0017494222587	0	0.000712404473037	0.000237355428966	6.48662673788e-05	0.00375623340457	0.00032486518095	0
k__Bacteria;p__Planctomycetes;c__Phycisphaerae;o__Phycisphaerales;f__Unclassified_Phycisphaerales	0.000129592431802	0.000151204233719	0.000647570531224	0.00105783553896	4.31676415359e-05	0.000215875483021	0.000215936082919	0.000172804838535	0.000259033803911	4.32208151446e-05	0.000410172272354	0.00034566194262	0.00012959803011	0.00105785837651	0.00129449838188	0.00153344420207	0.00183411013292	0.000733992487371	0.000388399792853	0.000129732534758	0.000259050579626	0.00028154982349	6.47556553272e-05
k__Bacteria;p__Proteobacteria;c__Alphaproteobacteria;o__Rhodospirillales;f__Rhodospirillaceae	4.31974772673e-05	0.000108003024085	0.00140306948432	0.000518123529285	4.31676415359e-05	0.000388575869439	0.000172748866336	4.32012096339e-05	0.000561239908475	0	0.000518112344027	0.00017283097131	6.4799015055e-05	0.00110103626943	0.00107874865156	0.00114468370014	0.00060417745555	0.000474936315358	0.000798377351977	0.000108110445631	0.00140319063964	0.00049812661079	4.31704368848e-05
k__Bacteria;p__Gemmatimonadetes;c__Gemm-1;o__Unclassified_Gemm-1;f__Unclassified_Gemm-1	0	0	0.000280613896864	0	0	0	0	0	0	0	0	0	0	0	6.47249190939e-05	0.00127427053411	0.000280510961505	0	0.000258933195236	0	0.00796580532349	0.00101791090031	0
k__Bacteria;p__Proteobacteria;c__Alphaproteobacteria;o__Rhodospirillales;f__Acetobacteraceae	4.31974772673e-05	0.000108003024085	0.00118721264058	0.000928304656635	0	0.000345400772834	0.000151155258044	6.48018144508e-05	0.000604412209127	4.32208151446e-05	0.000474936315358	0.000259246456965	0.00017279737348	0.00192141623489	0.000949298813376	0.00107989028315	0.000755221819437	0.000690816458702	0.000215777662696	0.00017297671301	0.000582863804158	0.00015160375111	0
k__Bacteria;p__Bacteroidetes;c__Flavobacteriia;o__Flavobacteriales;f__[Weeksellaceae]	4.31974772673e-05	0	0.000841841690591	0.00034541568619	0	0	0	0.000108003024085	0	0	0	0	0	0.000626079447323	0.000776699029126	0	0.000194199896427	4.31760286689e-05	0	8.6488356505e-05	0.00472767307817	0.00305373270093	0
k__Bacteria;p__Proteobacteria;c__Alphaproteobacteria;o__Rhizobiales;f__Hyphomicrobiaceae	0	4.32012096339e-05	0.000949770112461	0.00142483970553	0.000474844056895	0.000237463031324	0	4.32012096339e-05	0.000151103052282	4.32208151446e-05	0.000323820215017	0.000151227099896	8.639868674e-05	0.000712435233161	0.0017259978425	0.00129586833978	8.63110650785e-05	0.000474936315358	0	0.000151354623884	0.00125207780152	6.497303619e-05	0.000669141771715
k__Bacteria;p__Acidobacteria;c__Solibacteres;o__Solibacterales;f__Unclassified_Solibacterales	4.31974772673e-05	0	0.00127355537807	0.0013168973036	4.31676415359e-05	0.000172700386417	0.000172748866336	4.32012096339e-05	0.00010793075163	4.32208151446e-05	0.000410172272354	0.000410473556861	0	0.000151122625216	0.001380798274	0.00241895423425	0.000280510961505	0.000151116100341	0.000151044363887	4.32441782525e-05	0.0010577898668	0.00047646893206	0
k__Bacteria;p__Firmicutes;c__Clostridia;o__Clostridiales;f__[Mogibacteriaceae]	2.15987386337e-05	0	0.000949770112461	8.63539215475e-05	0	0	8.63744331678e-05	0.000172804838535	0	0.000151272853006	0.00107940071672	0.000777739370895	0	0	0	0.000453553918922	0	0	0	0.00257302860602	0.00345400772834	0.00017326142984	0
k__Bacteria;p__Acidobacteria;c__Acidobacteria-6;o__iii1-15;f__Unclassified_iii1-15	0	0	0.000841841690591	0	0	0	0.000280716907795	0	0	0	0	6.48116142413e-05	0	0.000345423143351	0.000970873786408	4.31956113259e-05	0	0	0	0	0.00632515165253	0.00032486518095	0
k__Bacteria;p__Proteobacteria;c__Alphaproteobacteria;o__Rhodobacterales;f__Rhodobacteraceae	8.63949545347e-05	4.32012096339e-05	0.00120879832495	0.000993070097796	0.00135978070838	0.000151112838115	8.63744331678e-05	0.000194405443352	8.63446013038e-05	6.48312227169e-05	0	0.000259246456965	0	0.000107944732297	0.000755124056095	0.00112308589447	0.00058259968928	0.000129528086007	6.47332988089e-05	0.000237842980389	0.000280638127928	8.663071492e-05	0.000366948713521
k__Bacteria;p__TM7;c__TM7-3;o__CW040;f__F16	0	0	0.000928184428087	0.000582888970445	0	0	0	4.32012096339e-05	0	0	0.00019429212901	0.000540096785344	0	0.00177029360967	0.00049622437972	0.00073432539254	0.000107888831348	0	0	0	0.000410163417741	4.331535746e-05	0
k__Bacteria;p__Actinobacteria;c__Actinobacteria;o__Actinomycetales;f__Unclassified_Actinomycetales	2.15987386337e-05	0	0	0.00319509509726	6.47514623039e-05	0	0	4.32012096339e-05	8.63446013038e-05	0	0.000539700358361	0	0	0	0.000323624595469	2.15978056629e-05	0.000712066286898	2.15880143344e-05	0	8.6488356505e-05	0.000561276255856	2.165767873e-05	4.31704368848e-05
k__Bacteria;p__Proteobacteria;c__Betaproteobacteria;o__SC-I-84;f__Unclassified_SC-I-84	0	0	0	0	0	0	0	0	0	0	0.000259056172013	0	0	4.31778929188e-05	0	0	0.000194199896427	0	0	0	0.00481402327138	0.00032486518095	0
k__Bacteria;p__Cyanobacteria;c__4C0d-2;o__YS2;f__Unclassified_YS2	0	0	0	0	0	0	4.31872165839e-05	0.000216006048169	0	2.16104075723e-05	0.000453348301023	0.000604908399585	0	0.000302245250432	0	0.000539945141574	0.000323666494045	0	0	6.48662673788e-05	0.00269844353777	0.0002165767873	0
k__Bacteria;p__Bacteroidetes;c__Bacteroidia;o__Bacteroidales;f__[Paraprevotellaceae]	4.31974772673e-05	0	0	0.000215884803869	0	0.00030222567623	0	0.000216006048169	0.000172689202608	8.64416302891e-05	0	0.000194434842724	2.1599671685e-05	0.000453367875648	0	0.000842314420855	0.000280510961505	0	0	0.000843261475924	0.00146795328455	0.00012994607238	0
k__Bacteria;p__Actinobacteria;c__Rubrobacteria;o__Rubrobacterales;f__Rubrobacteraceae	0	0	0.00131672674682	0.000194296323482	0	0	0	0.000108003024085	0.000237447653585	0	6.47640430033e-05	0.000367265814034	6.4799015055e-05	6.47668393782e-05	0	0.00244055203991	0	0.000107940071672	4.31555325393e-05	8.6488356505e-05	0.000107937741511	4.331535746e-05	0
k__Bacteria;p__Bacteroidetes;c__Bacteroidia;o__Bacteroidales;f__[Barnesiellaceae]	0	0	0	0	0	0.000280638127928	0	0.000129603628902	0	0	0	0.000388869685448	0	0	0	0.0023325630116	0	0	0	0.000281087158641	0.00159747857436	8.663071492e-05	0
k__Bacteria;p__Chloroflexi;c__Anaerolineae;o__SBR1031;f__A4b	4.31974772673e-05	0	0.000302199581238	0	0	0	0	0	0	0	0	0.000108019357069	0	0.00131692573402	0.00133764832794	0	0.000107888831348	0.000323820215017	0.000323666494045	0	0.00030222567623	0	0.000690726990157
k__Bacteria;p__Firmicutes;c__Bacilli;o__Turicibacterales;f__Turicibacteraceae	4.31974772673e-05	0	0	0	6.47514623039e-05	0	2.15936082919e-05	0.000237606652986	0	4.32208151446e-05	0.000755580501705	0.000280850328379	0.00012959803011	0.000669257340242	0.000366774541532	0.000604738558562	0	0	0	0.000194598802136	0.000690801545668	0.00069304571936	0
k__Bacteria;p__Tenericutes;c__Mollicutes;o__Mycoplasmatales;f__Mycoplasmataceae	0	0	0	0	0	0	0	0	0	0	0	0	0	0	0	0	0	0.00310867406416	0	0	0	0	0.00140303919876
k__Bacteria;p__Proteobacteria;c__Gammaproteobacteria;o__Cardiobacteriales;f__Cardiobacteriaceae	0	0	0	0	0	0	0	0	0	0	0	0	0	0	0	0	0	0	0	0.00441090618176	0	0	0
k__Bacteria;p__Firmicutes;c__Bacilli;o__Lactobacillales;f__Enterococcaceae	0.00105833819305	0	0.000237442528115	0	0.000561179339967	0.000107937741511	0	0	6.47584509779e-05	0	6.47640430033e-05	0	0	0	0.00017259978425	0.000561542947237	0.000129466597618	0	0.000215777662696	8.6488356505e-05	0.000582863804158	0.00056309964698	0
k__Bacteria;p__Actinobacteria;c__Actinobacteria;o__Actinomycetales;f__Micromonosporaceae	0.000172789909069	6.48018144508e-05	0.000388542318734	0	4.31676415359e-05	0	0	0	0.000259033803911	0	0	0.000237642585551	0	0.00073402417962	0	0.00196540031533	0	0.000345408229351	0	0	0.000194287934719	0	0
k__Bacteria;p__Firmicutes;c__Bacilli;o__Bacillales;f__Staphylococcaceae	8.63949545347e-05	0	0.00073391326872	0.000474946568511	0	0.000107937741511	0.000129561649752	0	0.000561239908475	6.48312227169e-05	0.000172704114676	6.48116142413e-05	2.1599671685e-05	0.000453367875648	0	0	0.00114362161229	0.000172704114676	0	4.32441782525e-05	0	0	0
k__Bacteria;p__Actinobacteria;c__Actinobacteria;o__Actinomycetales;f__Mycobacteriaceae	8.63949545347e-05	0	0.000431713687482	0.000151119362708	0	0.000237463031324	0.000194342474628	0	0	0	0	0	4.319934337e-05	0.000561312607945	0.000409924487594	0.000755923198203	4.31555325393e-05	0.00038858425802	6.47332988089e-05	0.000151354623884	0.000496513610949	0.00015160375111	4.31704368848e-05
k__Bacteria;p__Tenericutes;c__Mollicutes;o__RF39;f__Unclassified_RF39	0	0	0	0.000151119362708	0	0	8.63744331678e-05	0.000540015120423	0	2.16104075723e-05	0.000518112344027	0.000367265814034	0	0	0	0.000820716615192	0	0	0	8.6488356505e-05	0.000949852125294	0.00025989214476	0
k__Bacteria;p__Gemmatimonadetes;c__Gemmatimonadetes;o__Unclassified_Gemmatimonadetes;f__Unclassified_Gemmatimonadetes	0	0	0	0	0	0	0	0	0.000345378405215	0	0	0	0	0	0.000755124056095	0	0	0	0	0	0.00220192992682	0.00030320750222	0
k__Bacteria;p__Bacteroidetes;c__Bacteroidia;o__Bacteroidales;f__RF16	0	0	0	0	0	0	0	8.64024192677e-05	0	6.48312227169e-05	6.47640430033e-05	0.000194434842724	0	0	0	0	0	0	0	0.000843261475924	0.00213716728191	0.00012994607238	0
k__Bacteria;p__Actinobacteria;c__Actinobacteria;o__Actinomycetales;f__Dietziaceae	8.63949545347e-05	0	6.47570531224e-05	0.000431769607737	4.31676415359e-05	0.000366988321136	0	4.32012096339e-05	0	0	0.000172704114676	0	0	0.000820379965458	0.000129449838188	0.000971901254833	0	0	0.000151044363887	0.000108110445631	8.63501932086e-05	0	0
k__Bacteria;p__Actinobacteria;c__Acidimicrobiia;o__Acidimicrobiales;f__Unclassified_Acidimicrobiales	0	0	0.000259028212489	0	0	0	0	0	0.000755515261408	0	0.000302232200682	0	0	0.000906735751295	0	0	0	4.31760286689e-05	0	4.32441782525e-05	0.000993027221898	0	0
k__Bacteria;p__Acidobacteria;c__Acidobacteriia;o__Acidobacteriales;f__Koribacteraceae	0	0	0.000690741899972	0	0	0	0	0	0.000323792254889	0	0	0	0	0	0.000949298813376	0	0	0	0	0	0.00127366534983	4.331535746e-05	0
k__Bacteria;p__Proteobacteria;c__Alphaproteobacteria;o__Unclassified_Alphaproteobacteria;f__Unclassified_Alphaproteobacteria	4.31974772673e-05	0	0	0	0	8.63501932086e-05	0	0.000108003024085	6.47584509779e-05	6.48312227169e-05	0	0	6.4799015055e-05	0.000151122625216	0	0.000323967084944	0.000215777662696	0	0.000172622130157	0.000843261475924	0.0010146147702	4.331535746e-05	0
k__Bacteria;p__Firmicutes;c__Bacilli;o__Gemellales;f__Gemellaceae	0.00155510918162	0	0.000410128003108	0.00034541568619	0	0	0	4.32012096339e-05	0	6.48312227169e-05	6.47640430033e-05	0	0	0	6.47249190939e-05	0	0.000172622130157	0	0	0	0.000345400772834	0	0
k__Bacteria;p__Bacteroidetes;c__Bacteroidia;o__Bacteroidales;f__Prevotellaceae	0	0	0	0	0	0	0	6.48018144508e-05	0	6.48312227169e-05	0	0	0	0	0	0.000453553918922	0	0	0	0.00227031935826	0	0	2.15852184424e-05
k__Bacteria;p__Proteobacteria;c__Betaproteobacteria;o__MND1;f__Unclassified_MND1	0	0	0	0	0	0	0	0	0	0	0	0	0	0	0	0.00095030344917	0	0.000107940071672	0	0	0.00170541631587	8.663071492e-05	2.15852184424e-05
k__Bacteria;p__Proteobacteria;c__Deltaproteobacteria;o__Syntrophobacterales;f__Syntrophobacteraceae	0	0	0	0	0	0	0	0	0	0	0	0	0	0.000345423143351	0.000517799352751	0.00114468370014	0	0	0	0	0.000777151738877	4.331535746e-05	0
k__Bacteria;p__Lentisphaerae;c__[Lentisphaeria];o__Unclassified_[Lentisphaeria];f__Unclassified_[Lentisphaeria]	0	0	0	0	0	0	0	0.000108003024085	0	4.32208151446e-05	2.15880143344e-05	0.000712927756654	0	0	0	0	0	0	0	0.00179463339748	0.000129525289813	0	0
k__Bacteria;p__Chlamydiae;c__Chlamydiia;o__Chlamydiales;f__Rhabdochlamydiaceae	0	0	0.000453299371857	0.000453358088124	0	0	0	4.32012096339e-05	0	2.16104075723e-05	0.000237468157679	6.48116142413e-05	0	0.000107944732297	0.000798274002157	0.000215978056629	0.000151044363887	0	0	0	4.31750966043e-05	0.00015160375111	0
k__Bacteria;p__Actinobacteria;c__Actinobacteria;o__Actinomycetales;f__Geodermatophilaceae	0.000172789909069	4.32012096339e-05	0	0	4.31676415359e-05	0	4.31872165839e-05	0	0	0	0	0.00051849291393	6.4799015055e-05	0.000431778929188	0.000906148867314	4.31956113259e-05	0.000129466597618	0.000129528086007	0.000129466597618	8.6488356505e-05	0	0	0
k__Bacteria;p__Firmicutes;c__Bacilli;o__Bacillales;f__Unclassified_Bacillales	0	0	6.47570531224e-05	0.00125213186244	0	0	0	2.16006048169e-05	0.000280619954237	0	0	0.00017283097131	0	6.47668393782e-05	0	0.000777521003866	0	0	4.31555325393e-05	0	4.31750966043e-05	0	0
k__Bacteria;p__Actinobacteria;c__Thermoleophilia;o__Gaiellales;f__Gaiellaceae	0	0	0.00166209769681	0	0	0.000259050579626	0	0	0	0	0	0	0	0	0	0	0	0	0	0.00017297671301	0.000474926062647	0	4.31704368848e-05
k__Bacteria;p__TM7;c__TM7-3;o__Unclassified_TM7-3;f__Unclassified_TM7-3	0	0	0	0.000172707843095	0	0.000172700386417	0	4.32012096339e-05	0	6.48312227169e-05	0	0	0	0.000518134715026	0	0	0	0	0.00151044363887	0	0	2.165767873e-05	0
k__Bacteria;p__Proteobacteria;c__Deltaproteobacteria;o__MIZ46;f__Unclassified_MIZ46	0	0	0.000302199581238	0.000280650245029	0	0	6.47808248758e-05	0	0.000172689202608	0	0.000129528086007	6.48116142413e-05	4.319934337e-05	0	0.000819848975189	0	0.000215777662696	0	0	2.16220891263e-05	0.000194287934719	0.00017326142984	0
k__Bacteria;p__Bacteroidetes;c__Sphingobacteriia;o__Sphingobacteriales;f__Unclassified_Sphingobacteriales	0	0	0.000194271159367	0.000928304656635	0	0	8.63744331678e-05	0	4.31723006519e-05	0	0.000151116100341	4.32077428275e-05	0	0.000151122625216	0.000194174757282	8.63912226518e-05	0.000302088727775	0.00019429212901	0	4.32441782525e-05	0	0	0
k__Bacteria;p__Proteobacteria;c__Deltaproteobacteria;o__Myxococcales;f__Haliangiaceae	0	0	0.000669156215598	0.000215884803869	0	0	0	4.32012096339e-05	0	0	0	0	0	0	0.000431499460626	0	0	0	0	0	0.0010146147702	4.331535746e-05	0
k__Bacteria;p__Gemmatimonadetes;c__Gemmatimonadetes;o__N1423WL;f__Unclassified_N1423WL	0	0	0	0	0	0	0	0	0	0	0	0	0	0	0	4.31956113259e-05	0	0	0	0	0.0020508170887	0.00030320750222	0
k__Bacteria;p__Proteobacteria;c__Deltaproteobacteria;o__Bdellovibrionales;f__Bdellovibrionaceae	0	0	0.000194271159367	4.31769607737e-05	0	0.000237463031324	4.31872165839e-05	0	0	0	0.000151116100341	2.16038714138e-05	0	0	0.000409924487594	0.000518347335911	0.000194199896427	0.000237468157679	0	0	0	0.00019491910857	0
k__Bacteria;p__Bacteroidetes;c__Sphingobacteriia;o__Sphingobacteriales;f__Sphingobacteriaceae	0.000107993693168	0	0	0.000107942401934	0.00010791910384	0	0	0	6.47584509779e-05	0	0	6.48116142413e-05	0	0	0	2.15978056629e-05	0.000345244260314	0	0	0.000108110445631	0.000777151738877	0.00036818053841	6.47556553272e-05
k__Bacteria;p__Tenericutes;c__RF3;o__ML615J-28;f__Unclassified_ML615J-28	0	0	0	0	0	0	0	0.000108003024085	0	6.48312227169e-05	0.000215880143344	8.6415485655e-05	0	0	0	0	0	2.15880143344e-05	0	0.00051893013903	0.0010362023185	6.497303619e-05	0
k__Bacteria;p__Chloroflexi;c__Anaerolineae;o__H39;f__Unclassified_H39	0	0	0	0	0	0.00030222567623	0	0	0	0	0	0	0	0	0	0.00164143323038	0	0	0	0	0.000172700386417	0	0
k__Bacteria;p__Proteobacteria;c__Alphaproteobacteria;o__Rhodobacterales;f__Hyphomonadaceae	0	0	0	0	0	0	0	0	0	0	0	0	0	0	0	0	0	0	0.000107888831348	0	0.000366988321136	0.00017326142984	0.0014246244172
k__Bacteria;p__Proteobacteria;c__Betaproteobacteria;o__Unclassified_Betaproteobacteria;f__Unclassified_Betaproteobacteria	0	0	0	0	0	8.63501932086e-05	0	0	0	0	0	0	0	0	0.000323624595469	0.00114468370014	0	0.000107940071672	0	0	0.000366988321136	0	0
k__Bacteria;p__Armatimonadetes;c__[Fimbriimonadia];o__[Fimbriimonadales];f__[Fimbriimonadaceae]	0	0	0	0.000172707843095	0	0.000107937741511	4.31872165839e-05	0	0	0	0.000453348301023	8.6415485655e-05	0	0.000259067357513	0.000151024811219	0.000237575862292	0.000345244260314	4.31760286689e-05	6.47332988089e-05	4.32441782525e-05	0	0	0
k__Bacteria;p__Chloroflexi;c__Anaerolineae;o__SBR1031;f__SHA-31	0	0	0.000604399162475	0.00069083137238	0	0	0	0	0	0	0	0	0	0	0.000711974110032	0	0	0	0	0	0	0	0
k__Bacteria;p__Proteobacteria;c__Alphaproteobacteria;o__Sphingomonadales;f__Erythrobacteraceae	8.63949545347e-05	0	0	0	0	0	0	0	0	0	0	0	0	0	0	0.000799118809529	0.000668910754359	2.15880143344e-05	0	0.000324331336894	6.47626449064e-05	0	0
k__Bacteria;p__Actinobacteria;c__Actinobacteria;o__Actinomycetales;f__Dermabacteraceae	6.4796215901e-05	0	0	0.000129530882321	0	0	0	6.48018144508e-05	0.000129516901956	4.32208151446e-05	0.000151116100341	0.000475285171103	0	0	0	0	0.000409977559123	0	0.000345244260314	0.000151354623884	0	0	0
k__Bacteria;p__Gemmatimonadetes;c__Gemmatimonadetes;o__Gemmatimonadales;f__Ellin5301	0	0	0	0	0	0	0	0	0	0	0.000215880143344	0	0	0	0	0	0	0	0	0	0.00168382876757	6.497303619e-05	0
k__Bacteria;p__Nitrospirae;c__Nitrospira;o__Nitrospirales;f__0319-6A21	0	0	0	0	0	0	0	0	0	0	0	0	0	0.000690846286701	0.000366774541532	0	0	0.000259056172013	0	0	0.000561276255856	8.663071492e-05	0
k__Bacteria;p__WPS-2;c__Unclassified_WPS-2;o__Unclassified_WPS-2;f__Unclassified_WPS-2	0	0	0.000194271159367	0.000496535048898	0	0.000129525289813	0	0	0.000129516901956	2.16104075723e-05	0.000280644186348	0	4.319934337e-05	0.000215889464594	0	0	0.000258933195236	0	0	0	0.000194287934719	0	0
k__Bacteria;p__Actinobacteria;c__Actinobacteria;o__Actinomycetales;f__Cellulomonadaceae	0	0	0	0	4.31676415359e-05	0	0	0	0	6.48312227169e-05	0	0.000259246456965	0	0	0	0.000626336364225	0	0	0	2.16220891263e-05	0.000755564190575	0.00010828839365	0
k__Bacteria;p__WS3;c__PRR-12;o__Sediment-1;f__Unclassified_Sediment-1	0	0	0.000885013059339	0	0	0	0	0	0	0	0	0	0	0	0.000431499460626	0.000345564890607	0	0.000215880143344	0	0	0	0	0
k__Bacteria;p__Chloroflexi;c__S085;o__Unclassified_S085;f__Unclassified_S085	0	0	0.000798670321843	0	0	0	0	0	0	0	0	0	0	0	0.000517799352751	0	0	0	0	0	0.000561276255856	0	0
k__Bacteria;p__Actinobacteria;c__Thermoleophilia;o__Solirubrobacterales;f__Unclassified_Solirubrobacterales	0	0	0	0.00105783553896	0	0	0	0	0	0	0	2.16038714138e-05	0	0	0	8.63912226518e-05	0	0	0.000302088727775	0	4.31750966043e-05	0.00032486518095	0
k__Bacteria;p__OD1;c__ZB2;o__Unclassified_ZB2;f__Unclassified_ZB2	2.15987386337e-05	0	0.000280613896864	0.000194296323482	0	4.31750966043e-05	0	0	0	0	0	0.000151227099896	0	4.31778929188e-05	0.000258899676375	0.000302369279281	0.000237355428966	8.63520573378e-05	0	2.16220891263e-05	0.000129525289813	6.497303619e-05	0
k__Bacteria;p__Planctomycetes;c__Planctomycetia;o__Gemmatales;f__Isosphaeraceae	0	0	0	0.000496535048898	0	0	0	0	0	0	0.000561288372695	0	0	0	0	0	0	0.000345408229351	0	0	0	0.00041149589587	0
k__Bacteria;p__Proteobacteria;c__Betaproteobacteria;o__Hydrogenophilales;f__Hydrogenophilaceae	0	0	6.47570531224e-05	0	0	0	0	0	4.31723006519e-05	0	0	0	0	0	0	0	0	0	2.15777662696e-05	0	0	0	0.00168364703851
k__Bacteria;p__Proteobacteria;c__Alphaproteobacteria;o__Rickettsiales;f__mitochondria	0	0	0	0.0011441894605	0	0	0	0	0	0	0	0	0	4.31778929188e-05	0.000258899676375	2.15978056629e-05	0.000172622130157	0	0	0	0.000151112838115	0	0
k__Bacteria;p__Proteobacteria;c__Deltaproteobacteria;o__GMD14H09;f__Unclassified_GMD14H09	0	0	0	0	0	0	0	0	0	0	0	0	0	0	0	0	0	0.00116575277406	0	0	0	0	0.000582800897945
k__Bacteria;p__Gemmatimonadetes;c__Gemmatimonadetes;o__Gemmatimonadales;f__Unclassified_Gemmatimonadales	0	0	0	0	0	0	0	0	0	0	0.000366996243686	0	0	0	0.000647249190939	0	0	0	0	0	0.000712389093971	2.165767873e-05	0
k__Bacteria;p__Planctomycetes;c__Planctomycetia;o__Gemmatales;f__Gemmataceae	0	0	0.000604399162475	0.000107942401934	0	0	0	0.000129603628902	0	0	0	0.000259246456965	0	6.47668393782e-05	0.000280474649407	0	0	8.63520573378e-05	0	0	0.000172700386417	2.165767873e-05	0
k__Bacteria;p__Chloroflexi;c__Chloroflexi;o__[Roseiflexales];f__[Kouleothrixaceae]	0	4.32012096339e-05	0.00127355537807	0	0	0	0	0	0	0	0	0	0	0	0	0	0	0	0	0	0.000388575869439	0	0
k__Bacteria;p__Bacteroidetes;c__Bacteroidia;o__Bacteroidales;f__BS11	0	0	0	0	0	4.31750966043e-05	0	6.48018144508e-05	0	0.000108052037861	0	0.000367265814034	0	0	0	0.000259173667955	0	0	0	0.000410819693399	0.000366988321136	4.331535746e-05	0
k__Bacteria;p__Acidobacteria;c__[Chloracidobacteria];o__RB41;f__Unclassified_RB41	0	0	4.31713687482e-05	0	0	0	0.000151155258044	0	0	0	0	0	0	0	0	0.000215978056629	0	0	0	0	0.00107937741511	0.00015160375111	0
k__Bacteria;p__[Thermi];c__Deinococci;o__Thermales;f__Thermaceae	4.31974772673e-05	0	0.000151099790619	0	0	0	0	8.64024192677e-05	0.000841859862712	0	0	0	0	0.00036701208981	0	0	0	6.47640430033e-05	0	8.6488356505e-05	0	0	0
k__Bacteria;p__Armatimonadetes;c__Chthonomonadetes;o__Chthonomonadales;f__Chthonomonadaceae	0	0	0.00062598484685	0.000259061764642	0	0.000237463031324	0	0	0.000172689202608	4.32208151446e-05	0	8.6415485655e-05	0	0	8.62998921251e-05	6.47934169888e-05	0	0	0	0	0	0	4.31704368848e-05
k__Bacteria;p__Proteobacteria;c__Alphaproteobacteria;o__Rhizobiales;f__Xanthobacteraceae	0	0	0	0.00034541568619	4.31676415359e-05	0	0	0	0	0	0	0.000129623228483	0	0.000431778929188	0.000237324703344	6.47934169888e-05	6.47332988089e-05	0	0	0	0.00030222567623	0	0
k__Bacteria;p__AD3;c__ABS-6;o__Unclassified_ABS-6;f__Unclassified_ABS-6	0	0	0	0	0	0	6.47808248758e-05	0	0	0	0	0.000129623228483	0	0	0	0.00127427053411	0	0	0	4.32441782525e-05	0	0	6.47556553272e-05
k__Bacteria;p__Proteobacteria;c__Gammaproteobacteria;o__Thiotrichales;f__Piscirickettsiaceae	0	0	0	0	0	0	0	0	0	0	0	0	0	0	0	0.00110148808881	0	0	8.63110650785e-05	0	0.000345400772834	4.331535746e-05	0
k__Bacteria;p__Acidobacteria;c__Acidobacteria-6;o__CCU21;f__Unclassified_CCU21	0	0	0	0.000323827205803	0	0.000259050579626	0	0	0	0	0	0	0	4.31778929188e-05	0	0	0	0	0	0	0.000777151738877	0.00010828839365	0
k__Bacteria;p__Spirochaetes;c__Spirochaetes;o__Sphaerochaetales;f__Sphaerochaetaceae	0	0	0	0	0	0.00148954083285	0	0	0	0	0	0	0	0	0	0	0	0	0	0	0	0	0
k__Bacteria;p__Tenericutes;c__CK-1C4-19;o__Unclassified_CK-1C4-19;f__Unclassified_CK-1C4-19	0	0	0.00101452716558	0	0	0.000151112838115	0	0	0	4.32208151446e-05	0	8.6415485655e-05	0	0	0	0	0	0.000107940071672	0	4.32441782525e-05	0	0	0
k__Bacteria;p__Chloroflexi;c__Thermomicrobia;o__JG30-KF-CM45;f__Unclassified_JG30-KF-CM45	0	0	0	0	0	0	0	0	0	0	0	0	0	0	0.000345199568501	0	4.31555325393e-05	0	0	0	0.000971439673596	2.165767873e-05	6.47556553272e-05
k__Bacteria;p__Nitrospirae;c__Nitrospira;o__Nitrospirales;f__[Thermodesulfovibrionaceae]	0	0	0.000496470740605	0	0	0	0	0	0	0	0	0	0	0	0.000949298813376	0	0	0	0	0	0	0	0
k__Bacteria;p__Proteobacteria;c__Betaproteobacteria;o__Burkholderiales;f__Burkholderiaceae	0	0	0	0.000388592646964	0	0	0	0	0	0	0	4.32077428275e-05	0	0	0	0	0	0	0	2.16220891263e-05	0.000561276255856	0.00038983821714	0
k__Bacteria;p__Verrucomicrobia;c__Verruco-5;o__WCHB1-41;f__Unclassified_WCHB1-41	0	0	0	0	0	0	0	8.64024192677e-05	0	0	0	0	0	0	0	0.00125267272845	0	0	0	4.32441782525e-05	2.15875483021e-05	0	0
k__Bacteria;p__Proteobacteria;c__Alphaproteobacteria;o__Rickettsiales;f__Unclassified_Rickettsiales	0	0	0.000129514106245	0	0	0.000172700386417	0	0	0	0	0	2.16038714138e-05	0	0	8.62998921251e-05	0.000928705643507	0	4.31760286689e-05	0	0	0	0	0
k__Bacteria;p__Proteobacteria;c__Alphaproteobacteria;o__BD7-3;f__Unclassified_BD7-3	0	0	0	0.000215884803869	0	0.000151112838115	6.47808248758e-05	0	0	0	0.000107940071672	6.48116142413e-05	0	0.000237478411054	0.000194174757282	0	0.000237355428966	8.63520573378e-05	0	0	0	0	2.15852184424e-05
k__Bacteria;p__Deferribacteres;c__Deferribacteres;o__Deferribacterales;f__Deferribacteraceae	0	0	0	0	0	0	0	0	0	0.00028093529844	0.000280644186348	0.000194434842724	0	0	0	0	0	0	0	2.16220891263e-05	0.000431750966043	8.663071492e-05	2.15852184424e-05
k__Bacteria;p__Proteobacteria;c__Betaproteobacteria;o__Ellin6067;f__Unclassified_Ellin6067	0	0	0	0	0	0	0	0	0	0	0	0	0	0	0	0	0	0	0	0	0.00120890270492	0.00010828839365	0
k__Bacteria;p__Proteobacteria;c__Deltaproteobacteria;o__NB1-j;f__NB1-i	0	0	0	0	0	0	0	0	0	0	0	0	0	0	0	0.000993499060495	0	0	0	0	0.00030222567623	0	0
k__Bacteria;p__Actinobacteria;c__Actinobacteria;o__Actinomycetales;f__Actinosynnemataceae	0	0	0.00062598484685	0	0	0	0	0	0	0	0	0	0	0	0	0	0.000453133091662	0	0	0.000129732534758	0	0	6.47556553272e-05
k__Bacteria;p__Gemmatimonadetes;c__Gemmatimonadetes;o__Ellin5290;f__Unclassified_Ellin5290	0	0	0	0.00041018112735	0	8.63501932086e-05	0	0	0	0	0	0	0	0	0	0	0	0	0	0	0.000712389093971	4.331535746e-05	0
k__Bacteria;p__Proteobacteria;c__Deltaproteobacteria;o__MBNT15;f__Unclassified_MBNT15	0	0	0	0	0	0	0	0	0	0	0	0	0	0	0.000431499460626	0.000799118809529	0	0	0	0	0	0	0
k__Bacteria;p__Cyanobacteria;c__Chloroplast;o__Stramenopiles;f__Unclassified_Stramenopiles	0	0	0.000323785265612	0.000367004166577	0	0	0	0	0	0	0	0	0	4.31778929188e-05	0.000453074433657	0	0	0	0	0	0	0	0
k__Bacteria;p__Chloroflexi;c__Anaerolineae;o__CFB-26;f__Unclassified_CFB-26	0	0	0.000453299371857	0	0	0	0	0	0	0	0	0.000216038714138	0	0	0	0	0	0	0	0	0.000194287934719	0.00030320750222	0
k__Bacteria;p__Chloroflexi;c__Anaerolineae;o__GCA004;f__Unclassified_GCA004	0	0	0	0	0	0	0	0	0	0	0	0	0	0	0	0.0011662815058	0	0	0	0	0	0	0
k__Bacteria;p__Chloroflexi;c__Anaerolineae;o__SBR1031;f__oc28	0	0	0	0	0	0	0	0	0	0	0.000280644186348	0	0	0	0.000323624595469	0	0	0	0	0	0.000453338514345	8.663071492e-05	0
k__Bacteria;p__Nitrospirae;c__Nitrospira;o__Nitrospirales;f__Nitrospiraceae	0	0	0.000151099790619	0	0	0	0	0	0	4.32208151446e-05	0.000172704114676	0	0	0	0	0.000604738558562	4.31555325393e-05	0	0	0	6.47626449064e-05	0	4.31704368848e-05
k__Bacteria;p__Proteobacteria;c__Gammaproteobacteria;o__Alteromonadales;f__Shewanellaceae	0	0	0.000518056424979	0	0	0.000388575869439	0	0	0	0	0	0	0	0	0	0	0	0.000172704114676	0	0	0	0	2.15852184424e-05
k__Bacteria;p__Proteobacteria;c__Epsilonproteobacteria;o__Campylobacterales;f__Helicobacteraceae	4.31974772673e-05	0	0	4.31769607737e-05	0	0.000151112838115	0	0.000108003024085	0	2.16104075723e-05	8.63520573378e-05	4.32077428275e-05	0	0.000215889464594	0	0.000172782445304	0	0	0	0	0.000194287934719	0	0
k__Bacteria;p__Actinobacteria;c__Acidimicrobiia;o__Acidimicrobiales;f__EB1017	0	0	0	0	0	0	0	0	0	0	0.000366996243686	0	0	0	0	0	0	0	0	0	0.000647626449064	4.331535746e-05	0
k__Bacteria;p__Actinobacteria;c__Actinobacteria;o__Actinomycetales;f__Intrasporangiaceae	0	0	0	0	0	0.000107937741511	0	0.000108003024085	0	4.32208151446e-05	0.000151116100341	8.6415485655e-05	6.4799015055e-05	0	0	0	0	0	0	4.32441782525e-05	0.000388575869439	4.331535746e-05	0
k__Bacteria;p__Proteobacteria;c__Betaproteobacteria;o__IS-44;f__Unclassified_IS-44	0	0	0	0	0	0	0	0	0	0	0	0	0	0	0	0.00095030344917	0	0	0	0	6.47626449064e-05	0	0
k__Bacteria;p__Acidobacteria;c__DA052;o__Ellin6513;f__Unclassified_Ellin6513	0	0	0	0	0	0	6.47808248758e-05	0	0.000345378405215	0	0	0	0	0	0	0	0	0	0.000129466597618	0	0.000366988321136	0	0.000107926092212
k__Bacteria;p__Chloroflexi;c__Ellin6529;o__Unclassified_Ellin6529;f__Unclassified_Ellin6529	0	0	6.47570531224e-05	0	0	0	0	0	0	0	6.47640430033e-05	0	0	0	0	2.15978056629e-05	0.000215777662696	0	0	0	0.000539688707553	2.165767873e-05	0
k__Bacteria;p__Proteobacteria;c__Deltaproteobacteria;o__NB1-j;f__Unclassified_NB1-j	0	0	0	0	0	0	0	0	0	0	0	0	0	0.000302245250432	0.000345199568501	0	0	0	0	0	0	0	0.000280607839751
k__Bacteria;p__GAL15;c__Unclassified_GAL15;o__Unclassified_GAL15;f__Unclassified_GAL15	0	0	0	0	0	0	0	0	0	0	0	0	0	0	0	0.000885510032181	0	0	0	0	0	0	0
k__Bacteria;p__Acidobacteria;c__Solibacteres;o__Solibacterales;f__Solibacteraceae	0	0	0	0	0	0	0	0	0	0	6.47640430033e-05	0	0	0	0	0	0	0	2.15777662696e-05	0	0.000690801545668	8.663071492e-05	0
k__Bacteria;p__Lentisphaerae;c__[Lentisphaeria];o__Z20;f__R4-45B	0	0	0	0	0	0	0	2.16006048169e-05	0	6.48312227169e-05	2.15880143344e-05	6.48116142413e-05	0	0	0	0	0	0	0	0.000108110445631	0.000518101159251	4.331535746e-05	0
k__Bacteria;p__Proteobacteria;c__Deltaproteobacteria;o__Myxococcales;f__0319-6G20	0	0	0	0.000172707843095	0	0	2.15936082919e-05	0	0.00010793075163	0	0	0	0	0	0	0.000345564890607	6.47332988089e-05	6.47640430033e-05	0	0	0	6.497303619e-05	0
k__Bacteria;p__Firmicutes;c__Clostridia;o__Clostridiales;f__Eubacteriaceae	0	0	4.31713687482e-05	0	0	0	0	6.48018144508e-05	0	0	0.000151116100341	0.000151227099896	0	0.000302245250432	0	0	0	0	0	0	0.000129525289813	0	0
k__Bacteria;p__Planctomycetes;c__C6;o__MVS-107;f__Unclassified_MVS-107	0	0	0	0	0	0	0	0	0	0	0	0	0	0	0	0	0	0	0	0	0.000841914383783	0	0
k__Bacteria;p__Chlorobi;c__SJA-28;o__Unclassified_SJA-28;f__Unclassified_SJA-28	0	0	0	0.000107942401934	0	0	0	0	0	0	0	0	0	0	0	0	0	0	0	0.000151354623884	0.000237463031324	0.00028154982349	0
k__Bacteria;p__Proteobacteria;c__Betaproteobacteria;o__Burkholderiales;f__Unclassified_Burkholderiales	0	0	0.000259028212489	0	0	0	8.63744331678e-05	0	0	0	0	0	0	0	0	0.000410358307596	0	0	0	0	0	0	2.15852184424e-05
k__Bacteria;p__Chloroflexi;c__TK17;o__Unclassified_TK17;f__Unclassified_TK17	0	0	0	0	0	0	0	0	0	0	0	0	0	0	0.00049622437972	0	0	0	0	0	0.000259050579626	2.165767873e-05	0
k__Bacteria;p__Firmicutes;c__Bacilli;o__Lactobacillales;f__Unclassified_Lactobacillales	4.31974772673e-05	0	8.63427374965e-05	0	0	4.31750966043e-05	0	0	0	0	0	4.32077428275e-05	0	0	0	0.000194380250967	2.15777662696e-05	0	0	0	0.000215875483021	0.00010828839365	0
k__Bacteria;p__Chloroflexi;c__Anaerolineae;o__DRC31;f__Unclassified_DRC31	0	0	0	0	0	0	0	0	0	0	0	0	0	0	0	0.000755923198203	0	0	0	0	0	0	0
k__Bacteria;p__Actinobacteria;c__Actinobacteria;o__Actinomycetales;f__Bogoriellaceae	0	0	0	0	8.63352830718e-05	0	0.00010796804146	0	0	0	0.00019429212901	0	0	0	0	0	4.31555325393e-05	0	0	0.000302709247768	0	0	0
k__Bacteria;p__Bacteroidetes;c__Cytophagia;o__Cytophagales;f__Cyclobacteriaceae	0	0	0	0	0	0.000107937741511	0	0	0	0	0	0	0	0	0	0	0.000215777662696	0	0	6.48662673788e-05	0	0.00032486518095	0
k__Bacteria;p__Firmicutes;c__Clostridia;o__Thermoanaerobacterales;f__Thermoanaerobacteraceae	0	0	0	0	0	0	0	0	0	0	0	0.000216038714138	0	0	0	0	0	0	0	0	0.000453338514345	4.331535746e-05	0
k__Bacteria;p__Chloroflexi;c__Ktedonobacteria;o__JG30-KF-AS9;f__Unclassified_JG30-KF-AS9	0	0	0	0	0	0	0	0	0	0	0	0	0	0.000712435233161	0	0	0	0	0	0	0	0	0
k__Bacteria;p__Gemmatimonadetes;c__Gemm-5;o__Unclassified_Gemm-5;f__Unclassified_Gemm-5	0	0	0	0	0	0	0	0	0	0	0	0	0	0	0	0	0	0	0	0	0.000215875483021	0.00047646893206	0
k__Bacteria;p__Acidobacteria;c__Acidobacteria-6;o__iii1-15;f__mb2424	0	0	0.00036695663436	0	0	0	0	0	0	0	0	0	0	0	0	0	0	0	0	0	0.00030222567623	2.165767873e-05	0
k__Bacteria;p__Proteobacteria;c__Gammaproteobacteria;o__Alteromonadales;f__[Chromatiaceae]	0	0	0	0	0	0	0	0	0	0	0	0	0	0	0	0.000431956113259	4.31555325393e-05	8.63520573378e-05	0	0	8.63501932086e-05	2.165767873e-05	0
k__Bacteria;p__Proteobacteria;c__Gammaproteobacteria;o__Vibrionales;f__Pseudoalteromonadaceae	0	0	0.000582813478101	0	0	0	0	0	0	0	0	0	0	0	0	0	0	0	0	0	0	8.663071492e-05	0
k__Bacteria;p__Actinobacteria;c__Actinobacteria;o__Actinomycetales;f__Yaniellaceae	0	0	0	0	0	0	0	0	0.000302206104563	0	0	0	6.4799015055e-05	0	0	0	6.47332988089e-05	0	0	0	0.000237463031324	0	0
k__Bacteria;p__Proteobacteria;c__Deltaproteobacteria;o__Desulfuromonadales;f__Geobacteraceae	0	0	0	0	0	0	0	0	0	0	0	0	0	0	0.000388349514563	0	0.000280510961505	0	0	0	0	0	0
k__Bacteria;p__WS3;c__PRR-12;o__Sediment-1;f__PRR-10	0	0	0	0	0	0	0	0	0	0	0	0	0	0	0	0.000626336364225	0	0	0	0	2.15875483021e-05	0	0
k__Bacteria;p__Firmicutes;c__Bacilli;o__Bacillales;f__[Exiguobacteraceae]	0	0	0	0	0	0	0	0	0	0	0	0	0	0.000129533678756	0	0	0	0.000323820215017	0	0	8.63501932086e-05	8.663071492e-05	0
k__Bacteria;p__Actinobacteria;c__Acidimicrobiia;o__Acidimicrobiales;f__C111	0	0	0	0	0	0	0	0	0	0	0	0	0	0	0	0	0	0.00038858425802	0	0	0.000194287934719	4.331535746e-05	0
k__Bacteria;p__Proteobacteria;c__Alphaproteobacteria;o__Rhodospirillales;f__Unclassified_Rhodospirillales	0	0	0	0	0	0	0	0	0	0	0.00038858425802	0	0	0	0	0	0	0	0	0	0.000194287934719	4.331535746e-05	0
k__Bacteria;p__Bacteroidetes;c__Flavobacteriia;o__Flavobacteriales;f__Cryomorphaceae	0	0	0	0	0	0	0	0	0	0	0	4.32077428275e-05	0	0	0	0	0	0	0	0	0	0	0.000582800897945
k__Bacteria;p__Planctomycetes;c__Phycisphaerae;o__Phycisphaerales;f__Phycisphaeraceae	0	0	0	0	0	0	0	0	0.00010793075163	0	0	0	0	0	0.000258899676375	0	0.000172622130157	0	0	0	0	6.497303619e-05	0
k__Bacteria;p__Firmicutes;c__Clostridia;o__Clostridiales;f__Dehalobacteriaceae	0	0	6.47570531224e-05	0	0	0	0	0	0	0	4.31760286689e-05	0.000108019357069	0	0	0	0	0	0	0	2.16220891263e-05	0.000280638127928	6.497303619e-05	0
k__Bacteria;p__Proteobacteria;c__Alphaproteobacteria;o__RF32;f__Unclassified_RF32	0	0	0	0	0	0	0	0.000108003024085	0	0	0	4.32077428275e-05	0	0	0	0	0	0	0	8.6488356505e-05	0.000323813224532	2.165767873e-05	0
k__Bacteria;p__Proteobacteria;c__Deltaproteobacteria;o__Desulfobacterales;f__Desulfobacteraceae	0	0	0	0	0	0	0	0	0	0	0	0	0	0	0	0.000561542947237	0	0	0	0	0	0	0
k__Bacteria;p__Verrucomicrobia;c__Opitutae;o__[Cerasicoccales];f__[Cerasicoccaceae]	0	0	0	0	0	0	0	4.32012096339e-05	0	0.000194493668151	0	4.32077428275e-05	0	0	0	0	0	0	0	0	0.000280638127928	0	0
k__Bacteria;p__Firmicutes;c__Bacilli;o__Bacillales;f__Thermoactinomycetaceae	0	0	0.000431713687482	0	0	0	0	0	0	0	0	8.6415485655e-05	0	0	0	0	4.31555325393e-05	0	0	0	0	0	0
k__Bacteria;p__Chloroflexi;c__Anaerolineae;o__Caldilineales;f__Caldilineaceae	0	0	0	0	0	0	0	0	0	0	0	0	0	0	0.000560949298813	0	0	0	0	0	0	0	0
k__Bacteria;p__Proteobacteria;c__Gammaproteobacteria;o__Unclassified_Gammaproteobacteria;f__Unclassified_Gammaproteobacteria	4.31974772673e-05	0	2.15856843741e-05	0	0	0	0	0	0	0	0	0	0	0.000194300518135	0	0	0.000194199896427	0	0	6.48662673788e-05	0	0	0
k__Bacteria;p__Proteobacteria;c__Deltaproteobacteria;o__Desulfobacterales;f__Desulfobulbaceae	0	0	0	0	0	0	0	0	0	0	0	0	0	0	0	0.000237575862292	0	0	0	0	0.000237463031324	2.165767873e-05	0
k__Bacteria;p__Proteobacteria;c__Deltaproteobacteria;o__Myxococcales;f__OM27	0	0	0	0	0	0	0	0	0	0	0	0	0	0	0	0	0	0	0	0	0.000453338514345	4.331535746e-05	0
k__Bacteria;p__Proteobacteria;c__Betaproteobacteria;o__Methylophilales;f__Methylophilaceae	0	0	0	0	0	0	4.31872165839e-05	0	0	0	0	0	0	0	6.47249190939e-05	4.31956113259e-05	0	0.00019429212901	0	0	0.000151112838115	0	0
k__Bacteria;p__Firmicutes;c__Bacilli;o__Lactobacillales;f__Leuconostocaceae	8.63949545347e-05	0	0	0	0	0	0	0	0	0	0	0	0	0	0	0	0	0	0	0	0.000237463031324	0.00015160375111	0
k__Bacteria;p__TM7;c__TM7-1;o__Unclassified_TM7-1;f__Unclassified_TM7-1	0	0	0.000474885056231	0	0	0	0	0	0	0	0	0	0	0	0	0	0	0	0	0	0	0	0
k__Bacteria;p__Proteobacteria;c__Gammaproteobacteria;o__Oceanospirillales;f__Halomonadaceae	4.31974772673e-05	0	0.000129514106245	0	0	0	0	0	0	0	4.31760286689e-05	0	0	0	0	0	0.000258933195236	0	0	0	0	0	0
k__Bacteria;p__Proteobacteria;c__Gammaproteobacteria;o__[Marinicellales];f__[Marinicellaceae]	0	0	0	0	0	0	0	0	0	0	0	0	0	0	0	0.000431956113259	0	0	0	0	0	0	0
k__Bacteria;p__Actinobacteria;c__Actinobacteria;o__Actinomycetales;f__Sporichthyaceae	0	0	0.000172685474993	0	0	0	0	0	0	6.48312227169e-05	0	0	0	0	0	0	0	0	0	0	0.000194287934719	0	0
k__Bacteria;p__Cyanobacteria;c__ML635J-21;o__Unclassified_ML635J-21;f__Unclassified_ML635J-21	0	0	0	0.000323827205803	0	0.000107937741511	0	0	0	0	0	0	0	0	0	0	0	0	0	0	0	0	0
k__Bacteria;p__Acidobacteria;c__Solibacteres;o__Solibacterales;f__PAUC26f	0	0	0	0	0	0	0	0	0	0	0	0	0	0	0	0	0	0.000431760286689	0	0	0	0	0
k__Bacteria;p__Actinobacteria;c__Actinobacteria;o__Actinomycetales;f__Nakamurellaceae	0	0	0	0.000107942401934	0	0	0	0	8.63446013038e-05	0	0	0	0	0	0	0	0	0.000237468157679	0	0	0	0	0
k__Bacteria;p__Planctomycetes;c__OM190;o__agg27;f__Unclassified_agg27	0	0	0	0	0	0	0	0	0	0	0	0	0	0	0	0	0	0	0	0	0.000345400772834	6.497303619e-05	0
k__Bacteria;p__Chloroflexi;c__Anaerolineae;o__S0208;f__Unclassified_S0208	0	0	0	0	0	0	0	0	0	0	0	0	0	0.000410189982729	0	0	0	0	0	0	0	0	0
k__Bacteria;p__Elusimicrobia;c__Elusimicrobia;o__Elusimicrobiales;f__Unclassified_Elusimicrobiales	0	0	0.000129514106245	0	0	0	0	0	0	0	0	2.16038714138e-05	0	0	8.62998921251e-05	6.47934169888e-05	4.31555325393e-05	0	0	0	2.15875483021e-05	0	4.31704368848e-05
k__Bacteria;p__Proteobacteria;c__Gammaproteobacteria;o__Thiotrichales;f__Thiotrichaceae	0	0	0.000323785265612	0	0	0	0	0	0	0	0	0	0	0	0	0	8.63110650785e-05	0	0	0	0	0	0
k__Bacteria;p__Fibrobacteres;c__Fibrobacteria;o__Fibrobacterales;f__Fibrobacteraceae	0	0	0	0	0	0.000323813224532	0	0	0	6.48312227169e-05	0	0	0	0	0	0	0	0	0	0	0	0	0
k__Bacteria;p__Cyanobacteria;c__Oscillatoriophycideae;o__Chroococcales;f__Gomphosphaeriaceae	0	0	0.000388542318734	0	0	0	0	0	0	0	0	0	0	0	0	0	0	0	0	0	0	0	0
k__Bacteria;p__Acidobacteria;c__RB25;o__Unclassified_RB25;f__Unclassified_RB25	0	0	0	0	0	0	0	0	0	0	0	0	0	0	0	0	0	0	0	0	0.000323813224532	4.331535746e-05	0
k__Bacteria;p__Bacteroidetes;c__Bacteroidia;o__Bacteroidales;f__BA008	0	0	0.00036695663436	0	0	0	0	0	0	0	0	0	0	0	0	0	0	0	0	0	0	0	0
k__Bacteria;p__Chloroflexi;c__Chloroflexi;o__AKIW781;f__Unclassified_AKIW781	0	0	0.00036695663436	0	0	0	0	0	0	0	0	0	0	0	0	0	0	0	0	0	0	0	0
k__Bacteria;p__Acidobacteria;c__[Chloracidobacteria];o__DS-100;f__Unclassified_DS-100	0	0	0	0	0	0	0	0	0	0	0	0	0	0	0	0	0	0	0	0	0.00030222567623	4.331535746e-05	0
k__Bacteria;p__Bacteroidetes;c__Bacteroidia;o__Bacteroidales;f__[Odoribacteraceae]	0	0	0	0	0	0	0	0	0	0	0	0	0	0	0	0.000172782445304	0	0	0	0	0.000172700386417	0	0
k__Bacteria;p__Proteobacteria;c__Alphaproteobacteria;o__Rhizobiales;f__Beijerinckiaceae	0	0	0	0	0	0	4.31872165839e-05	0	0	0	0	0	0	0	0	0.000215978056629	8.63110650785e-05	0	0	0	0	0	0
k__Bacteria;p__Actinobacteria;c__Thermoleophilia;o__Solirubrobacterales;f__Solirubrobacteraceae	0	0	0	0	4.31676415359e-05	0	0	0	0	0	0	0	0	0.000237478411054	0	0	0	0	6.47332988089e-05	0	0	0	0
k__Bacteria;p__Chloroflexi;c__Gitt-GS-136;o__Unclassified_Gitt-GS-136;f__Unclassified_Gitt-GS-136	0	0	0	0	0	0	0	0	0	0	0	0	0	0	0	0	0.000151044363887	0	0	0	0.000194287934719	0	0
k__Bacteria;p__Bacteroidetes;c__Cytophagia;o__Cytophagales;f__Unclassified_Cytophagales	0	0	0	0	0	0	0	0	0	0	0	0	0	0	0.000345199568501	0	0	0	0	0	0	0	0
k__Bacteria;p__Elusimicrobia;c__Elusimicrobia;o__Elusimicrobiales;f__Elusimicrobiaceae	0	0	0	0	0	0	0	0	0	0	0	0	0	0	0	0	0	0	0	8.6488356505e-05	0.000194287934719	4.331535746e-05	0
k__Bacteria;p__Chloroflexi;c__TK10;o__B07_WMSP1;f__Unclassified_B07_WMSP1	0	0	0	0	0	0	0	0	0	0	0	0	0	0	0	0	0	0	0	0	0.000280638127928	4.331535746e-05	0
k__Bacteria;p__Firmicutes;c__Bacilli;o__Bacillales;f__[Thermicanaceae]	0	0	0	0	0	0	0	0	0	0	0	0	0	0	0	0	0	0	0	0	0.000323813224532	0	0
k__Bacteria;p__Proteobacteria;c__Gammaproteobacteria;o__HOC36;f__Unclassified_HOC36	0	0	0	0	0	0	0	0	0	0	0	0	0	0	0	0	0	0	0	0	0.000323813224532	0	0
k__Bacteria;p__Acidobacteria;c__Solibacteres;o__Solibacterales;f__AKIW659	0	0	0	0	0	0	0	0	0	0	0	0	0	0	0	0	0	0	0	0	0	0.00030320750222	0
k__Bacteria;p__Tenericutes;c__Mollicutes;o__Unclassified_Mollicutes;f__Unclassified_Mollicutes	0	0	0	0	0	0	0	0	0	0	0	6.48116142413e-05	0	0	0	0	0	0	0	0	0.000237463031324	0	0
k__Bacteria;p__Proteobacteria;c__Alphaproteobacteria;o__Rhizobiales;f__Methylocystaceae	0	0	0	0	0	0	0	0	0	0	0.000302232200682	0	0	0	0	0	0	0	0	0	0	0	0
k__Bacteria;p__Acidobacteria;c__[Chloracidobacteria];o__RB41;f__Ellin6075	0	0	0	0	0	0	0	0	0	0	0	0	0	0	0	0	0	8.63520573378e-05	0	0	0.000215875483021	0	0
k__Bacteria;p__Proteobacteria;c__Deltaproteobacteria;o__BPC076;f__Unclassified_BPC076	0	0	0.000302199581238	0	0	0	0	0	0	0	0	0	0	0	0	0	0	0	0	0	0	0	0
k__Bacteria;p__Acidobacteria;c__Sva0725;o__Sva0725;f__Unclassified_Sva0725	0	0	0	0	0	0	0	0	0	0	0	0	0	0	0	0	0	0	0	0	0.000237463031324	4.331535746e-05	0
k__Bacteria;p__Gemmatimonadetes;c__Gemmatimonadetes;o__C114;f__Unclassified_C114	0	0	0	0	0	0	0	0	0	0	0	0	0	0	0	0	0	0	0	0	0.000280638127928	0	0
k__Bacteria;p__Proteobacteria;c__Gammaproteobacteria;o__Alteromonadales;f__Alteromonadaceae	0	0	0	0	0	0.000280638127928	0	0	0	0	0	0	0	0	0	0	0	0	0	0	0	0	0
k__Bacteria;p__Acidobacteria;c__BPC102;o__MVS-40;f__Unclassified_MVS-40	0	0	0.000280613896864	0	0	0	0	0	0	0	0	0	0	0	0	0	0	0	0	0	0	0	0
k__Bacteria;p__Chloroflexi;c__Anaerolineae;o__SBR1031;f__SJA-101	0	0	0	0	0	0	0	0	0	0	0	0	0	0	0	0	0	0	0.000280510961505	0	0	0	0
k__Bacteria;p__Bacteroidetes;c__Bacteroidia;o__Bacteroidales;f__Marinilabiaceae	0	0	0	0	0	0.000259050579626	0	0	0	0	0	0	0	0	0	0	0	0	0	0	0	0	0
k__Bacteria;p__Fibrobacteres;c__Fibrobacteria;o__258ds10;f__Unclassified_258ds10	0	0	0.000151099790619	0	0	0	0	0	0.00010793075163	0	0	0	0	0	0	0	0	0	0	0	0	0	0
k__Bacteria;p__Chloroflexi;c__Anaerolineae;o__Anaerolineales;f__Anaerolinaceae	0	0	0.000259028212489	0	0	0	0	0	0	0	0	0	0	0	0	0	0	0	0	0	0	0	0
k__Bacteria;p__Actinobacteria;c__Thermoleophilia;o__Gaiellales;f__Unclassified_Gaiellales	0	0	0	0	0	0	0	0	0	0	0	0	0	0	0	0	0	0.000172704114676	0	6.48662673788e-05	0	0	0
k__Bacteria;p__Acidobacteria;c__AT-s54;o__Unclassified_AT-s54;f__Unclassified_AT-s54	0	0	0	0	0	0	0	0	0	0	0	0	0	0	0	0	0	0	0	0	0.000215875483021	2.165767873e-05	0
k__Bacteria;p__Bacteroidetes;c__[Saprospirae];o__[Saprospirales];f__Unclassified_[Saprospirales]	0	0	6.47570531224e-05	0.000172707843095	0	0	0	0	0	0	0	0	0	0	0	0	0	0	0	0	0	0	0
k__Bacteria;p__Acidobacteria;c__Acidobacteria-6;o__iii1-15;f__RB40	0	0	0	0	0	0	0	0	0	0	0	0	0	0	0	0	0	0	0	0	0.000237463031324	0	0
k__Bacteria;p__Proteobacteria;c__Deltaproteobacteria;o__Myxococcales;f__Cystobacterineae	0	0	0	0	0	0	0	0	0	0	0	0	0	0	0	0	0	0	0	0	0.000237463031324	0	0
k__Bacteria;p__OD1;c__ABY1;o__Unclassified_ABY1;f__Unclassified_ABY1	0	0	0	0	0	0	0	0	0	0	0.000215880143344	0	0	0	0	0	0	0	0	0	0	0	0
k__Bacteria;p__Proteobacteria;c__Deltaproteobacteria;o__Spirobacillales;f__Unclassified_Spirobacillales	0	0	0	0	0	0	0	0	0	0	0.000215880143344	0	0	0	0	0	0	0	0	0	0	0	0
k__Bacteria;p__Armatimonadetes;c__0319-6E2;o__Unclassified_0319-6E2;f__Unclassified_0319-6E2	0	0	0	0	0	0	0	0	0	0	0	0	0	0	0	0	0	0	0	0	0.000215875483021	0	0
k__Bacteria;p__Gemmatimonadetes;c__Gemmatimonadetes;o__KD8-87;f__Unclassified_KD8-87	0	0	0	0	0	0	0	0	0	0	0	0	0	0	0	0	0	0	0	0	0.000215875483021	0	0
k__Bacteria;p__Planctomycetes;c__OM190;o__CL500-15;f__Unclassified_CL500-15	0	0	0	0	0	0	0	0	0	0	0	0	0	0	0	0	0.000215777662696	0	0	0	0	0	0
