# Supplementary material for: The effects of genital myiasis on the diversity of the vaginal microbiota in female Bactrian camels
Source: BMC Vet Res. 2022 Mar 5;18:87. doi: 10.1186/s12917-022-03189-5 (PMC8897907; doi:10.1186/s12917-022-03189-5)
Supplement: Supplementary file 5 — Additional file 5. [file 12917_2022_3189_MOESM5_ESM.zip › MPL201709200_16s_yy/Treat1/B07_taxa_summary/otu_table_L6.txt]

Taxon	A01	A02	A03	A04	A05	A06	A07	A08	A09	A10	A11	A12	A13	B01	B02	B03	B04	B05	B06	B07	B08	B09	B10
k__Bacteria;p__Fusobacteria;c__Fusobacteriia;o__Fusobacteriales;f__Leptotrichiaceae;g__Unclassified_Leptotrichiaceae	0.210587701678	0.080116643266	0.0311265568675	0.0327065477861	4.31676415359e-05	0.144161647562	0.0307924854243	0.140900745221	0.071255882226	0.221225742318	0.0491559086395	0.132669374352	0.100676069724	0.0420768566494	0.0615318230852	0.0159823761906	0.121072846539	0.17322222702	2.15777662696e-05	0.199117818764	0.049802473933	0.0172828276265	0.309942151615
k__Bacteria;p__Proteobacteria;c__Epsilonproteobacteria;o__Campylobacterales;f__Campylobacteraceae;g__Campylobacter	0.0681872178665	0.0654498325953	0.0156280354869	0.037499190432	0.000302173490751	0.106491375774	0.108896566616	0.150966627066	0.1788196693	0.267752949821	0.106687966841	0.0745981679917	0.172127783658	0.025798791019	0.0435382955771	0.0317487743245	0.0620576557915	0.0896766115453	0.000625755221819	0.16084672101	0.030438443106	0.00495960842917	0.34132705923
k__Bacteria;p__Proteobacteria;c__Alphaproteobacteria;o__Rhizobiales;f__Brucellaceae;g__Ochrobactrum	0.0277327804056	0.00542175180905	0.168951151596	0.185315515641	0.00839610627873	0.0540983960452	0.0276182250054	0.0319040933146	0.107671717826	0.00903315036522	0.0668580803938	0.0457353957829	0.00980625094499	0.0943221070812	0.190312837109	0.147858577569	0.114060072501	0.0614826648245	0.0348049369929	0.0095569633938	0.053083781275	0.0409763281571	0.00971334829908
k__Bacteria;p__Fusobacteria;c__Fusobacteriia;o__Fusobacteriales;f__Fusobacteriaceae;g__Fusobacterium	0.188664981965	0.123490657738	0.0220605694304	0.0213294186222	0.000129502924608	0.13947714958	0.0431440293673	0.0363970191165	0.00464102232008	0.0634481566322	0.0756444022279	0.0507907016937	0.0664621897747	0.0267487046632	0.0645738942826	0.0238223796462	0.202615225272	0.0814299900695	0.000841532884516	0.116240351143	0.047730069296	0.0289996318195	0.066158694526
k__Bacteria;p__Firmicutes;c__Clostridia;o__Clostridiales;f__[Tissierellaceae];g__GW-34	0.00272144106784	0.185441192353	0.0587562328664	0.0126508495067	0.237119854957	0.00645467694234	0.125566832218	0.0307592612593	0.0227086301429	0.0103946060423	0.0152411381201	0.0232457656412	0.0435233384453	0.102892918826	0.00358144552319	0.00863912226518	0.000561021923011	0.00164068908942	0.390277058519	0.0322601569764	0.00416639682231	0.00838152166851	0.0048350889311
k__Bacteria;p__Firmicutes;c__Bacilli;o__Lactobacillales;f__Aerococcaceae;g__Unclassified_Aerococcaceae	0.0066740102378	0.0681283075926	0.0972435081054	0.0412987629801	0.1871748937	0.0392029877167	0.0430792485424	0.129020412572	0.0720113974874	0.0333880796992	0.0955701394586	0.148872277912	0.0511264228784	0.0658031088083	0.0066235167206	0.00790479687264	0.0133997928534	0.0119597599413	0.135422061108	0.0134705615257	0.00293590656909	0.00701708790852	0.00744690036263
k__Bacteria;p__Bacteroidetes;c__Bacteroidia;o__Bacteroidales;f__Porphyromonadaceae;g__Porphyromonas	0.0837167109441	0.0151420239767	0.00997258618084	0.00621748235142	0.0164684552459	0.0834790492844	0.0666378751889	0.0191813370774	0.0011656521176	0.0608549077236	0.0566037735849	0.00913843760802	0.102274445428	0.065695164076	0.00709816612729	0.0143625407659	0.0448817538408	0.113596131428	0.119519247368	0.0533416938745	0.0288193769834	0.0284148744938	0.0199879122777
k__Bacteria;p__Firmicutes;c__Bacilli;o__Lactobacillales;f__Aerococcaceae;g__Facklamia	0.14637465172	0.042121179393	0.0596628316101	0.141123896289	0.0216917398718	0.124754441638	0.0453681710214	0.0289880116643	0.0324008116393	0.0318969615767	0.063965286473	0.0337236432769	0.0181653238871	0.030872193437	0.0404530744337	0.00667372194985	0.0133350595546	0.0327058417167	0.0210167443466	0.0224653506022	0.00785786758198	0.0227189049878	0.035032809532
k__Bacteria;p__Firmicutes;c__Bacilli;o__Lactobacillales;f__Carnobacteriaceae;g__Unclassified_Carnobacteriaceae	0.000539968465842	0.0856895993088	0.017311718868	0.0274605470521	0.266905527616	0.00313019450381	0.0802850356295	0.0918241710768	0.0717739498338	0.0274452176168	0.0176374077112	0.113895610093	0.0813443635657	0.0195595854922	0.0014455231931	0.000993499060495	0.00435870878647	0.00427442683822	0	0.000410819693399	4.31750966043e-05	0	0.000410119150406
k__Bacteria;p__Proteobacteria;c__Betaproteobacteria;o__Burkholderiales;f__Alcaligenaceae;g__Achromobacter	0.0124840709303	0.00168484717572	0.0613681006756	0.0490274389586	0.0033670760398	0.0280422252445	0.0105376808465	0.0148612161141	0.0904243837154	0.00423563988417	0.0249125685419	0.0148850674041	0.00457913039722	0.0434585492228	0.0695577130529	0.0743180492862	0.0406309338857	0.0305470402832	0.0115441049543	0.00356764470583	0.0239837661637	0.0193836224633	0.00513728198929
k__Bacteria;p__Actinobacteria;c__Actinobacteria;o__Actinomycetales;f__Corynebacteriaceae;g__Corynebacterium	0.0117065163394	0.0493573820067	0.00796511753405	0.0322100127372	0.026504931903	0.00634673920083	0.0733534873677	0.0908737444648	0.0392004489919	0.0275964904698	0.0315832649713	0.0868259592119	0.0469792859149	0.00639032815199	0.00211434735707	0.00362843135137	0.0112635939927	0.00302232200682	0.0210383221129	0.0209518043633	0.00332448243853	0.0090962250666	0.00677775859092
k__Bacteria;p__Proteobacteria;c__Gammaproteobacteria;o__Xanthomonadales;f__Xanthomonadaceae;g__Unclassified_Xanthomonadaceae	0.00643642411283	0.00110163084566	0.0378181190235	0.023941624749	0.00379875245516	0.0144420698141	0.00507449794861	0.00626417539691	0.0229676639468	0.00265808013139	0.0120892880273	0.00922485309367	0.00237596388535	0.025	0.0903991370011	0.0649446016285	0.0544838598308	0.0163853028798	0.0100120835491	0.00320006919069	0.0174427390281	0.0142507526043	0.00302193058194
k__Bacteria;p__Bacteroidetes;c__[Saprospirae];o__[Saprospirales];f__Chitinophagaceae;g__Sediminibacterium	0.00734357113545	0.00131763689383	0.0497550024824	0.0486172578312	0.00315123783212	0.016859875224	0.00727704599439	0.00596176692947	0.0156715451366	0.00341444439642	0.0170329433099	0.0100674040788	0.0030239540359	0.0327288428325	0.0867098166127	0.0394591909462	0.034653892629	0.0164932429515	0.00848006214397	0.00242167398214	0.0135353927854	0.0112403352609	0.00315144189259
k__Bacteria;p__Firmicutes;c__Clostridia;o__Clostridiales;f__[Tissierellaceae];g__Helcococcus	0.088144452364	0.0124635489794	0.0079219461653	0.000647654411606	0.00287064816214	0.00468449798156	0.00246167134528	0.0109299060374	0.0113111427708	0.00909798158793	0.0031950261215	0.00213878326996	0.00788388016502	0.00192141623489	0.000690399137001	0.0161335608302	0.0110478163301	0.000431760286689	0.036250647333	0.0201734091548	0.0100382099605	0.134732419379	0.0069720255569
No blast hit;Other;Other;Other;Other;Other	0.00105833819305	0.0845663678583	0.00271979623114	0.00474946568511	0.00453260236127	0.00556958746195	0	0.00874824495086	0	4.32208151446e-05	0.000172704114676	0.00637314206706	0.0688597533317	0.0102115716753	0.0141100323625	0.0055938316667	0.041774555498	0.00779327317473	0	0.0890830072002	0.000626038900762	0.00168929894094	0
k__Bacteria;p__Firmicutes;c__Clostridia;o__Clostridiales;f__[Tissierellaceae];g__Peptoniphilus	0.0323333117346	0.0168268711524	0.00399335160921	0.00136007426437	0.0295266668106	0.00457656024005	0.0058950550637	0.00378010584296	0.000647584509779	0.0139819336993	0.00433919088122	0.00274369166955	0.0142125839687	0.0302892918826	0.000604099244876	0.00498909310814	0.00970999482134	0.0406502309918	0.0260227861212	0.0126921663171	0.0251926688686	0.05815086739	0.00170523225695
k__Bacteria;p__Proteobacteria;c__Gammaproteobacteria;o__Pseudomonadales;f__Pseudomonadaceae;g__Unclassified_Pseudomonadaceae	0.000107993693168	0	0.00427396550608	0.00272014852875	4.31676415359e-05	0.00369147075967	0.00947959404016	0.00490333729344	0.066291067651	0.0312918701647	0.0635982902293	0.0415226408572	0.014126185282	0.00136010362694	0.0052427184466	0.0199347746269	0.0151907474538	0.00213721341911	0.000647332988089	0.0181409327769	0.0133195173024	0.00199250644316	0.0126705232257
k__Bacteria;p__Firmicutes;c__Clostridia;o__Clostridiales;f__[Tissierellaceae];g__1-68	0.00367178556772	0.000194405443352	0.000345370949986	0	0.0284258919514	0.00138160309134	0.0757935651047	0.0197213521979	0.000237447653585	0.0110429182694	0.0181339320409	0.00689163498099	0.0424649545327	0.0485751295337	0.000388349514563	0.0105829247748	0.00569653029518	0.00107940071672	0	0.0219680425523	0.000345400772834	0.00424490503108	2.15852184424e-05
k__Bacteria;p__Firmicutes;c__Clostridia;o__Clostridiales;f__[Tissierellaceae];g__Unclassified_[Tissierellaceae]	0.00809952698762	0.0559455664759	0.00621667709975	0.000259061764642	0.033109581058	0.00917470802841	0.018268192615	0.0130899665191	0.00755515261408	0.00572675800666	0.00613099607098	0.00954891116488	0.00775428213491	0.0112694300518	0.00250269687163	0.00170622664737	0.00597704125669	0.00934761020681	0.0601372345935	0.00854072520487	0.00161906612266	0.00188421804951	0.008245553445
k__Bacteria;p__Firmicutes;c__Clostridia;o__Clostridiales;f__Clostridiaceae;g__Clostridium	0.000215987386337	0.0139755913166	0.00632460552162	0.0236177975432	0.00414409358745	0.0296828789154	0.0337076225437	0.00950426611945	0.00375599015672	0.00732592816701	0.00507318336859	0.00630833045282	0.014946972806	0.00423143350604	0.00612729234088	0.0040819852703	0.00450975315035	0.0367643884116	0	0.0102488702458	0.00265526844116	0.0277218287744	0.0256000690727
k__Bacteria;p__Proteobacteria;c__Gammaproteobacteria;o__Pseudomonadales;f__Moraxellaceae;g__Acinetobacter	0.00285103349964	0.000237606652986	0.0363934638548	0.0164504220548	0.0266128510069	0.00988709712238	0.00451306413302	0.00352089858516	0.0348400466261	0.00350088602671	0.00865679374811	0.00300293812651	0.000712789165605	0.0291450777202	0.00724919093851	0.0107989028315	0.00871741757293	0.013492508959	0.00332297600552	0.00246491816039	0.0138160309134	0.00647564594027	0.00615178725609
k__Bacteria;p__Firmicutes;c__Clostridia;o__Clostridiales;f__Unclassified_Clostridiales;g__Unclassified_Clostridiales	0.00226786755653	0.00635057781618	0.00718803289658	0.0153709980354	0	0.0120890270492	0.00261282660333	0.0120963386975	0.000539653758149	0.00823356528504	0.00643322827166	0.00572502592465	0.000151197701795	0.00796632124352	0.00625674217907	0.0305824928187	0.000302088727775	0.0241569880402	2.15777662696e-05	0.0224653506022	0.0389655246854	0.00530613128885	0.0115912623036
k__Bacteria;p__Firmicutes;c__Clostridia;o__Clostridiales;f__[Tissierellaceae];g__Anaerococcus	0.0302598328258	0.0128955610757	0.0049215360373	0.00336780294035	0.000388508773823	0.010362023185	0.00367091340963	0.0180149044173	0.000712342960756	0.0221938885767	0.045507534217	0.00578983753889	0.0188997127244	0.00993091537133	0.00159654800431	0.0029157037645	0.0100983946142	0.00371313846552	0.00645175211462	0.0060109407771	0.000388575869439	0.00456977021203	0.000172681747539
k__Bacteria;p__Firmicutes;c__Clostridia;o__Clostridiales;f__Ruminococcaceae;g__Unclassified_Ruminococcaceae	0.000129592431802	0.000108003024085	0.00455457940294	0.00278491396991	0	0.000885089480388	0.00185705031311	0.00851063829787	0.000863446013038	0.0051432770022	0.00999525063685	0.0103698582786	0.00030239540359	0.00770725388601	0.00157497303128	0.0214466210233	0.000863110650785	0.00077716851604	0.000215777662696	0.0213626240567	0.102648792177	0.012669742057	0
k__Bacteria;p__Firmicutes;c__Clostridia;o__Clostridiales;f__[Acidaminobacteraceae];g__Fusibacter	6.4796215901e-05	0.00747380926666	0.0170958620243	0.0178536732799	0	0.0103404356367	0.0543511120708	6.48018144508e-05	0.00069075681043	0.0391364481134	0.00431760286689	0.000108019357069	0.0182301229021	8.63557858377e-05	0.00560949298813	0.0153344420207	0.00707750733644	0.0151547860628	6.47332988089e-05	0.00103786027806	4.31750966043e-05	0.0004331535746	0.000151096529097
k__Bacteria;p__Proteobacteria;c__Gammaproteobacteria;o__Enterobacteriales;f__Enterobacteriaceae;g__Unclassified_Enterobacteriaceae	0.00196548521566	4.32012096339e-05	0.00505105014354	0.0148744629866	6.47514623039e-05	0.000431750966043	0.000496652990715	0.0211469921158	0.000431723006519	0.000108052037861	0.000129528086007	0.0176287590736	0.00047519277707	0.0361614853195	0.000755124056095	0.0146865078508	0.000194199896427	0.00172704114676	0.00468237528051	0.000821639386798	0.0617403881441	0.0170662508392	2.15852184424e-05
k__Bacteria;p__Proteobacteria;c__Alphaproteobacteria;o__Sphingomonadales;f__Sphingomonadaceae;g__Sphingomonas	0.00248385494287	0.00056161572524	0.0185852742461	0.0160186524471	0.000820185189182	0.00772834229217	0.002958324336	0.0038233070526	0.00755515261408	0.00183688464364	0.0160398946505	0.00639474593847	0.00155517636132	0.0193652849741	0.0252858683927	0.0226129025291	0.0133350595546	0.00578558784163	0.00489815294321	0.00201085428874	0.0071023033914	0.00697377255106	0.00166206182007
k__Bacteria;p__Firmicutes;c__Clostridia;o__Clostridiales;f__[Tissierellaceae];g__ph2	0.000129592431802	0.0233502538071	0.00660521941848	0.00215884803869	0.0216485722303	0.00384258359778	0.0193910602462	0.0151420239767	0.00319475024824	0.00302545706012	0.00129528086007	0.0083174904943	0.0108430351859	0.014615716753	0	0.00036716269627	0.00118677714483	0.00140322093174	0.0303814949076	0.00482172587515	0.000107937741511	0.00028154982349	0.000733897427042
k__Bacteria;p__Proteobacteria;c__Betaproteobacteria;o__Burkholderiales;f__Comamonadaceae;g__Unclassified_Comamonadaceae	0.00103673945442	0.000259207257803	0.0125628683057	0.00900239632132	0.000582763160735	0.00470608552987	0.0024184841287	0.00246246894913	0.00442516081682	0.00118857241648	0.00781486118907	0.00613549948151	0.00118798194267	0.0165371329879	0.0149730312837	0.0123539448392	0.00789746245469	0.00336773023617	0.00429397548766	0.00190274384311	0.0270491980226	0.00907456738787	0.00461923674668
k__Bacteria;p__Actinobacteria;c__Actinobacteria;o__Actinomycetales;f__Micrococcaceae;g__Unclassified_Micrococcaceae	0.000518369727208	0.00317528890809	0.00520214993416	0.0462425249887	0.00176987330297	0.00423115946722	0.000129561649752	4.32012096339e-05	0.000302206104563	6.48312227169e-05	0.000993048659384	0.000216038714138	6.4799015055e-05	0.000496545768566	0.00345199568501	0.00153344420207	0.000258933195236	0.0032597901645	0.000280510961505	0.000194598802136	0.000798739287179	0.035453620081	0.0350112243136
k__Bacteria;p__Proteobacteria;c__Alphaproteobacteria;o__Caulobacterales;f__Caulobacteraceae;g__Unclassified_Caulobacteraceae	0.00241905872697	0.000648018144508	0.0141602089494	0.0115930139677	0.000604346981503	0.00453338514345	0.00252645217016	0.00185765201426	0.00336743945085	0.000950857933181	0.00617417209965	0.00382388524024	0.00077758818066	0.0114637305699	0.019331175836	0.0153344420207	0.00983946141895	0.00518112344027	0.00330139823925	0.00086488356505	0.00544006217214	0.00502458146536	0.00123035745122
k__Bacteria;p__Proteobacteria;c__Alphaproteobacteria;o__Rhizobiales;f__Methylobacteriaceae;g__Unclassified_Methylobacteriaceae	0.00166310287479	0.000432012096339	0.0142033803182	0.0125860840655	0.0163173685006	0.00677849016687	0.00248326495357	0.00224646290096	0.00386392090835	0.0011669620089	0.00887267389146	0.00412633944003	0.00090718621077	0.00619602763385	0.0125350593312	0.0166735059718	0.00416450889004	0.00202927334744	0.0014888658726	0.000778395208545	0.00459814778836	0.00268555216252	0.000733897427042
k__Bacteria;p__Actinobacteria;c__Actinobacteria;o__Actinomycetales;f__Actinomycetaceae;g__Trueperella	8.63949545347e-05	0.0217302084458	0.00105769853433	0.000367004166577	0.00925945910945	0.000259050579626	0.0283740012956	0.000237606652986	0.000129516901956	0.000302545706012	0.012067700013	0.00017283097131	0.00282955699073	0.00168393782383	0.000474649406688	0.00168462884171	0.00237355428966	0.00155433703208	0.0108967719662	0.0026378948734	0.008073743065	0.0174994044138	0.00170523225695
k__Bacteria;p__Actinobacteria;c__Actinobacteria;o__Actinomycetales;f__Pseudonocardiaceae;g__Amycolatopsis	0.0022462688179	0.000324009072254	0.00576337772789	0.00885127695861	0.000669098443807	0.00343242018004	0.00209458000432	0.0025488713684	0.0114190735224	0.000669922634741	0.00490047925392	0.00246284134117	0.000712789165605	0.00688687392055	0.011024811219	0.0193948294853	0.00759537372691	0.00418807478088	0.00282668738132	0.000886505654176	0.00451179759515	0.00292378662855	0.0007123122086
k__Bacteria;p__Cyanobacteria;c__4C0d-2;o__MLE1-12;f__Unclassified_MLE1-12;g__Unclassified_MLE1-12	0.00105833819305	0.000172804838535	0.00885013059339	0.00995228945835	0.000582763160735	0.00474926062647	0.0021377672209	0.00164164596609	0.00440357466649	0.000605091412024	0.00377790250853	0.00326218458348	0.000842387195715	0.00684369602763	0.0124703344121	0.0187900909268	0.00737959606422	0.00524588748327	0.00289142068013	0.00101623818893	0.00410163417741	0.00192753340697	0.000884993956139
k__Bacteria;p__Proteobacteria;c__Betaproteobacteria;o__Burkholderiales;f__Oxalobacteraceae;g__Cupriavidus	0.000539968465842	0.000172804838535	0.0116346838777	0.00317350661687	0.000259005849215	0.00289273147249	0.00101489958972	0.00131763689383	0.00146785822216	0.000669922634741	0.00591511592764	0.00321897684065	0.000669589822235	0.00805267702936	0.0126213592233	0.0119003909203	0.00694804073882	0.00278485384914	0.00157517693768	0.000216220891263	0.00498672365779	0.00383340913521	0.00200742531514
k__Bacteria;p__Actinobacteria;c__Actinobacteria;o__Actinomycetales;f__Actinomycetaceae;g__Mobiluncus	4.31974772673e-05	0.00118803326493	0.0012519696937	0.000734008333153	0	0.00423115946722	0.00632692722954	0	0	0.00406275662359	0.00738310090238	0	0.00386634123161	0	0.00330097087379	2.15978056629e-05	0	0.0414921635508	0	0.00205409846699	0	0.00019491910857	0.0114833362114
k__Bacteria;p__Proteobacteria;c__Gammaproteobacteria;o__Pseudomonadales;f__Moraxellaceae;g__Moraxella	0	0	0	0	0	0.000172700386417	0	0	0	0	4.31760286689e-05	0	0	0.000215889464594	0	0.000777521003866	0	0.000151116100341	4.31555325393e-05	0.00471361542952	0.00265526844116	0.0749788837632	0
k__Bacteria;p__Actinobacteria;c__Actinobacteria;o__Actinomycetales;f__Actinomycetaceae;g__Arcanobacterium	0.00153351044299	0.00077762177341	0.00589289183414	0.00140325122515	0.00021583820768	0.014506832459	0.00138199093068	0	0.00679963735267	0.019146821109	0.000345408229351	0	0.0115342246798	4.31778929188e-05	0.00265372168285	0.00157663981339	0.00479026411186	0.00561288372695	0	0.00101623818893	0	0	0.000172681747539
k__Bacteria;p__Proteobacteria;c__Betaproteobacteria;o__Burkholderiales;f__Comamonadaceae;g__Delftia	0.000971943238515	0.000129603628902	0.00923867291212	0.00703784460612	0.000323757311519	0.00418798437062	0.00112286763118	0.00108003024085	0.00269826879074	0.000561870596879	0.00302232200682	0.00224680262703	0.00047519277707	0.0052677029361	0.00776699029126	0.0102157620786	0.00444501985154	0.00239626959112	0.00122993267737	0.00051893013903	0.0020292295404	0.00350854395426	0.000561215679503
k__Bacteria;p__Firmicutes;c__Clostridia;o__Clostridiales;f__Lachnospiraceae;g__Unclassified_Lachnospiraceae	0.000215987386337	0.000172804838535	0.00341053813111	0.0018134323525	6.47514623039e-05	0.000410163417741	0.000604621032174	0.001533642942	0.00010793075163	0.000842805895319	0.00146798497474	0.00116660905634	0.00012959803011	0.00375647668394	0.0014455231931	0.0300209498715	0.000561021923011	0.000733992487371	0.000172622130157	0.00367575515146	0.0123264900805	0.00589088861456	0
k__Bacteria;p__Actinobacteria;c__Actinobacteria;o__Bifidobacteriales;f__Bifidobacteriaceae;g__Bifidobacterium	0	0	0.000280613896864	0	0.000539595519199	0.000453338514345	0	0	0	0	0.000755580501705	8.6415485655e-05	2.1599671685e-05	0.000539723661485	0	0	0	0.000431760286689	0.000107888831348	0.000475685960778	0.00090667702869	0.0616594113443	6.47556553272e-05
k__Bacteria;p__Firmicutes;c__Bacilli;o__Lactobacillales;f__Streptococcaceae;g__Streptococcus	0.00732197239681	6.48018144508e-05	0.000518056424979	4.31769607737e-05	0	0	0.00010796804146	0	0.000518067607823	2.16104075723e-05	0.000733992487371	0.000129623228483	0	0.000518134715026	0.00114347357066	0.000410358307596	0.00338770930433	0.000215880143344	8.63110650785e-05	0.00110272654544	0.0437579604084	0.00415827431616	6.47556553272e-05
k__Bacteria;p__Firmicutes;c__Bacilli;o__Lactobacillales;f__Aerococcaceae;g__Aerococcus	0.000928745761248	0	0.00073391326872	0	0	0	0.00598142949687	0.00315368830327	0.0110521089669	0.00434369192203	0.00904537800613	0.0204372623574	0.00226796552692	0.000885146804836	0.000215749730313	4.31956113259e-05	0	0	0	0	4.31750966043e-05	0.00181924501332	0.000215852184424
k__Bacteria;p__Actinobacteria;c__Actinobacteria;o__Actinomycetales;f__Microbacteriaceae;g__Cryocola	0.000626363420376	0.000108003024085	0.00224491117491	0.00265538308758	0.000474844056895	0.00131684044643	0.000647808248758	0.000950426611945	0.00600094979061	0.000216104075723	0.00181339320409	0.000842550985137	0.000194397045165	0.00198618307427	0.0144120819849	0.00578821191767	0.00455290868289	0.0020076853331	0.00118677714483	0.000259465069515	0.0020076419921	0.00088796482793	0.000345363495079
k__Bacteria;p__Fusobacteria;c__Fusobacteriia;o__Fusobacteriales;f__Fusobacteriaceae;g__Cetobacterium	0.000345579818139	0.000108003024085	0.00671314784035	0.000928304656635	6.47514623039e-05	0.0010362023185	0.000172748866336	0.000669618749325	8.63446013038e-05	0	0.00192133327577	0.000324058071206	0.000194397045165	0.00118739205527	0.000862998921251	0.0034988445174	0.00058259968928	0.000712404473037	0.000409977559123	0.000194598802136	0.000971439673596	0.0282416130639	8.63408737696e-05
k__Bacteria;p__Proteobacteria;c__Betaproteobacteria;o__Neisseriales;f__Neisseriaceae;g__Unclassified_Neisseriaceae	0	0	0.000410128003108	0.00120895490166	0	0	0	0	0	0	0.000151116100341	0.00017283097131	0	0	0.00522114347357	0	0	0.0337204783904	0.00826428448127	6.48662673788e-05	0	0	0
k__Bacteria;p__Firmicutes;c__Bacilli;o__Lactobacillales;f__Lactobacillaceae;g__Lactobacillus	0.000151191170436	0	0.000669156215598	0.00155437058785	0.000172670566144	0.000366988321136	0.00010796804146	8.64024192677e-05	0	6.48312227169e-05	0.000669228444368	0.000108019357069	6.4799015055e-05	0.000798791018998	0.00161812297735	0.00462193041187	0.000755221819437	0	0.000388399792853	0.000951371921555	0.0010146147702	0.0332012214931	0
k__Bacteria;p__Actinobacteria;c__Actinobacteria;o__Actinomycetales;f__Nocardiaceae;g__Rhodococcus	6.4796215901e-05	0	0.00205064001554	0.00379957254809	0	0.00682166526348	0.000604621032174	0.000669618749325	0.00278461339205	0.00114535160133	0.00151116100341	0.00194434842724	0.0008639868674	0.00144645941278	0.00586839266451	0.00837994859722	0.00463921974797	0.00127369284573	0.00211462109442	0.00017297671301	0.000194287934719	0.00015160375111	0.000259022621309
k__Bacteria;p__Proteobacteria;c__Alphaproteobacteria;o__Rhizobiales;f__Methylobacteriaceae;g__Methylobacterium	0.00131752305665	6.48018144508e-05	0.00384225181859	0.00367004166577	0.000259005849215	0.00157589102606	0.00103649319801	0.00129603628902	0.00677805120235	0.000172883260578	0.00157592504641	0.0017283097131	0.000237596388535	0.00233160621762	0.00554476806904	0.00386600721367	0.00319350940791	0.00226674150512	0.00185568789919	4.32441782525e-05	0.00211557973361	0.0015160375111	0.000323778276636
k__Bacteria;p__Proteobacteria;c__Betaproteobacteria;o__Burkholderiales;f__Comamonadaceae;g__Ramlibacter	0	0	0	0	0	0	0.00434031526668	0.00181445080462	0.00865604628071	0.00112374119376	0.0110746513536	0.00572502592465	0.00278635764736	0	0	2.15978056629e-05	0	0	0	0.00105948236719	0.00768516719556	0.00073636107682	0.00155413572785
k__Bacteria;p__Firmicutes;c__Bacilli;o__Lactobacillales;f__Aerococcaceae;g__Alloiococcus	4.31974772673e-05	4.32012096339e-05	0.0018347831718	0.000518123529285	0.000410092594591	0.000647626449064	0.00200820557115	0.00568095906685	0.000518067607823	0.00505683537192	0.0052027114546	0.00375907362599	0.0180141261853	0.000647668393782	0.000970873786408	0.000151184639641	0	0.00038858425802	0.000409977559123	4.32441782525e-05	0.000129525289813	0	6.47556553272e-05
k__Bacteria;p__Actinobacteria;c__Coriobacteriia;o__Coriobacteriales;f__Coriobacteriaceae;g__Collinsella	0	6.48018144508e-05	0.000215856843741	0.000431769607737	0.000172670566144	4.31750966043e-05	0	0	0	0	0	0	0	0	0	0.00107989028315	0.000151044363887	0.000129528086007	0	0.000108110445631	2.15875483021e-05	0.0409330127997	4.31704368848e-05
k__Bacteria;p__Proteobacteria;c__Betaproteobacteria;o__Rhodocyclales;f__Rhodocyclaceae;g__Azospira	0.000669560897644	0.000216006048169	0.00448982234982	0.00276332548952	0.000151086745376	0.00120890270492	0.00127402288922	0.000756021168593	0.000949790614342	0.000237714483295	0.00189974526143	0.000907362599378	0.000237596388535	0.00289291882556	0.00517799352751	0.00853113323686	0.0031287761091	0.0019429212901	0.00105731054721	0.000562174317283	0.00189970425059	0.00134277608126	0.000669141771715
k__Bacteria;p__Proteobacteria;c__Alphaproteobacteria;o__Rhizobiales;f__Unclassified_Rhizobiales;g__Unclassified_Rhizobiales	0.000475172249941	8.64024192677e-05	0.00338895244674	0.00431769607737	0.000280589669983	0.00170541631587	0.000798963506802	0.000950426611945	0.00280619954237	0.000216104075723	0.00222356547645	0.00105858969927	0.000453593105385	0.00317357512953	0.00526429341963	0.00477311505151	0.00353875366822	0.00174862916109	0.00114362161229	0.00051893013903	0.00140319063964	0.00149437983237	0.000302193058194
k__Bacteria;p__Proteobacteria;c__Alphaproteobacteria;o__Rhizobiales;f__Rhizobiaceae;g__Agrobacterium	0.000475172249941	0	0.00131672674682	0.000539712009672	0.000172670566144	0.000561276255856	0.00259123299503	0.000259207257803	0.00533177913051	0.00133984526948	0.0126937524287	0.00326218458348	0.00170637406311	0.00036701208981	0.00153182308522	0.000302369279281	0.000755221819437	0.000669228444368	0.000345244260314	0.000670284762914	0.00349718282495	0.0012994607238	0.000280607839751
k__Bacteria;p__Bacteroidetes;c__Bacteroidia;o__Bacteroidales;f__Unclassified_Bacteroidales;g__Unclassified_Bacteroidales	6.4796215901e-05	0.000410411491522	0.00513739288104	0.00041018112735	0	0.00289273147249	0.000194342474628	0.00177124959499	0	0.00075636426503	0.000345408229351	0.000410473556861	6.4799015055e-05	0.000151122625216	0	0.000496749530248	0.000323666494045	0.00168386511809	0	0.00322169127981	0.0192560930855	0.00155935286856	0
k__Bacteria;p__Proteobacteria;c__Alphaproteobacteria;o__Rhizobiales;f__Phyllobacteriaceae;g__Aminobacter	0.000431974772673	0.00028080786262	0.00528849267166	0.00254744068565	0.000194254386912	0.00110096496341	0.000410278557547	0.000626417539691	0.00263351033977	0.000216104075723	0.00230991753379	0.000712927756654	0.000280795731905	0.00220207253886	0.00625674217907	0.00278611693052	0.00474710857932	0.00183498121843	0.000884688417055	0.00051893013903	0.00110096496341	0.00067138804063	0.000323778276636
k__Bacteria;p__Proteobacteria;c__Betaproteobacteria;o__Rhodocyclales;f__Rhodocyclaceae;g__Zoogloea	0.000734357113545	0	0.00310833854987	0.00300079877377	0.000345341132287	0.00155430347775	0.000626214640466	0.00056161572524	0.00114406596728	0.000194493668151	0.00185656923276	0.000669720013826	0.000194397045165	0.00246113989637	0.00690399137001	0.00626336364225	0.00200673226308	0.00144639696041	0.00118677714483	0.000216220891263	0.00159747857436	0.00095293786412	0.000496460024175
k__Bacteria;p__Firmicutes;c__Clostridia;o__Clostridiales;f__Peptostreptococcaceae;g__Unclassified_Peptostreptococcaceae	0	4.32012096339e-05	0.000647570531224	0.000539712009672	0	0	0.00077736989851	0.000950426611945	0.000733929111082	0.00110213078619	0.00233150554812	0.00196595229865	0.00017279737348	0.000561312607945	0.000647249190939	0.000928705643507	2.15777662696e-05	8.63520573378e-05	0	0.00101623818893	0.00284955637588	0.0141641218894	0.00787860473148
k__Bacteria;p__Proteobacteria;c__Gammaproteobacteria;o__Pasteurellales;f__Pasteurellaceae;g__Haemophilus	0	0	6.47570531224e-05	2.15884803869e-05	0	2.15875483021e-05	0	0	4.31723006519e-05	4.32208151446e-05	6.47640430033e-05	0.000129623228483	0	0.000280656303972	0	0	0.000107888831348	0	0.000647332988089	0.000756773119419	0.0303520929128	0.00309704805839	0
k__Bacteria;p__Proteobacteria;c__Betaproteobacteria;o__Burkholderiales;f__Oxalobacteraceae;g__Herbaspirillum	0.000431974772673	4.32012096339e-05	0.00280613896864	0.00248267524449	0.000280589669983	0.00233145521663	0.00077736989851	0.000583216330057	0.00196433967966	0.000432208151446	0.00142480894607	0.00153387487038	0.00025919606022	0.00328151986183	0.00222222222222	0.00555063605538	0.00122993267737	0.00151116100341	0.00151044363887	8.6488356505e-05	0.00254733069965	0.00097459554285	0.000453289587291
k__Bacteria;p__Actinobacteria;c__Actinobacteria;o__Actinomycetales;f__Actinomycetaceae;g__Actinomyces	0	0.000108003024085	0	0	0	0	0	0.00110163084566	0	0.000129662445434	0	0.00226840649844	0	0.000474956822107	0	0.00213818276063	0.000496288624202	0	6.47332988089e-05	0.0051893013903	0.000885089480388	0	0.0213046106027
k__Bacteria;p__Firmicutes;c__Clostridia;o__Clostridiales;f__Lachnospiraceae;g__Blautia	0	4.32012096339e-05	0.000215856843741	0.000453358088124	0	0	0	4.32012096339e-05	6.47584509779e-05	0.000172883260578	0.000453348301023	0	0	0.00107944732297	0.000409924487594	0.00118787931146	6.47332988089e-05	8.63520573378e-05	0	0.000216220891263	0.000820326835481	0.026227448942	0
k__Bacteria;p__Proteobacteria;c__Alphaproteobacteria;o__Rhizobiales;f__Bradyrhizobiaceae;g__Unclassified_Bradyrhizobiaceae	0.000194388647703	8.64024192677e-05	0.00362639497485	0.00325986053842	0.000237422028447	0.00170541631587	0.000647808248758	0.000367210281888	0.0010793075163	0.000129662445434	0.00205086136177	0.00129623228483	0.000237596388535	0.00125215889465	0.00437971952535	0.00261333448522	0.00200673226308	0.00120892880273	0.000927843949594	0.000259465069515	0.00168382876757	0.0012994607238	0.000194266965982
k__Bacteria;p__Proteobacteria;c__Gammaproteobacteria;o__Pseudomonadales;f__Pseudomonadaceae;g__Pseudomonas	0.000172789909069	0	0.00254711075615	0.000928304656635	0.000129502924608	0.00112255251171	0.000950118764846	0.000907225402311	0.00271985494107	0.0011669620089	0.00287120590648	0.00103698582786	0.00038879409033	0.0013816925734	0.00286947141316	0.00412518088162	0.00209304332815	0.000237468157679	0.000863110650785	0.000908127743303	0.00228828012003	0.00041149589587	0.000215852184424
k__Bacteria;p__Actinobacteria;c__Actinobacteria;o__Actinomycetales;f__Actinomycetaceae;g__Unclassified_Actinomycetaceae	0	0.00257047197322	0.000345370949986	0.000151119362708	0.00362608188902	4.31750966043e-05	0.00714748434463	0.00812182741117	0.00218020118292	0.00028093529844	0.000237468157679	0.00352143104044	0	0.000172711571675	0	0.000107989028315	0	0	0	2.16220891263e-05	0	0	0
k__Bacteria;p__Firmicutes;c__Clostridia;o__Clostridiales;f__Lachnospiraceae;g__Dorea	8.63949545347e-05	4.32012096339e-05	0.0011656269562	0.000215884803869	0	0.000280638127928	8.63744331678e-05	0.000388810886705	0	0.000194493668151	0.00140322093174	0.000496889042516	0	0.00252590673575	0	0.000475151724585	0	0	0.000280510961505	0.00190274384311	0.00425274701552	0.0143157256405	0
k__Bacteria;p__Firmicutes;c__Bacilli;o__Bacillales;f__Planococcaceae;g__Unclassified_Planococcaceae	0.00131752305665	0	0.00207222569992	0.000841950735088	6.47514623039e-05	0.000949852125294	0.000410278557547	0.00056161572524	0.000194275352934	4.32208151446e-05	0.000345408229351	0.000259246456965	0.000367194418645	0.000453367875648	0.000906148867314	0.000323967084944	0.000345244260314	0.000345408229351	0.000194199896427	4.32441782525e-05	0.00110096496341	0.0159400515453	8.63408737696e-05
k__Bacteria;p__Proteobacteria;c__Alphaproteobacteria;o__Sphingomonadales;f__Unclassified_Sphingomonadales;g__Unclassified_Sphingomonadales	0.000388777295406	6.48018144508e-05	0.00390700887172	0.00777185293927	0.000129502924608	0.000388575869439	0.000410278557547	0.000194405443352	0.00144627207184	8.64416302891e-05	0.00148957298908	0.000432077428275	6.4799015055e-05	0.00211571675302	0.00211434735707	0.00105829247748	0.00194199896427	0.000820344544709	0.000151044363887	0.000194598802136	0.00090667702869	0.00088796482793	0.000129511310654
k__Bacteria;p__Firmicutes;c__Clostridia;o__Clostridiales;f__Lachnospiraceae;g__Coprococcus	0	0	0.000690741899972	4.31769607737e-05	0	4.31750966043e-05	0	0.000475213305973	0.000280619954237	0.000194493668151	0.000323820215017	0.000453681299689	0	0	0.00129449838188	0.00203019373232	0.000517866390471	0	0	0.000583796406409	0.00189970425059	0.0177809542373	0
k__Bacteria;p__Proteobacteria;c__Deltaproteobacteria;o__Desulfovibrionales;f__Desulfovibrionaceae;g__Unclassified_Desulfovibrionaceae	0	0	0	0	0	0	0.000172748866336	0.000756021168593	0	0.000259324890867	0.000151116100341	0.00112340131352	0	0	0	0.00684650439515	0	0	0	0.00438928409263	0.0106642488613	0.00062807268317	0
k__Bacteria;p__Actinobacteria;c__Actinobacteria;o__Actinomycetales;f__Micrococcaceae;g__Arthrobacter	4.31974772673e-05	4.32012096339e-05	0.000323785265612	0	0.021022641428	0.000410163417741	0.000215936082919	0.000108003024085	0.000345378405215	2.16104075723e-05	0	0.00017283097131	0	0	0	2.15978056629e-05	0.000841532884516	8.63520573378e-05	0	0.000129732534758	0.000431750966043	0.00010828839365	0
k__Bacteria;p__Bacteroidetes;c__Bacteroidia;o__Bacteroidales;f__Rikenellaceae;g__Unclassified_Rikenellaceae	0	0	0	0.000280650245029	0	0	2.15936082919e-05	0.000712819958959	8.63446013038e-05	0.000259324890867	0.000366996243686	0.000259246456965	2.1599671685e-05	0.000539723661485	0.000237324703344	0.00375801818535	6.47332988089e-05	0	0	0.00216220891263	0.0137944433651	0.00077967643428	0
k__Bacteria;p__Tenericutes;c__Mollicutes;o__Acholeplasmatales;f__Acholeplasmataceae;g__Acholeplasma	4.31974772673e-05	0.000972027216762	0.000820256006217	0	0	0.00699436564989	0	0	0	0.00177205342093	2.15880143344e-05	0	0	0	0	0	0	0.012391520228	0	0	0	0	8.63408737696e-05
k__Bacteria;p__Verrucomicrobia;c__Verrucomicrobiae;o__Verrucomicrobiales;f__Verrucomicrobiaceae;g__Akkermansia	0	0	0.000971355796836	0.000453358088124	8.63352830718e-05	0.000194287934719	0.000388684949255	0.00120963386975	0.000194275352934	0.000216104075723	0.000733992487371	0.00086415485655	6.4799015055e-05	0.000151122625216	0	0.00321807304378	0	0.000280644186348	0	0.00294060412117	0.00969280918766	0.00088796482793	0.000129511310654
k__Bacteria;p__GN02;c__3BR-5F;o__Unclassified_3BR-5F;f__Unclassified_3BR-5F;g__Unclassified_3BR-5F	0.000388777295406	0	0.000971355796836	0.00397228039118	0.000129502924608	0.000863501932086	0.000388684949255	0.000259207257803	0.000388550705867	0.000151272853006	0.000647640430033	0.000280850328379	0.000194397045165	0.00192141623489	0.00323624595469	0.00386600721367	0.00105731054721	0.00058287638703	0.000776799585707	8.6488356505e-05	0.000561276255856	0.00084464947047	0.000172681747539
k__Bacteria;p__Firmicutes;c__Clostridia;o__Clostridiales;f__Veillonellaceae;g__Dialister	0.000259184863604	0	0	0	0	0.0010577898668	0	0	0	0	0	0	0	0.00746977547496	0	0.00138225956243	0.00368979803211	0.000172704114676	0	0.00462712707302	0	0.0028154982349	0.000194266965982
k__Bacteria;p__Proteobacteria;c__Gammaproteobacteria;o__Pseudomonadales;f__Moraxellaceae;g__Enhydrobacter	0.000302382340871	0	0.00289248170613	0.000885127695861	0	0.000280638127928	0.000561433815591	0.000367210281888	0.00118723826793	0.000259324890867	0.00157592504641	8.6415485655e-05	0.00012959803011	0.00241796200345	0.00396979503776	0.00146865078508	0.000647332988089	0.00097146064505	0.000280510961505	0.000281087158641	0.00159747857436	0.00080133411301	0.000474874805733
k__Bacteria;p__Bacteroidetes;c__Bacteroidia;o__Bacteroidales;f__S24-7;g__Unclassified_S24-7	0.000194388647703	0	0.000885013059339	0.000453358088124	0	0.000712389093971	4.31872165839e-05	0	0	0.000151272853006	0	0	8.639868674e-05	0.0045768566494	0.00228694714132	0.00920066521241	0.000927843949594	0.000345408229351	0.000172622130157	0.000324331336894	0.000755564190575	0	0.000107926092212
k__Bacteria;p__Bacteroidetes;c__Bacteroidia;o__Bacteroidales;f__Bacteroidaceae;g__5-7N15	4.31974772673e-05	0	0	0.000194296323482	0	4.31750966043e-05	0.00010796804146	0.00110163084566	0.000129516901956	0.00103729956347	0.000129528086007	0.000432077428275	8.639868674e-05	0.000107944732297	0	0.00498909310814	0.000151044363887	0	0	0.00374062141884	0.00818168080651	0.00073636107682	0
k__Bacteria;p__Firmicutes;c__Clostridia;o__Clostridiales;f__Ruminococcaceae;g__Ruminococcus	6.4796215901e-05	0.000302408467437	0.00177002611868	0.00118736642128	0	0.00362670811476	0.000280716907795	0.000756021168593	0.000129516901956	6.48312227169e-05	0.000755580501705	0.00034566194262	0	0	0.000388349514563	0.000453553918922	0	0.00276326583481	0	0.000389197604273	0.00455497269175	0.00246897537522	6.47556553272e-05
k__Bacteria;p__Actinobacteria;c__Actinobacteria;o__Actinomycetales;f__Streptomycetaceae;g__Streptomyces	0.000323981079505	4.32012096339e-05	0.00233125391241	0.00189978627404	4.31676415359e-05	0.000820326835481	0.000302310516087	0.00028080786262	0.00021586150326	6.48312227169e-05	0.00110098873106	0.000216038714138	6.4799015055e-05	0.00237478411054	4.31499460626e-05	0.00533465799875	0.00176937683411	0.000539700358361	0.000237355428966	0.000324331336894	0.000690801545668	0.00060641500444	0.000107926092212
k__Bacteria;p__Proteobacteria;c__Gammaproteobacteria;o__Xanthomonadales;f__Sinobacteraceae;g__Unclassified_Sinobacteraceae	0.000129592431802	0	0.00196429727805	0.00177025539172	0.00010791910384	0.000323813224532	0.000302310516087	0.000129603628902	0.000302206104563	6.48312227169e-05	0.000410172272354	0.000626512270999	0	0.0013816925734	0.00280474649407	0.001922204704	0.00157517693768	0.000323820215017	0.00185568789919	0.000194598802136	0.00192129179889	0.00075801875555	0.000582800897945
k__Bacteria;p__Firmicutes;c__Clostridia;o__Clostridiales;f__Ruminococcaceae;g__Faecalibacterium	6.4796215901e-05	0	0	0.000107942401934	0	0.000194287934719	0.000129561649752	0	0	0.000108052037861	0.000237468157679	0.00034566194262	6.4799015055e-05	0.000302245250432	0.000107874865156	0.00298049718149	0.000668910754359	0	0	0.000778395208545	0.000323813224532	0.0124748229485	0
k__Bacteria;p__Firmicutes;c__Clostridia;o__Clostridiales;f__Peptococcaceae;g__Peptococcus	0.0019222877384	0	0	0	0	0	0	0	0	0	0.00174862916109	0	0.000583191135495	0	0	0.00166303103605	0.00235197652339	0.00267691377747	0	0.0033730459037	8.63501932086e-05	0.004331535746	0.000107926092212
k__Bacteria;p__Cyanobacteria;c__Chloroplast;o__Streptophyta;f__Unclassified_Streptophyta;g__Unclassified_Streptophyta	0.000151191170436	0	0.00306516718113	0.0013168973036	0.000237422028447	0.000690801545668	0.000323904124379	0.00028080786262	0.00135992747053	0.000129662445434	0.000949872630715	0.000280850328379	0.000107998358425	0.000755613126079	0.00211434735707	0.000604738558562	0.00110046607975	0.000906696602047	0.00058259968928	0.00118921490194	0.00148954083285	0.00015160375111	0.000237437402867
k__Bacteria;p__Firmicutes;c__Clostridia;o__Clostridiales;f__Peptococcaceae;g__Unclassified_Peptococcaceae	0	0	0.000107928421871	0	0	0.000172700386417	6.47808248758e-05	0.000583216330057	0	0.000345766521157	0.000259056172013	0.000388869685448	0	0	0	0.0032612686551	0	0	0	0.00222707518	0.00893724499709	0.00073636107682	0
k__Bacteria;p__Actinobacteria;c__Actinobacteria;o__Actinomycetales;f__Microbacteriaceae;g__Microbacterium	0.000107993693168	0	0.000302199581238	0.00315191813648	0.000259005849215	0.000410163417741	0.00077736989851	0.000669618749325	0.00105772136597	0.000432208151446	0.00120892880273	0.00118821292776	0.00021599671685	0.000496545768566	0.00215749730313	0.000842314420855	0.000625755221819	0.000259056172013	0.000323666494045	0.000302709247768	0.00116572760832	0.00047646893206	0.000129511310654
k__Bacteria;p__Proteobacteria;c__Gammaproteobacteria;o__Aeromonadales;f__Aeromonadaceae;g__Unclassified_Aeromonadaceae	0.000107993693168	0	0.00373432339672	0.000259061764642	8.63352830718e-05	0.000129525289813	0.00010796804146	4.32012096339e-05	0.00021586150326	0.000151272853006	0.000798756530374	0.000475285171103	0	0.000280656303972	0.00274002157497	0.00228936740027	0.00112204384602	0.00116575277406	0.000431555325393	0.000151354623884	0.000928264576992	0.00088796482793	0.000107926092212
k__Bacteria;p__Firmicutes;c__Bacilli;o__Bacillales;f__Bacillaceae;g__Bacillus	0.000323981079505	0.000194405443352	0.00101452716558	6.47654411606e-05	0.000431676415359	0.000323813224532	0.000259123299503	6.48018144508e-05	0.00021586150326	0.000302545706012	0.000366996243686	0.000453681299689	8.639868674e-05	0.00196459412781	0.00066882416397	0.00358523574005	0.00293457621267	0.000151116100341	0.000453133091662	0.00034595342602	0.00131684044643	0.00012994607238	2.15852184424e-05
k__Bacteria;p__Bacteroidetes;c__Bacteroidia;o__Bacteroidales;f__Bacteroidaceae;g__Bacteroides	6.4796215901e-05	0	0.00107928421871	0.00120895490166	4.31676415359e-05	0.000215875483021	0.00010796804146	0.000151204233719	8.63446013038e-05	0.000172883260578	0.000259056172013	0.000151227099896	0.00034559474696	0.000755613126079	0.00157497303128	0.00144705297942	0.000712066286898	0.000366996243686	0.00135939927499	0.00417306320137	0.000669213997366	0.00025989214476	2.15852184424e-05
k__Bacteria;p__Firmicutes;c__Clostridia;o__Clostridiales;f__Christensenellaceae;g__Unclassified_Christensenellaceae	0	4.32012096339e-05	0.000863427374965	0	0	0	0	0.000475213305973	0.000151103052282	0.000302545706012	0.000474936315358	0.000410473556861	0	0.0013816925734	0	0.00164143323038	0	0	0	0.000843261475924	0.00777151738877	0.00051978428952	0
k__Bacteria;p__Bacteroidetes;c__Bacteroidia;o__Bacteroidales;f__Rikenellaceae;g__Blvii28	0	0.000151204233719	0.000215856843741	0	0	0	0	0	0	0	0	0	0	0	0	0	0	0.0142265014464	0	0	0	0	6.47556553272e-05
k__Bacteria;p__SR1;c__Unclassified_SR1;o__Unclassified_SR1;f__Unclassified_SR1;g__Unclassified_SR1	0	0	0	4.31769607737e-05	0	0	0	0	0	0	0	0	0	0.00746977547496	0	0	0	0.00129528086007	0	0.00536227810331	0	0	0
k__Bacteria;p__Bacteroidetes;c__Cytophagia;o__Cytophagales;f__Cytophagaceae;g__Hymenobacter	0	0	0	0	0	0	0	0	0	0	0	0	0.0139101885651	4.31778929188e-05	0	0.000215978056629	0	0	0	0	0	0	0
k__Bacteria;p__Proteobacteria;c__Gammaproteobacteria;o__Pasteurellales;f__Pasteurellaceae;g__Actinobacillus	0.0123112810212	0	0.00168368338118	0	0	0.000129525289813	0	0	0	0	0	0	0	0	0	0	0	0	0	0	0	0	0
k__Bacteria;p__Lentisphaerae;c__[Lentisphaeria];o__Victivallales;f__Victivallaceae;g__Unclassified_Victivallaceae	0	0	0.000323785265612	0	0	0	4.31872165839e-05	0.000907225402311	0	0.000237714483295	0.000345408229351	0.000388869685448	0	0	0	0.00490270188549	0	0	0	0.00140543579321	0.00461973533666	0.00023823446603	0
k__Bacteria;p__Proteobacteria;c__Deltaproteobacteria;o__Myxococcales;f__Myxococcaceae;g__Unclassified_Myxococcaceae	4.31974772673e-05	0	0.0013383124312	0.0013168973036	0.000151086745376	0.000323813224532	0	0.000194405443352	0.000194275352934	0.000108052037861	0.000280644186348	0.000237642585551	2.1599671685e-05	0.000841968911917	0.000733549083064	0.00421157210427	0.000280510961505	0.000949872630715	0.000409977559123	0.000237842980389	0.000820326835481	0.00051978428952	6.47556553272e-05
k__Bacteria;p__Firmicutes;c__Clostridia;o__Clostridiales;f__Ruminococcaceae;g__Oscillospira	4.31974772673e-05	0	0.000928184428087	0.000259061764642	0	0.000151112838115	0	0.000669618749325	0	0.000151272853006	0.000280644186348	0.000540096785344	4.319934337e-05	0.000280656303972	0.000776699029126	0.000410358307596	0.000151044363887	8.63520573378e-05	2.15777662696e-05	0.00118921490194	0.00617403881441	0.00077967643428	0
k__Bacteria;p__Actinobacteria;c__Actinobacteria;o__Actinomycetales;f__Brevibacteriaceae;g__Brevibacterium	0.000151191170436	0	0.000712327584346	0.00500852744975	0	0	0.000129561649752	0.000172804838535	0.000496481457497	0	8.63520573378e-05	0	8.639868674e-05	0.000151122625216	0.00105717367853	0.00215978056629	0.00146728810634	0.000107940071672	0.000129466597618	6.48662673788e-05	0.000777151738877	8.663071492e-05	0
k__Bacteria;p__Verrucomicrobia;c__Verruco-5;o__WCHB1-41;f__RFP12;g__Unclassified_RFP12	0	0	4.31713687482e-05	0	0	0	2.15936082919e-05	0.00084242358786	4.31723006519e-05	0.000497039374163	0.000474936315358	0.000777739370895	2.1599671685e-05	0	0	0.00393080063066	0	4.31760286689e-05	0	0.00116759281282	0.00464132288496	0.00030320750222	0
k__Bacteria;p__Proteobacteria;c__Alphaproteobacteria;o__Caulobacterales;f__Caulobacteraceae;g__Brevundimonas	4.31974772673e-05	6.48018144508e-05	0	0	8.63352830718e-05	0.000107937741511	0.000842150723386	0.00056161572524	0.00218020118292	0.000453818559018	0.00228832951945	0.000604908399585	0.000323995075275	0	0.000388349514563	0.000410358307596	0.00138097704126	6.47640430033e-05	0	0.00034595342602	0.00123049025322	0.0006497303619	0.000151096529097
k__Bacteria;p__Spirochaetes;c__Spirochaetes;o__Spirochaetales;f__Spirochaetaceae;g__Treponema	0	0.000259207257803	0.00146782653744	0.00069083137238	0	0.00114414006001	4.31872165839e-05	0	0.000518067607823	0.000734753857458	0	0.000777739370895	0.000539991792125	0.00112262521589	0	0.000928705643507	0	0.000733992487371	0	0.000281087158641	0.00209399218531	0.00012994607238	0.000690726990157
k__Bacteria;p__[Thermi];c__Deinococci;o__Deinococcales;f__Deinococcaceae;g__Deinococcus	0.000172789909069	0	0.00144624085307	0.000734008333153	0.00010791910384	0.000863501932086	0.000302310516087	0.000259207257803	0.000302206104563	6.48312227169e-05	0.000453348301023	0.000302454199793	0.000151197701795	0.000604490500864	0.00157497303128	0.001922204704	0.00118677714483	0.000259056172013	0.000151044363887	4.32441782525e-05	0.000539688707553	0.00036818053841	0.000129511310654
k__Bacteria;p__Proteobacteria;c__Deltaproteobacteria;o__Myxococcales;f__Unclassified_Myxococcales;g__Unclassified_Myxococcales	0	0	0	0.000367004166577	0	6.47626449064e-05	0.00010796804146	6.48018144508e-05	0.000496481457497	0	0.000107940071672	0	6.4799015055e-05	0.00131692573402	0.00237324703344	0.0017494222587	0	0.000712404473037	0.000237355428966	6.48662673788e-05	0.00375623340457	0.00032486518095	0
k__Bacteria;p__Actinobacteria;c__Actinobacteria;o__Actinomycetales;f__Nocardioidaceae;g__Aeromicrobium	0	0	0.000345370949986	0	0.000777017547646	4.31750966043e-05	0.00066940185705	0.000345609677071	0.00189958122868	0.000410597743873	0.0032597901645	0.00192274455582	0.00034559474696	0	8.62998921251e-05	2.15978056629e-05	0	0	0	0.000389197604273	0.000626038900762	0.00010828839365	0.000345363495079
k__Bacteria;p__Bacteroidetes;c__Flavobacteriia;o__Flavobacteriales;f__Flavobacteriaceae;g__Unclassified_Flavobacteriaceae	0	0.000712819958959	0	0.000388592646964	0	0	0	0	0	0.00734753857458	4.31760286689e-05	0	0	0	0.00217907227616	2.15978056629e-05	0	0.000129528086007	0	0	0	0	0.000582800897945
k__Bacteria;p__Planctomycetes;c__Phycisphaerae;o__Phycisphaerales;f__Unclassified_Phycisphaerales;g__Unclassified_Phycisphaerales	0.000129592431802	0.000151204233719	0.000647570531224	0.00105783553896	4.31676415359e-05	0.000215875483021	0.000215936082919	0.000172804838535	0.000259033803911	4.32208151446e-05	0.000410172272354	0.00034566194262	0.00012959803011	0.00105785837651	0.00129449838188	0.00153344420207	0.00183411013292	0.000733992487371	0.000388399792853	0.000129732534758	0.000259050579626	0.00028154982349	6.47556553272e-05
k__Bacteria;p__Gemmatimonadetes;c__Gemm-1;o__Unclassified_Gemm-1;f__Unclassified_Gemm-1;g__Unclassified_Gemm-1	0	0	0.000280613896864	0	0	0	0	0	0	0	0	0	0	0	6.47249190939e-05	0.00127427053411	0.000280510961505	0	0.000258933195236	0	0.00796580532349	0.00101791090031	0
k__Bacteria;p__Proteobacteria;c__Alphaproteobacteria;o__Sphingomonadales;f__Sphingomonadaceae;g__Sphingobium	0.00023758612497	6.48018144508e-05	0.000971355796836	0.000949893137022	0	0.000194287934719	8.63744331678e-05	0.000216006048169	0.000345378405215	0.000237714483295	0.00077716851604	0.00017283097131	4.319934337e-05	0.0014896373057	0.00120819848975	0.000669531975551	0.000625755221819	0.000431760286689	0.000345244260314	0.000129732534758	0.00060445135246	0.00032486518095	0.000194266965982
k__Bacteria;p__Acidobacteria;c__Solibacteres;o__Solibacterales;f__Unclassified_Solibacterales;g__Unclassified_Solibacterales	4.31974772673e-05	0	0.00127355537807	0.0013168973036	4.31676415359e-05	0.000172700386417	0.000172748866336	4.32012096339e-05	0.00010793075163	4.32208151446e-05	0.000410172272354	0.000410473556861	0	0.000151122625216	0.001380798274	0.00241895423425	0.000280510961505	0.000151116100341	0.000151044363887	4.32441782525e-05	0.0010577898668	0.00047646893206	0
k__Bacteria;p__Proteobacteria;c__Alphaproteobacteria;o__Rhodospirillales;f__Acetobacteraceae;g__Unclassified_Acetobacteraceae	4.31974772673e-05	0.000108003024085	0.00107928421871	0.000928304656635	0	0.000345400772834	0.000151155258044	6.48018144508e-05	0.000604412209127	4.32208151446e-05	0.000474936315358	0.000259246456965	0.00017279737348	0.00112262521589	0.000949298813376	0.00107989028315	0.000755221819437	0.000690816458702	0.000215777662696	0.00017297671301	0.000582863804158	0.00015160375111	0
k__Bacteria;p__Firmicutes;c__Clostridia;o__Clostridiales;f__[Mogibacteriaceae];g__Unclassified_[Mogibacteriaceae]	2.15987386337e-05	0	0.000949770112461	8.63539215475e-05	0	0	8.63744331678e-05	0.000172804838535	0	0.000151272853006	0.00107940071672	0.000777739370895	0	0	0	0.000453553918922	0	0	0	0.00257302860602	0.00345400772834	0.00017326142984	0
k__Bacteria;p__Proteobacteria;c__Alphaproteobacteria;o__Rhodospirillales;f__Rhodospirillaceae;g__Unclassified_Rhodospirillaceae	4.31974772673e-05	6.48018144508e-05	0.00140306948432	0.000518123529285	4.31676415359e-05	2.15875483021e-05	0.000172748866336	4.32012096339e-05	0.000561239908475	0	0.000410172272354	0.00017283097131	6.4799015055e-05	0.00110103626943	0.000323624595469	0.00114468370014	0.00060417745555	0.000474936315358	0.000733644053168	0.000108110445631	0.00140319063964	0.00049812661079	4.31704368848e-05
k__Bacteria;p__Firmicutes;c__Clostridia;o__Clostridiales;f__Peptostreptococcaceae;g__Peptostreptococcus	0	0.000907225402311	0	0	0	0	0	0	0	0	0	0	0	0.00313039723661	0	0.00138225956243	0	0	0	0.00443252827088	0	0	0
k__Bacteria;p__Proteobacteria;c__Alphaproteobacteria;o__Rhizobiales;f__Rhizobiaceae;g__Rhizobium	0.00023758612497	0	0.000431713687482	0.000885127695861	0	0.000453338514345	8.63744331678e-05	0.000108003024085	0.000410136856193	0.000129662445434	0.000215880143344	0.000216038714138	4.319934337e-05	0.000410189982729	0.0035167206041	0.000475151724585	0.00112204384602	0.000215880143344	0.000453133091662	0	0	0.00030320750222	6.47556553272e-05
k__Bacteria;p__Proteobacteria;c__Betaproteobacteria;o__Burkholderiales;f__Comamonadaceae;g__Comamonas	8.63949545347e-05	0	0.000496470740605	0.000474946568511	4.31676415359e-05	0.000518101159251	0.00010796804146	4.32012096339e-05	0.000345378405215	0.000151272853006	0.000259056172013	0.00051849291393	2.1599671685e-05	0.000323834196891	0.000798274002157	0.00298049718149	0.000690488520628	0.00058287638703	0.000151044363887	4.32441782525e-05	0.000237463031324	0.00023823446603	0.000388533931963
k__Bacteria;p__Acidobacteria;c__Acidobacteria-6;o__iii1-15;f__Unclassified_iii1-15;g__Unclassified_iii1-15	0	0	0.000841841690591	0	0	0	0.000280716907795	0	0	0	0	6.48116142413e-05	0	0.000345423143351	0.000970873786408	4.31956113259e-05	0	0	0	0	0.00632515165253	0.00032486518095	0
k__Bacteria;p__Firmicutes;c__Erysipelotrichi;o__Erysipelotrichales;f__Erysipelotrichaceae;g__Unclassified_Erysipelotrichaceae	0.000129592431802	0	0.00036695663436	0.000215884803869	0	0.000107937741511	8.63744331678e-05	0.000388810886705	0	0.000108052037861	0.000366996243686	8.6415485655e-05	0.00012959803011	0.000496545768566	0	0.0017494222587	0	0	6.47332988089e-05	0.000778395208545	0.00215875483021	0.00186256037078	0
k__Bacteria;p__Firmicutes;c__Bacilli;o__Bacillales;f__Bacillaceae;g__Geobacillus	0	0	0	0	0	0	0	0	0	0	0	0	0	0	0	0	0	0	0	0	0.00751246680914	0.00054144196825	0
k__Bacteria;p__Proteobacteria;c__Deltaproteobacteria;o__Desulfovibrionales;f__Desulfovibrionaceae;g__Bilophila	0	0	0	0	0	0	0	0	6.47584509779e-05	0	0	0	0.00239756355703	0	0	0	0	0.00189974526143	0.00343086483687	0	0.000215875483021	0	0
k__Bacteria;p__Actinobacteria;c__Actinobacteria;o__Actinomycetales;f__Propionibacteriaceae;g__Propionibacterium	0.000604764681743	0	0.00127355537807	0.00146801666631	0	0.000129525289813	0.000194342474628	0.000216006048169	0.000259033803911	2.16104075723e-05	0.000755580501705	4.32077428275e-05	4.319934337e-05	0.000172711571675	0.000280474649407	0.000496749530248	0	0.000129528086007	0	8.6488356505e-05	0.00131684044643	0.00017326142984	6.47556553272e-05
k__Bacteria;p__Bacteroidetes;c__[Saprospirae];o__[Saprospirales];f__Chitinophagaceae;g__Flavisolibacter	0	6.48018144508e-05	0	0	0	0	0.00190023752969	0	0.00453309156845	0.000713143449885	0	0	0	0	0	2.15978056629e-05	0	0	0	0.000259465069515	0	0	0
k__Bacteria;p__Proteobacteria;c__Alphaproteobacteria;o__Rhizobiales;f__Hyphomicrobiaceae;g__Rhodoplanes	0	4.32012096339e-05	0.000604399162475	0.0013168973036	8.63352830718e-05	0.000172700386417	0	4.32012096339e-05	6.47584509779e-05	0	0.000151116100341	0.000108019357069	6.4799015055e-05	0.000582901554404	0.0017259978425	0.00114468370014	8.63110650785e-05	0.000151116100341	0	0.000108110445631	0.000755564190575	4.331535746e-05	2.15852184424e-05
k__Bacteria;p__Firmicutes;c__Clostridia;o__Clostridiales;f__Lachnospiraceae;g__[Ruminococcus]	0	0	0.000129514106245	0.000669242891993	0	4.31750966043e-05	4.31872165839e-05	0	4.31723006519e-05	2.16104075723e-05	0	2.16038714138e-05	0.00012959803011	0.00170552677029	0.000992448759439	0.000129586833978	0.000194199896427	0.000366996243686	0.000539444156741	0.000302709247768	0.000388575869439	0.00132111840253	0
k__Bacteria;p__Firmicutes;c__Clostridia;o__Clostridiales;f__Clostridiaceae;g__Unclassified_Clostridiaceae	0	4.32012096339e-05	2.15856843741e-05	0.000302238725416	0.000172670566144	0.00030222567623	6.47808248758e-05	0.000108003024085	0.000518067607823	0.000129662445434	8.63520573378e-05	0.000151227099896	0	0	0.000690399137001	4.31956113259e-05	0	8.63520573378e-05	0	0.00069190685204	0.00144636573624	0.00212245251554	0
k__Bacteria;p__Firmicutes;c__Clostridia;o__Clostridiales;f__Peptostreptococcaceae;g__Filifactor	0	0	0	0	0	0	0	0	0	0	0	0	0	0.00671416234888	0	0	0	0	0	0	0	0	0
k__Bacteria;p__Proteobacteria;c__Alphaproteobacteria;o__Sphingomonadales;f__Sphingomonadaceae;g__Unclassified_Sphingomonadaceae	0.000107993693168	8.64024192677e-05	0.000604399162475	0.000323827205803	6.47514623039e-05	0.000151112838115	0.000194342474628	0.000129603628902	0.00021586150326	2.16104075723e-05	0.000410172272354	0.000237642585551	6.4799015055e-05	0.00036701208981	0.00131607335491	0.00036716269627	0.000280510961505	0.000539700358361	4.31555325393e-05	2.16220891263e-05	0.000410163417741	0.00030320750222	0.000215852184424
k__Bacteria;p__Firmicutes;c__Erysipelotrichi;o__Erysipelotrichales;f__Erysipelotrichaceae;g__Bulleidia	0	4.32012096339e-05	6.47570531224e-05	0	0	0	0	0	0	0	2.15880143344e-05	0	0	0.000820379965458	0	0.0042547677156	0.000151044363887	0	0	0	0.000345400772834	0.0004331535746	0
k__Bacteria;p__TM7;c__TM7-3;o__CW040;f__F16;g__Unclassified_F16	0	0	0.000928184428087	0.000582888970445	0	0	0	4.32012096339e-05	0	0	0.00019429212901	0.000540096785344	0	0.00177029360967	0.00049622437972	0.00073432539254	0.000107888831348	0	0	0	0.000410163417741	4.331535746e-05	0
k__Bacteria;p__Proteobacteria;c__Betaproteobacteria;o__Burkholderiales;f__Oxalobacteraceae;g__Unclassified_Oxalobacteraceae	0	0	0.000194271159367	0.00041018112735	0.00297856726598	0.000129525289813	0	0	0.000129516901956	0.000172883260578	8.63520573378e-05	4.32077428275e-05	0	0.000323834196891	0.000129449838188	0.000539945141574	8.63110650785e-05	0.00019429212901	0	0	0.000194287934719	0.00012994607238	0
k__Bacteria;p__Actinobacteria;c__Actinobacteria;o__Actinomycetales;f__Unclassified_Actinomycetales;g__Unclassified_Actinomycetales	2.15987386337e-05	0	0	0.00319509509726	6.47514623039e-05	0	0	4.32012096339e-05	8.63446013038e-05	0	0.000539700358361	0	0	0	0.000323624595469	2.15978056629e-05	0.000712066286898	2.15880143344e-05	0	8.6488356505e-05	0.000561276255856	2.165767873e-05	4.31704368848e-05
k__Bacteria;p__Actinobacteria;c__Actinobacteria;o__Actinomycetales;f__Propionibacteriaceae;g__Unclassified_Propionibacteriaceae	0	0.000626417539691	8.63427374965e-05	0	0	0.000151112838115	0.000259123299503	0	0	0.000821195487747	0.000107940071672	0	0.000712789165605	0	0.000388349514563	0	0	0.000820344544709	0	0.000324331336894	0.000388575869439	4.331535746e-05	0.000949749611466
k__Bacteria;p__Proteobacteria;c__Betaproteobacteria;o__SC-I-84;f__Unclassified_SC-I-84;g__Unclassified_SC-I-84	0	0	0	0	0	0	0	0	0	0	0.000259056172013	0	0	4.31778929188e-05	0	0	0.000194199896427	0	0	0	0.00481402327138	0.00032486518095	0
k__Bacteria;p__Proteobacteria;c__Epsilonproteobacteria;o__Campylobacterales;f__Campylobacteraceae;g__Sulfurospirillum	6.4796215901e-05	8.64024192677e-05	0.000539642109353	0.000431769607737	4.31676415359e-05	0	0	4.32012096339e-05	0.000129516901956	0	2.15880143344e-05	0.000302454199793	6.4799015055e-05	0.000151122625216	0.000366774541532	0.000388760501933	0.000906266183325	0.000561288372695	0.000151044363887	4.32441782525e-05	0.000949852125294	0.00032486518095	0
k__Bacteria;p__Cyanobacteria;c__4C0d-2;o__YS2;f__Unclassified_YS2;g__Unclassified_YS2	0	0	0	0	0	0	4.31872165839e-05	0.000216006048169	0	2.16104075723e-05	0.000453348301023	0.000604908399585	0	0.000302245250432	0	0.000539945141574	0.000323666494045	0	0	6.48662673788e-05	0.00269844353777	0.0002165767873	0
k__Bacteria;p__Actinobacteria;c__Rubrobacteria;o__Rubrobacterales;f__Rubrobacteraceae;g__Rubrobacter	0	0	0.00131672674682	0.000194296323482	0	0	0	0.000108003024085	0.000237447653585	0	6.47640430033e-05	0.000367265814034	6.4799015055e-05	6.47668393782e-05	0	0.00244055203991	0	0.000107940071672	4.31555325393e-05	8.6488356505e-05	0.000107937741511	4.331535746e-05	0
k__Bacteria;p__Bacteroidetes;c__Bacteroidia;o__Bacteroidales;f__Bacteroidaceae;g__Unclassified_Bacteroidaceae	0.00023758612497	0	0.000172685474993	0.000237473284256	0	0	0	0.000172804838535	6.47584509779e-05	0.000216104075723	0.000280644186348	0.000237642585551	2.1599671685e-05	0	0	0.000712727586877	0	0.000237468157679	0.000172622130157	0.00051893013903	0.00183494160568	0.00010828839365	0
k__Bacteria;p__Bacteroidetes;c__Flavobacteriia;o__Flavobacteriales;f__[Weeksellaceae];g__Cloacibacterium	0	0	0	4.31769607737e-05	0	0	0	0	0	0	0	0	0	6.47668393782e-05	0.000733549083064	0	0	0	0	4.32441782525e-05	0.00388575869439	0.00034652285968	0
k__Bacteria;p__Actinobacteria;c__Coriobacteriia;o__Coriobacteriales;f__Coriobacteriaceae;g__Unclassified_Coriobacteriaceae	0	0.000129603628902	0.000259028212489	0	0	0	0	0	0.000712342960756	8.64416302891e-05	0.000345408229351	2.16038714138e-05	0.00030239540359	0	0	0.00185741128701	0	0.000323820215017	0	0.000475685960778	0.000388575869439	0.00010828839365	8.63408737696e-05
k__Bacteria;p__Proteobacteria;c__Alphaproteobacteria;o__Rhizobiales;f__Bradyrhizobiaceae;g__Balneimonas	0	0.000172804838535	0	0	0.00416567740821	0	0	0	0	0	0	0.00034566194262	0	0.000280656303972	0	0	0	2.15880143344e-05	0	0	0	0	0
k__Bacteria;p__Proteobacteria;c__Alphaproteobacteria;o__Sphingomonadales;f__Sphingomonadaceae;g__Novosphingobium	4.31974772673e-05	0	0.000388542318734	0	4.31676415359e-05	0.000151112838115	0	4.32012096339e-05	0.000259033803911	2.16104075723e-05	0.000215880143344	0.000194434842724	0	0.000690846286701	0.000604099244876	0.000712727586877	0.000172622130157	0.000172704114676	6.47332988089e-05	0.000108110445631	0.000647626449064	0.00041149589587	0
k__Bacteria;p__Chloroflexi;c__Anaerolineae;o__SBR1031;f__A4b;g__Unclassified_A4b	4.31974772673e-05	0	0.000302199581238	0	0	0	0	0	0	0	0	0.000108019357069	0	0.00131692573402	0.00133764832794	0	0.000107888831348	0.000323820215017	0.000323666494045	0	0.00030222567623	0	0.000690726990157
k__Bacteria;p__Firmicutes;c__Bacilli;o__Turicibacterales;f__Turicibacteraceae;g__Turicibacter	4.31974772673e-05	0	0	0	6.47514623039e-05	0	2.15936082919e-05	0.000237606652986	0	4.32208151446e-05	0.000755580501705	0.000280850328379	0.00012959803011	0.000669257340242	0.000366774541532	0.000604738558562	0	0	0	0.000194598802136	0.000690801545668	0.00069304571936	0
k__Bacteria;p__Tenericutes;c__Mollicutes;o__Mycoplasmatales;f__Mycoplasmataceae;g__Mycoplasma	0	0	0	0	0	0	0	0	0	0	0	0	0	0	0	0	0	0.00310867406416	0	0	0	0	0.00140303919876
k__Bacteria;p__Proteobacteria;c__Gammaproteobacteria;o__Cardiobacteriales;f__Cardiobacteriaceae;g__Suttonella	0	0	0	0	0	0	0	0	0	0	0	0	0	0	0	0	0	0	0	0.00441090618176	0	0	0
k__Bacteria;p__Proteobacteria;c__Gammaproteobacteria;o__Xanthomonadales;f__Xanthomonadaceae;g__Luteimonas	8.63949545347e-05	0	0	6.47654411606e-05	0	0	0.000367091340963	4.32012096339e-05	0.000820273712386	0.000237714483295	0.000518112344027	0.000108019357069	0	0.000129533678756	6.47249190939e-05	0	4.31555325393e-05	0.000172704114676	0	0.00162165668447	0	0	6.47556553272e-05
k__Bacteria;p__Firmicutes;c__Erysipelotrichi;o__Erysipelotrichales;f__Erysipelotrichaceae;g__p-75-a5	0	0.000345609677071	0.000453299371857	8.63539215475e-05	0	0.000561276255856	0	0	0	0	0	0	0	0	0	0.000215978056629	0	0.00146798497474	0	0.00116759281282	0	0	0
k__Bacteria;p__Tenericutes;c__Mollicutes;o__Acholeplasmatales;f__Acholeplasmataceae;g__Unclassified_Acholeplasmataceae	0	0.000864024192677	0	0	0	0	0	0	0	0.00311189869041	6.47640430033e-05	0	0	0	0	0	0	0	0	0	0	0	0.000172681747539
k__Bacteria;p__Actinobacteria;c__Actinobacteria;o__Actinomycetales;f__Mycobacteriaceae;g__Mycobacterium	8.63949545347e-05	0	0.000431713687482	0.000151119362708	0	0.000237463031324	0.000194342474628	0	0	0	0	0	4.319934337e-05	0.000561312607945	0.000409924487594	0.000755923198203	4.31555325393e-05	0.00038858425802	6.47332988089e-05	0.000151354623884	0.000496513610949	0.00015160375111	4.31704368848e-05
k__Bacteria;p__Firmicutes;c__Bacilli;o__Bacillales;f__Bacillaceae;g__Anoxybacillus	0	0	0	6.47654411606e-05	0	0	0	0	0	0	0	0	0	0	0	0.000302369279281	0.000388399792853	0	0	0	0.0030438443106	0.00019491910857	6.47556553272e-05
k__Bacteria;p__Bacteroidetes;c__Bacteroidia;o__Bacteroidales;f__[Barnesiellaceae];g__Unclassified_[Barnesiellaceae]	0	0	0	0	0	0.000280638127928	0	0.000129603628902	0	0	0	0.000388869685448	0	0	0	0.00123107492279	0	0	0	0.000281087158641	0.00159747857436	8.663071492e-05	0
k__Bacteria;p__Firmicutes;c__Bacilli;o__Lactobacillales;f__Enterococcaceae;g__Unclassified_Enterococcaceae	0.00105833819305	0	0.000237442528115	0	0.000561179339967	0.000107937741511	0	0	6.47584509779e-05	0	0	0	0	0	0.00017259978425	0.000561542947237	0.000129466597618	0	0.000215777662696	4.32441782525e-05	0.000215875483021	0.00056309964698	0
k__Bacteria;p__Proteobacteria;c__Gammaproteobacteria;o__Enterobacteriales;f__Enterobacteriaceae;g__Serratia	0	0	0	0.000518123529285	0	0	0.000151155258044	6.48018144508e-05	0.000302206104563	6.48312227169e-05	4.31760286689e-05	0.000108019357069	0	0	0.00105717367853	0.000799118809529	0.000151044363887	0.000129528086007	0	0.00017297671301	8.63501932086e-05	0.00028154982349	0
k__Bacteria;p__Tenericutes;c__Mollicutes;o__RF39;f__Unclassified_RF39;g__Unclassified_RF39	0	0	0	0.000151119362708	0	0	8.63744331678e-05	0.000540015120423	0	2.16104075723e-05	0.000518112344027	0.000367265814034	0	0	0	0.000820716615192	0	0	0	8.6488356505e-05	0.000949852125294	0.00025989214476	0
k__Bacteria;p__Proteobacteria;c__Alphaproteobacteria;o__Rhodobacterales;f__Rhodobacteraceae;g__Unclassified_Rhodobacteraceae	0	4.32012096339e-05	0.000949770112461	0.00041018112735	0.00118711014224	0	4.31872165839e-05	0	0	0	0	4.32077428275e-05	0	0.000107944732297	0.000453074433657	0	0	0	0	2.16220891263e-05	0.000107937741511	0	0.000366948713521
k__Bacteria;p__Firmicutes;c__Erysipelotrichi;o__Erysipelotrichales;f__Erysipelotrichaceae;g__Allobaculum	0	0	0.000215856843741	0.000194296323482	0	4.31750966043e-05	0.000129561649752	0	0.000474895307171	0	0	0	2.1599671685e-05	0.000561312607945	0.000409924487594	0.000842314420855	0.000151044363887	0	0	2.16220891263e-05	0.000496513610949	0.00012994607238	0
k__Bacteria;p__Proteobacteria;c__Deltaproteobacteria;o__Desulfovibrionales;f__Desulfovibrionaceae;g__Desulfovibrio	0	0	0	0.000215884803869	0	0	4.31872165839e-05	0.000237606652986	0	0.000108052037861	0	8.6415485655e-05	0	0.000280656303972	0	0	0.000237355428966	0	0	8.6488356505e-05	0.00220192992682	0.00010828839365	0
k__Bacteria;p__Gemmatimonadetes;c__Gemmatimonadetes;o__Unclassified_Gemmatimonadetes;f__Unclassified_Gemmatimonadetes;g__Unclassified_Gemmatimonadetes	0	0	0	0	0	0	0	0	0.000345378405215	0	0	0	0	0	0.000755124056095	0	0	0	0	0	0.00220192992682	0.00030320750222	0
k__Bacteria;p__Bacteroidetes;c__Flavobacteriia;o__Flavobacteriales;f__[Weeksellaceae];g__Unclassified_[Weeksellaceae]	0	0	0	0	0	0	0	0	0	0	0	0	0	0	0	0	0	0	0	0	0.000841914383783	0.00268555216252	0
k__Bacteria;p__Bacteroidetes;c__Bacteroidia;o__Bacteroidales;f__RF16;g__Unclassified_RF16	0	0	0	0	0	0	0	8.64024192677e-05	0	6.48312227169e-05	6.47640430033e-05	0.000194434842724	0	0	0	0	0	0	0	0.000843261475924	0.00213716728191	0.00012994607238	0
k__Bacteria;p__Actinobacteria;c__Actinobacteria;o__Actinomycetales;f__Dietziaceae;g__Dietzia	8.63949545347e-05	0	6.47570531224e-05	0.000431769607737	4.31676415359e-05	0.000366988321136	0	4.32012096339e-05	0	0	0.000172704114676	0	0	0.000820379965458	0.000129449838188	0.000971901254833	0	0	0.000151044363887	0.000108110445631	8.63501932086e-05	0	0
k__Bacteria;p__Firmicutes;c__Clostridia;o__Clostridiales;f__Veillonellaceae;g__Phascolarctobacterium	0	0	0	0	0	0	4.31872165839e-05	0.000194405443352	0	8.64416302891e-05	0.000107940071672	8.6415485655e-05	0	4.31778929188e-05	0	0.00112308589447	0	0	0	0.000367575515146	0.00136001554303	4.331535746e-05	0
k__Bacteria;p__Actinobacteria;c__Actinobacteria;o__Actinomycetales;f__Micromonosporaceae;g__Unclassified_Micromonosporaceae	0.000107993693168	6.48018144508e-05	0.000215856843741	0	4.31676415359e-05	0	0	0	0.000259033803911	0	0	4.32077428275e-05	0	0.00073402417962	0	0.00190060689834	0	0	0	0	2.15875483021e-05	0	0
k__Bacteria;p__Proteobacteria;c__Betaproteobacteria;o__Rhodocyclales;f__Rhodocyclaceae;g__Unclassified_Rhodocyclaceae	0	4.32012096339e-05	8.63427374965e-05	8.63539215475e-05	0	0.000323813224532	6.47808248758e-05	4.32012096339e-05	0.00010793075163	0	0	0	0	0.000841968911917	0.000215749730313	0.00036716269627	0	6.47640430033e-05	0.000151044363887	0	0.00090667702869	8.663071492e-05	0
k__Bacteria;p__Firmicutes;c__Clostridia;o__Clostridiales;f__[Tissierellaceae];g__Tissierella_Soehngenia	4.31974772673e-05	0	0	0.000669242891993	0	4.31750966043e-05	0.000388684949255	0.00110163084566	0	0	0	0.000842550985137	0	0	0	0	0	0	0	6.48662673788e-05	0.000172700386417	0	2.15852184424e-05
k__Bacteria;p__Firmicutes;c__Bacilli;o__Bacillales;f__Bacillaceae;g__Unclassified_Bacillaceae	0.000215987386337	0	0	0	0	0.000107937741511	6.47808248758e-05	0.000129603628902	6.47584509779e-05	4.32208151446e-05	0.00097146064505	6.48116142413e-05	0	0	0	0.000885510032181	0.000323666494045	0.000129528086007	0	8.6488356505e-05	0.000237463031324	0	0
k__Bacteria;p__Firmicutes;c__Clostridia;o__Clostridiales;f__[Tissierellaceae];g__Finegoldia	8.63949545347e-05	0	0	0	0	0.00030222567623	0	4.32012096339e-05	0	0	0	0	0	0.00142487046632	0	0	0.000366822026584	0.000906696602047	0	0.000194598802136	0	0	0
k__Bacteria;p__Actinobacteria;c__Acidimicrobiia;o__Acidimicrobiales;f__Unclassified_Acidimicrobiales;g__Unclassified_Acidimicrobiales	0	0	0.000259028212489	0	0	0	0	0	0.000755515261408	0	0.000302232200682	0	0	0.000906735751295	0	0	0	4.31760286689e-05	0	4.32441782525e-05	0.000993027221898	0	0
k__Bacteria;p__Proteobacteria;c__Alphaproteobacteria;o__Unclassified_Alphaproteobacteria;f__Unclassified_Alphaproteobacteria;g__Unclassified_Alphaproteobacteria	4.31974772673e-05	0	0	0	0	8.63501932086e-05	0	0.000108003024085	6.47584509779e-05	6.48312227169e-05	0	0	6.4799015055e-05	0.000151122625216	0	0.000323967084944	0.000215777662696	0	0.000172622130157	0.000843261475924	0.0010146147702	4.331535746e-05	0
k__Bacteria;p__Firmicutes;c__Bacilli;o__Bacillales;f__Planococcaceae;g__Planococcus	8.63949545347e-05	0	8.63427374965e-05	0	0	0	0	0	4.31723006519e-05	0	0.000107940071672	0	0	4.31778929188e-05	0.000151024811219	0.00095030344917	0.0014888658726	0	0	0.000237842980389	0	0	0
k__Bacteria;p__Acidobacteria;c__Acidobacteriia;o__Acidobacteriales;f__Koribacteraceae;g__Unclassified_Koribacteraceae	0	0	0.000690741899972	0	0	0	0	0	0	0	0	0	0	0	0.000949298813376	0	0	0	0	0	0.00127366534983	4.331535746e-05	0
k__Bacteria;p__Bacteroidetes;c__Bacteroidia;o__Bacteroidales;f__Prevotellaceae;g__Prevotella	0	0	0	0	0	0	0	6.48018144508e-05	0	6.48312227169e-05	0	0	0	0	0	0.000453553918922	0	0	0	0.00227031935826	0	0	2.15852184424e-05
k__Bacteria;p__Proteobacteria;c__Betaproteobacteria;o__MND1;f__Unclassified_MND1;g__Unclassified_MND1	0	0	0	0	0	0	0	0	0	0	0	0	0	0	0	0.00095030344917	0	0.000107940071672	0	0	0.00170541631587	8.663071492e-05	2.15852184424e-05
k__Bacteria;p__Lentisphaerae;c__[Lentisphaeria];o__Unclassified_[Lentisphaeria];f__Unclassified_[Lentisphaeria];g__Unclassified_[Lentisphaeria]	0	0	0	0	0	0	0	0.000108003024085	0	4.32208151446e-05	2.15880143344e-05	0.000712927756654	0	0	0	0	0	0	0	0.00179463339748	0.000129525289813	0	0
k__Bacteria;p__Firmicutes;c__Bacilli;o__Gemellales;f__Gemellaceae;g__Gemella	0.00155510918162	0	0.000410128003108	0.000280650245029	0	0	0	4.32012096339e-05	0	6.48312227169e-05	6.47640430033e-05	0	0	0	6.47249190939e-05	0	0.000129466597618	0	0	0	0.000194287934719	0	0
k__Bacteria;p__Chlamydiae;c__Chlamydiia;o__Chlamydiales;f__Rhabdochlamydiaceae;g__Candidatus_Rhabdochlamydia	0	0	0.000453299371857	0.000453358088124	0	0	0	4.32012096339e-05	0	2.16104075723e-05	0.000237468157679	6.48116142413e-05	0	0.000107944732297	0.000798274002157	0.000215978056629	0.000151044363887	0	0	0	4.31750966043e-05	0.00015160375111	0
k__Bacteria;p__Firmicutes;c__Bacilli;o__Bacillales;f__Unclassified_Bacillales;g__Unclassified_Bacillales	0	0	6.47570531224e-05	0.00125213186244	0	0	0	2.16006048169e-05	0.000280619954237	0	0	0.00017283097131	0	6.47668393782e-05	0	0.000777521003866	0	0	4.31555325393e-05	0	4.31750966043e-05	0	0
k__Bacteria;p__Actinobacteria;c__Actinobacteria;o__Actinomycetales;f__Microbacteriaceae;g__Salinibacterium	0	0	2.15856843741e-05	0	0	4.31750966043e-05	0.00010796804146	4.32012096339e-05	0.000474895307171	8.64416302891e-05	0.000518112344027	0.000216038714138	4.319934337e-05	0	0	0	0.000172622130157	0	0	0.000151354623884	0.000582863804158	8.663071492e-05	8.63408737696e-05
k__Bacteria;p__Actinobacteria;c__Thermoleophilia;o__Gaiellales;f__Gaiellaceae;g__Unclassified_Gaiellaceae	0	0	0.00166209769681	0	0	0.000259050579626	0	0	0	0	0	0	0	0	0	0	0	0	0	0.00017297671301	0.000474926062647	0	4.31704368848e-05
k__Bacteria;p__Firmicutes;c__Bacilli;o__Bacillales;f__Staphylococcaceae;g__Jeotgalicoccus	0	0	0	0.000474946568511	0	0.000107937741511	4.31872165839e-05	0	0.000172689202608	0	0.000172704114676	0	2.1599671685e-05	0.000172711571675	0	0	0.00114362161229	0.000172704114676	0	2.16220891263e-05	0	0	0
k__Bacteria;p__TM7;c__TM7-3;o__Unclassified_TM7-3;f__Unclassified_TM7-3;g__Unclassified_TM7-3	0	0	0	0.000172707843095	0	0.000172700386417	0	4.32012096339e-05	0	6.48312227169e-05	0	0	0	0.000518134715026	0	0	0	0	0.00151044363887	0	0	2.165767873e-05	0
k__Bacteria;p__Proteobacteria;c__Deltaproteobacteria;o__MIZ46;f__Unclassified_MIZ46;g__Unclassified_MIZ46	0	0	0.000302199581238	0.000280650245029	0	0	6.47808248758e-05	0	0.000172689202608	0	0.000129528086007	6.48116142413e-05	4.319934337e-05	0	0.000819848975189	0	0.000215777662696	0	0	2.16220891263e-05	0.000194287934719	0.00017326142984	0
k__Bacteria;p__Bacteroidetes;c__Sphingobacteriia;o__Sphingobacteriales;f__Unclassified_Sphingobacteriales;g__Unclassified_Sphingobacteriales	0	0	0.000194271159367	0.000928304656635	0	0	8.63744331678e-05	0	4.31723006519e-05	0	0.000151116100341	4.32077428275e-05	0	0.000151122625216	0.000194174757282	8.63912226518e-05	0.000302088727775	0.00019429212901	0	4.32441782525e-05	0	0	0
k__Bacteria;p__Proteobacteria;c__Deltaproteobacteria;o__Myxococcales;f__Haliangiaceae;g__Unclassified_Haliangiaceae	0	0	0.000669156215598	0.000215884803869	0	0	0	4.32012096339e-05	0	0	0	0	0	0	0.000431499460626	0	0	0	0	0	0.0010146147702	4.331535746e-05	0
k__Bacteria;p__Gemmatimonadetes;c__Gemmatimonadetes;o__N1423WL;f__Unclassified_N1423WL;g__Unclassified_N1423WL	0	0	0	0	0	0	0	0	0	0	0	0	0	0	0	4.31956113259e-05	0	0	0	0	0.0020508170887	0.00030320750222	0
k__Bacteria;p__Proteobacteria;c__Deltaproteobacteria;o__Syntrophobacterales;f__Syntrophobacteraceae;g__Unclassified_Syntrophobacteraceae	0	0	0	0	0	0	0	0	0	0	0	0	0	0.000345423143351	0	0.00114468370014	0	0	0	0	0.000777151738877	4.331535746e-05	0
k__Bacteria;p__Proteobacteria;c__Alphaproteobacteria;o__Rhodobacterales;f__Rhodobacteraceae;g__Paracoccus	4.31974772673e-05	0	0.000259028212489	0.000129530882321	0.000172670566144	0.000151112838115	0	0.000194405443352	8.63446013038e-05	6.48312227169e-05	0	0.00017283097131	0	0	0.00017259978425	0.000151184639641	0.000194199896427	0.000129528086007	6.47332988089e-05	0.000216220891263	0	8.663071492e-05	0
k__Bacteria;p__Firmicutes;c__Bacilli;o__Lactobacillales;f__Lactobacillaceae;g__Unclassified_Lactobacillaceae	6.4796215901e-05	0	0	0	0	0.000129525289813	0	6.48018144508e-05	0	0	0	0	0	0	0	0.00157663981339	0	0	0.000129466597618	8.6488356505e-05	0.000172700386417	4.331535746e-05	0
k__Bacteria;p__Bacteroidetes;c__Bacteroidia;o__Bacteroidales;f__[Paraprevotellaceae];g__CF231	0	0	0	0	0	4.31750966043e-05	0	0.000216006048169	0	6.48312227169e-05	0	0.000194434842724	2.1599671685e-05	0	0	0	0	0	0	0.000540552228156	0.00107937741511	8.663071492e-05	0
k__Bacteria;p__Proteobacteria;c__Deltaproteobacteria;o__Bdellovibrionales;f__Bdellovibrionaceae;g__Bdellovibrio	0	0	0.000194271159367	4.31769607737e-05	0	0.000237463031324	4.31872165839e-05	0	0	0	0.000151116100341	2.16038714138e-05	0	0	0.000409924487594	0.000518347335911	0.000194199896427	0.000237468157679	0	0	0	0.00019491910857	0
k__Bacteria;p__Bacteroidetes;c__Flavobacteriia;o__Flavobacteriales;f__[Weeksellaceae];g__Chryseobacterium	4.31974772673e-05	0	0.000841841690591	0.000302238725416	0	0	0	0.000108003024085	0	0	0	0	0	0.000561312607945	4.31499460626e-05	0	0.000194199896427	4.31760286689e-05	0	4.32441782525e-05	0	2.165767873e-05	0
k__Bacteria;p__Proteobacteria;c__Gammaproteobacteria;o__Xanthomonadales;f__Xanthomonadaceae;g__Lysobacter	0	0	0.000410128003108	4.31769607737e-05	0	0	0	0	0	0	0.000345408229351	0	0	0.000129533678756	0	0	0.000561021923011	0.000259056172013	0	0.000432441782525	0	0	0
k__Bacteria;p__Tenericutes;c__RF3;o__ML615J-28;f__Unclassified_ML615J-28;g__Unclassified_ML615J-28	0	0	0	0	0	0	0	0.000108003024085	0	6.48312227169e-05	0.000215880143344	8.6415485655e-05	0	0	0	0	0	2.15880143344e-05	0	0.00051893013903	0.0010362023185	6.497303619e-05	0
k__Bacteria;p__Chloroflexi;c__Anaerolineae;o__H39;f__Unclassified_H39;g__Unclassified_H39	0	0	0	0	0	0.00030222567623	0	0	0	0	0	0	0	0	0	0.00164143323038	0	0	0	0	0.000172700386417	0	0
k__Bacteria;p__Proteobacteria;c__Gammaproteobacteria;o__Enterobacteriales;f__Enterobacteriaceae;g__Proteus	8.63949545347e-05	0	0	0	0	0	0	0	0	0	0	0	0	0	0	0.00179261787002	0	0	0	0.000216220891263	0	0	0
k__Bacteria;p__Proteobacteria;c__Alphaproteobacteria;o__Rhodobacterales;f__Hyphomonadaceae;g__Unclassified_Hyphomonadaceae	0	0	0	0	0	0	0	0	0	0	0	0	0	0	0	0	0	0	0.000107888831348	0	0.000366988321136	0.00017326142984	0.0014246244172
k__Bacteria;p__Actinobacteria;c__Actinobacteria;o__Actinomycetales;f__Micrococcaceae;g__Micrococcus	0	0	0.000237442528115	0.000626065931219	8.63352830718e-05	0	4.31872165839e-05	0	8.63446013038e-05	0	0	0	0	0	0.000388349514563	0	0.000215777662696	0.000151116100341	0	2.16220891263e-05	0.000172700386417	0	4.31704368848e-05
k__Bacteria;p__Proteobacteria;c__Alphaproteobacteria;o__Sphingomonadales;f__Sphingomonadaceae;g__Kaistobacter	0	0	0.000194271159367	0	0	0	4.31872165839e-05	0	0.00010793075163	0	0	8.6415485655e-05	4.319934337e-05	0	0	0	0	0	0	2.16220891263e-05	0.00140319063964	0.00015160375111	0
k__Bacteria;p__Proteobacteria;c__Betaproteobacteria;o__Unclassified_Betaproteobacteria;f__Unclassified_Betaproteobacteria;g__Unclassified_Betaproteobacteria	0	0	0	0	0	8.63501932086e-05	0	0	0	0	0	0	0	0	0.000323624595469	0.00114468370014	0	0.000107940071672	0	0	0.000366988321136	0	0
k__Bacteria;p__Bacteroidetes;c__Bacteroidia;o__Bacteroidales;f__[Paraprevotellaceae];g__[Prevotella]	4.31974772673e-05	0	0	0.000215884803869	0	4.31750966043e-05	0	0	0.000172689202608	0	0	0	0	0.000453367875648	0	0.000842314420855	0.000237355428966	0	0	0	0	0	0
k__Bacteria;p__Armatimonadetes;c__[Fimbriimonadia];o__[Fimbriimonadales];f__[Fimbriimonadaceae];g__Fimbriimonas	0	0	0	0.000172707843095	0	0.000107937741511	4.31872165839e-05	0	0	0	0.000453348301023	8.6415485655e-05	0	0.000259067357513	0.000151024811219	0.000237575862292	0.000345244260314	4.31760286689e-05	6.47332988089e-05	4.32441782525e-05	0	0	0
k__Bacteria;p__Chloroflexi;c__Anaerolineae;o__SBR1031;f__SHA-31;g__Unclassified_SHA-31	0	0	0.000604399162475	0.00069083137238	0	0	0	0	0	0	0	0	0	0	0.000711974110032	0	0	0	0	0	0	0	0
k__Bacteria;p__Proteobacteria;c__Alphaproteobacteria;o__Sphingomonadales;f__Erythrobacteraceae;g__Unclassified_Erythrobacteraceae	8.63949545347e-05	0	0	0	0	0	0	0	0	0	0	0	0	0	0	0.000799118809529	0.000668910754359	2.15880143344e-05	0	0.000324331336894	6.47626449064e-05	0	0
k__Bacteria;p__Proteobacteria;c__Alphaproteobacteria;o__Caulobacterales;f__Caulobacteraceae;g__Asticcacaulis	4.31974772673e-05	0	0.000453299371857	0.000237473284256	4.31676415359e-05	0.000215875483021	8.63744331678e-05	0.000432012096339	0	0	0	4.32077428275e-05	0	0	0	0.000259173667955	0	0	0	2.16220891263e-05	0.000129525289813	0	0
k__Bacteria;p__Gemmatimonadetes;c__Gemmatimonadetes;o__Gemmatimonadales;f__Ellin5301;g__Unclassified_Ellin5301	0	0	0	0	0	0	0	0	0	0	0.000215880143344	0	0	0	0	0	0	0	0	0	0.00168382876757	6.497303619e-05	0
k__Bacteria;p__Nitrospirae;c__Nitrospira;o__Nitrospirales;f__0319-6A21;g__Unclassified_0319-6A21	0	0	0	0	0	0	0	0	0	0	0	0	0	0.000690846286701	0.000366774541532	0	0	0.000259056172013	0	0	0.000561276255856	8.663071492e-05	0
k__Bacteria;p__WPS-2;c__Unclassified_WPS-2;o__Unclassified_WPS-2;f__Unclassified_WPS-2;g__Unclassified_WPS-2	0	0	0.000194271159367	0.000496535048898	0	0.000129525289813	0	0	0.000129516901956	2.16104075723e-05	0.000280644186348	0	4.319934337e-05	0.000215889464594	0	0	0.000258933195236	0	0	0	0.000194287934719	0	0
k__Bacteria;p__Proteobacteria;c__Betaproteobacteria;o__Rhodocyclales;f__Rhodocyclaceae;g__Petrobacter	0.000129592431802	0	0	0	0	0	0	0	0	0	0	0	0	0	0	0	0	0	0	0	0.00166224121926	0.00015160375111	0
k__Bacteria;p__Actinobacteria;c__Coriobacteriia;o__Coriobacteriales;f__Coriobacteriaceae;g__Adlercreutzia	6.4796215901e-05	0	0	0	0	0	0	0.000172804838535	0	0	0.000496524329692	0.00034566194262	0	0	0	0	0.000172622130157	0	0	0	0.000690801545668	0	0
k__Bacteria;p__Actinobacteria;c__Actinobacteria;o__Actinomycetales;f__Micrococcaceae;g__Kocuria	0	0	6.47570531224e-05	0	0	0	0	0	0	0	0.000151116100341	0	6.4799015055e-05	6.47668393782e-05	8.62998921251e-05	0.00073432539254	0.000107888831348	4.31760286689e-05	0.000129466597618	0	0.000194287934719	0.00019491910857	4.31704368848e-05
k__Bacteria;p__WS3;c__PRR-12;o__Sediment-1;f__Unclassified_Sediment-1;g__Unclassified_Sediment-1	0	0	0.000885013059339	0	0	0	0	0	0	0	0	0	0	0	0.000431499460626	0.000345564890607	0	0.000215880143344	0	0	0	0	0
k__Bacteria;p__Chloroflexi;c__S085;o__Unclassified_S085;f__Unclassified_S085;g__Unclassified_S085	0	0	0.000798670321843	0	0	0	0	0	0	0	0	0	0	0	0.000517799352751	0	0	0	0	0	0.000561276255856	0	0
k__Bacteria;p__Actinobacteria;c__Thermoleophilia;o__Solirubrobacterales;f__Unclassified_Solirubrobacterales;g__Unclassified_Solirubrobacterales	0	0	0	0.00105783553896	0	0	0	0	0	0	0	2.16038714138e-05	0	0	0	8.63912226518e-05	0	0	0.000302088727775	0	4.31750966043e-05	0.00032486518095	0
k__Bacteria;p__OD1;c__ZB2;o__Unclassified_ZB2;f__Unclassified_ZB2;g__Unclassified_ZB2	2.15987386337e-05	0	0.000280613896864	0.000194296323482	0	4.31750966043e-05	0	0	0	0	0	0.000151227099896	0	4.31778929188e-05	0.000258899676375	0.000302369279281	0.000237355428966	8.63520573378e-05	0	2.16220891263e-05	0.000129525289813	6.497303619e-05	0
k__Bacteria;p__Planctomycetes;c__Planctomycetia;o__Gemmatales;f__Isosphaeraceae;g__Unclassified_Isosphaeraceae	0	0	0	0.000496535048898	0	0	0	0	0	0	0.000561288372695	0	0	0	0	0	0	0.000345408229351	0	0	0	0.00041149589587	0
k__Bacteria;p__Proteobacteria;c__Betaproteobacteria;o__Hydrogenophilales;f__Hydrogenophilaceae;g__Thiobacillus	0	0	6.47570531224e-05	0	0	0	0	0	4.31723006519e-05	0	0	0	0	0	0	0	0	0	2.15777662696e-05	0	0	0	0.00168364703851
k__Bacteria;p__Proteobacteria;c__Alphaproteobacteria;o__Rickettsiales;f__mitochondria;g__Zea	0	0	0	0.0011441894605	0	0	0	0	0	0	0	0	0	4.31778929188e-05	0.000258899676375	2.15978056629e-05	0.000172622130157	0	0	0	0.000151112838115	0	0
k__Bacteria;p__Proteobacteria;c__Gammaproteobacteria;o__Pseudomonadales;f__Moraxellaceae;g__Unclassified_Moraxellaceae	0	0	0.000151099790619	0	0	0.00030222567623	0	6.48018144508e-05	0	0	0.000259056172013	0	0	0.000215889464594	6.47249190939e-05	0.000453553918922	4.31555325393e-05	0	6.47332988089e-05	6.48662673788e-05	6.47626449064e-05	0	2.15852184424e-05
k__Bacteria;p__Proteobacteria;c__Deltaproteobacteria;o__GMD14H09;f__Unclassified_GMD14H09;g__Unclassified_GMD14H09	0	0	0	0	0	0	0	0	0	0	0	0	0	0	0	0	0	0.00116575277406	0	0	0	0	0.000582800897945
k__Bacteria;p__Gemmatimonadetes;c__Gemmatimonadetes;o__Gemmatimonadales;f__Unclassified_Gemmatimonadales;g__Unclassified_Gemmatimonadales	0	0	0	0	0	0	0	0	0	0	0.000366996243686	0	0	0	0.000647249190939	0	0	0	0	0	0.000712389093971	2.165767873e-05	0
k__Bacteria;p__Proteobacteria;c__Betaproteobacteria;o__Burkholderiales;f__Alcaligenaceae;g__Sutterella	0	0	0	0	0	0	0	8.64024192677e-05	0	0	0	4.32077428275e-05	0	0	0	0.000863912226518	0	0	0	0.000151354623884	0.000582863804158	0	0
k__Bacteria;p__Firmicutes;c__Bacilli;o__Bacillales;f__Staphylococcaceae;g__Salinicoccus	8.63949545347e-05	0	0.00073391326872	0	0	0	8.63744331678e-05	0	0.000388550705867	6.48312227169e-05	0	6.48116142413e-05	0	0.000280656303972	0	0	0	0	0	2.16220891263e-05	0	0	0
k__Bacteria;p__Planctomycetes;c__Planctomycetia;o__Gemmatales;f__Gemmataceae;g__Unclassified_Gemmataceae	0	0	0.000604399162475	0.000107942401934	0	0	0	0.000129603628902	0	0	0	0.000259246456965	0	6.47668393782e-05	0.000280474649407	0	0	8.63520573378e-05	0	0	0.000172700386417	2.165767873e-05	0
k__Bacteria;p__Chloroflexi;c__Chloroflexi;o__[Roseiflexales];f__[Kouleothrixaceae];g__Unclassified_[Kouleothrixaceae]	0	4.32012096339e-05	0.00127355537807	0	0	0	0	0	0	0	0	0	0	0	0	0	0	0	0	0	0.000388575869439	0	0
k__Bacteria;p__Proteobacteria;c__Betaproteobacteria;o__Burkholderiales;f__Comamonadaceae;g__Methylibium	0	0	0.000388542318734	0	0	0	6.47808248758e-05	0	4.31723006519e-05	0	0.000151116100341	0.000151227099896	0	6.47668393782e-05	0.000345199568501	0	4.31555325393e-05	8.63520573378e-05	0.000237355428966	0	6.47626449064e-05	4.331535746e-05	0
k__Bacteria;p__Bacteroidetes;c__Bacteroidia;o__Bacteroidales;f__BS11;g__Unclassified_BS11	0	0	0	0	0	4.31750966043e-05	0	6.48018144508e-05	0	0.000108052037861	0	0.000367265814034	0	0	0	0.000259173667955	0	0	0	0.000410819693399	0.000366988321136	4.331535746e-05	0
k__Bacteria;p__Proteobacteria;c__Alphaproteobacteria;o__Rhodobacterales;f__Rhodobacteraceae;g__Rhodobacter	4.31974772673e-05	0	0	0.00034541568619	0	0	0	0	0	0	0	0	0	0	0.000129449838188	0.000669531975551	0.000388399792853	0	0	0	8.63501932086e-05	0	0
k__Bacteria;p__Acidobacteria;c__[Chloracidobacteria];o__RB41;f__Unclassified_RB41;g__Unclassified_RB41	0	0	4.31713687482e-05	0	0	0	0.000151155258044	0	0	0	0	0	0	0	0	0.000215978056629	0	0	0	0	0.00107937741511	0.00015160375111	0
k__Bacteria;p__Actinobacteria;c__Actinobacteria;o__Actinomycetales;f__Dermabacteraceae;g__Brachybacterium	6.4796215901e-05	0	0	0.000129530882321	0	0	0	6.48018144508e-05	0.000129516901956	4.32208151446e-05	0.000151116100341	0.000475285171103	0	0	0	0	8.63110650785e-05	0	0.000345244260314	0.000151354623884	0	0	0
k__Bacteria;p__[Thermi];c__Deinococci;o__Thermales;f__Thermaceae;g__Thermus	4.31974772673e-05	0	0.000151099790619	0	0	0	0	8.64024192677e-05	0.000841859862712	0	0	0	0	0.00036701208981	0	0	0	6.47640430033e-05	0	8.6488356505e-05	0	0	0
k__Bacteria;p__Armatimonadetes;c__Chthonomonadetes;o__Chthonomonadales;f__Chthonomonadaceae;g__Chthonomonas	0	0	0.00062598484685	0.000259061764642	0	0.000237463031324	0	0	0.000172689202608	4.32208151446e-05	0	8.6415485655e-05	0	0	8.62998921251e-05	6.47934169888e-05	0	0	0	0	0	0	4.31704368848e-05
k__Bacteria;p__AD3;c__ABS-6;o__Unclassified_ABS-6;f__Unclassified_ABS-6;g__Unclassified_ABS-6	0	0	0	0	0	0	6.47808248758e-05	0	0	0	0	0.000129623228483	0	0	0	0.00127427053411	0	0	0	4.32441782525e-05	0	0	6.47556553272e-05
k__Bacteria;p__Proteobacteria;c__Gammaproteobacteria;o__Thiotrichales;f__Piscirickettsiaceae;g__Unclassified_Piscirickettsiaceae	0	0	0	0	0	0	0	0	0	0	0	0	0	0	0	0.00110148808881	0	0	8.63110650785e-05	0	0.000345400772834	4.331535746e-05	0
k__Bacteria;p__Actinobacteria;c__Actinobacteria;o__Actinomycetales;f__Geodermatophilaceae;g__Geodermatophilus	0.000172789909069	4.32012096339e-05	0	0	0	0	0	0	0	0	0	0.000432077428275	0	0	0.000906148867314	0	0	0	0	0	0	0	0
k__Bacteria;p__Acidobacteria;c__Acidobacteria-6;o__CCU21;f__Unclassified_CCU21;g__Unclassified_CCU21	0	0	0	0.000323827205803	0	0.000259050579626	0	0	0	0	0	0	0	4.31778929188e-05	0	0	0	0	0	0	0.000777151738877	0.00010828839365	0
k__Bacteria;p__Proteobacteria;c__Betaproteobacteria;o__Burkholderiales;f__Alcaligenaceae;g__Unclassified_Alcaligenaceae	0	0	0	0	0	0.000215875483021	0	0	0.000237447653585	4.32208151446e-05	0	0	0	0	0	0	0	8.63520573378e-05	0	0	0	0	0.000928164393024
k__Bacteria;p__Spirochaetes;c__Spirochaetes;o__Sphaerochaetales;f__Sphaerochaetaceae;g__Sphaerochaeta	0	0	0	0	0	0.00148954083285	0	0	0	0	0	0	0	0	0	0	0	0	0	0	0	0	0
k__Bacteria;p__Bacteroidetes;c__Sphingobacteriia;o__Sphingobacteriales;f__Sphingobacteriaceae;g__Unclassified_Sphingobacteriaceae	6.4796215901e-05	0	0	0	0	0	0	0	0	0	0	0	0	0	0	2.15978056629e-05	0.000215777662696	0	0	0.000108110445631	0.000669213997366	0.00036818053841	0
k__Bacteria;p__Tenericutes;c__CK-1C4-19;o__Unclassified_CK-1C4-19;f__Unclassified_CK-1C4-19;g__Unclassified_CK-1C4-19	0	0	0.00101452716558	0	0	0.000151112838115	0	0	0	4.32208151446e-05	0	8.6415485655e-05	0	0	0	0	0	0.000107940071672	0	4.32441782525e-05	0	0	0
k__Bacteria;p__Chloroflexi;c__Thermomicrobia;o__JG30-KF-CM45;f__Unclassified_JG30-KF-CM45;g__Unclassified_JG30-KF-CM45	0	0	0	0	0	0	0	0	0	0	0	0	0	0	0.000345199568501	0	4.31555325393e-05	0	0	0	0.000971439673596	2.165767873e-05	6.47556553272e-05
k__Bacteria;p__Actinobacteria;c__Actinobacteria;o__Actinomycetales;f__Nocardioidaceae;g__Unclassified_Nocardioidaceae	0	0	0	0	0	0	0	0	0	0	0.000302232200682	0	6.4799015055e-05	0	0.000625674217907	0	6.47332988089e-05	0	0	0.000129732534758	0.000172700386417	6.497303619e-05	0
k__Bacteria;p__Firmicutes;c__Clostridia;o__Clostridiales;f__Lachnospiraceae;g__Roseburia	0	0	0	0	0	4.31750966043e-05	0	0	0	0	4.31760286689e-05	0	0	0	0	0	0	0	0	0.00051893013903	0.000323813224532	0.00047646893206	0
k__Bacteria;p__Proteobacteria;c__Betaproteobacteria;o__Burkholderiales;f__Burkholderiaceae;g__Burkholderia	0	0	0	0.000388592646964	0	0	0	0	0	0	0	4.32077428275e-05	0	0	0	0	0	0	0	2.16220891263e-05	0.000561276255856	0.00038983821714	0
k__Bacteria;p__Verrucomicrobia;c__Verruco-5;o__WCHB1-41;f__Unclassified_WCHB1-41;g__Unclassified_WCHB1-41	0	0	0	0	0	0	0	8.64024192677e-05	0	0	0	0	0	0	0	0.00125267272845	0	0	0	4.32441782525e-05	2.15875483021e-05	0	0
k__Bacteria;p__Firmicutes;c__Bacilli;o__Bacillales;f__Planococcaceae;g__Planomicrobium	0	0	6.47570531224e-05	0	0	0	6.47808248758e-05	0	0	2.16104075723e-05	0	0	0	0.000561312607945	0	0.000237575862292	0.000302088727775	0	0.000107888831348	2.16220891263e-05	0	0	2.15852184424e-05
k__Bacteria;p__Proteobacteria;c__Alphaproteobacteria;o__Rickettsiales;f__Unclassified_Rickettsiales;g__Unclassified_Rickettsiales	0	0	0.000129514106245	0	0	0.000172700386417	0	0	0	0	0	2.16038714138e-05	0	0	8.62998921251e-05	0.000928705643507	0	4.31760286689e-05	0	0	0	0	0
k__Bacteria;p__Proteobacteria;c__Alphaproteobacteria;o__BD7-3;f__Unclassified_BD7-3;g__Unclassified_BD7-3	0	0	0	0.000215884803869	0	0.000151112838115	6.47808248758e-05	0	0	0	0.000107940071672	6.48116142413e-05	0	0.000237478411054	0.000194174757282	0	0.000237355428966	8.63520573378e-05	0	0	0	0	2.15852184424e-05
k__Bacteria;p__Deferribacteres;c__Deferribacteres;o__Deferribacterales;f__Deferribacteraceae;g__Mucispirillum	0	0	0	0	0	0	0	0	0	0.00028093529844	0.000280644186348	0.000194434842724	0	0	0	0	0	0	0	2.16220891263e-05	0.000431750966043	8.663071492e-05	2.15852184424e-05
k__Bacteria;p__Firmicutes;c__Clostridia;o__Clostridiales;f__[Tissierellaceae];g__Tepidimicrobium	0	0	0	0	0	0	0	0	0	0	0	0	0	0	0	0.00131746614544	0	0	0	0	0	0	0
k__Bacteria;p__Proteobacteria;c__Betaproteobacteria;o__Ellin6067;f__Unclassified_Ellin6067;g__Unclassified_Ellin6067	0	0	0	0	0	0	0	0	0	0	0	0	0	0	0	0	0	0	0	0	0.00120890270492	0.00010828839365	0
k__Bacteria;p__Firmicutes;c__Clostridia;o__Clostridiales;f__Lachnospiraceae;g__Butyrivibrio	0	0	0.000388542318734	0	0	0	4.31872165839e-05	0.000259207257803	0	8.64416302891e-05	0.000302232200682	4.32077428275e-05	0	0	0	0	0	0	0	0.000151354623884	2.15875483021e-05	0	0
k__Bacteria;p__Proteobacteria;c__Deltaproteobacteria;o__NB1-j;f__NB1-i;g__Unclassified_NB1-i	0	0	0	0	0	0	0	0	0	0	0	0	0	0	0	0.000993499060495	0	0	0	0	0.00030222567623	0	0
k__Bacteria;p__Bacteroidetes;c__Flavobacteriia;o__Flavobacteriales;f__Flavobacteriaceae;g__Robiginitalea	0	0	0	0	0	0	0	0	0	2.16104075723e-05	0	0	0	0	0	0.000496749530248	0	0	0	0.00017297671301	0.000431750966043	0.00012994607238	0
k__Bacteria;p__Proteobacteria;c__Betaproteobacteria;o__Rhodocyclales;f__Rhodocyclaceae;g__Dechloromonas	0	0	0	0	0	4.31750966043e-05	0	0	0	0	0.000302232200682	0	0	0.000151122625216	0.000409924487594	0	0	6.47640430033e-05	0	0	0	0.00028154982349	0
k__Bacteria;p__Gemmatimonadetes;c__Gemmatimonadetes;o__Ellin5290;f__Unclassified_Ellin5290;g__Unclassified_Ellin5290	0	0	0	0.00041018112735	0	8.63501932086e-05	0	0	0	0	0	0	0	0	0	0	0	0	0	0	0.000712389093971	4.331535746e-05	0
k__Bacteria;p__Proteobacteria;c__Deltaproteobacteria;o__MBNT15;f__Unclassified_MBNT15;g__Unclassified_MBNT15	0	0	0	0	0	0	0	0	0	0	0	0	0	0	0.000431499460626	0.000799118809529	0	0	0	0	0	0	0
k__Bacteria;p__Actinobacteria;c__Actinobacteria;o__Actinomycetales;f__Propionibacteriaceae;g__Brooklawnia	0	4.32012096339e-05	0	0	0	0.00030222567623	0	0.000410411491522	0	2.16104075723e-05	0	0.000129623228483	0.00012959803011	0	0	0	0	0.000172704114676	0	0	0	0	0
k__Bacteria;p__Actinobacteria;c__Actinobacteria;o__Actinomycetales;f__Cellulomonadaceae;g__Cellulomonas	0	0	0	0	4.31676415359e-05	0	0	0	0	0	0	0.000259246456965	0	0	0	0.000626336364225	0	0	0	2.16220891263e-05	0.000194287934719	4.331535746e-05	0
k__Bacteria;p__Actinobacteria;c__Actinobacteria;o__Actinomycetales;f__Geodermatophilaceae;g__Unclassified_Geodermatophilaceae	0	0	0	0	4.31676415359e-05	0	4.31872165839e-05	0	0	0	0	8.6415485655e-05	6.4799015055e-05	0.000431778929188	0	4.31956113259e-05	0.000129466597618	0.000129528086007	0.000129466597618	8.6488356505e-05	0	0	0
k__Bacteria;p__Proteobacteria;c__Alphaproteobacteria;o__Rhizobiales;f__Hyphomicrobiaceae;g__Devosia	0	0	0.000172685474993	0	0.000388508773823	6.47626449064e-05	0	0	0	4.32208151446e-05	0	0	0	0	0	0.000151184639641	0	0.000323820215017	0	4.32441782525e-05	0	0	0
k__Bacteria;p__Cyanobacteria;c__Chloroplast;o__Stramenopiles;f__Unclassified_Stramenopiles;g__Unclassified_Stramenopiles	0	0	0.000323785265612	0.000367004166577	0	0	0	0	0	0	0	0	0	4.31778929188e-05	0.000453074433657	0	0	0	0	0	0	0	0
k__Bacteria;p__Chloroflexi;c__Anaerolineae;o__CFB-26;f__Unclassified_CFB-26;g__Unclassified_CFB-26	0	0	0.000453299371857	0	0	0	0	0	0	0	0	0.000216038714138	0	0	0	0	0	0	0	0	0.000194287934719	0.00030320750222	0
k__Bacteria;p__Chloroflexi;c__Anaerolineae;o__GCA004;f__Unclassified_GCA004;g__Unclassified_GCA004	0	0	0	0	0	0	0	0	0	0	0	0	0	0	0	0.0011662815058	0	0	0	0	0	0	0
k__Bacteria;p__Firmicutes;c__Bacilli;o__Bacillales;f__Planococcaceae;g__Solibacillus	4.31974772673e-05	0	0	4.31769607737e-05	0	2.15875483021e-05	0	0	4.31723006519e-05	4.32208151446e-05	0	0.000259246456965	0	0	0.000711974110032	0	0	0	0	0	0	0	0
k__Bacteria;p__Chloroflexi;c__Anaerolineae;o__SBR1031;f__oc28;g__Unclassified_oc28	0	0	0	0	0	0	0	0	0	0	0.000280644186348	0	0	0	0.000323624595469	0	0	0	0	0	0.000453338514345	8.663071492e-05	0
k__Bacteria;p__Nitrospirae;c__Nitrospira;o__Nitrospirales;f__[Thermodesulfovibrionaceae];g__GOUTA19	0	0	0.000496470740605	0	0	0	0	0	0	0	0	0	0	0	0.000647249190939	0	0	0	0	0	0	0	0
k__Bacteria;p__Bacteroidetes;c__Bacteroidia;o__Bacteroidales;f__Porphyromonadaceae;g__Parabacteroides	0	0	0	0	0	0	0	0.000108003024085	0	0	6.47640430033e-05	0	0	0.000107944732297	0	0.000647934169888	0	0	0	8.6488356505e-05	0.000107937741511	0	0
k__Bacteria;p__Nitrospirae;c__Nitrospira;o__Nitrospirales;f__Nitrospiraceae;g__Nitrospira	0	0	0.000151099790619	0	0	0	0	0	0	4.32208151446e-05	0.000172704114676	0	0	0	0	0.000604738558562	4.31555325393e-05	0	0	0	6.47626449064e-05	0	4.31704368848e-05
k__Bacteria;p__Bacteroidetes;c__Bacteroidia;o__Bacteroidales;f__[Barnesiellaceae];g__Barnesiella	0	0	0	0	0	0	0	0	0	0	0	0	0	0	0	0.00110148808881	0	0	0	0	0	0	0
k__Bacteria;p__Firmicutes;c__Clostridia;o__Clostridiales;f__Veillonellaceae;g__Veillonella	0	0	4.31713687482e-05	0	0	0	0	0	0	0	0	0	0	0	0	0.000172782445304	0.000280510961505	8.63520573378e-05	8.63110650785e-05	8.6488356505e-05	0.000237463031324	0.00010828839365	0
k__Bacteria;p__Proteobacteria;c__Gammaproteobacteria;o__Alteromonadales;f__Shewanellaceae;g__Shewanella	0	0	0.000518056424979	0	0	0.000388575869439	0	0	0	0	0	0	0	0	0	0	0	0.000172704114676	0	0	0	0	2.15852184424e-05
k__Bacteria;p__Actinobacteria;c__Acidimicrobiia;o__Acidimicrobiales;f__EB1017;g__Unclassified_EB1017	0	0	0	0	0	0	0	0	0	0	0.000366996243686	0	0	0	0	0	0	0	0	0	0.000647626449064	4.331535746e-05	0
k__Bacteria;p__Firmicutes;c__Erysipelotrichi;o__Erysipelotrichales;f__Erysipelotrichaceae;g__Catenibacterium	0	0	0	0	0	0	0	0	0	0	0	0	0	0.000496545768566	0.000237324703344	0.000302369279281	0	0	0	0	0	0	0
k__Bacteria;p__Proteobacteria;c__Betaproteobacteria;o__IS-44;f__Unclassified_IS-44;g__Unclassified_IS-44	0	0	0	0	0	0	0	0	0	0	0	0	0	0	0	0.00095030344917	0	0	0	0	6.47626449064e-05	0	0
k__Bacteria;p__Acidobacteria;c__DA052;o__Ellin6513;f__Unclassified_Ellin6513;g__Unclassified_Ellin6513	0	0	0	0	0	0	6.47808248758e-05	0	0.000345378405215	0	0	0	0	0	0	0	0	0	0.000129466597618	0	0.000366988321136	0	0.000107926092212
k__Bacteria;p__Proteobacteria;c__Alphaproteobacteria;o__Rhizobiales;f__Xanthobacteraceae;g__Azorhizobium	0	0	0	0.00034541568619	4.31676415359e-05	0	0	0	0	0	0	0	0	0	0.000237324703344	0	6.47332988089e-05	0	0	0	0.00030222567623	0	0
k__Bacteria;p__Firmicutes;c__Bacilli;o__Lactobacillales;f__Carnobacteriaceae;g__Desemzia	0	0	0	0.000259061764642	0	0	0	0	0	0	0	0	0	0	0.000237324703344	0.000172782445304	0.000172622130157	0	0	8.6488356505e-05	0	0	0
k__Bacteria;p__Chloroflexi;c__Ellin6529;o__Unclassified_Ellin6529;f__Unclassified_Ellin6529;g__Unclassified_Ellin6529	0	0	6.47570531224e-05	0	0	0	0	0	0	0	6.47640430033e-05	0	0	0	0	2.15978056629e-05	0.000215777662696	0	0	0	0.000539688707553	2.165767873e-05	0
k__Bacteria;p__Proteobacteria;c__Deltaproteobacteria;o__NB1-j;f__Unclassified_NB1-j;g__Unclassified_NB1-j	0	0	0	0	0	0	0	0	0	0	0	0	0	0.000302245250432	0.000345199568501	0	0	0	0	0	0	0	0.000280607839751
k__Bacteria;p__Proteobacteria;c__Alphaproteobacteria;o__Rhodospirillales;f__Rhodospirillaceae;g__Telmatospirillum	0	0	0	0	0	0	0	0	0	0	0.000107940071672	0	0	0	0.000755124056095	0	0	0	6.47332988089e-05	0	0	0	0
k__Bacteria;p__Firmicutes;c__Bacilli;o__Bacillales;f__Planococcaceae;g__Lysinibacillus	0	0	0	0.000237473284256	0	0.000151112838115	0	0	0.000194275352934	0.000194493668151	0	0.000129623228483	0	0	0	0	0	0	0	0	0	0	0
k__Bacteria;p__Proteobacteria;c__Alphaproteobacteria;o__Rhodospirillales;f__Acetobacteraceae;g__Roseomonas	0	0	0.000107928421871	0	0	0	0	0	0	0	0	0	0	0.000798791018998	0	0	0	0	0	0	0	0	0
k__Bacteria;p__Proteobacteria;c__Betaproteobacteria;o__Neisseriales;f__Neisseriaceae;g__Neisseria	0	0	6.47570531224e-05	0.00034541568619	0	0.000107937741511	0	4.32012096339e-05	0.000151103052282	0	0	0	0	0	0	0	2.15777662696e-05	0.000172704114676	0	0	0	0	0
k__Bacteria;p__Proteobacteria;c__Alphaproteobacteria;o__Rhizobiales;f__Hyphomicrobiaceae;g__Hyphomicrobium	0	0	0.000172685474993	0	0	0	0	0	8.63446013038e-05	0	4.31760286689e-05	0	0	0	0	0	0	0	0	0	0.000151112838115	0	0.000453289587291
k__Bacteria;p__GAL15;c__Unclassified_GAL15;o__Unclassified_GAL15;f__Unclassified_GAL15;g__Unclassified_GAL15	0	0	0	0	0	0	0	0	0	0	0	0	0	0	0	0.000885510032181	0	0	0	0	0	0	0
k__Bacteria;p__Firmicutes;c__Erysipelotrichi;o__Erysipelotrichales;f__Erysipelotrichaceae;g__[Eubacterium]	0	0	0	0.00034541568619	0	0	0	0	0	0	0	0	0	0	0	0.000539945141574	0	0	0	0	0	0	0
k__Bacteria;p__Firmicutes;c__Clostridia;o__Clostridiales;f__[Tissierellaceae];g__Parvimonas	0	0	0	0	0	0	0	0	0	0	0	0	0	0.000885146804836	0	0	0	0	0	0	0	0	0
k__Bacteria;p__Acidobacteria;c__Solibacteres;o__Solibacterales;f__Solibacteraceae;g__Candidatus_Solibacter	0	0	0	0	0	0	0	0	0	0	6.47640430033e-05	0	0	0	0	0	0	0	2.15777662696e-05	0	0.000690801545668	8.663071492e-05	0
k__Bacteria;p__Bacteroidetes;c__Bacteroidia;o__Bacteroidales;f__Rikenellaceae;g__Alistipes	0	0	0.000280613896864	0	0	0.000129525289813	0	0	0	0	0	0	0	0	0	0.000410358307596	0	0	0	4.32441782525e-05	0	0	0
k__Bacteria;p__Proteobacteria;c__Deltaproteobacteria;o__Myxococcales;f__Myxococcaceae;g__Anaeromyxobacter	0	0	0	0	0	0	0	0	0	0	0.000539700358361	0	0	0	0	0	0	0	0	4.32441782525e-05	0	0.00025989214476	0
k__Bacteria;p__Lentisphaerae;c__[Lentisphaeria];o__Z20;f__R4-45B;g__Unclassified_R4-45B	0	0	0	0	0	0	0	2.16006048169e-05	0	6.48312227169e-05	2.15880143344e-05	6.48116142413e-05	0	0	0	0	0	0	0	0.000108110445631	0.000518101159251	4.331535746e-05	0
k__Bacteria;p__Proteobacteria;c__Deltaproteobacteria;o__Myxococcales;f__0319-6G20;g__Unclassified_0319-6G20	0	0	0	0.000172707843095	0	0	2.15936082919e-05	0	0.00010793075163	0	0	0	0	0	0	0.000345564890607	6.47332988089e-05	6.47640430033e-05	0	0	0	6.497303619e-05	0
k__Bacteria;p__Proteobacteria;c__Betaproteobacteria;o__Burkholderiales;f__Comamonadaceae;g__Curvibacter	0	0	0	4.31769607737e-05	0	0	0	0	0	0	0	0	0	0	0	0.000453553918922	0	6.47640430033e-05	0	4.32441782525e-05	0.000237463031324	0	0
k__Bacteria;p__Firmicutes;c__Clostridia;o__Clostridiales;f__Eubacteriaceae;g__Anaerofustis	0	0	4.31713687482e-05	0	0	0	0	6.48018144508e-05	0	0	0.000151116100341	0.000151227099896	0	0.000302245250432	0	0	0	0	0	0	0.000129525289813	0	0
k__Bacteria;p__Planctomycetes;c__C6;o__MVS-107;f__Unclassified_MVS-107;g__Unclassified_MVS-107	0	0	0	0	0	0	0	0	0	0	0	0	0	0	0	0	0	0	0	0	0.000841914383783	0	0
k__Bacteria;p__Proteobacteria;c__Alphaproteobacteria;o__Caulobacterales;f__Caulobacteraceae;g__Mycoplana	4.31974772673e-05	0	6.47570531224e-05	0.000302238725416	0	4.31750966043e-05	6.47808248758e-05	0	0	0	0	8.6415485655e-05	0	0	0.000237324703344	0	0	0	0	0	0	0	0
k__Bacteria;p__Firmicutes;c__Bacilli;o__Lactobacillales;f__Streptococcaceae;g__Lactococcus	0	0	0	0	0	0	0	0.000108003024085	0	0	0	0	2.1599671685e-05	6.47668393782e-05	0.000151024811219	0.000215978056629	0	2.15880143344e-05	0	2.16220891263e-05	0.000172700386417	4.331535746e-05	0
k__Bacteria;p__Actinobacteria;c__Actinobacteria;o__Actinomycetales;f__Actinosynnemataceae;g__Lentzea	0	0	0.00062598484685	0	0	0	0	0	0	0	0	0	0	0	0	0	0	0	0	0.000129732534758	0	0	6.47556553272e-05
k__Bacteria;p__Bacteroidetes;c__Flavobacteriia;o__Flavobacteriales;f__Flavobacteriaceae;g__Flavobacterium	0	0	0	0	0	0	0	0	0.00021586150326	0	0.000107940071672	4.32077428275e-05	0	0	0	0	0.000107888831348	0.000129528086007	0	0	0	0.00019491910857	0
k__Bacteria;p__Chlorobi;c__SJA-28;o__Unclassified_SJA-28;f__Unclassified_SJA-28;g__Unclassified_SJA-28	0	0	0	0.000107942401934	0	0	0	0	0	0	0	0	0	0	0	0	0	0	0	0.000151354623884	0.000237463031324	0.00028154982349	0
k__Bacteria;p__Proteobacteria;c__Betaproteobacteria;o__Burkholderiales;f__Unclassified_Burkholderiales;g__Unclassified_Burkholderiales	0	0	0.000259028212489	0	0	0	8.63744331678e-05	0	0	0	0	0	0	0	0	0.000410358307596	0	0	0	0	0	0	2.15852184424e-05
k__Bacteria;p__Chloroflexi;c__TK17;o__Unclassified_TK17;f__Unclassified_TK17;g__Unclassified_TK17	0	0	0	0	0	0	0	0	0	0	0	0	0	0	0.00049622437972	0	0	0	0	0	0.000259050579626	2.165767873e-05	0
k__Bacteria;p__Firmicutes;c__Bacilli;o__Lactobacillales;f__Unclassified_Lactobacillales;g__Unclassified_Lactobacillales	4.31974772673e-05	0	8.63427374965e-05	0	0	4.31750966043e-05	0	0	0	0	0	4.32077428275e-05	0	0	0	0.000194380250967	2.15777662696e-05	0	0	0	0.000215875483021	0.00010828839365	0
k__Bacteria;p__Chloroflexi;c__Anaerolineae;o__DRC31;f__Unclassified_DRC31;g__Unclassified_DRC31	0	0	0	0	0	0	0	0	0	0	0	0	0	0	0	0.000755923198203	0	0	0	0	0	0	0
k__Bacteria;p__Actinobacteria;c__Actinobacteria;o__Actinomycetales;f__Intrasporangiaceae;g__Intrasporangium	0	0	0	0	0	0	0	0.000108003024085	0	0	0.000151116100341	8.6415485655e-05	0	0	0	0	0	0	0	0	0.000366988321136	4.331535746e-05	0
k__Bacteria;p__Bacteroidetes;c__[Saprospirae];o__[Saprospirales];f__Chitinophagaceae;g__Unclassified_Chitinophagaceae	0	0	0	0	4.31676415359e-05	0	0	0	0	0	0	0	0	0	0.000388349514563	0	0	0	0	0	0.000280638127928	4.331535746e-05	0
k__Bacteria;p__Actinobacteria;c__Actinobacteria;o__Actinomycetales;f__Bogoriellaceae;g__Georgenia	0	0	0	0	8.63352830718e-05	0	0.00010796804146	0	0	0	0.00019429212901	0	0	0	0	0	4.31555325393e-05	0	0	0.000302709247768	0	0	0
k__Bacteria;p__Firmicutes;c__Erysipelotrichi;o__Erysipelotrichales;f__Erysipelotrichaceae;g__L7A_E11	0	0	0	0	0	0	0	0	0	0	0	0	0	4.31778929188e-05	0	0.000691129781214	0	0	0	0	0	0	0
k__Bacteria;p__Proteobacteria;c__Betaproteobacteria;o__Burkholderiales;f__Oxalobacteraceae;g__Janthinobacterium	0	0	2.15856843741e-05	0	0	8.63501932086e-05	0	0	0	0	0	0	4.319934337e-05	4.31778929188e-05	0	0	0	0.000107940071672	0.000302088727775	0	0	0.00012994607238	0
k__Bacteria;p__Firmicutes;c__Bacilli;o__Lactobacillales;f__Lactobacillaceae;g__Pediococcus	0	0	0	0	0	0	0	0	0	0	0	0	0	0	0	0	0.000215777662696	0	0	0	0	0.00049812661079	0
k__Bacteria;p__Bacteroidetes;c__Cytophagia;o__Cytophagales;f__Cyclobacteriaceae;g__Unclassified_Cyclobacteriaceae	0	0	0	0	0	0.000107937741511	0	0	0	0	0	0	0	0	0	0	0.000215777662696	0	0	6.48662673788e-05	0	0.00032486518095	0
k__Bacteria;p__Bacteroidetes;c__Bacteroidia;o__Bacteroidales;f__[Paraprevotellaceae];g__Paraprevotella	0	0	0	0	0	0.000215875483021	0	0	0	0	0	0	0	0	0	0	0	0	0	0.000259465069515	0.000237463031324	0	0
k__Bacteria;p__Firmicutes;c__Clostridia;o__Thermoanaerobacterales;f__Thermoanaerobacteraceae;g__Thermoanaerobacter	0	0	0	0	0	0	0	0	0	0	0	0.000216038714138	0	0	0	0	0	0	0	0	0.000453338514345	4.331535746e-05	0
k__Bacteria;p__Chloroflexi;c__Ktedonobacteria;o__JG30-KF-AS9;f__Unclassified_JG30-KF-AS9;g__Unclassified_JG30-KF-AS9	0	0	0	0	0	0	0	0	0	0	0	0	0	0.000712435233161	0	0	0	0	0	0	0	0	0
k__Bacteria;p__Proteobacteria;c__Betaproteobacteria;o__Burkholderiales;f__Comamonadaceae;g__Rubrivivax	0	0	0	4.31769607737e-05	0	0	4.31872165839e-05	0	0.000259033803911	0	0	0	0	6.47668393782e-05	0.000258899676375	0	4.31555325393e-05	0	0	0	0	0	0
k__Bacteria;p__Gemmatimonadetes;c__Gemm-5;o__Unclassified_Gemm-5;f__Unclassified_Gemm-5;g__Unclassified_Gemm-5	0	0	0	0	0	0	0	0	0	0	0	0	0	0	0	0	0	0	0	0	0.000215875483021	0.00047646893206	0
k__Bacteria;p__Firmicutes;c__Clostridia;o__Clostridiales;f__Lachnospiraceae;g__Oribacterium	0	0	0	0	0	0	0	0	0	0	0	0	0	0	0	0	0	0	0	0.00069190685204	0	0	0
k__Bacteria;p__Actinobacteria;c__Actinobacteria;o__Actinomycetales;f__Cellulomonadaceae;g__Actinotalea	0	0	0	0	0	0	0	0	0	6.48312227169e-05	0	0	0	0	0	0	0	0	0	0	0.000561276255856	6.497303619e-05	0
k__Bacteria;p__Acidobacteria;c__Acidobacteria-6;o__iii1-15;f__mb2424;g__Unclassified_mb2424	0	0	0.00036695663436	0	0	0	0	0	0	0	0	0	0	0	0	0	0	0	0	0	0.00030222567623	2.165767873e-05	0
k__Bacteria;p__Bacteroidetes;c__Bacteroidia;o__Bacteroidales;f__Bacteroidaceae;g__BF311	0	0	0	0	0	0.000690801545668	0	0	0	0	0	0	0	0	0	0	0	0	0	0	0	0	0
k__Bacteria;p__Bacteroidetes;c__Sphingobacteriia;o__Sphingobacteriales;f__Sphingobacteriaceae;g__Sphingobacterium	4.31974772673e-05	0	0	0.000107942401934	0.00010791910384	0	0	0	6.47584509779e-05	0	0	6.48116142413e-05	0	0	0	0	0.000129466597618	0	0	0	0.000107937741511	0	6.47556553272e-05
k__Bacteria;p__Firmicutes;c__Bacilli;o__Bacillales;f__Planococcaceae;g__Sporosarcina	0	0	0	0	0	0.000237463031324	0	0	4.31723006519e-05	8.64416302891e-05	6.47640430033e-05	0	0	0	8.62998921251e-05	0	0.000172622130157	0	0	0	0	0	0
k__Bacteria;p__Proteobacteria;c__Gammaproteobacteria;o__Alteromonadales;f__[Chromatiaceae];g__Rheinheimera	0	0	0	0	0	0	0	0	0	0	0	0	0	0	0	0.000431956113259	4.31555325393e-05	8.63520573378e-05	0	0	8.63501932086e-05	2.165767873e-05	0
k__Bacteria;p__Proteobacteria;c__Gammaproteobacteria;o__Vibrionales;f__Pseudoalteromonadaceae;g__Unclassified_Pseudoalteromonadaceae	0	0	0.000582813478101	0	0	0	0	0	0	0	0	0	0	0	0	0	0	0	0	0	0	8.663071492e-05	0
k__Bacteria;p__Actinobacteria;c__Actinobacteria;o__Actinomycetales;f__Yaniellaceae;g__Yaniella	0	0	0	0	0	0	0	0	0.000302206104563	0	0	0	6.4799015055e-05	0	0	0	6.47332988089e-05	0	0	0	0.000237463031324	0	0
k__Bacteria;p__Proteobacteria;c__Deltaproteobacteria;o__Desulfuromonadales;f__Geobacteraceae;g__Geobacter	0	0	0	0	0	0	0	0	0	0	0	0	0	0	0.000388349514563	0	0.000280510961505	0	0	0	0	0	0
k__Bacteria;p__Firmicutes;c__Bacilli;o__Bacillales;f__Planococcaceae;g__Kurthia	0	0	0	0	0	0	0	0	0	0	0	0	0	0	0	0.000604738558562	0	0	0	4.32441782525e-05	0	0	0
k__Bacteria;p__Firmicutes;c__Clostridia;o__Clostridiales;f__Veillonellaceae;g__Sporomusa	0	0	0	0	0	0	0	0	0	0	0	0	0	0	0	0.000647934169888	0	0	0	0	0	0	0
k__Bacteria;p__Proteobacteria;c__Gammaproteobacteria;o__Enterobacteriales;f__Enterobacteriaceae;g__Edwardsiella	0	0	0	0	0	0	0	0	0	0	0	0	0	0	0	0.000647934169888	0	0	0	0	0	0	0
k__Bacteria;p__WS3;c__PRR-12;o__Sediment-1;f__PRR-10;g__Unclassified_PRR-10	0	0	0	0	0	0	0	0	0	0	0	0	0	0	0	0.000626336364225	0	0	0	0	2.15875483021e-05	0	0
k__Bacteria;p__Proteobacteria;c__Epsilonproteobacteria;o__Campylobacterales;f__Helicobacteraceae;g__Helicobacter	4.31974772673e-05	0	0	0	0	0.000151112838115	0	0.000108003024085	0	2.16104075723e-05	8.63520573378e-05	4.32077428275e-05	0	0	0	0	0	0	0	0	0.000194287934719	0	0
k__Bacteria;p__Proteobacteria;c__Alphaproteobacteria;o__Rhizobiales;f__Hyphomicrobiaceae;g__Unclassified_Hyphomicrobiaceae	0	0	0	0	0	0	0	0	0	0	0	0	0	0.000129533678756	0	0	0	0	0	0	0.00030222567623	2.165767873e-05	0.000194266965982
k__Bacteria;p__Firmicutes;c__Bacilli;o__Bacillales;f__[Exiguobacteraceae];g__Unclassified_[Exiguobacteraceae]	0	0	0	0	0	0	0	0	0	0	0	0	0	0.000129533678756	0	0	0	0.000323820215017	0	0	8.63501932086e-05	8.663071492e-05	0
k__Bacteria;p__Proteobacteria;c__Alphaproteobacteria;o__Rhizobiales;f__Xanthobacteraceae;g__Labrys	0	0	0	0	0	0	0	0	0	0	0	0.000129623228483	0	0.000431778929188	0	6.47934169888e-05	0	0	0	0	0	0	0
k__Bacteria;p__Actinobacteria;c__Acidimicrobiia;o__Acidimicrobiales;f__C111;g__Unclassified_C111	0	0	0	0	0	0	0	0	0	0	0	0	0	0	0	0	0	0.00038858425802	0	0	0.000194287934719	4.331535746e-05	0
k__Bacteria;p__Proteobacteria;c__Alphaproteobacteria;o__Rhodospirillales;f__Unclassified_Rhodospirillales;g__Unclassified_Rhodospirillales	0	0	0	0	0	0	0	0	0	0	0.00038858425802	0	0	0	0	0	0	0	0	0	0.000194287934719	4.331535746e-05	0
k__Bacteria;p__Bacteroidetes;c__Flavobacteriia;o__Flavobacteriales;f__Cryomorphaceae;g__Unclassified_Cryomorphaceae	0	0	0	0	0	0	0	0	0	0	0	4.32077428275e-05	0	0	0	0	0	0	0	0	0	0	0.000582800897945
k__Bacteria;p__Firmicutes;c__Clostridia;o__Clostridiales;f__Veillonellaceae;g__Unclassified_Veillonellaceae	0	0	0	0	0	0	0	0	4.31723006519e-05	0	0.000151116100341	0	0	0	0	0.000388760501933	0	0	0	0	2.15875483021e-05	0	0
k__Bacteria;p__Planctomycetes;c__Phycisphaerae;o__Phycisphaerales;f__Phycisphaeraceae;g__Unclassified_Phycisphaeraceae	0	0	0	0	0	0	0	0	0.00010793075163	0	0	0	0	0	0.000258899676375	0	0.000172622130157	0	0	0	0	6.497303619e-05	0
k__Bacteria;p__Firmicutes;c__Clostridia;o__Clostridiales;f__Lachnospiraceae;g__Anaerostipes	0	0	0	0	0	0	0	0	0	0	0	0	0	0	0	0	0	0	0	8.6488356505e-05	0.000129525289813	0.00036818053841	0
k__Bacteria;p__Firmicutes;c__Clostridia;o__Clostridiales;f__Dehalobacteriaceae;g__Unclassified_Dehalobacteriaceae	0	0	6.47570531224e-05	0	0	0	0	0	0	0	4.31760286689e-05	0.000108019357069	0	0	0	0	0	0	0	2.16220891263e-05	0.000280638127928	6.497303619e-05	0
k__Bacteria;p__Proteobacteria;c__Alphaproteobacteria;o__RF32;f__Unclassified_RF32;g__Unclassified_RF32	0	0	0	0	0	0	0	0.000108003024085	0	0	0	4.32077428275e-05	0	0	0	0	0	0	0	8.6488356505e-05	0.000323813224532	2.165767873e-05	0
k__Bacteria;p__Proteobacteria;c__Alphaproteobacteria;o__Rhodobacterales;f__Rhodobacteraceae;g__Rubellimicrobium	0	0	0	0.000107942401934	0	0	4.31872165839e-05	0	0	0	0	4.32077428275e-05	0	0	0	0.000302369279281	0	0	0	0	8.63501932086e-05	0	0
k__Bacteria;p__Actinobacteria;c__Actinobacteria;o__Actinomycetales;f__Pseudonocardiaceae;g__Pseudonocardia	0	0	0	0	0	0	0	0	0	0	0	0.000129623228483	0	8.63557858377e-05	0	0	0	0	0	0	0.000366988321136	0	0
k__Bacteria;p__Proteobacteria;c__Deltaproteobacteria;o__Desulfobacterales;f__Desulfobacteraceae;g__Desulfococcus	0	0	0	0	0	0	0	0	0	0	0	0	0	0	0	0.000561542947237	0	0	0	0	0	0	0
k__Bacteria;p__Verrucomicrobia;c__Opitutae;o__[Cerasicoccales];f__[Cerasicoccaceae];g__Unclassified_[Cerasicoccaceae]	0	0	0	0	0	0	0	4.32012096339e-05	0	0.000194493668151	0	4.32077428275e-05	0	0	0	0	0	0	0	0	0.000280638127928	0	0
k__Bacteria;p__Firmicutes;c__Bacilli;o__Bacillales;f__Thermoactinomycetaceae;g__Thermoactinomyces	0	0	0.000431713687482	0	0	0	0	0	0	0	0	8.6415485655e-05	0	0	0	0	4.31555325393e-05	0	0	0	0	0	0
k__Bacteria;p__Chloroflexi;c__Anaerolineae;o__Caldilineales;f__Caldilineaceae;g__Caldilinea	0	0	0	0	0	0	0	0	0	0	0	0	0	0	0.000560949298813	0	0	0	0	0	0	0	0
k__Bacteria;p__Spirochaetes;c__Spirochaetes;o__Spirochaetales;f__Spirochaetaceae;g__Unclassified_Spirochaetaceae	0	0	0	0	0	0	0	0	0	0	0	4.32077428275e-05	0	0	0	0	0	0	0	6.48662673788e-05	0.000388575869439	4.331535746e-05	0
k__Bacteria;p__Proteobacteria;c__Betaproteobacteria;o__Burkholderiales;f__Oxalobacteraceae;g__Polynucleobacter	0	0	0	0	0	0	0	0	0	0	0	0.000108019357069	0	0.000280656303972	0	0	0	0	0	0	0.000151112838115	0	0
k__Bacteria;p__Proteobacteria;c__Gammaproteobacteria;o__Xanthomonadales;f__Xanthomonadaceae;g__Thermomonas	0	0	0.000453299371857	0	0	0	0	0	0	0	0	0	0	0	0	0	0	8.63520573378e-05	0	0	0	0	0
k__Bacteria;p__Proteobacteria;c__Gammaproteobacteria;o__Unclassified_Gammaproteobacteria;f__Unclassified_Gammaproteobacteria;g__Unclassified_Gammaproteobacteria	4.31974772673e-05	0	2.15856843741e-05	0	0	0	0	0	0	0	0	0	0	0.000194300518135	0	0	0.000194199896427	0	0	6.48662673788e-05	0	0	0
k__Bacteria;p__Proteobacteria;c__Deltaproteobacteria;o__Syntrophobacterales;f__Syntrophobacteraceae;g__Syntrophobacter	0	0	0	0	0	0	0	0	0	0	0	0	0	0	0.000517799352751	0	0	0	0	0	0	0	0
k__Bacteria;p__Proteobacteria;c__Deltaproteobacteria;o__Desulfobacterales;f__Desulfobulbaceae;g__Unclassified_Desulfobulbaceae	0	0	0	0	0	0	0	0	0	0	0	0	0	0	0	0.000237575862292	0	0	0	0	0.000237463031324	2.165767873e-05	0
k__Bacteria;p__Proteobacteria;c__Deltaproteobacteria;o__Myxococcales;f__OM27;g__Unclassified_OM27	0	0	0	0	0	0	0	0	0	0	0	0	0	0	0	0	0	0	0	0	0.000453338514345	4.331535746e-05	0
k__Bacteria;p__Proteobacteria;c__Betaproteobacteria;o__Methylophilales;f__Methylophilaceae;g__Unclassified_Methylophilaceae	0	0	0	0	0	0	4.31872165839e-05	0	0	0	0	0	0	0	6.47249190939e-05	4.31956113259e-05	0	0.00019429212901	0	0	0.000151112838115	0	0
k__Bacteria;p__Firmicutes;c__Bacilli;o__Lactobacillales;f__Leuconostocaceae;g__Unclassified_Leuconostocaceae	8.63949545347e-05	0	0	0	0	0	0	0	0	0	0	0	0	0	0	0	0	0	0	0	0.000237463031324	0.00015160375111	0
k__Bacteria;p__Firmicutes;c__Clostridia;o__Clostridiales;f__Veillonellaceae;g__Megamonas	0	0	0	0	0	0	0	4.32012096339e-05	0	0	0	4.32077428275e-05	0	0	0.000129449838188	0	0	0	6.47332988089e-05	8.6488356505e-05	0.000107937741511	0	0
k__Bacteria;p__Firmicutes;c__Bacilli;o__Lactobacillales;f__Enterococcaceae;g__Enterococcus	0	0	0	0	0	0	0	0	0	0	6.47640430033e-05	0	0	0	0	0	0	0	0	4.32441782525e-05	0.000366988321136	0	0
k__Bacteria;p__TM7;c__TM7-1;o__Unclassified_TM7-1;f__Unclassified_TM7-1;g__Unclassified_TM7-1	0	0	0.000474885056231	0	0	0	0	0	0	0	0	0	0	0	0	0	0	0	0	0	0	0	0
k__Bacteria;p__Proteobacteria;c__Gammaproteobacteria;o__Oceanospirillales;f__Halomonadaceae;g__Halomonas	4.31974772673e-05	0	0.000129514106245	0	0	0	0	0	0	0	4.31760286689e-05	0	0	0	0	0	0.000258933195236	0	0	0	0	0	0
k__Bacteria;p__Actinobacteria;c__Actinobacteria;o__Actinomycetales;f__Micromonosporaceae;g__Phytohabitans	0	0	0	0	0	0	0	0	0	0	0	8.6415485655e-05	0	0	0	2.15978056629e-05	0	0.000345408229351	0	0	0	0	0
k__Bacteria;p__Actinobacteria;c__Actinobacteria;o__Actinomycetales;f__Actinosynnemataceae;g__Saccharothrix	0	0	0	0	0	0	0	0	0	0	0	0	0	0	0	0	0.000453133091662	0	0	0	0	0	0
k__Bacteria;p__Proteobacteria;c__Gammaproteobacteria;o__[Marinicellales];f__[Marinicellaceae];g__Unclassified_[Marinicellaceae]	0	0	0	0	0	0	0	0	0	0	0	0	0	0	0	0.000431956113259	0	0	0	0	0	0	0
k__Bacteria;p__Proteobacteria;c__Epsilonproteobacteria;o__Campylobacterales;f__Helicobacteraceae;g__Unclassified_Helicobacteraceae	0	0	0	4.31769607737e-05	0	0	0	0	0	0	0	0	0	0.000215889464594	0	0.000172782445304	0	0	0	0	0	0	0
k__Bacteria;p__Actinobacteria;c__Actinobacteria;o__Actinomycetales;f__Sporichthyaceae;g__Unclassified_Sporichthyaceae	0	0	0.000172685474993	0	0	0	0	0	0	6.48312227169e-05	0	0	0	0	0	0	0	0	0	0	0.000194287934719	0	0
k__Bacteria;p__Cyanobacteria;c__ML635J-21;o__Unclassified_ML635J-21;f__Unclassified_ML635J-21;g__Unclassified_ML635J-21	0	0	0	0.000323827205803	0	0.000107937741511	0	0	0	0	0	0	0	0	0	0	0	0	0	0	0	0	0
k__Bacteria;p__Acidobacteria;c__Solibacteres;o__Solibacterales;f__PAUC26f;g__Unclassified_PAUC26f	0	0	0	0	0	0	0	0	0	0	0	0	0	0	0	0	0	0.000431760286689	0	0	0	0	0
k__Bacteria;p__Actinobacteria;c__Actinobacteria;o__Actinomycetales;f__Nakamurellaceae;g__Unclassified_Nakamurellaceae	0	0	0	0.000107942401934	0	0	0	0	8.63446013038e-05	0	0	0	0	0	0	0	0	0.000237468157679	0	0	0	0	0
k__Bacteria;p__Proteobacteria;c__Gammaproteobacteria;o__Xanthomonadales;f__Xanthomonadaceae;g__Dyella	0	0	0	8.63539215475e-05	0	0	0	0	0	0	0	0	0	0	0.000215749730313	0	0	6.47640430033e-05	6.47332988089e-05	0	0	0	0
k__Bacteria;p__Planctomycetes;c__OM190;o__agg27;f__Unclassified_agg27;g__Unclassified_agg27	0	0	0	0	0	0	0	0	0	0	0	0	0	0	0	0	0	0	0	0	0.000345400772834	6.497303619e-05	0
k__Bacteria;p__Chloroflexi;c__Anaerolineae;o__S0208;f__Unclassified_S0208;g__Unclassified_S0208	0	0	0	0	0	0	0	0	0	0	0	0	0	0.000410189982729	0	0	0	0	0	0	0	0	0
k__Bacteria;p__Proteobacteria;c__Alphaproteobacteria;o__Rhodospirillales;f__Rhodospirillaceae;g__Skermanella	0	4.32012096339e-05	0	0	0	0.000366988321136	0	0	0	0	0	0	0	0	0	0	0	0	0	0	0	0	0
k__Bacteria;p__Elusimicrobia;c__Elusimicrobia;o__Elusimicrobiales;f__Unclassified_Elusimicrobiales;g__Unclassified_Elusimicrobiales	0	0	0.000129514106245	0	0	0	0	0	0	0	0	2.16038714138e-05	0	0	8.62998921251e-05	6.47934169888e-05	4.31555325393e-05	0	0	0	2.15875483021e-05	0	4.31704368848e-05
k__Bacteria;p__Proteobacteria;c__Gammaproteobacteria;o__Thiotrichales;f__Thiotrichaceae;g__Thiothrix	0	0	0.000323785265612	0	0	0	0	0	0	0	0	0	0	0	0	0	8.63110650785e-05	0	0	0	0	0	0
k__Bacteria;p__Actinobacteria;c__Coriobacteriia;o__Coriobacteriales;f__Coriobacteriaceae;g__Eggerthella	0	0	0	0	0	0	0	0	0	0	0	0	0	0	0	0	0.000409977559123	0	0	0	0	0	0
k__Bacteria;p__Fibrobacteres;c__Fibrobacteria;o__Fibrobacterales;f__Fibrobacteraceae;g__Fibrobacter	0	0	0	0	0	0.000323813224532	0	0	0	6.48312227169e-05	0	0	0	0	0	0	0	0	0	0	0	0	0
k__Bacteria;p__Cyanobacteria;c__Oscillatoriophycideae;o__Chroococcales;f__Gomphosphaeriaceae;g__Unclassified_Gomphosphaeriaceae	0	0	0.000388542318734	0	0	0	0	0	0	0	0	0	0	0	0	0	0	0	0	0	0	0	0
k__Bacteria;p__Acidobacteria;c__RB25;o__Unclassified_RB25;f__Unclassified_RB25;g__Unclassified_RB25	0	0	0	0	0	0	0	0	0	0	0	0	0	0	0	0	0	0	0	0	0.000323813224532	4.331535746e-05	0
k__Bacteria;p__Proteobacteria;c__Betaproteobacteria;o__Burkholderiales;f__Oxalobacteraceae;g__Oxalobacter	0	0	0	0	0	0	0	0	0	4.32208151446e-05	0	0	0	0	0	0	0	0	0	0	0.000323813224532	0	0
k__Bacteria;p__Proteobacteria;c__Betaproteobacteria;o__Burkholderiales;f__Comamonadaceae;g__Alicycliphilus	0	0	0	0	0	0	0	0	0	0	0	4.32077428275e-05	0	0	0	2.15978056629e-05	0	0	0	0	0	0	0.000302193058194
k__Bacteria;p__Bacteroidetes;c__Bacteroidia;o__Bacteroidales;f__BA008;g__Unclassified_BA008	0	0	0.00036695663436	0	0	0	0	0	0	0	0	0	0	0	0	0	0	0	0	0	0	0	0
k__Bacteria;p__Chloroflexi;c__Chloroflexi;o__AKIW781;f__Unclassified_AKIW781;g__Unclassified_AKIW781	0	0	0.00036695663436	0	0	0	0	0	0	0	0	0	0	0	0	0	0	0	0	0	0	0	0
k__Bacteria;p__Acidobacteria;c__[Chloracidobacteria];o__DS-100;f__Unclassified_DS-100;g__Unclassified_DS-100	0	0	0	0	0	0	0	0	0	0	0	0	0	0	0	0	0	0	0	0	0.00030222567623	4.331535746e-05	0
k__Bacteria;p__Proteobacteria;c__Gammaproteobacteria;o__Enterobacteriales;f__Enterobacteriaceae;g__Erwinia	0	0	0	0	4.31676415359e-05	0	0	0	0	0	0	0	0	0	0	0.000302369279281	0	0	0	0	0	0	0
k__Bacteria;p__Bacteroidetes;c__Bacteroidia;o__Bacteroidales;f__[Odoribacteraceae];g__Odoribacter	0	0	0	0	0	0	0	0	0	0	0	0	0	0	0	0.000172782445304	0	0	0	0	0.000172700386417	0	0
k__Bacteria;p__Proteobacteria;c__Alphaproteobacteria;o__Caulobacterales;f__Caulobacteraceae;g__Phenylobacterium	2.15987386337e-05	0	0	2.15884803869e-05	0	0	0	0	8.63446013038e-05	0	2.15880143344e-05	0	0	0	0	0	0	0	0	0	0.000172700386417	2.165767873e-05	0
k__Bacteria;p__Proteobacteria;c__Alphaproteobacteria;o__Rhizobiales;f__Beijerinckiaceae;g__Beijerinckia	0	0	0	0	0	0	4.31872165839e-05	0	0	0	0	0	0	0	0	0.000215978056629	8.63110650785e-05	0	0	0	0	0	0
k__Bacteria;p__Proteobacteria;c__Alphaproteobacteria;o__Rhizobiales;f__Hyphomicrobiaceae;g__Pedomicrobium	0	0	0	0.000107942401934	0	0	0	0	0	0	0.000129528086007	4.32077428275e-05	2.1599671685e-05	0	0	0	0	0	0	0	4.31750966043e-05	0	0
k__Bacteria;p__Actinobacteria;c__Thermoleophilia;o__Solirubrobacterales;f__Solirubrobacteraceae;g__Unclassified_Solirubrobacteraceae	0	0	0	0	4.31676415359e-05	0	0	0	0	0	0	0	0	0.000237478411054	0	0	0	0	6.47332988089e-05	0	0	0	0
k__Bacteria;p__Actinobacteria;c__Actinobacteria;o__Actinomycetales;f__Nocardioidaceae;g__Kribbella	0	0	0.000345370949986	0	0	0	0	0	0	0	0	0	0	0	0	0	0	0	0	0	0	0	0
k__Bacteria;p__Chloroflexi;c__Gitt-GS-136;o__Unclassified_Gitt-GS-136;f__Unclassified_Gitt-GS-136;g__Unclassified_Gitt-GS-136	0	0	0	0	0	0	0	0	0	0	0	0	0	0	0	0	0.000151044363887	0	0	0	0.000194287934719	0	0
k__Bacteria;p__Bacteroidetes;c__Cytophagia;o__Cytophagales;f__Unclassified_Cytophagales;g__Unclassified_Cytophagales	0	0	0	0	0	0	0	0	0	0	0	0	0	0	0.000345199568501	0	0	0	0	0	0	0	0
k__Bacteria;p__Elusimicrobia;c__Elusimicrobia;o__Elusimicrobiales;f__Elusimicrobiaceae;g__Unclassified_Elusimicrobiaceae	0	0	0	0	0	0	0	0	0	0	0	0	0	0	0	0	0	0	0	8.6488356505e-05	0.000194287934719	4.331535746e-05	0
k__Bacteria;p__Chloroflexi;c__TK10;o__B07_WMSP1;f__Unclassified_B07_WMSP1;g__Unclassified_B07_WMSP1	0	0	0	0	0	0	0	0	0	0	0	0	0	0	0	0	0	0	0	0	0.000280638127928	4.331535746e-05	0
k__Bacteria;p__Actinobacteria;c__Actinobacteria;o__Actinomycetales;f__Micromonosporaceae;g__Micromonospora	0	0	0.000172685474993	0	0	0	0	0	0	0	0	0.000108019357069	0	0	0	4.31956113259e-05	0	0	0	0	0	0	0
k__Bacteria;p__Actinobacteria;c__Actinobacteria;o__Actinomycetales;f__Microbacteriaceae;g__Agrococcus	0	0	0	0	0	0	0	0	0	4.32208151446e-05	0.000107940071672	0	0	0	0	0	8.63110650785e-05	0	0	0	6.47626449064e-05	2.165767873e-05	0
k__Bacteria;p__Firmicutes;c__Bacilli;o__Bacillales;f__[Thermicanaceae];g__Thermicanus	0	0	0	0	0	0	0	0	0	0	0	0	0	0	0	0	0	0	0	0	0.000323813224532	0	0
k__Bacteria;p__Proteobacteria;c__Gammaproteobacteria;o__HOC36;f__Unclassified_HOC36;g__Unclassified_HOC36	0	0	0	0	0	0	0	0	0	0	0	0	0	0	0	0	0	0	0	0	0.000323813224532	0	0
k__Bacteria;p__Acidobacteria;c__Acidobacteriia;o__Acidobacteriales;f__Koribacteraceae;g__Candidatus_Koribacter	0	0	0	0	0	0	0	0	0.000323792254889	0	0	0	0	0	0	0	0	0	0	0	0	0	0
k__Bacteria;p__Actinobacteria;c__Actinobacteria;o__Actinomycetales;f__Dermabacteraceae;g__Dermabacter	0	0	0	0	0	0	0	0	0	0	0	0	0	0	0	0	0.000323666494045	0	0	0	0	0	0
k__Bacteria;p__Acidobacteria;c__Solibacteres;o__Solibacterales;f__AKIW659;g__Unclassified_AKIW659	0	0	0	0	0	0	0	0	0	0	0	0	0	0	0	0	0	0	0	0	0	0.00030320750222	0
k__Bacteria;p__Actinobacteria;c__Actinobacteria;o__Actinomycetales;f__Pseudonocardiaceae;g__Unclassified_Pseudonocardiaceae	0	0	0	0	0	0	0	0	0	0	0	0	0	0	0	0	0	0	0	0	0	0.00030320750222	0
k__Bacteria;p__Bacteroidetes;c__Bacteroidia;o__Bacteroidales;f__[Paraprevotellaceae];g__YRC22	0	0	0	0	0	0	0	0	0	2.16104075723e-05	0	0	0	0	0	0	4.31555325393e-05	0	0	4.32441782525e-05	0.000151112838115	4.331535746e-05	0
k__Bacteria;p__Tenericutes;c__Mollicutes;o__Unclassified_Mollicutes;f__Unclassified_Mollicutes;g__Unclassified_Mollicutes	0	0	0	0	0	0	0	0	0	0	0	6.48116142413e-05	0	0	0	0	0	0	0	0	0.000237463031324	0	0
k__Bacteria;p__Proteobacteria;c__Alphaproteobacteria;o__Rhizobiales;f__Methylocystaceae;g__Methylosinus	0	0	0	0	0	0	0	0	0	0	0.000302232200682	0	0	0	0	0	0	0	0	0	0	0	0
k__Bacteria;p__Acidobacteria;c__[Chloracidobacteria];o__RB41;f__Ellin6075;g__Unclassified_Ellin6075	0	0	0	0	0	0	0	0	0	0	0	0	0	0	0	0	0	8.63520573378e-05	0	0	0.000215875483021	0	0
k__Bacteria;p__Proteobacteria;c__Deltaproteobacteria;o__BPC076;f__Unclassified_BPC076;g__Unclassified_BPC076	0	0	0.000302199581238	0	0	0	0	0	0	0	0	0	0	0	0	0	0	0	0	0	0	0	0
k__Bacteria;p__Nitrospirae;c__Nitrospira;o__Nitrospirales;f__[Thermodesulfovibrionaceae];g__LCP-6	0	0	0	0	0	0	0	0	0	0	0	0	0	0	0.000302049622438	0	0	0	0	0	0	0	0
k__Bacteria;p__Proteobacteria;c__Betaproteobacteria;o__Rhodocyclales;f__Rhodocyclaceae;g__KD1-23	0	0	4.31713687482e-05	0	0	0	0	4.32012096339e-05	0	0	0	6.48116142413e-05	0	0	0	0	0	4.31760286689e-05	0	6.48662673788e-05	0	0	2.15852184424e-05
k__Bacteria;p__Actinobacteria;c__Actinobacteria;o__Actinomycetales;f__Intrasporangiaceae;g__Unclassified_Intrasporangiaceae	0	0	0	0	0	0.000107937741511	0	0	0	4.32208151446e-05	0	0	6.4799015055e-05	0	0	0	0	0	0	4.32441782525e-05	2.15875483021e-05	0	0
k__Bacteria;p__Acidobacteria;c__Sva0725;o__Sva0725;f__Unclassified_Sva0725;g__Unclassified_Sva0725	0	0	0	0	0	0	0	0	0	0	0	0	0	0	0	0	0	0	0	0	0.000237463031324	4.331535746e-05	0
k__Bacteria;p__Firmicutes;c__Bacilli;o__Lactobacillales;f__Carnobacteriaceae;g__Granulicatella	0	0	8.63427374965e-05	0	0	0	0	0	0	0	0	0.000194434842724	0	0	0	0	0	0	0	0	0	0	0
k__Bacteria;p__Bacteroidetes;c__Bacteroidia;o__Bacteroidales;f__Porphyromonadaceae;g__Paludibacter	0	0	0	0	0	0	0	4.32012096339e-05	0	0	0	0	0	0	0	0	0	0	0	4.32441782525e-05	0.000194287934719	0	0
k__Bacteria;p__Actinobacteria;c__Actinobacteria;o__Actinomycetales;f__Nocardioidaceae;g__Propionicimonas	0	0	0	0	0	0	0	0	0	0	0	0	0	0	0	0.000194380250967	0	0	8.63110650785e-05	0	0	0	0
k__Bacteria;p__Gemmatimonadetes;c__Gemmatimonadetes;o__C114;f__Unclassified_C114;g__Unclassified_C114	0	0	0	0	0	0	0	0	0	0	0	0	0	0	0	0	0	0	0	0	0.000280638127928	0	0
k__Bacteria;p__Proteobacteria;c__Gammaproteobacteria;o__Alteromonadales;f__Alteromonadaceae;g__Marinobacter	0	0	0	0	0	0.000280638127928	0	0	0	0	0	0	0	0	0	0	0	0	0	0	0	0	0
k__Bacteria;p__Acidobacteria;c__BPC102;o__MVS-40;f__Unclassified_MVS-40;g__Unclassified_MVS-40	0	0	0.000280613896864	0	0	0	0	0	0	0	0	0	0	0	0	0	0	0	0	0	0	0	0
k__Bacteria;p__Firmicutes;c__Clostridia;o__Clostridiales;f__Clostridiaceae;g__02d06	0	0	0.000280613896864	0	0	0	0	0	0	0	0	0	0	0	0	0	0	0	0	0	0	0	0
k__Bacteria;p__Proteobacteria;c__Betaproteobacteria;o__Burkholderiales;f__Comamonadaceae;g__Rhodoferax	0	0	0.000280613896864	0	0	0	0	0	0	0	0	0	0	0	0	0	0	0	0	0	0	0	0
k__Bacteria;p__Actinobacteria;c__Actinobacteria;o__Actinomycetales;f__Nocardioidaceae;g__Nocardioides	0	0	0	0	0	0	0	0	0	0	0	4.32077428275e-05	0	0	0.000237324703344	0	0	0	0	0	0	0	0
k__Bacteria;p__Chloroflexi;c__Anaerolineae;o__SBR1031;f__SJA-101;g__Unclassified_SJA-101	0	0	0	0	0	0	0	0	0	0	0	0	0	0	0	0	0	0	0.000280510961505	0	0	0	0
k__Bacteria;p__Firmicutes;c__Clostridia;o__Clostridiales;f__Ruminococcaceae;g__Butyricicoccus	0	0	0.000129514106245	0	0	0	0	0	0	0	0	2.16038714138e-05	0	0	0	0	0	0	0	0	4.31750966043e-05	6.497303619e-05	0
k__Bacteria;p__Bacteroidetes;c__Bacteroidia;o__Bacteroidales;f__Marinilabiaceae;g__Unclassified_Marinilabiaceae	0	0	0	0	0	0.000259050579626	0	0	0	0	0	0	0	0	0	0	0	0	0	0	0	0	0
k__Bacteria;p__Firmicutes;c__Bacilli;o__Gemellales;f__Gemellaceae;g__Unclassified_Gemellaceae	0	0	0	6.47654411606e-05	0	0	0	0	0	0	0	0	0	0	0	0	4.31555325393e-05	0	0	0	0.000151112838115	0	0
k__Bacteria;p__Fibrobacteres;c__Fibrobacteria;o__258ds10;f__Unclassified_258ds10;g__Unclassified_258ds10	0	0	0.000151099790619	0	0	0	0	0	0.00010793075163	0	0	0	0	0	0	0	0	0	0	0	0	0	0
k__Bacteria;p__Chloroflexi;c__Anaerolineae;o__Anaerolineales;f__Anaerolinaceae;g__Unclassified_Anaerolinaceae	0	0	0.000259028212489	0	0	0	0	0	0	0	0	0	0	0	0	0	0	0	0	0	0	0	0
k__Bacteria;p__Fusobacteria;c__Fusobacteriia;o__Fusobacteriales;f__Fusobacteriaceae;g__u114	0	0	0.000259028212489	0	0	0	0	0	0	0	0	0	0	0	0	0	0	0	0	0	0	0	0
k__Bacteria;p__Proteobacteria;c__Gammaproteobacteria;o__Pasteurellales;f__Pasteurellaceae;g__Aggregatibacter	0	0	0	0	0	0	6.47808248758e-05	0	0.00010793075163	0	0	0	0	0	0	0	8.63110650785e-05	0	0	0	0	0	0
k__Bacteria;p__Actinobacteria;c__Thermoleophilia;o__Gaiellales;f__Unclassified_Gaiellales;g__Unclassified_Gaiellales	0	0	0	0	0	0	0	0	0	0	0	0	0	0	0	0	0	0.000172704114676	0	6.48662673788e-05	0	0	0
k__Bacteria;p__Acidobacteria;c__AT-s54;o__Unclassified_AT-s54;f__Unclassified_AT-s54;g__Unclassified_AT-s54	0	0	0	0	0	0	0	0	0	0	0	0	0	0	0	0	0	0	0	0	0.000215875483021	2.165767873e-05	0
k__Bacteria;p__Actinobacteria;c__Actinobacteria;o__Actinomycetales;f__Micromonosporaceae;g__Dactylosporangium	6.4796215901e-05	0	0	0	0	0	0	0	0	0	0	0	0	0	0	0	0	0	0	0	0.000172700386417	0	0
k__Bacteria;p__Bacteroidetes;c__[Saprospirae];o__[Saprospirales];f__Unclassified_[Saprospirales];g__Unclassified_[Saprospirales]	0	0	6.47570531224e-05	0.000172707843095	0	0	0	0	0	0	0	0	0	0	0	0	0	0	0	0	0	0	0
k__Bacteria;p__Acidobacteria;c__Acidobacteria-6;o__iii1-15;f__RB40;g__Unclassified_RB40	0	0	0	0	0	0	0	0	0	0	0	0	0	0	0	0	0	0	0	0	0.000237463031324	0	0
k__Bacteria;p__Proteobacteria;c__Deltaproteobacteria;o__Myxococcales;f__Cystobacterineae;g__Unclassified_Cystobacterineae	0	0	0	0	0	0	0	0	0	0	0	0	0	0	0	0	0	0	0	0	0.000237463031324	0	0
k__Bacteria;p__OD1;c__ABY1;o__Unclassified_ABY1;f__Unclassified_ABY1;g__Unclassified_ABY1	0	0	0	0	0	0	0	0	0	0	0.000215880143344	0	0	0	0	0	0	0	0	0	0	0	0
k__Bacteria;p__Proteobacteria;c__Deltaproteobacteria;o__Spirobacillales;f__Unclassified_Spirobacillales;g__Unclassified_Spirobacillales	0	0	0	0	0	0	0	0	0	0	0.000215880143344	0	0	0	0	0	0	0	0	0	0	0	0
k__Bacteria;p__Actinobacteria;c__Actinobacteria;o__Actinomycetales;f__Microbacteriaceae;g__Unclassified_Microbacteriaceae	0	0	0	0	0	0	0	0	0	0	0	0	0	0	0	0	0	0	0	0	0.000215875483021	0	0
k__Bacteria;p__Armatimonadetes;c__0319-6E2;o__Unclassified_0319-6E2;f__Unclassified_0319-6E2;g__Unclassified_0319-6E2	0	0	0	0	0	0	0	0	0	0	0	0	0	0	0	0	0	0	0	0	0.000215875483021	0	0
k__Bacteria;p__Gemmatimonadetes;c__Gemmatimonadetes;o__KD8-87;f__Unclassified_KD8-87;g__Unclassified_KD8-87	0	0	0	0	0	0	0	0	0	0	0	0	0	0	0	0	0	0	0	0	0.000215875483021	0	0
k__Bacteria;p__Planctomycetes;c__OM190;o__CL500-15;f__Unclassified_CL500-15;g__Unclassified_CL500-15	0	0	0	0	0	0	0	0	0	0	0	0	0	0	0	0	0.000215777662696	0	0	0	0	0	0
k__Bacteria;p__Proteobacteria;c__Gammaproteobacteria;o__Xanthomonadales;f__Xanthomonadaceae;g__Stenotrophomonas	0	0	0	0	0	0	0	0	0	0	0	0	0	0	0	0	0.000215777662696	0	0	0	0	0	0
