# Supplementary material for: The effects of genital myiasis on the diversity of the vaginal microbiota in female Bactrian camels
Source: BMC Vet Res. 2022 Mar 5;18:87. doi: 10.1186/s12917-022-03189-5 (PMC8897907; doi:10.1186/s12917-022-03189-5)
Supplement: Supplementary file 5 — Additional file 5. [file 12917_2022_3189_MOESM5_ESM.zip › MPL201709200_16s_yy/Treat1/B07_taxa_summary_group/otu_table_group_L2.txt]

Taxon	normal	illness
k__Bacteria;p__Firmicutes	0.393395104384	0.283405391164
k__Bacteria;p__Proteobacteria	0.284806846421	0.352339036052
k__Bacteria;p__Fusobacteria	0.161046032611	0.168608844757
k__Bacteria;p__Bacteroidetes	0.0604094962193	0.0895381532176
k__Bacteria;p__Actinobacteria	0.0750986697851	0.0617141845228
No blast hit;Other	0.0144117686144	0.0170822409481
k__Bacteria;p__Cyanobacteria	0.00413781876653	0.00753475836512
k__Bacteria;p__Verrucomicrobia	0.000651154137486	0.00289815010776
k__Bacteria;p__Tenericutes	0.0013986525096	0.00213150086167
k__Bacteria;p__Acidobacteria	0.000626237525083	0.00229994773828
k__Bacteria;p__Gemmatimonadetes	0.000131227491993	0.0021595753411
k__Bacteria;p__Chloroflexi	0.000451821238256	0.00173413899891
k__Bacteria;p__GN02	0.000664442997434	0.00131086223205
k__Bacteria;p__Lentisphaerae	0.000254149446519	0.00137564949228
k__Bacteria;p__Planctomycetes	0.000468432313192	0.0010927451226
k__Bacteria;p__SR1	3.32221498717e-06	0.00141236227308
k__Bacteria;p__Spirochaetes	0.000593015375211	0.000647872602331
k__Bacteria;p__[Thermi]	0.000483382280633	0.000729936465293
k__Bacteria;p__TM7	0.000247505016545	0.000561489588687
k__Bacteria;p__Nitrospirae	6.64442997436e-05	0.000367127807988
k__Bacteria;p__Armatimonadetes	0.00017607739432	0.00015548942456
k__Bacteria;p__Chlamydiae	9.80053421216e-05	0.000146851123195
k__Bacteria;p__WS3	6.81054072372e-05	0.000164127725924
k__Bacteria;p__OD1	6.97665147307e-05	0.000114457493079
k__Bacteria;p__WPS-2	9.96664496152e-05	6.69468355743e-05
k__Bacteria;p__AD3	1.49499674423e-05	0.000138212821831
k__Bacteria;p__Deferribacteres	5.81387622756e-05	5.61489588687e-05
k__Bacteria;p__GAL15	0	8.85425889853e-05
k__Bacteria;p__Chlorobi	8.30553746793e-06	6.69468355743e-05
k__Bacteria;p__Elusimicrobia	1.16277524551e-05	5.83085342098e-05
k__Bacteria;p__Fibrobacteres	4.98332248077e-05	0
