# Supplementary material for: The effects of genital myiasis on the diversity of the vaginal microbiota in female Bactrian camels
Source: BMC Vet Res. 2022 Mar 5;18:87. doi: 10.1186/s12917-022-03189-5 (PMC8897907; doi:10.1186/s12917-022-03189-5)
Supplement: Supplementary file 5 — Additional file 5. [file 12917_2022_3189_MOESM5_ESM.zip › MPL201709200_16s_yy/Treat1/B07_taxa_summary_group/otu_table_group_L3.txt]

Taxon	normal	illness
k__Bacteria;p__Firmicutes;c__Clostridia	0.175226907284	0.2106687341
k__Bacteria;p__Fusobacteria;c__Fusobacteriia	0.161046032611	0.168608844757
k__Bacteria;p__Firmicutes;c__Bacilli	0.217784481269	0.0706483477089
k__Bacteria;p__Proteobacteria;c__Alphaproteobacteria	0.0871466824362	0.116064217132
k__Bacteria;p__Proteobacteria;c__Epsilonproteobacteria	0.104264395158	0.0795544364156
k__Bacteria;p__Proteobacteria;c__Gammaproteobacteria	0.0510059666981	0.0819018948114
k__Bacteria;p__Actinobacteria;c__Actinobacteria	0.0742564882858	0.0562094269783
k__Bacteria;p__Proteobacteria;c__Betaproteobacteria	0.0412253657759	0.0681777935187
k__Bacteria;p__Bacteroidetes;c__Bacteroidia	0.0432402891655	0.0626881530016
k__Bacteria;p__Bacteroidetes;c__[Saprospirae]	0.0151559447715	0.0249970845733
No blast hit;Other;Other	0.0144117686144	0.0170822409481
k__Bacteria;p__Cyanobacteria;c__4C0d-2	0.00333716495462	0.00657158776298
k__Bacteria;p__Proteobacteria;c__Deltaproteobacteria	0.00116443635301	0.0066406941739
k__Bacteria;p__Actinobacteria;c__Coriobacteriia	0.000297338241352	0.0046862784902
k__Bacteria;p__Tenericutes;c__Mollicutes	0.00126244169513	0.00195225610836
k__Bacteria;p__Firmicutes;c__Erysipelotrichi	0.000383715831019	0.00208830935485
k__Bacteria;p__Bacteroidetes;c__Flavobacteriia	0.000789026059455	0.00146635165661
k__Bacteria;p__Verrucomicrobia;c__Verrucomicrobiae	0.000413615765903	0.00172981984823
k__Bacteria;p__GN02;c__3BR-5F	0.000664442997434	0.00131086223205
k__Bacteria;p__Cyanobacteria;c__Chloroplast	0.000737531727152	0.000963170602133
k__Bacteria;p__Lentisphaerae;c__[Lentisphaeria]	0.000254149446519	0.00137564949228
k__Bacteria;p__SR1;c__Unclassified_SR1	3.32221498717e-06	0.00141236227308
k__Bacteria;p__Chloroflexi;c__Anaerolineae	0.000250827231532	0.00114673450613
k__Bacteria;p__Verrucomicrobia;c__Verruco-5	0.000215943974167	0.0011402557801
k__Bacteria;p__Spirochaetes;c__Spirochaetes	0.000593015375211	0.000647872602331
k__Bacteria;p__[Thermi];c__Deinococci	0.000483382280633	0.000729936465293
k__Bacteria;p__Bacteroidetes;c__Cytophagia	0.00107805876334	0.000120936219102
k__Bacteria;p__Acidobacteria;c__Acidobacteria-6	0.000164449641865	0.000950213150086
k__Bacteria;p__Gemmatimonadetes;c__Gemmatimonadetes	0.000109633094577	0.00100420253361
k__Bacteria;p__Planctomycetes;c__Phycisphaerae	0.000302321563833	0.000807681177573
k__Bacteria;p__Gemmatimonadetes;c__Gemm-1	2.15943974166e-05	0.00108626639658
k__Bacteria;p__Acidobacteria;c__Solibacteres	0.000315610423782	0.000764489670751
k__Bacteria;p__TM7;c__TM7-3	0.000210960651686	0.000561489588687
k__Bacteria;p__Actinobacteria;c__Rubrobacteria	0.000181060716801	0.000289383095708
k__Bacteria;p__Actinobacteria;c__Acidimicrobiia	0.0001295663845	0.000330415027189
k__Bacteria;p__Nitrospirae;c__Nitrospira	6.64442997436e-05	0.000367127807988
k__Bacteria;p__Actinobacteria;c__Thermoleophilia	0.000234216156596	0.000198680931382
k__Bacteria;p__Bacteroidetes;c__Sphingobacteriia	0.000146177459436	0.000265627766956
k__Bacteria;p__Acidobacteria;c__Acidobacteriia	7.80720521987e-05	0.000226755410816
k__Bacteria;p__Planctomycetes;c__Planctomycetia	0.000166110749359	0.000138212821831
k__Bacteria;p__Chlamydiae;c__Chlamydiia	9.80053421216e-05	0.000146851123195
k__Bacteria;p__WS3;c__PRR-12	6.81054072372e-05	0.000164127725924
k__Bacteria;p__Acidobacteria;c__[Chloracidobacteria]	1.49499674423e-05	0.000209478808087
k__Bacteria;p__Tenericutes;c__RF3	3.6544364859e-05	0.000164127725924
k__Bacteria;p__Armatimonadetes;c__[Fimbriimonadia]	6.64442997434e-05	0.000114457493079
k__Bacteria;p__Chloroflexi;c__S085	6.14609772627e-05	0.000107978767055
k__Bacteria;p__Chloroflexi;c__Chloroflexi	0.0001295663845	3.88723561399e-05
k__Bacteria;p__OD1;c__ZB2	5.31554397948e-05	0.000114457493079
k__Bacteria;p__WPS-2;c__Unclassified_WPS-2	9.96664496152e-05	6.69468355743e-05
k__Bacteria;p__AD3;c__ABS-6	1.49499674423e-05	0.000138212821831
k__Bacteria;p__Chloroflexi;c__Thermomicrobia	0	0.000144691547854
k__Bacteria;p__Armatimonadetes;c__Chthonomonadetes	0.000109633094577	1.94361780699e-05
k__Bacteria;p__Tenericutes;c__CK-1C4-19	9.96664496152e-05	1.51170273877e-05
k__Bacteria;p__Deferribacteres;c__Deferribacteres	5.81387622756e-05	5.61489588687e-05
k__Bacteria;p__Acidobacteria;c__DA052	3.15610423782e-05	6.04681095509e-05
k__Bacteria;p__Chloroflexi;c__Ellin6529	9.96664496152e-06	7.99042876209e-05
k__Bacteria;p__GAL15;c__Unclassified_GAL15	0	8.85425889853e-05
k__Bacteria;p__Planctomycetes;c__C6	0	8.42234383031e-05
k__Bacteria;p__Chloroflexi;c__TK17	0	7.77447122798e-05
k__Bacteria;p__Chlorobi;c__SJA-28	8.30553746793e-06	6.69468355743e-05
k__Bacteria;p__Chloroflexi;c__Ktedonobacteria	0	7.12659862565e-05
k__Bacteria;p__Elusimicrobia;c__Elusimicrobia	1.16277524551e-05	5.83085342098e-05
k__Bacteria;p__Gemmatimonadetes;c__Gemm-5	0	6.91064109154e-05
k__Bacteria;p__Planctomycetes;c__OM190	0	6.2627684892e-05
k__Bacteria;p__Fibrobacteres;c__Fibrobacteria	4.98332248077e-05	0
k__Bacteria;p__Verrucomicrobia;c__Opitutae	2.15943974166e-05	2.80744794344e-05
k__Bacteria;p__Acidobacteria;c__RB25	0	3.67127807988e-05
k__Bacteria;p__TM7;c__TM7-1	3.6544364859e-05	0
k__Bacteria;p__Chloroflexi;c__Gitt-GS-136	0	3.45532054577e-05
k__Bacteria;p__Cyanobacteria;c__ML635J-21	3.32221498717e-05	0
k__Bacteria;p__Chloroflexi;c__TK10	0	3.23936301166e-05
k__Bacteria;p__Cyanobacteria;c__Oscillatoriophycideae	2.98999348847e-05	0
k__Bacteria;p__Acidobacteria;c__Sva0725	0	2.80744794344e-05
k__Bacteria;p__Acidobacteria;c__AT-s54	0	2.37553287522e-05
k__Bacteria;p__Armatimonadetes;c__0319-6E2	0	2.1595753411e-05
k__Bacteria;p__Acidobacteria;c__BPC102	2.15943974166e-05	0
k__Bacteria;p__OD1;c__ABY1	1.66110749359e-05	0
