# Supplementary material for: The effects of genital myiasis on the diversity of the vaginal microbiota in female Bactrian camels
Source: BMC Vet Res. 2022 Mar 5;18:87. doi: 10.1186/s12917-022-03189-5 (PMC8897907; doi:10.1186/s12917-022-03189-5)
Supplement: Supplementary file 5 — Additional file 5. [file 12917_2022_3189_MOESM5_ESM.zip › MPL201709200_16s_yy/Treat1/B07_taxa_summary_group/otu_table_group_L4.txt]

Taxon	normal	illness
k__Bacteria;p__Firmicutes;c__Clostridia;o__Clostridiales	0.175210296209	0.210619063867
k__Bacteria;p__Fusobacteria;c__Fusobacteriia;o__Fusobacteriales	0.161046032611	0.168608844757
k__Bacteria;p__Firmicutes;c__Bacilli;o__Lactobacillales	0.215914074232	0.0648218134386
k__Bacteria;p__Proteobacteria;c__Epsilonproteobacteria;o__Campylobacterales	0.104264395158	0.0795544364156
k__Bacteria;p__Proteobacteria;c__Alphaproteobacteria;o__Rhizobiales	0.0724309311505	0.0916329412984
k__Bacteria;p__Actinobacteria;c__Actinobacteria;o__Actinomycetales	0.074092038644	0.0498084456672
k__Bacteria;p__Bacteroidetes;c__Bacteroidia;o__Bacteroidales	0.0432402891655	0.0626881530016
k__Bacteria;p__Proteobacteria;c__Betaproteobacteria;o__Burkholderiales	0.0385875270761	0.0563368419234
k__Bacteria;p__Proteobacteria;c__Gammaproteobacteria;o__Pseudomonadales	0.0321341244635	0.0304910442411
k__Bacteria;p__Proteobacteria;c__Gammaproteobacteria;o__Xanthomonadales	0.0121493402081	0.0316701723773
k__Bacteria;p__Bacteroidetes;c__[Saprospirae];o__[Saprospirales]	0.0151559447715	0.0249970845733
No blast hit;Other;Other;Other	0.0144117686144	0.0170822409481
k__Bacteria;p__Proteobacteria;c__Alphaproteobacteria;o__Sphingomonadales	0.00861450346175	0.0136312395531
k__Bacteria;p__Proteobacteria;c__Gammaproteobacteria;o__Enterobacteriales	0.00494013368593	0.0143482185663
k__Bacteria;p__Proteobacteria;c__Alphaproteobacteria;o__Caulobacterales	0.00487036717119	0.00824957780302
k__Bacteria;p__Cyanobacteria;c__4C0d-2;o__MLE1-12	0.00323417629002	0.00615694929749
k__Bacteria;p__Proteobacteria;c__Betaproteobacteria;o__Rhodocyclales	0.00239531700575	0.00562353418824
k__Bacteria;p__Firmicutes;c__Bacilli;o__Bacillales	0.00155811882898	0.00544644901027
k__Bacteria;p__Actinobacteria;c__Actinobacteria;o__Bifidobacteriales	0.000164449641865	0.00640098131103
k__Bacteria;p__Actinobacteria;c__Coriobacteriia;o__Coriobacteriales	0.000297338241352	0.0046862784902
k__Bacteria;p__Proteobacteria;c__Betaproteobacteria;o__Neisseriales	0.000204316221711	0.00474890617509
k__Bacteria;p__Proteobacteria;c__Gammaproteobacteria;o__Pasteurellales	0.00112955309564	0.00353306525805
k__Bacteria;p__Proteobacteria;c__Deltaproteobacteria;o__Desulfovibrionales	0.000431887948333	0.00309899061449
k__Bacteria;p__Proteobacteria;c__Deltaproteobacteria;o__Myxococcales	0.000558132117845	0.00226755410816
k__Bacteria;p__Firmicutes;c__Erysipelotrichi;o__Erysipelotrichales	0.000383715831019	0.00208830935485
k__Bacteria;p__Tenericutes;c__Mollicutes;o__Acholeplasmatales	0.00112789198814	0.00126551114989
k__Bacteria;p__Bacteroidetes;c__Flavobacteriia;o__Flavobacteriales	0.000789026059455	0.00146635165661
k__Bacteria;p__Verrucomicrobia;c__Verrucomicrobiae;o__Verrucomicrobiales	0.000413615765903	0.00172981984823
k__Bacteria;p__Proteobacteria;c__Alphaproteobacteria;o__Rhodospirillales	0.000677731857384	0.00140156439638
k__Bacteria;p__GN02;c__3BR-5F;o__Unclassified_3BR-5F	0.000664442997434	0.00131086223205
k__Bacteria;p__Cyanobacteria;c__Chloroplast;o__Streptophyta	0.000684376287357	0.000913500369287
k__Bacteria;p__Proteobacteria;c__Gammaproteobacteria;o__Aeromonadales	0.000470093420686	0.00101068125964
k__Bacteria;p__SR1;c__Unclassified_SR1;o__Unclassified_SR1	3.32221498717e-06	0.00141236227308
k__Bacteria;p__Verrucomicrobia;c__Verruco-5;o__WCHB1-41	0.000215943974167	0.0011402557801
k__Bacteria;p__Lentisphaerae;c__[Lentisphaeria];o__Victivallales	0.000172755179333	0.00111650045135
k__Bacteria;p__Bacteroidetes;c__Cytophagia;o__Cytophagales	0.00107805876334	0.000120936219102
k__Bacteria;p__Spirochaetes;c__Spirochaetes;o__Spirochaetales	0.000478398958153	0.000647872602331
k__Bacteria;p__Planctomycetes;c__Phycisphaerae;o__Phycisphaerales	0.000302321563833	0.000807681177573
k__Bacteria;p__Gemmatimonadetes;c__Gemm-1;o__Unclassified_Gemm-1	2.15943974166e-05	0.00108626639658
k__Bacteria;p__Acidobacteria;c__Solibacteres;o__Solibacterales	0.000315610423782	0.000764489670751
k__Bacteria;p__[Thermi];c__Deinococci;o__Deinococcales	0.000397004690967	0.000678106657107
k__Bacteria;p__Acidobacteria;c__Acidobacteria-6;o__iii1-15	0.000119599739538	0.000857351410419
k__Bacteria;p__Proteobacteria;c__Alphaproteobacteria;o__Rhodobacterales	0.000348832573653	0.000580925766757
k__Bacteria;p__Chloroflexi;c__Anaerolineae;o__SBR1031	0.000156144104397	0.00062627684892
k__Bacteria;p__Proteobacteria;c__Betaproteobacteria;o__SC-I-84	1.99332899231e-05	0.000537734259935
k__Bacteria;p__TM7;c__TM7-3;o__CW040	0.00017607739432	0.000356329931282
k__Bacteria;p__Cyanobacteria;c__4C0d-2;o__YS2	0.000102988664602	0.000414638465492
k__Bacteria;p__Actinobacteria;c__Rubrobacteria;o__Rubrobacterales	0.000181060716801	0.000289383095708
k__Bacteria;p__Actinobacteria;c__Acidimicrobiia;o__Acidimicrobiales	0.0001295663845	0.000330415027189
k__Bacteria;p__Tenericutes;c__Mollicutes;o__Mycoplasmatales	0	0.000451351246291
k__Bacteria;p__Firmicutes;c__Bacilli;o__Turicibacterales	0.000121260847032	0.000321776725825
k__Bacteria;p__Proteobacteria;c__Gammaproteobacteria;o__Cardiobacteriales	0	0.000440553369585
k__Bacteria;p__Nitrospirae;c__Nitrospira;o__Nitrospirales	6.64442997436e-05	0.000367127807988
k__Bacteria;p__Bacteroidetes;c__Sphingobacteriia;o__Sphingobacteriales	0.000146177459436	0.000265627766956
k__Bacteria;p__Gemmatimonadetes;c__Gemmatimonadetes;o__Gemmatimonadales	4.48499023268e-05	0.00031313842446
k__Bacteria;p__Gemmatimonadetes;c__Gemmatimonadetes;o__Unclassified_Gemmatimonadetes	2.65777198974e-05	0.000326095876507
k__Bacteria;p__Tenericutes;c__Mollicutes;o__RF39	0.0001295663845	0.000211638383428
k__Bacteria;p__Proteobacteria;c__Alphaproteobacteria;o__Unclassified_Alphaproteobacteria	3.32221498718e-05	0.000276425643661
k__Bacteria;p__Acidobacteria;c__Acidobacteriia;o__Acidobacteriales	7.80720521987e-05	0.000226755410816
k__Bacteria;p__Planctomycetes;c__Planctomycetia;o__Gemmatales	0.000166110749359	0.000138212821831
k__Bacteria;p__Proteobacteria;c__Betaproteobacteria;o__MND1	0	0.000287223520367
k__Bacteria;p__Proteobacteria;c__Alphaproteobacteria;o__Rickettsiales	0.000112955309564	0.000170606451947
k__Bacteria;p__Proteobacteria;c__Deltaproteobacteria;o__Syntrophobacterales	0	0.000282904369685
k__Bacteria;p__Lentisphaerae;c__[Lentisphaeria];o__Unclassified_[Lentisphaeria]	6.81054072372e-05	0.000192202205358
k__Bacteria;p__Firmicutes;c__Bacilli;o__Gemellales	0.000191027361762	5.83085342098e-05
k__Bacteria;p__Chlamydiae;c__Chlamydiia;o__Chlamydiales	9.80053421216e-05	0.000146851123195
k__Bacteria;p__Actinobacteria;c__Thermoleophilia;o__Gaiellales	0.000147838566929	9.28617396675e-05
k__Bacteria;p__TM7;c__TM7-3;o__Unclassified_TM7-3	3.48832573654e-05	0.000205159657405
k__Bacteria;p__Gemmatimonadetes;c__Gemmatimonadetes;o__N1423WL	0	0.000239712862863
k__Bacteria;p__WS3;c__PRR-12;o__Sediment-1	6.81054072372e-05	0.000164127725924
k__Bacteria;p__Proteobacteria;c__Deltaproteobacteria;o__MIZ46	8.13942671858e-05	0.000142531972513
k__Bacteria;p__Proteobacteria;c__Deltaproteobacteria;o__NB1-j	0	0.000222436260134
k__Bacteria;p__Proteobacteria;c__Deltaproteobacteria;o__Bdellovibrionales	5.31554397948e-05	0.00015548942456
k__Bacteria;p__Chloroflexi;c__Anaerolineae;o__H39	2.32555049102e-05	0.000181404328653
k__Bacteria;p__Proteobacteria;c__Betaproteobacteria;o__Unclassified_Betaproteobacteria	6.64442997434e-06	0.000194361780699
k__Bacteria;p__Tenericutes;c__RF3;o__ML615J-28	3.6544364859e-05	0.000164127725924
k__Bacteria;p__Actinobacteria;c__Thermoleophilia;o__Solirubrobacterales	8.63775896665e-05	0.000105819191714
k__Bacteria;p__Proteobacteria;c__Gammaproteobacteria;o__Thiotrichales	2.49166124039e-05	0.000166287301265
k__Bacteria;p__Acidobacteria;c__[Chloracidobacteria];o__RB41	1.49499674423e-05	0.000174925602629
k__Bacteria;p__Armatimonadetes;c__[Fimbriimonadia];o__[Fimbriimonadales]	6.64442997434e-05	0.000114457493079
k__Bacteria;p__Proteobacteria;c__Betaproteobacteria;o__Hydrogenophilales	8.30553746793e-06	0.000170606451947
k__Bacteria;p__Proteobacteria;c__Gammaproteobacteria;o__Alteromonadales	9.13609121473e-05	8.63830136442e-05
k__Bacteria;p__Proteobacteria;c__Deltaproteobacteria;o__GMD14H09	0	0.000174925602629
k__Bacteria;p__Chloroflexi;c__S085;o__Unclassified_S085	6.14609772627e-05	0.000107978767055
k__Bacteria;p__OD1;c__ZB2;o__Unclassified_ZB2	5.31554397948e-05	0.000114457493079
k__Bacteria;p__WPS-2;c__Unclassified_WPS-2;o__Unclassified_WPS-2	9.96664496152e-05	6.69468355743e-05
k__Bacteria;p__AD3;c__ABS-6;o__Unclassified_ABS-6	1.49499674423e-05	0.000138212821831
k__Bacteria;p__Chloroflexi;c__Thermomicrobia;o__JG30-KF-CM45	0	0.000144691547854
k__Bacteria;p__Chloroflexi;c__Chloroflexi;o__[Roseiflexales]	0.000101327557109	3.88723561399e-05
k__Bacteria;p__[Thermi];c__Deinococci;o__Thermales	8.63775896666e-05	5.18298081865e-05
k__Bacteria;p__Acidobacteria;c__Acidobacteria-6;o__CCU21	4.4849902327e-05	9.28617396675e-05
k__Bacteria;p__Proteobacteria;c__Betaproteobacteria;o__Ellin6067	0	0.000131734095807
k__Bacteria;p__Armatimonadetes;c__Chthonomonadetes;o__Chthonomonadales	0.000109633094577	1.94361780699e-05
k__Bacteria;p__Proteobacteria;c__Alphaproteobacteria;o__BD7-3	4.65110098205e-05	7.77447122798e-05
k__Bacteria;p__Proteobacteria;c__Deltaproteobacteria;o__MBNT15	0	0.000123095794443
k__Bacteria;p__Chloroflexi;c__Anaerolineae;o__GCA004	0	0.00011661706842
k__Bacteria;p__Tenericutes;c__CK-1C4-19;o__Unclassified_CK-1C4-19	9.96664496152e-05	1.51170273877e-05
k__Bacteria;p__Spirochaetes;c__Spirochaetes;o__Sphaerochaetales	0.000114616417058	0
k__Bacteria;p__Deferribacteres;c__Deferribacteres;o__Deferribacterales	5.81387622756e-05	5.61489588687e-05
k__Bacteria;p__Gemmatimonadetes;c__Gemmatimonadetes;o__Ellin5290	3.82054723525e-05	7.55851369387e-05
k__Bacteria;p__Proteobacteria;c__Deltaproteobacteria;o__Desulfobacterales	0	0.000105819191714
k__Bacteria;p__Cyanobacteria;c__Chloroplast;o__Stramenopiles	5.31554397948e-05	4.96702328454e-05
k__Bacteria;p__Proteobacteria;c__Betaproteobacteria;o__IS-44	0	0.000101500041032
k__Bacteria;p__Chloroflexi;c__Anaerolineae;o__CFB-26	5.14943323011e-05	4.96702328454e-05
k__Bacteria;p__Acidobacteria;c__DA052;o__Ellin6513	3.15610423782e-05	6.04681095509e-05
k__Bacteria;p__Chloroflexi;c__Ellin6529;o__Unclassified_Ellin6529	9.96664496152e-06	7.99042876209e-05
k__Bacteria;p__GAL15;c__Unclassified_GAL15;o__Unclassified_GAL15	0	8.85425889853e-05
k__Bacteria;p__Planctomycetes;c__C6;o__MVS-107	0	8.42234383031e-05
k__Bacteria;p__Lentisphaerae;c__[Lentisphaeria];o__Z20	1.32888599487e-05	6.69468355743e-05
k__Bacteria;p__Chloroflexi;c__TK17;o__Unclassified_TK17	0	7.77447122798e-05
k__Bacteria;p__Chloroflexi;c__Anaerolineae;o__DRC31	0	7.55851369387e-05
k__Bacteria;p__Chlorobi;c__SJA-28;o__Unclassified_SJA-28	8.30553746793e-06	6.69468355743e-05
k__Bacteria;p__Chloroflexi;c__Ktedonobacteria;o__JG30-KF-AS9	0	7.12659862565e-05
k__Bacteria;p__Elusimicrobia;c__Elusimicrobia;o__Elusimicrobiales	1.16277524551e-05	5.83085342098e-05
k__Bacteria;p__Gemmatimonadetes;c__Gemm-5;o__Unclassified_Gemm-5	0	6.91064109154e-05
k__Bacteria;p__Proteobacteria;c__Deltaproteobacteria;o__Desulfuromonadales	0	6.69468355743e-05
k__Bacteria;p__Firmicutes;c__Clostridia;o__Thermoanaerobacterales	1.66110749359e-05	4.96702328454e-05
k__Bacteria;p__Chloroflexi;c__Anaerolineae;o__Caldilineales	0	5.61489588687e-05
k__Bacteria;p__Proteobacteria;c__Alphaproteobacteria;o__RF32	1.16277524551e-05	4.31915068221e-05
k__Bacteria;p__Proteobacteria;c__Gammaproteobacteria;o__Vibrionales	4.48499023269e-05	8.63830136442e-06
k__Bacteria;p__Proteobacteria;c__Gammaproteobacteria;o__Unclassified_Gammaproteobacteria	4.98332248076e-06	4.53510821632e-05
k__Bacteria;p__Verrucomicrobia;c__Opitutae;o__[Cerasicoccales]	2.15943974166e-05	2.80744794344e-05
k__Bacteria;p__Proteobacteria;c__Betaproteobacteria;o__Methylophilales	3.32221498717e-06	4.53510821632e-05
k__Bacteria;p__Proteobacteria;c__Gammaproteobacteria;o__[Marinicellales]	0	4.31915068221e-05
k__Bacteria;p__Proteobacteria;c__Gammaproteobacteria;o__Oceanospirillales	1.66110749359e-05	2.59149040933e-05
k__Bacteria;p__Chloroflexi;c__Anaerolineae;o__S0208	0	4.1031931481e-05
k__Bacteria;p__Planctomycetes;c__OM190;o__agg27	0	4.1031931481e-05
k__Bacteria;p__Acidobacteria;c__RB25;o__Unclassified_RB25	0	3.67127807988e-05
k__Bacteria;p__TM7;c__TM7-1;o__Unclassified_TM7-1	3.6544364859e-05	0
k__Bacteria;p__Acidobacteria;c__[Chloracidobacteria];o__DS-100	0	3.45532054577e-05
k__Bacteria;p__Chloroflexi;c__Gitt-GS-136;o__Unclassified_Gitt-GS-136	0	3.45532054577e-05
k__Bacteria;p__Cyanobacteria;c__ML635J-21;o__Unclassified_ML635J-21	3.32221498717e-05	0
k__Bacteria;p__Chloroflexi;c__TK10;o__B07_WMSP1	0	3.23936301166e-05
k__Bacteria;p__Proteobacteria;c__Gammaproteobacteria;o__HOC36	0	3.23936301166e-05
k__Bacteria;p__Cyanobacteria;c__Oscillatoriophycideae;o__Chroococcales	2.98999348847e-05	0
k__Bacteria;p__Fibrobacteres;c__Fibrobacteria;o__Fibrobacterales	2.98999348847e-05	0
k__Bacteria;p__Tenericutes;c__Mollicutes;o__Unclassified_Mollicutes	4.98332248076e-06	2.37553287522e-05
k__Bacteria;p__Chloroflexi;c__Chloroflexi;o__AKIW781	2.82388273909e-05	0
k__Bacteria;p__Acidobacteria;c__Sva0725;o__Sva0725	0	2.80744794344e-05
k__Bacteria;p__Gemmatimonadetes;c__Gemmatimonadetes;o__C114	0	2.80744794344e-05
k__Bacteria;p__Acidobacteria;c__AT-s54;o__Unclassified_AT-s54	0	2.37553287522e-05
k__Bacteria;p__Proteobacteria;c__Deltaproteobacteria;o__BPC076	2.32555049102e-05	0
k__Bacteria;p__Armatimonadetes;c__0319-6E2;o__Unclassified_0319-6E2	0	2.1595753411e-05
k__Bacteria;p__Gemmatimonadetes;c__Gemmatimonadetes;o__KD8-87	0	2.1595753411e-05
k__Bacteria;p__Planctomycetes;c__OM190;o__CL500-15	0	2.1595753411e-05
k__Bacteria;p__Acidobacteria;c__BPC102;o__MVS-40	2.15943974166e-05	0
k__Bacteria;p__Chloroflexi;c__Anaerolineae;o__Anaerolineales	1.99332899231e-05	0
k__Bacteria;p__Fibrobacteres;c__Fibrobacteria;o__258ds10	1.99332899231e-05	0
k__Bacteria;p__OD1;c__ABY1;o__Unclassified_ABY1	1.66110749359e-05	0
k__Bacteria;p__Proteobacteria;c__Deltaproteobacteria;o__Spirobacillales	1.66110749359e-05	0
