# Supplementary material for: The effects of genital myiasis on the diversity of the vaginal microbiota in female Bactrian camels
Source: BMC Vet Res. 2022 Mar 5;18:87. doi: 10.1186/s12917-022-03189-5 (PMC8897907; doi:10.1186/s12917-022-03189-5)
Supplement: Supplementary file 5 — Additional file 5. [file 12917_2022_3189_MOESM5_ESM.zip › MPL201709200_16s_yy/Treat1/B07_taxa_summary_group/otu_table_group_L5.txt]

Taxon	normal	illness
k__Bacteria;p__Firmicutes;c__Clostridia;o__Clostridiales;f__[Tissierellaceae]	0.135476604962	0.131474946766
k__Bacteria;p__Firmicutes;c__Bacilli;o__Lactobacillales;f__Aerococcaceae	0.146522969794	0.0511279462007
k__Bacteria;p__Fusobacteria;c__Fusobacteriia;o__Fusobacteriales;f__Leptotrichiaceae	0.0957827802952	0.0990165293897
k__Bacteria;p__Proteobacteria;c__Epsilonproteobacteria;o__Campylobacterales;f__Campylobacteraceae	0.104226189685	0.0794961278814
k__Bacteria;p__Fusobacteria;c__Fusobacteriia;o__Fusobacteriales;f__Fusobacteriaceae	0.0652632523155	0.0695923153671
k__Bacteria;p__Proteobacteria;c__Alphaproteobacteria;o__Rhizobiales;f__Brucellaceae	0.0575922579102	0.0756412858975
k__Bacteria;p__Bacteroidetes;c__Bacteroidia;o__Bacteroidales;f__Porphyromonadaceae	0.0408482943748	0.0496983073248
k__Bacteria;p__Firmicutes;c__Bacilli;o__Lactobacillales;f__Carnobacteriaceae	0.0681402904945	0.00321776725825
k__Bacteria;p__Proteobacteria;c__Betaproteobacteria;o__Burkholderiales;f__Alcaligenaceae	0.0247006684297	0.0324821727056
k__Bacteria;p__Actinobacteria;c__Actinobacteria;o__Actinomycetales;f__Corynebacteriaceae	0.0408034444724	0.00875923758352
k__Bacteria;p__Proteobacteria;c__Gammaproteobacteria;o__Xanthomonadales;f__Xanthomonadaceae	0.0116775856799	0.0303377143918
k__Bacteria;p__Bacteroidetes;c__[Saprospirae];o__[Saprospirales];f__Chitinophagaceae	0.0151376725891	0.0249970845733
k__Bacteria;p__Proteobacteria;c__Gammaproteobacteria;o__Pseudomonadales;f__Moraxellaceae	0.0123652841823	0.0198875293162
No blast hit;Other;Other;Other;Other	0.0144117686144	0.0170822409481
k__Bacteria;p__Actinobacteria;c__Actinobacteria;o__Actinomycetales;f__Actinomycetaceae	0.0154865051627	0.01538481473
k__Bacteria;p__Proteobacteria;c__Gammaproteobacteria;o__Pseudomonadales;f__Pseudomonadaceae	0.0197688402812	0.0106035149248
k__Bacteria;p__Proteobacteria;c__Betaproteobacteria;o__Burkholderiales;f__Comamonadaceae	0.00976897316977	0.0159894958255
k__Bacteria;p__Firmicutes;c__Clostridia;o__Clostridiales;f__Ruminococcaceae	0.00455807896241	0.0207902318088
k__Bacteria;p__Firmicutes;c__Clostridia;o__Clostridiales;f__Clostridiaceae	0.0123669452897	0.0126961434304
k__Bacteria;p__Firmicutes;c__Clostridia;o__Clostridiales;f__Unclassified_Clostridiales	0.00608131453403	0.0147606974565
k__Bacteria;p__Proteobacteria;c__Alphaproteobacteria;o__Sphingomonadales;f__Sphingomonadaceae	0.00731717850926	0.0124110794853
k__Bacteria;p__Proteobacteria;c__Gammaproteobacteria;o__Enterobacteriales;f__Enterobacteriaceae	0.00494013368593	0.0143482185663
k__Bacteria;p__Firmicutes;c__Clostridia;o__Clostridiales;f__[Acidaminobacteraceae]	0.0130546437921	0.00450055501086
k__Bacteria;p__Firmicutes;c__Clostridia;o__Clostridiales;f__Lachnospiraceae	0.0017358573308	0.0145058675662
k__Bacteria;p__Actinobacteria;c__Actinobacteria;o__Actinomycetales;f__Micrococcaceae	0.00669592430666	0.00848713109054
k__Bacteria;p__Proteobacteria;c__Alphaproteobacteria;o__Rhizobiales;f__Methylobacteriaceae	0.00763278893303	0.00749588600898
k__Bacteria;p__Proteobacteria;c__Alphaproteobacteria;o__Caulobacterales;f__Caulobacteraceae	0.00487036717119	0.00824957780302
k__Bacteria;p__Proteobacteria;c__Betaproteobacteria;o__Burkholderiales;f__Oxalobacteraceae	0.00405808560682	0.00772480099513
k__Bacteria;p__Actinobacteria;c__Actinobacteria;o__Actinomycetales;f__Pseudonocardiaceae	0.00355643114378	0.00617206632488
k__Bacteria;p__Cyanobacteria;c__4C0d-2;o__MLE1-12;f__Unclassified_MLE1-12	0.00323417629002	0.00615694929749
k__Bacteria;p__Proteobacteria;c__Betaproteobacteria;o__Rhodocyclales;f__Rhodocyclaceae	0.00239531700575	0.00562353418824
k__Bacteria;p__Actinobacteria;c__Actinobacteria;o__Bifidobacteriales;f__Bifidobacteriaceae	0.000164449641865	0.00640098131103
k__Bacteria;p__Actinobacteria;c__Actinobacteria;o__Actinomycetales;f__Microbacteriaceae	0.00227571726622	0.00417013998367
k__Bacteria;p__Firmicutes;c__Bacilli;o__Lactobacillales;f__Streptococcaceae	0.000737531727153	0.00555442777732
k__Bacteria;p__Firmicutes;c__Clostridia;o__Clostridiales;f__Peptostreptococcaceae	0.00078238162948	0.00437745921642
k__Bacteria;p__Actinobacteria;c__Coriobacteriia;o__Coriobacteriales;f__Coriobacteriaceae	0.000297338241352	0.0046862784902
k__Bacteria;p__Proteobacteria;c__Betaproteobacteria;o__Neisseriales;f__Neisseriaceae	0.000204316221711	0.00474890617509
k__Bacteria;p__Firmicutes;c__Bacilli;o__Lactobacillales;f__Lactobacillaceae	0.00032889928373	0.00459773590121
k__Bacteria;p__Proteobacteria;c__Gammaproteobacteria;o__Pasteurellales;f__Pasteurellaceae	0.00112955309564	0.00353306525805
k__Bacteria;p__Proteobacteria;c__Alphaproteobacteria;o__Rhizobiales;f__Rhizobiaceae	0.00257471661506	0.00162831980719
k__Bacteria;p__Actinobacteria;c__Actinobacteria;o__Actinomycetales;f__Nocardiaceae	0.00171260182589	0.00245111801215
k__Bacteria;p__Bacteroidetes;c__Bacteroidia;o__Bacteroidales;f__Bacteroidaceae	0.000732548404673	0.00328255451848
k__Bacteria;p__Bacteroidetes;c__Bacteroidia;o__Bacteroidales;f__Rikenellaceae	0.000214282866673	0.00360865039499
k__Bacteria;p__Proteobacteria;c__Alphaproteobacteria;o__Rhizobiales;f__Unclassified_Rhizobiales	0.00144350241193	0.00233666051908
k__Bacteria;p__Bacteroidetes;c__Bacteroidia;o__Bacteroidales;f__Unclassified_Bacteroidales	0.0009584590238	0.00266923512161
k__Bacteria;p__Proteobacteria;c__Deltaproteobacteria;o__Desulfovibrionales;f__Desulfovibrionaceae	0.000431887948333	0.00309899061449
k__Bacteria;p__Firmicutes;c__Clostridia;o__Clostridiales;f__Peptococcaceae	0.000475076743166	0.0029737352447
k__Bacteria;p__Proteobacteria;c__Alphaproteobacteria;o__Rhizobiales;f__Phyllobacteriaceae	0.00131061381244	0.00213366043701
k__Bacteria;p__Firmicutes;c__Bacilli;o__Bacillales;f__Planococcaceae	0.00074583726462	0.00254397975182
k__Bacteria;p__Proteobacteria;c__Alphaproteobacteria;o__Rhizobiales;f__Bradyrhizobiaceae	0.00150828560418	0.00161320277981
k__Bacteria;p__Firmicutes;c__Bacilli;o__Bacillales;f__Bacillaceae	0.000448499023269	0.00252886272443
k__Bacteria;p__Firmicutes;c__Clostridia;o__Clostridiales;f__Veillonellaceae	0.000166110749359	0.00257853295728
k__Bacteria;p__Firmicutes;c__Erysipelotrichi;o__Erysipelotrichales;f__Erysipelotrichaceae	0.000383715831019	0.00208830935485
k__Bacteria;p__Tenericutes;c__Mollicutes;o__Acholeplasmatales;f__Acholeplasmataceae	0.00112789198814	0.00126551114989
k__Bacteria;p__Proteobacteria;c__Alphaproteobacteria;o__Sphingomonadales;f__Unclassified_Sphingomonadales	0.00129068052252	0.00103227701305
k__Bacteria;p__Verrucomicrobia;c__Verrucomicrobiae;o__Verrucomicrobiales;f__Verrucomicrobiaceae	0.000413615765903	0.00172981984823
k__Bacteria;p__Bacteroidetes;c__Bacteroidia;o__Bacteroidales;f__S24-7	0.00019434957675	0.0018701922454
k__Bacteria;p__GN02;c__3BR-5F;o__Unclassified_3BR-5F;f__Unclassified_3BR-5F	0.000664442997434	0.00131086223205
k__Bacteria;p__Proteobacteria;c__Gammaproteobacteria;o__Xanthomonadales;f__Sinobacteraceae	0.000471754528178	0.00133245798546
k__Bacteria;p__Actinobacteria;c__Actinobacteria;o__Actinomycetales;f__Streptomycetaceae	0.000593015375211	0.001202883465
k__Bacteria;p__Cyanobacteria;c__Chloroplast;o__Streptophyta;f__Unclassified_Streptophyta	0.000684376287357	0.000913500369287
k__Bacteria;p__Proteobacteria;c__Gammaproteobacteria;o__Aeromonadales;f__Aeromonadaceae	0.000470093420686	0.00101068125964
k__Bacteria;p__Firmicutes;c__Clostridia;o__Clostridiales;f__Christensenellaceae	0.000209299544192	0.00121584091704
k__Bacteria;p__SR1;c__Unclassified_SR1;o__Unclassified_SR1;f__Unclassified_SR1	3.32221498717e-06	0.00141236227308
k__Bacteria;p__Proteobacteria;c__Deltaproteobacteria;o__Myxococcales;f__Myxococcaceae	0.000365443648589	0.00093725569804
k__Bacteria;p__Lentisphaerae;c__[Lentisphaeria];o__Victivallales;f__Victivallaceae	0.000172755179333	0.00111650045135
k__Bacteria;p__Actinobacteria;c__Actinobacteria;o__Actinomycetales;f__Propionibacteriaceae	0.000677731857385	0.000580925766757
k__Bacteria;p__Verrucomicrobia;c__Verruco-5;o__WCHB1-41;f__RFP12	0.000209299544192	0.0010085216843
k__Bacteria;p__Proteobacteria;c__Deltaproteobacteria;o__Myxococcales;f__Unclassified_Myxococcales	9.80053421217e-05	0.00105387276646
k__Bacteria;p__Actinobacteria;c__Actinobacteria;o__Actinomycetales;f__Nocardioidaceae	0.0008288926393	0.000315297999801
k__Bacteria;p__Bacteroidetes;c__Flavobacteriia;o__Flavobacteriales;f__Flavobacteriaceae	0.000682715179865	0.000457829972314
k__Bacteria;p__Actinobacteria;c__Actinobacteria;o__Actinomycetales;f__Brevibacteriaceae	0.000526571075466	0.000600361944827
k__Bacteria;p__Spirochaetes;c__Spirochaetes;o__Spirochaetales;f__Spirochaetaceae	0.000478398958153	0.000647872602331
k__Bacteria;p__Gemmatimonadetes;c__Gemm-1;o__Unclassified_Gemm-1;f__Unclassified_Gemm-1	2.15943974166e-05	0.00108626639658
k__Bacteria;p__Bacteroidetes;c__Cytophagia;o__Cytophagales;f__Cytophagaceae	0.00106975322587	2.59149040933e-05
k__Bacteria;p__[Thermi];c__Deinococci;o__Deinococcales;f__Deinococcaceae	0.000397004690967	0.000678106657107
k__Bacteria;p__Bacteroidetes;c__Flavobacteriia;o__Flavobacteriales;f__[Weeksellaceae]	0.000102988664602	0.000950213150086
k__Bacteria;p__Planctomycetes;c__Phycisphaerae;o__Phycisphaerales;f__Unclassified_Phycisphaerales	0.000294016026365	0.000758010944728
k__Bacteria;p__Proteobacteria;c__Alphaproteobacteria;o__Rhodospirillales;f__Rhodospirillaceae	0.000310627101301	0.000725617314611
k__Bacteria;p__Proteobacteria;c__Alphaproteobacteria;o__Rhodospirillales;f__Acetobacteraceae	0.000337204821198	0.000652191753014
k__Bacteria;p__Proteobacteria;c__Alphaproteobacteria;o__Rhizobiales;f__Hyphomicrobiaceae	0.000302321563833	0.000643553451649
k__Bacteria;p__Acidobacteria;c__Solibacteres;o__Solibacterales;f__Unclassified_Solibacterales	0.000310627101301	0.000611159821533
k__Bacteria;p__Firmicutes;c__Clostridia;o__Clostridiales;f__[Mogibacteriaceae]	0.000255810554012	0.00066514920506
k__Bacteria;p__Acidobacteria;c__Acidobacteria-6;o__iii1-15;f__Unclassified_iii1-15	9.13609121474e-05	0.00080120245155
k__Bacteria;p__Proteobacteria;c__Alphaproteobacteria;o__Rhodobacterales;f__Rhodobacteraceae	0.000348832573653	0.000373606534011
k__Bacteria;p__Proteobacteria;c__Betaproteobacteria;o__SC-I-84;f__Unclassified_SC-I-84	1.99332899231e-05	0.000537734259935
k__Bacteria;p__TM7;c__TM7-3;o__CW040;f__F16	0.00017607739432	0.000356329931282
k__Bacteria;p__Cyanobacteria;c__4C0d-2;o__YS2;f__Unclassified_YS2	0.000102988664602	0.000414638465492
k__Bacteria;p__Bacteroidetes;c__Bacteroidia;o__Bacteroidales;f__[Paraprevotellaceae]	9.63442346282e-05	0.000401681013446
k__Bacteria;p__Bacteroidetes;c__Bacteroidia;o__Bacteroidales;f__[Barnesiellaceae]	6.14609772627e-05	0.00042975549288
k__Bacteria;p__Actinobacteria;c__Actinobacteria;o__Actinomycetales;f__Unclassified_Actinomycetales	0.000303982671326	0.000179244753312
k__Bacteria;p__Chloroflexi;c__Anaerolineae;o__SBR1031;f__A4b	3.48832573653e-05	0.000440553369585
k__Bacteria;p__Actinobacteria;c__Rubrobacteria;o__Rubrobacterales;f__Rubrobacteraceae	0.000181060716801	0.000289383095708
k__Bacteria;p__Tenericutes;c__Mollicutes;o__Mycoplasmatales;f__Mycoplasmataceae	0	0.000451351246291
k__Bacteria;p__Firmicutes;c__Bacilli;o__Turicibacterales;f__Turicibacteraceae	0.000121260847032	0.000321776725825
k__Bacteria;p__Proteobacteria;c__Gammaproteobacteria;o__Cardiobacteriales;f__Cardiobacteriaceae	0	0.000440553369585
k__Bacteria;p__Actinobacteria;c__Actinobacteria;o__Actinomycetales;f__Micromonosporaceae	8.96998046536e-05	0.000323936301166
k__Bacteria;p__Actinobacteria;c__Actinobacteria;o__Actinomycetales;f__Mycobacteriaceae	8.80386971602e-05	0.000306659698437
k__Bacteria;p__Firmicutes;c__Bacilli;o__Lactobacillales;f__Enterococcaceae	0.000161127426878	0.000231074561498
k__Bacteria;p__Firmicutes;c__Bacilli;o__Bacillales;f__Staphylococcaceae	0.000186044039282	0.000181404328653
k__Bacteria;p__Gemmatimonadetes;c__Gemmatimonadetes;o__Unclassified_Gemmatimonadetes;f__Unclassified_Gemmatimonadetes	2.65777198974e-05	0.000326095876507
k__Bacteria;p__Bacteroidetes;c__Bacteroidia;o__Bacteroidales;f__RF16	3.15610423782e-05	0.000310978849119
k__Bacteria;p__Tenericutes;c__Mollicutes;o__RF39;f__Unclassified_RF39	0.0001295663845	0.000211638383428
k__Bacteria;p__Actinobacteria;c__Actinobacteria;o__Actinomycetales;f__Dietziaceae	9.30220196409e-05	0.000226755410816
k__Bacteria;p__Proteobacteria;c__Alphaproteobacteria;o__Unclassified_Alphaproteobacteria;f__Unclassified_Alphaproteobacteria	3.32221498718e-05	0.000276425643661
k__Bacteria;p__Acidobacteria;c__Acidobacteriia;o__Acidobacteriales;f__Koribacteraceae	7.80720521987e-05	0.000226755410816
k__Bacteria;p__Actinobacteria;c__Acidimicrobiia;o__Acidimicrobiales;f__Unclassified_Acidimicrobiales	0.000101327557109	0.000198680931382
k__Bacteria;p__Proteobacteria;c__Betaproteobacteria;o__MND1;f__Unclassified_MND1	0	0.000287223520367
k__Bacteria;p__Bacteroidetes;c__Bacteroidia;o__Bacteroidales;f__Prevotellaceae	9.96664496152e-06	0.00027426606832
k__Bacteria;p__Proteobacteria;c__Deltaproteobacteria;o__Syntrophobacterales;f__Syntrophobacteraceae	0	0.000282904369685
k__Bacteria;p__Lentisphaerae;c__[Lentisphaeria];o__Unclassified_[Lentisphaeria];f__Unclassified_[Lentisphaeria]	6.81054072372e-05	0.000192202205358
k__Bacteria;p__Actinobacteria;c__Actinobacteria;o__Actinomycetales;f__Geodermatophilaceae	6.81054072372e-05	0.000185723479335
k__Bacteria;p__Firmicutes;c__Bacilli;o__Gemellales;f__Gemellaceae	0.000191027361762	5.83085342098e-05
k__Bacteria;p__Chlamydiae;c__Chlamydiia;o__Chlamydiales;f__Rhabdochlamydiaceae	9.80053421216e-05	0.000146851123195
k__Bacteria;p__TM7;c__TM7-3;o__Unclassified_TM7-3;f__Unclassified_TM7-3	3.48832573654e-05	0.000205159657405
k__Bacteria;p__Gemmatimonadetes;c__Gemmatimonadetes;o__N1423WL;f__Unclassified_N1423WL	0	0.000239712862863
k__Bacteria;p__Firmicutes;c__Bacilli;o__Bacillales;f__Unclassified_Bacillales	0.000137871921968	9.28617396675e-05
k__Bacteria;p__Proteobacteria;c__Deltaproteobacteria;o__MIZ46;f__Unclassified_MIZ46	8.13942671858e-05	0.000142531972513
k__Bacteria;p__Proteobacteria;c__Deltaproteobacteria;o__Myxococcales;f__Haliangiaceae	7.14276222244e-05	0.000149010698536
k__Bacteria;p__Actinobacteria;c__Thermoleophilia;o__Gaiellales;f__Gaiellaceae	0.000147838566929	6.91064109154e-05
k__Bacteria;p__Proteobacteria;c__Deltaproteobacteria;o__Bdellovibrionales;f__Bdellovibrionaceae	5.31554397948e-05	0.00015548942456
k__Bacteria;p__Bacteroidetes;c__Sphingobacteriia;o__Sphingobacteriales;f__Unclassified_Sphingobacteriales	0.00011129420207	9.71808903497e-05
k__Bacteria;p__Proteobacteria;c__Alphaproteobacteria;o__Rhodobacterales;f__Hyphomonadaceae	0	0.000207319232746
k__Bacteria;p__Chloroflexi;c__Anaerolineae;o__H39;f__Unclassified_H39	2.32555049102e-05	0.000181404328653
k__Bacteria;p__Bacteroidetes;c__Sphingobacteriia;o__Sphingobacteriales;f__Sphingobacteriaceae	3.48832573654e-05	0.000168446876606
k__Bacteria;p__Proteobacteria;c__Betaproteobacteria;o__Unclassified_Betaproteobacteria;f__Unclassified_Betaproteobacteria	6.64442997434e-06	0.000194361780699
k__Bacteria;p__Tenericutes;c__RF3;o__ML615J-28;f__Unclassified_ML615J-28	3.6544364859e-05	0.000164127725924
k__Bacteria;p__Nitrospirae;c__Nitrospira;o__Nitrospirales;f__0319-6A21	0	0.000196521356041
k__Bacteria;p__Proteobacteria;c__Alphaproteobacteria;o__Sphingomonadales;f__Erythrobacteraceae	6.64442997434e-06	0.000187883054676
k__Bacteria;p__Gemmatimonadetes;c__Gemmatimonadetes;o__Gemmatimonadales;f__Ellin5301	1.66110749359e-05	0.000174925602629
k__Bacteria;p__Armatimonadetes;c__[Fimbriimonadia];o__[Fimbriimonadales];f__[Fimbriimonadaceae]	6.64442997434e-05	0.000114457493079
k__Bacteria;p__Actinobacteria;c__Actinobacteria;o__Actinomycetales;f__Cellulomonadaceae	2.82388273909e-05	0.000151170273877
k__Bacteria;p__Proteobacteria;c__Betaproteobacteria;o__Hydrogenophilales;f__Hydrogenophilaceae	8.30553746793e-06	0.000170606451947
k__Bacteria;p__Proteobacteria;c__Deltaproteobacteria;o__GMD14H09;f__Unclassified_GMD14H09	0	0.000174925602629
k__Bacteria;p__Actinobacteria;c__Actinobacteria;o__Actinomycetales;f__Dermabacteraceae	8.13942671858e-05	9.07021643264e-05
k__Bacteria;p__Chloroflexi;c__Anaerolineae;o__SBR1031;f__SHA-31	9.96664496154e-05	7.12659862565e-05
k__Bacteria;p__Chloroflexi;c__S085;o__Unclassified_S085;f__Unclassified_S085	6.14609772627e-05	0.000107978767055
k__Bacteria;p__OD1;c__ZB2;o__Unclassified_ZB2;f__Unclassified_ZB2	5.31554397948e-05	0.000114457493079
k__Bacteria;p__WS3;c__PRR-12;o__Sediment-1;f__Unclassified_Sediment-1	6.81054072372e-05	9.93404656908e-05
k__Bacteria;p__WPS-2;c__Unclassified_WPS-2;o__Unclassified_WPS-2;f__Unclassified_WPS-2	9.96664496152e-05	6.69468355743e-05
k__Bacteria;p__Gemmatimonadetes;c__Gemmatimonadetes;o__Gemmatimonadales;f__Unclassified_Gemmatimonadales	2.82388273909e-05	0.000138212821831
k__Bacteria;p__Acidobacteria;c__[Chloracidobacteria];o__RB41;f__Unclassified_RB41	1.49499674423e-05	0.000144691547854
k__Bacteria;p__Actinobacteria;c__Thermoleophilia;o__Solirubrobacterales;f__Unclassified_Solirubrobacterales	8.30553746794e-05	7.55851369387e-05
k__Bacteria;p__Proteobacteria;c__Gammaproteobacteria;o__Thiotrichales;f__Piscirickettsiaceae	0	0.000157648999901
k__Bacteria;p__Planctomycetes;c__Planctomycetia;o__Gemmatales;f__Isosphaeraceae	8.13942671859e-05	7.55851369387e-05
k__Bacteria;p__AD3;c__ABS-6;o__Unclassified_ABS-6;f__Unclassified_ABS-6	1.49499674423e-05	0.000138212821831
k__Bacteria;p__Bacteroidetes;c__Bacteroidia;o__Bacteroidales;f__BS11	4.48499023269e-05	0.000107978767055
k__Bacteria;p__Proteobacteria;c__Alphaproteobacteria;o__Rickettsiales;f__mitochondria	8.80386971601e-05	6.47872602331e-05
k__Bacteria;p__Proteobacteria;c__Alphaproteobacteria;o__Rhizobiales;f__Xanthobacteraceae	3.98665798462e-05	0.000110138342396
k__Bacteria;p__Planctomycetes;c__Planctomycetia;o__Gemmatales;f__Gemmataceae	8.47164821731e-05	6.2627684892e-05
k__Bacteria;p__Chloroflexi;c__Thermomicrobia;o__JG30-KF-CM45;f__Unclassified_JG30-KF-CM45	0	0.000144691547854
k__Bacteria;p__Chloroflexi;c__Chloroflexi;o__[Roseiflexales];f__[Kouleothrixaceae]	0.000101327557109	3.88723561399e-05
k__Bacteria;p__Verrucomicrobia;c__Verruco-5;o__WCHB1-41;f__Unclassified_WCHB1-41	6.64442997434e-06	0.000131734095807
k__Bacteria;p__[Thermi];c__Deinococci;o__Thermales;f__Thermaceae	8.63775896666e-05	5.18298081865e-05
k__Bacteria;p__Acidobacteria;c__Acidobacteria-6;o__CCU21;f__Unclassified_CCU21	4.4849902327e-05	9.28617396675e-05
k__Bacteria;p__Nitrospirae;c__Nitrospira;o__Nitrospirales;f__[Thermodesulfovibrionaceae]	3.82054723525e-05	9.50213150086e-05
k__Bacteria;p__Proteobacteria;c__Betaproteobacteria;o__Ellin6067;f__Unclassified_Ellin6067	0	0.000131734095807
k__Bacteria;p__Proteobacteria;c__Alphaproteobacteria;o__Rickettsiales;f__Unclassified_Rickettsiales	2.49166124039e-05	0.000105819191714
k__Bacteria;p__Proteobacteria;c__Betaproteobacteria;o__Burkholderiales;f__Burkholderiaceae	3.32221498719e-05	9.71808903497e-05
k__Bacteria;p__Proteobacteria;c__Deltaproteobacteria;o__NB1-j;f__NB1-i	0	0.000129574520466
k__Bacteria;p__Armatimonadetes;c__Chthonomonadetes;o__Chthonomonadales;f__Chthonomonadaceae	0.000109633094577	1.94361780699e-05
k__Bacteria;p__Proteobacteria;c__Alphaproteobacteria;o__BD7-3;f__Unclassified_BD7-3	4.65110098205e-05	7.77447122798e-05
k__Bacteria;p__Proteobacteria;c__Deltaproteobacteria;o__MBNT15;f__Unclassified_MBNT15	0	0.000123095794443
k__Bacteria;p__Chloroflexi;c__Anaerolineae;o__GCA004;f__Unclassified_GCA004	0	0.00011661706842
k__Bacteria;p__Tenericutes;c__CK-1C4-19;o__Unclassified_CK-1C4-19;f__Unclassified_CK-1C4-19	9.96664496152e-05	1.51170273877e-05
k__Bacteria;p__Spirochaetes;c__Spirochaetes;o__Sphaerochaetales;f__Sphaerochaetaceae	0.000114616417058	0
k__Bacteria;p__Deferribacteres;c__Deferribacteres;o__Deferribacterales;f__Deferribacteraceae	5.81387622756e-05	5.61489588687e-05
k__Bacteria;p__Gemmatimonadetes;c__Gemmatimonadetes;o__Ellin5290;f__Unclassified_Ellin5290	3.82054723525e-05	7.55851369387e-05
k__Bacteria;p__Actinobacteria;c__Actinobacteria;o__Actinomycetales;f__Actinosynnemataceae	4.81721173141e-05	6.47872602331e-05
k__Bacteria;p__Chloroflexi;c__Anaerolineae;o__SBR1031;f__oc28	2.15943974166e-05	8.63830136442e-05
k__Bacteria;p__Nitrospirae;c__Nitrospira;o__Nitrospirales;f__Nitrospiraceae	2.82388273911e-05	7.55851369387e-05
k__Bacteria;p__Cyanobacteria;c__Chloroplast;o__Stramenopiles;f__Unclassified_Stramenopiles	5.31554397948e-05	4.96702328454e-05
k__Bacteria;p__Proteobacteria;c__Betaproteobacteria;o__IS-44;f__Unclassified_IS-44	0	0.000101500041032
k__Bacteria;p__Chloroflexi;c__Anaerolineae;o__CFB-26;f__Unclassified_CFB-26	5.14943323011e-05	4.96702328454e-05
k__Bacteria;p__Actinobacteria;c__Acidimicrobiia;o__Acidimicrobiales;f__EB1017	2.82388273909e-05	6.91064109154e-05
k__Bacteria;p__Proteobacteria;c__Epsilonproteobacteria;o__Campylobacterales;f__Helicobacteraceae	3.82054723524e-05	5.83085342098e-05
k__Bacteria;p__Proteobacteria;c__Deltaproteobacteria;o__NB1-j;f__Unclassified_NB1-j	0	9.28617396675e-05
k__Bacteria;p__Acidobacteria;c__DA052;o__Ellin6513;f__Unclassified_Ellin6513	3.15610423782e-05	6.04681095509e-05
k__Bacteria;p__Actinobacteria;c__Actinobacteria;o__Actinomycetales;f__Intrasporangiaceae	4.31887948333e-05	4.75106575043e-05
k__Bacteria;p__Chloroflexi;c__Ellin6529;o__Unclassified_Ellin6529;f__Unclassified_Ellin6529	9.96664496152e-06	7.99042876209e-05
k__Bacteria;p__Proteobacteria;c__Gammaproteobacteria;o__Alteromonadales;f__Shewanellaceae	6.97665147307e-05	1.94361780699e-05
k__Bacteria;p__GAL15;c__Unclassified_GAL15;o__Unclassified_GAL15;f__Unclassified_GAL15	0	8.85425889853e-05
k__Bacteria;p__Acidobacteria;c__Solibacteres;o__Solibacterales;f__Solibacteraceae	4.98332248076e-06	7.99042876209e-05
k__Bacteria;p__Planctomycetes;c__C6;o__MVS-107;f__Unclassified_MVS-107	0	8.42234383031e-05
k__Bacteria;p__Lentisphaerae;c__[Lentisphaeria];o__Z20;f__R4-45B	1.32888599487e-05	6.69468355743e-05
k__Bacteria;p__Chloroflexi;c__TK17;o__Unclassified_TK17;f__Unclassified_TK17	0	7.77447122798e-05
k__Bacteria;p__Proteobacteria;c__Deltaproteobacteria;o__Myxococcales;f__0319-6G20	2.32555049102e-05	5.39893835276e-05
k__Bacteria;p__Chloroflexi;c__Anaerolineae;o__DRC31;f__Unclassified_DRC31	0	7.55851369387e-05
k__Bacteria;p__Chlorobi;c__SJA-28;o__Unclassified_SJA-28;f__Unclassified_SJA-28	8.30553746793e-06	6.69468355743e-05
k__Bacteria;p__Firmicutes;c__Clostridia;o__Clostridiales;f__Eubacteriaceae	3.15610423781e-05	4.31915068221e-05
k__Bacteria;p__Chloroflexi;c__Ktedonobacteria;o__JG30-KF-AS9;f__Unclassified_JG30-KF-AS9	0	7.12659862565e-05
k__Bacteria;p__Firmicutes;c__Bacilli;o__Lactobacillales;f__Unclassified_Lactobacillales	1.66110749359e-05	5.39893835276e-05
k__Bacteria;p__Proteobacteria;c__Betaproteobacteria;o__Burkholderiales;f__Unclassified_Burkholderiales	2.65777198974e-05	4.31915068221e-05
k__Bacteria;p__Gemmatimonadetes;c__Gemm-5;o__Unclassified_Gemm-5;f__Unclassified_Gemm-5	0	6.91064109154e-05
k__Bacteria;p__Bacteroidetes;c__Cytophagia;o__Cytophagales;f__Cyclobacteriaceae	8.30553746793e-06	6.04681095509e-05
k__Bacteria;p__Proteobacteria;c__Deltaproteobacteria;o__Desulfuromonadales;f__Geobacteraceae	0	6.69468355743e-05
k__Bacteria;p__Proteobacteria;c__Gammaproteobacteria;o__Alteromonadales;f__[Chromatiaceae]	0	6.69468355743e-05
k__Bacteria;p__Firmicutes;c__Clostridia;o__Thermoanaerobacterales;f__Thermoanaerobacteraceae	1.66110749359e-05	4.96702328454e-05
k__Bacteria;p__WS3;c__PRR-12;o__Sediment-1;f__PRR-10	0	6.47872602331e-05
k__Bacteria;p__Actinobacteria;c__Actinobacteria;o__Actinomycetales;f__Bogoriellaceae	2.98999348847e-05	3.45532054577e-05
k__Bacteria;p__Actinobacteria;c__Acidimicrobiia;o__Acidimicrobiales;f__C111	0	6.2627684892e-05
k__Bacteria;p__Firmicutes;c__Bacilli;o__Bacillales;f__[Exiguobacteraceae]	0	6.2627684892e-05
k__Bacteria;p__Bacteroidetes;c__Flavobacteriia;o__Flavobacteriales;f__Cryomorphaceae	3.32221498717e-06	5.83085342098e-05
k__Bacteria;p__Acidobacteria;c__Acidobacteria-6;o__iii1-15;f__mb2424	2.82388273909e-05	3.23936301166e-05
k__Bacteria;p__Actinobacteria;c__Actinobacteria;o__Actinomycetales;f__Yaniellaceae	2.82388273909e-05	3.02340547755e-05
k__Bacteria;p__Planctomycetes;c__Phycisphaerae;o__Phycisphaerales;f__Phycisphaeraceae	8.30553746793e-06	4.96702328454e-05
k__Bacteria;p__Chloroflexi;c__Anaerolineae;o__Caldilineales;f__Caldilineaceae	0	5.61489588687e-05
k__Bacteria;p__Proteobacteria;c__Deltaproteobacteria;o__Desulfobacterales;f__Desulfobacteraceae	0	5.61489588687e-05
k__Bacteria;p__Proteobacteria;c__Alphaproteobacteria;o__RF32;f__Unclassified_RF32	1.16277524551e-05	4.31915068221e-05
k__Bacteria;p__Proteobacteria;c__Alphaproteobacteria;o__Rhodospirillales;f__Unclassified_Rhodospirillales	2.98999348847e-05	2.37553287522e-05
k__Bacteria;p__Proteobacteria;c__Gammaproteobacteria;o__Vibrionales;f__Pseudoalteromonadaceae	4.48499023269e-05	8.63830136442e-06
k__Bacteria;p__Firmicutes;c__Clostridia;o__Clostridiales;f__Dehalobacteriaceae	1.66110749359e-05	3.67127807988e-05
k__Bacteria;p__Proteobacteria;c__Gammaproteobacteria;o__Unclassified_Gammaproteobacteria;f__Unclassified_Gammaproteobacteria	4.98332248076e-06	4.53510821632e-05
k__Bacteria;p__Proteobacteria;c__Deltaproteobacteria;o__Desulfobacterales;f__Desulfobulbaceae	0	4.96702328454e-05
k__Bacteria;p__Proteobacteria;c__Deltaproteobacteria;o__Myxococcales;f__OM27	0	4.96702328454e-05
k__Bacteria;p__Verrucomicrobia;c__Opitutae;o__[Cerasicoccales];f__[Cerasicoccaceae]	2.15943974166e-05	2.80744794344e-05
k__Bacteria;p__Proteobacteria;c__Betaproteobacteria;o__Methylophilales;f__Methylophilaceae	3.32221498717e-06	4.53510821632e-05
k__Bacteria;p__Firmicutes;c__Bacilli;o__Lactobacillales;f__Leuconostocaceae	6.64442997434e-06	3.88723561399e-05
k__Bacteria;p__Firmicutes;c__Bacilli;o__Bacillales;f__Thermoactinomycetaceae	3.9866579846e-05	4.31915068221e-06
k__Bacteria;p__Acidobacteria;c__Solibacteres;o__Solibacterales;f__PAUC26f	0	4.31915068221e-05
k__Bacteria;p__Proteobacteria;c__Gammaproteobacteria;o__[Marinicellales];f__[Marinicellaceae]	0	4.31915068221e-05
k__Bacteria;p__Proteobacteria;c__Gammaproteobacteria;o__Oceanospirillales;f__Halomonadaceae	1.66110749359e-05	2.59149040933e-05
k__Bacteria;p__Chloroflexi;c__Anaerolineae;o__S0208;f__Unclassified_S0208	0	4.1031931481e-05
k__Bacteria;p__Planctomycetes;c__OM190;o__agg27;f__Unclassified_agg27	0	4.1031931481e-05
k__Bacteria;p__Actinobacteria;c__Actinobacteria;o__Actinomycetales;f__Nakamurellaceae	1.49499674423e-05	2.37553287522e-05
k__Bacteria;p__Actinobacteria;c__Actinobacteria;o__Actinomycetales;f__Sporichthyaceae	1.82721824295e-05	1.94361780699e-05
k__Bacteria;p__Elusimicrobia;c__Elusimicrobia;o__Elusimicrobiales;f__Unclassified_Elusimicrobiales	1.16277524551e-05	2.59149040933e-05
k__Bacteria;p__Acidobacteria;c__RB25;o__Unclassified_RB25;f__Unclassified_RB25	0	3.67127807988e-05
k__Bacteria;p__TM7;c__TM7-1;o__Unclassified_TM7-1;f__Unclassified_TM7-1	3.6544364859e-05	0
k__Bacteria;p__Acidobacteria;c__[Chloracidobacteria];o__DS-100;f__Unclassified_DS-100	0	3.45532054577e-05
k__Bacteria;p__Bacteroidetes;c__Bacteroidia;o__Bacteroidales;f__[Odoribacteraceae]	0	3.45532054577e-05
k__Bacteria;p__Bacteroidetes;c__Cytophagia;o__Cytophagales;f__Unclassified_Cytophagales	0	3.45532054577e-05
k__Bacteria;p__Chloroflexi;c__Gitt-GS-136;o__Unclassified_Gitt-GS-136;f__Unclassified_Gitt-GS-136	0	3.45532054577e-05
k__Bacteria;p__Actinobacteria;c__Thermoleophilia;o__Solirubrobacterales;f__Solirubrobacteraceae	3.32221498717e-06	3.02340547755e-05
k__Bacteria;p__Proteobacteria;c__Alphaproteobacteria;o__Rhizobiales;f__Beijerinckiaceae	3.32221498717e-06	3.02340547755e-05
k__Bacteria;p__Proteobacteria;c__Gammaproteobacteria;o__Thiotrichales;f__Thiotrichaceae	2.49166124039e-05	8.63830136442e-06
k__Bacteria;p__Cyanobacteria;c__ML635J-21;o__Unclassified_ML635J-21;f__Unclassified_ML635J-21	3.32221498717e-05	0
k__Bacteria;p__Chloroflexi;c__TK10;o__B07_WMSP1;f__Unclassified_B07_WMSP1	0	3.23936301166e-05
k__Bacteria;p__Elusimicrobia;c__Elusimicrobia;o__Elusimicrobiales;f__Elusimicrobiaceae	0	3.23936301166e-05
k__Bacteria;p__Firmicutes;c__Bacilli;o__Bacillales;f__[Thermicanaceae]	0	3.23936301166e-05
k__Bacteria;p__Proteobacteria;c__Gammaproteobacteria;o__HOC36;f__Unclassified_HOC36	0	3.23936301166e-05
k__Bacteria;p__Acidobacteria;c__Solibacteres;o__Solibacterales;f__AKIW659	0	3.02340547755e-05
k__Bacteria;p__Acidobacteria;c__[Chloracidobacteria];o__RB41;f__Ellin6075	0	3.02340547755e-05
k__Bacteria;p__Cyanobacteria;c__Oscillatoriophycideae;o__Chroococcales;f__Gomphosphaeriaceae	2.98999348847e-05	0
k__Bacteria;p__Fibrobacteres;c__Fibrobacteria;o__Fibrobacterales;f__Fibrobacteraceae	2.98999348847e-05	0
k__Bacteria;p__Tenericutes;c__Mollicutes;o__Unclassified_Mollicutes;f__Unclassified_Mollicutes	4.98332248076e-06	2.37553287522e-05
k__Bacteria;p__Bacteroidetes;c__Bacteroidia;o__Bacteroidales;f__BA008	2.82388273909e-05	0
k__Bacteria;p__Chloroflexi;c__Chloroflexi;o__AKIW781;f__Unclassified_AKIW781	2.82388273909e-05	0
k__Bacteria;p__Acidobacteria;c__Sva0725;o__Sva0725;f__Unclassified_Sva0725	0	2.80744794344e-05
k__Bacteria;p__Chloroflexi;c__Anaerolineae;o__SBR1031;f__SJA-101	0	2.80744794344e-05
k__Bacteria;p__Gemmatimonadetes;c__Gemmatimonadetes;o__C114;f__Unclassified_C114	0	2.80744794344e-05
k__Bacteria;p__Acidobacteria;c__AT-s54;o__Unclassified_AT-s54;f__Unclassified_AT-s54	0	2.37553287522e-05
k__Bacteria;p__Acidobacteria;c__Acidobacteria-6;o__iii1-15;f__RB40	0	2.37553287522e-05
k__Bacteria;p__Actinobacteria;c__Thermoleophilia;o__Gaiellales;f__Unclassified_Gaiellales	0	2.37553287522e-05
k__Bacteria;p__Proteobacteria;c__Deltaproteobacteria;o__Myxococcales;f__Cystobacterineae	0	2.37553287522e-05
k__Bacteria;p__Proteobacteria;c__Alphaproteobacteria;o__Rhizobiales;f__Methylocystaceae	2.32555049102e-05	0
k__Bacteria;p__Proteobacteria;c__Deltaproteobacteria;o__BPC076;f__Unclassified_BPC076	2.32555049102e-05	0
k__Bacteria;p__Armatimonadetes;c__0319-6E2;o__Unclassified_0319-6E2;f__Unclassified_0319-6E2	0	2.1595753411e-05
k__Bacteria;p__Gemmatimonadetes;c__Gemmatimonadetes;o__KD8-87;f__Unclassified_KD8-87	0	2.1595753411e-05
k__Bacteria;p__Planctomycetes;c__OM190;o__CL500-15;f__Unclassified_CL500-15	0	2.1595753411e-05
k__Bacteria;p__Acidobacteria;c__BPC102;o__MVS-40;f__Unclassified_MVS-40	2.15943974166e-05	0
k__Bacteria;p__Proteobacteria;c__Gammaproteobacteria;o__Alteromonadales;f__Alteromonadaceae	2.15943974166e-05	0
k__Bacteria;p__Bacteroidetes;c__Bacteroidia;o__Bacteroidales;f__Marinilabiaceae	1.99332899231e-05	0
k__Bacteria;p__Chloroflexi;c__Anaerolineae;o__Anaerolineales;f__Anaerolinaceae	1.99332899231e-05	0
k__Bacteria;p__Fibrobacteres;c__Fibrobacteria;o__258ds10;f__Unclassified_258ds10	1.99332899231e-05	0
k__Bacteria;p__Bacteroidetes;c__[Saprospirae];o__[Saprospirales];f__Unclassified_[Saprospirales]	1.82721824295e-05	0
k__Bacteria;p__OD1;c__ABY1;o__Unclassified_ABY1;f__Unclassified_ABY1	1.66110749359e-05	0
k__Bacteria;p__Proteobacteria;c__Deltaproteobacteria;o__Spirobacillales;f__Unclassified_Spirobacillales	1.66110749359e-05	0
