# Supplementary material for: The effects of genital myiasis on the diversity of the vaginal microbiota in female Bactrian camels
Source: BMC Vet Res. 2022 Mar 5;18:87. doi: 10.1186/s12917-022-03189-5 (PMC8897907; doi:10.1186/s12917-022-03189-5)
Supplement: Supplementary file 5 — Additional file 5. [file 12917_2022_3189_MOESM5_ESM.zip › MPL201709200_16s_yy/Treat1/B07_taxa_summary_group/otu_table_group_L6.txt]

Taxon	normal	illness
k__Bacteria;p__Fusobacteria;c__Fusobacteriia;o__Fusobacteriales;f__Leptotrichiaceae;g__Unclassified_Leptotrichiaceae	0.0957827802952	0.0990165293897
k__Bacteria;p__Proteobacteria;c__Epsilonproteobacteria;o__Campylobacterales;f__Campylobacteraceae;g__Campylobacter	0.104093301086	0.0791117234707
k__Bacteria;p__Proteobacteria;c__Alphaproteobacteria;o__Rhizobiales;f__Brucellaceae;g__Ochrobactrum	0.0575922579102	0.0756412858975
k__Bacteria;p__Fusobacteria;c__Fusobacteriia;o__Fusobacteriales;f__Fusobacteriaceae;g__Fusobacterium	0.0642765544643	0.0659253564379
k__Bacteria;p__Firmicutes;c__Clostridia;o__Clostridiales;f__[Tissierellaceae];g__GW-34	0.0595889091175	0.0557537565813
k__Bacteria;p__Firmicutes;c__Bacilli;o__Lactobacillales;f__Aerococcaceae;g__Unclassified_Aerococcaceae	0.0779109247717	0.0272106492979
k__Bacteria;p__Bacteroidetes;c__Bacteroidia;o__Bacteroidales;f__Porphyromonadaceae;g__Porphyromonas	0.0408316832998	0.0495795306811
k__Bacteria;p__Firmicutes;c__Bacilli;o__Lactobacillales;f__Aerococcaceae;g__Facklamia	0.0607915509429	0.0233147753826
k__Bacteria;p__Firmicutes;c__Bacilli;o__Lactobacillales;f__Carnobacteriaceae;g__Unclassified_Carnobacteriaceae	0.0680987628072	0.00315082042267
k__Bacteria;p__Proteobacteria;c__Betaproteobacteria;o__Burkholderiales;f__Alcaligenaceae;g__Achromobacter	0.0246524963124	0.0322208640893
k__Bacteria;p__Actinobacteria;c__Actinobacteria;o__Actinomycetales;f__Corynebacteriaceae;g__Corynebacterium	0.0408034444724	0.00875923758352
k__Bacteria;p__Proteobacteria;c__Gammaproteobacteria;o__Xanthomonadales;f__Xanthomonadaceae;g__Unclassified_Xanthomonadaceae	0.011401841836	0.0299252355017
k__Bacteria;p__Bacteroidetes;c__[Saprospirae];o__[Saprospirales];f__Chitinophagaceae;g__Sediminibacterium	0.0145795404712	0.0248977441076
k__Bacteria;p__Firmicutes;c__Clostridia;o__Clostridiales;f__[Tissierellaceae];g__Helcococcus	0.0125945170164	0.0238028394097
No blast hit;Other;Other;Other;Other;Other	0.0144117686144	0.0170822409481
k__Bacteria;p__Firmicutes;c__Clostridia;o__Clostridiales;f__[Tissierellaceae];g__Peptoniphilus	0.0103237830727	0.0209889127402
k__Bacteria;p__Proteobacteria;c__Gammaproteobacteria;o__Pseudomonadales;f__Pseudomonadaceae;g__Unclassified_Pseudomonadaceae	0.0186193538956	0.00906373770662
k__Bacteria;p__Firmicutes;c__Clostridia;o__Clostridiales;f__[Tissierellaceae];g__1-68	0.0160230428831	0.00928833354209
k__Bacteria;p__Firmicutes;c__Clostridia;o__Clostridiales;f__[Tissierellaceae];g__Unclassified_[Tissierellaceae]	0.0139134363663	0.0111282917327
k__Bacteria;p__Firmicutes;c__Clostridia;o__Clostridiales;f__Clostridiaceae;g__Clostridium	0.0121991734329	0.0121886432252
k__Bacteria;p__Proteobacteria;c__Gammaproteobacteria;o__Pseudomonadales;f__Moraxellaceae;g__Acinetobacter	0.0116327357776	0.0101651211306
k__Bacteria;p__Firmicutes;c__Clostridia;o__Clostridiales;f__Unclassified_Clostridiales;g__Unclassified_Clostridiales	0.00608131453403	0.0147606974565
k__Bacteria;p__Firmicutes;c__Clostridia;o__Clostridiales;f__Ruminococcaceae;g__Unclassified_Ruminococcaceae	0.00349995348899	0.0169245919482
k__Bacteria;p__Proteobacteria;c__Gammaproteobacteria;o__Enterobacteriales;f__Enterobacteriaceae;g__Unclassified_Enterobacteriaceae	0.00483382280634	0.0137845694023
k__Bacteria;p__Firmicutes;c__Clostridia;o__Clostridiales;f__[Tissierellaceae];g__Anaerococcus	0.01361277591	0.00458477844917
k__Bacteria;p__Firmicutes;c__Clostridia;o__Clostridiales;f__[Acidaminobacteraceae];g__Fusibacter	0.0130546437921	0.00450055501086
k__Bacteria;p__Proteobacteria;c__Alphaproteobacteria;o__Sphingomonadales;f__Sphingomonadaceae;g__Sphingomonas	0.00664442997436	0.0109058554726
k__Bacteria;p__Firmicutes;c__Clostridia;o__Clostridiales;f__[Tissierellaceae];g__ph2	0.00914938007467	0.00539245962674
k__Bacteria;p__Proteobacteria;c__Betaproteobacteria;o__Burkholderiales;f__Comamonadaceae;g__Unclassified_Comamonadaceae	0.00413781876653	0.0102083126374
k__Bacteria;p__Actinobacteria;c__Actinobacteria;o__Actinomycetales;f__Micrococcaceae;g__Unclassified_Micrococcaceae	0.00484378945131	0.00806601389903
k__Bacteria;p__Proteobacteria;c__Alphaproteobacteria;o__Caulobacterales;f__Caulobacteraceae;g__Unclassified_Caulobacteraceae	0.00411124104662	0.00770320524172
k__Bacteria;p__Proteobacteria;c__Alphaproteobacteria;o__Rhizobiales;f__Methylobacteriaceae;g__Unclassified_Methylobacteriaceae	0.00582052065753	0.00518945954468
k__Bacteria;p__Actinobacteria;c__Actinobacteria;o__Actinomycetales;f__Actinomycetaceae;g__Trueperella	0.00591354267718	0.0048547253668
k__Bacteria;p__Actinobacteria;c__Actinobacteria;o__Actinomycetales;f__Pseudonocardiaceae;g__Amycolatopsis	0.00354646449881	0.00609648118794
k__Bacteria;p__Cyanobacteria;c__4C0d-2;o__MLE1-12;f__Unclassified_MLE1-12;g__Unclassified_MLE1-12	0.00323417629002	0.00615694929749
k__Bacteria;p__Proteobacteria;c__Gammaproteobacteria;o__Pseudomonadales;f__Moraxellaceae;g__Moraxella	1.66110749359e-05	0.00833164166598
k__Bacteria;p__Actinobacteria;c__Actinobacteria;o__Actinomycetales;f__Actinomycetaceae;g__Mobiluncus	0.00223751179386	0.00585676832508
k__Bacteria;p__Proteobacteria;c__Betaproteobacteria;o__Burkholderiales;f__Oxalobacteraceae;g__Cupriavidus	0.0025348500352	0.00549395966777
k__Bacteria;p__Firmicutes;c__Clostridia;o__Clostridiales;f__Lachnospiraceae;g__Unclassified_Lachnospiraceae	0.000918592443954	0.00585676832508
k__Bacteria;p__Actinobacteria;c__Actinobacteria;o__Bifidobacteriales;f__Bifidobacteriaceae;g__Bifidobacterium	0.000164449641865	0.00640098131103
k__Bacteria;p__Actinobacteria;c__Actinobacteria;o__Actinomycetales;f__Actinomycetaceae;g__Arcanobacterium	0.00488697824614	0.00158728787571
k__Bacteria;p__Proteobacteria;c__Betaproteobacteria;o__Burkholderiales;f__Comamonadaceae;g__Delftia	0.00254647778766	0.00379437387432
k__Bacteria;p__Firmicutes;c__Bacilli;o__Lactobacillales;f__Streptococcaceae;g__Streptococcus	0.000727565082192	0.00548532136641
k__Bacteria;p__Proteobacteria;c__Betaproteobacteria;o__Neisseriales;f__Neisseriaceae;g__Unclassified_Neisseriaceae	0.000149499674423	0.00472946999702
k__Bacteria;p__Firmicutes;c__Bacilli;o__Lactobacillales;f__Aerococcaceae;g__Aerococcus	0.00445675140529	0.000321776725825
k__Bacteria;p__Actinobacteria;c__Actinobacteria;o__Actinomycetales;f__Microbacteriaceae;g__Cryocola	0.00139200807963	0.00334518220337
k__Bacteria;p__Firmicutes;c__Bacilli;o__Lactobacillales;f__Lactobacillaceae;g__Lactobacillus	0.000308965993807	0.00432562940823
k__Bacteria;p__Fusobacteria;c__Fusobacteriia;o__Fusobacteriales;f__Fusobacteriaceae;g__Cetobacterium	0.000966764561267	0.0036669589292
k__Bacteria;p__Actinobacteria;c__Coriobacteriia;o__Coriobacteriales;f__Coriobacteriaceae;g__Collinsella	7.14276222242e-05	0.00423492724391
k__Bacteria;p__Actinobacteria;c__Actinobacteria;o__Actinomycetales;f__Nocardiaceae;g__Rhodococcus	0.00171260182589	0.00245111801215
k__Bacteria;p__Proteobacteria;c__Alphaproteobacteria;o__Rhizobiales;f__Methylobacteriaceae;g__Methylobacterium	0.0018122682755	0.0023064264643
k__Bacteria;p__Proteobacteria;c__Betaproteobacteria;o__Rhodocyclales;f__Rhodocyclaceae;g__Azospira	0.00121260847032	0.00272106492979
k__Bacteria;p__Proteobacteria;c__Betaproteobacteria;o__Burkholderiales;f__Comamonadaceae;g__Ramlibacter	0.00273252182694	0.00110570257465
k__Bacteria;p__Proteobacteria;c__Alphaproteobacteria;o__Rhizobiales;f__Unclassified_Rhizobiales;g__Unclassified_Rhizobiales	0.00144350241193	0.00233666051908
k__Bacteria;p__Firmicutes;c__Bacilli;o__Lactobacillales;f__Aerococcaceae;g__Alloiococcus	0.00336374267451	0.000280744794344
k__Bacteria;p__Bacteroidetes;c__Bacteroidia;o__Bacteroidales;f__Unclassified_Bacteroidales;g__Unclassified_Bacteroidales	0.0009584590238	0.00266923512161
k__Bacteria;p__Proteobacteria;c__Gammaproteobacteria;o__Pasteurellales;f__Pasteurellaceae;g__Haemophilus	2.98999348846e-05	0.00352442695668
k__Bacteria;p__Firmicutes;c__Clostridia;o__Clostridiales;f__Peptostreptococcaceae;g__Unclassified_Peptostreptococcaceae	0.000712615114749	0.00281176709412
k__Bacteria;p__Proteobacteria;c__Alphaproteobacteria;o__Rhizobiales;f__Phyllobacteriaceae;g__Aminobacter	0.00131061381244	0.00213366043701
k__Bacteria;p__Proteobacteria;c__Betaproteobacteria;o__Rhodocyclales;f__Rhodocyclaceae;g__Zoogloea	0.00107639765585	0.0023539371218
k__Bacteria;p__Actinobacteria;c__Actinobacteria;o__Actinomycetales;f__Actinomycetaceae;g__Actinomyces	0.00027740495143	0.00305579910766
k__Bacteria;p__Proteobacteria;c__Alphaproteobacteria;o__Rhizobiales;f__Rhizobiaceae;g__Agrobacterium	0.00232721159852	0.000971808903497
k__Bacteria;p__Proteobacteria;c__Betaproteobacteria;o__Burkholderiales;f__Oxalobacteraceae;g__Herbaspirillum	0.00118104742794	0.00193713908097
k__Bacteria;p__Firmicutes;c__Clostridia;o__Clostridiales;f__Lachnospiraceae;g__Blautia	0.00011129420207	0.00300180972414
k__Bacteria;p__Proteobacteria;c__Alphaproteobacteria;o__Rhizobiales;f__Bradyrhizobiaceae;g__Unclassified_Bradyrhizobiaceae	0.00114782527807	0.00158296872503
k__Bacteria;p__Firmicutes;c__Clostridia;o__Clostridiales;f__Lachnospiraceae;g__Dorea	0.000335543713705	0.00237121372453
k__Bacteria;p__Proteobacteria;c__Gammaproteobacteria;o__Pseudomonadales;f__Pseudomonadaceae;g__Pseudomonas	0.00114948638556	0.00153977721821
k__Bacteria;p__Firmicutes;c__Clostridia;o__Clostridiales;f__Lachnospiraceae;g__Coprococcus	0.000192688469256	0.00240576692999
k__Bacteria;p__Firmicutes;c__Bacilli;o__Bacillales;f__Planococcaceae;g__Unclassified_Planococcaceae	0.000571420977793	0.00196953271109
k__Bacteria;p__Proteobacteria;c__Deltaproteobacteria;o__Desulfovibrionales;f__Desulfovibrionaceae;g__Unclassified_Desulfovibrionaceae	0.000189366254269	0.00225243708077
k__Bacteria;p__Proteobacteria;c__Alphaproteobacteria;o__Sphingomonadales;f__Unclassified_Sphingomonadales;g__Unclassified_Sphingomonadales	0.00129068052252	0.00103227701305
k__Bacteria;p__Bacteroidetes;c__Bacteroidia;o__Bacteroidales;f__Rikenellaceae;g__Unclassified_Rikenellaceae	0.000154482996904	0.00213366043701
k__Bacteria;p__Actinobacteria;c__Actinobacteria;o__Actinomycetales;f__Actinomycetaceae;g__Unclassified_Actinomycetaceae	0.00217106749412	3.02340547755e-05
k__Bacteria;p__Verrucomicrobia;c__Verrucomicrobiae;o__Verrucomicrobiales;f__Verrucomicrobiaceae;g__Akkermansia	0.000413615765903	0.00172981984823
k__Bacteria;p__Firmicutes;c__Clostridia;o__Clostridiales;f__Veillonellaceae;g__Dialister	0.000101327557109	0.00203431997132
k__Bacteria;p__Tenericutes;c__Mollicutes;o__Acholeplasmatales;f__Acholeplasmataceae;g__Acholeplasma	0.000817264886844	0.00124823454716
k__Bacteria;p__Bacteroidetes;c__Bacteroidia;o__Bacteroidales;f__S24-7;g__Unclassified_S24-7	0.00019434957675	0.0018701922454
k__Bacteria;p__Bacteroidetes;c__Bacteroidia;o__Bacteroidales;f__Bacteroidaceae;g__5-7N15	0.000254149446519	0.00179028795778
k__Bacteria;p__GN02;c__3BR-5F;o__Unclassified_3BR-5F;f__Unclassified_3BR-5F;g__Unclassified_3BR-5F	0.000664442997434	0.00131086223205
k__Bacteria;p__Proteobacteria;c__Gammaproteobacteria;o__Pseudomonadales;f__Moraxellaceae;g__Enhydrobacter	0.000656137459967	0.00129142605398
k__Bacteria;p__Actinobacteria;c__Actinobacteria;o__Actinomycetales;f__Micrococcaceae;g__Arthrobacter	0.00174748508325	0.000161968150583
k__Bacteria;p__Firmicutes;c__Clostridia;o__Clostridiales;f__Ruminococcaceae;g__Faecalibacterium	9.63442346282e-05	0.001760053903
k__Bacteria;p__Firmicutes;c__Clostridia;o__Clostridiales;f__Ruminococcaceae;g__Ruminococcus	0.000714276222242	0.00110786214999
k__Bacteria;p__Proteobacteria;c__Gammaproteobacteria;o__Xanthomonadales;f__Sinobacteraceae;g__Unclassified_Sinobacteraceae	0.000471754528178	0.00133245798546
k__Bacteria;p__Actinobacteria;c__Actinobacteria;o__Actinomycetales;f__Streptomycetaceae;g__Streptomyces	0.000593015375211	0.001202883465
k__Bacteria;p__Firmicutes;c__Clostridia;o__Clostridiales;f__Peptococcaceae;g__Peptococcus	0.000327238176237	0.00145771335525
k__Bacteria;p__Firmicutes;c__Clostridia;o__Clostridiales;f__Peptococcaceae;g__Unclassified_Peptococcaceae	0.000147838566929	0.00151602188946
k__Bacteria;p__Cyanobacteria;c__Chloroplast;o__Streptophyta;f__Unclassified_Streptophyta;g__Unclassified_Streptophyta	0.000684376287357	0.000913500369287
k__Bacteria;p__Proteobacteria;c__Gammaproteobacteria;o__Aeromonadales;f__Aeromonadaceae;g__Unclassified_Aeromonadaceae	0.000470093420686	0.00101068125964
k__Bacteria;p__Firmicutes;c__Bacilli;o__Bacillales;f__Bacillaceae;g__Bacillus	0.000315610423782	0.00115753238283
k__Bacteria;p__Bacteroidetes;c__Bacteroidia;o__Bacteroidales;f__Rikenellaceae;g__Blvii28	2.82388273909e-05	0.00142963887581
k__Bacteria;p__Bacteroidetes;c__Bacteroidia;o__Bacteroidales;f__Bacteroidaceae;g__Bacteroides	0.000298999348846	0.00113377705408
k__Bacteria;p__Actinobacteria;c__Actinobacteria;o__Actinomycetales;f__Microbacteriaceae;g__Microbacterium	0.000752481694596	0.000678106657107
k__Bacteria;p__Firmicutes;c__Clostridia;o__Clostridiales;f__Christensenellaceae;g__Unclassified_Christensenellaceae	0.000209299544192	0.00121584091704
k__Bacteria;p__SR1;c__Unclassified_SR1;o__Unclassified_SR1;f__Unclassified_SR1;g__Unclassified_SR1	3.32221498717e-06	0.00141236227308
k__Bacteria;p__Lentisphaerae;c__[Lentisphaeria];o__Victivallales;f__Victivallaceae;g__Unclassified_Victivallaceae	0.000172755179333	0.00111650045135
k__Bacteria;p__Proteobacteria;c__Deltaproteobacteria;o__Myxococcales;f__Myxococcaceae;g__Unclassified_Myxococcaceae	0.00032391596125	0.000907021643264
k__Bacteria;p__Firmicutes;c__Clostridia;o__Clostridiales;f__Ruminococcaceae;g__Oscillospira	0.000235877264089	0.000986925930885
k__Bacteria;p__Verrucomicrobia;c__Verruco-5;o__WCHB1-41;f__RFP12;g__Unclassified_RFP12	0.000209299544192	0.0010085216843
k__Bacteria;p__Proteobacteria;c__Deltaproteobacteria;o__Myxococcales;f__Unclassified_Myxococcales;g__Unclassified_Myxococcales	9.80053421217e-05	0.00105387276646
k__Bacteria;p__Actinobacteria;c__Actinobacteria;o__Actinomycetales;f__Brevibacteriaceae;g__Brevibacterium	0.000526571075466	0.000600361944827
k__Bacteria;p__Gemmatimonadetes;c__Gemm-1;o__Unclassified_Gemm-1;f__Unclassified_Gemm-1;g__Unclassified_Gemm-1	2.15943974166e-05	0.00108626639658
k__Bacteria;p__Bacteroidetes;c__Cytophagia;o__Cytophagales;f__Cytophagaceae;g__Hymenobacter	0.00106975322587	2.59149040933e-05
k__Bacteria;p__Proteobacteria;c__Gammaproteobacteria;o__Pasteurellales;f__Pasteurellaceae;g__Actinobacillus	0.00108636430081	0
k__Bacteria;p__[Thermi];c__Deinococci;o__Deinococcales;f__Deinococcaceae;g__Deinococcus	0.000397004690967	0.000678106657107
k__Bacteria;p__Spirochaetes;c__Spirochaetes;o__Spirochaetales;f__Spirochaetaceae;g__Treponema	0.000475076743166	0.000598202369486
k__Bacteria;p__Planctomycetes;c__Phycisphaerae;o__Phycisphaerales;f__Unclassified_Phycisphaerales;g__Unclassified_Phycisphaerales	0.000294016026365	0.000758010944728
k__Bacteria;p__Proteobacteria;c__Alphaproteobacteria;o__Caulobacterales;f__Caulobacteraceae;g__Brevundimonas	0.000581387622756	0.000462149122996
k__Bacteria;p__Firmicutes;c__Clostridia;o__Clostridiales;f__Peptostreptococcaceae;g__Peptostreptococcus	6.97665147307e-05	0.000894064191217
k__Bacteria;p__Bacteroidetes;c__Flavobacteriia;o__Flavobacteriales;f__Flavobacteriaceae;g__Unclassified_Flavobacteriaceae	0.000652815244981	0.000291542671049
k__Bacteria;p__Proteobacteria;c__Alphaproteobacteria;o__Sphingomonadales;f__Sphingomonadaceae;g__Sphingobium	0.000330560391224	0.000602521520168
k__Bacteria;p__Actinobacteria;c__Actinobacteria;o__Actinomycetales;f__Nocardioidaceae;g__Aeromicrobium	0.000770753877025	0.000157648999901
k__Bacteria;p__Acidobacteria;c__Solibacteres;o__Solibacterales;f__Unclassified_Solibacterales;g__Unclassified_Solibacterales	0.000310627101301	0.000611159821533
k__Bacteria;p__Firmicutes;c__Clostridia;o__Clostridiales;f__[Mogibacteriaceae];g__Unclassified_[Mogibacteriaceae]	0.000255810554012	0.00066514920506
k__Bacteria;p__Proteobacteria;c__Alphaproteobacteria;o__Rhodospirillales;f__Rhodospirillaceae;g__Unclassified_Rhodospirillaceae	0.000270760521455	0.000643553451649
k__Bacteria;p__Proteobacteria;c__Alphaproteobacteria;o__Rhizobiales;f__Rhizobiaceae;g__Rhizobium	0.000247505016544	0.000656510903696
k__Bacteria;p__Proteobacteria;c__Alphaproteobacteria;o__Rhodospirillales;f__Acetobacteraceae;g__Unclassified_Acetobacteraceae	0.00032889928373	0.000572287465393
k__Bacteria;p__Acidobacteria;c__Acidobacteria-6;o__iii1-15;f__Unclassified_iii1-15;g__Unclassified_iii1-15	9.13609121474e-05	0.00080120245155
k__Bacteria;p__Proteobacteria;c__Betaproteobacteria;o__Burkholderiales;f__Comamonadaceae;g__Comamonas	0.00023587726409	0.000643553451649
k__Bacteria;p__Firmicutes;c__Erysipelotrichi;o__Erysipelotrichales;f__Erysipelotrichaceae;g__Unclassified_Erysipelotrichaceae	0.00015282188941	0.000710500287224
k__Bacteria;p__Firmicutes;c__Bacilli;o__Bacillales;f__Bacillaceae;g__Geobacillus	0	0.000805521602232
k__Bacteria;p__Proteobacteria;c__Deltaproteobacteria;o__Desulfovibrionales;f__Desulfovibrionaceae;g__Bilophila	0.000189366254269	0.000555010862664
k__Bacteria;p__Firmicutes;c__Clostridia;o__Clostridiales;f__Lachnospiraceae;g__[Ruminococcus]	8.4716482173e-05	0.000593883218804
k__Bacteria;p__Firmicutes;c__Clostridia;o__Clostridiales;f__Peptostreptococcaceae;g__Filifactor	0	0.000671627931084
k__Bacteria;p__Proteobacteria;c__Alphaproteobacteria;o__Rhizobiales;f__Hyphomicrobiaceae;g__Rhodoplanes	0.000204316221711	0.000462149122996
k__Bacteria;p__Actinobacteria;c__Actinobacteria;o__Actinomycetales;f__Propionibacteriaceae;g__Propionibacterium	0.000385376938513	0.000272106492979
k__Bacteria;p__Firmicutes;c__Clostridia;o__Clostridiales;f__Clostridiaceae;g__Unclassified_Clostridiaceae	0.000146177459436	0.00050750020516
k__Bacteria;p__Firmicutes;c__Erysipelotrichi;o__Erysipelotrichales;f__Erysipelotrichaceae;g__Bulleidia	9.96664496152e-06	0.000600361944827
k__Bacteria;p__Proteobacteria;c__Alphaproteobacteria;o__Sphingomonadales;f__Sphingomonadaceae;g__Unclassified_Sphingomonadaceae	0.000200994006724	0.000386563986058
k__Bacteria;p__Bacteroidetes;c__[Saprospirae];o__[Saprospirales];f__Chitinophagaceae;g__Flavisolibacter	0.000554809902858	2.80744794344e-05
k__Bacteria;p__Proteobacteria;c__Betaproteobacteria;o__SC-I-84;f__Unclassified_SC-I-84;g__Unclassified_SC-I-84	1.99332899231e-05	0.000537734259935
k__Bacteria;p__TM7;c__TM7-3;o__CW040;f__F16;g__Unclassified_F16	0.00017607739432	0.000356329931282
k__Bacteria;p__Cyanobacteria;c__4C0d-2;o__YS2;f__Unclassified_YS2;g__Unclassified_YS2	0.000102988664602	0.000414638465492
k__Bacteria;p__Proteobacteria;c__Epsilonproteobacteria;o__Campylobacterales;f__Campylobacteraceae;g__Sulfurospirillum	0.000132888599487	0.000384404410717
k__Bacteria;p__Bacteroidetes;c__Flavobacteriia;o__Flavobacteriales;f__[Weeksellaceae];g__Cloacibacterium	3.32221498717e-06	0.00050750020516
k__Bacteria;p__Actinobacteria;c__Actinobacteria;o__Actinomycetales;f__Propionibacteriaceae;g__Unclassified_Propionibacteriaceae	0.000212621759179	0.000291542671049
k__Bacteria;p__Bacteroidetes;c__Bacteroidia;o__Bacteroidales;f__Bacteroidaceae;g__Unclassified_Bacteroidaceae	0.000126244169513	0.000358489506623
k__Bacteria;p__Actinobacteria;c__Actinobacteria;o__Actinomycetales;f__Unclassified_Actinomycetales;g__Unclassified_Actinomycetales	0.000303982671326	0.000179244753312
k__Bacteria;p__Proteobacteria;c__Betaproteobacteria;o__Burkholderiales;f__Oxalobacteraceae;g__Unclassified_Oxalobacteraceae	0.000318932638768	0.000159808575242
k__Bacteria;p__Chloroflexi;c__Anaerolineae;o__SBR1031;f__A4b;g__Unclassified_A4b	3.48832573653e-05	0.000440553369585
k__Bacteria;p__Actinobacteria;c__Rubrobacteria;o__Rubrobacterales;f__Rubrobacteraceae;g__Rubrobacter	0.000181060716801	0.000289383095708
k__Bacteria;p__Actinobacteria;c__Coriobacteriia;o__Coriobacteriales;f__Coriobacteriaceae;g__Unclassified_Coriobacteriaceae	0.000142855244449	0.000323936301166
k__Bacteria;p__Proteobacteria;c__Alphaproteobacteria;o__Sphingomonadales;f__Sphingomonadaceae;g__Novosphingobium	0.000104649772096	0.000358489506623
k__Bacteria;p__Tenericutes;c__Mollicutes;o__Mycoplasmatales;f__Mycoplasmataceae;g__Mycoplasma	0	0.000451351246291
k__Bacteria;p__Firmicutes;c__Bacilli;o__Turicibacterales;f__Turicibacteraceae;g__Turicibacter	0.000121260847032	0.000321776725825
k__Bacteria;p__Proteobacteria;c__Gammaproteobacteria;o__Cardiobacteriales;f__Cardiobacteriaceae;g__Suttonella	0	0.000440553369585
k__Bacteria;p__Firmicutes;c__Bacilli;o__Bacillales;f__Bacillaceae;g__Anoxybacillus	4.98332248076e-06	0.000399521438104
k__Bacteria;p__Firmicutes;c__Erysipelotrichi;o__Erysipelotrichales;f__Erysipelotrichaceae;g__p-75-a5	0.00011129420207	0.000285063945026
k__Bacteria;p__Actinobacteria;c__Actinobacteria;o__Actinomycetales;f__Mycobacteriaceae;g__Mycobacterium	8.80386971602e-05	0.000306659698437
k__Bacteria;p__Proteobacteria;c__Alphaproteobacteria;o__Rhizobiales;f__Bradyrhizobiaceae;g__Balneimonas	0.000360460326109	3.02340547755e-05
k__Bacteria;p__Proteobacteria;c__Gammaproteobacteria;o__Xanthomonadales;f__Xanthomonadaceae;g__Luteimonas	0.000172755179333	0.000209478808087
k__Bacteria;p__Bacteroidetes;c__Bacteroidia;o__Bacteroidales;f__[Barnesiellaceae];g__Unclassified_[Barnesiellaceae]	6.14609772627e-05	0.000319617150484
k__Bacteria;p__Proteobacteria;c__Gammaproteobacteria;o__Enterobacteriales;f__Enterobacteriaceae;g__Serratia	9.63442346281e-05	0.000267787342297
k__Bacteria;p__Gemmatimonadetes;c__Gemmatimonadetes;o__Unclassified_Gemmatimonadetes;f__Unclassified_Gemmatimonadetes;g__Unclassified_Gemmatimonadetes	2.65777198974e-05	0.000326095876507
k__Bacteria;p__Bacteroidetes;c__Flavobacteriia;o__Flavobacteriales;f__[Weeksellaceae];g__Unclassified_[Weeksellaceae]	0	0.0003520107806
k__Bacteria;p__Firmicutes;c__Bacilli;o__Lactobacillales;f__Enterococcaceae;g__Unclassified_Enterococcaceae	0.000156144104397	0.000190042630017
k__Bacteria;p__Proteobacteria;c__Deltaproteobacteria;o__Desulfovibrionales;f__Desulfovibrionaceae;g__Desulfovibrio	5.31554397948e-05	0.000291542671049
k__Bacteria;p__Firmicutes;c__Erysipelotrichi;o__Erysipelotrichales;f__Erysipelotrichaceae;g__Allobaculum	8.30553746795e-05	0.000261308616274
k__Bacteria;p__Bacteroidetes;c__Bacteroidia;o__Bacteroidales;f__RF16;g__Unclassified_RF16	3.15610423782e-05	0.000310978849119
k__Bacteria;p__Tenericutes;c__Mollicutes;o__RF39;f__Unclassified_RF39;g__Unclassified_RF39	0.0001295663845	0.000211638383428
k__Bacteria;p__Firmicutes;c__Clostridia;o__Clostridiales;f__Veillonellaceae;g__Phascolarctobacterium	3.9866579846e-05	0.00029370224639
k__Bacteria;p__Tenericutes;c__Mollicutes;o__Acholeplasmatales;f__Acholeplasmataceae;g__Unclassified_Acholeplasmataceae	0.000310627101301	1.72766027288e-05
k__Bacteria;p__Firmicutes;c__Clostridia;o__Clostridiales;f__[Tissierellaceae];g__Finegoldia	3.32221498717e-05	0.000289383095708
k__Bacteria;p__Actinobacteria;c__Actinobacteria;o__Actinomycetales;f__Micromonosporaceae;g__Unclassified_Micromonosporaceae	5.64776547819e-05	0.000265627766956
k__Bacteria;p__Proteobacteria;c__Betaproteobacteria;o__Rhodocyclales;f__Rhodocyclaceae;g__Unclassified_Rhodocyclaceae	5.81387622756e-05	0.000263468191615
k__Bacteria;p__Actinobacteria;c__Actinobacteria;o__Actinomycetales;f__Dietziaceae;g__Dietzia	9.30220196409e-05	0.000226755410816
k__Bacteria;p__Firmicutes;c__Bacilli;o__Bacillales;f__Planococcaceae;g__Planococcus	2.49166124039e-05	0.000287223520367
k__Bacteria;p__Proteobacteria;c__Alphaproteobacteria;o__Rhodobacterales;f__Rhodobacteraceae;g__Unclassified_Rhodobacteraceae	0.000205977329205	0.000105819191714
k__Bacteria;p__Proteobacteria;c__Alphaproteobacteria;o__Unclassified_Alphaproteobacteria;f__Unclassified_Alphaproteobacteria;g__Unclassified_Alphaproteobacteria	3.32221498718e-05	0.000276425643661
k__Bacteria;p__Actinobacteria;c__Acidimicrobiia;o__Acidimicrobiales;f__Unclassified_Acidimicrobiales;g__Unclassified_Acidimicrobiales	0.000101327557109	0.000198680931382
k__Bacteria;p__Firmicutes;c__Bacilli;o__Bacillales;f__Bacillaceae;g__Unclassified_Bacillaceae	0.000127905277006	0.000166287301265
k__Bacteria;p__Proteobacteria;c__Betaproteobacteria;o__MND1;f__Unclassified_MND1;g__Unclassified_MND1	0	0.000287223520367
k__Bacteria;p__Bacteroidetes;c__Bacteroidia;o__Bacteroidales;f__Prevotellaceae;g__Prevotella	9.96664496152e-06	0.00027426606832
k__Bacteria;p__Acidobacteria;c__Acidobacteriia;o__Acidobacteriales;f__Koribacteraceae;g__Unclassified_Koribacteraceae	5.31554397948e-05	0.000226755410816
k__Bacteria;p__Firmicutes;c__Clostridia;o__Clostridiales;f__[Tissierellaceae];g__Tissierella_Soehngenia	0.000237538371583	2.59149040933e-05
k__Bacteria;p__Lentisphaerae;c__[Lentisphaeria];o__Unclassified_[Lentisphaeria];f__Unclassified_[Lentisphaeria];g__Unclassified_[Lentisphaeria]	6.81054072372e-05	0.000192202205358
k__Bacteria;p__Chlamydiae;c__Chlamydiia;o__Chlamydiales;f__Rhabdochlamydiaceae;g__Candidatus_Rhabdochlamydia	9.80053421216e-05	0.000146851123195
k__Bacteria;p__TM7;c__TM7-3;o__Unclassified_TM7-3;f__Unclassified_TM7-3;g__Unclassified_TM7-3	3.48832573654e-05	0.000205159657405
k__Bacteria;p__Gemmatimonadetes;c__Gemmatimonadetes;o__N1423WL;f__Unclassified_N1423WL;g__Unclassified_N1423WL	0	0.000239712862863
k__Bacteria;p__Proteobacteria;c__Deltaproteobacteria;o__Syntrophobacterales;f__Syntrophobacteraceae;g__Unclassified_Syntrophobacteraceae	0	0.000231074561498
k__Bacteria;p__Firmicutes;c__Bacilli;o__Bacillales;f__Unclassified_Bacillales;g__Unclassified_Bacillales	0.000137871921968	9.28617396675e-05
k__Bacteria;p__Firmicutes;c__Bacilli;o__Bacillales;f__Staphylococcaceae;g__Jeotgalicoccus	7.6410944705e-05	0.000151170273877
k__Bacteria;p__Actinobacteria;c__Actinobacteria;o__Actinomycetales;f__Microbacteriaceae;g__Salinibacterium	0.000119599739538	0.000107978767055
k__Bacteria;p__Firmicutes;c__Bacilli;o__Gemellales;f__Gemellaceae;g__Gemella	0.000186044039282	3.88723561399e-05
k__Bacteria;p__Proteobacteria;c__Deltaproteobacteria;o__MIZ46;f__Unclassified_MIZ46;g__Unclassified_MIZ46	8.13942671858e-05	0.000142531972513
k__Bacteria;p__Firmicutes;c__Bacilli;o__Lactobacillales;f__Lactobacillaceae;g__Unclassified_Lactobacillaceae	1.99332899231e-05	0.000200840506723
k__Bacteria;p__Proteobacteria;c__Deltaproteobacteria;o__Myxococcales;f__Haliangiaceae;g__Unclassified_Haliangiaceae	7.14276222244e-05	0.000149010698536
k__Bacteria;p__Actinobacteria;c__Thermoleophilia;o__Gaiellales;f__Gaiellaceae;g__Unclassified_Gaiellaceae	0.000147838566929	6.91064109154e-05
k__Bacteria;p__Bacteroidetes;c__Bacteroidia;o__Bacteroidales;f__[Paraprevotellaceae];g__CF231	4.15276873397e-05	0.000170606451947
k__Bacteria;p__Proteobacteria;c__Deltaproteobacteria;o__Bdellovibrionales;f__Bdellovibrionaceae;g__Bdellovibrio	5.31554397948e-05	0.00015548942456
k__Bacteria;p__Bacteroidetes;c__Sphingobacteriia;o__Sphingobacteriales;f__Unclassified_Sphingobacteriales;g__Unclassified_Sphingobacteriales	0.00011129420207	9.71808903497e-05
k__Bacteria;p__Proteobacteria;c__Gammaproteobacteria;o__Enterobacteriales;f__Enterobacteriaceae;g__Proteus	6.64442997434e-06	0.000200840506723
k__Bacteria;p__Proteobacteria;c__Alphaproteobacteria;o__Rhodobacterales;f__Hyphomonadaceae;g__Unclassified_Hyphomonadaceae	0	0.000207319232746
k__Bacteria;p__Chloroflexi;c__Anaerolineae;o__H39;f__Unclassified_H39;g__Unclassified_H39	2.32555049102e-05	0.000181404328653
k__Bacteria;p__Proteobacteria;c__Betaproteobacteria;o__Unclassified_Betaproteobacteria;f__Unclassified_Betaproteobacteria;g__Unclassified_Betaproteobacteria	6.64442997434e-06	0.000194361780699
k__Bacteria;p__Tenericutes;c__RF3;o__ML615J-28;f__Unclassified_ML615J-28;g__Unclassified_ML615J-28	3.6544364859e-05	0.000164127725924
k__Bacteria;p__Proteobacteria;c__Gammaproteobacteria;o__Xanthomonadales;f__Xanthomonadaceae;g__Lysobacter	6.14609772629e-05	0.000138212821831
k__Bacteria;p__Proteobacteria;c__Alphaproteobacteria;o__Rhodobacterales;f__Rhodobacteraceae;g__Paracoccus	9.80053421216e-05	0.000101500041032
k__Bacteria;p__Nitrospirae;c__Nitrospira;o__Nitrospirales;f__0319-6A21;g__Unclassified_0319-6A21	0	0.000196521356041
k__Bacteria;p__Proteobacteria;c__Alphaproteobacteria;o__Sphingomonadales;f__Erythrobacteraceae;g__Unclassified_Erythrobacteraceae	6.64442997434e-06	0.000187883054676
k__Bacteria;p__Proteobacteria;c__Alphaproteobacteria;o__Sphingomonadales;f__Sphingomonadaceae;g__Kaistobacter	3.6544364859e-05	0.000157648999901
k__Bacteria;p__Gemmatimonadetes;c__Gemmatimonadetes;o__Gemmatimonadales;f__Ellin5301;g__Unclassified_Ellin5301	1.66110749359e-05	0.000174925602629
k__Bacteria;p__Proteobacteria;c__Betaproteobacteria;o__Rhodocyclales;f__Rhodocyclaceae;g__Petrobacter	9.96664496152e-06	0.000181404328653
k__Bacteria;p__Bacteroidetes;c__Flavobacteriia;o__Flavobacteriales;f__[Weeksellaceae];g__Chryseobacterium	9.96664496153e-05	9.07021643264e-05
k__Bacteria;p__Bacteroidetes;c__Bacteroidia;o__Bacteroidales;f__[Paraprevotellaceae];g__[Prevotella]	3.6544364859e-05	0.000153329849218
k__Bacteria;p__Actinobacteria;c__Actinobacteria;o__Actinomycetales;f__Micrococcaceae;g__Micrococcus	8.30553746793e-05	9.93404656908e-05
k__Bacteria;p__Actinobacteria;c__Actinobacteria;o__Actinomycetales;f__Micrococcaceae;g__Kocuria	2.15943974166e-05	0.000159808575242
k__Bacteria;p__Armatimonadetes;c__[Fimbriimonadia];o__[Fimbriimonadales];f__[Fimbriimonadaceae];g__Fimbriimonas	6.64442997434e-05	0.000114457493079
k__Bacteria;p__Proteobacteria;c__Betaproteobacteria;o__Hydrogenophilales;f__Hydrogenophilaceae;g__Thiobacillus	8.30553746793e-06	0.000170606451947
k__Bacteria;p__Proteobacteria;c__Deltaproteobacteria;o__GMD14H09;f__Unclassified_GMD14H09;g__Unclassified_GMD14H09	0	0.000174925602629
k__Bacteria;p__Chloroflexi;c__Anaerolineae;o__SBR1031;f__SHA-31;g__Unclassified_SHA-31	9.96664496154e-05	7.12659862565e-05
k__Bacteria;p__Proteobacteria;c__Betaproteobacteria;o__Burkholderiales;f__Alcaligenaceae;g__Sutterella	9.96664496152e-06	0.000159808575242
k__Bacteria;p__Chloroflexi;c__S085;o__Unclassified_S085;f__Unclassified_S085;g__Unclassified_S085	6.14609772627e-05	0.000107978767055
k__Bacteria;p__Actinobacteria;c__Coriobacteriia;o__Coriobacteriales;f__Coriobacteriaceae;g__Adlercreutzia	8.30553746792e-05	8.63830136442e-05
k__Bacteria;p__OD1;c__ZB2;o__Unclassified_ZB2;f__Unclassified_ZB2;g__Unclassified_ZB2	5.31554397948e-05	0.000114457493079
k__Bacteria;p__WS3;c__PRR-12;o__Sediment-1;f__Unclassified_Sediment-1;g__Unclassified_Sediment-1	6.81054072372e-05	9.93404656908e-05
k__Bacteria;p__WPS-2;c__Unclassified_WPS-2;o__Unclassified_WPS-2;f__Unclassified_WPS-2;g__Unclassified_WPS-2	9.96664496152e-05	6.69468355743e-05
k__Bacteria;p__Gemmatimonadetes;c__Gemmatimonadetes;o__Gemmatimonadales;f__Unclassified_Gemmatimonadales;g__Unclassified_Gemmatimonadales	2.82388273909e-05	0.000138212821831
k__Bacteria;p__Proteobacteria;c__Alphaproteobacteria;o__Caulobacterales;f__Caulobacteraceae;g__Asticcacaulis	0.000119599739538	4.1031931481e-05
k__Bacteria;p__Acidobacteria;c__[Chloracidobacteria];o__RB41;f__Unclassified_RB41;g__Unclassified_RB41	1.49499674423e-05	0.000144691547854
k__Bacteria;p__Proteobacteria;c__Gammaproteobacteria;o__Pseudomonadales;f__Moraxellaceae;g__Unclassified_Moraxellaceae	5.97998697692e-05	9.93404656908e-05
k__Bacteria;p__Actinobacteria;c__Thermoleophilia;o__Solirubrobacterales;f__Unclassified_Solirubrobacterales;g__Unclassified_Solirubrobacterales	8.30553746794e-05	7.55851369387e-05
k__Bacteria;p__Proteobacteria;c__Gammaproteobacteria;o__Thiotrichales;f__Piscirickettsiaceae;g__Unclassified_Piscirickettsiaceae	0	0.000157648999901
k__Bacteria;p__Proteobacteria;c__Alphaproteobacteria;o__Rhodobacterales;f__Rhodobacteraceae;g__Rhodobacter	2.98999348846e-05	0.000127414945125
k__Bacteria;p__Planctomycetes;c__Planctomycetia;o__Gemmatales;f__Isosphaeraceae;g__Unclassified_Isosphaeraceae	8.13942671859e-05	7.55851369387e-05
k__Bacteria;p__AD3;c__ABS-6;o__Unclassified_ABS-6;f__Unclassified_ABS-6;g__Unclassified_ABS-6	1.49499674423e-05	0.000138212821831
k__Bacteria;p__Bacteroidetes;c__Bacteroidia;o__Bacteroidales;f__BS11;g__Unclassified_BS11	4.48499023269e-05	0.000107978767055
k__Bacteria;p__Proteobacteria;c__Alphaproteobacteria;o__Rickettsiales;f__mitochondria;g__Zea	8.80386971601e-05	6.47872602331e-05
k__Bacteria;p__Proteobacteria;c__Betaproteobacteria;o__Burkholderiales;f__Comamonadaceae;g__Methylibium	6.14609772628e-05	8.85425889853e-05
k__Bacteria;p__Planctomycetes;c__Planctomycetia;o__Gemmatales;f__Gemmataceae;g__Unclassified_Gemmataceae	8.47164821731e-05	6.2627684892e-05
k__Bacteria;p__Chloroflexi;c__Thermomicrobia;o__JG30-KF-CM45;f__Unclassified_JG30-KF-CM45;g__Unclassified_JG30-KF-CM45	0	0.000144691547854
k__Bacteria;p__Bacteroidetes;c__Sphingobacteriia;o__Sphingobacteriales;f__Sphingobacteriaceae;g__Unclassified_Sphingobacteriaceae	4.98332248076e-06	0.000138212821831
k__Bacteria;p__Actinobacteria;c__Actinobacteria;o__Actinomycetales;f__Geodermatophilaceae;g__Geodermatophilus	4.98332248077e-05	9.07021643264e-05
k__Bacteria;p__Chloroflexi;c__Chloroflexi;o__[Roseiflexales];f__[Kouleothrixaceae];g__Unclassified_[Kouleothrixaceae]	0.000101327557109	3.88723561399e-05
k__Bacteria;p__Firmicutes;c__Bacilli;o__Bacillales;f__Staphylococcaceae;g__Salinicoccus	0.000109633094577	3.02340547755e-05
k__Bacteria;p__Proteobacteria;c__Betaproteobacteria;o__Burkholderiales;f__Alcaligenaceae;g__Unclassified_Alcaligenaceae	3.82054723525e-05	0.000101500041032
k__Bacteria;p__Actinobacteria;c__Actinobacteria;o__Actinomycetales;f__Dermabacteraceae;g__Brachybacterium	8.13942671858e-05	5.83085342098e-05
k__Bacteria;p__Firmicutes;c__Clostridia;o__Clostridiales;f__Lachnospiraceae;g__Roseburia	6.64442997434e-06	0.000131734095807
k__Bacteria;p__Verrucomicrobia;c__Verruco-5;o__WCHB1-41;f__Unclassified_WCHB1-41;g__Unclassified_WCHB1-41	6.64442997434e-06	0.000131734095807
k__Bacteria;p__[Thermi];c__Deinococci;o__Thermales;f__Thermaceae;g__Thermus	8.63775896666e-05	5.18298081865e-05
k__Bacteria;p__Acidobacteria;c__Acidobacteria-6;o__CCU21;f__Unclassified_CCU21;g__Unclassified_CCU21	4.4849902327e-05	9.28617396675e-05
k__Bacteria;p__Firmicutes;c__Bacilli;o__Bacillales;f__Planococcaceae;g__Planomicrobium	1.16277524551e-05	0.000125255369784
k__Bacteria;p__Actinobacteria;c__Actinobacteria;o__Actinomycetales;f__Nocardioidaceae;g__Unclassified_Nocardioidaceae	2.82388273909e-05	0.000105819191714
k__Bacteria;p__Firmicutes;c__Clostridia;o__Clostridiales;f__[Tissierellaceae];g__Tepidimicrobium	0	0.000131734095807
k__Bacteria;p__Proteobacteria;c__Betaproteobacteria;o__Ellin6067;f__Unclassified_Ellin6067;g__Unclassified_Ellin6067	0	0.000131734095807
k__Bacteria;p__Proteobacteria;c__Alphaproteobacteria;o__Rickettsiales;f__Unclassified_Rickettsiales;g__Unclassified_Rickettsiales	2.49166124039e-05	0.000105819191714
k__Bacteria;p__Proteobacteria;c__Betaproteobacteria;o__Burkholderiales;f__Burkholderiaceae;g__Burkholderia	3.32221498719e-05	9.71808903497e-05
k__Bacteria;p__Proteobacteria;c__Deltaproteobacteria;o__NB1-j;f__NB1-i;g__Unclassified_NB1-i	0	0.000129574520466
k__Bacteria;p__Armatimonadetes;c__Chthonomonadetes;o__Chthonomonadales;f__Chthonomonadaceae;g__Chthonomonas	0.000109633094577	1.94361780699e-05
k__Bacteria;p__Bacteroidetes;c__Flavobacteriia;o__Flavobacteriales;f__Flavobacteriaceae;g__Robiginitalea	1.66110749359e-06	0.000123095794443
k__Bacteria;p__Proteobacteria;c__Alphaproteobacteria;o__BD7-3;f__Unclassified_BD7-3;g__Unclassified_BD7-3	4.65110098205e-05	7.77447122798e-05
k__Bacteria;p__Proteobacteria;c__Deltaproteobacteria;o__MBNT15;f__Unclassified_MBNT15;g__Unclassified_MBNT15	0	0.000123095794443
k__Bacteria;p__Proteobacteria;c__Betaproteobacteria;o__Rhodocyclales;f__Rhodocyclaceae;g__Dechloromonas	2.65777198974e-05	9.07021643264e-05
k__Bacteria;p__Chloroflexi;c__Anaerolineae;o__GCA004;f__Unclassified_GCA004;g__Unclassified_GCA004	0	0.00011661706842
k__Bacteria;p__Tenericutes;c__CK-1C4-19;o__Unclassified_CK-1C4-19;f__Unclassified_CK-1C4-19;g__Unclassified_CK-1C4-19	9.96664496152e-05	1.51170273877e-05
k__Bacteria;p__Spirochaetes;c__Spirochaetes;o__Sphaerochaetales;f__Sphaerochaetaceae;g__Sphaerochaeta	0.000114616417058	0
k__Bacteria;p__Deferribacteres;c__Deferribacteres;o__Deferribacterales;f__Deferribacteraceae;g__Mucispirillum	5.81387622756e-05	5.61489588687e-05
k__Bacteria;p__Gemmatimonadetes;c__Gemmatimonadetes;o__Ellin5290;f__Unclassified_Ellin5290;g__Unclassified_Ellin5290	3.82054723525e-05	7.55851369387e-05
k__Bacteria;p__Actinobacteria;c__Actinobacteria;o__Actinomycetales;f__Geodermatophilaceae;g__Unclassified_Geodermatophilaceae	1.82721824295e-05	9.50213150086e-05
k__Bacteria;p__Actinobacteria;c__Actinobacteria;o__Actinomycetales;f__Cellulomonadaceae;g__Cellulomonas	2.32555049102e-05	8.85425889853e-05
k__Bacteria;p__Bacteroidetes;c__Bacteroidia;o__Bacteroidales;f__[Barnesiellaceae];g__Barnesiella	0	0.000110138342396
k__Bacteria;p__Firmicutes;c__Clostridia;o__Clostridiales;f__Veillonellaceae;g__Veillonella	3.32221498717e-06	0.000105819191714
k__Bacteria;p__Bacteroidetes;c__Bacteroidia;o__Bacteroidales;f__Porphyromonadaceae;g__Parabacteroides	1.32888599487e-05	9.50213150086e-05
k__Bacteria;p__Chloroflexi;c__Anaerolineae;o__SBR1031;f__oc28;g__Unclassified_oc28	2.15943974166e-05	8.63830136442e-05
k__Bacteria;p__Firmicutes;c__Bacilli;o__Bacillales;f__Planococcaceae;g__Solibacillus	3.48832573652e-05	7.12659862565e-05
k__Bacteria;p__Nitrospirae;c__Nitrospira;o__Nitrospirales;f__Nitrospiraceae;g__Nitrospira	2.82388273911e-05	7.55851369387e-05
k__Bacteria;p__Firmicutes;c__Erysipelotrichi;o__Erysipelotrichales;f__Erysipelotrichaceae;g__Catenibacterium	0	0.000103659616373
k__Bacteria;p__Firmicutes;c__Clostridia;o__Clostridiales;f__Lachnospiraceae;g__Butyrivibrio	8.63775896666e-05	1.72766027288e-05
k__Bacteria;p__Proteobacteria;c__Alphaproteobacteria;o__Rhizobiales;f__Hyphomicrobiaceae;g__Devosia	5.14943323013e-05	5.18298081865e-05
k__Bacteria;p__Nitrospirae;c__Nitrospira;o__Nitrospirales;f__[Thermodesulfovibrionaceae];g__GOUTA19	3.82054723525e-05	6.47872602331e-05
k__Bacteria;p__Cyanobacteria;c__Chloroplast;o__Stramenopiles;f__Unclassified_Stramenopiles;g__Unclassified_Stramenopiles	5.31554397948e-05	4.96702328454e-05
k__Bacteria;p__Proteobacteria;c__Betaproteobacteria;o__IS-44;f__Unclassified_IS-44;g__Unclassified_IS-44	0	0.000101500041032
k__Bacteria;p__Chloroflexi;c__Anaerolineae;o__CFB-26;f__Unclassified_CFB-26;g__Unclassified_CFB-26	5.14943323011e-05	4.96702328454e-05
k__Bacteria;p__Actinobacteria;c__Acidimicrobiia;o__Acidimicrobiales;f__EB1017;g__Unclassified_EB1017	2.82388273909e-05	6.91064109154e-05
k__Bacteria;p__Actinobacteria;c__Actinobacteria;o__Actinomycetales;f__Propionibacteriaceae;g__Brooklawnia	7.97331596923e-05	1.72766027288e-05
k__Bacteria;p__Proteobacteria;c__Deltaproteobacteria;o__NB1-j;f__Unclassified_NB1-j;g__Unclassified_NB1-j	0	9.28617396675e-05
k__Bacteria;p__Acidobacteria;c__DA052;o__Ellin6513;f__Unclassified_Ellin6513;g__Unclassified_Ellin6513	3.15610423782e-05	6.04681095509e-05
k__Bacteria;p__Proteobacteria;c__Alphaproteobacteria;o__Rhodospirillales;f__Rhodospirillaceae;g__Telmatospirillum	8.30553746793e-06	8.2063862962e-05
k__Bacteria;p__Proteobacteria;c__Alphaproteobacteria;o__Rhizobiales;f__Xanthobacteraceae;g__Azorhizobium	2.98999348847e-05	6.04681095509e-05
k__Bacteria;p__Chloroflexi;c__Ellin6529;o__Unclassified_Ellin6529;f__Unclassified_Ellin6529;g__Unclassified_Ellin6529	9.96664496152e-06	7.99042876209e-05
k__Bacteria;p__Proteobacteria;c__Gammaproteobacteria;o__Alteromonadales;f__Shewanellaceae;g__Shewanella	6.97665147307e-05	1.94361780699e-05
k__Bacteria;p__Firmicutes;c__Clostridia;o__Clostridiales;f__[Tissierellaceae];g__Parvimonas	0	8.85425889853e-05
k__Bacteria;p__GAL15;c__Unclassified_GAL15;o__Unclassified_GAL15;f__Unclassified_GAL15;g__Unclassified_GAL15	0	8.85425889853e-05
k__Bacteria;p__Proteobacteria;c__Alphaproteobacteria;o__Rhodospirillales;f__Acetobacteraceae;g__Roseomonas	8.30553746793e-06	7.99042876209e-05
k__Bacteria;p__Firmicutes;c__Bacilli;o__Lactobacillales;f__Carnobacteriaceae;g__Desemzia	1.99332899231e-05	6.69468355743e-05
k__Bacteria;p__Acidobacteria;c__Solibacteres;o__Solibacterales;f__Solibacteraceae;g__Candidatus_Solibacter	4.98332248076e-06	7.99042876209e-05
k__Bacteria;p__Planctomycetes;c__C6;o__MVS-107;f__Unclassified_MVS-107;g__Unclassified_MVS-107	0	8.42234383031e-05
k__Bacteria;p__Proteobacteria;c__Alphaproteobacteria;o__Rhizobiales;f__Hyphomicrobiaceae;g__Hyphomicrobium	2.32555049102e-05	6.04681095509e-05
k__Bacteria;p__Proteobacteria;c__Betaproteobacteria;o__Burkholderiales;f__Comamonadaceae;g__Curvibacter	3.32221498717e-06	7.99042876209e-05
k__Bacteria;p__Firmicutes;c__Erysipelotrichi;o__Erysipelotrichales;f__Erysipelotrichaceae;g__[Eubacterium]	2.65777198974e-05	5.39893835276e-05
k__Bacteria;p__Lentisphaerae;c__[Lentisphaeria];o__Z20;f__R4-45B;g__Unclassified_R4-45B	1.32888599487e-05	6.69468355743e-05
k__Bacteria;p__Firmicutes;c__Bacilli;o__Lactobacillales;f__Streptococcaceae;g__Lactococcus	9.96664496152e-06	6.91064109154e-05
k__Bacteria;p__Chloroflexi;c__TK17;o__Unclassified_TK17;f__Unclassified_TK17;g__Unclassified_TK17	0	7.77447122798e-05
k__Bacteria;p__Proteobacteria;c__Deltaproteobacteria;o__Myxococcales;f__0319-6G20;g__Unclassified_0319-6G20	2.32555049102e-05	5.39893835276e-05
k__Bacteria;p__Bacteroidetes;c__Bacteroidia;o__Bacteroidales;f__Rikenellaceae;g__Alistipes	3.15610423782e-05	4.53510821632e-05
k__Bacteria;p__Chloroflexi;c__Anaerolineae;o__DRC31;f__Unclassified_DRC31;g__Unclassified_DRC31	0	7.55851369387e-05
k__Bacteria;p__Chlorobi;c__SJA-28;o__Unclassified_SJA-28;f__Unclassified_SJA-28;g__Unclassified_SJA-28	8.30553746793e-06	6.69468355743e-05
k__Bacteria;p__Firmicutes;c__Clostridia;o__Clostridiales;f__Eubacteriaceae;g__Anaerofustis	3.15610423781e-05	4.31915068221e-05
k__Bacteria;p__Bacteroidetes;c__[Saprospirae];o__[Saprospirales];f__Chitinophagaceae;g__Unclassified_Chitinophagaceae	3.32221498717e-06	7.12659862565e-05
k__Bacteria;p__Proteobacteria;c__Betaproteobacteria;o__Neisseriales;f__Neisseriaceae;g__Neisseria	5.48165472884e-05	1.94361780699e-05
k__Bacteria;p__Firmicutes;c__Erysipelotrichi;o__Erysipelotrichales;f__Erysipelotrichaceae;g__L7A_E11	0	7.34255615976e-05
k__Bacteria;p__Proteobacteria;c__Deltaproteobacteria;o__Myxococcales;f__Myxococcaceae;g__Anaeromyxobacter	4.15276873396e-05	3.02340547755e-05
k__Bacteria;p__Bacteroidetes;c__Flavobacteriia;o__Flavobacteriales;f__Flavobacteriaceae;g__Flavobacterium	2.8238827391e-05	4.31915068221e-05
k__Bacteria;p__Chloroflexi;c__Ktedonobacteria;o__JG30-KF-AS9;f__Unclassified_JG30-KF-AS9;g__Unclassified_JG30-KF-AS9	0	7.12659862565e-05
k__Bacteria;p__Firmicutes;c__Bacilli;o__Lactobacillales;f__Lactobacillaceae;g__Pediococcus	0	7.12659862565e-05
k__Bacteria;p__Firmicutes;c__Bacilli;o__Lactobacillales;f__Unclassified_Lactobacillales;g__Unclassified_Lactobacillales	1.66110749359e-05	5.39893835276e-05
k__Bacteria;p__Proteobacteria;c__Alphaproteobacteria;o__Caulobacterales;f__Caulobacteraceae;g__Mycoplana	4.65110098205e-05	2.37553287522e-05
k__Bacteria;p__Proteobacteria;c__Betaproteobacteria;o__Burkholderiales;f__Oxalobacteraceae;g__Janthinobacterium	1.16277524551e-05	5.83085342098e-05
k__Bacteria;p__Proteobacteria;c__Betaproteobacteria;o__Burkholderiales;f__Unclassified_Burkholderiales;g__Unclassified_Burkholderiales	2.65777198974e-05	4.31915068221e-05
k__Bacteria;p__Firmicutes;c__Bacilli;o__Bacillales;f__Planococcaceae;g__Lysinibacillus	6.97665147307e-05	0
k__Bacteria;p__Firmicutes;c__Clostridia;o__Clostridiales;f__Lachnospiraceae;g__Oribacterium	0	6.91064109154e-05
k__Bacteria;p__Gemmatimonadetes;c__Gemm-5;o__Unclassified_Gemm-5;f__Unclassified_Gemm-5;g__Unclassified_Gemm-5	0	6.91064109154e-05
k__Bacteria;p__Bacteroidetes;c__Cytophagia;o__Cytophagales;f__Cyclobacteriaceae;g__Unclassified_Cyclobacteriaceae	8.30553746793e-06	6.04681095509e-05
k__Bacteria;p__Actinobacteria;c__Actinobacteria;o__Actinomycetales;f__Cellulomonadaceae;g__Actinotalea	4.98332248076e-06	6.2627684892e-05
k__Bacteria;p__Actinobacteria;c__Actinobacteria;o__Actinomycetales;f__Intrasporangiaceae;g__Intrasporangium	2.65777198974e-05	4.1031931481e-05
k__Bacteria;p__Actinobacteria;c__Actinobacteria;o__Actinomycetales;f__Actinosynnemataceae;g__Lentzea	4.81721173141e-05	1.94361780699e-05
k__Bacteria;p__Proteobacteria;c__Deltaproteobacteria;o__Desulfuromonadales;f__Geobacteraceae;g__Geobacter	0	6.69468355743e-05
k__Bacteria;p__Proteobacteria;c__Gammaproteobacteria;o__Alteromonadales;f__[Chromatiaceae];g__Rheinheimera	0	6.69468355743e-05
k__Bacteria;p__Bacteroidetes;c__Bacteroidia;o__Bacteroidales;f__[Paraprevotellaceae];g__Paraprevotella	1.66110749359e-05	4.96702328454e-05
k__Bacteria;p__Firmicutes;c__Clostridia;o__Thermoanaerobacterales;f__Thermoanaerobacteraceae;g__Thermoanaerobacter	1.66110749359e-05	4.96702328454e-05
k__Bacteria;p__Firmicutes;c__Bacilli;o__Bacillales;f__Planococcaceae;g__Kurthia	0	6.47872602331e-05
k__Bacteria;p__Firmicutes;c__Clostridia;o__Clostridiales;f__Veillonellaceae;g__Sporomusa	0	6.47872602331e-05
k__Bacteria;p__Proteobacteria;c__Alphaproteobacteria;o__Rhizobiales;f__Hyphomicrobiaceae;g__Unclassified_Hyphomicrobiaceae	0	6.47872602331e-05
k__Bacteria;p__Proteobacteria;c__Gammaproteobacteria;o__Enterobacteriales;f__Enterobacteriaceae;g__Edwardsiella	0	6.47872602331e-05
k__Bacteria;p__WS3;c__PRR-12;o__Sediment-1;f__PRR-10;g__Unclassified_PRR-10	0	6.47872602331e-05
k__Bacteria;p__Actinobacteria;c__Actinobacteria;o__Actinomycetales;f__Bogoriellaceae;g__Georgenia	2.98999348847e-05	3.45532054577e-05
k__Bacteria;p__Proteobacteria;c__Betaproteobacteria;o__Burkholderiales;f__Comamonadaceae;g__Rubrivivax	2.65777198974e-05	3.67127807988e-05
k__Bacteria;p__Actinobacteria;c__Acidimicrobiia;o__Acidimicrobiales;f__C111;g__Unclassified_C111	0	6.2627684892e-05
k__Bacteria;p__Firmicutes;c__Bacilli;o__Bacillales;f__[Exiguobacteraceae];g__Unclassified_[Exiguobacteraceae]	0	6.2627684892e-05
k__Bacteria;p__Bacteroidetes;c__Flavobacteriia;o__Flavobacteriales;f__Cryomorphaceae;g__Unclassified_Cryomorphaceae	3.32221498717e-06	5.83085342098e-05
k__Bacteria;p__Acidobacteria;c__Acidobacteria-6;o__iii1-15;f__mb2424;g__Unclassified_mb2424	2.82388273909e-05	3.23936301166e-05
k__Bacteria;p__Bacteroidetes;c__Sphingobacteriia;o__Sphingobacteriales;f__Sphingobacteriaceae;g__Sphingobacterium	2.98999348847e-05	3.02340547755e-05
k__Bacteria;p__Proteobacteria;c__Alphaproteobacteria;o__Rhizobiales;f__Xanthobacteraceae;g__Labrys	9.96664496152e-06	4.96702328454e-05
k__Bacteria;p__Firmicutes;c__Bacilli;o__Bacillales;f__Planococcaceae;g__Sporosarcina	3.32221498718e-05	2.59149040933e-05
k__Bacteria;p__Actinobacteria;c__Actinobacteria;o__Actinomycetales;f__Yaniellaceae;g__Yaniella	2.82388273909e-05	3.02340547755e-05
k__Bacteria;p__Firmicutes;c__Clostridia;o__Clostridiales;f__Lachnospiraceae;g__Anaerostipes	0	5.83085342098e-05
k__Bacteria;p__Planctomycetes;c__Phycisphaerae;o__Phycisphaerales;f__Phycisphaeraceae;g__Unclassified_Phycisphaeraceae	8.30553746793e-06	4.96702328454e-05
k__Bacteria;p__Chloroflexi;c__Anaerolineae;o__Caldilineales;f__Caldilineaceae;g__Caldilinea	0	5.61489588687e-05
k__Bacteria;p__Proteobacteria;c__Deltaproteobacteria;o__Desulfobacterales;f__Desulfobacteraceae;g__Desulfococcus	0	5.61489588687e-05
k__Bacteria;p__Firmicutes;c__Clostridia;o__Clostridiales;f__Veillonellaceae;g__Unclassified_Veillonellaceae	1.49499674423e-05	4.1031931481e-05
k__Bacteria;p__Actinobacteria;c__Actinobacteria;o__Actinomycetales;f__Pseudonocardiaceae;g__Pseudonocardia	9.96664496152e-06	4.53510821632e-05
k__Bacteria;p__Proteobacteria;c__Alphaproteobacteria;o__RF32;f__Unclassified_RF32;g__Unclassified_RF32	1.16277524551e-05	4.31915068221e-05
k__Bacteria;p__Proteobacteria;c__Epsilonproteobacteria;o__Campylobacterales;f__Helicobacteraceae;g__Helicobacter	3.48832573652e-05	1.94361780699e-05
k__Bacteria;p__Proteobacteria;c__Alphaproteobacteria;o__Rhodobacterales;f__Rhodobacteraceae;g__Rubellimicrobium	1.49499674423e-05	3.88723561399e-05
k__Bacteria;p__Proteobacteria;c__Alphaproteobacteria;o__Rhodospirillales;f__Unclassified_Rhodospirillales;g__Unclassified_Rhodospirillales	2.98999348847e-05	2.37553287522e-05
k__Bacteria;p__Proteobacteria;c__Gammaproteobacteria;o__Vibrionales;f__Pseudoalteromonadaceae;g__Unclassified_Pseudoalteromonadaceae	4.48499023269e-05	8.63830136442e-06
k__Bacteria;p__Firmicutes;c__Clostridia;o__Clostridiales;f__Dehalobacteriaceae;g__Unclassified_Dehalobacteriaceae	1.66110749359e-05	3.67127807988e-05
k__Bacteria;p__Bacteroidetes;c__Bacteroidia;o__Bacteroidales;f__Bacteroidaceae;g__BF311	5.31554397948e-05	0
k__Bacteria;p__Spirochaetes;c__Spirochaetes;o__Spirochaetales;f__Spirochaetaceae;g__Unclassified_Spirochaetaceae	3.32221498717e-06	4.96702328454e-05
k__Bacteria;p__Proteobacteria;c__Deltaproteobacteria;o__Syntrophobacterales;f__Syntrophobacteraceae;g__Syntrophobacter	0	5.18298081865e-05
k__Bacteria;p__Proteobacteria;c__Betaproteobacteria;o__Burkholderiales;f__Oxalobacteraceae;g__Polynucleobacter	8.30553746793e-06	4.31915068221e-05
k__Bacteria;p__Proteobacteria;c__Gammaproteobacteria;o__Unclassified_Gammaproteobacteria;f__Unclassified_Gammaproteobacteria;g__Unclassified_Gammaproteobacteria	4.98332248076e-06	4.53510821632e-05
k__Bacteria;p__Proteobacteria;c__Deltaproteobacteria;o__Desulfobacterales;f__Desulfobulbaceae;g__Unclassified_Desulfobulbaceae	0	4.96702328454e-05
k__Bacteria;p__Proteobacteria;c__Deltaproteobacteria;o__Myxococcales;f__OM27;g__Unclassified_OM27	0	4.96702328454e-05
k__Bacteria;p__Verrucomicrobia;c__Opitutae;o__[Cerasicoccales];f__[Cerasicoccaceae];g__Unclassified_[Cerasicoccaceae]	2.15943974166e-05	2.80744794344e-05
k__Bacteria;p__Proteobacteria;c__Betaproteobacteria;o__Methylophilales;f__Methylophilaceae;g__Unclassified_Methylophilaceae	3.32221498717e-06	4.53510821632e-05
k__Bacteria;p__Firmicutes;c__Bacilli;o__Lactobacillales;f__Enterococcaceae;g__Enterococcus	4.98332248076e-06	4.1031931481e-05
k__Bacteria;p__Firmicutes;c__Bacilli;o__Lactobacillales;f__Leuconostocaceae;g__Unclassified_Leuconostocaceae	6.64442997434e-06	3.88723561399e-05
k__Bacteria;p__Firmicutes;c__Clostridia;o__Clostridiales;f__Veillonellaceae;g__Megamonas	6.64442997434e-06	3.88723561399e-05
k__Bacteria;p__Actinobacteria;c__Actinobacteria;o__Actinomycetales;f__Actinosynnemataceae;g__Saccharothrix	0	4.53510821632e-05
k__Bacteria;p__Firmicutes;c__Bacilli;o__Bacillales;f__Thermoactinomycetaceae;g__Thermoactinomyces	3.9866579846e-05	4.31915068221e-06
k__Bacteria;p__Proteobacteria;c__Gammaproteobacteria;o__Xanthomonadales;f__Xanthomonadaceae;g__Thermomonas	3.48832573652e-05	8.63830136442e-06
k__Bacteria;p__Actinobacteria;c__Actinobacteria;o__Actinomycetales;f__Micromonosporaceae;g__Phytohabitans	6.64442997434e-06	3.67127807988e-05
k__Bacteria;p__Acidobacteria;c__Solibacteres;o__Solibacterales;f__PAUC26f;g__Unclassified_PAUC26f	0	4.31915068221e-05
k__Bacteria;p__Proteobacteria;c__Gammaproteobacteria;o__[Marinicellales];f__[Marinicellaceae];g__Unclassified_[Marinicellaceae]	0	4.31915068221e-05
k__Bacteria;p__Proteobacteria;c__Gammaproteobacteria;o__Oceanospirillales;f__Halomonadaceae;g__Halomonas	1.66110749359e-05	2.59149040933e-05
k__Bacteria;p__Proteobacteria;c__Epsilonproteobacteria;o__Campylobacterales;f__Helicobacteraceae;g__Unclassified_Helicobacteraceae	3.32221498717e-06	3.88723561399e-05
k__Bacteria;p__Proteobacteria;c__Gammaproteobacteria;o__Xanthomonadales;f__Xanthomonadaceae;g__Dyella	6.64442997434e-06	3.45532054577e-05
k__Bacteria;p__Actinobacteria;c__Coriobacteriia;o__Coriobacteriales;f__Coriobacteriaceae;g__Eggerthella	0	4.1031931481e-05
k__Bacteria;p__Chloroflexi;c__Anaerolineae;o__S0208;f__Unclassified_S0208;g__Unclassified_S0208	0	4.1031931481e-05
k__Bacteria;p__Planctomycetes;c__OM190;o__agg27;f__Unclassified_agg27;g__Unclassified_agg27	0	4.1031931481e-05
k__Bacteria;p__Actinobacteria;c__Actinobacteria;o__Actinomycetales;f__Nakamurellaceae;g__Unclassified_Nakamurellaceae	1.49499674423e-05	2.37553287522e-05
k__Bacteria;p__Actinobacteria;c__Actinobacteria;o__Actinomycetales;f__Sporichthyaceae;g__Unclassified_Sporichthyaceae	1.82721824295e-05	1.94361780699e-05
k__Bacteria;p__Elusimicrobia;c__Elusimicrobia;o__Elusimicrobiales;f__Unclassified_Elusimicrobiales;g__Unclassified_Elusimicrobiales	1.16277524551e-05	2.59149040933e-05
k__Bacteria;p__Acidobacteria;c__RB25;o__Unclassified_RB25;f__Unclassified_RB25;g__Unclassified_RB25	0	3.67127807988e-05
k__Bacteria;p__TM7;c__TM7-1;o__Unclassified_TM7-1;f__Unclassified_TM7-1;g__Unclassified_TM7-1	3.6544364859e-05	0
k__Bacteria;p__Proteobacteria;c__Betaproteobacteria;o__Burkholderiales;f__Comamonadaceae;g__Alicycliphilus	3.32221498717e-06	3.23936301166e-05
k__Bacteria;p__Proteobacteria;c__Betaproteobacteria;o__Burkholderiales;f__Oxalobacteraceae;g__Oxalobacter	3.32221498717e-06	3.23936301166e-05
k__Bacteria;p__Acidobacteria;c__[Chloracidobacteria];o__DS-100;f__Unclassified_DS-100;g__Unclassified_DS-100	0	3.45532054577e-05
k__Bacteria;p__Bacteroidetes;c__Bacteroidia;o__Bacteroidales;f__[Odoribacteraceae];g__Odoribacter	0	3.45532054577e-05
k__Bacteria;p__Bacteroidetes;c__Cytophagia;o__Cytophagales;f__Unclassified_Cytophagales;g__Unclassified_Cytophagales	0	3.45532054577e-05
k__Bacteria;p__Chloroflexi;c__Gitt-GS-136;o__Unclassified_Gitt-GS-136;f__Unclassified_Gitt-GS-136;g__Unclassified_Gitt-GS-136	0	3.45532054577e-05
k__Bacteria;p__Actinobacteria;c__Thermoleophilia;o__Solirubrobacterales;f__Solirubrobacteraceae;g__Unclassified_Solirubrobacteraceae	3.32221498717e-06	3.02340547755e-05
k__Bacteria;p__Proteobacteria;c__Alphaproteobacteria;o__Rhizobiales;f__Beijerinckiaceae;g__Beijerinckia	3.32221498717e-06	3.02340547755e-05
k__Bacteria;p__Proteobacteria;c__Gammaproteobacteria;o__Enterobacteriales;f__Enterobacteriaceae;g__Erwinia	3.32221498717e-06	3.02340547755e-05
k__Bacteria;p__Proteobacteria;c__Gammaproteobacteria;o__Thiotrichales;f__Thiotrichaceae;g__Thiothrix	2.49166124039e-05	8.63830136442e-06
k__Bacteria;p__Cyanobacteria;c__ML635J-21;o__Unclassified_ML635J-21;f__Unclassified_ML635J-21;g__Unclassified_ML635J-21	3.32221498717e-05	0
k__Bacteria;p__Actinobacteria;c__Actinobacteria;o__Actinomycetales;f__Dermabacteraceae;g__Dermabacter	0	3.23936301166e-05
k__Bacteria;p__Chloroflexi;c__TK10;o__B07_WMSP1;f__Unclassified_B07_WMSP1;g__Unclassified_B07_WMSP1	0	3.23936301166e-05
k__Bacteria;p__Elusimicrobia;c__Elusimicrobia;o__Elusimicrobiales;f__Elusimicrobiaceae;g__Unclassified_Elusimicrobiaceae	0	3.23936301166e-05
k__Bacteria;p__Firmicutes;c__Bacilli;o__Bacillales;f__[Thermicanaceae];g__Thermicanus	0	3.23936301166e-05
k__Bacteria;p__Proteobacteria;c__Gammaproteobacteria;o__HOC36;f__Unclassified_HOC36;g__Unclassified_HOC36	0	3.23936301166e-05
k__Bacteria;p__Proteobacteria;c__Alphaproteobacteria;o__Rhodospirillales;f__Rhodospirillaceae;g__Skermanella	3.15610423782e-05	0
k__Bacteria;p__Proteobacteria;c__Alphaproteobacteria;o__Caulobacterales;f__Caulobacteraceae;g__Phenylobacterium	1.16277524551e-05	1.94361780699e-05
k__Bacteria;p__Acidobacteria;c__Solibacteres;o__Solibacterales;f__AKIW659;g__Unclassified_AKIW659	0	3.02340547755e-05
k__Bacteria;p__Acidobacteria;c__[Chloracidobacteria];o__RB41;f__Ellin6075;g__Unclassified_Ellin6075	0	3.02340547755e-05
k__Bacteria;p__Actinobacteria;c__Actinobacteria;o__Actinomycetales;f__Pseudonocardiaceae;g__Unclassified_Pseudonocardiaceae	0	3.02340547755e-05
k__Bacteria;p__Nitrospirae;c__Nitrospira;o__Nitrospirales;f__[Thermodesulfovibrionaceae];g__LCP-6	0	3.02340547755e-05
k__Bacteria;p__Cyanobacteria;c__Oscillatoriophycideae;o__Chroococcales;f__Gomphosphaeriaceae;g__Unclassified_Gomphosphaeriaceae	2.98999348847e-05	0
k__Bacteria;p__Fibrobacteres;c__Fibrobacteria;o__Fibrobacterales;f__Fibrobacteraceae;g__Fibrobacter	2.98999348847e-05	0
k__Bacteria;p__Bacteroidetes;c__Bacteroidia;o__Bacteroidales;f__[Paraprevotellaceae];g__YRC22	1.66110749359e-06	2.80744794344e-05
k__Bacteria;p__Actinobacteria;c__Actinobacteria;o__Actinomycetales;f__Microbacteriaceae;g__Agrococcus	1.16277524551e-05	1.72766027288e-05
k__Bacteria;p__Tenericutes;c__Mollicutes;o__Unclassified_Mollicutes;f__Unclassified_Mollicutes;g__Unclassified_Mollicutes	4.98332248076e-06	2.37553287522e-05
k__Bacteria;p__Bacteroidetes;c__Bacteroidia;o__Bacteroidales;f__BA008;g__Unclassified_BA008	2.82388273909e-05	0
k__Bacteria;p__Chloroflexi;c__Chloroflexi;o__AKIW781;f__Unclassified_AKIW781;g__Unclassified_AKIW781	2.82388273909e-05	0
k__Bacteria;p__Acidobacteria;c__Sva0725;o__Sva0725;f__Unclassified_Sva0725;g__Unclassified_Sva0725	0	2.80744794344e-05
k__Bacteria;p__Actinobacteria;c__Actinobacteria;o__Actinomycetales;f__Nocardioidaceae;g__Propionicimonas	0	2.80744794344e-05
k__Bacteria;p__Chloroflexi;c__Anaerolineae;o__SBR1031;f__SJA-101;g__Unclassified_SJA-101	0	2.80744794344e-05
k__Bacteria;p__Gemmatimonadetes;c__Gemmatimonadetes;o__C114;f__Unclassified_C114;g__Unclassified_C114	0	2.80744794344e-05
k__Bacteria;p__Proteobacteria;c__Alphaproteobacteria;o__Rhizobiales;f__Hyphomicrobiaceae;g__Pedomicrobium	2.32555049102e-05	4.31915068221e-06
k__Bacteria;p__Actinobacteria;c__Actinobacteria;o__Actinomycetales;f__Nocardioidaceae;g__Nocardioides	3.32221498717e-06	2.37553287522e-05
k__Bacteria;p__Bacteroidetes;c__Bacteroidia;o__Bacteroidales;f__Porphyromonadaceae;g__Paludibacter	3.32221498717e-06	2.37553287522e-05
k__Bacteria;p__Actinobacteria;c__Actinobacteria;o__Actinomycetales;f__Nocardioidaceae;g__Kribbella	2.65777198974e-05	0
k__Bacteria;p__Actinobacteria;c__Actinobacteria;o__Actinomycetales;f__Micromonosporaceae;g__Micromonospora	2.15943974166e-05	4.31915068221e-06
k__Bacteria;p__Acidobacteria;c__Acidobacteriia;o__Acidobacteriales;f__Koribacteraceae;g__Candidatus_Koribacter	2.49166124039e-05	0
k__Bacteria;p__Proteobacteria;c__Betaproteobacteria;o__Rhodocyclales;f__Rhodocyclaceae;g__KD1-23	1.16277524551e-05	1.29574520466e-05
k__Bacteria;p__Firmicutes;c__Bacilli;o__Gemellales;f__Gemellaceae;g__Unclassified_Gemellaceae	4.98332248076e-06	1.94361780699e-05
k__Bacteria;p__Acidobacteria;c__AT-s54;o__Unclassified_AT-s54;f__Unclassified_AT-s54;g__Unclassified_AT-s54	0	2.37553287522e-05
k__Bacteria;p__Acidobacteria;c__Acidobacteria-6;o__iii1-15;f__RB40;g__Unclassified_RB40	0	2.37553287522e-05
k__Bacteria;p__Actinobacteria;c__Thermoleophilia;o__Gaiellales;f__Unclassified_Gaiellales;g__Unclassified_Gaiellales	0	2.37553287522e-05
k__Bacteria;p__Proteobacteria;c__Deltaproteobacteria;o__Myxococcales;f__Cystobacterineae;g__Unclassified_Cystobacterineae	0	2.37553287522e-05
k__Bacteria;p__Proteobacteria;c__Alphaproteobacteria;o__Rhizobiales;f__Methylocystaceae;g__Methylosinus	2.32555049102e-05	0
k__Bacteria;p__Proteobacteria;c__Deltaproteobacteria;o__BPC076;f__Unclassified_BPC076;g__Unclassified_BPC076	2.32555049102e-05	0
k__Bacteria;p__Actinobacteria;c__Actinobacteria;o__Actinomycetales;f__Intrasporangiaceae;g__Unclassified_Intrasporangiaceae	1.66110749359e-05	6.47872602331e-06
k__Bacteria;p__Firmicutes;c__Clostridia;o__Clostridiales;f__Ruminococcaceae;g__Butyricicoccus	1.16277524551e-05	1.07978767055e-05
k__Bacteria;p__Actinobacteria;c__Actinobacteria;o__Actinomycetales;f__Micromonosporaceae;g__Dactylosporangium	4.98332248076e-06	1.72766027288e-05
k__Bacteria;p__Proteobacteria;c__Gammaproteobacteria;o__Pasteurellales;f__Pasteurellaceae;g__Aggregatibacter	1.32888599487e-05	8.63830136442e-06
k__Bacteria;p__Actinobacteria;c__Actinobacteria;o__Actinomycetales;f__Microbacteriaceae;g__Unclassified_Microbacteriaceae	0	2.1595753411e-05
k__Bacteria;p__Armatimonadetes;c__0319-6E2;o__Unclassified_0319-6E2;f__Unclassified_0319-6E2;g__Unclassified_0319-6E2	0	2.1595753411e-05
k__Bacteria;p__Gemmatimonadetes;c__Gemmatimonadetes;o__KD8-87;f__Unclassified_KD8-87;g__Unclassified_KD8-87	0	2.1595753411e-05
k__Bacteria;p__Planctomycetes;c__OM190;o__CL500-15;f__Unclassified_CL500-15;g__Unclassified_CL500-15	0	2.1595753411e-05
k__Bacteria;p__Proteobacteria;c__Gammaproteobacteria;o__Xanthomonadales;f__Xanthomonadaceae;g__Stenotrophomonas	0	2.1595753411e-05
k__Bacteria;p__Acidobacteria;c__BPC102;o__MVS-40;f__Unclassified_MVS-40;g__Unclassified_MVS-40	2.15943974166e-05	0
k__Bacteria;p__Firmicutes;c__Bacilli;o__Lactobacillales;f__Carnobacteriaceae;g__Granulicatella	2.15943974166e-05	0
k__Bacteria;p__Firmicutes;c__Clostridia;o__Clostridiales;f__Clostridiaceae;g__02d06	2.15943974166e-05	0
k__Bacteria;p__Proteobacteria;c__Betaproteobacteria;o__Burkholderiales;f__Comamonadaceae;g__Rhodoferax	2.15943974166e-05	0
k__Bacteria;p__Proteobacteria;c__Gammaproteobacteria;o__Alteromonadales;f__Alteromonadaceae;g__Marinobacter	2.15943974166e-05	0
k__Bacteria;p__Bacteroidetes;c__Bacteroidia;o__Bacteroidales;f__Marinilabiaceae;g__Unclassified_Marinilabiaceae	1.99332899231e-05	0
k__Bacteria;p__Chloroflexi;c__Anaerolineae;o__Anaerolineales;f__Anaerolinaceae;g__Unclassified_Anaerolinaceae	1.99332899231e-05	0
k__Bacteria;p__Fibrobacteres;c__Fibrobacteria;o__258ds10;f__Unclassified_258ds10;g__Unclassified_258ds10	1.99332899231e-05	0
k__Bacteria;p__Fusobacteria;c__Fusobacteriia;o__Fusobacteriales;f__Fusobacteriaceae;g__u114	1.99332899231e-05	0
k__Bacteria;p__Bacteroidetes;c__[Saprospirae];o__[Saprospirales];f__Unclassified_[Saprospirales];g__Unclassified_[Saprospirales]	1.82721824295e-05	0
k__Bacteria;p__OD1;c__ABY1;o__Unclassified_ABY1;f__Unclassified_ABY1;g__Unclassified_ABY1	1.66110749359e-05	0
k__Bacteria;p__Proteobacteria;c__Deltaproteobacteria;o__Spirobacillales;f__Unclassified_Spirobacillales;g__Unclassified_Spirobacillales	1.66110749359e-05	0
