# Supplementary material for: The effects of genital myiasis on the diversity of the vaginal microbiota in female Bactrian camels
Source: BMC Vet Res. 2022 Mar 5;18:87. doi: 10.1186/s12917-022-03189-5 (PMC8897907; doi:10.1186/s12917-022-03189-5)
Supplement: Supplementary file 5 — Additional file 5. [file 12917_2022_3189_MOESM5_ESM.zip › MPL201709200_16s_yy/Treat1/B08_megan/megan.biom]

{"id": "None","format": "Biological Observation Matrix 1.0.0","format_url": "http://biom-format.org","type": "OTU table","generated_by": "BIOM-Format 1.3.1","date": "2017-09-19T16:57:14.759874","matrix_type": "sparse","matrix_element_type": "float","shape": [1845, 2],"data": [[0,0,5788.0],[0,1,7043.0],[1,0,5757.0],[1,1,7564.0],[2,0,5830.0],[2,1,5742.0],[3,0,5288.0],[3,1,6209.0],[4,0,3387.0],[4,1,2643.0],[5,0,4543.0],[5,1,1349.0],[6,0,3952.0],[6,1,2918.0],[7,0,4241.0],[7,1,1527.0],[8,0,2465.0],[8,1,3222.0],[9,0,5109.0],[9,1,185.0],[10,0,3437.0],[10,1,1008.0],[11,0,1649.0],[11,1,2472.0],[12,0,1103.0],[12,1,2922.0],[13,0,1421.0],[13,1,2435.0],[14,0,2189.0],[14,1,1230.0],[15,0,2658.0],[15,1,569.0],[16,0,1927.0],[16,1,1449.0],[17,0,1858.0],[17,1,906.0],[18,0,1426.0],[18,1,1676.0],[19,0,1602.0],[19,1,929.0],[20,0,1694.0],[20,1,130.0],[21,0,601.0],[21,1,1682.0],[22,0,1309.0],[22,1,397.0],[23,0,1107.0],[23,1,739.0],[24,0,1220.0],[24,1,389.0],[25,0,1251.0],[25,1,39.0],[26,0,1003.0],[26,1,410.0],[27,0,1109.0],[27,1,260.0],[28,0,536.0],[28,1,853.0],[29,0,872.0],[29,1,468.0],[30,0,985.0],[30,1,106.0],[31,0,410.0],[31,1,917.0],[32,0,745.0],[32,1,492.0],[33,0,785.0],[33,1,444.0],[34,0,475.0],[34,1,653.0],[35,1,1128.0],[36,0,524.0],[36,1,494.0],[37,0,355.0],[37,1,610.0],[38,0,450.0],[38,1,414.0],[39,0,189.0],[39,1,813.0],[40,0,510.0],[40,1,339.0],[41,0,554.0],[41,1,243.0],[42,0,408.0],[42,1,390.0],[43,0,252.0],[43,1,549.0],[44,0,397.0],[44,1,379.0],[45,0,247.0],[45,1,498.0],[46,0,388.0],[46,1,320.0],[47,0,279.0],[47,1,431.0],[48,0,1.0],[48,1,828.0],[49,0,489.0],[49,1,159.0],[50,0,249.0],[50,1,460.0],[51,0,435.0],[51,1,221.0],[52,0,295.0],[52,1,412.0],[53,0,254.0],[53,1,378.0],[54,0,1.0],[54,1,679.0],[55,0,146.0],[55,1,509.0],[56,0,537.0],[56,1,54.0],[57,0,436.0],[57,1,11.0],[58,0,300.0],[58,1,206.0],[59,0,98.0],[59,1,443.0],[60,0,169.0],[60,1,305.0],[61,0,139.0],[61,1,335.0],[62,0,346.0],[62,1,71.0],[63,0,273.0],[63,1,107.0],[64,0,97.0],[64,1,367.0],[65,0,3.0],[65,1,469.0],[66,0,98.0],[66,1,322.0],[67,0,108.0],[67,1,328.0],[68,0,170.0],[68,1,231.0],[69,0,26.0],[69,1,408.0],[70,0,121.0],[70,1,272.0],[71,0,299.0],[71,1,2.0],[72,0,20.0],[72,1,394.0],[73,0,198.0],[73,1,140.0],[74,0,243.0],[74,1,116.0],[75,0,2.0],[75,1,418.0],[76,0,131.0],[76,1,213.0],[77,0,8.0],[77,1,382.0],[78,0,150.0],[78,1,188.0],[79,0,10.0],[79,1,378.0],[80,0,259.0],[80,1,24.0],[81,0,58.0],[81,1,278.0],[82,0,207.0],[82,1,78.0],[83,0,113.0],[83,1,219.0],[84,0,1.0],[84,1,354.0],[85,0,243.0],[85,1,100.0],[86,0,118.0],[86,1,194.0],[87,1,345.0],[88,1,337.0],[89,0,199.0],[89,1,64.0],[90,0,5.0],[90,1,332.0],[91,0,81.0],[91,1,185.0],[92,0,98.0],[92,1,160.0],[93,0,214.0],[93,1,1.0],[94,0,202.0],[94,1,53.0],[95,0,92.0],[95,1,181.0],[96,0,92.0],[96,1,152.0],[97,1,278.0],[98,0,57.0],[98,1,197.0],[99,0,52.0],[99,1,189.0],[100,0,115.0],[100,1,117.0],[101,0,128.0],[101,1,96.0],[102,0,80.0],[102,1,117.0],[103,0,6.0],[103,1,247.0],[104,0,78.0],[104,1,138.0],[105,0,16.0],[105,1,193.0],[106,0,190.0],[106,1,3.0],[107,0,19.0],[107,1,200.0],[108,0,28.0],[108,1,175.0],[109,0,78.0],[109,1,125.0],[110,0,23.0],[110,1,190.0],[111,0,66.0],[111,1,131.0],[112,0,66.0],[112,1,129.0],[113,0,175.0],[113,1,16.0],[114,0,77.0],[114,1,97.0],[115,1,157.0],[116,1,196.0],[117,0,28.0],[117,1,116.0],[118,0,124.0],[118,1,44.0],[119,0,60.0],[119,1,103.0],[120,0,113.0],[120,1,1.0],[121,1,188.0],[122,0,61.0],[122,1,95.0],[123,0,75.0],[123,1,85.0],[124,0,1.0],[124,1,175.0],[125,0,22.0],[125,1,131.0],[126,0,14.0],[126,1,138.0],[127,0,25.0],[127,1,124.0],[128,0,75.0],[128,1,65.0],[129,0,41.0],[129,1,101.0],[130,0,25.0],[130,1,104.0],[131,0,44.0],[131,1,95.0],[132,0,10.0],[132,1,138.0],[133,0,10.0],[133,1,133.0],[134,0,42.0],[134,1,87.0],[135,0,107.0],[135,1,3.0],[136,0,52.0],[136,1,75.0],[137,0,57.0],[137,1,61.0],[138,1,142.0],[139,0,2.0],[139,1,142.0],[140,0,17.0],[140,1,109.0],[141,0,52.0],[141,1,73.0],[142,0,80.0],[142,1,44.0],[143,0,109.0],[144,0,70.0],[144,1,24.0],[145,1,141.0],[146,0,58.0],[146,1,46.0],[147,0,2.0],[147,1,126.0],[148,0,77.0],[148,1,16.0],[149,0,52.0],[149,1,54.0],[150,0,9.0],[150,1,109.0],[151,0,29.0],[151,1,76.0],[152,0,16.0],[152,1,86.0],[153,0,57.0],[153,1,40.0],[154,0,63.0],[154,1,28.0],[155,0,5.0],[155,1,78.0],[156,0,41.0],[156,1,52.0],[157,0,79.0],[157,1,3.0],[158,0,37.0],[158,1,57.0],[159,0,43.0],[159,1,54.0],[160,0,93.0],[161,0,35.0],[161,1,60.0],[162,0,71.0],[162,1,2.0],[163,0,52.0],[163,1,26.0],[164,0,25.0],[164,1,66.0],[165,0,18.0],[165,1,62.0],[166,0,47.0],[166,1,28.0],[167,0,16.0],[167,1,63.0],[168,0,46.0],[168,1,39.0],[169,0,8.0],[169,1,74.0],[170,0,20.0],[170,1,60.0],[171,0,7.0],[171,1,82.0],[172,0,58.0],[172,1,15.0],[173,1,89.0],[174,0,14.0],[174,1,69.0],[175,0,19.0],[175,1,56.0],[176,0,59.0],[177,0,32.0],[177,1,43.0],[178,0,22.0],[178,1,54.0],[179,0,11.0],[179,1,64.0],[180,0,76.0],[180,1,4.0],[181,1,81.0],[182,0,63.0],[183,0,19.0],[183,1,55.0],[184,0,8.0],[184,1,58.0],[185,0,33.0],[185,1,35.0],[186,0,39.0],[186,1,27.0],[187,1,77.0],[188,0,19.0],[188,1,56.0],[189,0,29.0],[189,1,38.0],[190,1,78.0],[191,0,36.0],[191,1,32.0],[192,0,25.0],[192,1,37.0],[193,0,50.0],[194,0,25.0],[194,1,37.0],[195,0,14.0],[195,1,47.0],[196,0,15.0],[196,1,47.0],[197,0,6.0],[197,1,55.0],[198,0,17.0],[198,1,40.0],[199,0,55.0],[199,1,3.0],[200,0,16.0],[200,1,50.0],[201,0,7.0],[201,1,50.0],[202,0,27.0],[202,1,31.0],[203,0,29.0],[203,1,30.0],[204,0,7.0],[204,1,45.0],[205,0,16.0],[205,1,39.0],[206,0,17.0],[206,1,42.0],[207,0,5.0],[207,1,50.0],[208,0,13.0],[208,1,38.0],[209,0,18.0],[209,1,34.0],[210,1,56.0],[211,0,16.0],[211,1,32.0],[212,0,20.0],[212,1,30.0],[213,1,57.0],[214,1,67.0],[215,0,12.0],[215,1,39.0],[216,1,65.0],[217,0,7.0],[217,1,41.0],[218,0,15.0],[218,1,29.0],[219,0,23.0],[219,1,22.0],[220,0,20.0],[220,1,24.0],[221,0,18.0],[221,1,25.0],[222,0,31.0],[222,1,12.0],[223,0,7.0],[223,1,39.0],[224,0,2.0],[224,1,50.0],[225,0,20.0],[225,1,26.0],[226,0,14.0],[226,1,31.0],[227,0,26.0],[227,1,16.0],[228,1,45.0],[229,1,51.0],[230,0,17.0],[230,1,29.0],[231,0,6.0],[231,1,36.0],[232,0,3.0],[232,1,41.0],[233,0,9.0],[233,1,31.0],[234,1,36.0],[235,0,9.0],[235,1,34.0],[236,0,16.0],[236,1,25.0],[237,0,23.0],[237,1,16.0],[238,0,16.0],[238,1,26.0],[239,1,39.0],[240,0,7.0],[240,1,33.0],[241,0,15.0],[241,1,23.0],[242,1,44.0],[243,0,13.0],[243,1,25.0],[244,0,31.0],[244,1,2.0],[245,1,44.0],[246,0,16.0],[246,1,21.0],[247,0,14.0],[247,1,23.0],[248,0,27.0],[248,1,11.0],[249,0,21.0],[249,1,11.0],[250,0,13.0],[250,1,24.0],[251,0,2.0],[251,1,37.0],[252,0,21.0],[252,1,11.0],[253,0,8.0],[253,1,28.0],[254,0,8.0],[254,1,33.0],[255,0,16.0],[255,1,19.0],[256,0,9.0],[256,1,28.0],[257,0,11.0],[257,1,26.0],[258,1,37.0],[259,0,13.0],[259,1,24.0],[260,0,36.0],[261,0,16.0],[261,1,19.0],[262,0,26.0],[262,1,6.0],[263,0,2.0],[263,1,33.0],[264,0,32.0],[265,0,8.0],[265,1,28.0],[266,0,9.0],[266,1,23.0],[267,1,43.0],[268,0,13.0],[268,1,21.0],[269,0,10.0],[269,1,24.0],[270,0,3.0],[270,1,32.0],[271,0,20.0],[271,1,8.0],[272,0,7.0],[272,1,27.0],[273,0,2.0],[273,1,29.0],[274,0,8.0],[274,1,29.0],[275,0,24.0],[275,1,3.0],[276,1,30.0],[277,0,9.0],[277,1,23.0],[278,0,8.0],[278,1,23.0],[279,1,39.0],[280,0,14.0],[280,1,14.0],[281,0,16.0],[281,1,14.0],[282,1,30.0],[283,0,8.0],[283,1,22.0],[284,0,4.0],[284,1,27.0],[285,0,3.0],[285,1,26.0],[286,0,23.0],[286,1,4.0],[287,0,1.0],[287,1,32.0],[288,0,6.0],[288,1,26.0],[289,0,27.0],[290,0,10.0],[290,1,21.0],[291,1,28.0],[292,0,13.0],[292,1,13.0],[293,0,1.0],[293,1,29.0],[294,0,8.0],[294,1,20.0],[295,0,4.0],[295,1,26.0],[296,0,13.0],[296,1,17.0],[297,0,7.0],[297,1,19.0],[298,0,2.0],[298,1,27.0],[299,0,2.0],[299,1,23.0],[300,0,9.0],[300,1,15.0],[301,0,10.0],[301,1,19.0],[302,0,3.0],[302,1,27.0],[303,0,2.0],[303,1,22.0],[304,0,8.0],[304,1,17.0],[305,0,3.0],[305,1,25.0],[306,0,1.0],[306,1,27.0],[307,0,1.0],[307,1,23.0],[308,0,10.0],[308,1,16.0],[309,0,6.0],[309,1,20.0],[310,1,29.0],[311,0,6.0],[311,1,19.0],[312,0,1.0],[312,1,26.0],[313,0,3.0],[313,1,24.0],[314,1,29.0],[315,0,13.0],[315,1,14.0],[316,0,2.0],[316,1,24.0],[317,0,12.0],[317,1,11.0],[318,0,5.0],[318,1,21.0],[319,0,1.0],[319,1,23.0],[320,0,5.0],[320,1,18.0],[321,0,2.0],[321,1,23.0],[322,0,19.0],[322,1,4.0],[323,0,8.0],[323,1,15.0],[324,1,28.0],[325,0,3.0],[325,1,19.0],[326,0,24.0],[326,1,2.0],[327,0,9.0],[327,1,13.0],[328,0,2.0],[328,1,20.0],[329,0,5.0],[329,1,20.0],[330,1,22.0],[331,0,16.0],[331,1,2.0],[332,0,1.0],[332,1,25.0],[333,0,8.0],[333,1,14.0],[334,0,13.0],[334,1,7.0],[335,0,2.0],[335,1,22.0],[336,0,7.0],[336,1,14.0],[337,1,26.0],[338,0,3.0],[338,1,19.0],[339,0,9.0],[339,1,12.0],[340,1,24.0],[341,0,1.0],[341,1,25.0],[342,0,1.0],[342,1,20.0],[343,0,13.0],[343,1,6.0],[344,0,4.0],[344,1,20.0],[345,0,1.0],[345,1,23.0],[346,0,2.0],[346,1,22.0],[347,0,1.0],[347,1,22.0],[348,1,21.0],[349,0,10.0],[349,1,8.0],[350,0,11.0],[350,1,7.0],[351,0,6.0],[351,1,15.0],[352,0,5.0],[352,1,14.0],[353,0,1.0],[353,1,22.0],[354,0,13.0],[354,1,5.0],[355,0,10.0],[355,1,10.0],[356,0,6.0],[356,1,14.0],[357,0,12.0],[357,1,6.0],[358,0,2.0],[358,1,19.0],[359,1,22.0],[360,0,1.0],[360,1,21.0],[361,0,2.0],[361,1,17.0],[362,0,2.0],[362,1,19.0],[363,0,7.0],[363,1,11.0],[364,0,1.0],[364,1,18.0],[365,0,4.0],[365,1,16.0],[366,0,6.0],[366,1,13.0],[367,0,14.0],[367,1,1.0],[368,1,26.0],[369,0,4.0],[369,1,15.0],[370,0,2.0],[370,1,18.0],[371,0,4.0],[371,1,18.0],[372,0,2.0],[372,1,16.0],[373,0,2.0],[373,1,18.0],[374,0,3.0],[374,1,16.0],[375,0,8.0],[375,1,10.0],[376,0,5.0],[376,1,15.0],[377,0,11.0],[377,1,5.0],[378,0,3.0],[378,1,16.0],[379,0,10.0],[379,1,6.0],[380,1,14.0],[381,0,3.0],[381,1,15.0],[382,0,4.0],[382,1,14.0],[383,0,5.0],[383,1,12.0],[384,0,5.0],[384,1,11.0],[385,0,1.0],[385,1,18.0],[386,0,12.0],[386,1,4.0],[387,0,3.0],[387,1,15.0],[388,0,4.0],[388,1,14.0],[389,0,4.0],[389,1,13.0],[390,1,17.0],[391,0,1.0],[391,1,18.0],[392,1,16.0],[393,1,19.0],[394,0,7.0],[394,1,10.0],[395,0,11.0],[395,1,5.0],[396,1,17.0],[397,1,19.0],[398,0,2.0],[398,1,15.0],[399,0,3.0],[399,1,13.0],[400,0,8.0],[400,1,8.0],[401,0,1.0],[401,1,16.0],[402,0,9.0],[402,1,7.0],[403,0,8.0],[403,1,6.0],[404,0,4.0],[404,1,11.0],[405,0,8.0],[405,1,7.0],[406,0,8.0],[406,1,8.0],[407,0,8.0],[407,1,6.0],[408,0,9.0],[408,1,7.0],[409,0,6.0],[409,1,11.0],[410,0,11.0],[410,1,4.0],[411,0,3.0],[411,1,13.0],[412,0,1.0],[412,1,15.0],[413,1,17.0],[414,0,3.0],[414,1,13.0],[415,0,2.0],[415,1,13.0],[416,1,16.0],[417,0,3.0],[417,1,12.0],[418,1,17.0],[419,0,1.0],[419,1,14.0],[420,1,18.0],[421,1,15.0],[422,0,2.0],[422,1,14.0],[423,0,9.0],[423,1,6.0],[424,1,17.0],[425,0,6.0],[425,1,7.0],[426,0,7.0],[426,1,8.0],[427,0,7.0],[427,1,6.0],[428,0,14.0],[429,0,9.0],[429,1,4.0],[430,0,5.0],[430,1,10.0],[431,0,2.0],[431,1,13.0],[432,0,8.0],[432,1,5.0],[433,0,11.0],[433,1,2.0],[434,1,16.0],[435,0,1.0],[435,1,16.0],[436,0,8.0],[436,1,4.0],[437,0,3.0],[437,1,13.0],[438,1,16.0],[439,1,14.0],[440,0,3.0],[440,1,11.0],[441,0,2.0],[441,1,13.0],[442,0,1.0],[442,1,14.0],[443,1,15.0],[444,0,8.0],[444,1,4.0],[445,1,16.0],[446,0,1.0],[446,1,15.0],[447,0,1.0],[447,1,14.0],[448,0,11.0],[448,1,5.0],[449,0,2.0],[449,1,12.0],[450,1,13.0],[451,0,7.0],[451,1,7.0],[452,1,16.0],[453,1,14.0],[454,1,14.0],[455,1,16.0],[456,1,13.0],[457,0,3.0],[457,1,13.0],[458,0,4.0],[458,1,9.0],[459,1,13.0],[460,1,13.0],[461,0,2.0],[461,1,11.0],[462,1,13.0],[463,0,4.0],[463,1,10.0],[464,1,14.0],[465,0,2.0],[465,1,12.0],[466,0,1.0],[466,1,12.0],[467,0,4.0],[467,1,9.0],[468,0,1.0],[468,1,12.0],[469,1,11.0],[470,0,6.0],[470,1,6.0],[471,0,1.0],[471,1,13.0],[472,0,2.0],[472,1,11.0],[473,0,1.0],[473,1,13.0],[474,0,9.0],[474,1,5.0],[475,0,9.0],[475,1,3.0],[476,0,1.0],[476,1,12.0],[477,1,14.0],[478,0,4.0],[478,1,10.0],[479,0,3.0],[479,1,10.0],[480,0,4.0],[480,1,9.0],[481,0,5.0],[481,1,6.0],[482,1,13.0],[483,0,2.0],[483,1,11.0],[484,0,3.0],[484,1,9.0],[485,0,5.0],[485,1,8.0],[486,0,3.0],[486,1,11.0],[487,0,4.0],[487,1,7.0],[488,0,4.0],[488,1,9.0],[489,1,12.0],[490,0,2.0],[490,1,11.0],[491,0,2.0],[491,1,9.0],[492,0,1.0],[492,1,11.0],[493,0,2.0],[493,1,11.0],[494,0,5.0],[494,1,6.0],[495,0,1.0],[495,1,11.0],[496,0,6.0],[496,1,5.0],[497,1,12.0],[498,0,5.0],[498,1,6.0],[499,1,14.0],[500,0,4.0],[500,1,8.0],[501,1,14.0],[502,0,1.0],[502,1,10.0],[503,1,11.0],[504,0,6.0],[504,1,4.0],[505,1,12.0],[506,0,3.0],[506,1,10.0],[507,0,2.0],[507,1,9.0],[508,0,3.0],[508,1,9.0],[509,0,1.0],[509,1,11.0],[510,0,4.0],[510,1,7.0],[511,0,4.0],[511,1,7.0],[512,0,5.0],[512,1,8.0],[513,0,1.0],[513,1,11.0],[514,0,1.0],[514,1,11.0],[515,0,5.0],[515,1,5.0],[516,0,2.0],[516,1,11.0],[517,1,11.0],[518,1,11.0],[519,1,11.0],[520,0,3.0],[520,1,8.0],[521,0,8.0],[521,1,1.0],[522,0,2.0],[522,1,10.0],[523,1,13.0],[524,1,14.0],[525,1,11.0],[526,1,11.0],[527,0,3.0],[527,1,9.0],[528,0,3.0],[528,1,8.0],[529,1,10.0],[530,0,4.0],[530,1,6.0],[531,0,1.0],[531,1,12.0],[532,0,7.0],[532,1,3.0],[533,0,1.0],[533,1,11.0],[534,0,1.0],[534,1,11.0],[535,0,3.0],[535,1,8.0],[536,0,2.0],[536,1,9.0],[537,1,10.0],[538,0,1.0],[538,1,10.0],[539,0,2.0],[539,1,10.0],[540,0,3.0],[540,1,9.0],[541,0,4.0],[541,1,5.0],[542,0,3.0],[542,1,8.0],[543,0,1.0],[543,1,9.0],[544,0,5.0],[544,1,5.0],[545,1,10.0],[546,0,3.0],[546,1,8.0],[547,0,6.0],[547,1,2.0],[548,1,10.0],[549,0,3.0],[549,1,7.0],[550,0,1.0],[550,1,9.0],[551,1,11.0],[552,1,10.0],[553,0,3.0],[553,1,8.0],[554,0,3.0],[554,1,6.0],[555,0,6.0],[555,1,4.0],[556,0,3.0],[556,1,7.0],[557,1,10.0],[558,1,11.0],[559,0,9.0],[560,0,1.0],[560,1,10.0],[561,1,11.0],[562,0,3.0],[562,1,6.0],[563,0,2.0],[563,1,9.0],[564,0,5.0],[564,1,4.0],[565,1,9.0],[566,0,5.0],[566,1,4.0],[567,1,9.0],[568,0,6.0],[568,1,2.0],[569,1,11.0],[570,0,6.0],[570,1,2.0],[571,0,1.0],[571,1,8.0],[572,0,1.0],[572,1,8.0],[573,1,11.0],[574,0,1.0],[574,1,8.0],[575,1,9.0],[576,1,10.0],[577,0,4.0],[577,1,6.0],[578,1,9.0],[579,1,9.0],[580,0,5.0],[580,1,4.0],[581,1,10.0],[582,0,1.0],[582,1,9.0],[583,1,12.0],[584,0,5.0],[584,1,5.0],[585,1,11.0],[586,0,6.0],[586,1,2.0],[587,0,7.0],[587,1,2.0],[588,0,1.0],[588,1,9.0],[589,0,1.0],[589,1,10.0],[590,1,9.0],[591,1,10.0],[592,1,9.0],[593,0,4.0],[593,1,5.0],[594,0,1.0],[594,1,8.0],[595,0,1.0],[595,1,8.0],[596,1,9.0],[597,0,4.0],[597,1,4.0],[598,0,1.0],[598,1,8.0],[599,1,10.0],[600,0,2.0],[600,1,8.0],[601,0,1.0],[601,1,8.0],[602,1,10.0],[603,1,10.0],[604,1,8.0],[605,0,2.0],[605,1,7.0],[606,0,1.0],[606,1,9.0],[607,0,2.0],[607,1,7.0],[608,1,8.0],[609,0,1.0],[609,1,8.0],[610,1,10.0],[611,1,8.0],[612,1,10.0],[613,0,5.0],[613,1,2.0],[614,1,8.0],[615,0,2.0],[615,1,7.0],[616,1,8.0],[617,0,4.0],[617,1,4.0],[618,0,4.0],[618,1,3.0],[619,0,2.0],[619,1,7.0],[620,1,11.0],[621,0,7.0],[621,1,1.0],[622,0,4.0],[622,1,3.0],[623,1,10.0],[624,1,9.0],[625,0,2.0],[625,1,6.0],[626,0,4.0],[626,1,4.0],[627,0,2.0],[627,1,9.0],[628,0,1.0],[628,1,8.0],[629,1,9.0],[630,1,10.0],[631,0,5.0],[631,1,3.0],[632,0,1.0],[632,1,7.0],[633,0,5.0],[633,1,3.0],[634,0,5.0],[634,1,3.0],[635,0,4.0],[635,1,4.0],[636,0,3.0],[636,1,6.0],[637,1,11.0],[638,0,1.0],[638,1,7.0],[639,0,3.0],[639,1,5.0],[640,1,10.0],[641,0,5.0],[641,1,2.0],[642,0,4.0],[642,1,4.0],[643,1,8.0],[644,1,8.0],[645,0,1.0],[645,1,6.0],[646,0,8.0],[647,0,3.0],[647,1,6.0],[648,0,3.0],[648,1,5.0],[649,0,2.0],[649,1,6.0],[650,0,1.0],[650,1,7.0],[651,0,5.0],[651,1,3.0],[652,0,2.0],[652,1,5.0],[653,1,9.0],[654,0,2.0],[654,1,6.0],[655,1,8.0],[656,0,4.0],[656,1,4.0],[657,1,8.0],[658,0,6.0],[658,1,2.0],[659,1,10.0],[660,1,8.0],[661,1,8.0],[662,1,8.0],[663,1,7.0],[664,1,8.0],[665,1,8.0],[666,0,1.0],[666,1,8.0],[667,0,2.0],[667,1,5.0],[668,0,4.0],[668,1,3.0],[669,0,2.0],[669,1,7.0],[670,0,4.0],[670,1,3.0],[671,0,1.0],[671,1,10.0],[672,1,7.0],[673,0,3.0],[673,1,5.0],[674,0,2.0],[674,1,6.0],[675,0,4.0],[675,1,2.0],[676,0,4.0],[676,1,4.0],[677,0,4.0],[677,1,3.0],[678,1,7.0],[679,1,9.0],[680,1,8.0],[681,0,1.0],[681,1,8.0],[682,0,1.0],[682,1,7.0],[683,0,3.0],[683,1,4.0],[684,0,6.0],[684,1,1.0],[685,1,7.0],[686,0,5.0],[686,1,2.0],[687,0,6.0],[687,1,1.0],[688,0,2.0],[688,1,6.0],[689,1,7.0],[690,1,10.0],[691,0,3.0],[691,1,4.0],[692,0,2.0],[692,1,5.0],[693,0,5.0],[693,1,2.0],[694,1,8.0],[695,1,8.0],[696,1,9.0],[697,0,7.0],[698,0,6.0],[699,1,7.0],[700,0,3.0],[700,1,4.0],[701,0,2.0],[701,1,6.0],[702,0,4.0],[702,1,2.0],[703,0,4.0],[703,1,3.0],[704,0,5.0],[704,1,2.0],[705,0,3.0],[705,1,5.0],[706,0,3.0],[706,1,3.0],[707,0,2.0],[707,1,6.0],[708,0,5.0],[708,1,4.0],[709,0,3.0],[709,1,3.0],[710,0,5.0],[710,1,3.0],[711,0,1.0],[711,1,6.0],[712,0,5.0],[712,1,2.0],[713,1,9.0],[714,0,6.0],[714,1,1.0],[715,0,1.0],[715,1,6.0],[716,0,6.0],[716,1,1.0],[717,0,5.0],[717,1,2.0],[718,0,1.0],[718,1,6.0],[719,1,7.0],[720,0,3.0],[720,1,3.0],[721,0,1.0],[721,1,7.0],[722,0,2.0],[722,1,7.0],[723,0,5.0],[723,1,2.0],[724,0,6.0],[725,1,7.0],[726,0,1.0],[726,1,8.0],[727,0,7.0],[728,0,1.0],[728,1,8.0],[729,1,7.0],[730,0,1.0],[730,1,6.0],[731,0,1.0],[731,1,5.0],[732,0,3.0],[732,1,3.0],[733,0,1.0],[733,1,7.0],[734,1,9.0],[735,1,7.0],[736,0,6.0],[737,1,6.0],[738,0,5.0],[738,1,1.0],[739,0,1.0],[739,1,6.0],[740,0,1.0],[740,1,7.0],[741,0,2.0],[741,1,5.0],[742,1,8.0],[743,0,1.0],[743,1,7.0],[744,0,3.0],[744,1,4.0],[745,0,1.0],[745,1,7.0],[746,0,3.0],[746,1,3.0],[747,0,1.0],[747,1,5.0],[748,1,6.0],[749,0,1.0],[749,1,6.0],[750,1,7.0],[751,0,5.0],[751,1,2.0],[752,1,7.0],[753,0,4.0],[753,1,2.0],[754,1,7.0],[755,0,4.0],[755,1,2.0],[756,1,6.0],[757,1,8.0],[758,0,5.0],[758,1,1.0],[759,1,7.0],[760,0,6.0],[761,0,1.0],[761,1,6.0],[762,1,9.0],[763,0,1.0],[763,1,8.0],[764,0,3.0],[764,1,3.0],[765,0,2.0],[765,1,7.0],[766,0,2.0],[766,1,4.0],[767,0,3.0],[767,1,3.0],[768,1,6.0],[769,1,6.0],[770,0,2.0],[770,1,4.0],[771,0,2.0],[771,1,5.0],[772,0,3.0],[772,1,2.0],[773,0,1.0],[773,1,7.0],[774,0,1.0],[774,1,5.0],[775,0,1.0],[775,1,7.0],[776,1,7.0],[777,0,2.0],[777,1,5.0],[778,0,1.0],[778,1,6.0],[779,1,7.0],[780,1,7.0],[781,0,5.0],[782,1,7.0],[783,0,1.0],[783,1,6.0],[784,1,9.0],[785,1,9.0],[786,0,3.0],[786,1,3.0],[787,0,2.0],[787,1,4.0],[788,0,2.0],[788,1,3.0],[789,1,7.0],[790,0,2.0],[790,1,3.0],[791,0,1.0],[791,1,6.0],[792,1,7.0],[793,1,6.0],[794,1,7.0],[795,1,6.0],[796,1,8.0],[797,1,9.0],[798,0,2.0],[798,1,6.0],[799,1,6.0],[800,0,7.0],[801,0,3.0],[801,1,2.0],[802,0,2.0],[802,1,5.0],[803,0,1.0],[803,1,5.0],[804,0,3.0],[804,1,4.0],[805,1,6.0],[806,0,3.0],[806,1,3.0],[807,0,1.0],[807,1,5.0],[808,1,7.0],[809,0,4.0],[809,1,2.0],[810,0,3.0],[810,1,3.0],[811,0,1.0],[811,1,6.0],[812,0,5.0],[813,1,6.0],[814,1,7.0],[815,0,2.0],[815,1,5.0],[816,0,6.0],[817,0,1.0],[817,1,5.0],[818,0,5.0],[819,0,1.0],[819,1,5.0],[820,1,6.0],[821,0,1.0],[821,1,4.0],[822,0,4.0],[822,1,2.0],[823,0,3.0],[823,1,2.0],[824,0,1.0],[824,1,5.0],[825,1,6.0],[826,1,6.0],[827,1,7.0],[828,0,2.0],[828,1,4.0],[829,0,3.0],[829,1,2.0],[830,1,8.0],[831,0,2.0],[831,1,4.0],[832,0,2.0],[832,1,4.0],[833,0,3.0],[833,1,4.0],[834,1,5.0],[835,1,7.0],[836,0,2.0],[836,1,4.0],[837,1,5.0],[838,0,5.0],[839,0,1.0],[839,1,5.0],[840,0,1.0],[840,1,5.0],[841,1,5.0],[842,0,3.0],[842,1,2.0],[843,0,3.0],[843,1,2.0],[844,0,3.0],[844,1,3.0],[845,0,5.0],[846,0,5.0],[847,0,2.0],[847,1,4.0],[848,0,6.0],[849,0,1.0],[849,1,4.0],[850,0,1.0],[850,1,6.0],[851,0,1.0],[851,1,4.0],[852,0,5.0],[853,0,2.0],[853,1,4.0],[854,0,3.0],[854,1,1.0],[855,0,1.0],[855,1,5.0],[856,0,4.0],[857,0,3.0],[857,1,3.0],[858,1,6.0],[859,0,1.0],[859,1,4.0],[860,0,3.0],[860,1,2.0],[861,1,5.0],[862,0,2.0],[862,1,3.0],[863,0,4.0],[864,1,5.0],[865,0,3.0],[865,1,1.0],[866,0,1.0],[866,1,5.0],[867,0,1.0],[867,1,5.0],[868,0,2.0],[868,1,4.0],[869,0,2.0],[869,1,3.0],[870,0,5.0],[871,0,3.0],[871,1,1.0],[872,1,5.0],[873,0,3.0],[873,1,3.0],[874,0,2.0],[874,1,3.0],[875,1,5.0],[876,0,1.0],[876,1,5.0],[877,0,4.0],[877,1,1.0],[878,1,6.0],[879,1,7.0],[880,0,2.0],[880,1,3.0],[881,0,1.0],[881,1,5.0],[882,0,1.0],[882,1,5.0],[883,1,7.0],[884,0,2.0],[884,1,4.0],[885,1,5.0],[886,1,7.0],[887,1,5.0],[888,0,1.0],[888,1,4.0],[889,1,5.0],[890,0,2.0],[890,1,2.0],[891,0,1.0],[891,1,4.0],[892,1,5.0],[893,1,7.0],[894,1,6.0],[895,0,1.0],[895,1,4.0],[896,0,4.0],[897,1,6.0],[898,1,5.0],[899,1,6.0],[900,0,3.0],[900,1,2.0],[901,0,3.0],[901,1,1.0],[902,0,1.0],[902,1,4.0],[903,1,8.0],[904,0,1.0],[904,1,4.0],[905,0,4.0],[906,0,4.0],[906,1,2.0],[907,1,5.0],[908,0,4.0],[909,1,6.0],[910,0,4.0],[911,0,4.0],[912,0,4.0],[912,1,1.0],[913,0,1.0],[913,1,4.0],[914,1,6.0],[915,0,1.0],[915,1,5.0],[916,0,2.0],[916,1,2.0],[917,0,3.0],[917,1,2.0],[918,1,4.0],[919,0,1.0],[919,1,5.0],[920,0,3.0],[920,1,1.0],[921,1,6.0],[922,0,1.0],[922,1,5.0],[923,1,5.0],[924,0,3.0],[924,1,1.0],[925,1,5.0],[926,0,5.0],[927,0,1.0],[927,1,4.0],[928,1,6.0],[929,0,5.0],[930,0,5.0],[931,0,3.0],[931,1,2.0],[932,1,6.0],[933,1,5.0],[934,1,7.0],[935,0,5.0],[936,1,5.0],[937,1,5.0],[938,1,6.0],[939,1,7.0],[940,0,4.0],[941,0,1.0],[941,1,4.0],[942,1,6.0],[943,0,3.0],[943,1,1.0],[944,0,4.0],[944,1,1.0],[945,1,6.0],[946,1,6.0],[947,1,6.0],[948,1,6.0],[949,1,4.0],[950,0,1.0],[950,1,3.0],[951,0,4.0],[952,0,2.0],[952,1,3.0],[953,0,1.0],[953,1,5.0],[954,0,1.0],[954,1,4.0],[955,1,6.0],[956,0,3.0],[956,1,1.0],[957,1,6.0],[958,1,6.0],[959,0,3.0],[959,1,2.0],[960,0,4.0],[961,1,5.0],[962,0,5.0],[963,1,5.0],[964,1,7.0],[965,0,2.0],[965,1,3.0],[966,0,4.0],[967,0,4.0],[968,1,7.0],[969,1,5.0],[970,0,2.0],[970,1,3.0],[971,0,1.0],[971,1,5.0],[972,0,3.0],[972,1,2.0],[973,0,2.0],[973,1,2.0],[974,0,1.0],[974,1,3.0],[975,0,4.0],[976,0,2.0],[976,1,3.0],[977,0,3.0],[977,1,1.0],[978,1,5.0],[979,0,2.0],[979,1,2.0],[980,0,2.0],[980,1,3.0],[981,0,2.0],[981,1,2.0],[982,1,5.0],[983,0,3.0],[983,1,1.0],[984,1,4.0],[985,0,3.0],[985,1,2.0],[986,0,1.0],[986,1,4.0],[987,1,6.0],[988,0,3.0],[989,0,2.0],[989,1,3.0],[990,1,5.0],[991,0,4.0],[991,1,1.0],[992,1,5.0],[993,1,5.0],[994,1,5.0],[995,1,5.0],[996,1,4.0],[997,1,5.0],[998,1,4.0],[999,1,4.0],[1000,0,2.0],[1000,1,3.0],[1001,1,6.0],[1002,1,5.0],[1003,1,5.0],[1004,1,6.0],[1005,0,1.0],[1005,1,3.0],[1006,1,5.0],[1007,0,4.0],[1008,1,5.0],[1009,1,4.0],[1010,1,6.0],[1011,1,5.0],[1012,1,5.0],[1013,1,6.0],[1014,1,6.0],[1015,1,5.0],[1016,1,5.0],[1017,1,5.0],[1018,1,4.0],[1019,1,5.0],[1020,0,1.0],[1020,1,4.0],[1021,0,1.0],[1021,1,2.0],[1022,1,5.0],[1023,1,6.0],[1024,0,1.0],[1024,1,2.0],[1025,0,1.0],[1025,1,4.0],[1026,0,1.0],[1026,1,3.0],[1027,0,3.0],[1027,1,1.0],[1028,0,2.0],[1028,1,2.0],[1029,0,2.0],[1029,1,1.0],[1030,1,6.0],[1031,1,6.0],[1032,1,5.0],[1033,0,4.0],[1034,0,2.0],[1034,1,1.0],[1035,1,4.0],[1036,0,1.0],[1036,1,4.0],[1037,1,4.0],[1038,1,4.0],[1039,1,4.0],[1040,0,1.0],[1040,1,4.0],[1041,0,2.0],[1041,1,2.0],[1042,1,4.0],[1043,1,5.0],[1044,0,2.0],[1044,1,3.0],[1045,0,3.0],[1045,1,1.0],[1046,0,1.0],[1046,1,3.0],[1047,0,3.0],[1048,0,4.0],[1049,1,5.0],[1050,1,5.0],[1051,0,1.0],[1051,1,4.0],[1052,1,5.0],[1053,0,1.0],[1053,1,4.0],[1054,0,1.0],[1054,1,3.0],[1055,1,4.0],[1056,0,1.0],[1056,1,4.0],[1057,1,5.0],[1058,1,4.0],[1059,1,4.0],[1060,0,2.0],[1060,1,2.0],[1061,1,4.0],[1062,1,5.0],[1063,0,1.0],[1063,1,3.0],[1064,1,5.0],[1065,0,3.0],[1065,1,1.0],[1066,1,6.0],[1067,1,4.0],[1068,0,3.0],[1068,1,1.0],[1069,0,1.0],[1069,1,4.0],[1070,1,4.0],[1071,0,2.0],[1071,1,1.0],[1072,1,5.0],[1073,1,5.0],[1074,0,1.0],[1074,1,4.0],[1075,0,1.0],[1075,1,4.0],[1076,1,4.0],[1077,0,1.0],[1077,1,3.0],[1078,0,2.0],[1078,1,2.0],[1079,1,4.0],[1080,0,1.0],[1080,1,4.0],[1081,1,4.0],[1082,1,5.0],[1083,1,5.0],[1084,1,3.0],[1085,0,2.0],[1085,1,2.0],[1086,1,5.0],[1087,0,4.0],[1088,0,3.0],[1089,1,3.0],[1090,0,2.0],[1091,1,5.0],[1092,1,4.0],[1093,0,1.0],[1093,1,3.0],[1094,0,1.0],[1094,1,3.0],[1095,0,3.0],[1096,1,5.0],[1097,0,2.0],[1097,1,2.0],[1098,0,4.0],[1099,1,5.0],[1100,0,2.0],[1100,1,1.0],[1101,1,4.0],[1102,0,2.0],[1102,1,2.0],[1103,1,4.0],[1104,1,5.0],[1105,0,4.0],[1106,1,4.0],[1107,0,2.0],[1107,1,1.0],[1108,1,4.0],[1109,0,2.0],[1109,1,2.0],[1110,0,1.0],[1110,1,3.0],[1111,0,1.0],[1111,1,2.0],[1112,1,3.0],[1113,1,5.0],[1114,0,1.0],[1114,1,2.0],[1115,0,2.0],[1115,1,1.0],[1116,1,3.0],[1117,1,4.0],[1118,1,5.0],[1119,0,4.0],[1120,0,1.0],[1120,1,3.0],[1121,1,5.0],[1122,0,2.0],[1122,1,1.0],[1123,0,2.0],[1123,1,1.0],[1124,0,3.0],[1124,1,1.0],[1125,1,5.0],[1126,1,5.0],[1127,0,3.0],[1128,0,4.0],[1129,1,4.0],[1130,1,5.0],[1131,0,4.0],[1132,0,1.0],[1132,1,2.0],[1133,0,3.0],[1133,1,1.0],[1134,1,4.0],[1135,0,4.0],[1136,0,3.0],[1137,0,1.0],[1137,1,3.0],[1138,1,5.0],[1139,1,4.0],[1140,1,5.0],[1141,1,4.0],[1142,1,5.0],[1143,1,4.0],[1144,0,1.0],[1144,1,3.0],[1145,1,4.0],[1146,0,1.0],[1146,1,5.0],[1147,1,4.0],[1148,1,5.0],[1149,1,3.0],[1150,0,2.0],[1150,1,2.0],[1151,1,3.0],[1152,1,4.0],[1153,1,4.0],[1154,0,1.0],[1154,1,2.0],[1155,1,4.0],[1156,1,5.0],[1157,1,4.0],[1158,1,4.0],[1159,0,1.0],[1159,1,3.0],[1160,1,4.0],[1161,1,3.0],[1162,1,4.0],[1163,1,4.0],[1164,1,6.0],[1165,0,3.0],[1166,1,4.0],[1167,1,4.0],[1168,0,2.0],[1169,0,1.0],[1169,1,2.0],[1170,0,1.0],[1170,1,3.0],[1171,0,3.0],[1172,1,4.0],[1173,1,5.0],[1174,1,3.0],[1175,1,4.0],[1176,1,4.0],[1177,1,3.0],[1178,1,4.0],[1179,0,2.0],[1179,1,3.0],[1180,0,3.0],[1181,1,3.0],[1182,0,3.0],[1183,1,3.0],[1184,1,5.0],[1185,0,3.0],[1186,1,4.0],[1187,0,1.0],[1187,1,2.0],[1188,1,3.0],[1189,0,1.0],[1189,1,2.0],[1190,1,3.0],[1191,0,2.0],[1191,1,2.0],[1192,0,2.0],[1192,1,2.0],[1193,0,2.0],[1193,1,2.0],[1194,1,4.0],[1195,1,3.0],[1196,0,2.0],[1196,1,2.0],[1197,0,2.0],[1197,1,1.0],[1198,1,4.0],[1199,0,2.0],[1200,1,4.0],[1201,0,2.0],[1201,1,1.0],[1202,1,4.0],[1203,0,2.0],[1203,1,2.0],[1204,1,3.0],[1205,0,2.0],[1205,1,1.0],[1206,0,1.0],[1206,1,1.0],[1207,0,3.0],[1208,1,3.0],[1209,1,4.0],[1210,1,4.0],[1211,1,3.0],[1212,1,4.0],[1213,0,3.0],[1214,1,5.0],[1215,1,5.0],[1216,0,3.0],[1216,1,1.0],[1217,1,3.0],[1218,1,3.0],[1219,1,4.0],[1220,1,4.0],[1221,0,1.0],[1221,1,3.0],[1222,1,3.0],[1223,1,5.0],[1224,1,4.0],[1225,1,3.0],[1226,0,1.0],[1226,1,3.0],[1227,0,3.0],[1228,1,5.0],[1229,1,3.0],[1230,0,3.0],[1231,0,3.0],[1232,1,4.0],[1233,0,2.0],[1234,0,1.0],[1234,1,2.0],[1235,0,1.0],[1235,1,3.0],[1236,0,3.0],[1237,1,3.0],[1238,1,5.0],[1239,0,3.0],[1240,1,4.0],[1241,0,1.0],[1241,1,1.0],[1242,0,2.0],[1242,1,1.0],[1243,1,3.0],[1244,1,4.0],[1245,0,1.0],[1245,1,2.0],[1246,1,4.0],[1247,0,1.0],[1247,1,2.0],[1248,1,3.0],[1249,1,4.0],[1250,0,2.0],[1250,1,1.0],[1251,0,1.0],[1251,1,2.0],[1252,0,3.0],[1253,0,2.0],[1253,1,1.0],[1254,0,3.0],[1255,1,3.0],[1256,1,4.0],[1257,1,3.0],[1258,1,4.0],[1259,1,3.0],[1260,1,4.0],[1261,1,4.0],[1262,1,3.0],[1263,0,3.0],[1264,1,3.0],[1265,1,4.0],[1266,0,3.0],[1267,1,4.0],[1268,0,1.0],[1268,1,2.0],[1269,0,1.0],[1269,1,3.0],[1270,0,3.0],[1271,0,1.0],[1271,1,3.0],[1272,0,3.0],[1273,1,5.0],[1274,1,3.0],[1275,0,2.0],[1276,1,3.0],[1277,1,2.0],[1278,0,1.0],[1278,1,2.0],[1279,1,3.0],[1280,1,3.0],[1281,0,1.0],[1281,1,1.0],[1282,0,3.0],[1283,0,3.0],[1284,0,1.0],[1284,1,2.0],[1285,1,4.0],[1286,0,3.0],[1287,1,4.0],[1288,0,2.0],[1289,0,1.0],[1289,1,2.0],[1290,0,3.0],[1291,1,4.0],[1292,1,4.0],[1293,1,3.0],[1294,1,3.0],[1295,0,2.0],[1295,1,1.0],[1296,0,3.0],[1297,0,2.0],[1297,1,2.0],[1298,0,3.0],[1299,0,2.0],[1300,0,3.0],[1301,1,3.0],[1302,1,4.0],[1303,1,4.0],[1304,1,3.0],[1305,0,1.0],[1305,1,3.0],[1306,1,4.0],[1307,0,3.0],[1308,1,4.0],[1309,0,3.0],[1310,1,4.0],[1311,1,4.0],[1312,1,3.0],[1313,0,1.0],[1313,1,2.0],[1314,0,3.0],[1315,0,1.0],[1315,1,1.0],[1316,1,4.0],[1317,0,1.0],[1317,1,3.0],[1318,0,3.0],[1319,1,3.0],[1320,0,1.0],[1320,1,2.0],[1321,0,2.0],[1322,1,3.0],[1323,0,1.0],[1323,1,3.0],[1324,0,1.0],[1324,1,2.0],[1325,1,4.0],[1326,0,2.0],[1327,0,3.0],[1328,0,1.0],[1328,1,2.0],[1329,1,3.0],[1330,0,2.0],[1330,1,2.0],[1331,0,2.0],[1331,1,2.0],[1332,1,3.0],[1333,1,3.0],[1334,0,3.0],[1335,1,3.0],[1336,1,4.0],[1337,0,2.0],[1337,1,1.0],[1338,0,3.0],[1339,0,3.0],[1340,1,4.0],[1341,1,2.0],[1342,1,3.0],[1343,1,4.0],[1344,1,3.0],[1345,0,2.0],[1345,1,1.0],[1346,1,3.0],[1347,1,4.0],[1348,0,1.0],[1348,1,2.0],[1349,1,3.0],[1350,1,4.0],[1351,1,3.0],[1352,0,3.0],[1353,0,3.0],[1354,0,3.0],[1355,0,2.0],[1356,0,2.0],[1356,1,1.0],[1357,1,3.0],[1358,1,4.0],[1359,1,3.0],[1360,1,3.0],[1361,1,3.0],[1362,1,3.0],[1363,0,1.0],[1363,1,2.0],[1364,0,2.0],[1364,1,1.0],[1365,1,3.0],[1366,1,3.0],[1367,0,3.0],[1368,1,4.0],[1369,1,3.0],[1370,1,3.0],[1371,0,2.0],[1372,1,3.0],[1373,1,2.0],[1374,0,3.0],[1375,1,4.0],[1376,0,3.0],[1377,1,4.0],[1378,0,1.0],[1378,1,1.0],[1379,0,1.0],[1379,1,2.0],[1380,1,3.0],[1381,1,3.0],[1382,1,4.0],[1383,1,3.0],[1384,0,2.0],[1384,1,1.0],[1385,1,4.0],[1386,0,1.0],[1386,1,2.0],[1387,1,3.0],[1388,1,3.0],[1389,1,3.0],[1390,0,2.0],[1391,1,3.0],[1392,1,4.0],[1393,0,1.0],[1393,1,2.0],[1394,1,3.0],[1395,0,1.0],[1395,1,2.0],[1396,1,3.0],[1397,1,3.0],[1398,1,2.0],[1399,0,1.0],[1399,1,2.0],[1400,0,1.0],[1400,1,2.0],[1401,1,3.0],[1402,1,3.0],[1403,1,3.0],[1404,1,3.0],[1405,0,2.0],[1405,1,1.0],[1406,0,2.0],[1407,0,1.0],[1407,1,2.0],[1408,1,3.0],[1409,1,2.0],[1410,0,3.0],[1411,0,2.0],[1412,1,3.0],[1413,0,1.0],[1413,1,2.0],[1414,0,2.0],[1415,0,2.0],[1416,0,2.0],[1417,0,1.0],[1417,1,1.0],[1418,1,3.0],[1419,0,1.0],[1419,1,2.0],[1420,1,3.0],[1421,0,3.0],[1422,0,1.0],[1422,1,3.0],[1423,0,1.0],[1424,1,4.0],[1425,1,3.0],[1426,1,3.0],[1427,0,2.0],[1428,1,3.0],[1429,1,3.0],[1430,0,2.0],[1431,1,3.0],[1432,1,2.0],[1433,1,3.0],[1434,1,1.0],[1435,1,3.0],[1436,0,1.0],[1436,1,1.0],[1437,1,3.0],[1438,0,2.0],[1438,1,1.0],[1439,1,3.0],[1440,1,3.0],[1441,0,1.0],[1441,1,1.0],[1442,1,3.0],[1443,0,2.0],[1444,1,3.0],[1445,1,3.0],[1446,0,2.0],[1446,1,1.0],[1447,0,1.0],[1447,1,1.0],[1448,0,2.0],[1449,0,2.0],[1449,1,1.0],[1450,1,3.0],[1451,1,3.0],[1452,0,1.0],[1452,1,2.0],[1453,0,1.0],[1453,1,2.0],[1454,1,3.0],[1455,1,3.0],[1456,1,2.0],[1457,0,1.0],[1457,1,3.0],[1458,1,4.0],[1459,1,3.0],[1460,1,3.0],[1461,0,1.0],[1461,1,2.0],[1462,1,3.0],[1463,1,3.0],[1464,1,4.0],[1465,1,2.0],[1466,1,4.0],[1467,0,1.0],[1467,1,3.0],[1468,1,3.0],[1469,1,3.0],[1470,1,3.0],[1471,1,3.0],[1472,1,3.0],[1473,1,3.0],[1474,1,3.0],[1475,1,3.0],[1476,1,3.0],[1477,1,4.0],[1478,1,3.0],[1479,0,2.0],[1480,1,3.0],[1481,0,2.0],[1482,1,3.0],[1483,0,2.0],[1484,0,2.0],[1485,0,2.0],[1486,0,2.0],[1487,1,3.0],[1488,1,3.0],[1489,0,1.0],[1489,1,2.0],[1490,1,3.0],[1491,1,2.0],[1492,1,3.0],[1493,0,1.0],[1493,1,1.0],[1494,0,1.0],[1494,1,1.0],[1495,0,1.0],[1495,1,2.0],[1496,1,2.0],[1497,1,3.0],[1498,1,4.0],[1499,1,3.0],[1500,1,4.0],[1501,0,1.0],[1501,1,2.0],[1502,1,3.0],[1503,0,2.0],[1504,1,2.0],[1505,1,2.0],[1506,1,3.0],[1507,1,3.0],[1508,0,2.0],[1509,0,2.0],[1510,1,3.0],[1511,0,1.0],[1511,1,1.0],[1512,0,1.0],[1512,1,1.0],[1513,1,3.0],[1514,1,3.0],[1515,0,1.0],[1515,1,1.0],[1516,0,1.0],[1516,1,2.0],[1517,1,2.0],[1518,1,3.0],[1519,1,3.0],[1520,1,2.0],[1521,0,2.0],[1521,1,1.0],[1522,0,1.0],[1522,1,2.0],[1523,0,2.0],[1524,0,1.0],[1524,1,2.0],[1525,0,1.0],[1525,1,2.0],[1526,1,2.0],[1527,1,3.0],[1528,0,2.0],[1529,0,1.0],[1529,1,1.0],[1530,0,2.0],[1531,1,2.0],[1532,1,4.0],[1533,0,1.0],[1533,1,1.0],[1534,0,1.0],[1534,1,2.0],[1535,1,3.0],[1536,1,4.0],[1537,1,4.0],[1538,1,2.0],[1539,1,2.0],[1540,1,3.0],[1541,1,3.0],[1542,0,1.0],[1542,1,2.0],[1543,0,2.0],[1544,1,2.0],[1545,1,3.0],[1546,0,1.0],[1546,1,2.0],[1547,1,3.0],[1548,1,3.0],[1549,0,3.0],[1550,1,3.0],[1551,1,3.0],[1552,0,2.0],[1553,1,3.0],[1554,1,3.0],[1555,1,3.0],[1556,0,2.0],[1557,1,3.0],[1558,1,3.0],[1559,0,2.0],[1560,0,1.0],[1560,1,2.0],[1561,0,2.0],[1561,1,1.0],[1562,1,2.0],[1563,1,3.0],[1564,1,3.0],[1565,1,3.0],[1566,1,3.0],[1567,0,2.0],[1568,1,3.0],[1569,1,2.0],[1570,1,3.0],[1571,1,3.0],[1572,0,1.0],[1573,1,2.0],[1574,0,1.0],[1574,1,3.0],[1575,1,3.0],[1576,0,2.0],[1577,1,3.0],[1578,1,3.0],[1579,1,3.0],[1580,0,1.0],[1580,1,1.0],[1581,1,3.0],[1582,0,1.0],[1582,1,2.0],[1583,1,3.0],[1584,1,3.0],[1585,1,3.0],[1586,0,2.0],[1587,1,3.0],[1588,1,3.0],[1589,0,2.0],[1590,0,2.0],[1590,1,1.0],[1591,0,1.0],[1591,1,1.0],[1592,1,3.0],[1593,1,3.0],[1594,1,3.0],[1595,0,2.0],[1595,1,1.0],[1596,1,2.0],[1597,0,1.0],[1597,1,1.0],[1598,0,2.0],[1599,0,2.0],[1600,1,2.0],[1601,1,2.0],[1602,0,2.0],[1602,1,1.0],[1603,0,1.0],[1603,1,2.0],[1604,0,2.0],[1605,1,3.0],[1606,1,3.0],[1607,0,1.0],[1607,1,2.0],[1608,1,2.0],[1609,1,4.0],[1610,0,2.0],[1611,0,1.0],[1611,1,1.0],[1612,1,2.0],[1613,0,2.0],[1614,0,1.0],[1614,1,2.0],[1615,0,1.0],[1615,1,1.0],[1616,1,2.0],[1617,1,3.0],[1618,0,2.0],[1619,1,3.0],[1620,1,3.0],[1621,0,1.0],[1621,1,2.0],[1622,1,3.0],[1623,1,3.0],[1624,0,1.0],[1624,1,2.0],[1625,1,3.0],[1626,0,2.0],[1627,1,3.0],[1628,0,1.0],[1628,1,1.0],[1629,1,2.0],[1630,0,1.0],[1631,1,3.0],[1632,1,2.0],[1633,1,3.0],[1634,1,2.0],[1635,1,2.0],[1636,1,3.0],[1637,1,3.0],[1638,0,1.0],[1638,1,2.0],[1639,0,1.0],[1639,1,1.0],[1640,0,1.0],[1640,1,1.0],[1641,1,3.0],[1642,1,3.0],[1643,0,2.0],[1644,1,2.0],[1645,0,2.0],[1646,0,2.0],[1647,1,3.0],[1648,1,3.0],[1649,0,2.0],[1650,1,3.0],[1651,0,2.0],[1652,0,2.0],[1653,1,3.0],[1654,0,2.0],[1655,0,1.0],[1656,1,2.0],[1657,1,2.0],[1658,1,3.0],[1659,1,3.0],[1660,1,2.0],[1661,1,2.0],[1662,1,3.0],[1663,1,3.0],[1664,1,3.0],[1665,0,1.0],[1666,0,2.0],[1667,0,2.0],[1668,0,1.0],[1668,1,1.0],[1669,1,2.0],[1670,1,3.0],[1671,1,3.0],[1672,1,2.0],[1673,1,2.0],[1674,1,3.0],[1675,1,2.0],[1676,0,1.0],[1676,1,1.0],[1677,0,1.0],[1677,1,1.0],[1678,1,3.0],[1679,1,3.0],[1680,1,3.0],[1681,1,3.0],[1682,0,1.0],[1682,1,2.0],[1683,0,1.0],[1684,1,2.0],[1685,0,1.0],[1686,1,3.0],[1687,0,1.0],[1687,1,1.0],[1688,0,2.0],[1689,1,2.0],[1690,1,3.0],[1691,1,2.0],[1692,1,3.0],[1693,1,2.0],[1694,1,2.0],[1695,0,2.0],[1696,1,2.0],[1697,1,3.0],[1698,0,1.0],[1699,1,3.0],[1700,0,1.0],[1701,1,2.0],[1702,1,2.0],[1703,1,2.0],[1704,1,3.0],[1705,1,3.0],[1706,1,2.0],[1707,1,2.0],[1708,1,2.0],[1709,1,2.0],[1710,1,3.0],[1711,1,2.0],[1712,1,3.0],[1713,1,2.0],[1714,1,2.0],[1715,0,1.0],[1716,1,3.0],[1717,1,2.0],[1718,1,2.0],[1719,1,2.0],[1720,1,2.0],[1721,1,2.0],[1722,0,2.0],[1723,1,2.0],[1724,1,2.0],[1725,1,2.0],[1726,1,2.0],[1727,1,2.0],[1728,1,2.0],[1729,1,3.0],[1730,0,1.0],[1730,1,1.0],[1731,1,2.0],[1732,1,3.0],[1733,1,3.0],[1734,0,1.0],[1734,1,1.0],[1735,1,3.0],[1736,1,2.0],[1737,0,2.0],[1738,1,3.0],[1739,0,1.0],[1739,1,1.0],[1740,1,3.0],[1741,1,2.0],[1742,1,2.0],[1743,1,2.0],[1744,0,2.0],[1745,1,3.0],[1746,0,2.0],[1747,1,2.0],[1748,1,2.0],[1749,0,2.0],[1750,1,3.0],[1751,1,3.0],[1752,1,2.0],[1753,1,2.0],[1754,1,3.0],[1755,0,2.0],[1756,0,2.0],[1757,1,3.0],[1758,0,1.0],[1758,1,1.0],[1759,0,1.0],[1759,1,1.0],[1760,1,2.0],[1761,1,2.0],[1762,0,2.0],[1763,0,1.0],[1764,1,2.0],[1765,1,2.0],[1766,1,2.0],[1767,1,2.0],[1768,1,2.0],[1769,1,2.0],[1770,1,2.0],[1771,0,1.0],[1772,1,2.0],[1773,0,1.0],[1773,1,1.0],[1774,1,2.0],[1775,1,2.0],[1776,1,2.0],[1777,1,2.0],[1778,0,2.0],[1779,0,1.0],[1779,1,1.0],[1780,1,3.0],[1781,0,2.0],[1782,0,1.0],[1783,1,1.0],[1784,1,2.0],[1785,1,2.0],[1786,0,1.0],[1787,1,3.0],[1788,1,3.0],[1789,1,2.0],[1790,1,2.0],[1791,1,2.0],[1792,0,1.0],[1792,1,1.0],[1793,0,1.0],[1794,1,2.0],[1795,1,2.0],[1796,1,2.0],[1797,1,3.0],[1798,1,2.0],[1799,0,1.0],[1799,1,1.0],[1800,0,2.0],[1801,1,2.0],[1802,1,1.0],[1803,0,1.0],[1803,1,1.0],[1804,1,2.0],[1805,0,2.0],[1806,1,2.0],[1807,1,2.0],[1808,0,2.0],[1809,0,1.0],[1809,1,1.0],[1810,1,2.0],[1811,0,2.0],[1812,0,1.0],[1812,1,1.0],[1813,0,1.0],[1814,1,2.0],[1815,1,2.0],[1816,1,2.0],[1817,1,2.0],[1818,1,2.0],[1819,1,2.0],[1820,0,2.0],[1821,0,2.0],[1822,1,1.0],[1823,1,3.0],[1824,1,2.0],[1825,1,2.0],[1826,1,2.0],[1827,1,2.0],[1828,1,1.0],[1829,1,2.0],[1830,1,2.0],[1831,1,2.0],[1832,0,1.0],[1832,1,2.0],[1833,0,2.0],[1834,1,2.0],[1835,1,2.0],[1836,1,3.0],[1837,0,2.0],[1838,0,1.0],[1838,1,2.0],[1839,0,2.0],[1840,1,2.0],[1841,1,2.0],[1842,1,2.0],[1843,0,2.0],[1844,1,2.0]],"rows": [{"id": "otu9186", "metadata": {"taxonomy": ["k__Bacteria", "p__Fusobacteria", "c__Fusobacteriia", "o__Fusobacteriales", "f__Leptotrichiaceae", "g__Unclassified_Leptotrichiaceae", "s__Unclassified_Leptotrichiaceae"]}},{"id": "otu21716", "metadata": {"taxonomy": ["k__Bacteria", "p__Proteobacteria", "c__Alphaproteobacteria", "o__Rhizobiales", "f__Brucellaceae", "g__Ochrobactrum", "s__Unclassified_Ochrobactrum"]}},{"id": "otu23354", "metadata": {"taxonomy": ["k__Bacteria", "p__Proteobacteria", "c__Epsilonproteobacteria", "o__Campylobacterales", "f__Campylobacteraceae", "g__Campylobacter", "s__Unclassified_Campylobacter"]}},{"id": "otu5403", "metadata": {"taxonomy": ["k__Bacteria", "p__Fusobacteria", "c__Fusobacteriia", "o__Fusobacteriales", "f__Fusobacteriaceae", "g__Fusobacterium", "s__Unclassified_Fusobacterium"]}},{"id": "otu365", "metadata": {"taxonomy": ["k__Bacteria", "p__Fusobacteria", "c__Fusobacteriia", "o__Fusobacteriales", "f__Leptotrichiaceae", "g__Unclassified_Leptotrichiaceae", "s__Unclassified_Leptotrichiaceae"]}},{"id": "otu10818", "metadata": {"taxonomy": ["k__Bacteria", "p__Firmicutes", "c__Bacilli", "o__Lactobacillales", "f__Aerococcaceae", "g__Unclassified_Aerococcaceae", "s__Unclassified_Aerococcaceae"]}},{"id": "otu569", "metadata": {"taxonomy": ["k__Bacteria", "p__Firmicutes", "c__Clostridia", "o__Clostridiales", "f__[Tissierellaceae]", "g__GW-34", "s__Unclassified_GW-34"]}},{"id": "otu16932", "metadata": {"taxonomy": ["k__Bacteria", "p__Proteobacteria", "c__Epsilonproteobacteria", "o__Campylobacterales", "f__Campylobacteraceae", "g__Campylobacter", "s__Unclassified_Campylobacter"]}},{"id": "otu930", "metadata": {"taxonomy": ["k__Bacteria", "p__Proteobacteria", "c__Betaproteobacteria", "o__Burkholderiales", "f__Alcaligenaceae", "g__Achromobacter", "s__Unclassified_Achromobacter"]}},{"id": "otu749", "metadata": {"taxonomy": ["k__Bacteria", "p__Firmicutes", "c__Bacilli", "o__Lactobacillales", "f__Carnobacteriaceae", "g__Unclassified_Carnobacteriaceae", "s__Unclassified_Carnobacteriaceae"]}},{"id": "otu17107", "metadata": {"taxonomy": ["k__Bacteria", "p__Firmicutes", "c__Bacilli", "o__Lactobacillales", "f__Aerococcaceae", "g__Facklamia", "s__Unclassified_Facklamia"]}},{"id": "otu12736", "metadata": {"taxonomy": ["k__Bacteria", "p__Bacteroidetes", "c__Bacteroidia", "o__Bacteroidales", "f__Porphyromonadaceae", "g__Porphyromonas", "s__Unclassified_Porphyromonas"]}},{"id": "otu19990", "metadata": {"taxonomy": ["k__Bacteria", "p__Proteobacteria", "c__Gammaproteobacteria", "o__Xanthomonadales", "f__Xanthomonadaceae", "g__Unclassified_Xanthomonadaceae", "s__Unclassified_Xanthomonadaceae"]}},{"id": "otu19532", "metadata": {"taxonomy": ["k__Bacteria", "p__Bacteroidetes", "c__[Saprospirae]", "o__[Saprospirales]", "f__Chitinophagaceae", "g__Sediminibacterium", "s__Unclassified_Sediminibacterium"]}},{"id": "otu10547", "metadata": {"taxonomy": ["k__Bacteria", "p__Firmicutes", "c__Bacilli", "o__Lactobacillales", "f__Aerococcaceae", "g__Unclassified_Aerococcaceae", "s__Unclassified_Aerococcaceae"]}},{"id": "otu20709", "metadata": {"taxonomy": ["k__Bacteria", "p__Actinobacteria", "c__Actinobacteria", "o__Actinomycetales", "f__Corynebacteriaceae", "g__Corynebacterium", "s__Unclassified_Corynebacterium"]}},{"id": "otu20428", "metadata": {"taxonomy": ["k__Bacteria", "p__Firmicutes", "c__Clostridia", "o__Clostridiales", "f__[Tissierellaceae]", "g__GW-34", "s__Unclassified_GW-34"]}},{"id": "otu12486", "metadata": {"taxonomy": ["k__Bacteria", "p__Proteobacteria", "c__Gammaproteobacteria", "o__Pseudomonadales", "f__Pseudomonadaceae", "g__Unclassified_Pseudomonadaceae", "s__Unclassified_Pseudomonadaceae"]}},{"id": "otu6760", "metadata": {"taxonomy": ["No blast hit"]}},{"id": "otu7694", "metadata": {"taxonomy": ["k__Bacteria", "p__Firmicutes", "c__Clostridia", "o__Clostridiales", "f__[Tissierellaceae]", "g__1-68", "s__Unclassified_1-68"]}},{"id": "otu3987", "metadata": {"taxonomy": ["k__Bacteria", "p__Firmicutes", "c__Bacilli", "o__Lactobacillales", "f__Carnobacteriaceae", "g__Unclassified_Carnobacteriaceae", "s__Unclassified_Carnobacteriaceae"]}},{"id": "otu7744", "metadata": {"taxonomy": ["k__Bacteria", "p__Firmicutes", "c__Clostridia", "o__Clostridiales", "f__[Tissierellaceae]", "g__Helcococcus", "s__Unclassified_Helcococcus"]}},{"id": "otu13303", "metadata": {"taxonomy": ["k__Bacteria", "p__Firmicutes", "c__Clostridia", "o__Clostridiales", "f__[Tissierellaceae]", "g__Anaerococcus", "s__Unclassified_Anaerococcus"]}},{"id": "otu22808", "metadata": {"taxonomy": ["k__Bacteria", "p__Firmicutes", "c__Clostridia", "o__Clostridiales", "f__[Tissierellaceae]", "g__Unclassified_[Tissierellaceae]", "s__Unclassified_[Tissierellaceae]"]}},{"id": "otu7327", "metadata": {"taxonomy": ["k__Bacteria", "p__Firmicutes", "c__Clostridia", "o__Clostridiales", "f__[Acidaminobacteraceae]", "g__Fusibacter", "s__Unclassified_Fusibacter"]}},{"id": "otu21801", "metadata": {"taxonomy": ["k__Bacteria", "p__Actinobacteria", "c__Actinobacteria", "o__Actinomycetales", "f__Corynebacteriaceae", "g__Corynebacterium", "s__Unclassified_Corynebacterium"]}},{"id": "otu7641", "metadata": {"taxonomy": ["k__Bacteria", "p__Bacteroidetes", "c__Bacteroidia", "o__Bacteroidales", "f__Porphyromonadaceae", "g__Porphyromonas", "s__Unclassified_Porphyromonas"]}},{"id": "otu12442", "metadata": {"taxonomy": ["k__Bacteria", "p__Fusobacteria", "c__Fusobacteriia", "o__Fusobacteriales", "f__Fusobacteriaceae", "g__Fusobacterium", "s__Unclassified_Fusobacterium"]}},{"id": "otu19054", "metadata": {"taxonomy": ["k__Bacteria", "p__Proteobacteria", "c__Alphaproteobacteria", "o__Sphingomonadales", "f__Sphingomonadaceae", "g__Sphingomonas", "s__Unclassified_Sphingomonas"]}},{"id": "otu1403", "metadata": {"taxonomy": ["k__Bacteria", "p__Firmicutes", "c__Clostridia", "o__Clostridiales", "f__[Tissierellaceae]", "g__ph2", "s__Unclassified_ph2"]}},{"id": "otu18675", "metadata": {"taxonomy": ["k__Bacteria", "p__Firmicutes", "c__Bacilli", "o__Lactobacillales", "f__Aerococcaceae", "g__Unclassified_Aerococcaceae", "s__Unclassified_Aerococcaceae"]}},{"id": "otu8075", "metadata": {"taxonomy": ["k__Bacteria", "p__Bacteroidetes", "c__Bacteroidia", "o__Bacteroidales", "f__Porphyromonadaceae", "g__Porphyromonas", "s__Porphyromonas_endodontalis"]}},{"id": "otu4942", "metadata": {"taxonomy": ["k__Bacteria", "p__Firmicutes", "c__Bacilli", "o__Lactobacillales", "f__Aerococcaceae", "g__Facklamia", "s__Unclassified_Facklamia"]}},{"id": "otu5326", "metadata": {"taxonomy": ["k__Bacteria", "p__Firmicutes", "c__Bacilli", "o__Lactobacillales", "f__Aerococcaceae", "g__Facklamia", "s__Unclassified_Facklamia"]}},{"id": "otu11872", "metadata": {"taxonomy": ["k__Bacteria", "p__Proteobacteria", "c__Gammaproteobacteria", "o__Enterobacteriales", "f__Enterobacteriaceae", "g__Unclassified_Enterobacteriaceae", "s__Unclassified_Enterobacteriaceae"]}},{"id": "otu2809", "metadata": {"taxonomy": ["k__Bacteria", "p__Firmicutes", "c__Clostridia", "o__Clostridiales", "f__[Tissierellaceae]", "g__GW-34", "s__Unclassified_GW-34"]}},{"id": "otu2777", "metadata": {"taxonomy": ["k__Bacteria", "p__Firmicutes", "c__Clostridia", "o__Clostridiales", "f__[Tissierellaceae]", "g__Peptoniphilus", "s__Unclassified_Peptoniphilus"]}},{"id": "otu9772", "metadata": {"taxonomy": ["k__Bacteria", "p__Actinobacteria", "c__Actinobacteria", "o__Actinomycetales", "f__Pseudonocardiaceae", "g__Amycolatopsis", "s__Unclassified_Amycolatopsis"]}},{"id": "otu10585", "metadata": {"taxonomy": ["k__Bacteria", "p__Actinobacteria", "c__Actinobacteria", "o__Actinomycetales", "f__Micrococcaceae", "g__Unclassified_Micrococcaceae", "s__Unclassified_Micrococcaceae"]}},{"id": "otu6703", "metadata": {"taxonomy": ["k__Bacteria", "p__Firmicutes", "c__Clostridia", "o__Clostridiales", "f__[Tissierellaceae]", "g__Peptoniphilus", "s__Unclassified_Peptoniphilus"]}},{"id": "otu3301", "metadata": {"taxonomy": ["k__Bacteria", "p__Bacteroidetes", "c__Bacteroidia", "o__Bacteroidales", "f__Porphyromonadaceae", "g__Porphyromonas", "s__Unclassified_Porphyromonas"]}},{"id": "otu23630", "metadata": {"taxonomy": ["k__Bacteria", "p__Firmicutes", "c__Clostridia", "o__Clostridiales", "f__[Tissierellaceae]", "g__Helcococcus", "s__Unclassified_Helcococcus"]}},{"id": "otu15125", "metadata": {"taxonomy": ["k__Bacteria", "p__Proteobacteria", "c__Gammaproteobacteria", "o__Pseudomonadales", "f__Moraxellaceae", "g__Acinetobacter", "s__Unclassified_Acinetobacter"]}},{"id": "otu12869", "metadata": {"taxonomy": ["k__Bacteria", "p__Proteobacteria", "c__Betaproteobacteria", "o__Burkholderiales", "f__Oxalobacteraceae", "g__Cupriavidus", "s__Unclassified_Cupriavidus"]}},{"id": "otu5694", "metadata": {"taxonomy": ["k__Bacteria", "p__Proteobacteria", "c__Alphaproteobacteria", "o__Rhizobiales", "f__Methylobacteriaceae", "g__Unclassified_Methylobacteriaceae", "s__Unclassified_Methylobacteriaceae"]}},{"id": "otu15988", "metadata": {"taxonomy": ["k__Bacteria", "p__Cyanobacteria", "c__4C0d-2", "o__MLE1-12", "f__Unclassified_MLE1-12", "g__Unclassified_MLE1-12", "s__Unclassified_MLE1-12"]}},{"id": "otu1506", "metadata": {"taxonomy": ["k__Bacteria", "p__Firmicutes", "c__Clostridia", "o__Clostridiales", "f__Clostridiaceae", "g__Clostridium", "s__Unclassified_Clostridium"]}},{"id": "otu23240", "metadata": {"taxonomy": ["k__Bacteria", "p__Firmicutes", "c__Clostridia", "o__Clostridiales", "f__Unclassified_Clostridiales", "g__Unclassified_Clostridiales", "s__Unclassified_Clostridiales"]}},{"id": "otu3607", "metadata": {"taxonomy": ["k__Bacteria", "p__Proteobacteria", "c__Gammaproteobacteria", "o__Pseudomonadales", "f__Moraxellaceae", "g__Moraxella", "s__Unclassified_Moraxella"]}},{"id": "otu10967", "metadata": {"taxonomy": ["k__Bacteria", "p__Actinobacteria", "c__Actinobacteria", "o__Actinomycetales", "f__Actinomycetaceae", "g__Arcanobacterium", "s__Unclassified_Arcanobacterium"]}},{"id": "otu11524", "metadata": {"taxonomy": ["k__Bacteria", "p__Proteobacteria", "c__Alphaproteobacteria", "o__Caulobacterales", "f__Caulobacteraceae", "g__Unclassified_Caulobacteraceae", "s__Unclassified_Caulobacteraceae"]}},{"id": "otu11989", "metadata": {"taxonomy": ["k__Bacteria", "p__Bacteroidetes", "c__Bacteroidia", "o__Bacteroidales", "f__Porphyromonadaceae", "g__Porphyromonas", "s__Unclassified_Porphyromonas"]}},{"id": "otu9391", "metadata": {"taxonomy": ["k__Bacteria", "p__Proteobacteria", "c__Epsilonproteobacteria", "o__Campylobacterales", "f__Campylobacteraceae", "g__Campylobacter", "s__Unclassified_Campylobacter"]}},{"id": "otu3337", "metadata": {"taxonomy": ["k__Bacteria", "p__Proteobacteria", "c__Betaproteobacteria", "o__Burkholderiales", "f__Comamonadaceae", "g__Delftia", "s__Unclassified_Delftia"]}},{"id": "otu15538", "metadata": {"taxonomy": ["k__Bacteria", "p__Proteobacteria", "c__Gammaproteobacteria", "o__Enterobacteriales", "f__Enterobacteriaceae", "g__Unclassified_Enterobacteriaceae", "s__Unclassified_Enterobacteriaceae"]}},{"id": "otu22023", "metadata": {"taxonomy": ["k__Bacteria", "p__Proteobacteria", "c__Betaproteobacteria", "o__Burkholderiales", "f__Comamonadaceae", "g__Unclassified_Comamonadaceae", "s__Unclassified_Comamonadaceae"]}},{"id": "otu4472", "metadata": {"taxonomy": ["k__Bacteria", "p__Actinobacteria", "c__Actinobacteria", "o__Actinomycetales", "f__Actinomycetaceae", "g__Trueperella", "s__Unclassified_Trueperella"]}},{"id": "otu10983", "metadata": {"taxonomy": ["k__Bacteria", "p__Firmicutes", "c__Bacilli", "o__Lactobacillales", "f__Aerococcaceae", "g__Aerococcus", "s__Unclassified_Aerococcus"]}},{"id": "otu22215", "metadata": {"taxonomy": ["k__Bacteria", "p__Firmicutes", "c__Bacilli", "o__Lactobacillales", "f__Aerococcaceae", "g__Facklamia", "s__Unclassified_Facklamia"]}},{"id": "otu21239", "metadata": {"taxonomy": ["k__Bacteria", "p__Firmicutes", "c__Clostridia", "o__Clostridiales", "f__[Tissierellaceae]", "g__Helcococcus", "s__Unclassified_Helcococcus"]}},{"id": "otu1832", "metadata": {"taxonomy": ["k__Bacteria", "p__Proteobacteria", "c__Betaproteobacteria", "o__Burkholderiales", "f__Comamonadaceae", "g__Unclassified_Comamonadaceae", "s__Unclassified_Comamonadaceae"]}},{"id": "otu9807", "metadata": {"taxonomy": ["k__Bacteria", "p__Actinobacteria", "c__Actinobacteria", "o__Actinomycetales", "f__Microbacteriaceae", "g__Cryocola", "s__Unclassified_Cryocola"]}},{"id": "otu14203", "metadata": {"taxonomy": ["k__Bacteria", "p__Firmicutes", "c__Clostridia", "o__Clostridiales", "f__Clostridiaceae", "g__Clostridium", "s__Unclassified_Clostridium"]}},{"id": "otu14104", "metadata": {"taxonomy": ["k__Bacteria", "p__Proteobacteria", "c__Betaproteobacteria", "o__Burkholderiales", "f__Comamonadaceae", "g__Ramlibacter", "s__Unclassified_Ramlibacter"]}},{"id": "otu20840", "metadata": {"taxonomy": ["k__Bacteria", "p__Fusobacteria", "c__Fusobacteriia", "o__Fusobacteriales", "f__Fusobacteriaceae", "g__Cetobacterium", "s__Cetobacterium_somerae"]}},{"id": "otu10695", "metadata": {"taxonomy": ["k__Bacteria", "p__Firmicutes", "c__Bacilli", "o__Lactobacillales", "f__Streptococcaceae", "g__Streptococcus", "s__Unclassified_Streptococcus"]}},{"id": "otu23424", "metadata": {"taxonomy": ["k__Bacteria", "p__Firmicutes", "c__Clostridia", "o__Clostridiales", "f__[Tissierellaceae]", "g__Unclassified_[Tissierellaceae]", "s__Unclassified_[Tissierellaceae]"]}},{"id": "otu18323", "metadata": {"taxonomy": ["k__Bacteria", "p__Firmicutes", "c__Clostridia", "o__Clostridiales", "f__[Tissierellaceae]", "g__Peptoniphilus", "s__Unclassified_Peptoniphilus"]}},{"id": "otu17194", "metadata": {"taxonomy": ["k__Bacteria", "p__Actinobacteria", "c__Actinobacteria", "o__Actinomycetales", "f__Nocardiaceae", "g__Rhodococcus", "s__Rhodococcus_fascians"]}},{"id": "otu22570", "metadata": {"taxonomy": ["k__Bacteria", "p__Actinobacteria", "c__Actinobacteria", "o__Actinomycetales", "f__Actinomycetaceae", "g__Trueperella", "s__Unclassified_Trueperella"]}},{"id": "otu275", "metadata": {"taxonomy": ["k__Bacteria", "p__Proteobacteria", "c__Betaproteobacteria", "o__Rhodocyclales", "f__Rhodocyclaceae", "g__Azospira", "s__Unclassified_Azospira"]}},{"id": "otu8197", "metadata": {"taxonomy": ["k__Bacteria", "p__Firmicutes", "c__Bacilli", "o__Lactobacillales", "f__Aerococcaceae", "g__Facklamia", "s__Unclassified_Facklamia"]}},{"id": "otu14096", "metadata": {"taxonomy": ["k__Bacteria", "p__Actinobacteria", "c__Actinobacteria", "o__Actinomycetales", "f__Actinomycetaceae", "g__Mobiluncus", "s__Unclassified_Mobiluncus"]}},{"id": "otu16138", "metadata": {"taxonomy": ["k__Bacteria", "p__Actinobacteria", "c__Actinobacteria", "o__Actinomycetales", "f__Actinomycetaceae", "g__Mobiluncus", "s__Unclassified_Mobiluncus"]}},{"id": "otu21009", "metadata": {"taxonomy": ["k__Bacteria", "p__Proteobacteria", "c__Gammaproteobacteria", "o__Pseudomonadales", "f__Moraxellaceae", "g__Acinetobacter", "s__Acinetobacter_guillouiae"]}},{"id": "otu15713", "metadata": {"taxonomy": ["k__Bacteria", "p__Actinobacteria", "c__Coriobacteriia", "o__Coriobacteriales", "f__Coriobacteriaceae", "g__Collinsella", "s__Collinsella_aerofaciens"]}},{"id": "otu16574", "metadata": {"taxonomy": ["k__Bacteria", "p__Proteobacteria", "c__Alphaproteobacteria", "o__Rhizobiales", "f__Phyllobacteriaceae", "g__Aminobacter", "s__Unclassified_Aminobacter"]}},{"id": "otu17047", "metadata": {"taxonomy": ["k__Bacteria", "p__Actinobacteria", "c__Actinobacteria", "o__Actinomycetales", "f__Micrococcaceae", "g__Unclassified_Micrococcaceae", "s__Unclassified_Micrococcaceae"]}},{"id": "otu18994", "metadata": {"taxonomy": ["k__Bacteria", "p__Proteobacteria", "c__Gammaproteobacteria", "o__Pseudomonadales", "f__Moraxellaceae", "g__Acinetobacter", "s__Acinetobacter_schindleri"]}},{"id": "otu14801", "metadata": {"taxonomy": ["k__Bacteria", "p__Actinobacteria", "c__Actinobacteria", "o__Bifidobacteriales", "f__Bifidobacteriaceae", "g__Bifidobacterium", "s__Unclassified_Bifidobacterium"]}},{"id": "otu8677", "metadata": {"taxonomy": ["k__Bacteria", "p__Firmicutes", "c__Bacilli", "o__Lactobacillales", "f__Aerococcaceae", "g__Alloiococcus", "s__Unclassified_Alloiococcus"]}},{"id": "otu23368", "metadata": {"taxonomy": ["k__Bacteria", "p__Firmicutes", "c__Clostridia", "o__Clostridiales", "f__Ruminococcaceae", "g__Unclassified_Ruminococcaceae", "s__Unclassified_Ruminococcaceae"]}},{"id": "otu13659", "metadata": {"taxonomy": ["k__Bacteria", "p__Proteobacteria", "c__Alphaproteobacteria", "o__Rhizobiales", "f__Rhizobiaceae", "g__Agrobacterium", "s__Unclassified_Agrobacterium"]}},{"id": "otu13072", "metadata": {"taxonomy": ["k__Bacteria", "p__Proteobacteria", "c__Alphaproteobacteria", "o__Sphingomonadales", "f__Sphingomonadaceae", "g__Sphingomonas", "s__Unclassified_Sphingomonas"]}},{"id": "otu11722", "metadata": {"taxonomy": ["k__Bacteria", "p__Firmicutes", "c__Clostridia", "o__Clostridiales", "f__[Tissierellaceae]", "g__Peptoniphilus", "s__Unclassified_Peptoniphilus"]}},{"id": "otu3501", "metadata": {"taxonomy": ["k__Bacteria", "p__Proteobacteria", "c__Gammaproteobacteria", "o__Pseudomonadales", "f__Moraxellaceae", "g__Acinetobacter", "s__Unclassified_Acinetobacter"]}},{"id": "otu1169", "metadata": {"taxonomy": ["k__Bacteria", "p__Proteobacteria", "c__Betaproteobacteria", "o__Burkholderiales", "f__Oxalobacteraceae", "g__Herbaspirillum", "s__Unclassified_Herbaspirillum"]}},{"id": "otu6416", "metadata": {"taxonomy": ["k__Bacteria", "p__Proteobacteria", "c__Gammaproteobacteria", "o__Pasteurellales", "f__Pasteurellaceae", "g__Haemophilus", "s__Haemophilus_parainfluenzae"]}},{"id": "otu23176", "metadata": {"taxonomy": ["k__Bacteria", "p__Proteobacteria", "c__Betaproteobacteria", "o__Neisseriales", "f__Neisseriaceae", "g__Unclassified_Neisseriaceae", "s__Unclassified_Neisseriaceae"]}},{"id": "otu13401", "metadata": {"taxonomy": ["k__Bacteria", "p__Firmicutes", "c__Bacilli", "o__Lactobacillales", "f__Aerococcaceae", "g__Facklamia", "s__Unclassified_Facklamia"]}},{"id": "otu13223", "metadata": {"taxonomy": ["k__Bacteria", "p__Firmicutes", "c__Bacilli", "o__Lactobacillales", "f__Lactobacillaceae", "g__Lactobacillus", "s__Unclassified_Lactobacillus"]}},{"id": "otu4550", "metadata": {"taxonomy": ["k__Bacteria", "p__Proteobacteria", "c__Betaproteobacteria", "o__Rhodocyclales", "f__Rhodocyclaceae", "g__Zoogloea", "s__Unclassified_Zoogloea"]}},{"id": "otu23403", "metadata": {"taxonomy": ["k__Bacteria", "p__Proteobacteria", "c__Alphaproteobacteria", "o__Rhizobiales", "f__Unclassified_Rhizobiales", "g__Unclassified_Rhizobiales", "s__Unclassified_Rhizobiales"]}},{"id": "otu3415", "metadata": {"taxonomy": ["k__Bacteria", "p__Firmicutes", "c__Clostridia", "o__Clostridiales", "f__Clostridiaceae", "g__Clostridium", "s__Unclassified_Clostridium"]}},{"id": "otu11621", "metadata": {"taxonomy": ["k__Bacteria", "p__Firmicutes", "c__Clostridia", "o__Clostridiales", "f__[Tissierellaceae]", "g__Peptoniphilus", "s__Unclassified_Peptoniphilus"]}},{"id": "otu10489", "metadata": {"taxonomy": ["k__Bacteria", "p__Proteobacteria", "c__Gammaproteobacteria", "o__Pseudomonadales", "f__Moraxellaceae", "g__Acinetobacter", "s__Acinetobacter_rhizosphaerae"]}},{"id": "otu15230", "metadata": {"taxonomy": ["k__Bacteria", "p__Proteobacteria", "c__Alphaproteobacteria", "o__Caulobacterales", "f__Caulobacteraceae", "g__Unclassified_Caulobacteraceae", "s__Unclassified_Caulobacteraceae"]}},{"id": "otu1596", "metadata": {"taxonomy": ["k__Bacteria", "p__Firmicutes", "c__Clostridia", "o__Clostridiales", "f__Clostridiaceae", "g__Clostridium", "s__Unclassified_Clostridium"]}},{"id": "otu17052", "metadata": {"taxonomy": ["k__Bacteria", "p__Firmicutes", "c__Bacilli", "o__Bacillales", "f__Planococcaceae", "g__Unclassified_Planococcaceae", "s__Unclassified_Planococcaceae"]}},{"id": "otu10949", "metadata": {"taxonomy": ["k__Bacteria", "p__Firmicutes", "c__Clostridia", "o__Clostridiales", "f__Peptostreptococcaceae", "g__Unclassified_Peptostreptococcaceae", "s__Unclassified_Peptostreptococcaceae"]}},{"id": "otu23133", "metadata": {"taxonomy": ["k__Bacteria", "p__Proteobacteria", "c__Alphaproteobacteria", "o__Rhizobiales", "f__Methylobacteriaceae", "g__Methylobacterium", "s__Unclassified_Methylobacterium"]}},{"id": "otu14226", "metadata": {"taxonomy": ["k__Bacteria", "p__Proteobacteria", "c__Alphaproteobacteria", "o__Sphingomonadales", "f__Unclassified_Sphingomonadales", "g__Unclassified_Sphingomonadales", "s__Unclassified_Sphingomonadales"]}},{"id": "otu18945", "metadata": {"taxonomy": ["k__Bacteria", "p__Firmicutes", "c__Clostridia", "o__Clostridiales", "f__Clostridiaceae", "g__Clostridium", "s__Unclassified_Clostridium"]}},{"id": "otu13731", "metadata": {"taxonomy": ["k__Bacteria", "p__Actinobacteria", "c__Actinobacteria", "o__Bifidobacteriales", "f__Bifidobacteriaceae", "g__Bifidobacterium", "s__Bifidobacterium_longum"]}},{"id": "otu5833", "metadata": {"taxonomy": ["k__Bacteria", "p__Firmicutes", "c__Clostridia", "o__Clostridiales", "f__Clostridiaceae", "g__Clostridium", "s__Unclassified_Clostridium"]}},{"id": "otu439", "metadata": {"taxonomy": ["k__Bacteria", "p__Firmicutes", "c__Clostridia", "o__Clostridiales", "f__Lachnospiraceae", "g__Unclassified_Lachnospiraceae", "s__Unclassified_Lachnospiraceae"]}},{"id": "otu578", "metadata": {"taxonomy": ["k__Bacteria", "p__Actinobacteria", "c__Actinobacteria", "o__Actinomycetales", "f__Actinomycetaceae", "g__Unclassified_Actinomycetaceae", "s__Unclassified_Actinomycetaceae"]}},{"id": "otu22009", "metadata": {"taxonomy": ["k__Bacteria", "p__Proteobacteria", "c__Deltaproteobacteria", "o__Desulfovibrionales", "f__Desulfovibrionaceae", "g__Unclassified_Desulfovibrionaceae", "s__Unclassified_Desulfovibrionaceae"]}},{"id": "otu3533", "metadata": {"taxonomy": ["k__Bacteria", "p__Bacteroidetes", "c__Bacteroidia", "o__Bacteroidales", "f__Porphyromonadaceae", "g__Porphyromonas", "s__Unclassified_Porphyromonas"]}},{"id": "otu14885", "metadata": {"taxonomy": ["k__Bacteria", "p__Tenericutes", "c__Mollicutes", "o__Acholeplasmatales", "f__Acholeplasmataceae", "g__Acholeplasma", "s__Unclassified_Acholeplasma"]}},{"id": "otu16721", "metadata": {"taxonomy": ["k__Bacteria", "p__Firmicutes", "c__Clostridia", "o__Clostridiales", "f__Ruminococcaceae", "g__Unclassified_Ruminococcaceae", "s__Unclassified_Ruminococcaceae"]}},{"id": "otu10201", "metadata": {"taxonomy": ["k__Bacteria", "p__GN02", "c__3BR-5F", "o__Unclassified_3BR-5F", "f__Unclassified_3BR-5F", "g__Unclassified_3BR-5F", "s__Unclassified_3BR-5F"]}},{"id": "otu3130", "metadata": {"taxonomy": ["k__Bacteria", "p__Proteobacteria", "c__Gammaproteobacteria", "o__Pseudomonadales", "f__Moraxellaceae", "g__Enhydrobacter", "s__Unclassified_Enhydrobacter"]}},{"id": "otu20014", "metadata": {"taxonomy": ["k__Bacteria", "p__Actinobacteria", "c__Actinobacteria", "o__Actinomycetales", "f__Micrococcaceae", "g__Arthrobacter", "s__Unclassified_Arthrobacter"]}},{"id": "otu12241", "metadata": {"taxonomy": ["k__Bacteria", "p__Proteobacteria", "c__Alphaproteobacteria", "o__Rhizobiales", "f__Bradyrhizobiaceae", "g__Unclassified_Bradyrhizobiaceae", "s__Unclassified_Bradyrhizobiaceae"]}},{"id": "otu16836", "metadata": {"taxonomy": ["k__Bacteria", "p__Actinobacteria", "c__Actinobacteria", "o__Actinomycetales", "f__Actinomycetaceae", "g__Actinomyces", "s__Unclassified_Actinomyces"]}},{"id": "otu11892", "metadata": {"taxonomy": ["k__Bacteria", "p__Bacteroidetes", "c__Bacteroidia", "o__Bacteroidales", "f__Porphyromonadaceae", "g__Porphyromonas", "s__Unclassified_Porphyromonas"]}},{"id": "otu7114", "metadata": {"taxonomy": ["k__Bacteria", "p__Actinobacteria", "c__Actinobacteria", "o__Actinomycetales", "f__Actinomycetaceae", "g__Actinomyces", "s__Unclassified_Actinomyces"]}},{"id": "otu14366", "metadata": {"taxonomy": ["k__Bacteria", "p__Proteobacteria", "c__Alphaproteobacteria", "o__Rhizobiales", "f__Methylobacteriaceae", "g__Unclassified_Methylobacteriaceae", "s__Unclassified_Methylobacteriaceae"]}},{"id": "otu23769", "metadata": {"taxonomy": ["k__Bacteria", "p__Proteobacteria", "c__Alphaproteobacteria", "o__Rhizobiales", "f__Methylobacteriaceae", "g__Methylobacterium", "s__Unclassified_Methylobacterium"]}},{"id": "otu948", "metadata": {"taxonomy": ["k__Bacteria", "p__Firmicutes", "c__Bacilli", "o__Lactobacillales", "f__Aerococcaceae", "g__Facklamia", "s__Unclassified_Facklamia"]}},{"id": "otu12246", "metadata": {"taxonomy": ["k__Bacteria", "p__Firmicutes", "c__Clostridia", "o__Clostridiales", "f__Lachnospiraceae", "g__Coprococcus", "s__Unclassified_Coprococcus"]}},{"id": "otu22012", "metadata": {"taxonomy": ["k__Bacteria", "p__Proteobacteria", "c__Alphaproteobacteria", "o__Rhizobiales", "f__Methylobacteriaceae", "g__Unclassified_Methylobacteriaceae", "s__Unclassified_Methylobacteriaceae"]}},{"id": "otu476", "metadata": {"taxonomy": ["k__Bacteria", "p__Actinobacteria", "c__Actinobacteria", "o__Actinomycetales", "f__Corynebacteriaceae", "g__Corynebacterium", "s__Unclassified_Corynebacterium"]}},{"id": "otu5339", "metadata": {"taxonomy": ["k__Bacteria", "p__Firmicutes", "c__Clostridia", "o__Clostridiales", "f__Lachnospiraceae", "g__Blautia", "s__Blautia_producta"]}},{"id": "otu5583", "metadata": {"taxonomy": ["k__Bacteria", "p__Bacteroidetes", "c__Bacteroidia", "o__Bacteroidales", "f__Bacteroidaceae", "g__5-7N15", "s__Unclassified_5-7N15"]}},{"id": "otu17594", "metadata": {"taxonomy": ["k__Bacteria", "p__Firmicutes", "c__Clostridia", "o__Clostridiales", "f__Peptococcaceae", "g__Unclassified_Peptococcaceae", "s__Unclassified_Peptococcaceae"]}},{"id": "otu22053", "metadata": {"taxonomy": ["k__Bacteria", "p__Firmicutes", "c__Clostridia", "o__Clostridiales", "f__Peptococcaceae", "g__Peptococcus", "s__Unclassified_Peptococcus"]}},{"id": "otu7998", "metadata": {"taxonomy": ["k__Bacteria", "p__Actinobacteria", "c__Actinobacteria", "o__Actinomycetales", "f__Microbacteriaceae", "g__Microbacterium", "s__Unclassified_Microbacterium"]}},{"id": "otu18482", "metadata": {"taxonomy": ["k__Bacteria", "p__Proteobacteria", "c__Gammaproteobacteria", "o__Xanthomonadales", "f__Sinobacteraceae", "g__Unclassified_Sinobacteraceae", "s__Unclassified_Sinobacteraceae"]}},{"id": "otu11161", "metadata": {"taxonomy": ["k__Bacteria", "p__Actinobacteria", "c__Actinobacteria", "o__Actinomycetales", "f__Corynebacteriaceae", "g__Corynebacterium", "s__Unclassified_Corynebacterium"]}},{"id": "otu17338", "metadata": {"taxonomy": ["k__Bacteria", "p__Proteobacteria", "c__Gammaproteobacteria", "o__Aeromonadales", "f__Aeromonadaceae", "g__Unclassified_Aeromonadaceae", "s__Unclassified_Aeromonadaceae"]}},{"id": "otu8864", "metadata": {"taxonomy": ["k__Bacteria", "p__Firmicutes", "c__Clostridia", "o__Clostridiales", "f__Clostridiaceae", "g__Clostridium", "s__Unclassified_Clostridium"]}},{"id": "otu10707", "metadata": {"taxonomy": ["k__Bacteria", "p__Firmicutes", "c__Clostridia", "o__Clostridiales", "f__Veillonellaceae", "g__Dialister", "s__Unclassified_Dialister"]}},{"id": "otu23281", "metadata": {"taxonomy": ["k__Bacteria", "p__Proteobacteria", "c__Gammaproteobacteria", "o__Pseudomonadales", "f__Pseudomonadaceae", "g__Pseudomonas", "s__Unclassified_Pseudomonas"]}},{"id": "otu15004", "metadata": {"taxonomy": ["k__Bacteria", "p__Bacteroidetes", "c__Cytophagia", "o__Cytophagales", "f__Cytophagaceae", "g__Hymenobacter", "s__Unclassified_Hymenobacter"]}},{"id": "otu19196", "metadata": {"taxonomy": ["k__Bacteria", "p__Actinobacteria", "c__Actinobacteria", "o__Actinomycetales", "f__Streptomycetaceae", "g__Streptomyces", "s__Streptomyces_exfoliatus"]}},{"id": "otu12980", "metadata": {"taxonomy": ["k__Bacteria", "p__Firmicutes", "c__Clostridia", "o__Clostridiales", "f__Clostridiaceae", "g__Clostridium", "s__Unclassified_Clostridium"]}},{"id": "otu1360", "metadata": {"taxonomy": ["k__Bacteria", "p__Bacteroidetes", "c__Bacteroidia", "o__Bacteroidales", "f__Rikenellaceae", "g__Blvii28", "s__Unclassified_Blvii28"]}},{"id": "otu19946", "metadata": {"taxonomy": ["k__Bacteria", "p__Firmicutes", "c__Clostridia", "o__Clostridiales", "f__Lachnospiraceae", "g__Dorea", "s__Unclassified_Dorea"]}},{"id": "otu4709", "metadata": {"taxonomy": ["k__Bacteria", "p__Firmicutes", "c__Clostridia", "o__Clostridiales", "f__Unclassified_Clostridiales", "g__Unclassified_Clostridiales", "s__Unclassified_Clostridiales"]}},{"id": "otu18708", "metadata": {"taxonomy": ["k__Bacteria", "p__Cyanobacteria", "c__Chloroplast", "o__Streptophyta", "f__Unclassified_Streptophyta", "g__Unclassified_Streptophyta", "s__Unclassified_Streptophyta"]}},{"id": "otu14517", "metadata": {"taxonomy": ["k__Bacteria", "p__Firmicutes", "c__Clostridia", "o__Clostridiales", "f__[Tissierellaceae]", "g__GW-34", "s__Unclassified_GW-34"]}},{"id": "otu22263", "metadata": {"taxonomy": ["k__Bacteria", "p__Proteobacteria", "c__Gammaproteobacteria", "o__Pasteurellales", "f__Pasteurellaceae", "g__Actinobacillus", "s__Unclassified_Actinobacillus"]}},{"id": "otu19761", "metadata": {"taxonomy": ["k__Bacteria", "p__Firmicutes", "c__Bacilli", "o__Lactobacillales", "f__Aerococcaceae", "g__Unclassified_Aerococcaceae", "s__Unclassified_Aerococcaceae"]}},{"id": "otu23030", "metadata": {"taxonomy": ["k__Bacteria", "p__SR1", "c__Unclassified_SR1", "o__Unclassified_SR1", "f__Unclassified_SR1", "g__Unclassified_SR1", "s__Unclassified_SR1"]}},{"id": "otu9072", "metadata": {"taxonomy": ["k__Bacteria", "p__Proteobacteria", "c__Alphaproteobacteria", "o__Caulobacterales", "f__Caulobacteraceae", "g__Brevundimonas", "s__Brevundimonas_diminuta"]}},{"id": "otu1003", "metadata": {"taxonomy": ["k__Bacteria", "p__Firmicutes", "c__Clostridia", "o__Clostridiales", "f__Ruminococcaceae", "g__Faecalibacterium", "s__Faecalibacterium_prausnitzii"]}},{"id": "otu17703", "metadata": {"taxonomy": ["k__Bacteria", "p__Actinobacteria", "c__Actinobacteria", "o__Actinomycetales", "f__Nocardioidaceae", "g__Aeromicrobium", "s__Unclassified_Aeromicrobium"]}},{"id": "otu19882", "metadata": {"taxonomy": ["k__Bacteria", "p__Actinobacteria", "c__Actinobacteria", "o__Actinomycetales", "f__Brevibacteriaceae", "g__Brevibacterium", "s__Brevibacterium_aureum"]}},{"id": "otu17494", "metadata": {"taxonomy": ["k__Bacteria", "p__Proteobacteria", "c__Betaproteobacteria", "o__Neisseriales", "f__Neisseriaceae", "g__Unclassified_Neisseriaceae", "s__Unclassified_Neisseriaceae"]}},{"id": "otu11944", "metadata": {"taxonomy": ["k__Bacteria", "p__Planctomycetes", "c__Phycisphaerae", "o__Phycisphaerales", "f__Unclassified_Phycisphaerales", "g__Unclassified_Phycisphaerales", "s__Unclassified_Phycisphaerales"]}},{"id": "otu13793", "metadata": {"taxonomy": ["k__Bacteria", "p__Proteobacteria", "c__Epsilonproteobacteria", "o__Campylobacterales", "f__Campylobacteraceae", "g__Campylobacter", "s__Unclassified_Campylobacter"]}},{"id": "otu10471", "metadata": {"taxonomy": ["k__Bacteria", "p__Firmicutes", "c__Bacilli", "o__Lactobacillales", "f__Streptococcaceae", "g__Streptococcus", "s__Streptococcus_equi"]}},{"id": "otu2991", "metadata": {"taxonomy": ["k__Bacteria", "p__Bacteroidetes", "c__Flavobacteriia", "o__Flavobacteriales", "f__Flavobacteriaceae", "g__Unclassified_Flavobacteriaceae", "s__Unclassified_Flavobacteriaceae"]}},{"id": "otu1458", "metadata": {"taxonomy": ["k__Bacteria", "p__Firmicutes", "c__Clostridia", "o__Clostridiales", "f__Peptostreptococcaceae", "g__Unclassified_Peptostreptococcaceae", "s__Unclassified_Peptostreptococcaceae"]}},{"id": "otu3359", "metadata": {"taxonomy": ["k__Bacteria", "p__Cyanobacteria", "c__4C0d-2", "o__MLE1-12", "f__Unclassified_MLE1-12", "g__Unclassified_MLE1-12", "s__Unclassified_MLE1-12"]}},{"id": "otu108", "metadata": {"taxonomy": ["k__Bacteria", "p__Firmicutes", "c__Clostridia", "o__Clostridiales", "f__Unclassified_Clostridiales", "g__Unclassified_Clostridiales", "s__Unclassified_Clostridiales"]}},{"id": "otu6341", "metadata": {"taxonomy": ["k__Bacteria", "p__Proteobacteria", "c__Alphaproteobacteria", "o__Rhizobiales", "f__Bradyrhizobiaceae", "g__Unclassified_Bradyrhizobiaceae", "s__Unclassified_Bradyrhizobiaceae"]}},{"id": "otu20567", "metadata": {"taxonomy": ["k__Bacteria", "p__Firmicutes", "c__Clostridia", "o__Clostridiales", "f__[Tissierellaceae]", "g__ph2", "s__Unclassified_ph2"]}},{"id": "otu22301", "metadata": {"taxonomy": ["k__Bacteria", "p__Firmicutes", "c__Bacilli", "o__Lactobacillales", "f__Aerococcaceae", "g__Facklamia", "s__Unclassified_Facklamia"]}},{"id": "otu3453", "metadata": {"taxonomy": ["k__Bacteria", "p__Proteobacteria", "c__Alphaproteobacteria", "o__Rhizobiales", "f__Unclassified_Rhizobiales", "g__Unclassified_Rhizobiales", "s__Unclassified_Rhizobiales"]}},{"id": "otu7996", "metadata": {"taxonomy": ["k__Bacteria", "p__Firmicutes", "c__Bacilli", "o__Lactobacillales", "f__Aerococcaceae", "g__Alloiococcus", "s__Unclassified_Alloiococcus"]}},{"id": "otu4146", "metadata": {"taxonomy": ["k__Bacteria", "p__Fusobacteria", "c__Fusobacteriia", "o__Fusobacteriales", "f__Leptotrichiaceae", "g__Unclassified_Leptotrichiaceae", "s__Unclassified_Leptotrichiaceae"]}},{"id": "otu15298", "metadata": {"taxonomy": ["k__Bacteria", "p__Proteobacteria", "c__Alphaproteobacteria", "o__Rhizobiales", "f__Rhizobiaceae", "g__Rhizobium", "s__Unclassified_Rhizobium"]}},{"id": "otu23172", "metadata": {"taxonomy": ["k__Bacteria", "p__Proteobacteria", "c__Betaproteobacteria", "o__Burkholderiales", "f__Comamonadaceae", "g__Comamonas", "s__Unclassified_Comamonas"]}},{"id": "otu13578", "metadata": {"taxonomy": ["k__Bacteria", "p__Fusobacteria", "c__Fusobacteriia", "o__Fusobacteriales", "f__Leptotrichiaceae", "g__Unclassified_Leptotrichiaceae", "s__Unclassified_Leptotrichiaceae"]}},{"id": "otu19776", "metadata": {"taxonomy": ["k__Bacteria", "p__Firmicutes", "c__Clostridia", "o__Clostridiales", "f__Unclassified_Clostridiales", "g__Unclassified_Clostridiales", "s__Unclassified_Clostridiales"]}},{"id": "otu3847", "metadata": {"taxonomy": ["k__Bacteria", "p__Firmicutes", "c__Clostridia", "o__Clostridiales", "f__[Tissierellaceae]", "g__Unclassified_[Tissierellaceae]", "s__Unclassified_[Tissierellaceae]"]}},{"id": "otu18910", "metadata": {"taxonomy": ["k__Bacteria", "p__Firmicutes", "c__Clostridia", "o__Clostridiales", "f__Ruminococcaceae", "g__Unclassified_Ruminococcaceae", "s__Unclassified_Ruminococcaceae"]}},{"id": "otu15192", "metadata": {"taxonomy": ["k__Bacteria", "p__Proteobacteria", "c__Betaproteobacteria", "o__Burkholderiales", "f__Comamonadaceae", "g__Unclassified_Comamonadaceae", "s__Unclassified_Comamonadaceae"]}},{"id": "otu3313", "metadata": {"taxonomy": ["k__Bacteria", "p__Firmicutes", "c__Clostridia", "o__Clostridiales", "f__Lachnospiraceae", "g__Blautia", "s__Unclassified_Blautia"]}},{"id": "otu9376", "metadata": {"taxonomy": ["k__Bacteria", "p__Bacteroidetes", "c__Bacteroidia", "o__Bacteroidales", "f__Unclassified_Bacteroidales", "g__Unclassified_Bacteroidales", "s__Unclassified_Bacteroidales"]}},{"id": "otu19410", "metadata": {"taxonomy": ["k__Bacteria", "p__Firmicutes", "c__Clostridia", "o__Clostridiales", "f__Peptostreptococcaceae", "g__Peptostreptococcus", "s__Peptostreptococcus_anaerobius"]}},{"id": "otu21204", "metadata": {"taxonomy": ["k__Bacteria", "p__Proteobacteria", "c__Epsilonproteobacteria", "o__Campylobacterales", "f__Campylobacteraceae", "g__Campylobacter", "s__Campylobacter_ureolyticus"]}},{"id": "otu14674", "metadata": {"taxonomy": ["k__Bacteria", "p__Proteobacteria", "c__Deltaproteobacteria", "o__Desulfovibrionales", "f__Desulfovibrionaceae", "g__Bilophila", "s__Unclassified_Bilophila"]}},{"id": "otu10710", "metadata": {"taxonomy": ["k__Bacteria", "p__Firmicutes", "c__Clostridia", "o__Clostridiales", "f__[Tissierellaceae]", "g__Unclassified_[Tissierellaceae]", "s__Unclassified_[Tissierellaceae]"]}},{"id": "otu19695", "metadata": {"taxonomy": ["k__Bacteria", "p__Proteobacteria", "c__Betaproteobacteria", "o__Burkholderiales", "f__Comamonadaceae", "g__Unclassified_Comamonadaceae", "s__Unclassified_Comamonadaceae"]}},{"id": "otu22383", "metadata": {"taxonomy": ["k__Bacteria", "p__Firmicutes", "c__Clostridia", "o__Clostridiales", "f__Lachnospiraceae", "g__Dorea", "s__Unclassified_Dorea"]}},{"id": "otu9009", "metadata": {"taxonomy": ["k__Bacteria", "p__Firmicutes", "c__Bacilli", "o__Bacillales", "f__Bacillaceae", "g__Bacillus", "s__Unclassified_Bacillus"]}},{"id": "otu14987", "metadata": {"taxonomy": ["k__Bacteria", "p__Firmicutes", "c__Clostridia", "o__Clostridiales", "f__[Tissierellaceae]", "g__Unclassified_[Tissierellaceae]", "s__Unclassified_[Tissierellaceae]"]}},{"id": "otu1207", "metadata": {"taxonomy": ["k__Bacteria", "p__Firmicutes", "c__Bacilli", "o__Bacillales", "f__Bacillaceae", "g__Geobacillus", "s__Unclassified_Geobacillus"]}},{"id": "otu3163", "metadata": {"taxonomy": ["k__Bacteria", "p__Firmicutes", "c__Clostridia", "o__Clostridiales", "f__[Acidaminobacteraceae]", "g__Fusibacter", "s__Unclassified_Fusibacter"]}},{"id": "otu5527", "metadata": {"taxonomy": ["k__Bacteria", "p__Firmicutes", "c__Clostridia", "o__Clostridiales", "f__[Acidaminobacteraceae]", "g__Fusibacter", "s__Unclassified_Fusibacter"]}},{"id": "otu3065", "metadata": {"taxonomy": ["k__Bacteria", "p__Firmicutes", "c__Clostridia", "o__Clostridiales", "f__Lachnospiraceae", "g__Unclassified_Lachnospiraceae", "s__Unclassified_Lachnospiraceae"]}},{"id": "otu13826", "metadata": {"taxonomy": ["k__Bacteria", "p__Firmicutes", "c__Clostridia", "o__Clostridiales", "f__[Tissierellaceae]", "g__Anaerococcus", "s__Unclassified_Anaerococcus"]}},{"id": "otu3834", "metadata": {"taxonomy": ["k__Bacteria", "p__Actinobacteria", "c__Actinobacteria", "o__Actinomycetales", "f__Propionibacteriaceae", "g__Propionibacterium", "s__Propionibacterium_acnes"]}},{"id": "otu9841", "metadata": {"taxonomy": ["k__Bacteria", "p__Bacteroidetes", "c__Bacteroidia", "o__Bacteroidales", "f__Porphyromonadaceae", "g__Porphyromonas", "s__Unclassified_Porphyromonas"]}},{"id": "otu5020", "metadata": {"taxonomy": ["k__Bacteria", "p__Bacteroidetes", "c__Bacteroidia", "o__Bacteroidales", "f__Porphyromonadaceae", "g__Porphyromonas", "s__Unclassified_Porphyromonas"]}},{"id": "otu11884", "metadata": {"taxonomy": ["k__Bacteria", "p__Bacteroidetes", "c__[Saprospirae]", "o__[Saprospirales]", "f__Chitinophagaceae", "g__Sediminibacterium", "s__Unclassified_Sediminibacterium"]}},{"id": "otu12088", "metadata": {"taxonomy": ["k__Bacteria", "p__Firmicutes", "c__Bacilli", "o__Lactobacillales", "f__Aerococcaceae", "g__Facklamia", "s__Unclassified_Facklamia"]}},{"id": "otu15727", "metadata": {"taxonomy": ["k__Bacteria", "p__Firmicutes", "c__Clostridia", "o__Clostridiales", "f__Ruminococcaceae", "g__Ruminococcus", "s__Unclassified_Ruminococcus"]}},{"id": "otu9067", "metadata": {"taxonomy": ["k__Bacteria", "p__Proteobacteria", "c__Gammaproteobacteria", "o__Xanthomonadales", "f__Xanthomonadaceae", "g__Unclassified_Xanthomonadaceae", "s__Unclassified_Xanthomonadaceae"]}},{"id": "otu7808", "metadata": {"taxonomy": ["k__Bacteria", "p__Firmicutes", "c__Bacilli", "o__Lactobacillales", "f__Aerococcaceae", "g__Facklamia", "s__Unclassified_Facklamia"]}},{"id": "otu14777", "metadata": {"taxonomy": ["k__Bacteria", "p__Firmicutes", "c__Bacilli", "o__Lactobacillales", "f__Aerococcaceae", "g__Facklamia", "s__Unclassified_Facklamia"]}},{"id": "otu15913", "metadata": {"taxonomy": ["k__Bacteria", "p__Firmicutes", "c__Clostridia", "o__Clostridiales", "f__Ruminococcaceae", "g__Unclassified_Ruminococcaceae", "s__Unclassified_Ruminococcaceae"]}},{"id": "otu13026", "metadata": {"taxonomy": ["k__Bacteria", "p__Proteobacteria", "c__Deltaproteobacteria", "o__Myxococcales", "f__Myxococcaceae", "g__Unclassified_Myxococcaceae", "s__Unclassified_Myxococcaceae"]}},{"id": "otu3560", "metadata": {"taxonomy": ["k__Bacteria", "p__Verrucomicrobia", "c__Verrucomicrobiae", "o__Verrucomicrobiales", "f__Verrucomicrobiaceae", "g__Akkermansia", "s__Unclassified_Akkermansia"]}},{"id": "otu7155", "metadata": {"taxonomy": ["k__Bacteria", "p__Proteobacteria", "c__Deltaproteobacteria", "o__Myxococcales", "f__Myxococcaceae", "g__Unclassified_Myxococcaceae", "s__Unclassified_Myxococcaceae"]}},{"id": "otu2759", "metadata": {"taxonomy": ["k__Bacteria", "p__Bacteroidetes", "c__[Saprospirae]", "o__[Saprospirales]", "f__Chitinophagaceae", "g__Flavisolibacter", "s__Unclassified_Flavisolibacter"]}},{"id": "otu23249", "metadata": {"taxonomy": ["k__Bacteria", "p__Proteobacteria", "c__Alphaproteobacteria", "o__Caulobacterales", "f__Caulobacteraceae", "g__Unclassified_Caulobacteraceae", "s__Unclassified_Caulobacteraceae"]}},{"id": "otu1770", "metadata": {"taxonomy": ["k__Bacteria", "p__Firmicutes", "c__Clostridia", "o__Clostridiales", "f__Unclassified_Clostridiales", "g__Unclassified_Clostridiales", "s__Unclassified_Clostridiales"]}},{"id": "otu18510", "metadata": {"taxonomy": ["k__Bacteria", "p__[Thermi]", "c__Deinococci", "o__Deinococcales", "f__Deinococcaceae", "g__Deinococcus", "s__Unclassified_Deinococcus"]}},{"id": "otu634", "metadata": {"taxonomy": ["k__Bacteria", "p__Firmicutes", "c__Clostridia", "o__Clostridiales", "f__Unclassified_Clostridiales", "g__Unclassified_Clostridiales", "s__Unclassified_Clostridiales"]}},{"id": "otu11694", "metadata": {"taxonomy": ["k__Bacteria", "p__Firmicutes", "c__Clostridia", "o__Clostridiales", "f__Ruminococcaceae", "g__Faecalibacterium", "s__Faecalibacterium_prausnitzii"]}},{"id": "otu12323", "metadata": {"taxonomy": ["k__Bacteria", "p__Bacteroidetes", "c__Bacteroidia", "o__Bacteroidales", "f__Porphyromonadaceae", "g__Porphyromonas", "s__Unclassified_Porphyromonas"]}},{"id": "otu4227", "metadata": {"taxonomy": ["k__Bacteria", "p__Cyanobacteria", "c__4C0d-2", "o__MLE1-12", "f__Unclassified_MLE1-12", "g__Unclassified_MLE1-12", "s__Unclassified_MLE1-12"]}},{"id": "otu21544", "metadata": {"taxonomy": ["k__Bacteria", "p__Verrucomicrobia", "c__Verrucomicrobiae", "o__Verrucomicrobiales", "f__Verrucomicrobiaceae", "g__Akkermansia", "s__Unclassified_Akkermansia"]}},{"id": "otu7591", "metadata": {"taxonomy": ["k__Bacteria", "p__Proteobacteria", "c__Epsilonproteobacteria", "o__Campylobacterales", "f__Campylobacteraceae", "g__Sulfurospirillum", "s__Unclassified_Sulfurospirillum"]}},{"id": "otu7326", "metadata": {"taxonomy": ["k__Bacteria", "p__Proteobacteria", "c__Betaproteobacteria", "o__Burkholderiales", "f__Comamonadaceae", "g__Unclassified_Comamonadaceae", "s__Unclassified_Comamonadaceae"]}},{"id": "otu19181", "metadata": {"taxonomy": ["k__Bacteria", "p__Bacteroidetes", "c__Bacteroidia", "o__Bacteroidales", "f__Rikenellaceae", "g__Unclassified_Rikenellaceae", "s__Unclassified_Rikenellaceae"]}},{"id": "otu5934", "metadata": {"taxonomy": ["k__Bacteria", "p__Firmicutes", "c__Clostridia", "o__Clostridiales", "f__Unclassified_Clostridiales", "g__Unclassified_Clostridiales", "s__Unclassified_Clostridiales"]}},{"id": "otu8990", "metadata": {"taxonomy": ["k__Bacteria", "p__Proteobacteria", "c__Alphaproteobacteria", "o__Caulobacterales", "f__Caulobacteraceae", "g__Unclassified_Caulobacteraceae", "s__Unclassified_Caulobacteraceae"]}},{"id": "otu12525", "metadata": {"taxonomy": ["k__Bacteria", "p__Proteobacteria", "c__Epsilonproteobacteria", "o__Campylobacterales", "f__Campylobacteraceae", "g__Campylobacter", "s__Unclassified_Campylobacter"]}},{"id": "otu13880", "metadata": {"taxonomy": ["k__Bacteria", "p__Firmicutes", "c__Clostridia", "o__Clostridiales", "f__Peptostreptococcaceae", "g__Filifactor", "s__Unclassified_Filifactor"]}},{"id": "otu10243", "metadata": {"taxonomy": ["k__Bacteria", "p__Proteobacteria", "c__Alphaproteobacteria", "o__Rhodospirillales", "f__Acetobacteraceae", "g__Unclassified_Acetobacteraceae", "s__Unclassified_Acetobacteraceae"]}},{"id": "otu507", "metadata": {"taxonomy": ["k__Bacteria", "p__Fusobacteria", "c__Fusobacteriia", "o__Fusobacteriales", "f__Fusobacteriaceae", "g__Fusobacterium", "s__Unclassified_Fusobacterium"]}},{"id": "otu21822", "metadata": {"taxonomy": ["k__Bacteria", "p__Firmicutes", "c__Clostridia", "o__Clostridiales", "f__Ruminococcaceae", "g__Unclassified_Ruminococcaceae", "s__Unclassified_Ruminococcaceae"]}},{"id": "otu11421", "metadata": {"taxonomy": ["k__Bacteria", "p__Actinobacteria", "c__Rubrobacteria", "o__Rubrobacterales", "f__Rubrobacteraceae", "g__Rubrobacter", "s__Unclassified_Rubrobacter"]}},{"id": "otu10907", "metadata": {"taxonomy": ["k__Bacteria", "p__Firmicutes", "c__Clostridia", "o__Clostridiales", "f__Unclassified_Clostridiales", "g__Unclassified_Clostridiales", "s__Unclassified_Clostridiales"]}},{"id": "otu11775", "metadata": {"taxonomy": ["k__Bacteria", "p__Proteobacteria", "c__Alphaproteobacteria", "o__Caulobacterales", "f__Caulobacteraceae", "g__Unclassified_Caulobacteraceae", "s__Unclassified_Caulobacteraceae"]}},{"id": "otu12733", "metadata": {"taxonomy": ["k__Bacteria", "p__Spirochaetes", "c__Spirochaetes", "o__Spirochaetales", "f__Spirochaetaceae", "g__Treponema", "s__Unclassified_Treponema"]}},{"id": "otu2364", "metadata": {"taxonomy": ["k__Bacteria", "p__Proteobacteria", "c__Gammaproteobacteria", "o__Pseudomonadales", "f__Pseudomonadaceae", "g__Pseudomonas", "s__Pseudomonas_stutzeri"]}},{"id": "otu4259", "metadata": {"taxonomy": ["k__Bacteria", "p__Firmicutes", "c__Clostridia", "o__Clostridiales", "f__Unclassified_Clostridiales", "g__Unclassified_Clostridiales", "s__Unclassified_Clostridiales"]}},{"id": "otu19554", "metadata": {"taxonomy": ["k__Bacteria", "p__Firmicutes", "c__Clostridia", "o__Clostridiales", "f__Ruminococcaceae", "g__Unclassified_Ruminococcaceae", "s__Unclassified_Ruminococcaceae"]}},{"id": "otu3720", "metadata": {"taxonomy": ["k__Bacteria", "p__Bacteroidetes", "c__Bacteroidia", "o__Bacteroidales", "f__Bacteroidaceae", "g__Bacteroides", "s__Bacteroides_barnesiae"]}},{"id": "otu1883", "metadata": {"taxonomy": ["k__Bacteria", "p__Verrucomicrobia", "c__Verrucomicrobiae", "o__Verrucomicrobiales", "f__Verrucomicrobiaceae", "g__Akkermansia", "s__Unclassified_Akkermansia"]}},{"id": "otu2265", "metadata": {"taxonomy": ["k__Bacteria", "p__Proteobacteria", "c__Alphaproteobacteria", "o__Rhizobiales", "f__Rhizobiaceae", "g__Agrobacterium", "s__Unclassified_Agrobacterium"]}},{"id": "otu21271", "metadata": {"taxonomy": ["k__Bacteria", "p__Tenericutes", "c__Mollicutes", "o__Mycoplasmatales", "f__Mycoplasmataceae", "g__Mycoplasma", "s__Unclassified_Mycoplasma"]}},{"id": "otu6338", "metadata": {"taxonomy": ["k__Bacteria", "p__Bacteroidetes", "c__Flavobacteriia", "o__Flavobacteriales", "f__[Weeksellaceae]", "g__Cloacibacterium", "s__Unclassified_Cloacibacterium"]}},{"id": "otu15485", "metadata": {"taxonomy": ["k__Bacteria", "p__Proteobacteria", "c__Alphaproteobacteria", "o__Sphingomonadales", "f__Sphingomonadaceae", "g__Sphingobium", "s__Unclassified_Sphingobium"]}},{"id": "otu12057", "metadata": {"taxonomy": ["k__Bacteria", "p__Proteobacteria", "c__Gammaproteobacteria", "o__Enterobacteriales", "f__Enterobacteriaceae", "g__Unclassified_Enterobacteriaceae", "s__Unclassified_Enterobacteriaceae"]}},{"id": "otu23468", "metadata": {"taxonomy": ["k__Bacteria", "p__Firmicutes", "c__Clostridia", "o__Clostridiales", "f__Unclassified_Clostridiales", "g__Unclassified_Clostridiales", "s__Unclassified_Clostridiales"]}},{"id": "otu23194", "metadata": {"taxonomy": ["k__Bacteria", "p__Firmicutes", "c__Clostridia", "o__Clostridiales", "f__Lachnospiraceae", "g__Unclassified_Lachnospiraceae", "s__Unclassified_Lachnospiraceae"]}},{"id": "otu8138", "metadata": {"taxonomy": ["k__Bacteria", "p__Firmicutes", "c__Clostridia", "o__Clostridiales", "f__[Tissierellaceae]", "g__GW-34", "s__Unclassified_GW-34"]}},{"id": "otu7845", "metadata": {"taxonomy": ["k__Bacteria", "p__Firmicutes", "c__Clostridia", "o__Clostridiales", "f__Ruminococcaceae", "g__Unclassified_Ruminococcaceae", "s__Unclassified_Ruminococcaceae"]}},{"id": "otu17301", "metadata": {"taxonomy": ["k__Bacteria", "p__Actinobacteria", "c__Actinobacteria", "o__Actinomycetales", "f__Propionibacteriaceae", "g__Unclassified_Propionibacteriaceae", "s__Unclassified_Propionibacteriaceae"]}},{"id": "otu8908", "metadata": {"taxonomy": ["k__Bacteria", "p__Proteobacteria", "c__Gammaproteobacteria", "o__Pseudomonadales", "f__Pseudomonadaceae", "g__Pseudomonas", "s__Unclassified_Pseudomonas"]}},{"id": "otu7954", "metadata": {"taxonomy": ["k__Bacteria", "p__Proteobacteria", "c__Betaproteobacteria", "o__Rhodocyclales", "f__Rhodocyclaceae", "g__Zoogloea", "s__Unclassified_Zoogloea"]}},{"id": "otu15666", "metadata": {"taxonomy": ["k__Bacteria", "p__Firmicutes", "c__Erysipelotrichi", "o__Erysipelotrichales", "f__Erysipelotrichaceae", "g__Bulleidia", "s__Unclassified_Bulleidia"]}},{"id": "otu22721", "metadata": {"taxonomy": ["k__Bacteria", "p__Firmicutes", "c__Bacilli", "o__Lactobacillales", "f__Lactobacillaceae", "g__Lactobacillus", "s__Unclassified_Lactobacillus"]}},{"id": "otu16775", "metadata": {"taxonomy": ["k__Bacteria", "p__Acidobacteria", "c__Solibacteres", "o__Solibacterales", "f__Unclassified_Solibacterales", "g__Unclassified_Solibacterales", "s__Unclassified_Solibacterales"]}},{"id": "otu5988", "metadata": {"taxonomy": ["k__Bacteria", "p__Proteobacteria", "c__Betaproteobacteria", "o__SC-I-84", "f__Unclassified_SC-I-84", "g__Unclassified_SC-I-84", "s__Unclassified_SC-I-84"]}},{"id": "otu1330", "metadata": {"taxonomy": ["k__Bacteria", "p__Fusobacteria", "c__Fusobacteriia", "o__Fusobacteriales", "f__Fusobacteriaceae", "g__Fusobacterium", "s__Unclassified_Fusobacterium"]}},{"id": "otu7531", "metadata": {"taxonomy": ["k__Bacteria", "p__Tenericutes", "c__Mollicutes", "o__Acholeplasmatales", "f__Acholeplasmataceae", "g__Unclassified_Acholeplasmataceae", "s__Unclassified_Acholeplasmataceae"]}},{"id": "otu9477", "metadata": {"taxonomy": ["k__Bacteria", "p__Proteobacteria", "c__Gammaproteobacteria", "o__Cardiobacteriales", "f__Cardiobacteriaceae", "g__Suttonella", "s__Suttonella_indologenes"]}},{"id": "otu235", "metadata": {"taxonomy": ["k__Bacteria", "p__Cyanobacteria", "c__4C0d-2", "o__MLE1-12", "f__Unclassified_MLE1-12", "g__Unclassified_MLE1-12", "s__Unclassified_MLE1-12"]}},{"id": "otu13203", "metadata": {"taxonomy": ["k__Bacteria", "p__Proteobacteria", "c__Gammaproteobacteria", "o__Pseudomonadales", "f__Moraxellaceae", "g__Acinetobacter", "s__Unclassified_Acinetobacter"]}},{"id": "otu4401", "metadata": {"taxonomy": ["k__Bacteria", "p__Actinobacteria", "c__Actinobacteria", "o__Actinomycetales", "f__Micrococcaceae", "g__Unclassified_Micrococcaceae", "s__Unclassified_Micrococcaceae"]}},{"id": "otu12024", "metadata": {"taxonomy": ["k__Bacteria", "p__Fusobacteria", "c__Fusobacteriia", "o__Fusobacteriales", "f__Leptotrichiaceae", "g__Unclassified_Leptotrichiaceae", "s__Unclassified_Leptotrichiaceae"]}},{"id": "otu19322", "metadata": {"taxonomy": ["k__Bacteria", "p__Proteobacteria", "c__Alphaproteobacteria", "o__Rhizobiales", "f__Hyphomicrobiaceae", "g__Rhodoplanes", "s__Unclassified_Rhodoplanes"]}},{"id": "otu16498", "metadata": {"taxonomy": ["k__Bacteria", "p__Bacteroidetes", "c__Bacteroidia", "o__Bacteroidales", "f__Unclassified_Bacteroidales", "g__Unclassified_Bacteroidales", "s__Unclassified_Bacteroidales"]}},{"id": "otu20656", "metadata": {"taxonomy": ["k__Bacteria", "p__Fusobacteria", "c__Fusobacteriia", "o__Fusobacteriales", "f__Leptotrichiaceae", "g__Unclassified_Leptotrichiaceae", "s__Unclassified_Leptotrichiaceae"]}},{"id": "otu2203", "metadata": {"taxonomy": ["k__Bacteria", "p__Firmicutes", "c__Clostridia", "o__Clostridiales", "f__Unclassified_Clostridiales", "g__Unclassified_Clostridiales", "s__Unclassified_Clostridiales"]}},{"id": "otu16491", "metadata": {"taxonomy": ["k__Bacteria", "p__Firmicutes", "c__Clostridia", "o__Clostridiales", "f__Clostridiaceae", "g__Unclassified_Clostridiaceae", "s__Unclassified_Clostridiaceae"]}},{"id": "otu15858", "metadata": {"taxonomy": ["k__Bacteria", "p__Cyanobacteria", "c__Chloroplast", "o__Streptophyta", "f__Unclassified_Streptophyta", "g__Unclassified_Streptophyta", "s__Unclassified_Streptophyta"]}},{"id": "otu20349", "metadata": {"taxonomy": ["k__Bacteria", "p__Firmicutes", "c__Clostridia", "o__Clostridiales", "f__Ruminococcaceae", "g__Unclassified_Ruminococcaceae", "s__Unclassified_Ruminococcaceae"]}},{"id": "otu7611", "metadata": {"taxonomy": ["k__Bacteria", "p__Firmicutes", "c__Erysipelotrichi", "o__Erysipelotrichales", "f__Erysipelotrichaceae", "g__p-75-a5", "s__Unclassified_p-75-a5"]}},{"id": "otu12713", "metadata": {"taxonomy": ["k__Bacteria", "p__Firmicutes", "c__Bacilli", "o__Bacillales", "f__Bacillaceae", "g__Anoxybacillus", "s__Anoxybacillus_kestanbolensis"]}},{"id": "otu17980", "metadata": {"taxonomy": ["k__Bacteria", "p__Actinobacteria", "c__Actinobacteria", "o__Actinomycetales", "f__Corynebacteriaceae", "g__Corynebacterium", "s__Unclassified_Corynebacterium"]}},{"id": "otu19071", "metadata": {"taxonomy": ["k__Bacteria", "p__Proteobacteria", "c__Alphaproteobacteria", "o__Rhizobiales", "f__Bradyrhizobiaceae", "g__Balneimonas", "s__Unclassified_Balneimonas"]}},{"id": "otu20388", "metadata": {"taxonomy": ["k__Bacteria", "p__Firmicutes", "c__Bacilli", "o__Lactobacillales", "f__Enterococcaceae", "g__Unclassified_Enterococcaceae", "s__Unclassified_Enterococcaceae"]}},{"id": "otu16754", "metadata": {"taxonomy": ["k__Bacteria", "p__Actinobacteria", "c__Actinobacteria", "o__Actinomycetales", "f__Unclassified_Actinomycetales", "g__Unclassified_Actinomycetales", "s__Unclassified_Actinomycetales"]}},{"id": "otu2607", "metadata": {"taxonomy": ["k__Bacteria", "p__Verrucomicrobia", "c__Verruco-5", "o__WCHB1-41", "f__RFP12", "g__Unclassified_RFP12", "s__Unclassified_RFP12"]}},{"id": "otu7310", "metadata": {"taxonomy": ["k__Bacteria", "p__Firmicutes", "c__Bacilli", "o__Lactobacillales", "f__Aerococcaceae", "g__Facklamia", "s__Unclassified_Facklamia"]}},{"id": "otu2586", "metadata": {"taxonomy": ["k__Bacteria", "p__Firmicutes", "c__Clostridia", "o__Clostridiales", "f__Lachnospiraceae", "g__[Ruminococcus]", "s__Unclassified_[Ruminococcus]"]}},{"id": "otu7971", "metadata": {"taxonomy": ["k__Bacteria", "p__[Thermi]", "c__Deinococci", "o__Deinococcales", "f__Deinococcaceae", "g__Deinococcus", "s__Deinococcus_geothermalis"]}},{"id": "otu2818", "metadata": {"taxonomy": ["k__Bacteria", "p__Firmicutes", "c__Clostridia", "o__Clostridiales", "f__Veillonellaceae", "g__Dialister", "s__Unclassified_Dialister"]}},{"id": "otu20727", "metadata": {"taxonomy": ["k__Bacteria", "p__Proteobacteria", "c__Betaproteobacteria", "o__Burkholderiales", "f__Comamonadaceae", "g__Unclassified_Comamonadaceae", "s__Unclassified_Comamonadaceae"]}},{"id": "otu11839", "metadata": {"taxonomy": ["k__Bacteria", "p__Proteobacteria", "c__Betaproteobacteria", "o__Rhodocyclales", "f__Rhodocyclaceae", "g__Zoogloea", "s__Unclassified_Zoogloea"]}},{"id": "otu19660", "metadata": {"taxonomy": ["k__Bacteria", "p__Verrucomicrobia", "c__Verrucomicrobiae", "o__Verrucomicrobiales", "f__Verrucomicrobiaceae", "g__Akkermansia", "s__Unclassified_Akkermansia"]}},{"id": "otu21617", "metadata": {"taxonomy": ["k__Bacteria", "p__Fusobacteria", "c__Fusobacteriia", "o__Fusobacteriales", "f__Leptotrichiaceae", "g__Unclassified_Leptotrichiaceae", "s__Unclassified_Leptotrichiaceae"]}},{"id": "otu8652", "metadata": {"taxonomy": ["k__Bacteria", "p__Firmicutes", "c__Clostridia", "o__Clostridiales", "f__Ruminococcaceae", "g__Unclassified_Ruminococcaceae", "s__Unclassified_Ruminococcaceae"]}},{"id": "otu12517", "metadata": {"taxonomy": ["k__Bacteria", "p__Firmicutes", "c__Bacilli", "o__Bacillales", "f__Planococcaceae", "g__Planococcus", "s__Planococcus_maritimus"]}},{"id": "otu11777", "metadata": {"taxonomy": ["k__Bacteria", "p__Firmicutes", "c__Clostridia", "o__Clostridiales", "f__[Tissierellaceae]", "g__Peptoniphilus", "s__Unclassified_Peptoniphilus"]}},{"id": "otu16590", "metadata": {"taxonomy": ["k__Bacteria", "p__Firmicutes", "c__Clostridia", "o__Clostridiales", "f__[Tissierellaceae]", "g__Tissierella_Soehngenia", "s__Unclassified_Tissierella_Soehngenia"]}},{"id": "otu1803", "metadata": {"taxonomy": ["k__Bacteria", "p__Firmicutes", "c__Clostridia", "o__Clostridiales", "f__Unclassified_Clostridiales", "g__Unclassified_Clostridiales", "s__Unclassified_Clostridiales"]}},{"id": "otu16237", "metadata": {"taxonomy": ["k__Bacteria", "p__Actinobacteria", "c__Actinobacteria", "o__Actinomycetales", "f__Dietziaceae", "g__Dietzia", "s__Unclassified_Dietzia"]}},{"id": "otu20205", "metadata": {"taxonomy": ["k__Bacteria", "p__Firmicutes", "c__Clostridia", "o__Clostridiales", "f__Lachnospiraceae", "g__Unclassified_Lachnospiraceae", "s__Unclassified_Lachnospiraceae"]}},{"id": "otu20809", "metadata": {"taxonomy": ["k__Bacteria", "p__Bacteroidetes", "c__Bacteroidia", "o__Bacteroidales", "f__Porphyromonadaceae", "g__Porphyromonas", "s__Unclassified_Porphyromonas"]}},{"id": "otu23204", "metadata": {"taxonomy": ["k__Bacteria", "p__Firmicutes", "c__Clostridia", "o__Clostridiales", "f__Peptostreptococcaceae", "g__Unclassified_Peptostreptococcaceae", "s__Unclassified_Peptostreptococcaceae"]}},{"id": "otu302", "metadata": {"taxonomy": ["k__Bacteria", "p__Proteobacteria", "c__Gammaproteobacteria", "o__Xanthomonadales", "f__Xanthomonadaceae", "g__Luteimonas", "s__Unclassified_Luteimonas"]}},{"id": "otu22952", "metadata": {"taxonomy": ["k__Bacteria", "p__Actinobacteria", "c__Actinobacteria", "o__Actinomycetales", "f__Actinomycetaceae", "g__Actinomyces", "s__Unclassified_Actinomyces"]}},{"id": "otu18493", "metadata": {"taxonomy": ["k__Bacteria", "p__Actinobacteria", "c__Actinobacteria", "o__Actinomycetales", "f__Actinomycetaceae", "g__Trueperella", "s__Unclassified_Trueperella"]}},{"id": "otu20568", "metadata": {"taxonomy": ["k__Bacteria", "p__Firmicutes", "c__Bacilli", "o__Lactobacillales", "f__Lactobacillaceae", "g__Lactobacillus", "s__Unclassified_Lactobacillus"]}},{"id": "otu11375", "metadata": {"taxonomy": ["k__Bacteria", "p__Firmicutes", "c__Clostridia", "o__Clostridiales", "f__Clostridiaceae", "g__Clostridium", "s__Unclassified_Clostridium"]}},{"id": "otu3296", "metadata": {"taxonomy": ["k__Bacteria", "p__Actinobacteria", "c__Actinobacteria", "o__Actinomycetales", "f__Corynebacteriaceae", "g__Corynebacterium", "s__Unclassified_Corynebacterium"]}},{"id": "otu14275", "metadata": {"taxonomy": ["k__Bacteria", "p__Bacteroidetes", "c__Bacteroidia", "o__Bacteroidales", "f__S24-7", "g__Unclassified_S24-7", "s__Unclassified_S24-7"]}},{"id": "otu15266", "metadata": {"taxonomy": ["k__Bacteria", "p__Proteobacteria", "c__Betaproteobacteria", "o__Rhodocyclales", "f__Rhodocyclaceae", "g__Unclassified_Rhodocyclaceae", "s__Unclassified_Rhodocyclaceae"]}},{"id": "otu19951", "metadata": {"taxonomy": ["k__Bacteria", "p__Actinobacteria", "c__Actinobacteria", "o__Actinomycetales", "f__Actinomycetaceae", "g__Unclassified_Actinomycetaceae", "s__Unclassified_Actinomycetaceae"]}},{"id": "otu22374", "metadata": {"taxonomy": ["k__Bacteria", "p__Firmicutes", "c__Bacilli", "o__Lactobacillales", "f__Aerococcaceae", "g__Aerococcus", "s__Unclassified_Aerococcus"]}},{"id": "otu18649", "metadata": {"taxonomy": ["k__Bacteria", "p__Firmicutes", "c__Clostridia", "o__Clostridiales", "f__Unclassified_Clostridiales", "g__Unclassified_Clostridiales", "s__Unclassified_Clostridiales"]}},{"id": "otu13161", "metadata": {"taxonomy": ["k__Bacteria", "p__Firmicutes", "c__Clostridia", "o__Clostridiales", "f__[Mogibacteriaceae]", "g__Unclassified_[Mogibacteriaceae]", "s__Unclassified_[Mogibacteriaceae]"]}},{"id": "otu11471", "metadata": {"taxonomy": ["k__Bacteria", "p__Firmicutes", "c__Clostridia", "o__Clostridiales", "f__Unclassified_Clostridiales", "g__Unclassified_Clostridiales", "s__Unclassified_Clostridiales"]}},{"id": "otu3027", "metadata": {"taxonomy": ["k__Bacteria", "p__Firmicutes", "c__Bacilli", "o__Bacillales", "f__Bacillaceae", "g__Bacillus", "s__Bacillus_cereus"]}},{"id": "otu16504", "metadata": {"taxonomy": ["k__Bacteria", "p__Bacteroidetes", "c__Bacteroidia", "o__Bacteroidales", "f__Unclassified_Bacteroidales", "g__Unclassified_Bacteroidales", "s__Unclassified_Bacteroidales"]}},{"id": "otu20718", "metadata": {"taxonomy": ["k__Bacteria", "p__Bacteroidetes", "c__Bacteroidia", "o__Bacteroidales", "f__Porphyromonadaceae", "g__Porphyromonas", "s__Unclassified_Porphyromonas"]}},{"id": "otu818", "metadata": {"taxonomy": ["k__Bacteria", "p__Lentisphaerae", "c__[Lentisphaeria]", "o__Unclassified_[Lentisphaeria]", "f__Unclassified_[Lentisphaeria]", "g__Unclassified_[Lentisphaeria]", "s__Unclassified_[Lentisphaeria]"]}},{"id": "otu8162", "metadata": {"taxonomy": ["k__Bacteria", "p__Firmicutes", "c__Clostridia", "o__Clostridiales", "f__Lachnospiraceae", "g__Unclassified_Lachnospiraceae", "s__Unclassified_Lachnospiraceae"]}},{"id": "otu22092", "metadata": {"taxonomy": ["k__Bacteria", "p__Actinobacteria", "c__Actinobacteria", "o__Actinomycetales", "f__Actinomycetaceae", "g__Mobiluncus", "s__Unclassified_Mobiluncus"]}},{"id": "otu14602", "metadata": {"taxonomy": ["k__Bacteria", "p__Firmicutes", "c__Clostridia", "o__Clostridiales", "f__Lachnospiraceae", "g__Coprococcus", "s__Unclassified_Coprococcus"]}},{"id": "otu18912", "metadata": {"taxonomy": ["k__Bacteria", "p__Proteobacteria", "c__Gammaproteobacteria", "o__Enterobacteriales", "f__Enterobacteriaceae", "g__Serratia", "s__Serratia_marcescens"]}},{"id": "otu7402", "metadata": {"taxonomy": ["k__Bacteria", "p__Proteobacteria", "c__Deltaproteobacteria", "o__Desulfovibrionales", "f__Desulfovibrionaceae", "g__Desulfovibrio", "s__Unclassified_Desulfovibrio"]}},{"id": "otu8660", "metadata": {"taxonomy": ["k__Bacteria", "p__Firmicutes", "c__Clostridia", "o__Clostridiales", "f__Unclassified_Clostridiales", "g__Unclassified_Clostridiales", "s__Unclassified_Clostridiales"]}},{"id": "otu15466", "metadata": {"taxonomy": ["k__Bacteria", "p__TM7", "c__TM7-3", "o__CW040", "f__F16", "g__Unclassified_F16", "s__Unclassified_F16"]}},{"id": "otu1083", "metadata": {"taxonomy": ["k__Bacteria", "p__Bacteroidetes", "c__Bacteroidia", "o__Bacteroidales", "f__Unclassified_Bacteroidales", "g__Unclassified_Bacteroidales", "s__Unclassified_Bacteroidales"]}},{"id": "otu7725", "metadata": {"taxonomy": ["k__Bacteria", "p__Bacteroidetes", "c__Bacteroidia", "o__Bacteroidales", "f__Rikenellaceae", "g__Unclassified_Rikenellaceae", "s__Unclassified_Rikenellaceae"]}},{"id": "otu19856", "metadata": {"taxonomy": ["k__Bacteria", "p__Actinobacteria", "c__Actinobacteria", "o__Actinomycetales", "f__Streptomycetaceae", "g__Streptomyces", "s__Streptomyces_lanatus"]}},{"id": "otu20300", "metadata": {"taxonomy": ["k__Bacteria", "p__Firmicutes", "c__Bacilli", "o__Lactobacillales", "f__Streptococcaceae", "g__Streptococcus", "s__Unclassified_Streptococcus"]}},{"id": "otu16637", "metadata": {"taxonomy": ["k__Bacteria", "p__Proteobacteria", "c__Alphaproteobacteria", "o__Sphingomonadales", "f__Sphingomonadaceae", "g__Novosphingobium", "s__Unclassified_Novosphingobium"]}},{"id": "otu11066", "metadata": {"taxonomy": ["k__Bacteria", "p__Bacteroidetes", "c__Bacteroidia", "o__Bacteroidales", "f__Bacteroidaceae", "g__Bacteroides", "s__Unclassified_Bacteroides"]}},{"id": "otu6455", "metadata": {"taxonomy": ["k__Bacteria", "p__Firmicutes", "c__Clostridia", "o__Clostridiales", "f__Lachnospiraceae", "g__Unclassified_Lachnospiraceae", "s__Unclassified_Lachnospiraceae"]}},{"id": "otu9073", "metadata": {"taxonomy": ["k__Bacteria", "p__Bacteroidetes", "c__Bacteroidia", "o__Bacteroidales", "f__Rikenellaceae", "g__Unclassified_Rikenellaceae", "s__Unclassified_Rikenellaceae"]}},{"id": "otu17847", "metadata": {"taxonomy": ["k__Bacteria", "p__Firmicutes", "c__Clostridia", "o__Clostridiales", "f__Ruminococcaceae", "g__Unclassified_Ruminococcaceae", "s__Unclassified_Ruminococcaceae"]}},{"id": "otu12861", "metadata": {"taxonomy": ["k__Bacteria", "p__Firmicutes", "c__Clostridia", "o__Clostridiales", "f__[Tissierellaceae]", "g__Finegoldia", "s__Unclassified_Finegoldia"]}},{"id": "otu13888", "metadata": {"taxonomy": ["k__Bacteria", "p__Spirochaetes", "c__Spirochaetes", "o__Spirochaetales", "f__Spirochaetaceae", "g__Treponema", "s__Unclassified_Treponema"]}},{"id": "otu1631", "metadata": {"taxonomy": ["k__Bacteria", "p__Firmicutes", "c__Clostridia", "o__Clostridiales", "f__Ruminococcaceae", "g__Unclassified_Ruminococcaceae", "s__Unclassified_Ruminococcaceae"]}},{"id": "otu11326", "metadata": {"taxonomy": ["k__Bacteria", "p__Actinobacteria", "c__Actinobacteria", "o__Actinomycetales", "f__Microbacteriaceae", "g__Salinibacterium", "s__Unclassified_Salinibacterium"]}},{"id": "otu2070", "metadata": {"taxonomy": ["k__Bacteria", "p__Firmicutes", "c__Clostridia", "o__Clostridiales", "f__Ruminococcaceae", "g__Unclassified_Ruminococcaceae", "s__Unclassified_Ruminococcaceae"]}},{"id": "otu19892", "metadata": {"taxonomy": ["k__Bacteria", "p__Firmicutes", "c__Clostridia", "o__Clostridiales", "f__Ruminococcaceae", "g__Unclassified_Ruminococcaceae", "s__Unclassified_Ruminococcaceae"]}},{"id": "otu16098", "metadata": {"taxonomy": ["k__Bacteria", "p__Verrucomicrobia", "c__Verruco-5", "o__WCHB1-41", "f__RFP12", "g__Unclassified_RFP12", "s__Unclassified_RFP12"]}},{"id": "otu18826", "metadata": {"taxonomy": ["k__Bacteria", "p__Bacteroidetes", "c__Bacteroidia", "o__Bacteroidales", "f__Bacteroidaceae", "g__5-7N15", "s__Unclassified_5-7N15"]}},{"id": "otu5642", "metadata": {"taxonomy": ["k__Bacteria", "p__Firmicutes", "c__Bacilli", "o__Gemellales", "f__Gemellaceae", "g__Gemella", "s__Unclassified_Gemella"]}},{"id": "otu11229", "metadata": {"taxonomy": ["k__Bacteria", "p__Firmicutes", "c__Bacilli", "o__Bacillales", "f__Staphylococcaceae", "g__Jeotgalicoccus", "s__Unclassified_Jeotgalicoccus"]}},{"id": "otu20609", "metadata": {"taxonomy": ["k__Bacteria", "p__Firmicutes", "c__Clostridia", "o__Clostridiales", "f__Veillonellaceae", "g__Dialister", "s__Unclassified_Dialister"]}},{"id": "otu14278", "metadata": {"taxonomy": ["k__Bacteria", "p__Actinobacteria", "c__Actinobacteria", "o__Actinomycetales", "f__Micromonosporaceae", "g__Unclassified_Micromonosporaceae", "s__Unclassified_Micromonosporaceae"]}},{"id": "otu14554", "metadata": {"taxonomy": ["k__Bacteria", "p__Proteobacteria", "c__Betaproteobacteria", "o__Burkholderiales", "f__Oxalobacteraceae", "g__Unclassified_Oxalobacteraceae", "s__Unclassified_Oxalobacteraceae"]}},{"id": "otu20096", "metadata": {"taxonomy": ["k__Bacteria", "p__Firmicutes", "c__Clostridia", "o__Clostridiales", "f__Unclassified_Clostridiales", "g__Unclassified_Clostridiales", "s__Unclassified_Clostridiales"]}},{"id": "otu12276", "metadata": {"taxonomy": ["k__Bacteria", "p__Firmicutes", "c__Bacilli", "o__Lactobacillales", "f__Lactobacillaceae", "g__Unclassified_Lactobacillaceae", "s__Unclassified_Lactobacillaceae"]}},{"id": "otu20140", "metadata": {"taxonomy": ["k__Bacteria", "p__Firmicutes", "c__Clostridia", "o__Clostridiales", "f__Ruminococcaceae", "g__Oscillospira", "s__Unclassified_Oscillospira"]}},{"id": "otu4895", "metadata": {"taxonomy": ["k__Bacteria", "p__Firmicutes", "c__Clostridia", "o__Clostridiales", "f__Unclassified_Clostridiales", "g__Unclassified_Clostridiales", "s__Unclassified_Clostridiales"]}},{"id": "otu20521", "metadata": {"taxonomy": ["k__Bacteria", "p__Firmicutes", "c__Clostridia", "o__Clostridiales", "f__Ruminococcaceae", "g__Unclassified_Ruminococcaceae", "s__Unclassified_Ruminococcaceae"]}},{"id": "otu21832", "metadata": {"taxonomy": ["k__Bacteria", "p__Firmicutes", "c__Bacilli", "o__Turicibacterales", "f__Turicibacteraceae", "g__Turicibacter", "s__Unclassified_Turicibacter"]}},{"id": "otu18315", "metadata": {"taxonomy": ["k__Bacteria", "p__Proteobacteria", "c__Betaproteobacteria", "o__Burkholderiales", "f__Oxalobacteraceae", "g__Unclassified_Oxalobacteraceae", "s__Unclassified_Oxalobacteraceae"]}},{"id": "otu16975", "metadata": {"taxonomy": ["k__Bacteria", "p__Fusobacteria", "c__Fusobacteriia", "o__Fusobacteriales", "f__Leptotrichiaceae", "g__Unclassified_Leptotrichiaceae", "s__Unclassified_Leptotrichiaceae"]}},{"id": "otu8428", "metadata": {"taxonomy": ["k__Bacteria", "p__Firmicutes", "c__Clostridia", "o__Clostridiales", "f__Ruminococcaceae", "g__Unclassified_Ruminococcaceae", "s__Unclassified_Ruminococcaceae"]}},{"id": "otu16610", "metadata": {"taxonomy": ["k__Bacteria", "p__Firmicutes", "c__Clostridia", "o__Clostridiales", "f__Ruminococcaceae", "g__Unclassified_Ruminococcaceae", "s__Unclassified_Ruminococcaceae"]}},{"id": "otu6474", "metadata": {"taxonomy": ["k__Bacteria", "p__Bacteroidetes", "c__Flavobacteriia", "o__Flavobacteriales", "f__[Weeksellaceae]", "g__Unclassified_[Weeksellaceae]", "s__Unclassified_[Weeksellaceae]"]}},{"id": "otu4058", "metadata": {"taxonomy": ["k__Bacteria", "p__Actinobacteria", "c__Actinobacteria", "o__Actinomycetales", "f__Corynebacteriaceae", "g__Corynebacterium", "s__Unclassified_Corynebacterium"]}},{"id": "otu1922", "metadata": {"taxonomy": ["k__Bacteria", "p__Spirochaetes", "c__Spirochaetes", "o__Spirochaetales", "f__Spirochaetaceae", "g__Treponema", "s__Unclassified_Treponema"]}},{"id": "otu4475", "metadata": {"taxonomy": ["k__Bacteria", "p__Firmicutes", "c__Clostridia", "o__Clostridiales", "f__Christensenellaceae", "g__Unclassified_Christensenellaceae", "s__Unclassified_Christensenellaceae"]}},{"id": "otu15380", "metadata": {"taxonomy": ["k__Bacteria", "p__Acidobacteria", "c__Acidobacteria-6", "o__iii1-15", "f__Unclassified_iii1-15", "g__Unclassified_iii1-15", "s__Unclassified_iii1-15"]}},{"id": "otu1423", "metadata": {"taxonomy": ["k__Bacteria", "p__Proteobacteria", "c__Gammaproteobacteria", "o__Enterobacteriales", "f__Enterobacteriaceae", "g__Proteus", "s__Unclassified_Proteus"]}},{"id": "otu7484", "metadata": {"taxonomy": ["k__Bacteria", "p__Firmicutes", "c__Bacilli", "o__Bacillales", "f__Unclassified_Bacillales", "g__Unclassified_Bacillales", "s__Unclassified_Bacillales"]}},{"id": "otu16109", "metadata": {"taxonomy": ["k__Bacteria", "p__Firmicutes", "c__Clostridia", "o__Clostridiales", "f__Christensenellaceae", "g__Unclassified_Christensenellaceae", "s__Unclassified_Christensenellaceae"]}},{"id": "otu16462", "metadata": {"taxonomy": ["k__Bacteria", "p__Firmicutes", "c__Clostridia", "o__Clostridiales", "f__Ruminococcaceae", "g__Ruminococcus", "s__Ruminococcus_bromii"]}},{"id": "otu18650", "metadata": {"taxonomy": ["k__Bacteria", "p__Firmicutes", "c__Clostridia", "o__Clostridiales", "f__Lachnospiraceae", "g__Unclassified_Lachnospiraceae", "s__Unclassified_Lachnospiraceae"]}},{"id": "otu9588", "metadata": {"taxonomy": ["k__Bacteria", "p__Firmicutes", "c__Clostridia", "o__Clostridiales", "f__Unclassified_Clostridiales", "g__Unclassified_Clostridiales", "s__Unclassified_Clostridiales"]}},{"id": "otu4648", "metadata": {"taxonomy": ["k__Bacteria", "p__Firmicutes", "c__Bacilli", "o__Bacillales", "f__Bacillaceae", "g__Bacillus", "s__Bacillus_thermoamylovorans"]}},{"id": "otu6829", "metadata": {"taxonomy": ["k__Bacteria", "p__Fusobacteria", "c__Fusobacteriia", "o__Fusobacteriales", "f__Leptotrichiaceae", "g__Unclassified_Leptotrichiaceae", "s__Unclassified_Leptotrichiaceae"]}},{"id": "otu20597", "metadata": {"taxonomy": ["k__Bacteria", "p__Firmicutes", "c__Bacilli", "o__Turicibacterales", "f__Turicibacteraceae", "g__Turicibacter", "s__Unclassified_Turicibacter"]}},{"id": "otu22491", "metadata": {"taxonomy": ["k__Bacteria", "p__Firmicutes", "c__Clostridia", "o__Clostridiales", "f__Unclassified_Clostridiales", "g__Unclassified_Clostridiales", "s__Unclassified_Clostridiales"]}},{"id": "otu6232", "metadata": {"taxonomy": ["k__Bacteria", "p__Fusobacteria", "c__Fusobacteriia", "o__Fusobacteriales", "f__Fusobacteriaceae", "g__Fusobacterium", "s__Unclassified_Fusobacterium"]}},{"id": "otu19500", "metadata": {"taxonomy": ["k__Bacteria", "p__Bacteroidetes", "c__Bacteroidia", "o__Bacteroidales", "f__Unclassified_Bacteroidales", "g__Unclassified_Bacteroidales", "s__Unclassified_Bacteroidales"]}},{"id": "otu3032", "metadata": {"taxonomy": ["k__Bacteria", "p__Acidobacteria", "c__Solibacteres", "o__Solibacterales", "f__Unclassified_Solibacterales", "g__Unclassified_Solibacterales", "s__Unclassified_Solibacterales"]}},{"id": "otu22722", "metadata": {"taxonomy": ["k__Bacteria", "p__Proteobacteria", "c__Alphaproteobacteria", "o__Rhodobacterales", "f__Rhodobacteraceae", "g__Paracoccus", "s__Unclassified_Paracoccus"]}},{"id": "otu22795", "metadata": {"taxonomy": ["k__Bacteria", "p__Firmicutes", "c__Clostridia", "o__Clostridiales", "f__Ruminococcaceae", "g__Unclassified_Ruminococcaceae", "s__Unclassified_Ruminococcaceae"]}},{"id": "otu6720", "metadata": {"taxonomy": ["k__Bacteria", "p__Verrucomicrobia", "c__Verrucomicrobiae", "o__Verrucomicrobiales", "f__Verrucomicrobiaceae", "g__Akkermansia", "s__Akkermansia_muciniphila"]}},{"id": "otu11184", "metadata": {"taxonomy": ["k__Bacteria", "p__Gemmatimonadetes", "c__Gemm-1", "o__Unclassified_Gemm-1", "f__Unclassified_Gemm-1", "g__Unclassified_Gemm-1", "s__Unclassified_Gemm-1"]}},{"id": "otu13703", "metadata": {"taxonomy": ["k__Bacteria", "p__Gemmatimonadetes", "c__Gemm-1", "o__Unclassified_Gemm-1", "f__Unclassified_Gemm-1", "g__Unclassified_Gemm-1", "s__Unclassified_Gemm-1"]}},{"id": "otu16768", "metadata": {"taxonomy": ["k__Bacteria", "p__TM7", "c__TM7-3", "o__Unclassified_TM7-3", "f__Unclassified_TM7-3", "g__Unclassified_TM7-3", "s__Unclassified_TM7-3"]}},{"id": "otu16993", "metadata": {"taxonomy": ["k__Bacteria", "p__Verrucomicrobia", "c__Verruco-5", "o__WCHB1-41", "f__RFP12", "g__Unclassified_RFP12", "s__Unclassified_RFP12"]}},{"id": "otu6643", "metadata": {"taxonomy": ["k__Bacteria", "p__Bacteroidetes", "c__Bacteroidia", "o__Bacteroidales", "f__Bacteroidaceae", "g__Bacteroides", "s__Bacteroides_fragilis"]}},{"id": "otu12976", "metadata": {"taxonomy": ["k__Bacteria", "p__Proteobacteria", "c__Alphaproteobacteria", "o__Sphingomonadales", "f__Sphingomonadaceae", "g__Sphingobium", "s__Unclassified_Sphingobium"]}},{"id": "otu19295", "metadata": {"taxonomy": ["k__Bacteria", "p__Lentisphaerae", "c__[Lentisphaeria]", "o__Victivallales", "f__Victivallaceae", "g__Unclassified_Victivallaceae", "s__Unclassified_Victivallaceae"]}},{"id": "otu19644", "metadata": {"taxonomy": ["k__Bacteria", "p__Proteobacteria", "c__Alphaproteobacteria", "o__Sphingomonadales", "f__Sphingomonadaceae", "g__Novosphingobium", "s__Novosphingobium_capsulatum"]}},{"id": "otu6630", "metadata": {"taxonomy": ["k__Bacteria", "p__Firmicutes", "c__Clostridia", "o__Clostridiales", "f__Unclassified_Clostridiales", "g__Unclassified_Clostridiales", "s__Unclassified_Clostridiales"]}},{"id": "otu3986", "metadata": {"taxonomy": ["k__Bacteria", "p__Proteobacteria", "c__Gammaproteobacteria", "o__Pseudomonadales", "f__Pseudomonadaceae", "g__Pseudomonas", "s__Unclassified_Pseudomonas"]}},{"id": "otu5701", "metadata": {"taxonomy": ["k__Bacteria", "p__Proteobacteria", "c__Betaproteobacteria", "o__Neisseriales", "f__Neisseriaceae", "g__Unclassified_Neisseriaceae", "s__Unclassified_Neisseriaceae"]}},{"id": "otu20400", "metadata": {"taxonomy": ["k__Bacteria", "p__Firmicutes", "c__Clostridia", "o__Clostridiales", "f__Ruminococcaceae", "g__Unclassified_Ruminococcaceae", "s__Unclassified_Ruminococcaceae"]}},{"id": "otu337", "metadata": {"taxonomy": ["k__Bacteria", "p__Firmicutes", "c__Clostridia", "o__Clostridiales", "f__Ruminococcaceae", "g__Unclassified_Ruminococcaceae", "s__Unclassified_Ruminococcaceae"]}},{"id": "otu4082", "metadata": {"taxonomy": ["k__Bacteria", "p__Proteobacteria", "c__Alphaproteobacteria", "o__Rhizobiales", "f__Hyphomicrobiaceae", "g__Rhodoplanes", "s__Unclassified_Rhodoplanes"]}},{"id": "otu10458", "metadata": {"taxonomy": ["k__Bacteria", "p__Proteobacteria", "c__Alphaproteobacteria", "o__Rhodospirillales", "f__Rhodospirillaceae", "g__Unclassified_Rhodospirillaceae", "s__Unclassified_Rhodospirillaceae"]}},{"id": "otu13753", "metadata": {"taxonomy": ["k__Bacteria", "p__Bacteroidetes", "c__Bacteroidia", "o__Bacteroidales", "f__Unclassified_Bacteroidales", "g__Unclassified_Bacteroidales", "s__Unclassified_Bacteroidales"]}},{"id": "otu21081", "metadata": {"taxonomy": ["k__Bacteria", "p__Firmicutes", "c__Clostridia", "o__Clostridiales", "f__Ruminococcaceae", "g__Unclassified_Ruminococcaceae", "s__Unclassified_Ruminococcaceae"]}},{"id": "otu1482", "metadata": {"taxonomy": ["k__Bacteria", "p__Actinobacteria", "c__Actinobacteria", "o__Actinomycetales", "f__Micrococcaceae", "g__Micrococcus", "s__Unclassified_Micrococcus"]}},{"id": "otu2858", "metadata": {"taxonomy": ["k__Bacteria", "p__Actinobacteria", "c__Actinobacteria", "o__Actinomycetales", "f__Mycobacteriaceae", "g__Mycobacterium", "s__Unclassified_Mycobacterium"]}},{"id": "otu10552", "metadata": {"taxonomy": ["k__Bacteria", "p__Fusobacteria", "c__Fusobacteriia", "o__Fusobacteriales", "f__Leptotrichiaceae", "g__Unclassified_Leptotrichiaceae", "s__Unclassified_Leptotrichiaceae"]}},{"id": "otu16022", "metadata": {"taxonomy": ["k__Bacteria", "p__Firmicutes", "c__Clostridia", "o__Clostridiales", "f__Lachnospiraceae", "g__Unclassified_Lachnospiraceae", "s__Unclassified_Lachnospiraceae"]}},{"id": "otu5855", "metadata": {"taxonomy": ["k__Bacteria", "p__Fusobacteria", "c__Fusobacteriia", "o__Fusobacteriales", "f__Leptotrichiaceae", "g__Unclassified_Leptotrichiaceae", "s__Unclassified_Leptotrichiaceae"]}},{"id": "otu15926", "metadata": {"taxonomy": ["k__Bacteria", "p__Proteobacteria", "c__Betaproteobacteria", "o__Hydrogenophilales", "f__Hydrogenophilaceae", "g__Thiobacillus", "s__Unclassified_Thiobacillus"]}},{"id": "otu19662", "metadata": {"taxonomy": ["k__Bacteria", "p__Bacteroidetes", "c__Bacteroidia", "o__Bacteroidales", "f__Unclassified_Bacteroidales", "g__Unclassified_Bacteroidales", "s__Unclassified_Bacteroidales"]}},{"id": "otu19798", "metadata": {"taxonomy": ["k__Bacteria", "p__Bacteroidetes", "c__Bacteroidia", "o__Bacteroidales", "f__Rikenellaceae", "g__Unclassified_Rikenellaceae", "s__Unclassified_Rikenellaceae"]}},{"id": "otu12833", "metadata": {"taxonomy": ["k__Bacteria", "p__Proteobacteria", "c__Deltaproteobacteria", "o__Bdellovibrionales", "f__Bdellovibrionaceae", "g__Bdellovibrio", "s__Unclassified_Bdellovibrio"]}},{"id": "otu18303", "metadata": {"taxonomy": ["k__Bacteria", "p__OD1", "c__ZB2", "o__Unclassified_ZB2", "f__Unclassified_ZB2", "g__Unclassified_ZB2", "s__Unclassified_ZB2"]}},{"id": "otu19986", "metadata": {"taxonomy": ["k__Bacteria", "p__Bacteroidetes", "c__Bacteroidia", "o__Bacteroidales", "f__Unclassified_Bacteroidales", "g__Unclassified_Bacteroidales", "s__Unclassified_Bacteroidales"]}},{"id": "otu1859", "metadata": {"taxonomy": ["k__Bacteria", "p__Proteobacteria", "c__Alphaproteobacteria", "o__Caulobacterales", "f__Caulobacteraceae", "g__Asticcacaulis", "s__Unclassified_Asticcacaulis"]}},{"id": "otu20228", "metadata": {"taxonomy": ["k__Bacteria", "p__Bacteroidetes", "c__Bacteroidia", "o__Bacteroidales", "f__RF16", "g__Unclassified_RF16", "s__Unclassified_RF16"]}},{"id": "otu5187", "metadata": {"taxonomy": ["k__Bacteria", "p__Firmicutes", "c__Clostridia", "o__Clostridiales", "f__Lachnospiraceae", "g__Dorea", "s__Unclassified_Dorea"]}},{"id": "otu10251", "metadata": {"taxonomy": ["k__Bacteria", "p__Firmicutes", "c__Clostridia", "o__Clostridiales", "f__Unclassified_Clostridiales", "g__Unclassified_Clostridiales", "s__Unclassified_Clostridiales"]}},{"id": "otu18692", "metadata": {"taxonomy": ["k__Bacteria", "p__Proteobacteria", "c__Deltaproteobacteria", "o__GMD14H09", "f__Unclassified_GMD14H09", "g__Unclassified_GMD14H09", "s__Unclassified_GMD14H09"]}},{"id": "otu10995", "metadata": {"taxonomy": ["k__Bacteria", "p__Proteobacteria", "c__Betaproteobacteria", "o__Rhodocyclales", "f__Rhodocyclaceae", "g__Petrobacter", "s__Petrobacter_succinatimandens"]}},{"id": "otu23855", "metadata": {"taxonomy": ["k__Bacteria", "p__Chloroflexi", "c__Anaerolineae", "o__H39", "f__Unclassified_H39", "g__Unclassified_H39", "s__Unclassified_H39"]}},{"id": "otu1044", "metadata": {"taxonomy": ["k__Bacteria", "p__Firmicutes", "c__Clostridia", "o__Clostridiales", "f__Unclassified_Clostridiales", "g__Unclassified_Clostridiales", "s__Unclassified_Clostridiales"]}},{"id": "otu2019", "metadata": {"taxonomy": ["k__Bacteria", "p__Proteobacteria", "c__Deltaproteobacteria", "o__MIZ46", "f__Unclassified_MIZ46", "g__Unclassified_MIZ46", "s__Unclassified_MIZ46"]}},{"id": "otu2990", "metadata": {"taxonomy": ["k__Bacteria", "p__Fusobacteria", "c__Fusobacteriia", "o__Fusobacteriales", "f__Fusobacteriaceae", "g__Fusobacterium", "s__Unclassified_Fusobacterium"]}},{"id": "otu9710", "metadata": {"taxonomy": ["k__Bacteria", "p__Gemmatimonadetes", "c__Gemm-1", "o__Unclassified_Gemm-1", "f__Unclassified_Gemm-1", "g__Unclassified_Gemm-1", "s__Unclassified_Gemm-1"]}},{"id": "otu18678", "metadata": {"taxonomy": ["k__Bacteria", "p__Bacteroidetes", "c__Bacteroidia", "o__Bacteroidales", "f__Prevotellaceae", "g__Prevotella", "s__Unclassified_Prevotella"]}},{"id": "otu1388", "metadata": {"taxonomy": ["k__Bacteria", "p__Actinobacteria", "c__Actinobacteria", "o__Actinomycetales", "f__Micrococcaceae", "g__Kocuria", "s__Unclassified_Kocuria"]}},{"id": "otu4549", "metadata": {"taxonomy": ["k__Bacteria", "p__Firmicutes", "c__Clostridia", "o__Clostridiales", "f__Ruminococcaceae", "g__Unclassified_Ruminococcaceae", "s__Unclassified_Ruminococcaceae"]}},{"id": "otu2040", "metadata": {"taxonomy": ["k__Bacteria", "p__Firmicutes", "c__Clostridia", "o__Clostridiales", "f__Unclassified_Clostridiales", "g__Unclassified_Clostridiales", "s__Unclassified_Clostridiales"]}},{"id": "otu12708", "metadata": {"taxonomy": ["k__Bacteria", "p__Proteobacteria", "c__Betaproteobacteria", "o__Unclassified_Betaproteobacteria", "f__Unclassified_Betaproteobacteria", "g__Unclassified_Betaproteobacteria", "s__Unclassified_Betaproteobacteria"]}},{"id": "otu17919", "metadata": {"taxonomy": ["k__Bacteria", "p__Bacteroidetes", "c__Flavobacteriia", "o__Flavobacteriales", "f__[Weeksellaceae]", "g__Chryseobacterium", "s__Unclassified_Chryseobacterium"]}},{"id": "otu18934", "metadata": {"taxonomy": ["k__Bacteria", "p__Actinobacteria", "c__Actinobacteria", "o__Actinomycetales", "f__Dermabacteraceae", "g__Brachybacterium", "s__Brachybacterium_conglomeratum"]}},{"id": "otu7514", "metadata": {"taxonomy": ["k__Bacteria", "p__Firmicutes", "c__Clostridia", "o__Clostridiales", "f__Ruminococcaceae", "g__Unclassified_Ruminococcaceae", "s__Unclassified_Ruminococcaceae"]}},{"id": "otu2938", "metadata": {"taxonomy": ["k__Bacteria", "p__Proteobacteria", "c__Gammaproteobacteria", "o__Xanthomonadales", "f__Xanthomonadaceae", "g__Unclassified_Xanthomonadaceae", "s__Unclassified_Xanthomonadaceae"]}},{"id": "otu9246", "metadata": {"taxonomy": ["k__Bacteria", "p__Bacteroidetes", "c__Sphingobacteriia", "o__Sphingobacteriales", "f__Unclassified_Sphingobacteriales", "g__Unclassified_Sphingobacteriales", "s__Unclassified_Sphingobacteriales"]}},{"id": "otu6498", "metadata": {"taxonomy": ["k__Bacteria", "p__TM7", "c__TM7-3", "o__CW040", "f__F16", "g__Unclassified_F16", "s__Unclassified_F16"]}},{"id": "otu9419", "metadata": {"taxonomy": ["k__Bacteria", "p__Proteobacteria", "c__Alphaproteobacteria", "o__Rhizobiales", "f__Unclassified_Rhizobiales", "g__Unclassified_Rhizobiales", "s__Unclassified_Rhizobiales"]}},{"id": "otu9468", "metadata": {"taxonomy": ["k__Bacteria", "p__Firmicutes", "c__Clostridia", "o__Clostridiales", "f__Christensenellaceae", "g__Unclassified_Christensenellaceae", "s__Unclassified_Christensenellaceae"]}},{"id": "otu13302", "metadata": {"taxonomy": ["k__Bacteria", "p__Proteobacteria", "c__Alphaproteobacteria", "o__Rhodospirillales", "f__Acetobacteraceae", "g__Unclassified_Acetobacteraceae", "s__Unclassified_Acetobacteraceae"]}},{"id": "otu13369", "metadata": {"taxonomy": ["k__Bacteria", "p__Bacteroidetes", "c__Bacteroidia", "o__Bacteroidales", "f__[Paraprevotellaceae]", "g__CF231", "s__Unclassified_CF231"]}},{"id": "otu6656", "metadata": {"taxonomy": ["k__Bacteria", "p__Firmicutes", "c__Clostridia", "o__Clostridiales", "f__Unclassified_Clostridiales", "g__Unclassified_Clostridiales", "s__Unclassified_Clostridiales"]}},{"id": "otu12953", "metadata": {"taxonomy": ["k__Bacteria", "p__Bacteroidetes", "c__Bacteroidia", "o__Bacteroidales", "f__Unclassified_Bacteroidales", "g__Unclassified_Bacteroidales", "s__Unclassified_Bacteroidales"]}},{"id": "otu14010", "metadata": {"taxonomy": ["k__Bacteria", "p__Firmicutes", "c__Clostridia", "o__Clostridiales", "f__Ruminococcaceae", "g__Unclassified_Ruminococcaceae", "s__Unclassified_Ruminococcaceae"]}},{"id": "otu21752", "metadata": {"taxonomy": ["k__Bacteria", "p__Firmicutes", "c__Clostridia", "o__Clostridiales", "f__Veillonellaceae", "g__Phascolarctobacterium", "s__Unclassified_Phascolarctobacterium"]}},{"id": "otu1438", "metadata": {"taxonomy": ["k__Bacteria", "p__Firmicutes", "c__Clostridia", "o__Clostridiales", "f__Ruminococcaceae", "g__Unclassified_Ruminococcaceae", "s__Unclassified_Ruminococcaceae"]}},{"id": "otu9996", "metadata": {"taxonomy": ["k__Bacteria", "p__Firmicutes", "c__Clostridia", "o__Clostridiales", "f__Lachnospiraceae", "g__Coprococcus", "s__Unclassified_Coprococcus"]}},{"id": "otu3180", "metadata": {"taxonomy": ["k__Bacteria", "p__Acidobacteria", "c__Acidobacteria-6", "o__iii1-15", "f__Unclassified_iii1-15", "g__Unclassified_iii1-15", "s__Unclassified_iii1-15"]}},{"id": "otu1539", "metadata": {"taxonomy": ["k__Bacteria", "p__Proteobacteria", "c__Alphaproteobacteria", "o__Sphingomonadales", "f__Erythrobacteraceae", "g__Unclassified_Erythrobacteraceae", "s__Unclassified_Erythrobacteraceae"]}},{"id": "otu4495", "metadata": {"taxonomy": ["k__Bacteria", "p__Firmicutes", "c__Clostridia", "o__Clostridiales", "f__[Tissierellaceae]", "g__ph2", "s__Unclassified_ph2"]}},{"id": "otu21647", "metadata": {"taxonomy": ["k__Bacteria", "p__Firmicutes", "c__Erysipelotrichi", "o__Erysipelotrichales", "f__Erysipelotrichaceae", "g__Bulleidia", "s__Unclassified_Bulleidia"]}},{"id": "otu22278", "metadata": {"taxonomy": ["k__Bacteria", "p__Firmicutes", "c__Clostridia", "o__Clostridiales", "f__Ruminococcaceae", "g__Unclassified_Ruminococcaceae", "s__Unclassified_Ruminococcaceae"]}},{"id": "otu611", "metadata": {"taxonomy": ["k__Bacteria", "p__Proteobacteria", "c__Alphaproteobacteria", "o__Rickettsiales", "f__mitochondria", "g__Zea", "s__Zea_luxurians"]}},{"id": "otu20729", "metadata": {"taxonomy": ["k__Bacteria", "p__Firmicutes", "c__Clostridia", "o__Clostridiales", "f__Peptococcaceae", "g__Peptococcus", "s__Unclassified_Peptococcus"]}},{"id": "otu3212", "metadata": {"taxonomy": ["k__Bacteria", "p__Firmicutes", "c__Clostridia", "o__Clostridiales", "f__Ruminococcaceae", "g__Unclassified_Ruminococcaceae", "s__Unclassified_Ruminococcaceae"]}},{"id": "otu7091", "metadata": {"taxonomy": ["k__Bacteria", "p__Proteobacteria", "c__Alphaproteobacteria", "o__Sphingomonadales", "f__Sphingomonadaceae", "g__Unclassified_Sphingomonadaceae", "s__Unclassified_Sphingomonadaceae"]}},{"id": "otu8850", "metadata": {"taxonomy": ["k__Bacteria", "p__Fusobacteria", "c__Fusobacteriia", "o__Fusobacteriales", "f__Leptotrichiaceae", "g__Unclassified_Leptotrichiaceae", "s__Unclassified_Leptotrichiaceae"]}},{"id": "otu15578", "metadata": {"taxonomy": ["k__Bacteria", "p__Firmicutes", "c__Clostridia", "o__Clostridiales", "f__Clostridiaceae", "g__Clostridium", "s__Unclassified_Clostridium"]}},{"id": "otu19065", "metadata": {"taxonomy": ["k__Bacteria", "p__Fusobacteria", "c__Fusobacteriia", "o__Fusobacteriales", "f__Leptotrichiaceae", "g__Unclassified_Leptotrichiaceae", "s__Unclassified_Leptotrichiaceae"]}},{"id": "otu819", "metadata": {"taxonomy": ["k__Bacteria", "p__Firmicutes", "c__Clostridia", "o__Clostridiales", "f__Lachnospiraceae", "g__Dorea", "s__Unclassified_Dorea"]}},{"id": "otu5610", "metadata": {"taxonomy": ["k__Bacteria", "p__Actinobacteria", "c__Actinobacteria", "o__Actinomycetales", "f__Actinomycetaceae", "g__Mobiluncus", "s__Unclassified_Mobiluncus"]}},{"id": "otu7391", "metadata": {"taxonomy": ["k__Bacteria", "p__Fusobacteria", "c__Fusobacteriia", "o__Fusobacteriales", "f__Leptotrichiaceae", "g__Unclassified_Leptotrichiaceae", "s__Unclassified_Leptotrichiaceae"]}},{"id": "otu12078", "metadata": {"taxonomy": ["k__Bacteria", "p__Armatimonadetes", "c__Chthonomonadetes", "o__Chthonomonadales", "f__Chthonomonadaceae", "g__Chthonomonas", "s__Unclassified_Chthonomonas"]}},{"id": "otu2654", "metadata": {"taxonomy": ["k__Bacteria", "p__Firmicutes", "c__Clostridia", "o__Clostridiales", "f__Unclassified_Clostridiales", "g__Unclassified_Clostridiales", "s__Unclassified_Clostridiales"]}},{"id": "otu16374", "metadata": {"taxonomy": ["k__Bacteria", "p__Firmicutes", "c__Clostridia", "o__Clostridiales", "f__Lachnospiraceae", "g__Blautia", "s__Unclassified_Blautia"]}},{"id": "otu21963", "metadata": {"taxonomy": ["k__Bacteria", "p__Fusobacteria", "c__Fusobacteriia", "o__Fusobacteriales", "f__Leptotrichiaceae", "g__Unclassified_Leptotrichiaceae", "s__Unclassified_Leptotrichiaceae"]}},{"id": "otu22408", "metadata": {"taxonomy": ["k__Bacteria", "p__Firmicutes", "c__Clostridia", "o__Clostridiales", "f__Ruminococcaceae", "g__Ruminococcus", "s__Unclassified_Ruminococcus"]}},{"id": "otu13524", "metadata": {"taxonomy": ["k__Bacteria", "p__Firmicutes", "c__Clostridia", "o__Clostridiales", "f__Ruminococcaceae", "g__Unclassified_Ruminococcaceae", "s__Unclassified_Ruminococcaceae"]}},{"id": "otu13721", "metadata": {"taxonomy": ["k__Bacteria", "p__Proteobacteria", "c__Deltaproteobacteria", "o__Desulfovibrionales", "f__Desulfovibrionaceae", "g__Unclassified_Desulfovibrionaceae", "s__Unclassified_Desulfovibrionaceae"]}},{"id": "otu10855", "metadata": {"taxonomy": ["k__Bacteria", "p__Proteobacteria", "c__Gammaproteobacteria", "o__Xanthomonadales", "f__Xanthomonadaceae", "g__Lysobacter", "s__Unclassified_Lysobacter"]}},{"id": "otu11380", "metadata": {"taxonomy": ["k__Bacteria", "p__Firmicutes", "c__Clostridia", "o__Clostridiales", "f__Unclassified_Clostridiales", "g__Unclassified_Clostridiales", "s__Unclassified_Clostridiales"]}},{"id": "otu3961", "metadata": {"taxonomy": ["k__Bacteria", "p__Firmicutes", "c__Clostridia", "o__Clostridiales", "f__Christensenellaceae", "g__Unclassified_Christensenellaceae", "s__Unclassified_Christensenellaceae"]}},{"id": "otu5722", "metadata": {"taxonomy": ["k__Bacteria", "p__Firmicutes", "c__Clostridia", "o__Clostridiales", "f__Ruminococcaceae", "g__Unclassified_Ruminococcaceae", "s__Unclassified_Ruminococcaceae"]}},{"id": "otu13744", "metadata": {"taxonomy": ["k__Bacteria", "p__Fusobacteria", "c__Fusobacteriia", "o__Fusobacteriales", "f__Leptotrichiaceae", "g__Unclassified_Leptotrichiaceae", "s__Unclassified_Leptotrichiaceae"]}},{"id": "otu8693", "metadata": {"taxonomy": ["k__Bacteria", "p__Bacteroidetes", "c__Bacteroidia", "o__Bacteroidales", "f__RF16", "g__Unclassified_RF16", "s__Unclassified_RF16"]}},{"id": "otu21113", "metadata": {"taxonomy": ["k__Bacteria", "p__Firmicutes", "c__Clostridia", "o__Clostridiales", "f__Ruminococcaceae", "g__Ruminococcus", "s__Unclassified_Ruminococcus"]}},{"id": "otu4558", "metadata": {"taxonomy": ["k__Bacteria", "p__Firmicutes", "c__Clostridia", "o__Clostridiales", "f__Veillonellaceae", "g__Phascolarctobacterium", "s__Unclassified_Phascolarctobacterium"]}},{"id": "otu5450", "metadata": {"taxonomy": ["k__Bacteria", "p__Proteobacteria", "c__Alphaproteobacteria", "o__Rhodobacterales", "f__Rhodobacteraceae", "g__Unclassified_Rhodobacteraceae", "s__Unclassified_Rhodobacteraceae"]}},{"id": "otu7501", "metadata": {"taxonomy": ["k__Bacteria", "p__Bacteroidetes", "c__Bacteroidia", "o__Bacteroidales", "f__Rikenellaceae", "g__Unclassified_Rikenellaceae", "s__Unclassified_Rikenellaceae"]}},{"id": "otu18523", "metadata": {"taxonomy": ["k__Bacteria", "p__Firmicutes", "c__Clostridia", "o__Clostridiales", "f__[Tissierellaceae]", "g__Tepidimicrobium", "s__Unclassified_Tepidimicrobium"]}},{"id": "otu20776", "metadata": {"taxonomy": ["k__Bacteria", "p__Bacteroidetes", "c__Bacteroidia", "o__Bacteroidales", "f__Bacteroidaceae", "g__Unclassified_Bacteroidaceae", "s__Unclassified_Bacteroidaceae"]}},{"id": "otu23661", "metadata": {"taxonomy": ["k__Bacteria", "p__Proteobacteria", "c__Betaproteobacteria", "o__Burkholderiales", "f__Comamonadaceae", "g__Unclassified_Comamonadaceae", "s__Unclassified_Comamonadaceae"]}},{"id": "otu19565", "metadata": {"taxonomy": ["No blast hit"]}},{"id": "otu6419", "metadata": {"taxonomy": ["k__Bacteria", "p__Actinobacteria", "c__Actinobacteria", "o__Actinomycetales", "f__Nocardiaceae", "g__Rhodococcus", "s__Unclassified_Rhodococcus"]}},{"id": "otu14518", "metadata": {"taxonomy": ["k__Bacteria", "p__Firmicutes", "c__Clostridia", "o__Clostridiales", "f__[Mogibacteriaceae]", "g__Unclassified_[Mogibacteriaceae]", "s__Unclassified_[Mogibacteriaceae]"]}},{"id": "otu429", "metadata": {"taxonomy": ["k__Bacteria", "p__Bacteroidetes", "c__Bacteroidia", "o__Bacteroidales", "f__S24-7", "g__Unclassified_S24-7", "s__Unclassified_S24-7"]}},{"id": "otu12247", "metadata": {"taxonomy": ["k__Bacteria", "p__Gemmatimonadetes", "c__Gemmatimonadetes", "o__Unclassified_Gemmatimonadetes", "f__Unclassified_Gemmatimonadetes", "g__Unclassified_Gemmatimonadetes", "s__Unclassified_Gemmatimonadetes"]}},{"id": "otu9933", "metadata": {"taxonomy": ["k__Bacteria", "p__Firmicutes", "c__Clostridia", "o__Clostridiales", "f__Ruminococcaceae", "g__Unclassified_Ruminococcaceae", "s__Unclassified_Ruminococcaceae"]}},{"id": "otu12744", "metadata": {"taxonomy": ["k__Bacteria", "p__Firmicutes", "c__Clostridia", "o__Clostridiales", "f__Clostridiaceae", "g__Clostridium", "s__Unclassified_Clostridium"]}},{"id": "otu10736", "metadata": {"taxonomy": ["k__Bacteria", "p__AD3", "c__ABS-6", "o__Unclassified_ABS-6", "f__Unclassified_ABS-6", "g__Unclassified_ABS-6", "s__Unclassified_ABS-6"]}},{"id": "otu6601", "metadata": {"taxonomy": ["k__Bacteria", "p__Proteobacteria", "c__Alphaproteobacteria", "o__Caulobacterales", "f__Caulobacteraceae", "g__Unclassified_Caulobacteraceae", "s__Unclassified_Caulobacteraceae"]}},{"id": "otu8599", "metadata": {"taxonomy": ["k__Bacteria", "p__Firmicutes", "c__Clostridia", "o__Clostridiales", "f__Lachnospiraceae", "g__Unclassified_Lachnospiraceae", "s__Unclassified_Lachnospiraceae"]}},{"id": "otu21511", "metadata": {"taxonomy": ["k__Bacteria", "p__Firmicutes", "c__Bacilli", "o__Lactobacillales", "f__Lactobacillaceae", "g__Lactobacillus", "s__Unclassified_Lactobacillus"]}},{"id": "otu10", "metadata": {"taxonomy": ["k__Bacteria", "p__Firmicutes", "c__Clostridia", "o__Clostridiales", "f__Lachnospiraceae", "g__Unclassified_Lachnospiraceae", "s__Unclassified_Lachnospiraceae"]}},{"id": "otu135", "metadata": {"taxonomy": ["k__Bacteria", "p__Firmicutes", "c__Clostridia", "o__Clostridiales", "f__Lachnospiraceae", "g__Unclassified_Lachnospiraceae", "s__Unclassified_Lachnospiraceae"]}},{"id": "otu3338", "metadata": {"taxonomy": ["k__Bacteria", "p__Proteobacteria", "c__Alphaproteobacteria", "o__Caulobacterales", "f__Caulobacteraceae", "g__Unclassified_Caulobacteraceae", "s__Unclassified_Caulobacteraceae"]}},{"id": "otu9678", "metadata": {"taxonomy": ["k__Bacteria", "p__Firmicutes", "c__Clostridia", "o__Clostridiales", "f__Christensenellaceae", "g__Unclassified_Christensenellaceae", "s__Unclassified_Christensenellaceae"]}},{"id": "otu15388", "metadata": {"taxonomy": ["k__Bacteria", "p__Firmicutes", "c__Clostridia", "o__Clostridiales", "f__Christensenellaceae", "g__Unclassified_Christensenellaceae", "s__Unclassified_Christensenellaceae"]}},{"id": "otu19528", "metadata": {"taxonomy": ["k__Bacteria", "p__Proteobacteria", "c__Alphaproteobacteria", "o__Rhodobacterales", "f__Hyphomonadaceae", "g__Unclassified_Hyphomonadaceae", "s__Unclassified_Hyphomonadaceae"]}},{"id": "otu9586", "metadata": {"taxonomy": ["k__Bacteria", "p__Deferribacteres", "c__Deferribacteres", "o__Deferribacterales", "f__Deferribacteraceae", "g__Mucispirillum", "s__Unclassified_Mucispirillum"]}},{"id": "otu11739", "metadata": {"taxonomy": ["k__Bacteria", "p__Firmicutes", "c__Bacilli", "o__Bacillales", "f__Planococcaceae", "g__Planomicrobium", "s__Unclassified_Planomicrobium"]}},{"id": "otu16215", "metadata": {"taxonomy": ["k__Bacteria", "p__Firmicutes", "c__Clostridia", "o__Clostridiales", "f__Ruminococcaceae", "g__Unclassified_Ruminococcaceae", "s__Unclassified_Ruminococcaceae"]}},{"id": "otu19914", "metadata": {"taxonomy": ["k__Bacteria", "p__Bacteroidetes", "c__Bacteroidia", "o__Bacteroidales", "f__Unclassified_Bacteroidales", "g__Unclassified_Bacteroidales", "s__Unclassified_Bacteroidales"]}},{"id": "otu21405", "metadata": {"taxonomy": ["k__Bacteria", "p__[Thermi]", "c__Deinococci", "o__Thermales", "f__Thermaceae", "g__Thermus", "s__Unclassified_Thermus"]}},{"id": "otu9859", "metadata": {"taxonomy": ["k__Bacteria", "p__Firmicutes", "c__Clostridia", "o__Clostridiales", "f__Clostridiaceae", "g__Clostridium", "s__Unclassified_Clostridium"]}},{"id": "otu11369", "metadata": {"taxonomy": ["k__Bacteria", "p__Bacteroidetes", "c__Bacteroidia", "o__Bacteroidales", "f__Bacteroidaceae", "g__5-7N15", "s__Unclassified_5-7N15"]}},{"id": "otu18345", "metadata": {"taxonomy": ["k__Bacteria", "p__Firmicutes", "c__Clostridia", "o__Clostridiales", "f__[Tissierellaceae]", "g__Anaerococcus", "s__Unclassified_Anaerococcus"]}},{"id": "otu19176", "metadata": {"taxonomy": ["k__Bacteria", "p__Bacteroidetes", "c__Bacteroidia", "o__Bacteroidales", "f__Bacteroidaceae", "g__Bacteroides", "s__Unclassified_Bacteroides"]}},{"id": "otu1431", "metadata": {"taxonomy": ["k__Bacteria", "p__[Thermi]", "c__Deinococci", "o__Deinococcales", "f__Deinococcaceae", "g__Deinococcus", "s__Unclassified_Deinococcus"]}},{"id": "otu3671", "metadata": {"taxonomy": ["k__Bacteria", "p__Firmicutes", "c__Clostridia", "o__Clostridiales", "f__Ruminococcaceae", "g__Oscillospira", "s__Unclassified_Oscillospira"]}},{"id": "otu7218", "metadata": {"taxonomy": ["k__Bacteria", "p__Firmicutes", "c__Clostridia", "o__Clostridiales", "f__Ruminococcaceae", "g__Unclassified_Ruminococcaceae", "s__Unclassified_Ruminococcaceae"]}},{"id": "otu8632", "metadata": {"taxonomy": ["k__Bacteria", "p__Bacteroidetes", "c__Bacteroidia", "o__Bacteroidales", "f__Rikenellaceae", "g__Unclassified_Rikenellaceae", "s__Unclassified_Rikenellaceae"]}},{"id": "otu10912", "metadata": {"taxonomy": ["k__Bacteria", "p__Proteobacteria", "c__Alphaproteobacteria", "o__Sphingomonadales", "f__Sphingomonadaceae", "g__Kaistobacter", "s__Unclassified_Kaistobacter"]}},{"id": "otu16778", "metadata": {"taxonomy": ["k__Bacteria", "p__Firmicutes", "c__Bacilli", "o__Lactobacillales", "f__Aerococcaceae", "g__Unclassified_Aerococcaceae", "s__Unclassified_Aerococcaceae"]}},{"id": "otu20247", "metadata": {"taxonomy": ["k__Bacteria", "p__Proteobacteria", "c__Alphaproteobacteria", "o__BD7-3", "f__Unclassified_BD7-3", "g__Unclassified_BD7-3", "s__Unclassified_BD7-3"]}},{"id": "otu22379", "metadata": {"taxonomy": ["k__Bacteria", "p__Proteobacteria", "c__Alphaproteobacteria", "o__Sphingomonadales", "f__Sphingomonadaceae", "g__Sphingobium", "s__Unclassified_Sphingobium"]}},{"id": "otu246", "metadata": {"taxonomy": ["k__Bacteria", "p__Firmicutes", "c__Clostridia", "o__Clostridiales", "f__Ruminococcaceae", "g__Oscillospira", "s__Unclassified_Oscillospira"]}},{"id": "otu399", "metadata": {"taxonomy": ["k__Bacteria", "p__Lentisphaerae", "c__[Lentisphaeria]", "o__Victivallales", "f__Victivallaceae", "g__Unclassified_Victivallaceae", "s__Unclassified_Victivallaceae"]}},{"id": "otu13529", "metadata": {"taxonomy": ["k__Bacteria", "p__Acidobacteria", "c__Solibacteres", "o__Solibacterales", "f__Unclassified_Solibacterales", "g__Unclassified_Solibacterales", "s__Unclassified_Solibacterales"]}},{"id": "otu20345", "metadata": {"taxonomy": ["k__Bacteria", "p__Cyanobacteria", "c__4C0d-2", "o__YS2", "f__Unclassified_YS2", "g__Unclassified_YS2", "s__Unclassified_YS2"]}},{"id": "otu1647", "metadata": {"taxonomy": ["k__Bacteria", "p__Actinobacteria", "c__Actinobacteria", "o__Actinomycetales", "f__Cellulomonadaceae", "g__Cellulomonas", "s__Unclassified_Cellulomonas"]}},{"id": "otu9688", "metadata": {"taxonomy": ["k__Bacteria", "p__Lentisphaerae", "c__[Lentisphaeria]", "o__Victivallales", "f__Victivallaceae", "g__Unclassified_Victivallaceae", "s__Unclassified_Victivallaceae"]}},{"id": "otu9690", "metadata": {"taxonomy": ["k__Bacteria", "p__Firmicutes", "c__Clostridia", "o__Clostridiales", "f__Ruminococcaceae", "g__Oscillospira", "s__Unclassified_Oscillospira"]}},{"id": "otu10964", "metadata": {"taxonomy": ["k__Bacteria", "p__Firmicutes", "c__Clostridia", "o__Clostridiales", "f__Lachnospiraceae", "g__Unclassified_Lachnospiraceae", "s__Unclassified_Lachnospiraceae"]}},{"id": "otu5176", "metadata": {"taxonomy": ["k__Bacteria", "p__Actinobacteria", "c__Actinobacteria", "o__Actinomycetales", "f__Corynebacteriaceae", "g__Corynebacterium", "s__Unclassified_Corynebacterium"]}},{"id": "otu1477", "metadata": {"taxonomy": ["k__Bacteria", "p__Firmicutes", "c__Clostridia", "o__Clostridiales", "f__[Tissierellaceae]", "g__Anaerococcus", "s__Unclassified_Anaerococcus"]}},{"id": "otu9447", "metadata": {"taxonomy": ["k__Bacteria", "p__Chloroflexi", "c__Anaerolineae", "o__GCA004", "f__Unclassified_GCA004", "g__Unclassified_GCA004", "s__Unclassified_GCA004"]}},{"id": "otu12886", "metadata": {"taxonomy": ["k__Bacteria", "p__Firmicutes", "c__Clostridia", "o__Clostridiales", "f__Ruminococcaceae", "g__Unclassified_Ruminococcaceae", "s__Unclassified_Ruminococcaceae"]}},{"id": "otu13693", "metadata": {"taxonomy": ["k__Bacteria", "p__Firmicutes", "c__Bacilli", "o__Lactobacillales", "f__Streptococcaceae", "g__Streptococcus", "s__Unclassified_Streptococcus"]}},{"id": "otu19406", "metadata": {"taxonomy": ["k__Bacteria", "p__Firmicutes", "c__Clostridia", "o__Clostridiales", "f__Unclassified_Clostridiales", "g__Unclassified_Clostridiales", "s__Unclassified_Clostridiales"]}},{"id": "otu4619", "metadata": {"taxonomy": ["k__Bacteria", "p__Firmicutes", "c__Clostridia", "o__Clostridiales", "f__[Tissierellaceae]", "g__Peptoniphilus", "s__Unclassified_Peptoniphilus"]}},{"id": "otu5241", "metadata": {"taxonomy": ["k__Bacteria", "p__Proteobacteria", "c__Alphaproteobacteria", "o__Rhodobacterales", "f__Rhodobacteraceae", "g__Rhodobacter", "s__Unclassified_Rhodobacter"]}},{"id": "otu9622", "metadata": {"taxonomy": ["k__Bacteria", "p__Proteobacteria", "c__Deltaproteobacteria", "o__Syntrophobacterales", "f__Syntrophobacteraceae", "g__Unclassified_Syntrophobacteraceae", "s__Unclassified_Syntrophobacteraceae"]}},{"id": "otu9989", "metadata": {"taxonomy": ["k__Bacteria", "p__Fusobacteria", "c__Fusobacteriia", "o__Fusobacteriales", "f__Leptotrichiaceae", "g__Unclassified_Leptotrichiaceae", "s__Unclassified_Leptotrichiaceae"]}},{"id": "otu12640", "metadata": {"taxonomy": ["k__Bacteria", "p__Bacteroidetes", "c__Flavobacteriia", "o__Flavobacteriales", "f__Flavobacteriaceae", "g__Robiginitalea", "s__Unclassified_Robiginitalea"]}},{"id": "otu15649", "metadata": {"taxonomy": ["k__Bacteria", "p__Proteobacteria", "c__Alphaproteobacteria", "o__Caulobacterales", "f__Caulobacteraceae", "g__Unclassified_Caulobacteraceae", "s__Unclassified_Caulobacteraceae"]}},{"id": "otu2551", "metadata": {"taxonomy": ["k__Bacteria", "p__Proteobacteria", "c__Alphaproteobacteria", "o__Rhodospirillales", "f__Rhodospirillaceae", "g__Unclassified_Rhodospirillaceae", "s__Unclassified_Rhodospirillaceae"]}},{"id": "otu4755", "metadata": {"taxonomy": ["k__Bacteria", "p__Firmicutes", "c__Clostridia", "o__Clostridiales", "f__Ruminococcaceae", "g__Unclassified_Ruminococcaceae", "s__Unclassified_Ruminococcaceae"]}},{"id": "otu15525", "metadata": {"taxonomy": ["k__Bacteria", "p__Tenericutes", "c__RF3", "o__ML615J-28", "f__Unclassified_ML615J-28", "g__Unclassified_ML615J-28", "s__Unclassified_ML615J-28"]}},{"id": "otu332", "metadata": {"taxonomy": ["k__Bacteria", "p__Armatimonadetes", "c__[Fimbriimonadia]", "o__[Fimbriimonadales]", "f__[Fimbriimonadaceae]", "g__Fimbriimonas", "s__Unclassified_Fimbriimonas"]}},{"id": "otu7504", "metadata": {"taxonomy": ["k__Bacteria", "p__Proteobacteria", "c__Gammaproteobacteria", "o__Pseudomonadales", "f__Moraxellaceae", "g__Acinetobacter", "s__Unclassified_Acinetobacter"]}},{"id": "otu22225", "metadata": {"taxonomy": ["k__Bacteria", "p__Proteobacteria", "c__Alphaproteobacteria", "o__Rhodospirillales", "f__Rhodospirillaceae", "g__Unclassified_Rhodospirillaceae", "s__Unclassified_Rhodospirillaceae"]}},{"id": "otu10440", "metadata": {"taxonomy": ["k__Bacteria", "p__Bacteroidetes", "c__Bacteroidia", "o__Bacteroidales", "f__[Barnesiellaceae]", "g__Unclassified_[Barnesiellaceae]", "s__Unclassified_[Barnesiellaceae]"]}},{"id": "otu19950", "metadata": {"taxonomy": ["k__Bacteria", "p__Proteobacteria", "c__Betaproteobacteria", "o__Burkholderiales", "f__Alcaligenaceae", "g__Sutterella", "s__Unclassified_Sutterella"]}},{"id": "otu10826", "metadata": {"taxonomy": ["k__Bacteria", "p__Firmicutes", "c__Clostridia", "o__Clostridiales", "f__Ruminococcaceae", "g__Ruminococcus", "s__Unclassified_Ruminococcus"]}},{"id": "otu11738", "metadata": {"taxonomy": ["k__Bacteria", "p__Firmicutes", "c__Clostridia", "o__Clostridiales", "f__Ruminococcaceae", "g__Unclassified_Ruminococcaceae", "s__Unclassified_Ruminococcaceae"]}},{"id": "otu14637", "metadata": {"taxonomy": ["k__Bacteria", "p__Firmicutes", "c__Clostridia", "o__Clostridiales", "f__Ruminococcaceae", "g__Unclassified_Ruminococcaceae", "s__Unclassified_Ruminococcaceae"]}},{"id": "otu20882", "metadata": {"taxonomy": ["k__Bacteria", "p__Firmicutes", "c__Clostridia", "o__Clostridiales", "f__Ruminococcaceae", "g__Unclassified_Ruminococcaceae", "s__Unclassified_Ruminococcaceae"]}},{"id": "otu22933", "metadata": {"taxonomy": ["k__Bacteria", "p__Bacteroidetes", "c__Bacteroidia", "o__Bacteroidales", "f__[Barnesiellaceae]", "g__Barnesiella", "s__Barnesiella_viscericola"]}},{"id": "otu2134", "metadata": {"taxonomy": ["k__Bacteria", "p__Bacteroidetes", "c__[Saprospirae]", "o__[Saprospirales]", "f__Chitinophagaceae", "g__Sediminibacterium", "s__Unclassified_Sediminibacterium"]}},{"id": "otu4510", "metadata": {"taxonomy": ["k__Bacteria", "p__Actinobacteria", "c__Actinobacteria", "o__Actinomycetales", "f__Actinomycetaceae", "g__Trueperella", "s__Unclassified_Trueperella"]}},{"id": "otu10806", "metadata": {"taxonomy": ["k__Bacteria", "p__Lentisphaerae", "c__[Lentisphaeria]", "o__Victivallales", "f__Victivallaceae", "g__Unclassified_Victivallaceae", "s__Unclassified_Victivallaceae"]}},{"id": "otu12390", "metadata": {"taxonomy": ["k__Bacteria", "p__Firmicutes", "c__Clostridia", "o__Clostridiales", "f__Lachnospiraceae", "g__Unclassified_Lachnospiraceae", "s__Unclassified_Lachnospiraceae"]}},{"id": "otu16726", "metadata": {"taxonomy": ["k__Bacteria", "p__Firmicutes", "c__Clostridia", "o__Clostridiales", "f__Lachnospiraceae", "g__[Ruminococcus]", "s__[Ruminococcus]_gnavus"]}},{"id": "otu19114", "metadata": {"taxonomy": ["k__Bacteria", "p__Bacteroidetes", "c__Bacteroidia", "o__Bacteroidales", "f__[Barnesiellaceae]", "g__Unclassified_[Barnesiellaceae]", "s__Unclassified_[Barnesiellaceae]"]}},{"id": "otu20360", "metadata": {"taxonomy": ["k__Bacteria", "p__Firmicutes", "c__Clostridia", "o__Clostridiales", "f__Ruminococcaceae", "g__Unclassified_Ruminococcaceae", "s__Unclassified_Ruminococcaceae"]}},{"id": "otu22161", "metadata": {"taxonomy": ["k__Bacteria", "p__Firmicutes", "c__Erysipelotrichi", "o__Erysipelotrichales", "f__Erysipelotrichaceae", "g__Unclassified_Erysipelotrichaceae", "s__Unclassified_Erysipelotrichaceae"]}},{"id": "otu8830", "metadata": {"taxonomy": ["k__Bacteria", "p__Firmicutes", "c__Clostridia", "o__Clostridiales", "f__[Mogibacteriaceae]", "g__Unclassified_[Mogibacteriaceae]", "s__Unclassified_[Mogibacteriaceae]"]}},{"id": "otu18630", "metadata": {"taxonomy": ["k__Bacteria", "p__Proteobacteria", "c__Deltaproteobacteria", "o__Myxococcales", "f__Unclassified_Myxococcales", "g__Unclassified_Myxococcales", "s__Unclassified_Myxococcales"]}},{"id": "otu22360", "metadata": {"taxonomy": ["k__Bacteria", "p__Firmicutes", "c__Clostridia", "o__Clostridiales", "f__Lachnospiraceae", "g__Unclassified_Lachnospiraceae", "s__Unclassified_Lachnospiraceae"]}},{"id": "otu6136", "metadata": {"taxonomy": ["k__Bacteria", "p__Actinobacteria", "c__Actinobacteria", "o__Bifidobacteriales", "f__Bifidobacteriaceae", "g__Bifidobacterium", "s__Bifidobacterium_adolescentis"]}},{"id": "otu11704", "metadata": {"taxonomy": ["k__Bacteria", "p__Fusobacteria", "c__Fusobacteriia", "o__Fusobacteriales", "f__Leptotrichiaceae", "g__Unclassified_Leptotrichiaceae", "s__Unclassified_Leptotrichiaceae"]}},{"id": "otu12028", "metadata": {"taxonomy": ["k__Bacteria", "p__Firmicutes", "c__Erysipelotrichi", "o__Erysipelotrichales", "f__Erysipelotrichaceae", "g__Unclassified_Erysipelotrichaceae", "s__Unclassified_Erysipelotrichaceae"]}},{"id": "otu7395", "metadata": {"taxonomy": ["k__Bacteria", "p__Firmicutes", "c__Clostridia", "o__Clostridiales", "f__Ruminococcaceae", "g__Unclassified_Ruminococcaceae", "s__Unclassified_Ruminococcaceae"]}},{"id": "otu20985", "metadata": {"taxonomy": ["k__Bacteria", "p__Chlamydiae", "c__Chlamydiia", "o__Chlamydiales", "f__Rhabdochlamydiaceae", "g__Candidatus_Rhabdochlamydia", "s__Unclassified_Candidatus_Rhabdochlamydia"]}},{"id": "otu12467", "metadata": {"taxonomy": ["k__Bacteria", "p__Proteobacteria", "c__Alphaproteobacteria", "o__Caulobacterales", "f__Caulobacteraceae", "g__Unclassified_Caulobacteraceae", "s__Unclassified_Caulobacteraceae"]}},{"id": "otu16222", "metadata": {"taxonomy": ["k__Bacteria", "p__Proteobacteria", "c__Betaproteobacteria", "o__IS-44", "f__Unclassified_IS-44", "g__Unclassified_IS-44", "s__Unclassified_IS-44"]}},{"id": "otu22555", "metadata": {"taxonomy": ["k__Bacteria", "p__Firmicutes", "c__Clostridia", "o__Clostridiales", "f__Ruminococcaceae", "g__Unclassified_Ruminococcaceae", "s__Unclassified_Ruminococcaceae"]}},{"id": "otu22610", "metadata": {"taxonomy": ["k__Bacteria", "p__Actinobacteria", "c__Actinobacteria", "o__Actinomycetales", "f__Geodermatophilaceae", "g__Unclassified_Geodermatophilaceae", "s__Unclassified_Geodermatophilaceae"]}},{"id": "otu7057", "metadata": {"taxonomy": ["k__Bacteria", "p__Proteobacteria", "c__Betaproteobacteria", "o__Rhodocyclales", "f__Rhodocyclaceae", "g__Dechloromonas", "s__Unclassified_Dechloromonas"]}},{"id": "otu16028", "metadata": {"taxonomy": ["k__Bacteria", "p__Proteobacteria", "c__Betaproteobacteria", "o__Burkholderiales", "f__Comamonadaceae", "g__Methylibium", "s__Unclassified_Methylibium"]}},{"id": "otu20337", "metadata": {"taxonomy": ["k__Bacteria", "p__Proteobacteria", "c__Betaproteobacteria", "o__Burkholderiales", "f__Comamonadaceae", "g__Unclassified_Comamonadaceae", "s__Unclassified_Comamonadaceae"]}},{"id": "otu20893", "metadata": {"taxonomy": ["k__Bacteria", "p__Bacteroidetes", "c__Bacteroidia", "o__Bacteroidales", "f__Rikenellaceae", "g__Unclassified_Rikenellaceae", "s__Unclassified_Rikenellaceae"]}},{"id": "otu21466", "metadata": {"taxonomy": ["k__Bacteria", "p__Proteobacteria", "c__Alphaproteobacteria", "o__Rhizobiales", "f__Methylobacteriaceae", "g__Methylobacterium", "s__Methylobacterium_komagatae"]}},{"id": "otu22664", "metadata": {"taxonomy": ["k__Bacteria", "p__Proteobacteria", "c__Deltaproteobacteria", "o__NB1-j", "f__NB1-i", "g__Unclassified_NB1-i", "s__Unclassified_NB1-i"]}},{"id": "otu8722", "metadata": {"taxonomy": ["k__Bacteria", "p__Bacteroidetes", "c__Bacteroidia", "o__Bacteroidales", "f__Unclassified_Bacteroidales", "g__Unclassified_Bacteroidales", "s__Unclassified_Bacteroidales"]}},{"id": "otu17379", "metadata": {"taxonomy": ["k__Bacteria", "p__Fusobacteria", "c__Fusobacteriia", "o__Fusobacteriales", "f__Leptotrichiaceae", "g__Unclassified_Leptotrichiaceae", "s__Unclassified_Leptotrichiaceae"]}},{"id": "otu19680", "metadata": {"taxonomy": ["k__Bacteria", "p__Firmicutes", "c__Clostridia", "o__Clostridiales", "f__Lachnospiraceae", "g__Unclassified_Lachnospiraceae", "s__Unclassified_Lachnospiraceae"]}},{"id": "otu20173", "metadata": {"taxonomy": ["k__Bacteria", "p__Firmicutes", "c__Clostridia", "o__Clostridiales", "f__Unclassified_Clostridiales", "g__Unclassified_Clostridiales", "s__Unclassified_Clostridiales"]}},{"id": "otu22985", "metadata": {"taxonomy": ["k__Bacteria", "p__Verrucomicrobia", "c__Verruco-5", "o__WCHB1-41", "f__Unclassified_WCHB1-41", "g__Unclassified_WCHB1-41", "s__Unclassified_WCHB1-41"]}},{"id": "otu6256", "metadata": {"taxonomy": ["k__Bacteria", "p__Bacteroidetes", "c__Bacteroidia", "o__Bacteroidales", "f__Bacteroidaceae", "g__Bacteroides", "s__Unclassified_Bacteroides"]}},{"id": "otu11836", "metadata": {"taxonomy": ["k__Bacteria", "p__Actinobacteria", "c__Coriobacteriia", "o__Coriobacteriales", "f__Coriobacteriaceae", "g__Unclassified_Coriobacteriaceae", "s__Unclassified_Coriobacteriaceae"]}},{"id": "otu16681", "metadata": {"taxonomy": ["k__Bacteria", "p__Firmicutes", "c__Clostridia", "o__Clostridiales", "f__Unclassified_Clostridiales", "g__Unclassified_Clostridiales", "s__Unclassified_Clostridiales"]}},{"id": "otu3901", "metadata": {"taxonomy": ["k__Bacteria", "p__Proteobacteria", "c__Alphaproteobacteria", "o__Sphingomonadales", "f__Sphingomonadaceae", "g__Sphingomonas", "s__Unclassified_Sphingomonas"]}},{"id": "otu5519", "metadata": {"taxonomy": ["k__Bacteria", "p__Firmicutes", "c__Bacilli", "o__Bacillales", "f__Bacillaceae", "g__Unclassified_Bacillaceae", "s__Unclassified_Bacillaceae"]}},{"id": "otu7874", "metadata": {"taxonomy": ["k__Bacteria", "p__Firmicutes", "c__Bacilli", "o__Bacillales", "f__Planococcaceae", "g__Solibacillus", "s__Unclassified_Solibacillus"]}},{"id": "otu9750", "metadata": {"taxonomy": ["k__Bacteria", "p__Firmicutes", "c__Clostridia", "o__Clostridiales", "f__Ruminococcaceae", "g__Unclassified_Ruminococcaceae", "s__Unclassified_Ruminococcaceae"]}},{"id": "otu11725", "metadata": {"taxonomy": ["k__Bacteria", "p__Firmicutes", "c__Clostridia", "o__Clostridiales", "f__Lachnospiraceae", "g__[Ruminococcus]", "s__[Ruminococcus]_gnavus"]}},{"id": "otu17237", "metadata": {"taxonomy": ["k__Bacteria", "p__Spirochaetes", "c__Spirochaetes", "o__Sphaerochaetales", "f__Sphaerochaetaceae", "g__Sphaerochaeta", "s__Unclassified_Sphaerochaeta"]}},{"id": "otu999", "metadata": {"taxonomy": ["k__Bacteria", "p__Acidobacteria", "c__[Chloracidobacteria]", "o__RB41", "f__Unclassified_RB41", "g__Unclassified_RB41", "s__Unclassified_RB41"]}},{"id": "otu11135", "metadata": {"taxonomy": ["k__Bacteria", "p__Proteobacteria", "c__Betaproteobacteria", "o__Ellin6067", "f__Unclassified_Ellin6067", "g__Unclassified_Ellin6067", "s__Unclassified_Ellin6067"]}},{"id": "otu14699", "metadata": {"taxonomy": ["k__Bacteria", "p__Firmicutes", "c__Clostridia", "o__Clostridiales", "f__Christensenellaceae", "g__Unclassified_Christensenellaceae", "s__Unclassified_Christensenellaceae"]}},{"id": "otu16557", "metadata": {"taxonomy": ["k__Bacteria", "p__Firmicutes", "c__Clostridia", "o__Clostridiales", "f__Unclassified_Clostridiales", "g__Unclassified_Clostridiales", "s__Unclassified_Clostridiales"]}},{"id": "otu789", "metadata": {"taxonomy": ["k__Bacteria", "p__Bacteroidetes", "c__Bacteroidia", "o__Bacteroidales", "f__Unclassified_Bacteroidales", "g__Unclassified_Bacteroidales", "s__Unclassified_Bacteroidales"]}},{"id": "otu2848", "metadata": {"taxonomy": ["k__Bacteria", "p__Actinobacteria", "c__Actinobacteria", "o__Actinomycetales", "f__Streptomycetaceae", "g__Streptomyces", "s__Streptomyces_mashuensis"]}},{"id": "otu3124", "metadata": {"taxonomy": ["k__Bacteria", "p__Verrucomicrobia", "c__Verruco-5", "o__WCHB1-41", "f__RFP12", "g__Unclassified_RFP12", "s__Unclassified_RFP12"]}},{"id": "otu7969", "metadata": {"taxonomy": ["k__Bacteria", "p__Actinobacteria", "c__Actinobacteria", "o__Actinomycetales", "f__Unclassified_Actinomycetales", "g__Unclassified_Actinomycetales", "s__Unclassified_Actinomycetales"]}},{"id": "otu12558", "metadata": {"taxonomy": ["k__Bacteria", "p__Fusobacteria", "c__Fusobacteriia", "o__Fusobacteriales", "f__Leptotrichiaceae", "g__Unclassified_Leptotrichiaceae", "s__Unclassified_Leptotrichiaceae"]}},{"id": "otu13224", "metadata": {"taxonomy": ["k__Bacteria", "p__Proteobacteria", "c__Alphaproteobacteria", "o__Unclassified_Alphaproteobacteria", "f__Unclassified_Alphaproteobacteria", "g__Unclassified_Alphaproteobacteria", "s__Unclassified_Alphaproteobacteria"]}},{"id": "otu17314", "metadata": {"taxonomy": ["k__Bacteria", "p__Firmicutes", "c__Clostridia", "o__Clostridiales", "f__Ruminococcaceae", "g__Unclassified_Ruminococcaceae", "s__Unclassified_Ruminococcaceae"]}},{"id": "otu20593", "metadata": {"taxonomy": ["k__Bacteria", "p__Firmicutes", "c__Clostridia", "o__Clostridiales", "f__Lachnospiraceae", "g__Blautia", "s__Unclassified_Blautia"]}},{"id": "otu293", "metadata": {"taxonomy": ["k__Bacteria", "p__Cyanobacteria", "c__4C0d-2", "o__YS2", "f__Unclassified_YS2", "g__Unclassified_YS2", "s__Unclassified_YS2"]}},{"id": "otu5341", "metadata": {"taxonomy": ["k__Bacteria", "p__Firmicutes", "c__Clostridia", "o__Clostridiales", "f__Ruminococcaceae", "g__Unclassified_Ruminococcaceae", "s__Unclassified_Ruminococcaceae"]}},{"id": "otu7358", "metadata": {"taxonomy": ["k__Bacteria", "p__Lentisphaerae", "c__[Lentisphaeria]", "o__Victivallales", "f__Victivallaceae", "g__Unclassified_Victivallaceae", "s__Unclassified_Victivallaceae"]}},{"id": "otu12516", "metadata": {"taxonomy": ["k__Bacteria", "p__Firmicutes", "c__Bacilli", "o__Bacillales", "f__Bacillaceae", "g__Unclassified_Bacillaceae", "s__Unclassified_Bacillaceae"]}},{"id": "otu14382", "metadata": {"taxonomy": ["k__Bacteria", "p__Bacteroidetes", "c__Bacteroidia", "o__Bacteroidales", "f__S24-7", "g__Unclassified_S24-7", "s__Unclassified_S24-7"]}},{"id": "otu17405", "metadata": {"taxonomy": ["k__Bacteria", "p__Proteobacteria", "c__Alphaproteobacteria", "o__Sphingomonadales", "f__Sphingomonadaceae", "g__Unclassified_Sphingomonadaceae", "s__Unclassified_Sphingomonadaceae"]}},{"id": "otu20294", "metadata": {"taxonomy": ["k__Bacteria", "p__Verrucomicrobia", "c__Verruco-5", "o__WCHB1-41", "f__RFP12", "g__Unclassified_RFP12", "s__Unclassified_RFP12"]}},{"id": "otu21514", "metadata": {"taxonomy": ["k__Bacteria", "p__Firmicutes", "c__Clostridia", "o__Clostridiales", "f__Ruminococcaceae", "g__Unclassified_Ruminococcaceae", "s__Unclassified_Ruminococcaceae"]}},{"id": "otu7942", "metadata": {"taxonomy": ["k__Bacteria", "p__Proteobacteria", "c__Alphaproteobacteria", "o__Sphingomonadales", "f__Sphingomonadaceae", "g__Sphingomonas", "s__Unclassified_Sphingomonas"]}},{"id": "otu8920", "metadata": {"taxonomy": ["k__Bacteria", "p__Firmicutes", "c__Clostridia", "o__Clostridiales", "f__Lachnospiraceae", "g__Coprococcus", "s__Unclassified_Coprococcus"]}},{"id": "otu12645", "metadata": {"taxonomy": ["k__Bacteria", "p__Lentisphaerae", "c__[Lentisphaeria]", "o__Victivallales", "f__Victivallaceae", "g__Unclassified_Victivallaceae", "s__Unclassified_Victivallaceae"]}},{"id": "otu13340", "metadata": {"taxonomy": ["k__Bacteria", "p__Firmicutes", "c__Clostridia", "o__Clostridiales", "f__Lachnospiraceae", "g__Unclassified_Lachnospiraceae", "s__Unclassified_Lachnospiraceae"]}},{"id": "otu17115", "metadata": {"taxonomy": ["k__Bacteria", "p__Proteobacteria", "c__Alphaproteobacteria", "o__Sphingomonadales", "f__Sphingomonadaceae", "g__Sphingobium", "s__Unclassified_Sphingobium"]}},{"id": "otu17178", "metadata": {"taxonomy": ["k__Bacteria", "p__Gemmatimonadetes", "c__Gemmatimonadetes", "o__N1423WL", "f__Unclassified_N1423WL", "g__Unclassified_N1423WL", "s__Unclassified_N1423WL"]}},{"id": "otu18499", "metadata": {"taxonomy": ["k__Bacteria", "p__Firmicutes", "c__Bacilli", "o__Lactobacillales", "f__Aerococcaceae", "g__Alloiococcus", "s__Unclassified_Alloiococcus"]}},{"id": "otu23397", "metadata": {"taxonomy": ["k__Bacteria", "p__Proteobacteria", "c__Gammaproteobacteria", "o__Alteromonadales", "f__Shewanellaceae", "g__Shewanella", "s__Unclassified_Shewanella"]}},{"id": "otu4448", "metadata": {"taxonomy": ["k__Bacteria", "p__Firmicutes", "c__Clostridia", "o__Clostridiales", "f__Unclassified_Clostridiales", "g__Unclassified_Clostridiales", "s__Unclassified_Clostridiales"]}},{"id": "otu6891", "metadata": {"taxonomy": ["k__Bacteria", "p__Proteobacteria", "c__Gammaproteobacteria", "o__Pseudomonadales", "f__Pseudomonadaceae", "g__Pseudomonas", "s__Pseudomonas_alcaligenes"]}},{"id": "otu8571", "metadata": {"taxonomy": ["k__Bacteria", "p__Firmicutes", "c__Clostridia", "o__Clostridiales", "f__Lachnospiraceae", "g__Unclassified_Lachnospiraceae", "s__Unclassified_Lachnospiraceae"]}},{"id": "otu14425", "metadata": {"taxonomy": ["k__Bacteria", "p__Firmicutes", "c__Clostridia", "o__Clostridiales", "f__Ruminococcaceae", "g__Unclassified_Ruminococcaceae", "s__Unclassified_Ruminococcaceae"]}},{"id": "otu15974", "metadata": {"taxonomy": ["k__Bacteria", "p__GAL15", "c__Unclassified_GAL15", "o__Unclassified_GAL15", "f__Unclassified_GAL15", "g__Unclassified_GAL15", "s__Unclassified_GAL15"]}},{"id": "otu23195", "metadata": {"taxonomy": ["k__Bacteria", "p__Proteobacteria", "c__Alphaproteobacteria", "o__Sphingomonadales", "f__Sphingomonadaceae", "g__Sphingomonas", "s__Unclassified_Sphingomonas"]}},{"id": "otu6477", "metadata": {"taxonomy": ["k__Bacteria", "p__Proteobacteria", "c__Deltaproteobacteria", "o__Myxococcales", "f__Unclassified_Myxococcales", "g__Unclassified_Myxococcales", "s__Unclassified_Myxococcales"]}},{"id": "otu10396", "metadata": {"taxonomy": ["k__Bacteria", "p__Lentisphaerae", "c__[Lentisphaeria]", "o__Victivallales", "f__Victivallaceae", "g__Unclassified_Victivallaceae", "s__Unclassified_Victivallaceae"]}},{"id": "otu14930", "metadata": {"taxonomy": ["k__Bacteria", "p__Firmicutes", "c__Clostridia", "o__Clostridiales", "f__Veillonellaceae", "g__Veillonella", "s__Veillonella_dispar"]}},{"id": "otu42", "metadata": {"taxonomy": ["k__Bacteria", "p__Chlamydiae", "c__Chlamydiia", "o__Chlamydiales", "f__Rhabdochlamydiaceae", "g__Candidatus_Rhabdochlamydia", "s__Unclassified_Candidatus_Rhabdochlamydia"]}},{"id": "otu1328", "metadata": {"taxonomy": ["k__Bacteria", "p__Proteobacteria", "c__Alphaproteobacteria", "o__Sphingomonadales", "f__Unclassified_Sphingomonadales", "g__Unclassified_Sphingomonadales", "s__Unclassified_Sphingomonadales"]}},{"id": "otu3150", "metadata": {"taxonomy": ["k__Bacteria", "p__Gemmatimonadetes", "c__Gemmatimonadetes", "o__N1423WL", "f__Unclassified_N1423WL", "g__Unclassified_N1423WL", "s__Unclassified_N1423WL"]}},{"id": "otu4916", "metadata": {"taxonomy": ["k__Bacteria", "p__Firmicutes", "c__Clostridia", "o__Clostridiales", "f__Ruminococcaceae", "g__Unclassified_Ruminococcaceae", "s__Unclassified_Ruminococcaceae"]}},{"id": "otu5195", "metadata": {"taxonomy": ["k__Bacteria", "p__Firmicutes", "c__Erysipelotrichi", "o__Erysipelotrichales", "f__Erysipelotrichaceae", "g__Unclassified_Erysipelotrichaceae", "s__Unclassified_Erysipelotrichaceae"]}},{"id": "otu8556", "metadata": {"taxonomy": ["k__Bacteria", "p__Proteobacteria", "c__Betaproteobacteria", "o__Burkholderiales", "f__Burkholderiaceae", "g__Burkholderia", "s__Unclassified_Burkholderia"]}},{"id": "otu9231", "metadata": {"taxonomy": ["k__Bacteria", "p__Firmicutes", "c__Clostridia", "o__Clostridiales", "f__Unclassified_Clostridiales", "g__Unclassified_Clostridiales", "s__Unclassified_Clostridiales"]}},{"id": "otu9463", "metadata": {"taxonomy": ["k__Bacteria", "p__Firmicutes", "c__Erysipelotrichi", "o__Erysipelotrichales", "f__Erysipelotrichaceae", "g__Unclassified_Erysipelotrichaceae", "s__Unclassified_Erysipelotrichaceae"]}},{"id": "otu22254", "metadata": {"taxonomy": ["k__Bacteria", "p__Firmicutes", "c__Clostridia", "o__Clostridiales", "f__Clostridiaceae", "g__Unclassified_Clostridiaceae", "s__Unclassified_Clostridiaceae"]}},{"id": "otu3070", "metadata": {"taxonomy": ["k__Bacteria", "p__Actinobacteria", "c__Actinobacteria", "o__Actinomycetales", "f__Geodermatophilaceae", "g__Geodermatophilus", "s__Geodermatophilus_obscurus"]}},{"id": "otu5946", "metadata": {"taxonomy": ["k__Bacteria", "p__Firmicutes", "c__Clostridia", "o__Clostridiales", "f__Ruminococcaceae", "g__Unclassified_Ruminococcaceae", "s__Unclassified_Ruminococcaceae"]}},{"id": "otu12637", "metadata": {"taxonomy": ["k__Bacteria", "p__Bacteroidetes", "c__Bacteroidia", "o__Bacteroidales", "f__Rikenellaceae", "g__Unclassified_Rikenellaceae", "s__Unclassified_Rikenellaceae"]}},{"id": "otu13437", "metadata": {"taxonomy": ["k__Bacteria", "p__Chloroflexi", "c__Ellin6529", "o__Unclassified_Ellin6529", "f__Unclassified_Ellin6529", "g__Unclassified_Ellin6529", "s__Unclassified_Ellin6529"]}},{"id": "otu23851", "metadata": {"taxonomy": ["k__Bacteria", "p__Firmicutes", "c__Clostridia", "o__Clostridiales", "f__Peptococcaceae", "g__Unclassified_Peptococcaceae", "s__Unclassified_Peptococcaceae"]}},{"id": "otu5457", "metadata": {"taxonomy": ["k__Bacteria", "p__Firmicutes", "c__Erysipelotrichi", "o__Erysipelotrichales", "f__Erysipelotrichaceae", "g__Unclassified_Erysipelotrichaceae", "s__Unclassified_Erysipelotrichaceae"]}},{"id": "otu10336", "metadata": {"taxonomy": ["k__Bacteria", "p__Firmicutes", "c__Clostridia", "o__Clostridiales", "f__Ruminococcaceae", "g__Unclassified_Ruminococcaceae", "s__Unclassified_Ruminococcaceae"]}},{"id": "otu10888", "metadata": {"taxonomy": ["k__Bacteria", "p__Fusobacteria", "c__Fusobacteriia", "o__Fusobacteriales", "f__Leptotrichiaceae", "g__Unclassified_Leptotrichiaceae", "s__Unclassified_Leptotrichiaceae"]}},{"id": "otu14646", "metadata": {"taxonomy": ["k__Bacteria", "p__Proteobacteria", "c__Betaproteobacteria", "o__Burkholderiales", "f__Alcaligenaceae", "g__Unclassified_Alcaligenaceae", "s__Unclassified_Alcaligenaceae"]}},{"id": "otu15854", "metadata": {"taxonomy": ["k__Bacteria", "p__Firmicutes", "c__Erysipelotrichi", "o__Erysipelotrichales", "f__Erysipelotrichaceae", "g__Unclassified_Erysipelotrichaceae", "s__Unclassified_Erysipelotrichaceae"]}},{"id": "otu16205", "metadata": {"taxonomy": ["k__Bacteria", "p__Firmicutes", "c__Clostridia", "o__Clostridiales", "f__Clostridiaceae", "g__Clostridium", "s__Clostridium_cellulovorans"]}},{"id": "otu17900", "metadata": {"taxonomy": ["k__Bacteria", "p__Fusobacteria", "c__Fusobacteriia", "o__Fusobacteriales", "f__Leptotrichiaceae", "g__Unclassified_Leptotrichiaceae", "s__Unclassified_Leptotrichiaceae"]}},{"id": "otu18497", "metadata": {"taxonomy": ["k__Bacteria", "p__Actinobacteria", "c__Coriobacteriia", "o__Coriobacteriales", "f__Coriobacteriaceae", "g__Adlercreutzia", "s__Unclassified_Adlercreutzia"]}},{"id": "otu18716", "metadata": {"taxonomy": ["k__Bacteria", "p__Firmicutes", "c__Clostridia", "o__Clostridiales", "f__Ruminococcaceae", "g__Unclassified_Ruminococcaceae", "s__Unclassified_Ruminococcaceae"]}},{"id": "otu19057", "metadata": {"taxonomy": ["k__Bacteria", "p__Firmicutes", "c__Clostridia", "o__Clostridiales", "f__Lachnospiraceae", "g__Unclassified_Lachnospiraceae", "s__Unclassified_Lachnospiraceae"]}},{"id": "otu20130", "metadata": {"taxonomy": ["k__Bacteria", "p__Tenericutes", "c__CK-1C4-19", "o__Unclassified_CK-1C4-19", "f__Unclassified_CK-1C4-19", "g__Unclassified_CK-1C4-19", "s__Unclassified_CK-1C4-19"]}},{"id": "otu21419", "metadata": {"taxonomy": ["k__Bacteria", "p__Fusobacteria", "c__Fusobacteriia", "o__Fusobacteriales", "f__Leptotrichiaceae", "g__Unclassified_Leptotrichiaceae", "s__Unclassified_Leptotrichiaceae"]}},{"id": "otu23573", "metadata": {"taxonomy": ["k__Bacteria", "p__Gemmatimonadetes", "c__Gemmatimonadetes", "o__Gemmatimonadales", "f__Ellin5301", "g__Unclassified_Ellin5301", "s__Unclassified_Ellin5301"]}},{"id": "otu4477", "metadata": {"taxonomy": ["k__Bacteria", "p__Proteobacteria", "c__Gammaproteobacteria", "o__Thiotrichales", "f__Piscirickettsiaceae", "g__Unclassified_Piscirickettsiaceae", "s__Unclassified_Piscirickettsiaceae"]}},{"id": "otu4520", "metadata": {"taxonomy": ["k__Bacteria", "p__Firmicutes", "c__Clostridia", "o__Clostridiales", "f__Ruminococcaceae", "g__Ruminococcus", "s__Unclassified_Ruminococcus"]}},{"id": "otu4533", "metadata": {"taxonomy": ["k__Bacteria", "p__Firmicutes", "c__Erysipelotrichi", "o__Erysipelotrichales", "f__Erysipelotrichaceae", "g__Unclassified_Erysipelotrichaceae", "s__Unclassified_Erysipelotrichaceae"]}},{"id": "otu18182", "metadata": {"taxonomy": ["k__Bacteria", "p__Proteobacteria", "c__Gammaproteobacteria", "o__Pseudomonadales", "f__Pseudomonadaceae", "g__Pseudomonas", "s__Pseudomonas_stutzeri"]}},{"id": "otu19275", "metadata": {"taxonomy": ["k__Bacteria", "p__Actinobacteria", "c__Actinobacteria", "o__Actinomycetales", "f__Mycobacteriaceae", "g__Mycobacterium", "s__Unclassified_Mycobacterium"]}},{"id": "otu20163", "metadata": {"taxonomy": ["k__Bacteria", "p__Firmicutes", "c__Clostridia", "o__Clostridiales", "f__Ruminococcaceae", "g__Unclassified_Ruminococcaceae", "s__Unclassified_Ruminococcaceae"]}},{"id": "otu20334", "metadata": {"taxonomy": ["k__Bacteria", "p__Firmicutes", "c__Erysipelotrichi", "o__Erysipelotrichales", "f__Erysipelotrichaceae", "g__Catenibacterium", "s__Unclassified_Catenibacterium"]}},{"id": "otu2500", "metadata": {"taxonomy": ["k__Bacteria", "p__Fusobacteria", "c__Fusobacteriia", "o__Fusobacteriales", "f__Leptotrichiaceae", "g__Unclassified_Leptotrichiaceae", "s__Unclassified_Leptotrichiaceae"]}},{"id": "otu6197", "metadata": {"taxonomy": ["k__Bacteria", "p__Bacteroidetes", "c__Bacteroidia", "o__Bacteroidales", "f__Porphyromonadaceae", "g__Parabacteroides", "s__Unclassified_Parabacteroides"]}},{"id": "otu6773", "metadata": {"taxonomy": ["k__Bacteria", "p__Fusobacteria", "c__Fusobacteriia", "o__Fusobacteriales", "f__Leptotrichiaceae", "g__Unclassified_Leptotrichiaceae", "s__Unclassified_Leptotrichiaceae"]}},{"id": "otu7621", "metadata": {"taxonomy": ["k__Bacteria", "p__Fusobacteria", "c__Fusobacteriia", "o__Fusobacteriales", "f__Leptotrichiaceae", "g__Unclassified_Leptotrichiaceae", "s__Unclassified_Leptotrichiaceae"]}},{"id": "otu9140", "metadata": {"taxonomy": ["k__Bacteria", "p__Firmicutes", "c__Clostridia", "o__Clostridiales", "f__Unclassified_Clostridiales", "g__Unclassified_Clostridiales", "s__Unclassified_Clostridiales"]}},{"id": "otu11212", "metadata": {"taxonomy": ["k__Bacteria", "p__Proteobacteria", "c__Alphaproteobacteria", "o__Rhizobiales", "f__Xanthobacteraceae", "g__Azorhizobium", "s__Unclassified_Azorhizobium"]}},{"id": "otu14043", "metadata": {"taxonomy": ["k__Bacteria", "p__Acidobacteria", "c__Acidobacteriia", "o__Acidobacteriales", "f__Koribacteraceae", "g__Unclassified_Koribacteraceae", "s__Unclassified_Koribacteraceae"]}},{"id": "otu18221", "metadata": {"taxonomy": ["k__Bacteria", "p__Firmicutes", "c__Clostridia", "o__Clostridiales", "f__[Mogibacteriaceae]", "g__Unclassified_[Mogibacteriaceae]", "s__Unclassified_[Mogibacteriaceae]"]}},{"id": "otu18685", "metadata": {"taxonomy": ["k__Bacteria", "p__Firmicutes", "c__Clostridia", "o__Clostridiales", "f__Lachnospiraceae", "g__Unclassified_Lachnospiraceae", "s__Unclassified_Lachnospiraceae"]}},{"id": "otu21783", "metadata": {"taxonomy": ["k__Bacteria", "p__Firmicutes", "c__Clostridia", "o__Clostridiales", "f__Ruminococcaceae", "g__Unclassified_Ruminococcaceae", "s__Unclassified_Ruminococcaceae"]}},{"id": "otu2746", "metadata": {"taxonomy": ["k__Bacteria", "p__Proteobacteria", "c__Betaproteobacteria", "o__Burkholderiales", "f__Comamonadaceae", "g__Comamonas", "s__Unclassified_Comamonas"]}},{"id": "otu3721", "metadata": {"taxonomy": ["k__Bacteria", "p__Actinobacteria", "c__Coriobacteriia", "o__Coriobacteriales", "f__Coriobacteriaceae", "g__Unclassified_Coriobacteriaceae", "s__Unclassified_Coriobacteriaceae"]}},{"id": "otu9479", "metadata": {"taxonomy": ["k__Bacteria", "p__Bacteroidetes", "c__Bacteroidia", "o__Bacteroidales", "f__Rikenellaceae", "g__Unclassified_Rikenellaceae", "s__Unclassified_Rikenellaceae"]}},{"id": "otu14678", "metadata": {"taxonomy": ["k__Bacteria", "p__Firmicutes", "c__Clostridia", "o__Clostridiales", "f__Unclassified_Clostridiales", "g__Unclassified_Clostridiales", "s__Unclassified_Clostridiales"]}},{"id": "otu18327", "metadata": {"taxonomy": ["k__Bacteria", "p__Firmicutes", "c__Clostridia", "o__Clostridiales", "f__Unclassified_Clostridiales", "g__Unclassified_Clostridiales", "s__Unclassified_Clostridiales"]}},{"id": "otu21136", "metadata": {"taxonomy": ["k__Bacteria", "p__Actinobacteria", "c__Coriobacteriia", "o__Coriobacteriales", "f__Coriobacteriaceae", "g__Unclassified_Coriobacteriaceae", "s__Unclassified_Coriobacteriaceae"]}},{"id": "otu200", "metadata": {"taxonomy": ["k__Bacteria", "p__Firmicutes", "c__Bacilli", "o__Lactobacillales", "f__Streptococcaceae", "g__Streptococcus", "s__Unclassified_Streptococcus"]}},{"id": "otu570", "metadata": {"taxonomy": ["k__Bacteria", "p__Bacteroidetes", "c__Bacteroidia", "o__Bacteroidales", "f__Rikenellaceae", "g__Alistipes", "s__Alistipes_massiliensis"]}},{"id": "otu1537", "metadata": {"taxonomy": ["k__Bacteria", "p__Cyanobacteria", "c__4C0d-2", "o__YS2", "f__Unclassified_YS2", "g__Unclassified_YS2", "s__Unclassified_YS2"]}},{"id": "otu2822", "metadata": {"taxonomy": ["k__Bacteria", "p__Firmicutes", "c__Clostridia", "o__Clostridiales", "f__Ruminococcaceae", "g__Unclassified_Ruminococcaceae", "s__Unclassified_Ruminococcaceae"]}},{"id": "otu3217", "metadata": {"taxonomy": ["k__Bacteria", "p__Fusobacteria", "c__Fusobacteriia", "o__Fusobacteriales", "f__Leptotrichiaceae", "g__Unclassified_Leptotrichiaceae", "s__Unclassified_Leptotrichiaceae"]}},{"id": "otu5682", "metadata": {"taxonomy": ["k__Bacteria", "p__Proteobacteria", "c__Deltaproteobacteria", "o__Myxococcales", "f__0319-6G20", "g__Unclassified_0319-6G20", "s__Unclassified_0319-6G20"]}},{"id": "otu10040", "metadata": {"taxonomy": ["k__Bacteria", "p__Bacteroidetes", "c__Flavobacteriia", "o__Flavobacteriales", "f__[Weeksellaceae]", "g__Unclassified_[Weeksellaceae]", "s__Unclassified_[Weeksellaceae]"]}},{"id": "otu10551", "metadata": {"taxonomy": ["k__Bacteria", "p__Firmicutes", "c__Clostridia", "o__Clostridiales", "f__Ruminococcaceae", "g__Unclassified_Ruminococcaceae", "s__Unclassified_Ruminococcaceae"]}},{"id": "otu11067", "metadata": {"taxonomy": ["k__Bacteria", "p__Firmicutes", "c__Clostridia", "o__Clostridiales", "f__Ruminococcaceae", "g__Unclassified_Ruminococcaceae", "s__Unclassified_Ruminococcaceae"]}},{"id": "otu12205", "metadata": {"taxonomy": ["k__Bacteria", "p__Firmicutes", "c__Clostridia", "o__Clostridiales", "f__Clostridiaceae", "g__Clostridium", "s__Unclassified_Clostridium"]}},{"id": "otu12650", "metadata": {"taxonomy": ["k__Bacteria", "p__Spirochaetes", "c__Spirochaetes", "o__Spirochaetales", "f__Spirochaetaceae", "g__Treponema", "s__Unclassified_Treponema"]}},{"id": "otu14317", "metadata": {"taxonomy": ["k__Bacteria", "p__WPS-2", "c__Unclassified_WPS-2", "o__Unclassified_WPS-2", "f__Unclassified_WPS-2", "g__Unclassified_WPS-2", "s__Unclassified_WPS-2"]}},{"id": "otu15686", "metadata": {"taxonomy": ["k__Bacteria", "p__Gemmatimonadetes", "c__Gemm-1", "o__Unclassified_Gemm-1", "f__Unclassified_Gemm-1", "g__Unclassified_Gemm-1", "s__Unclassified_Gemm-1"]}},{"id": "otu18335", "metadata": {"taxonomy": ["k__Bacteria", "p__Bacteroidetes", "c__Bacteroidia", "o__Bacteroidales", "f__Rikenellaceae", "g__Unclassified_Rikenellaceae", "s__Unclassified_Rikenellaceae"]}},{"id": "otu20206", "metadata": {"taxonomy": ["k__Bacteria", "p__Proteobacteria", "c__Betaproteobacteria", "o__Burkholderiales", "f__Comamonadaceae", "g__Curvibacter", "s__Unclassified_Curvibacter"]}},{"id": "otu23801", "metadata": {"taxonomy": ["k__Bacteria", "p__Proteobacteria", "c__Deltaproteobacteria", "o__MBNT15", "f__Unclassified_MBNT15", "g__Unclassified_MBNT15", "s__Unclassified_MBNT15"]}},{"id": "otu2940", "metadata": {"taxonomy": ["k__Bacteria", "p__Proteobacteria", "c__Gammaproteobacteria", "o__Pseudomonadales", "f__Pseudomonadaceae", "g__Pseudomonas", "s__Pseudomonas_stutzeri"]}},{"id": "otu7432", "metadata": {"taxonomy": ["k__Bacteria", "p__Firmicutes", "c__Erysipelotrichi", "o__Erysipelotrichales", "f__Erysipelotrichaceae", "g__Allobaculum", "s__Unclassified_Allobaculum"]}},{"id": "otu7931", "metadata": {"taxonomy": ["k__Bacteria", "p__Proteobacteria", "c__Gammaproteobacteria", "o__Enterobacteriales", "f__Enterobacteriaceae", "g__Serratia", "s__Unclassified_Serratia"]}},{"id": "otu10959", "metadata": {"taxonomy": ["k__Bacteria", "p__Actinobacteria", "c__Actinobacteria", "o__Actinomycetales", "f__Mycobacteriaceae", "g__Mycobacterium", "s__Unclassified_Mycobacterium"]}},{"id": "otu12806", "metadata": {"taxonomy": ["k__Bacteria", "p__Bacteroidetes", "c__Bacteroidia", "o__Bacteroidales", "f__Bacteroidaceae", "g__Unclassified_Bacteroidaceae", "s__Unclassified_Bacteroidaceae"]}},{"id": "otu13092", "metadata": {"taxonomy": ["k__Bacteria", "p__Actinobacteria", "c__Coriobacteriia", "o__Coriobacteriales", "f__Coriobacteriaceae", "g__Adlercreutzia", "s__Unclassified_Adlercreutzia"]}},{"id": "otu14325", "metadata": {"taxonomy": ["k__Bacteria", "p__Firmicutes", "c__Bacilli", "o__Lactobacillales", "f__Carnobacteriaceae", "g__Desemzia", "s__Unclassified_Desemzia"]}},{"id": "otu15654", "metadata": {"taxonomy": ["k__Bacteria", "p__Fusobacteria", "c__Fusobacteriia", "o__Fusobacteriales", "f__Leptotrichiaceae", "g__Unclassified_Leptotrichiaceae", "s__Unclassified_Leptotrichiaceae"]}},{"id": "otu18541", "metadata": {"taxonomy": ["k__Bacteria", "p__Acidobacteria", "c__Solibacteres", "o__Solibacterales", "f__Unclassified_Solibacterales", "g__Unclassified_Solibacterales", "s__Unclassified_Solibacterales"]}},{"id": "otu21847", "metadata": {"taxonomy": ["k__Bacteria", "p__Nitrospirae", "c__Nitrospira", "o__Nitrospirales", "f__Nitrospiraceae", "g__Nitrospira", "s__Unclassified_Nitrospira"]}},{"id": "otu22218", "metadata": {"taxonomy": ["k__Bacteria", "p__Proteobacteria", "c__Alphaproteobacteria", "o__Sphingomonadales", "f__Sphingomonadaceae", "g__Unclassified_Sphingomonadaceae", "s__Unclassified_Sphingomonadaceae"]}},{"id": "otu22485", "metadata": {"taxonomy": ["k__Bacteria", "p__Firmicutes", "c__Clostridia", "o__Clostridiales", "f__Ruminococcaceae", "g__Unclassified_Ruminococcaceae", "s__Unclassified_Ruminococcaceae"]}},{"id": "otu1648", "metadata": {"taxonomy": ["k__Bacteria", "p__Fusobacteria", "c__Fusobacteriia", "o__Fusobacteriales", "f__Leptotrichiaceae", "g__Unclassified_Leptotrichiaceae", "s__Unclassified_Leptotrichiaceae"]}},{"id": "otu5311", "metadata": {"taxonomy": ["k__Bacteria", "p__Firmicutes", "c__Clostridia", "o__Clostridiales", "f__Unclassified_Clostridiales", "g__Unclassified_Clostridiales", "s__Unclassified_Clostridiales"]}},{"id": "otu7240", "metadata": {"taxonomy": ["k__Bacteria", "p__Firmicutes", "c__Clostridia", "o__Clostridiales", "f__Lachnospiraceae", "g__Unclassified_Lachnospiraceae", "s__Unclassified_Lachnospiraceae"]}},{"id": "otu9673", "metadata": {"taxonomy": ["k__Bacteria", "p__Bacteroidetes", "c__Bacteroidia", "o__Bacteroidales", "f__S24-7", "g__Unclassified_S24-7", "s__Unclassified_S24-7"]}},{"id": "otu10622", "metadata": {"taxonomy": ["k__Bacteria", "p__Bacteroidetes", "c__Bacteroidia", "o__Bacteroidales", "f__S24-7", "g__Unclassified_S24-7", "s__Unclassified_S24-7"]}},{"id": "otu11130", "metadata": {"taxonomy": ["k__Bacteria", "p__Chloroflexi", "c__Anaerolineae", "o__DRC31", "f__Unclassified_DRC31", "g__Unclassified_DRC31", "s__Unclassified_DRC31"]}},{"id": "otu11478", "metadata": {"taxonomy": ["k__Bacteria", "p__Firmicutes", "c__Clostridia", "o__Clostridiales", "f__Ruminococcaceae", "g__Unclassified_Ruminococcaceae", "s__Unclassified_Ruminococcaceae"]}},{"id": "otu15832", "metadata": {"taxonomy": ["k__Bacteria", "p__Firmicutes", "c__Clostridia", "o__Clostridiales", "f__Ruminococcaceae", "g__Unclassified_Ruminococcaceae", "s__Unclassified_Ruminococcaceae"]}},{"id": "otu651", "metadata": {"taxonomy": ["k__Bacteria", "p__Tenericutes", "c__Mollicutes", "o__RF39", "f__Unclassified_RF39", "g__Unclassified_RF39", "s__Unclassified_RF39"]}},{"id": "otu2770", "metadata": {"taxonomy": ["k__Bacteria", "p__Proteobacteria", "c__Betaproteobacteria", "o__Neisseriales", "f__Neisseriaceae", "g__Unclassified_Neisseriaceae", "s__Unclassified_Neisseriaceae"]}},{"id": "otu4394", "metadata": {"taxonomy": ["k__Bacteria", "p__Lentisphaerae", "c__[Lentisphaeria]", "o__Victivallales", "f__Victivallaceae", "g__Unclassified_Victivallaceae", "s__Unclassified_Victivallaceae"]}},{"id": "otu6231", "metadata": {"taxonomy": ["k__Bacteria", "p__Actinobacteria", "c__Actinobacteria", "o__Actinomycetales", "f__Actinosynnemataceae", "g__Lentzea", "s__Unclassified_Lentzea"]}},{"id": "otu17129", "metadata": {"taxonomy": ["k__Bacteria", "p__Firmicutes", "c__Clostridia", "o__Clostridiales", "f__Ruminococcaceae", "g__Ruminococcus", "s__Ruminococcus_flavefaciens"]}},{"id": "otu23512", "metadata": {"taxonomy": ["k__Bacteria", "p__Firmicutes", "c__Clostridia", "o__Clostridiales", "f__Ruminococcaceae", "g__Unclassified_Ruminococcaceae", "s__Unclassified_Ruminococcaceae"]}},{"id": "otu10340", "metadata": {"taxonomy": ["No blast hit"]}},{"id": "otu16218", "metadata": {"taxonomy": ["k__Bacteria", "p__Proteobacteria", "c__Deltaproteobacteria", "o__Myxococcales", "f__Unclassified_Myxococcales", "g__Unclassified_Myxococcales", "s__Unclassified_Myxococcales"]}},{"id": "otu20365", "metadata": {"taxonomy": ["k__Bacteria", "p__Actinobacteria", "c__Actinobacteria", "o__Actinomycetales", "f__Intrasporangiaceae", "g__Intrasporangium", "s__Intrasporangium_calvum"]}},{"id": "otu21984", "metadata": {"taxonomy": ["k__Bacteria", "p__Lentisphaerae", "c__[Lentisphaeria]", "o__Victivallales", "f__Victivallaceae", "g__Unclassified_Victivallaceae", "s__Unclassified_Victivallaceae"]}},{"id": "otu22085", "metadata": {"taxonomy": ["k__Bacteria", "p__Proteobacteria", "c__Betaproteobacteria", "o__Neisseriales", "f__Neisseriaceae", "g__Neisseria", "s__Unclassified_Neisseria"]}},{"id": "otu3174", "metadata": {"taxonomy": ["k__Bacteria", "p__Proteobacteria", "c__Betaproteobacteria", "o__MND1", "f__Unclassified_MND1", "g__Unclassified_MND1", "s__Unclassified_MND1"]}},{"id": "otu5064", "metadata": {"taxonomy": ["k__Bacteria", "p__Firmicutes", "c__Clostridia", "o__Clostridiales", "f__[Tissierellaceae]", "g__Peptoniphilus", "s__Unclassified_Peptoniphilus"]}},{"id": "otu8062", "metadata": {"taxonomy": ["k__Bacteria", "p__Firmicutes", "c__Clostridia", "o__Clostridiales", "f__Ruminococcaceae", "g__Unclassified_Ruminococcaceae", "s__Unclassified_Ruminococcaceae"]}},{"id": "otu9212", "metadata": {"taxonomy": ["k__Bacteria", "p__Actinobacteria", "c__Actinobacteria", "o__Actinomycetales", "f__Corynebacteriaceae", "g__Corynebacterium", "s__Corynebacterium_pilosum"]}},{"id": "otu11253", "metadata": {"taxonomy": ["k__Bacteria", "p__Actinobacteria", "c__Thermoleophilia", "o__Gaiellales", "f__Gaiellaceae", "g__Unclassified_Gaiellaceae", "s__Unclassified_Gaiellaceae"]}},{"id": "otu13562", "metadata": {"taxonomy": ["k__Bacteria", "p__Firmicutes", "c__Clostridia", "o__Clostridiales", "f__Ruminococcaceae", "g__Unclassified_Ruminococcaceae", "s__Unclassified_Ruminococcaceae"]}},{"id": "otu15254", "metadata": {"taxonomy": ["k__Bacteria", "p__Firmicutes", "c__Clostridia", "o__Clostridiales", "f__[Tissierellaceae]", "g__Anaerococcus", "s__Unclassified_Anaerococcus"]}},{"id": "otu15308", "metadata": {"taxonomy": ["k__Bacteria", "p__Proteobacteria", "c__Alphaproteobacteria", "o__Rhodospirillales", "f__Acetobacteraceae", "g__Unclassified_Acetobacteraceae", "s__Unclassified_Acetobacteraceae"]}},{"id": "otu16526", "metadata": {"taxonomy": ["k__Bacteria", "p__Firmicutes", "c__Clostridia", "o__Clostridiales", "f__Unclassified_Clostridiales", "g__Unclassified_Clostridiales", "s__Unclassified_Clostridiales"]}},{"id": "otu20958", "metadata": {"taxonomy": ["No blast hit"]}},{"id": "otu23733", "metadata": {"taxonomy": ["k__Bacteria", "p__Actinobacteria", "c__Actinobacteria", "o__Actinomycetales", "f__Streptomycetaceae", "g__Streptomyces", "s__Streptomyces_lanatus"]}},{"id": "otu6636", "metadata": {"taxonomy": ["k__Bacteria", "p__Armatimonadetes", "c__[Fimbriimonadia]", "o__[Fimbriimonadales]", "f__[Fimbriimonadaceae]", "g__Fimbriimonas", "s__Unclassified_Fimbriimonas"]}},{"id": "otu12523", "metadata": {"taxonomy": ["k__Bacteria", "p__Proteobacteria", "c__Gammaproteobacteria", "o__Aeromonadales", "f__Aeromonadaceae", "g__Unclassified_Aeromonadaceae", "s__Unclassified_Aeromonadaceae"]}},{"id": "otu13852", "metadata": {"taxonomy": ["k__Bacteria", "p__Planctomycetes", "c__Planctomycetia", "o__Gemmatales", "f__Gemmataceae", "g__Unclassified_Gemmataceae", "s__Unclassified_Gemmataceae"]}},{"id": "otu13980", "metadata": {"taxonomy": ["k__Bacteria", "p__Firmicutes", "c__Erysipelotrichi", "o__Erysipelotrichales", "f__Erysipelotrichaceae", "g__Allobaculum", "s__Unclassified_Allobaculum"]}},{"id": "otu16102", "metadata": {"taxonomy": ["k__Bacteria", "p__Firmicutes", "c__Clostridia", "o__Clostridiales", "f__Ruminococcaceae", "g__Unclassified_Ruminococcaceae", "s__Unclassified_Ruminococcaceae"]}},{"id": "otu5226", "metadata": {"taxonomy": ["k__Bacteria", "p__Firmicutes", "c__Bacilli", "o__Bacillales", "f__Staphylococcaceae", "g__Salinicoccus", "s__Unclassified_Salinicoccus"]}},{"id": "otu6655", "metadata": {"taxonomy": ["k__Bacteria", "p__Proteobacteria", "c__Alphaproteobacteria", "o__Caulobacterales", "f__Caulobacteraceae", "g__Unclassified_Caulobacteraceae", "s__Unclassified_Caulobacteraceae"]}},{"id": "otu8769", "metadata": {"taxonomy": ["k__Bacteria", "p__Spirochaetes", "c__Spirochaetes", "o__Spirochaetales", "f__Spirochaetaceae", "g__Treponema", "s__Unclassified_Treponema"]}},{"id": "otu9539", "metadata": {"taxonomy": ["k__Bacteria", "p__Proteobacteria", "c__Gammaproteobacteria", "o__Enterobacteriales", "f__Enterobacteriaceae", "g__Unclassified_Enterobacteriaceae", "s__Unclassified_Enterobacteriaceae"]}},{"id": "otu10194", "metadata": {"taxonomy": ["k__Bacteria", "p__Actinobacteria", "c__Actinobacteria", "o__Actinomycetales", "f__Corynebacteriaceae", "g__Corynebacterium", "s__Unclassified_Corynebacterium"]}},{"id": "otu12590", "metadata": {"taxonomy": ["k__Bacteria", "p__Firmicutes", "c__Clostridia", "o__Clostridiales", "f__Lachnospiraceae", "g__Unclassified_Lachnospiraceae", "s__Unclassified_Lachnospiraceae"]}},{"id": "otu17981", "metadata": {"taxonomy": ["k__Bacteria", "p__Firmicutes", "c__Clostridia", "o__Clostridiales", "f__Clostridiaceae", "g__Clostridium", "s__Unclassified_Clostridium"]}},{"id": "otu18879", "metadata": {"taxonomy": ["k__Bacteria", "p__Proteobacteria", "c__Alphaproteobacteria", "o__Caulobacterales", "f__Caulobacteraceae", "g__Mycoplana", "s__Unclassified_Mycoplana"]}},{"id": "otu3360", "metadata": {"taxonomy": ["k__Bacteria", "p__Proteobacteria", "c__Alphaproteobacteria", "o__Unclassified_Alphaproteobacteria", "f__Unclassified_Alphaproteobacteria", "g__Unclassified_Alphaproteobacteria", "s__Unclassified_Alphaproteobacteria"]}},{"id": "otu3643", "metadata": {"taxonomy": ["k__Bacteria", "p__Firmicutes", "c__Clostridia", "o__Clostridiales", "f__Ruminococcaceae", "g__Unclassified_Ruminococcaceae", "s__Unclassified_Ruminococcaceae"]}},{"id": "otu4433", "metadata": {"taxonomy": ["k__Bacteria", "p__Fusobacteria", "c__Fusobacteriia", "o__Fusobacteriales", "f__Leptotrichiaceae", "g__Unclassified_Leptotrichiaceae", "s__Unclassified_Leptotrichiaceae"]}},{"id": "otu6181", "metadata": {"taxonomy": ["k__Bacteria", "p__Firmicutes", "c__Clostridia", "o__Clostridiales", "f__Ruminococcaceae", "g__Oscillospira", "s__Unclassified_Oscillospira"]}},{"id": "otu11789", "metadata": {"taxonomy": ["k__Bacteria", "p__Proteobacteria", "c__Deltaproteobacteria", "o__Myxococcales", "f__Unclassified_Myxococcales", "g__Unclassified_Myxococcales", "s__Unclassified_Myxococcales"]}},{"id": "otu16290", "metadata": {"taxonomy": ["k__Bacteria", "p__Actinobacteria", "c__Coriobacteriia", "o__Coriobacteriales", "f__Coriobacteriaceae", "g__Collinsella", "s__Unclassified_Collinsella"]}},{"id": "otu16958", "metadata": {"taxonomy": ["k__Bacteria", "p__Firmicutes", "c__Clostridia", "o__Clostridiales", "f__Peptococcaceae", "g__Peptococcus", "s__Unclassified_Peptococcus"]}},{"id": "otu17223", "metadata": {"taxonomy": ["k__Bacteria", "p__Firmicutes", "c__Clostridia", "o__Clostridiales", "f__Ruminococcaceae", "g__Unclassified_Ruminococcaceae", "s__Unclassified_Ruminococcaceae"]}},{"id": "otu18006", "metadata": {"taxonomy": ["k__Bacteria", "p__Proteobacteria", "c__Alphaproteobacteria", "o__Rhodospirillales", "f__Acetobacteraceae", "g__Roseomonas", "s__Roseomonas_mucosa"]}},{"id": "otu22471", "metadata": {"taxonomy": ["No blast hit"]}},{"id": "otu712", "metadata": {"taxonomy": ["k__Bacteria", "p__Proteobacteria", "c__Alphaproteobacteria", "o__Rhodospirillales", "f__Rhodospirillaceae", "g__Telmatospirillum", "s__Unclassified_Telmatospirillum"]}},{"id": "otu2950", "metadata": {"taxonomy": ["k__Bacteria", "p__Bacteroidetes", "c__Bacteroidia", "o__Bacteroidales", "f__[Paraprevotellaceae]", "g__[Prevotella]", "s__Unclassified_[Prevotella]"]}},{"id": "otu4945", "metadata": {"taxonomy": ["k__Bacteria", "p__Bacteroidetes", "c__Bacteroidia", "o__Bacteroidales", "f__S24-7", "g__Unclassified_S24-7", "s__Unclassified_S24-7"]}},{"id": "otu6798", "metadata": {"taxonomy": ["k__Bacteria", "p__Proteobacteria", "c__Alphaproteobacteria", "o__Rhizobiales", "f__Hyphomicrobiaceae", "g__Hyphomicrobium", "s__Unclassified_Hyphomicrobium"]}},{"id": "otu6911", "metadata": {"taxonomy": ["k__Bacteria", "p__Planctomycetes", "c__Planctomycetia", "o__Gemmatales", "f__Isosphaeraceae", "g__Unclassified_Isosphaeraceae", "s__Unclassified_Isosphaeraceae"]}},{"id": "otu12296", "metadata": {"taxonomy": ["k__Bacteria", "p__Firmicutes", "c__Clostridia", "o__Clostridiales", "f__Unclassified_Clostridiales", "g__Unclassified_Clostridiales", "s__Unclassified_Clostridiales"]}},{"id": "otu13801", "metadata": {"taxonomy": ["k__Bacteria", "p__Nitrospirae", "c__Nitrospira", "o__Nitrospirales", "f__0319-6A21", "g__Unclassified_0319-6A21", "s__Unclassified_0319-6A21"]}},{"id": "otu15799", "metadata": {"taxonomy": ["k__Bacteria", "p__Proteobacteria", "c__Gammaproteobacteria", "o__Thiotrichales", "f__Piscirickettsiaceae", "g__Unclassified_Piscirickettsiaceae", "s__Unclassified_Piscirickettsiaceae"]}},{"id": "otu16137", "metadata": {"taxonomy": ["k__Bacteria", "p__Chloroflexi", "c__S085", "o__Unclassified_S085", "f__Unclassified_S085", "g__Unclassified_S085", "s__Unclassified_S085"]}},{"id": "otu18239", "metadata": {"taxonomy": ["k__Bacteria", "p__WS3", "c__PRR-12", "o__Sediment-1", "f__PRR-10", "g__Unclassified_PRR-10", "s__Unclassified_PRR-10"]}},{"id": "otu18513", "metadata": {"taxonomy": ["k__Bacteria", "p__Fusobacteria", "c__Fusobacteriia", "o__Fusobacteriales", "f__Leptotrichiaceae", "g__Unclassified_Leptotrichiaceae", "s__Unclassified_Leptotrichiaceae"]}},{"id": "otu19440", "metadata": {"taxonomy": ["k__Bacteria", "p__Firmicutes", "c__Clostridia", "o__Clostridiales", "f__Ruminococcaceae", "g__Unclassified_Ruminococcaceae", "s__Unclassified_Ruminococcaceae"]}},{"id": "otu19514", "metadata": {"taxonomy": ["k__Bacteria", "p__Bacteroidetes", "c__Bacteroidia", "o__Bacteroidales", "f__Unclassified_Bacteroidales", "g__Unclassified_Bacteroidales", "s__Unclassified_Bacteroidales"]}},{"id": "otu20322", "metadata": {"taxonomy": ["k__Bacteria", "p__Firmicutes", "c__Clostridia", "o__Clostridiales", "f__Ruminococcaceae", "g__Oscillospira", "s__Unclassified_Oscillospira"]}},{"id": "otu21198", "metadata": {"taxonomy": ["k__Bacteria", "p__Firmicutes", "c__Clostridia", "o__Clostridiales", "f__Clostridiaceae", "g__Clostridium", "s__Unclassified_Clostridium"]}},{"id": "otu22117", "metadata": {"taxonomy": ["k__Bacteria", "p__Firmicutes", "c__Clostridia", "o__Clostridiales", "f__Lachnospiraceae", "g__Dorea", "s__Unclassified_Dorea"]}},{"id": "otu23530", "metadata": {"taxonomy": ["k__Bacteria", "p__Proteobacteria", "c__Alphaproteobacteria", "o__Rhizobiales", "f__Hyphomicrobiaceae", "g__Rhodoplanes", "s__Unclassified_Rhodoplanes"]}},{"id": "otu558", "metadata": {"taxonomy": ["k__Bacteria", "p__Proteobacteria", "c__Gammaproteobacteria", "o__Xanthomonadales", "f__Xanthomonadaceae", "g__Luteimonas", "s__Unclassified_Luteimonas"]}},{"id": "otu1236", "metadata": {"taxonomy": ["k__Bacteria", "p__Bacteroidetes", "c__Bacteroidia", "o__Bacteroidales", "f__Bacteroidaceae", "g__Unclassified_Bacteroidaceae", "s__Unclassified_Bacteroidaceae"]}},{"id": "otu1341", "metadata": {"taxonomy": ["k__Bacteria", "p__Firmicutes", "c__Clostridia", "o__Clostridiales", "f__Ruminococcaceae", "g__Unclassified_Ruminococcaceae", "s__Unclassified_Ruminococcaceae"]}},{"id": "otu1684", "metadata": {"taxonomy": ["k__Bacteria", "p__Firmicutes", "c__Clostridia", "o__Clostridiales", "f__Veillonellaceae", "g__Sporomusa", "s__Unclassified_Sporomusa"]}},{"id": "otu1966", "metadata": {"taxonomy": ["k__Bacteria", "p__Firmicutes", "c__Erysipelotrichi", "o__Erysipelotrichales", "f__Erysipelotrichaceae", "g__Unclassified_Erysipelotrichaceae", "s__Unclassified_Erysipelotrichaceae"]}},{"id": "otu2944", "metadata": {"taxonomy": ["k__Bacteria", "p__Proteobacteria", "c__Betaproteobacteria", "o__MND1", "f__Unclassified_MND1", "g__Unclassified_MND1", "s__Unclassified_MND1"]}},{"id": "otu3007", "metadata": {"taxonomy": ["k__Bacteria", "p__Proteobacteria", "c__Alphaproteobacteria", "o__Rhodobacterales", "f__Rhodobacteraceae", "g__Unclassified_Rhodobacteraceae", "s__Unclassified_Rhodobacteraceae"]}},{"id": "otu13051", "metadata": {"taxonomy": ["k__Bacteria", "p__Proteobacteria", "c__Gammaproteobacteria", "o__Pseudomonadales", "f__Pseudomonadaceae", "g__Pseudomonas", "s__Unclassified_Pseudomonas"]}},{"id": "otu16196", "metadata": {"taxonomy": ["k__Bacteria", "p__Fusobacteria", "c__Fusobacteriia", "o__Fusobacteriales", "f__Leptotrichiaceae", "g__Unclassified_Leptotrichiaceae", "s__Unclassified_Leptotrichiaceae"]}},{"id": "otu18592", "metadata": {"taxonomy": ["k__Bacteria", "p__Firmicutes", "c__Clostridia", "o__Clostridiales", "f__Ruminococcaceae", "g__Oscillospira", "s__Unclassified_Oscillospira"]}},{"id": "otu21998", "metadata": {"taxonomy": ["k__Bacteria", "p__Fusobacteria", "c__Fusobacteriia", "o__Fusobacteriales", "f__Leptotrichiaceae", "g__Unclassified_Leptotrichiaceae", "s__Unclassified_Leptotrichiaceae"]}},{"id": "otu23748", "metadata": {"taxonomy": ["k__Bacteria", "p__Proteobacteria", "c__Gammaproteobacteria", "o__Enterobacteriales", "f__Enterobacteriaceae", "g__Edwardsiella", "s__Unclassified_Edwardsiella"]}},{"id": "otu1099", "metadata": {"taxonomy": ["k__Bacteria", "p__Firmicutes", "c__Clostridia", "o__Clostridiales", "f__Unclassified_Clostridiales", "g__Unclassified_Clostridiales", "s__Unclassified_Clostridiales"]}},{"id": "otu3957", "metadata": {"taxonomy": ["k__Bacteria", "p__Firmicutes", "c__Clostridia", "o__Clostridiales", "f__Lachnospiraceae", "g__Butyrivibrio", "s__Unclassified_Butyrivibrio"]}},{"id": "otu5300", "metadata": {"taxonomy": ["k__Bacteria", "p__Bacteroidetes", "c__Bacteroidia", "o__Bacteroidales", "f__Bacteroidaceae", "g__Unclassified_Bacteroidaceae", "s__Unclassified_Bacteroidaceae"]}},{"id": "otu5481", "metadata": {"taxonomy": ["k__Bacteria", "p__Firmicutes", "c__Clostridia", "o__Clostridiales", "f__Unclassified_Clostridiales", "g__Unclassified_Clostridiales", "s__Unclassified_Clostridiales"]}},{"id": "otu9636", "metadata": {"taxonomy": ["k__Bacteria", "p__Proteobacteria", "c__Betaproteobacteria", "o__Burkholderiales", "f__Oxalobacteraceae", "g__Janthinobacterium", "s__Janthinobacterium_lividum"]}},{"id": "otu9753", "metadata": {"taxonomy": ["k__Bacteria", "p__Firmicutes", "c__Clostridia", "o__Clostridiales", "f__[Tissierellaceae]", "g__Parvimonas", "s__Unclassified_Parvimonas"]}},{"id": "otu11553", "metadata": {"taxonomy": ["k__Bacteria", "p__Firmicutes", "c__Clostridia", "o__Clostridiales", "f__Unclassified_Clostridiales", "g__Unclassified_Clostridiales", "s__Unclassified_Clostridiales"]}},{"id": "otu12016", "metadata": {"taxonomy": ["k__Bacteria", "p__Proteobacteria", "c__Alphaproteobacteria", "o__Sphingomonadales", "f__Sphingomonadaceae", "g__Unclassified_Sphingomonadaceae", "s__Unclassified_Sphingomonadaceae"]}},{"id": "otu18187", "metadata": {"taxonomy": ["k__Bacteria", "p__Proteobacteria", "c__Deltaproteobacteria", "o__Myxococcales", "f__Unclassified_Myxococcales", "g__Unclassified_Myxococcales", "s__Unclassified_Myxococcales"]}},{"id": "otu20123", "metadata": {"taxonomy": ["k__Bacteria", "p__Actinobacteria", "c__Acidimicrobiia", "o__Acidimicrobiales", "f__Unclassified_Acidimicrobiales", "g__Unclassified_Acidimicrobiales", "s__Unclassified_Acidimicrobiales"]}},{"id": "otu23210", "metadata": {"taxonomy": ["k__Bacteria", "p__Firmicutes", "c__Clostridia", "o__Clostridiales", "f__[Tissierellaceae]", "g__Anaerococcus", "s__Unclassified_Anaerococcus"]}},{"id": "otu23725", "metadata": {"taxonomy": ["k__Bacteria", "p__Firmicutes", "c__Bacilli", "o__Bacillales", "f__Planococcaceae", "g__Kurthia", "s__Kurthia_gibsonii"]}},{"id": "otu1502", "metadata": {"taxonomy": ["k__Bacteria", "p__Firmicutes", "c__Clostridia", "o__Clostridiales", "f__Unclassified_Clostridiales", "g__Unclassified_Clostridiales", "s__Unclassified_Clostridiales"]}},{"id": "otu4852", "metadata": {"taxonomy": ["k__Bacteria", "p__Firmicutes", "c__Bacilli", "o__Lactobacillales", "f__Lactobacillaceae", "g__Lactobacillus", "s__Lactobacillus_zeae"]}},{"id": "otu5541", "metadata": {"taxonomy": ["k__Bacteria", "p__Firmicutes", "c__Clostridia", "o__Clostridiales", "f__Lachnospiraceae", "g__Coprococcus", "s__Unclassified_Coprococcus"]}},{"id": "otu9123", "metadata": {"taxonomy": ["k__Bacteria", "p__Proteobacteria", "c__Gammaproteobacteria", "o__Pseudomonadales", "f__Moraxellaceae", "g__Acinetobacter", "s__Unclassified_Acinetobacter"]}},{"id": "otu12101", "metadata": {"taxonomy": ["k__Bacteria", "p__Chlorobi", "c__SJA-28", "o__Unclassified_SJA-28", "f__Unclassified_SJA-28", "g__Unclassified_SJA-28", "s__Unclassified_SJA-28"]}},{"id": "otu12255", "metadata": {"taxonomy": ["k__Bacteria", "p__Firmicutes", "c__Clostridia", "o__Clostridiales", "f__[Mogibacteriaceae]", "g__Unclassified_[Mogibacteriaceae]", "s__Unclassified_[Mogibacteriaceae]"]}},{"id": "otu16677", "metadata": {"taxonomy": ["k__Bacteria", "p__Firmicutes", "c__Clostridia", "o__Clostridiales", "f__Unclassified_Clostridiales", "g__Unclassified_Clostridiales", "s__Unclassified_Clostridiales"]}},{"id": "otu17166", "metadata": {"taxonomy": ["k__Bacteria", "p__Cyanobacteria", "c__4C0d-2", "o__YS2", "f__Unclassified_YS2", "g__Unclassified_YS2", "s__Unclassified_YS2"]}},{"id": "otu19686", "metadata": {"taxonomy": ["k__Bacteria", "p__Firmicutes", "c__Bacilli", "o__Lactobacillales", "f__Unclassified_Lactobacillales", "g__Unclassified_Lactobacillales", "s__Unclassified_Lactobacillales"]}},{"id": "otu340", "metadata": {"taxonomy": ["k__Bacteria", "p__Bacteroidetes", "c__Bacteroidia", "o__Bacteroidales", "f__Unclassified_Bacteroidales", "g__Unclassified_Bacteroidales", "s__Unclassified_Bacteroidales"]}},{"id": "otu2757", "metadata": {"taxonomy": ["k__Bacteria", "p__Firmicutes", "c__Bacilli", "o__Lactobacillales", "f__Lactobacillaceae", "g__Pediococcus", "s__Pediococcus_acidilactici"]}},{"id": "otu3024", "metadata": {"taxonomy": ["k__Bacteria", "p__Gemmatimonadetes", "c__Gemm-1", "o__Unclassified_Gemm-1", "f__Unclassified_Gemm-1", "g__Unclassified_Gemm-1", "s__Unclassified_Gemm-1"]}},{"id": "otu3864", "metadata": {"taxonomy": ["k__Bacteria", "p__Actinobacteria", "c__Actinobacteria", "o__Actinomycetales", "f__Propionibacteriaceae", "g__Unclassified_Propionibacteriaceae", "s__Unclassified_Propionibacteriaceae"]}},{"id": "otu5944", "metadata": {"taxonomy": ["k__Bacteria", "p__Firmicutes", "c__Clostridia", "o__Clostridiales", "f__Clostridiaceae", "g__Unclassified_Clostridiaceae", "s__Unclassified_Clostridiaceae"]}},{"id": "otu8299", "metadata": {"taxonomy": ["k__Bacteria", "p__Bacteroidetes", "c__Bacteroidia", "o__Bacteroidales", "f__Bacteroidaceae", "g__Bacteroides", "s__Unclassified_Bacteroides"]}},{"id": "otu9596", "metadata": {"taxonomy": ["k__Bacteria", "p__Chloroflexi", "c__Anaerolineae", "o__SBR1031", "f__A4b", "g__Unclassified_A4b", "s__Unclassified_A4b"]}},{"id": "otu14476", "metadata": {"taxonomy": ["k__Bacteria", "p__Firmicutes", "c__Clostridia", "o__Clostridiales", "f__Unclassified_Clostridiales", "g__Unclassified_Clostridiales", "s__Unclassified_Clostridiales"]}},{"id": "otu17614", "metadata": {"taxonomy": ["k__Bacteria", "p__Actinobacteria", "c__Actinobacteria", "o__Actinomycetales", "f__Bogoriellaceae", "g__Georgenia", "s__Unclassified_Georgenia"]}},{"id": "otu18750", "metadata": {"taxonomy": ["k__Bacteria", "p__Firmicutes", "c__Clostridia", "o__Clostridiales", "f__Unclassified_Clostridiales", "g__Unclassified_Clostridiales", "s__Unclassified_Clostridiales"]}},{"id": "otu98", "metadata": {"taxonomy": ["k__Bacteria", "p__Proteobacteria", "c__Alphaproteobacteria", "o__Sphingomonadales", "f__Sphingomonadaceae", "g__Unclassified_Sphingomonadaceae", "s__Unclassified_Sphingomonadaceae"]}},{"id": "otu883", "metadata": {"taxonomy": ["k__Bacteria", "p__Bacteroidetes", "c__Sphingobacteriia", "o__Sphingobacteriales", "f__Sphingobacteriaceae", "g__Unclassified_Sphingobacteriaceae", "s__Unclassified_Sphingobacteriaceae"]}},{"id": "otu2624", "metadata": {"taxonomy": ["k__Bacteria", "p__Firmicutes", "c__Clostridia", "o__Clostridiales", "f__Ruminococcaceae", "g__Oscillospira", "s__Unclassified_Oscillospira"]}},{"id": "otu4064", "metadata": {"taxonomy": ["k__Bacteria", "p__Firmicutes", "c__Clostridia", "o__Clostridiales", "f__Lachnospiraceae", "g__Unclassified_Lachnospiraceae", "s__Unclassified_Lachnospiraceae"]}},{"id": "otu5467", "metadata": {"taxonomy": ["k__Bacteria", "p__Firmicutes", "c__Clostridia", "o__Clostridiales", "f__Ruminococcaceae", "g__Unclassified_Ruminococcaceae", "s__Unclassified_Ruminococcaceae"]}},{"id": "otu11514", "metadata": {"taxonomy": ["k__Bacteria", "p__Actinobacteria", "c__Actinobacteria", "o__Actinomycetales", "f__Cellulomonadaceae", "g__Actinotalea", "s__Unclassified_Actinotalea"]}},{"id": "otu17192", "metadata": {"taxonomy": ["k__Bacteria", "p__Nitrospirae", "c__Nitrospira", "o__Nitrospirales", "f__0319-6A21", "g__Unclassified_0319-6A21", "s__Unclassified_0319-6A21"]}},{"id": "otu19576", "metadata": {"taxonomy": ["k__Bacteria", "p__Bacteroidetes", "c__Bacteroidia", "o__Bacteroidales", "f__S24-7", "g__Unclassified_S24-7", "s__Unclassified_S24-7"]}},{"id": "otu20106", "metadata": {"taxonomy": ["k__Bacteria", "p__Firmicutes", "c__Clostridia", "o__Clostridiales", "f__Lachnospiraceae", "g__Blautia", "s__Unclassified_Blautia"]}},{"id": "otu20469", "metadata": {"taxonomy": ["k__Bacteria", "p__Firmicutes", "c__Clostridia", "o__Clostridiales", "f__Ruminococcaceae", "g__Unclassified_Ruminococcaceae", "s__Unclassified_Ruminococcaceae"]}},{"id": "otu22524", "metadata": {"taxonomy": ["k__Bacteria", "p__Firmicutes", "c__Bacilli", "o__Lactobacillales", "f__Lactobacillaceae", "g__Lactobacillus", "s__Unclassified_Lactobacillus"]}},{"id": "otu22983", "metadata": {"taxonomy": ["k__Bacteria", "p__Bacteroidetes", "c__Bacteroidia", "o__Bacteroidales", "f__S24-7", "g__Unclassified_S24-7", "s__Unclassified_S24-7"]}},{"id": "otu23821", "metadata": {"taxonomy": ["k__Bacteria", "p__Firmicutes", "c__Clostridia", "o__Clostridiales", "f__Peptostreptococcaceae", "g__Peptostreptococcus", "s__Unclassified_Peptostreptococcus"]}},{"id": "otu3054", "metadata": {"taxonomy": ["k__Bacteria", "p__Firmicutes", "c__Clostridia", "o__Clostridiales", "f__Clostridiaceae", "g__Clostridium", "s__Unclassified_Clostridium"]}},{"id": "otu5212", "metadata": {"taxonomy": ["k__Bacteria", "p__Firmicutes", "c__Clostridia", "o__Clostridiales", "f__Clostridiaceae", "g__Clostridium", "s__Unclassified_Clostridium"]}},{"id": "otu6427", "metadata": {"taxonomy": ["k__Bacteria", "p__Firmicutes", "c__Clostridia", "o__Clostridiales", "f__Ruminococcaceae", "g__Unclassified_Ruminococcaceae", "s__Unclassified_Ruminococcaceae"]}},{"id": "otu6473", "metadata": {"taxonomy": ["k__Bacteria", "p__Firmicutes", "c__Clostridia", "o__Clostridiales", "f__Unclassified_Clostridiales", "g__Unclassified_Clostridiales", "s__Unclassified_Clostridiales"]}},{"id": "otu6558", "metadata": {"taxonomy": ["k__Bacteria", "p__Actinobacteria", "c__Actinobacteria", "o__Actinomycetales", "f__Brevibacteriaceae", "g__Brevibacterium", "s__Unclassified_Brevibacterium"]}},{"id": "otu6618", "metadata": {"taxonomy": ["k__Bacteria", "p__Firmicutes", "c__Clostridia", "o__Clostridiales", "f__Ruminococcaceae", "g__Unclassified_Ruminococcaceae", "s__Unclassified_Ruminococcaceae"]}},{"id": "otu9741", "metadata": {"taxonomy": ["k__Bacteria", "p__Firmicutes", "c__Clostridia", "o__Clostridiales", "f__Ruminococcaceae", "g__Unclassified_Ruminococcaceae", "s__Unclassified_Ruminococcaceae"]}},{"id": "otu11563", "metadata": {"taxonomy": ["k__Bacteria", "p__Proteobacteria", "c__Epsilonproteobacteria", "o__Campylobacterales", "f__Campylobacteraceae", "g__Campylobacter", "s__Unclassified_Campylobacter"]}},{"id": "otu13231", "metadata": {"taxonomy": ["k__Bacteria", "p__WS3", "c__PRR-12", "o__Sediment-1", "f__Unclassified_Sediment-1", "g__Unclassified_Sediment-1", "s__Unclassified_Sediment-1"]}},{"id": "otu22074", "metadata": {"taxonomy": ["k__Bacteria", "p__Firmicutes", "c__Clostridia", "o__Clostridiales", "f__Ruminococcaceae", "g__Unclassified_Ruminococcaceae", "s__Unclassified_Ruminococcaceae"]}},{"id": "otu3157", "metadata": {"taxonomy": ["k__Bacteria", "p__Firmicutes", "c__Clostridia", "o__Clostridiales", "f__Unclassified_Clostridiales", "g__Unclassified_Clostridiales", "s__Unclassified_Clostridiales"]}},{"id": "otu3493", "metadata": {"taxonomy": ["k__Bacteria", "p__Chloroflexi", "c__Chloroflexi", "o__[Roseiflexales]", "f__[Kouleothrixaceae]", "g__Unclassified_[Kouleothrixaceae]", "s__Unclassified_[Kouleothrixaceae]"]}},{"id": "otu6448", "metadata": {"taxonomy": ["k__Bacteria", "p__Firmicutes", "c__Clostridia", "o__Clostridiales", "f__Lachnospiraceae", "g__Roseburia", "s__Unclassified_Roseburia"]}},{"id": "otu10105", "metadata": {"taxonomy": ["k__Bacteria", "p__Bacteroidetes", "c__Bacteroidia", "o__Bacteroidales", "f__Bacteroidaceae", "g__Unclassified_Bacteroidaceae", "s__Unclassified_Bacteroidaceae"]}},{"id": "otu11531", "metadata": {"taxonomy": ["k__Bacteria", "p__Proteobacteria", "c__Gammaproteobacteria", "o__Pseudomonadales", "f__Pseudomonadaceae", "g__Pseudomonas", "s__Pseudomonas_fragi"]}},{"id": "otu11568", "metadata": {"taxonomy": ["k__Bacteria", "p__Actinobacteria", "c__Thermoleophilia", "o__Solirubrobacterales", "f__Unclassified_Solirubrobacterales", "g__Unclassified_Solirubrobacterales", "s__Unclassified_Solirubrobacterales"]}},{"id": "otu12612", "metadata": {"taxonomy": ["k__Bacteria", "p__Firmicutes", "c__Clostridia", "o__Clostridiales", "f__Ruminococcaceae", "g__Unclassified_Ruminococcaceae", "s__Unclassified_Ruminococcaceae"]}},{"id": "otu13124", "metadata": {"taxonomy": ["k__Bacteria", "p__Acidobacteria", "c__Acidobacteriia", "o__Acidobacteriales", "f__Koribacteraceae", "g__Unclassified_Koribacteraceae", "s__Unclassified_Koribacteraceae"]}},{"id": "otu13714", "metadata": {"taxonomy": ["k__Bacteria", "p__Tenericutes", "c__Mollicutes", "o__RF39", "f__Unclassified_RF39", "g__Unclassified_RF39", "s__Unclassified_RF39"]}},{"id": "otu17163", "metadata": {"taxonomy": ["k__Bacteria", "p__Bacteroidetes", "c__Bacteroidia", "o__Bacteroidales", "f__Rikenellaceae", "g__Unclassified_Rikenellaceae", "s__Unclassified_Rikenellaceae"]}},{"id": "otu22753", "metadata": {"taxonomy": ["k__Bacteria", "p__Firmicutes", "c__Clostridia", "o__Clostridiales", "f__Unclassified_Clostridiales", "g__Unclassified_Clostridiales", "s__Unclassified_Clostridiales"]}},{"id": "otu1412", "metadata": {"taxonomy": ["k__Bacteria", "p__Actinobacteria", "c__Actinobacteria", "o__Actinomycetales", "f__Corynebacteriaceae", "g__Corynebacterium", "s__Unclassified_Corynebacterium"]}},{"id": "otu7488", "metadata": {"taxonomy": ["k__Bacteria", "p__Proteobacteria", "c__Epsilonproteobacteria", "o__Campylobacterales", "f__Helicobacteraceae", "g__Helicobacter", "s__Helicobacter_pullorum"]}},{"id": "otu9573", "metadata": {"taxonomy": ["k__Bacteria", "p__Firmicutes", "c__Clostridia", "o__Clostridiales", "f__Ruminococcaceae", "g__Oscillospira", "s__Unclassified_Oscillospira"]}},{"id": "otu10121", "metadata": {"taxonomy": ["k__Bacteria", "p__Proteobacteria", "c__Deltaproteobacteria", "o__Desulfobacterales", "f__Desulfobacteraceae", "g__Desulfococcus", "s__Unclassified_Desulfococcus"]}},{"id": "otu10506", "metadata": {"taxonomy": ["k__Bacteria", "p__Firmicutes", "c__Clostridia", "o__Clostridiales", "f__Ruminococcaceae", "g__Unclassified_Ruminococcaceae", "s__Unclassified_Ruminococcaceae"]}},{"id": "otu10665", "metadata": {"taxonomy": ["k__Bacteria", "p__Firmicutes", "c__Clostridia", "o__Clostridiales", "f__Lachnospiraceae", "g__Unclassified_Lachnospiraceae", "s__Unclassified_Lachnospiraceae"]}},{"id": "otu10809", "metadata": {"taxonomy": ["k__Bacteria", "p__Firmicutes", "c__Bacilli", "o__Bacillales", "f__Bacillaceae", "g__Unclassified_Bacillaceae", "s__Unclassified_Bacillaceae"]}},{"id": "otu11022", "metadata": {"taxonomy": ["k__Bacteria", "p__Chloroflexi", "c__Anaerolineae", "o__CFB-26", "f__Unclassified_CFB-26", "g__Unclassified_CFB-26", "s__Unclassified_CFB-26"]}},{"id": "otu13110", "metadata": {"taxonomy": ["k__Bacteria", "p__Bacteroidetes", "c__Bacteroidia", "o__Bacteroidales", "f__S24-7", "g__Unclassified_S24-7", "s__Unclassified_S24-7"]}},{"id": "otu13460", "metadata": {"taxonomy": ["k__Bacteria", "p__Bacteroidetes", "c__Bacteroidia", "o__Bacteroidales", "f__BS11", "g__Unclassified_BS11", "s__Unclassified_BS11"]}},{"id": "otu15745", "metadata": {"taxonomy": ["k__Bacteria", "p__Firmicutes", "c__Clostridia", "o__Clostridiales", "f__Dehalobacteriaceae", "g__Unclassified_Dehalobacteriaceae", "s__Unclassified_Dehalobacteriaceae"]}},{"id": "otu16770", "metadata": {"taxonomy": ["k__Bacteria", "p__Proteobacteria", "c__Betaproteobacteria", "o__Burkholderiales", "f__Comamonadaceae", "g__Rubrivivax", "s__Unclassified_Rubrivivax"]}},{"id": "otu17286", "metadata": {"taxonomy": ["k__Bacteria", "p__Fusobacteria", "c__Fusobacteriia", "o__Fusobacteriales", "f__Fusobacteriaceae", "g__Fusobacterium", "s__Unclassified_Fusobacterium"]}},{"id": "otu22340", "metadata": {"taxonomy": ["k__Bacteria", "p__Firmicutes", "c__Clostridia", "o__Clostridiales", "f__Lachnospiraceae", "g__Oribacterium", "s__Unclassified_Oribacterium"]}},{"id": "otu277", "metadata": {"taxonomy": ["k__Bacteria", "p__Verrucomicrobia", "c__Verruco-5", "o__WCHB1-41", "f__RFP12", "g__Unclassified_RFP12", "s__Unclassified_RFP12"]}},{"id": "otu400", "metadata": {"taxonomy": ["k__Bacteria", "p__Firmicutes", "c__Clostridia", "o__Clostridiales", "f__Ruminococcaceae", "g__Unclassified_Ruminococcaceae", "s__Unclassified_Ruminococcaceae"]}},{"id": "otu2023", "metadata": {"taxonomy": ["k__Bacteria", "p__Chloroflexi", "c__Anaerolineae", "o__SBR1031", "f__SHA-31", "g__Unclassified_SHA-31", "s__Unclassified_SHA-31"]}},{"id": "otu2819", "metadata": {"taxonomy": ["k__Bacteria", "p__Bacteroidetes", "c__Bacteroidia", "o__Bacteroidales", "f__[Barnesiellaceae]", "g__Unclassified_[Barnesiellaceae]", "s__Unclassified_[Barnesiellaceae]"]}},{"id": "otu5385", "metadata": {"taxonomy": ["k__Bacteria", "p__Proteobacteria", "c__Alphaproteobacteria", "o__Rhizobiales", "f__Methylobacteriaceae", "g__Methylobacterium", "s__Unclassified_Methylobacterium"]}},{"id": "otu7565", "metadata": {"taxonomy": ["k__Bacteria", "p__Proteobacteria", "c__Gammaproteobacteria", "o__Xanthomonadales", "f__Sinobacteraceae", "g__Unclassified_Sinobacteraceae", "s__Unclassified_Sinobacteraceae"]}},{"id": "otu8195", "metadata": {"taxonomy": ["k__Bacteria", "p__Fusobacteria", "c__Fusobacteriia", "o__Fusobacteriales", "f__Leptotrichiaceae", "g__Unclassified_Leptotrichiaceae", "s__Unclassified_Leptotrichiaceae"]}},{"id": "otu10676", "metadata": {"taxonomy": ["k__Bacteria", "p__Fusobacteria", "c__Fusobacteriia", "o__Fusobacteriales", "f__Leptotrichiaceae", "g__Unclassified_Leptotrichiaceae", "s__Unclassified_Leptotrichiaceae"]}},{"id": "otu11150", "metadata": {"taxonomy": ["k__Bacteria", "p__Firmicutes", "c__Erysipelotrichi", "o__Erysipelotrichales", "f__Erysipelotrichaceae", "g__[Eubacterium]", "s__[Eubacterium]_biforme"]}},{"id": "otu11377", "metadata": {"taxonomy": ["k__Bacteria", "p__Proteobacteria", "c__Deltaproteobacteria", "o__Myxococcales", "f__Haliangiaceae", "g__Unclassified_Haliangiaceae", "s__Unclassified_Haliangiaceae"]}},{"id": "otu13031", "metadata": {"taxonomy": ["k__Bacteria", "p__Proteobacteria", "c__Alphaproteobacteria", "o__Rhodospirillales", "f__Rhodospirillaceae", "g__Unclassified_Rhodospirillaceae", "s__Unclassified_Rhodospirillaceae"]}},{"id": "otu14003", "metadata": {"taxonomy": ["k__Bacteria", "p__Firmicutes", "c__Clostridia", "o__Clostridiales", "f__Ruminococcaceae", "g__Unclassified_Ruminococcaceae", "s__Unclassified_Ruminococcaceae"]}},{"id": "otu20431", "metadata": {"taxonomy": ["k__Bacteria", "p__Firmicutes", "c__Clostridia", "o__Clostridiales", "f__[Tissierellaceae]", "g__Helcococcus", "s__Unclassified_Helcococcus"]}},{"id": "otu142", "metadata": {"taxonomy": ["k__Bacteria", "p__Bacteroidetes", "c__Bacteroidia", "o__Bacteroidales", "f__BS11", "g__Unclassified_BS11", "s__Unclassified_BS11"]}},{"id": "otu4924", "metadata": {"taxonomy": ["k__Bacteria", "p__Firmicutes", "c__Clostridia", "o__Clostridiales", "f__Lachnospiraceae", "g__Blautia", "s__Unclassified_Blautia"]}},{"id": "otu7147", "metadata": {"taxonomy": ["k__Bacteria", "p__Proteobacteria", "c__Alphaproteobacteria", "o__Rhodobacterales", "f__Rhodobacteraceae", "g__Rubellimicrobium", "s__Unclassified_Rubellimicrobium"]}},{"id": "otu7981", "metadata": {"taxonomy": ["k__Bacteria", "p__Proteobacteria", "c__Alphaproteobacteria", "o__Rhodobacterales", "f__Rhodobacteraceae", "g__Unclassified_Rhodobacteraceae", "s__Unclassified_Rhodobacteraceae"]}},{"id": "otu8272", "metadata": {"taxonomy": ["k__Bacteria", "p__Firmicutes", "c__Clostridia", "o__Clostridiales", "f__Ruminococcaceae", "g__Unclassified_Ruminococcaceae", "s__Unclassified_Ruminococcaceae"]}},{"id": "otu11594", "metadata": {"taxonomy": ["k__Bacteria", "p__Bacteroidetes", "c__Sphingobacteriia", "o__Sphingobacteriales", "f__Unclassified_Sphingobacteriales", "g__Unclassified_Sphingobacteriales", "s__Unclassified_Sphingobacteriales"]}},{"id": "otu11844", "metadata": {"taxonomy": ["k__Bacteria", "p__Lentisphaerae", "c__[Lentisphaeria]", "o__Victivallales", "f__Victivallaceae", "g__Unclassified_Victivallaceae", "s__Unclassified_Victivallaceae"]}},{"id": "otu12265", "metadata": {"taxonomy": ["k__Bacteria", "p__Proteobacteria", "c__Betaproteobacteria", "o__Burkholderiales", "f__Comamonadaceae", "g__Unclassified_Comamonadaceae", "s__Unclassified_Comamonadaceae"]}},{"id": "otu13199", "metadata": {"taxonomy": ["k__Bacteria", "p__Actinobacteria", "c__Actinobacteria", "o__Actinomycetales", "f__Yaniellaceae", "g__Yaniella", "s__Unclassified_Yaniella"]}},{"id": "otu13207", "metadata": {"taxonomy": ["k__Bacteria", "p__Actinobacteria", "c__Coriobacteriia", "o__Coriobacteriales", "f__Coriobacteriaceae", "g__Unclassified_Coriobacteriaceae", "s__Unclassified_Coriobacteriaceae"]}},{"id": "otu16353", "metadata": {"taxonomy": ["k__Bacteria", "p__Firmicutes", "c__Clostridia", "o__Clostridiales", "f__Unclassified_Clostridiales", "g__Unclassified_Clostridiales", "s__Unclassified_Clostridiales"]}},{"id": "otu18532", "metadata": {"taxonomy": ["k__Bacteria", "p__Fusobacteria", "c__Fusobacteriia", "o__Fusobacteriales", "f__Leptotrichiaceae", "g__Unclassified_Leptotrichiaceae", "s__Unclassified_Leptotrichiaceae"]}},{"id": "otu19385", "metadata": {"taxonomy": ["k__Bacteria", "p__Proteobacteria", "c__Alphaproteobacteria", "o__Rickettsiales", "f__Unclassified_Rickettsiales", "g__Unclassified_Rickettsiales", "s__Unclassified_Rickettsiales"]}},{"id": "otu21694", "metadata": {"taxonomy": ["k__Bacteria", "p__Verrucomicrobia", "c__Opitutae", "o__[Cerasicoccales]", "f__[Cerasicoccaceae]", "g__Unclassified_[Cerasicoccaceae]", "s__Unclassified_[Cerasicoccaceae]"]}},{"id": "otu3050", "metadata": {"taxonomy": ["k__Bacteria", "p__Actinobacteria", "c__Actinobacteria", "o__Actinomycetales", "f__Propionibacteriaceae", "g__Brooklawnia", "s__Brooklawnia_cerclae"]}},{"id": "otu5935", "metadata": {"taxonomy": ["k__Bacteria", "p__Proteobacteria", "c__Betaproteobacteria", "o__Burkholderiales", "f__Alcaligenaceae", "g__Sutterella", "s__Unclassified_Sutterella"]}},{"id": "otu6347", "metadata": {"taxonomy": ["k__Bacteria", "p__Bacteroidetes", "c__[Saprospirae]", "o__[Saprospirales]", "f__Chitinophagaceae", "g__Sediminibacterium", "s__Unclassified_Sediminibacterium"]}},{"id": "otu8893", "metadata": {"taxonomy": ["k__Bacteria", "p__Actinobacteria", "c__Actinobacteria", "o__Actinomycetales", "f__Actinomycetaceae", "g__Mobiluncus", "s__Unclassified_Mobiluncus"]}},{"id": "otu9017", "metadata": {"taxonomy": ["k__Bacteria", "p__Proteobacteria", "c__Alphaproteobacteria", "o__Rhizobiales", "f__Xanthobacteraceae", "g__Labrys", "s__Unclassified_Labrys"]}},{"id": "otu9442", "metadata": {"taxonomy": ["k__Bacteria", "p__Firmicutes", "c__Bacilli", "o__Bacillales", "f__Bacillaceae", "g__Bacillus", "s__Unclassified_Bacillus"]}},{"id": "otu9779", "metadata": {"taxonomy": ["k__Bacteria", "p__Firmicutes", "c__Clostridia", "o__Clostridiales", "f__Unclassified_Clostridiales", "g__Unclassified_Clostridiales", "s__Unclassified_Clostridiales"]}},{"id": "otu11902", "metadata": {"taxonomy": ["k__Bacteria", "p__Bacteroidetes", "c__Bacteroidia", "o__Bacteroidales", "f__Bacteroidaceae", "g__BF311", "s__Unclassified_BF311"]}},{"id": "otu13534", "metadata": {"taxonomy": ["k__Bacteria", "p__Firmicutes", "c__Clostridia", "o__Clostridiales", "f__Eubacteriaceae", "g__Anaerofustis", "s__Unclassified_Anaerofustis"]}},{"id": "otu14691", "metadata": {"taxonomy": ["k__Bacteria", "p__Bacteroidetes", "c__Bacteroidia", "o__Bacteroidales", "f__S24-7", "g__Unclassified_S24-7", "s__Unclassified_S24-7"]}},{"id": "otu16274", "metadata": {"taxonomy": ["k__Bacteria", "p__Actinobacteria", "c__Thermoleophilia", "o__Gaiellales", "f__Gaiellaceae", "g__Unclassified_Gaiellaceae", "s__Unclassified_Gaiellaceae"]}},{"id": "otu16663", "metadata": {"taxonomy": ["k__Bacteria", "p__Proteobacteria", "c__Gammaproteobacteria", "o__Pasteurellales", "f__Pasteurellaceae", "g__Haemophilus", "s__Haemophilus_parainfluenzae"]}},{"id": "otu17576", "metadata": {"taxonomy": ["k__Bacteria", "p__Fusobacteria", "c__Fusobacteriia", "o__Fusobacteriales", "f__Fusobacteriaceae", "g__Fusobacterium", "s__Unclassified_Fusobacterium"]}},{"id": "otu18270", "metadata": {"taxonomy": ["k__Bacteria", "p__Bacteroidetes", "c__Bacteroidia", "o__Bacteroidales", "f__Rikenellaceae", "g__Unclassified_Rikenellaceae", "s__Unclassified_Rikenellaceae"]}},{"id": "otu19674", "metadata": {"taxonomy": ["k__Bacteria", "p__Proteobacteria", "c__Gammaproteobacteria", "o__Pseudomonadales", "f__Moraxellaceae", "g__Unclassified_Moraxellaceae", "s__Unclassified_Moraxellaceae"]}},{"id": "otu20812", "metadata": {"taxonomy": ["k__Bacteria", "p__Firmicutes", "c__Clostridia", "o__Clostridiales", "f__Unclassified_Clostridiales", "g__Unclassified_Clostridiales", "s__Unclassified_Clostridiales"]}},{"id": "otu21216", "metadata": {"taxonomy": ["k__Bacteria", "p__Actinobacteria", "c__Actinobacteria", "o__Actinomycetales", "f__Nocardioidaceae", "g__Unclassified_Nocardioidaceae", "s__Unclassified_Nocardioidaceae"]}},{"id": "otu21328", "metadata": {"taxonomy": ["k__Bacteria", "p__Proteobacteria", "c__Betaproteobacteria", "o__Burkholderiales", "f__Comamonadaceae", "g__Methylibium", "s__Unclassified_Methylibium"]}},{"id": "otu22756", "metadata": {"taxonomy": ["k__Bacteria", "p__WPS-2", "c__Unclassified_WPS-2", "o__Unclassified_WPS-2", "f__Unclassified_WPS-2", "g__Unclassified_WPS-2", "s__Unclassified_WPS-2"]}},{"id": "otu23589", "metadata": {"taxonomy": ["k__Bacteria", "p__Firmicutes", "c__Bacilli", "o__Lactobacillales", "f__Streptococcaceae", "g__Lactococcus", "s__Unclassified_Lactococcus"]}},{"id": "otu2424", "metadata": {"taxonomy": ["k__Bacteria", "p__Firmicutes", "c__Clostridia", "o__Clostridiales", "f__Unclassified_Clostridiales", "g__Unclassified_Clostridiales", "s__Unclassified_Clostridiales"]}},{"id": "otu3998", "metadata": {"taxonomy": ["k__Bacteria", "p__Firmicutes", "c__Clostridia", "o__Clostridiales", "f__Peptococcaceae", "g__Peptococcus", "s__Unclassified_Peptococcus"]}},{"id": "otu5983", "metadata": {"taxonomy": ["k__Bacteria", "p__Bacteroidetes", "c__Bacteroidia", "o__Bacteroidales", "f__S24-7", "g__Unclassified_S24-7", "s__Unclassified_S24-7"]}},{"id": "otu6570", "metadata": {"taxonomy": ["k__Bacteria", "p__Actinobacteria", "c__Actinobacteria", "o__Actinomycetales", "f__Micromonosporaceae", "g__Unclassified_Micromonosporaceae", "s__Unclassified_Micromonosporaceae"]}},{"id": "otu7281", "metadata": {"taxonomy": ["k__Bacteria", "p__Firmicutes", "c__Clostridia", "o__Clostridiales", "f__Ruminococcaceae", "g__Unclassified_Ruminococcaceae", "s__Unclassified_Ruminococcaceae"]}},{"id": "otu7545", "metadata": {"taxonomy": ["k__Bacteria", "p__Firmicutes", "c__Clostridia", "o__Clostridiales", "f__Ruminococcaceae", "g__Unclassified_Ruminococcaceae", "s__Unclassified_Ruminococcaceae"]}},{"id": "otu10021", "metadata": {"taxonomy": ["k__Bacteria", "p__Bacteroidetes", "c__Bacteroidia", "o__Bacteroidales", "f__S24-7", "g__Unclassified_S24-7", "s__Unclassified_S24-7"]}},{"id": "otu10132", "metadata": {"taxonomy": ["k__Bacteria", "p__Firmicutes", "c__Clostridia", "o__Clostridiales", "f__Ruminococcaceae", "g__Unclassified_Ruminococcaceae", "s__Unclassified_Ruminococcaceae"]}},{"id": "otu11505", "metadata": {"taxonomy": ["k__Bacteria", "p__Firmicutes", "c__Clostridia", "o__Clostridiales", "f__Unclassified_Clostridiales", "g__Unclassified_Clostridiales", "s__Unclassified_Clostridiales"]}},{"id": "otu12295", "metadata": {"taxonomy": ["k__Bacteria", "p__Proteobacteria", "c__Gammaproteobacteria", "o__Pseudomonadales", "f__Moraxellaceae", "g__Unclassified_Moraxellaceae", "s__Unclassified_Moraxellaceae"]}},{"id": "otu13639", "metadata": {"taxonomy": ["k__Bacteria", "p__Chloroflexi", "c__Ktedonobacteria", "o__JG30-KF-AS9", "f__Unclassified_JG30-KF-AS9", "g__Unclassified_JG30-KF-AS9", "s__Unclassified_JG30-KF-AS9"]}},{"id": "otu13711", "metadata": {"taxonomy": ["k__Bacteria", "p__Firmicutes", "c__Clostridia", "o__Clostridiales", "f__Unclassified_Clostridiales", "g__Unclassified_Clostridiales", "s__Unclassified_Clostridiales"]}},{"id": "otu13756", "metadata": {"taxonomy": ["k__Bacteria", "p__Planctomycetes", "c__Planctomycetia", "o__Gemmatales", "f__Isosphaeraceae", "g__Unclassified_Isosphaeraceae", "s__Unclassified_Isosphaeraceae"]}},{"id": "otu14895", "metadata": {"taxonomy": ["k__Bacteria", "p__Firmicutes", "c__Bacilli", "o__Bacillales", "f__Planococcaceae", "g__Lysinibacillus", "s__Unclassified_Lysinibacillus"]}},{"id": "otu17222", "metadata": {"taxonomy": ["k__Bacteria", "p__Firmicutes", "c__Clostridia", "o__Clostridiales", "f__Ruminococcaceae", "g__Unclassified_Ruminococcaceae", "s__Unclassified_Ruminococcaceae"]}},{"id": "otu18949", "metadata": {"taxonomy": ["k__Bacteria", "p__Firmicutes", "c__Clostridia", "o__Clostridiales", "f__Ruminococcaceae", "g__Unclassified_Ruminococcaceae", "s__Unclassified_Ruminococcaceae"]}},{"id": "otu20224", "metadata": {"taxonomy": ["k__Bacteria", "p__Firmicutes", "c__Bacilli", "o__Bacillales", "f__[Exiguobacteraceae]", "g__Unclassified_[Exiguobacteraceae]", "s__Unclassified_[Exiguobacteraceae]"]}},{"id": "otu22140", "metadata": {"taxonomy": ["k__Bacteria", "p__Firmicutes", "c__Clostridia", "o__Clostridiales", "f__Lachnospiraceae", "g__Coprococcus", "s__Unclassified_Coprococcus"]}},{"id": "otu41", "metadata": {"taxonomy": ["k__Bacteria", "p__Fusobacteria", "c__Fusobacteriia", "o__Fusobacteriales", "f__Leptotrichiaceae", "g__Unclassified_Leptotrichiaceae", "s__Unclassified_Leptotrichiaceae"]}},{"id": "otu1190", "metadata": {"taxonomy": ["k__Bacteria", "p__Proteobacteria", "c__Alphaproteobacteria", "o__Caulobacterales", "f__Caulobacteraceae", "g__Unclassified_Caulobacteraceae", "s__Unclassified_Caulobacteraceae"]}},{"id": "otu1191", "metadata": {"taxonomy": ["k__Bacteria", "p__Gemmatimonadetes", "c__Gemmatimonadetes", "o__Unclassified_Gemmatimonadetes", "f__Unclassified_Gemmatimonadetes", "g__Unclassified_Gemmatimonadetes", "s__Unclassified_Gemmatimonadetes"]}},{"id": "otu2930", "metadata": {"taxonomy": ["k__Bacteria", "p__Proteobacteria", "c__Alphaproteobacteria", "o__RF32", "f__Unclassified_RF32", "g__Unclassified_RF32", "s__Unclassified_RF32"]}},{"id": "otu3503", "metadata": {"taxonomy": ["k__Bacteria", "p__Firmicutes", "c__Bacilli", "o__Bacillales", "f__Thermoactinomycetaceae", "g__Thermoactinomyces", "s__Unclassified_Thermoactinomyces"]}},{"id": "otu5260", "metadata": {"taxonomy": ["k__Bacteria", "p__Actinobacteria", "c__Actinobacteria", "o__Actinomycetales", "f__Propionibacteriaceae", "g__Brooklawnia", "s__Brooklawnia_cerclae"]}},{"id": "otu6397", "metadata": {"taxonomy": ["k__Bacteria", "p__Firmicutes", "c__Clostridia", "o__Clostridiales", "f__Ruminococcaceae", "g__Unclassified_Ruminococcaceae", "s__Unclassified_Ruminococcaceae"]}},{"id": "otu7282", "metadata": {"taxonomy": ["k__Bacteria", "p__Firmicutes", "c__Clostridia", "o__Clostridiales", "f__Ruminococcaceae", "g__Ruminococcus", "s__Unclassified_Ruminococcus"]}},{"id": "otu8080", "metadata": {"taxonomy": ["k__Bacteria", "p__Firmicutes", "c__Clostridia", "o__Clostridiales", "f__Lachnospiraceae", "g__Dorea", "s__Unclassified_Dorea"]}},{"id": "otu9012", "metadata": {"taxonomy": ["k__Bacteria", "p__Actinobacteria", "c__Actinobacteria", "o__Actinomycetales", "f__Geodermatophilaceae", "g__Geodermatophilus", "s__Geodermatophilus_obscurus"]}},{"id": "otu9367", "metadata": {"taxonomy": ["k__Bacteria", "p__Firmicutes", "c__Clostridia", "o__Clostridiales", "f__Ruminococcaceae", "g__Unclassified_Ruminococcaceae", "s__Unclassified_Ruminococcaceae"]}},{"id": "otu9454", "metadata": {"taxonomy": ["k__Bacteria", "p__Bacteroidetes", "c__Bacteroidia", "o__Bacteroidales", "f__S24-7", "g__Unclassified_S24-7", "s__Unclassified_S24-7"]}},{"id": "otu13247", "metadata": {"taxonomy": ["k__Bacteria", "p__Firmicutes", "c__Clostridia", "o__Clostridiales", "f__Christensenellaceae", "g__Unclassified_Christensenellaceae", "s__Unclassified_Christensenellaceae"]}},{"id": "otu13364", "metadata": {"taxonomy": ["k__Bacteria", "p__Firmicutes", "c__Clostridia", "o__Clostridiales", "f__Ruminococcaceae", "g__Unclassified_Ruminococcaceae", "s__Unclassified_Ruminococcaceae"]}},{"id": "otu16413", "metadata": {"taxonomy": ["k__Bacteria", "p__Firmicutes", "c__Clostridia", "o__Clostridiales", "f__Ruminococcaceae", "g__Unclassified_Ruminococcaceae", "s__Unclassified_Ruminococcaceae"]}},{"id": "otu17201", "metadata": {"taxonomy": ["k__Bacteria", "p__Proteobacteria", "c__Gammaproteobacteria", "o__Pseudomonadales", "f__Moraxellaceae", "g__Acinetobacter", "s__Acinetobacter_johnsonii"]}},{"id": "otu17402", "metadata": {"taxonomy": ["k__Bacteria", "p__Proteobacteria", "c__Alphaproteobacteria", "o__Rhodospirillales", "f__Rhodospirillaceae", "g__Unclassified_Rhodospirillaceae", "s__Unclassified_Rhodospirillaceae"]}},{"id": "otu17616", "metadata": {"taxonomy": ["k__Bacteria", "p__Bacteroidetes", "c__Flavobacteriia", "o__Flavobacteriales", "f__Cryomorphaceae", "g__Unclassified_Cryomorphaceae", "s__Unclassified_Cryomorphaceae"]}},{"id": "otu17712", "metadata": {"taxonomy": ["k__Bacteria", "p__Lentisphaerae", "c__[Lentisphaeria]", "o__Victivallales", "f__Victivallaceae", "g__Unclassified_Victivallaceae", "s__Unclassified_Victivallaceae"]}},{"id": "otu17916", "metadata": {"taxonomy": ["k__Bacteria", "p__Fusobacteria", "c__Fusobacteriia", "o__Fusobacteriales", "f__Leptotrichiaceae", "g__Unclassified_Leptotrichiaceae", "s__Unclassified_Leptotrichiaceae"]}},{"id": "otu19605", "metadata": {"taxonomy": ["k__Bacteria", "p__Proteobacteria", "c__Alphaproteobacteria", "o__Rhodobacterales", "f__Hyphomonadaceae", "g__Unclassified_Hyphomonadaceae", "s__Unclassified_Hyphomonadaceae"]}},{"id": "otu19696", "metadata": {"taxonomy": ["k__Bacteria", "p__Firmicutes", "c__Clostridia", "o__Clostridiales", "f__Unclassified_Clostridiales", "g__Unclassified_Clostridiales", "s__Unclassified_Clostridiales"]}},{"id": "otu21040", "metadata": {"taxonomy": ["k__Bacteria", "p__Fusobacteria", "c__Fusobacteriia", "o__Fusobacteriales", "f__Fusobacteriaceae", "g__Fusobacterium", "s__Unclassified_Fusobacterium"]}},{"id": "otu21590", "metadata": {"taxonomy": ["k__Bacteria", "p__Firmicutes", "c__Clostridia", "o__Clostridiales", "f__[Tissierellaceae]", "g__Anaerococcus", "s__Unclassified_Anaerococcus"]}},{"id": "otu21836", "metadata": {"taxonomy": ["k__Bacteria", "p__Firmicutes", "c__Erysipelotrichi", "o__Erysipelotrichales", "f__Erysipelotrichaceae", "g__L7A_E11", "s__Unclassified_L7A_E11"]}},{"id": "otu23513", "metadata": {"taxonomy": ["k__Bacteria", "p__Planctomycetes", "c__Planctomycetia", "o__Gemmatales", "f__Gemmataceae", "g__Unclassified_Gemmataceae", "s__Unclassified_Gemmataceae"]}},{"id": "otu992", "metadata": {"taxonomy": ["k__Bacteria", "p__Bacteroidetes", "c__Bacteroidia", "o__Bacteroidales", "f__[Paraprevotellaceae]", "g__CF231", "s__Unclassified_CF231"]}},{"id": "otu1358", "metadata": {"taxonomy": ["k__Bacteria", "p__Planctomycetes", "c__C6", "o__MVS-107", "f__Unclassified_MVS-107", "g__Unclassified_MVS-107", "s__Unclassified_MVS-107"]}},{"id": "otu1637", "metadata": {"taxonomy": ["k__Bacteria", "p__Chloroflexi", "c__Chloroflexi", "o__[Roseiflexales]", "f__[Kouleothrixaceae]", "g__Unclassified_[Kouleothrixaceae]", "s__Unclassified_[Kouleothrixaceae]"]}},{"id": "otu2230", "metadata": {"taxonomy": ["k__Bacteria", "p__Chloroflexi", "c__Anaerolineae", "o__SBR1031", "f__SHA-31", "g__Unclassified_SHA-31", "s__Unclassified_SHA-31"]}},{"id": "otu3211", "metadata": {"taxonomy": ["k__Bacteria", "p__Firmicutes", "c__Clostridia", "o__Clostridiales", "f__Unclassified_Clostridiales", "g__Unclassified_Clostridiales", "s__Unclassified_Clostridiales"]}},{"id": "otu4350", "metadata": {"taxonomy": ["k__Bacteria", "p__Firmicutes", "c__Clostridia", "o__Clostridiales", "f__Unclassified_Clostridiales", "g__Unclassified_Clostridiales", "s__Unclassified_Clostridiales"]}},{"id": "otu6336", "metadata": {"taxonomy": ["k__Bacteria", "p__Bacteroidetes", "c__Bacteroidia", "o__Bacteroidales", "f__Bacteroidaceae", "g__Unclassified_Bacteroidaceae", "s__Unclassified_Bacteroidaceae"]}},{"id": "otu7683", "metadata": {"taxonomy": ["k__Bacteria", "p__Firmicutes", "c__Clostridia", "o__Clostridiales", "f__Ruminococcaceae", "g__Oscillospira", "s__Unclassified_Oscillospira"]}},{"id": "otu7905", "metadata": {"taxonomy": ["k__Bacteria", "p__Actinobacteria", "c__Acidimicrobiia", "o__Acidimicrobiales", "f__Unclassified_Acidimicrobiales", "g__Unclassified_Acidimicrobiales", "s__Unclassified_Acidimicrobiales"]}},{"id": "otu7943", "metadata": {"taxonomy": ["k__Bacteria", "p__Firmicutes", "c__Clostridia", "o__Clostridiales", "f__Ruminococcaceae", "g__Unclassified_Ruminococcaceae", "s__Unclassified_Ruminococcaceae"]}},{"id": "otu8247", "metadata": {"taxonomy": ["k__Bacteria", "p__Proteobacteria", "c__Gammaproteobacteria", "o__Xanthomonadales", "f__Xanthomonadaceae", "g__Unclassified_Xanthomonadaceae", "s__Unclassified_Xanthomonadaceae"]}},{"id": "otu8381", "metadata": {"taxonomy": ["k__Bacteria", "p__Acidobacteria", "c__Acidobacteria-6", "o__iii1-15", "f__Unclassified_iii1-15", "g__Unclassified_iii1-15", "s__Unclassified_iii1-15"]}},{"id": "otu8989", "metadata": {"taxonomy": ["k__Bacteria", "p__Actinobacteria", "c__Actinobacteria", "o__Actinomycetales", "f__Corynebacteriaceae", "g__Corynebacterium", "s__Unclassified_Corynebacterium"]}},{"id": "otu10164", "metadata": {"taxonomy": ["k__Bacteria", "p__Actinobacteria", "c__Thermoleophilia", "o__Gaiellales", "f__Gaiellaceae", "g__Unclassified_Gaiellaceae", "s__Unclassified_Gaiellaceae"]}},{"id": "otu11343", "metadata": {"taxonomy": ["k__Bacteria", "p__Proteobacteria", "c__Betaproteobacteria", "o__Burkholderiales", "f__Oxalobacteraceae", "g__Polynucleobacter", "s__Polynucleobacter_cosmopolitanus"]}},{"id": "otu14039", "metadata": {"taxonomy": ["k__Bacteria", "p__Firmicutes", "c__Bacilli", "o__Lactobacillales", "f__Lactobacillaceae", "g__Lactobacillus", "s__Unclassified_Lactobacillus"]}},{"id": "otu17063", "metadata": {"taxonomy": ["k__Bacteria", "p__Fusobacteria", "c__Fusobacteriia", "o__Fusobacteriales", "f__Leptotrichiaceae", "g__Unclassified_Leptotrichiaceae", "s__Unclassified_Leptotrichiaceae"]}},{"id": "otu18066", "metadata": {"taxonomy": ["k__Bacteria", "p__Firmicutes", "c__Clostridia", "o__Clostridiales", "f__Lachnospiraceae", "g__Butyrivibrio", "s__Unclassified_Butyrivibrio"]}},{"id": "otu18778", "metadata": {"taxonomy": ["k__Bacteria", "p__Bacteroidetes", "c__Bacteroidia", "o__Bacteroidales", "f__Unclassified_Bacteroidales", "g__Unclassified_Bacteroidales", "s__Unclassified_Bacteroidales"]}},{"id": "otu19592", "metadata": {"taxonomy": ["k__Bacteria", "p__Firmicutes", "c__Clostridia", "o__Clostridiales", "f__Lachnospiraceae", "g__Anaerostipes", "s__Unclassified_Anaerostipes"]}},{"id": "otu21412", "metadata": {"taxonomy": ["k__Bacteria", "p__Acidobacteria", "c__Acidobacteria-6", "o__iii1-15", "f__Unclassified_iii1-15", "g__Unclassified_iii1-15", "s__Unclassified_iii1-15"]}},{"id": "otu21830", "metadata": {"taxonomy": ["k__Bacteria", "p__Firmicutes", "c__Clostridia", "o__Clostridiales", "f__[Tissierellaceae]", "g__Peptoniphilus", "s__Unclassified_Peptoniphilus"]}},{"id": "otu2741", "metadata": {"taxonomy": ["k__Bacteria", "p__Actinobacteria", "c__Actinobacteria", "o__Actinomycetales", "f__Actinomycetaceae", "g__Mobiluncus", "s__Unclassified_Mobiluncus"]}},{"id": "otu3187", "metadata": {"taxonomy": ["k__Bacteria", "p__Firmicutes", "c__Clostridia", "o__Clostridiales", "f__Ruminococcaceae", "g__Unclassified_Ruminococcaceae", "s__Unclassified_Ruminococcaceae"]}},{"id": "otu3260", "metadata": {"taxonomy": ["k__Bacteria", "p__Firmicutes", "c__Bacilli", "o__Lactobacillales", "f__Lactobacillaceae", "g__Lactobacillus", "s__Lactobacillus_iners"]}},{"id": "otu3647", "metadata": {"taxonomy": ["k__Bacteria", "p__Firmicutes", "c__Clostridia", "o__Clostridiales", "f__Unclassified_Clostridiales", "g__Unclassified_Clostridiales", "s__Unclassified_Clostridiales"]}},{"id": "otu3729", "metadata": {"taxonomy": ["k__Bacteria", "p__Planctomycetes", "c__Phycisphaerae", "o__Phycisphaerales", "f__Phycisphaeraceae", "g__Unclassified_Phycisphaeraceae", "s__Unclassified_Phycisphaeraceae"]}},{"id": "otu3756", "metadata": {"taxonomy": ["k__Bacteria", "p__Firmicutes", "c__Clostridia", "o__Clostridiales", "f__Ruminococcaceae", "g__Unclassified_Ruminococcaceae", "s__Unclassified_Ruminococcaceae"]}},{"id": "otu4972", "metadata": {"taxonomy": ["k__Bacteria", "p__Firmicutes", "c__Clostridia", "o__Clostridiales", "f__Unclassified_Clostridiales", "g__Unclassified_Clostridiales", "s__Unclassified_Clostridiales"]}},{"id": "otu8031", "metadata": {"taxonomy": ["k__Bacteria", "p__Proteobacteria", "c__Gammaproteobacteria", "o__Xanthomonadales", "f__Xanthomonadaceae", "g__Thermomonas", "s__Unclassified_Thermomonas"]}},{"id": "otu9087", "metadata": {"taxonomy": ["k__Bacteria", "p__Actinobacteria", "c__Actinobacteria", "o__Actinomycetales", "f__Streptomycetaceae", "g__Streptomyces", "s__Streptomyces_lanatus"]}},{"id": "otu11283", "metadata": {"taxonomy": ["k__Bacteria", "p__Chloroflexi", "c__S085", "o__Unclassified_S085", "f__Unclassified_S085", "g__Unclassified_S085", "s__Unclassified_S085"]}},{"id": "otu11730", "metadata": {"taxonomy": ["k__Bacteria", "p__Fusobacteria", "c__Fusobacteriia", "o__Fusobacteriales", "f__Leptotrichiaceae", "g__Unclassified_Leptotrichiaceae", "s__Unclassified_Leptotrichiaceae"]}},{"id": "otu12052", "metadata": {"taxonomy": ["k__Bacteria", "p__Firmicutes", "c__Bacilli", "o__Bacillales", "f__Staphylococcaceae", "g__Salinicoccus", "s__Unclassified_Salinicoccus"]}},{"id": "otu13805", "metadata": {"taxonomy": ["k__Bacteria", "p__Firmicutes", "c__Clostridia", "o__Clostridiales", "f__Ruminococcaceae", "g__Unclassified_Ruminococcaceae", "s__Unclassified_Ruminococcaceae"]}},{"id": "otu15318", "metadata": {"taxonomy": ["k__Bacteria", "p__Firmicutes", "c__Bacilli", "o__Lactobacillales", "f__Carnobacteriaceae", "g__Unclassified_Carnobacteriaceae", "s__Unclassified_Carnobacteriaceae"]}},{"id": "otu15689", "metadata": {"taxonomy": ["k__Bacteria", "p__Firmicutes", "c__Clostridia", "o__Clostridiales", "f__Ruminococcaceae", "g__Oscillospira", "s__Unclassified_Oscillospira"]}},{"id": "otu16288", "metadata": {"taxonomy": ["k__Bacteria", "p__Chloroflexi", "c__Anaerolineae", "o__SBR1031", "f__A4b", "g__Unclassified_A4b", "s__Unclassified_A4b"]}},{"id": "otu22078", "metadata": {"taxonomy": ["k__Bacteria", "p__Firmicutes", "c__Clostridia", "o__Clostridiales", "f__[Mogibacteriaceae]", "g__Unclassified_[Mogibacteriaceae]", "s__Unclassified_[Mogibacteriaceae]"]}},{"id": "otu22178", "metadata": {"taxonomy": ["k__Bacteria", "p__Actinobacteria", "c__Actinobacteria", "o__Actinomycetales", "f__Actinomycetaceae", "g__Trueperella", "s__Unclassified_Trueperella"]}},{"id": "otu22354", "metadata": {"taxonomy": ["k__Bacteria", "p__Firmicutes", "c__Clostridia", "o__Clostridiales", "f__Ruminococcaceae", "g__Ruminococcus", "s__Unclassified_Ruminococcus"]}},{"id": "otu22523", "metadata": {"taxonomy": ["k__Bacteria", "p__Chloroflexi", "c__Anaerolineae", "o__SBR1031", "f__SHA-31", "g__Unclassified_SHA-31", "s__Unclassified_SHA-31"]}},{"id": "otu23514", "metadata": {"taxonomy": ["k__Bacteria", "p__Spirochaetes", "c__Spirochaetes", "o__Spirochaetales", "f__Spirochaetaceae", "g__Unclassified_Spirochaetaceae", "s__Unclassified_Spirochaetaceae"]}},{"id": "otu993", "metadata": {"taxonomy": ["k__Bacteria", "p__Actinobacteria", "c__Actinobacteria", "o__Actinomycetales", "f__Unclassified_Actinomycetales", "g__Unclassified_Actinomycetales", "s__Unclassified_Actinomycetales"]}},{"id": "otu1154", "metadata": {"taxonomy": ["k__Bacteria", "p__Actinobacteria", "c__Actinobacteria", "o__Actinomycetales", "f__Corynebacteriaceae", "g__Corynebacterium", "s__Corynebacterium_durum"]}},{"id": "otu2195", "metadata": {"taxonomy": ["k__Bacteria", "p__Bacteroidetes", "c__Bacteroidia", "o__Bacteroidales", "f__Unclassified_Bacteroidales", "g__Unclassified_Bacteroidales", "s__Unclassified_Bacteroidales"]}},{"id": "otu4389", "metadata": {"taxonomy": ["k__Bacteria", "p__Chlamydiae", "c__Chlamydiia", "o__Chlamydiales", "f__Rhabdochlamydiaceae", "g__Candidatus_Rhabdochlamydia", "s__Unclassified_Candidatus_Rhabdochlamydia"]}},{"id": "otu5061", "metadata": {"taxonomy": ["k__Bacteria", "p__Firmicutes", "c__Bacilli", "o__Bacillales", "f__Unclassified_Bacillales", "g__Unclassified_Bacillales", "s__Unclassified_Bacillales"]}},{"id": "otu7406", "metadata": {"taxonomy": ["k__Bacteria", "p__Proteobacteria", "c__Gammaproteobacteria", "o__Pseudomonadales", "f__Pseudomonadaceae", "g__Unclassified_Pseudomonadaceae", "s__Unclassified_Pseudomonadaceae"]}},{"id": "otu10877", "metadata": {"taxonomy": ["k__Bacteria", "p__Firmicutes", "c__Bacilli", "o__Lactobacillales", "f__Lactobacillaceae", "g__Lactobacillus", "s__Unclassified_Lactobacillus"]}},{"id": "otu11470", "metadata": {"taxonomy": ["k__Bacteria", "p__Bacteroidetes", "c__Bacteroidia", "o__Bacteroidales", "f__Bacteroidaceae", "g__Bacteroides", "s__Unclassified_Bacteroides"]}},{"id": "otu16421", "metadata": {"taxonomy": ["k__Bacteria", "p__Proteobacteria", "c__Gammaproteobacteria", "o__Unclassified_Gammaproteobacteria", "f__Unclassified_Gammaproteobacteria", "g__Unclassified_Gammaproteobacteria", "s__Unclassified_Gammaproteobacteria"]}},{"id": "otu16983", "metadata": {"taxonomy": ["k__Bacteria", "p__Tenericutes", "c__RF3", "o__ML615J-28", "f__Unclassified_ML615J-28", "g__Unclassified_ML615J-28", "s__Unclassified_ML615J-28"]}},{"id": "otu17109", "metadata": {"taxonomy": ["k__Bacteria", "p__Firmicutes", "c__Clostridia", "o__Clostridiales", "f__Ruminococcaceae", "g__Unclassified_Ruminococcaceae", "s__Unclassified_Ruminococcaceae"]}},{"id": "otu18153", "metadata": {"taxonomy": ["k__Bacteria", "p__Firmicutes", "c__Clostridia", "o__Clostridiales", "f__Ruminococcaceae", "g__Unclassified_Ruminococcaceae", "s__Unclassified_Ruminococcaceae"]}},{"id": "otu20098", "metadata": {"taxonomy": ["k__Bacteria", "p__Actinobacteria", "c__Actinobacteria", "o__Actinomycetales", "f__Actinosynnemataceae", "g__Saccharothrix", "s__Unclassified_Saccharothrix"]}},{"id": "otu20805", "metadata": {"taxonomy": ["k__Bacteria", "p__Fusobacteria", "c__Fusobacteriia", "o__Fusobacteriales", "f__Leptotrichiaceae", "g__Unclassified_Leptotrichiaceae", "s__Unclassified_Leptotrichiaceae"]}},{"id": "otu22185", "metadata": {"taxonomy": ["k__Bacteria", "p__Firmicutes", "c__Clostridia", "o__Clostridiales", "f__Lachnospiraceae", "g__Unclassified_Lachnospiraceae", "s__Unclassified_Lachnospiraceae"]}},{"id": "otu22202", "metadata": {"taxonomy": ["k__Bacteria", "p__Proteobacteria", "c__Betaproteobacteria", "o__Burkholderiales", "f__Unclassified_Burkholderiales", "g__Unclassified_Burkholderiales", "s__Unclassified_Burkholderiales"]}},{"id": "otu23421", "metadata": {"taxonomy": ["k__Bacteria", "p__Bacteroidetes", "c__Bacteroidia", "o__Bacteroidales", "f__Rikenellaceae", "g__Unclassified_Rikenellaceae", "s__Unclassified_Rikenellaceae"]}},{"id": "otu1781", "metadata": {"taxonomy": ["k__Bacteria", "p__Proteobacteria", "c__Epsilonproteobacteria", "o__Campylobacterales", "f__Campylobacteraceae", "g__Campylobacter", "s__Unclassified_Campylobacter"]}},{"id": "otu2398", "metadata": {"taxonomy": ["k__Bacteria", "p__Proteobacteria", "c__Epsilonproteobacteria", "o__Campylobacterales", "f__Campylobacteraceae", "g__Campylobacter", "s__Unclassified_Campylobacter"]}},{"id": "otu2587", "metadata": {"taxonomy": ["k__Bacteria", "p__Firmicutes", "c__Bacilli", "o__Bacillales", "f__Bacillaceae", "g__Bacillus", "s__Unclassified_Bacillus"]}},{"id": "otu5182", "metadata": {"taxonomy": ["k__Bacteria", "p__Firmicutes", "c__Clostridia", "o__Clostridiales", "f__Unclassified_Clostridiales", "g__Unclassified_Clostridiales", "s__Unclassified_Clostridiales"]}},{"id": "otu5705", "metadata": {"taxonomy": ["k__Bacteria", "p__Bacteroidetes", "c__Bacteroidia", "o__Bacteroidales", "f__[Paraprevotellaceae]", "g__[Prevotella]", "s__Unclassified_[Prevotella]"]}},{"id": "otu6271", "metadata": {"taxonomy": ["k__Bacteria", "p__Firmicutes", "c__Clostridia", "o__Clostridiales", "f__Ruminococcaceae", "g__Unclassified_Ruminococcaceae", "s__Unclassified_Ruminococcaceae"]}},{"id": "otu7296", "metadata": {"taxonomy": ["k__Bacteria", "p__Proteobacteria", "c__Gammaproteobacteria", "o__Alteromonadales", "f__[Chromatiaceae]", "g__Rheinheimera", "s__Unclassified_Rheinheimera"]}},{"id": "otu7614", "metadata": {"taxonomy": ["k__Bacteria", "p__Bacteroidetes", "c__Bacteroidia", "o__Bacteroidales", "f__S24-7", "g__Unclassified_S24-7", "s__Unclassified_S24-7"]}},{"id": "otu11646", "metadata": {"taxonomy": ["k__Bacteria", "p__Gemmatimonadetes", "c__Gemm-1", "o__Unclassified_Gemm-1", "f__Unclassified_Gemm-1", "g__Unclassified_Gemm-1", "s__Unclassified_Gemm-1"]}},{"id": "otu12008", "metadata": {"taxonomy": ["k__Bacteria", "p__Firmicutes", "c__Clostridia", "o__Clostridiales", "f__Lachnospiraceae", "g__Unclassified_Lachnospiraceae", "s__Unclassified_Lachnospiraceae"]}},{"id": "otu12936", "metadata": {"taxonomy": ["k__Bacteria", "p__Firmicutes", "c__Erysipelotrichi", "o__Erysipelotrichales", "f__Erysipelotrichaceae", "g__Allobaculum", "s__Unclassified_Allobaculum"]}},{"id": "otu15486", "metadata": {"taxonomy": ["k__Bacteria", "p__Firmicutes", "c__Bacilli", "o__Lactobacillales", "f__Lactobacillaceae", "g__Lactobacillus", "s__Lactobacillus_mucosae"]}},{"id": "otu16356", "metadata": {"taxonomy": ["k__Bacteria", "p__Proteobacteria", "c__Deltaproteobacteria", "o__Desulfovibrionales", "f__Desulfovibrionaceae", "g__Unclassified_Desulfovibrionaceae", "s__Unclassified_Desulfovibrionaceae"]}},{"id": "otu16765", "metadata": {"taxonomy": ["k__Bacteria", "p__Proteobacteria", "c__Gammaproteobacteria", "o__Oceanospirillales", "f__Halomonadaceae", "g__Halomonas", "s__Unclassified_Halomonas"]}},{"id": "otu16984", "metadata": {"taxonomy": ["k__Bacteria", "p__Firmicutes", "c__Clostridia", "o__Clostridiales", "f__Unclassified_Clostridiales", "g__Unclassified_Clostridiales", "s__Unclassified_Clostridiales"]}},{"id": "otu17363", "metadata": {"taxonomy": ["k__Bacteria", "p__Acidobacteria", "c__Acidobacteriia", "o__Acidobacteriales", "f__Koribacteraceae", "g__Unclassified_Koribacteraceae", "s__Unclassified_Koribacteraceae"]}},{"id": "otu17473", "metadata": {"taxonomy": ["k__Bacteria", "p__Firmicutes", "c__Clostridia", "o__Clostridiales", "f__Clostridiaceae", "g__Clostridium", "s__Clostridium_hiranonis"]}},{"id": "otu18276", "metadata": {"taxonomy": ["k__Bacteria", "p__Firmicutes", "c__Clostridia", "o__Clostridiales", "f__Lachnospiraceae", "g__[Ruminococcus]", "s__[Ruminococcus]_gnavus"]}},{"id": "otu19030", "metadata": {"taxonomy": ["k__Bacteria", "p__Firmicutes", "c__Bacilli", "o__Bacillales", "f__Planococcaceae", "g__Sporosarcina", "s__Unclassified_Sporosarcina"]}},{"id": "otu20961", "metadata": {"taxonomy": ["k__Bacteria", "p__Bacteroidetes", "c__Bacteroidia", "o__Bacteroidales", "f__[Barnesiellaceae]", "g__Unclassified_[Barnesiellaceae]", "s__Unclassified_[Barnesiellaceae]"]}},{"id": "otu21213", "metadata": {"taxonomy": ["k__Bacteria", "p__Acidobacteria", "c__Acidobacteria-6", "o__iii1-15", "f__Unclassified_iii1-15", "g__Unclassified_iii1-15", "s__Unclassified_iii1-15"]}},{"id": "otu22159", "metadata": {"taxonomy": ["k__Bacteria", "p__Acidobacteria", "c__Acidobacteria-6", "o__iii1-15", "f__Unclassified_iii1-15", "g__Unclassified_iii1-15", "s__Unclassified_iii1-15"]}},{"id": "otu86", "metadata": {"taxonomy": ["k__Bacteria", "p__Proteobacteria", "c__Betaproteobacteria", "o__Burkholderiales", "f__Comamonadaceae", "g__Unclassified_Comamonadaceae", "s__Unclassified_Comamonadaceae"]}},{"id": "otu671", "metadata": {"taxonomy": ["k__Bacteria", "p__Nitrospirae", "c__Nitrospira", "o__Nitrospirales", "f__[Thermodesulfovibrionaceae]", "g__GOUTA19", "s__Unclassified_GOUTA19"]}},{"id": "otu1064", "metadata": {"taxonomy": ["k__Bacteria", "p__Chloroflexi", "c__Thermomicrobia", "o__JG30-KF-CM45", "f__Unclassified_JG30-KF-CM45", "g__Unclassified_JG30-KF-CM45", "s__Unclassified_JG30-KF-CM45"]}},{"id": "otu1408", "metadata": {"taxonomy": ["k__Bacteria", "p__Lentisphaerae", "c__[Lentisphaeria]", "o__Z20", "f__R4-45B", "g__Unclassified_R4-45B", "s__Unclassified_R4-45B"]}},{"id": "otu2533", "metadata": {"taxonomy": ["k__Bacteria", "p__Gemmatimonadetes", "c__Gemmatimonadetes", "o__Gemmatimonadales", "f__Unclassified_Gemmatimonadales", "g__Unclassified_Gemmatimonadales", "s__Unclassified_Gemmatimonadales"]}},{"id": "otu3635", "metadata": {"taxonomy": ["k__Bacteria", "p__Firmicutes", "c__Clostridia", "o__Clostridiales", "f__Lachnospiraceae", "g__Unclassified_Lachnospiraceae", "s__Unclassified_Lachnospiraceae"]}},{"id": "otu4190", "metadata": {"taxonomy": ["k__Bacteria", "p__Firmicutes", "c__Clostridia", "o__Clostridiales", "f__Lachnospiraceae", "g__Unclassified_Lachnospiraceae", "s__Unclassified_Lachnospiraceae"]}},{"id": "otu5931", "metadata": {"taxonomy": ["k__Bacteria", "p__Lentisphaerae", "c__[Lentisphaeria]", "o__Victivallales", "f__Victivallaceae", "g__Unclassified_Victivallaceae", "s__Unclassified_Victivallaceae"]}},{"id": "otu6802", "metadata": {"taxonomy": ["k__Bacteria", "p__Proteobacteria", "c__Gammaproteobacteria", "o__Xanthomonadales", "f__Sinobacteraceae", "g__Unclassified_Sinobacteraceae", "s__Unclassified_Sinobacteraceae"]}},{"id": "otu7707", "metadata": {"taxonomy": ["k__Bacteria", "p__Proteobacteria", "c__Betaproteobacteria", "o__Burkholderiales", "f__Comamonadaceae", "g__Unclassified_Comamonadaceae", "s__Unclassified_Comamonadaceae"]}},{"id": "otu9088", "metadata": {"taxonomy": ["k__Bacteria", "p__Firmicutes", "c__Clostridia", "o__Clostridiales", "f__Ruminococcaceae", "g__Ruminococcus", "s__Unclassified_Ruminococcus"]}},{"id": "otu9776", "metadata": {"taxonomy": ["k__Bacteria", "p__Firmicutes", "c__Clostridia", "o__Clostridiales", "f__Ruminococcaceae", "g__Unclassified_Ruminococcaceae", "s__Unclassified_Ruminococcaceae"]}},{"id": "otu10775", "metadata": {"taxonomy": ["k__Bacteria", "p__Proteobacteria", "c__Gammaproteobacteria", "o__Xanthomonadales", "f__Sinobacteraceae", "g__Unclassified_Sinobacteraceae", "s__Unclassified_Sinobacteraceae"]}},{"id": "otu12346", "metadata": {"taxonomy": ["k__Bacteria", "p__Proteobacteria", "c__Betaproteobacteria", "o__MND1", "f__Unclassified_MND1", "g__Unclassified_MND1", "s__Unclassified_MND1"]}},{"id": "otu12723", "metadata": {"taxonomy": ["k__Bacteria", "p__Bacteroidetes", "c__Bacteroidia", "o__Bacteroidales", "f__S24-7", "g__Unclassified_S24-7", "s__Unclassified_S24-7"]}},{"id": "otu15080", "metadata": {"taxonomy": ["k__Bacteria", "p__Fusobacteria", "c__Fusobacteriia", "o__Fusobacteriales", "f__Leptotrichiaceae", "g__Unclassified_Leptotrichiaceae", "s__Unclassified_Leptotrichiaceae"]}},{"id": "otu15877", "metadata": {"taxonomy": ["k__Bacteria", "p__Firmicutes", "c__Clostridia", "o__Clostridiales", "f__Unclassified_Clostridiales", "g__Unclassified_Clostridiales", "s__Unclassified_Clostridiales"]}},{"id": "otu18116", "metadata": {"taxonomy": ["k__Bacteria", "p__Proteobacteria", "c__Alphaproteobacteria", "o__Unclassified_Alphaproteobacteria", "f__Unclassified_Alphaproteobacteria", "g__Unclassified_Alphaproteobacteria", "s__Unclassified_Alphaproteobacteria"]}},{"id": "otu19404", "metadata": {"taxonomy": ["k__Bacteria", "p__Fusobacteria", "c__Fusobacteriia", "o__Fusobacteriales", "f__Leptotrichiaceae", "g__Unclassified_Leptotrichiaceae", "s__Unclassified_Leptotrichiaceae"]}},{"id": "otu19422", "metadata": {"taxonomy": ["k__Bacteria", "p__Firmicutes", "c__Clostridia", "o__Clostridiales", "f__Ruminococcaceae", "g__Unclassified_Ruminococcaceae", "s__Unclassified_Ruminococcaceae"]}},{"id": "otu19715", "metadata": {"taxonomy": ["k__Bacteria", "p__Proteobacteria", "c__Epsilonproteobacteria", "o__Campylobacterales", "f__Campylobacteraceae", "g__Campylobacter", "s__Unclassified_Campylobacter"]}},{"id": "otu22909", "metadata": {"taxonomy": ["k__Bacteria", "p__Proteobacteria", "c__Gammaproteobacteria", "o__Xanthomonadales", "f__Xanthomonadaceae", "g__Unclassified_Xanthomonadaceae", "s__Unclassified_Xanthomonadaceae"]}},{"id": "otu23497", "metadata": {"taxonomy": ["k__Bacteria", "p__TM7", "c__TM7-3", "o__CW040", "f__F16", "g__Unclassified_F16", "s__Unclassified_F16"]}},{"id": "otu62", "metadata": {"taxonomy": ["k__Bacteria", "p__Bacteroidetes", "c__Bacteroidia", "o__Bacteroidales", "f__[Paraprevotellaceae]", "g__[Prevotella]", "s__Unclassified_[Prevotella]"]}},{"id": "otu947", "metadata": {"taxonomy": ["k__Bacteria", "p__Firmicutes", "c__Clostridia", "o__Clostridiales", "f__Unclassified_Clostridiales", "g__Unclassified_Clostridiales", "s__Unclassified_Clostridiales"]}},{"id": "otu2013", "metadata": {"taxonomy": ["k__Bacteria", "p__Fusobacteria", "c__Fusobacteriia", "o__Fusobacteriales", "f__Leptotrichiaceae", "g__Unclassified_Leptotrichiaceae", "s__Unclassified_Leptotrichiaceae"]}},{"id": "otu2691", "metadata": {"taxonomy": ["k__Bacteria", "p__Actinobacteria", "c__Actinobacteria", "o__Actinomycetales", "f__Actinomycetaceae", "g__Mobiluncus", "s__Unclassified_Mobiluncus"]}},{"id": "otu2966", "metadata": {"taxonomy": ["k__Bacteria", "p__Firmicutes", "c__Clostridia", "o__Clostridiales", "f__Clostridiaceae", "g__Clostridium", "s__Clostridium_perfringens"]}},{"id": "otu3400", "metadata": {"taxonomy": ["k__Bacteria", "p__Firmicutes", "c__Clostridia", "o__Clostridiales", "f__Ruminococcaceae", "g__Ruminococcus", "s__Unclassified_Ruminococcus"]}},{"id": "otu4830", "metadata": {"taxonomy": ["k__Bacteria", "p__Proteobacteria", "c__Gammaproteobacteria", "o__[Marinicellales]", "f__[Marinicellaceae]", "g__Unclassified_[Marinicellaceae]", "s__Unclassified_[Marinicellaceae]"]}},{"id": "otu5095", "metadata": {"taxonomy": ["k__Bacteria", "p__Firmicutes", "c__Bacilli", "o__Lactobacillales", "f__Enterococcaceae", "g__Enterococcus", "s__Enterococcus_cecorum"]}},{"id": "otu8364", "metadata": {"taxonomy": ["k__Bacteria", "p__Proteobacteria", "c__Alphaproteobacteria", "o__Sphingomonadales", "f__Sphingomonadaceae", "g__Unclassified_Sphingomonadaceae", "s__Unclassified_Sphingomonadaceae"]}},{"id": "otu9269", "metadata": {"taxonomy": ["k__Bacteria", "p__Proteobacteria", "c__Deltaproteobacteria", "o__Myxococcales", "f__Haliangiaceae", "g__Unclassified_Haliangiaceae", "s__Unclassified_Haliangiaceae"]}},{"id": "otu10373", "metadata": {"taxonomy": ["k__Bacteria", "p__Firmicutes", "c__Clostridia", "o__Clostridiales", "f__Lachnospiraceae", "g__Unclassified_Lachnospiraceae", "s__Unclassified_Lachnospiraceae"]}},{"id": "otu10971", "metadata": {"taxonomy": ["k__Bacteria", "p__Bacteroidetes", "c__Bacteroidia", "o__Bacteroidales", "f__S24-7", "g__Unclassified_S24-7", "s__Unclassified_S24-7"]}},{"id": "otu10996", "metadata": {"taxonomy": ["k__Bacteria", "p__Verrucomicrobia", "c__Verruco-5", "o__WCHB1-41", "f__RFP12", "g__Unclassified_RFP12", "s__Unclassified_RFP12"]}},{"id": "otu11474", "metadata": {"taxonomy": ["k__Bacteria", "p__Firmicutes", "c__Clostridia", "o__Clostridiales", "f__[Acidaminobacteraceae]", "g__Fusibacter", "s__Unclassified_Fusibacter"]}},{"id": "otu14842", "metadata": {"taxonomy": ["k__Bacteria", "p__Firmicutes", "c__Bacilli", "o__Bacillales", "f__Bacillaceae", "g__Bacillus", "s__Bacillus_foraminis"]}},{"id": "otu17461", "metadata": {"taxonomy": ["k__Bacteria", "p__Firmicutes", "c__Clostridia", "o__Clostridiales", "f__[Tissierellaceae]", "g__Unclassified_[Tissierellaceae]", "s__Unclassified_[Tissierellaceae]"]}},{"id": "otu18328", "metadata": {"taxonomy": ["k__Bacteria", "p__Firmicutes", "c__Clostridia", "o__Clostridiales", "f__Lachnospiraceae", "g__Unclassified_Lachnospiraceae", "s__Unclassified_Lachnospiraceae"]}},{"id": "otu18565", "metadata": {"taxonomy": ["k__Bacteria", "p__Firmicutes", "c__Clostridia", "o__Clostridiales", "f__Lachnospiraceae", "g__Unclassified_Lachnospiraceae", "s__Unclassified_Lachnospiraceae"]}},{"id": "otu19039", "metadata": {"taxonomy": ["k__Bacteria", "p__Bacteroidetes", "c__Bacteroidia", "o__Bacteroidales", "f__Prevotellaceae", "g__Prevotella", "s__Prevotella_copri"]}},{"id": "otu20982", "metadata": {"taxonomy": ["k__Bacteria", "p__Proteobacteria", "c__Alphaproteobacteria", "o__Rhodospirillales", "f__Rhodospirillaceae", "g__Unclassified_Rhodospirillaceae", "s__Unclassified_Rhodospirillaceae"]}},{"id": "otu21083", "metadata": {"taxonomy": ["k__Bacteria", "p__Firmicutes", "c__Clostridia", "o__Clostridiales", "f__Clostridiaceae", "g__Clostridium", "s__Unclassified_Clostridium"]}},{"id": "otu21703", "metadata": {"taxonomy": ["k__Bacteria", "p__Firmicutes", "c__Clostridia", "o__Clostridiales", "f__Unclassified_Clostridiales", "g__Unclassified_Clostridiales", "s__Unclassified_Clostridiales"]}},{"id": "otu22002", "metadata": {"taxonomy": ["k__Bacteria", "p__Firmicutes", "c__Clostridia", "o__Clostridiales", "f__Ruminococcaceae", "g__Unclassified_Ruminococcaceae", "s__Unclassified_Ruminococcaceae"]}},{"id": "otu22390", "metadata": {"taxonomy": ["k__Bacteria", "p__Chloroflexi", "c__Anaerolineae", "o__SBR1031", "f__A4b", "g__Unclassified_A4b", "s__Unclassified_A4b"]}},{"id": "otu23302", "metadata": {"taxonomy": ["k__Bacteria", "p__Bacteroidetes", "c__Bacteroidia", "o__Bacteroidales", "f__Unclassified_Bacteroidales", "g__Unclassified_Bacteroidales", "s__Unclassified_Bacteroidales"]}},{"id": "otu23483", "metadata": {"taxonomy": ["k__Bacteria", "p__Bacteroidetes", "c__Bacteroidia", "o__Bacteroidales", "f__Unclassified_Bacteroidales", "g__Unclassified_Bacteroidales", "s__Unclassified_Bacteroidales"]}},{"id": "otu592", "metadata": {"taxonomy": ["k__Bacteria", "p__Bacteroidetes", "c__Bacteroidia", "o__Bacteroidales", "f__Bacteroidaceae", "g__5-7N15", "s__Unclassified_5-7N15"]}},{"id": "otu1454", "metadata": {"taxonomy": ["k__Bacteria", "p__Verrucomicrobia", "c__Verruco-5", "o__WCHB1-41", "f__RFP12", "g__Unclassified_RFP12", "s__Unclassified_RFP12"]}},{"id": "otu2245", "metadata": {"taxonomy": ["k__Bacteria", "p__Firmicutes", "c__Clostridia", "o__Clostridiales", "f__Ruminococcaceae", "g__Unclassified_Ruminococcaceae", "s__Unclassified_Ruminococcaceae"]}},{"id": "otu2296", "metadata": {"taxonomy": ["k__Bacteria", "p__Proteobacteria", "c__Alphaproteobacteria", "o__Rhodobacterales", "f__Rhodobacteraceae", "g__Unclassified_Rhodobacteraceae", "s__Unclassified_Rhodobacteraceae"]}},{"id": "otu3095", "metadata": {"taxonomy": ["k__Bacteria", "p__Proteobacteria", "c__Deltaproteobacteria", "o__Myxococcales", "f__OM27", "g__Unclassified_OM27", "s__Unclassified_OM27"]}},{"id": "otu3899", "metadata": {"taxonomy": ["k__Bacteria", "p__Proteobacteria", "c__Alphaproteobacteria", "o__Rhodobacterales", "f__Rhodobacteraceae", "g__Rhodobacter", "s__Unclassified_Rhodobacter"]}},{"id": "otu4586", "metadata": {"taxonomy": ["k__Bacteria", "p__Acidobacteria", "c__Acidobacteria-6", "o__iii1-15", "f__Unclassified_iii1-15", "g__Unclassified_iii1-15", "s__Unclassified_iii1-15"]}},{"id": "otu5717", "metadata": {"taxonomy": ["k__Bacteria", "p__Actinobacteria", "c__Actinobacteria", "o__Actinomycetales", "f__Corynebacteriaceae", "g__Corynebacterium", "s__Unclassified_Corynebacterium"]}},{"id": "otu6940", "metadata": {"taxonomy": ["k__Bacteria", "p__Actinobacteria", "c__Acidimicrobiia", "o__Acidimicrobiales", "f__Unclassified_Acidimicrobiales", "g__Unclassified_Acidimicrobiales", "s__Unclassified_Acidimicrobiales"]}},{"id": "otu7381", "metadata": {"taxonomy": ["k__Bacteria", "p__[Thermi]", "c__Deinococci", "o__Deinococcales", "f__Deinococcaceae", "g__Deinococcus", "s__Unclassified_Deinococcus"]}},{"id": "otu7782", "metadata": {"taxonomy": ["k__Bacteria", "p__Bacteroidetes", "c__Sphingobacteriia", "o__Sphingobacteriales", "f__Sphingobacteriaceae", "g__Sphingobacterium", "s__Sphingobacterium_multivorum"]}},{"id": "otu8290", "metadata": {"taxonomy": ["k__Bacteria", "p__Firmicutes", "c__Clostridia", "o__Clostridiales", "f__Ruminococcaceae", "g__Unclassified_Ruminococcaceae", "s__Unclassified_Ruminococcaceae"]}},{"id": "otu8388", "metadata": {"taxonomy": ["k__Bacteria", "p__Bacteroidetes", "c__Bacteroidia", "o__Bacteroidales", "f__Bacteroidaceae", "g__5-7N15", "s__Unclassified_5-7N15"]}},{"id": "otu8782", "metadata": {"taxonomy": ["k__Bacteria", "p__Verrucomicrobia", "c__Verruco-5", "o__WCHB1-41", "f__RFP12", "g__Unclassified_RFP12", "s__Unclassified_RFP12"]}},{"id": "otu11497", "metadata": {"taxonomy": ["k__Bacteria", "p__Firmicutes", "c__Clostridia", "o__Clostridiales", "f__Unclassified_Clostridiales", "g__Unclassified_Clostridiales", "s__Unclassified_Clostridiales"]}},{"id": "otu11690", "metadata": {"taxonomy": ["k__Bacteria", "p__Firmicutes", "c__Clostridia", "o__Thermoanaerobacterales", "f__Thermoanaerobacteraceae", "g__Thermoanaerobacter", "s__Unclassified_Thermoanaerobacter"]}},{"id": "otu12026", "metadata": {"taxonomy": ["k__Bacteria", "p__Firmicutes", "c__Clostridia", "o__Clostridiales", "f__Veillonellaceae", "g__Megamonas", "s__Unclassified_Megamonas"]}},{"id": "otu12820", "metadata": {"taxonomy": ["k__Bacteria", "p__Firmicutes", "c__Bacilli", "o__Lactobacillales", "f__Leuconostocaceae", "g__Unclassified_Leuconostocaceae", "s__Unclassified_Leuconostocaceae"]}},{"id": "otu13943", "metadata": {"taxonomy": ["k__Bacteria", "p__Bacteroidetes", "c__Bacteroidia", "o__Bacteroidales", "f__Rikenellaceae", "g__Unclassified_Rikenellaceae", "s__Unclassified_Rikenellaceae"]}},{"id": "otu14175", "metadata": {"taxonomy": ["k__Bacteria", "p__Tenericutes", "c__Mollicutes", "o__RF39", "f__Unclassified_RF39", "g__Unclassified_RF39", "s__Unclassified_RF39"]}},{"id": "otu16106", "metadata": {"taxonomy": ["k__Bacteria", "p__Fusobacteria", "c__Fusobacteriia", "o__Fusobacteriales", "f__Leptotrichiaceae", "g__Unclassified_Leptotrichiaceae", "s__Unclassified_Leptotrichiaceae"]}},{"id": "otu18010", "metadata": {"taxonomy": ["k__Bacteria", "p__Actinobacteria", "c__Coriobacteriia", "o__Coriobacteriales", "f__Coriobacteriaceae", "g__Eggerthella", "s__Eggerthella_lenta"]}},{"id": "otu18095", "metadata": {"taxonomy": ["k__Bacteria", "p__Actinobacteria", "c__Actinobacteria", "o__Actinomycetales", "f__Micromonosporaceae", "g__Phytohabitans", "s__Phytohabitans_suffuscus"]}},{"id": "otu19746", "metadata": {"taxonomy": ["k__Bacteria", "p__Firmicutes", "c__Clostridia", "o__Clostridiales", "f__Ruminococcaceae", "g__Unclassified_Ruminococcaceae", "s__Unclassified_Ruminococcaceae"]}},{"id": "otu21179", "metadata": {"taxonomy": ["k__Bacteria", "p__Gemmatimonadetes", "c__Gemm-1", "o__Unclassified_Gemm-1", "f__Unclassified_Gemm-1", "g__Unclassified_Gemm-1", "s__Unclassified_Gemm-1"]}},{"id": "otu21463", "metadata": {"taxonomy": ["k__Bacteria", "p__Firmicutes", "c__Clostridia", "o__Clostridiales", "f__Ruminococcaceae", "g__Unclassified_Ruminococcaceae", "s__Unclassified_Ruminococcaceae"]}},{"id": "otu21864", "metadata": {"taxonomy": ["k__Bacteria", "p__Proteobacteria", "c__Betaproteobacteria", "o__Burkholderiales", "f__Comamonadaceae", "g__Alicycliphilus", "s__Unclassified_Alicycliphilus"]}},{"id": "otu22082", "metadata": {"taxonomy": ["k__Bacteria", "p__Chloroflexi", "c__Anaerolineae", "o__H39", "f__Unclassified_H39", "g__Unclassified_H39", "s__Unclassified_H39"]}},{"id": "otu23662", "metadata": {"taxonomy": ["k__Bacteria", "p__Proteobacteria", "c__Deltaproteobacteria", "o__Syntrophobacterales", "f__Syntrophobacteraceae", "g__Unclassified_Syntrophobacteraceae", "s__Unclassified_Syntrophobacteraceae"]}},{"id": "otu23730", "metadata": {"taxonomy": ["k__Bacteria", "p__Nitrospirae", "c__Nitrospira", "o__Nitrospirales", "f__[Thermodesulfovibrionaceae]", "g__GOUTA19", "s__Unclassified_GOUTA19"]}},{"id": "otu254", "metadata": {"taxonomy": ["k__Bacteria", "p__Tenericutes", "c__CK-1C4-19", "o__Unclassified_CK-1C4-19", "f__Unclassified_CK-1C4-19", "g__Unclassified_CK-1C4-19", "s__Unclassified_CK-1C4-19"]}},{"id": "otu1293", "metadata": {"taxonomy": ["k__Bacteria", "p__Bacteroidetes", "c__Sphingobacteriia", "o__Sphingobacteriales", "f__Sphingobacteriaceae", "g__Unclassified_Sphingobacteriaceae", "s__Unclassified_Sphingobacteriaceae"]}},{"id": "otu3049", "metadata": {"taxonomy": ["k__Bacteria", "p__Firmicutes", "c__Bacilli", "o__Lactobacillales", "f__Aerococcaceae", "g__Unclassified_Aerococcaceae", "s__Unclassified_Aerococcaceae"]}},{"id": "otu3663", "metadata": {"taxonomy": ["k__Bacteria", "p__Firmicutes", "c__Bacilli", "o__Lactobacillales", "f__Streptococcaceae", "g__Streptococcus", "s__Streptococcus_agalactiae"]}},{"id": "otu3972", "metadata": {"taxonomy": ["k__Bacteria", "p__Firmicutes", "c__Clostridia", "o__Clostridiales", "f__Ruminococcaceae", "g__Unclassified_Ruminococcaceae", "s__Unclassified_Ruminococcaceae"]}},{"id": "otu6819", "metadata": {"taxonomy": ["k__Bacteria", "p__Proteobacteria", "c__Gammaproteobacteria", "o__Pseudomonadales", "f__Moraxellaceae", "g__Moraxella", "s__Unclassified_Moraxella"]}},{"id": "otu7119", "metadata": {"taxonomy": ["k__Bacteria", "p__Elusimicrobia", "c__Elusimicrobia", "o__Elusimicrobiales", "f__Unclassified_Elusimicrobiales", "g__Unclassified_Elusimicrobiales", "s__Unclassified_Elusimicrobiales"]}},{"id": "otu7193", "metadata": {"taxonomy": ["No blast hit"]}},{"id": "otu7328", "metadata": {"taxonomy": ["No blast hit"]}},{"id": "otu9951", "metadata": {"taxonomy": ["k__Bacteria", "p__Firmicutes", "c__Clostridia", "o__Clostridiales", "f__Lachnospiraceae", "g__Coprococcus", "s__Unclassified_Coprococcus"]}},{"id": "otu10831", "metadata": {"taxonomy": ["k__Bacteria", "p__Planctomycetes", "c__Planctomycetia", "o__Gemmatales", "f__Isosphaeraceae", "g__Unclassified_Isosphaeraceae", "s__Unclassified_Isosphaeraceae"]}},{"id": "otu11289", "metadata": {"taxonomy": ["k__Bacteria", "p__Firmicutes", "c__Clostridia", "o__Clostridiales", "f__Christensenellaceae", "g__Unclassified_Christensenellaceae", "s__Unclassified_Christensenellaceae"]}},{"id": "otu11538", "metadata": {"taxonomy": ["k__Bacteria", "p__Cyanobacteria", "c__4C0d-2", "o__YS2", "f__Unclassified_YS2", "g__Unclassified_YS2", "s__Unclassified_YS2"]}},{"id": "otu11661", "metadata": {"taxonomy": ["k__Bacteria", "p__Verrucomicrobia", "c__Verruco-5", "o__WCHB1-41", "f__Unclassified_WCHB1-41", "g__Unclassified_WCHB1-41", "s__Unclassified_WCHB1-41"]}},{"id": "otu11845", "metadata": {"taxonomy": ["k__Bacteria", "p__Firmicutes", "c__Clostridia", "o__Clostridiales", "f__Ruminococcaceae", "g__Unclassified_Ruminococcaceae", "s__Unclassified_Ruminococcaceae"]}},{"id": "otu12656", "metadata": {"taxonomy": ["k__Bacteria", "p__Actinobacteria", "c__Coriobacteriia", "o__Coriobacteriales", "f__Coriobacteriaceae", "g__Collinsella", "s__Unclassified_Collinsella"]}},{"id": "otu13127", "metadata": {"taxonomy": ["k__Bacteria", "p__Proteobacteria", "c__Gammaproteobacteria", "o__Xanthomonadales", "f__Sinobacteraceae", "g__Unclassified_Sinobacteraceae", "s__Unclassified_Sinobacteraceae"]}},{"id": "otu13181", "metadata": {"taxonomy": ["k__Bacteria", "p__Tenericutes", "c__Mollicutes", "o__Acholeplasmatales", "f__Acholeplasmataceae", "g__Acholeplasma", "s__Unclassified_Acholeplasma"]}},{"id": "otu13543", "metadata": {"taxonomy": ["k__Bacteria", "p__Firmicutes", "c__Clostridia", "o__Clostridiales", "f__Unclassified_Clostridiales", "g__Unclassified_Clostridiales", "s__Unclassified_Clostridiales"]}},{"id": "otu15819", "metadata": {"taxonomy": ["k__Bacteria", "p__Fusobacteria", "c__Fusobacteriia", "o__Fusobacteriales", "f__Leptotrichiaceae", "g__Unclassified_Leptotrichiaceae", "s__Unclassified_Leptotrichiaceae"]}},{"id": "otu17273", "metadata": {"taxonomy": ["k__Bacteria", "p__Proteobacteria", "c__Alphaproteobacteria", "o__Rickettsiales", "f__Unclassified_Rickettsiales", "g__Unclassified_Rickettsiales", "s__Unclassified_Rickettsiales"]}},{"id": "otu18009", "metadata": {"taxonomy": ["k__Bacteria", "p__Firmicutes", "c__Clostridia", "o__Clostridiales", "f__Ruminococcaceae", "g__Unclassified_Ruminococcaceae", "s__Unclassified_Ruminococcaceae"]}},{"id": "otu18727", "metadata": {"taxonomy": ["k__Bacteria", "p__Firmicutes", "c__Clostridia", "o__Clostridiales", "f__Christensenellaceae", "g__Unclassified_Christensenellaceae", "s__Unclassified_Christensenellaceae"]}},{"id": "otu19729", "metadata": {"taxonomy": ["k__Bacteria", "p__Actinobacteria", "c__Actinobacteria", "o__Actinomycetales", "f__Microbacteriaceae", "g__Agrococcus", "s__Agrococcus_jenensis"]}},{"id": "otu20969", "metadata": {"taxonomy": ["k__Bacteria", "p__Firmicutes", "c__Clostridia", "o__Clostridiales", "f__Ruminococcaceae", "g__Unclassified_Ruminococcaceae", "s__Unclassified_Ruminococcaceae"]}},{"id": "otu22309", "metadata": {"taxonomy": ["k__Bacteria", "p__Firmicutes", "c__Clostridia", "o__Clostridiales", "f__Unclassified_Clostridiales", "g__Unclassified_Clostridiales", "s__Unclassified_Clostridiales"]}},{"id": "otu22573", "metadata": {"taxonomy": ["k__Bacteria", "p__Proteobacteria", "c__Alphaproteobacteria", "o__Sphingomonadales", "f__Sphingomonadaceae", "g__Sphingomonas", "s__Unclassified_Sphingomonas"]}},{"id": "otu600", "metadata": {"taxonomy": ["k__Bacteria", "p__Fusobacteria", "c__Fusobacteriia", "o__Fusobacteriales", "f__Leptotrichiaceae", "g__Unclassified_Leptotrichiaceae", "s__Unclassified_Leptotrichiaceae"]}},{"id": "otu640", "metadata": {"taxonomy": ["k__Bacteria", "p__Proteobacteria", "c__Alphaproteobacteria", "o__Rhodobacterales", "f__Hyphomonadaceae", "g__Unclassified_Hyphomonadaceae", "s__Unclassified_Hyphomonadaceae"]}},{"id": "otu896", "metadata": {"taxonomy": ["k__Bacteria", "p__Firmicutes", "c__Clostridia", "o__Clostridiales", "f__Veillonellaceae", "g__Unclassified_Veillonellaceae", "s__Unclassified_Veillonellaceae"]}},{"id": "otu3014", "metadata": {"taxonomy": ["k__Bacteria", "p__Firmicutes", "c__Clostridia", "o__Clostridiales", "f__Unclassified_Clostridiales", "g__Unclassified_Clostridiales", "s__Unclassified_Clostridiales"]}},{"id": "otu3317", "metadata": {"taxonomy": ["k__Bacteria", "p__WPS-2", "c__Unclassified_WPS-2", "o__Unclassified_WPS-2", "f__Unclassified_WPS-2", "g__Unclassified_WPS-2", "s__Unclassified_WPS-2"]}},{"id": "otu3940", "metadata": {"taxonomy": ["k__Bacteria", "p__Firmicutes", "c__Clostridia", "o__Clostridiales", "f__Ruminococcaceae", "g__Unclassified_Ruminococcaceae", "s__Unclassified_Ruminococcaceae"]}},{"id": "otu3970", "metadata": {"taxonomy": ["k__Bacteria", "p__Firmicutes", "c__Clostridia", "o__Clostridiales", "f__Ruminococcaceae", "g__Unclassified_Ruminococcaceae", "s__Unclassified_Ruminococcaceae"]}},{"id": "otu4435", "metadata": {"taxonomy": ["k__Bacteria", "p__Firmicutes", "c__Clostridia", "o__Clostridiales", "f__Ruminococcaceae", "g__Unclassified_Ruminococcaceae", "s__Unclassified_Ruminococcaceae"]}},{"id": "otu6718", "metadata": {"taxonomy": ["k__Bacteria", "p__Proteobacteria", "c__Alphaproteobacteria", "o__Rickettsiales", "f__Unclassified_Rickettsiales", "g__Unclassified_Rickettsiales", "s__Unclassified_Rickettsiales"]}},{"id": "otu7921", "metadata": {"taxonomy": ["k__Bacteria", "p__Fusobacteria", "c__Fusobacteriia", "o__Fusobacteriales", "f__Leptotrichiaceae", "g__Unclassified_Leptotrichiaceae", "s__Unclassified_Leptotrichiaceae"]}},{"id": "otu8615", "metadata": {"taxonomy": ["k__Bacteria", "p__Proteobacteria", "c__Deltaproteobacteria", "o__Myxococcales", "f__Haliangiaceae", "g__Unclassified_Haliangiaceae", "s__Unclassified_Haliangiaceae"]}},{"id": "otu9488", "metadata": {"taxonomy": ["k__Bacteria", "p__Gemmatimonadetes", "c__Gemm-5", "o__Unclassified_Gemm-5", "f__Unclassified_Gemm-5", "g__Unclassified_Gemm-5", "s__Unclassified_Gemm-5"]}},{"id": "otu9871", "metadata": {"taxonomy": ["k__Bacteria", "p__Firmicutes", "c__Bacilli", "o__Bacillales", "f__Bacillaceae", "g__Unclassified_Bacillaceae", "s__Unclassified_Bacillaceae"]}},{"id": "otu10130", "metadata": {"taxonomy": ["k__Bacteria", "p__TM7", "c__TM7-1", "o__Unclassified_TM7-1", "f__Unclassified_TM7-1", "g__Unclassified_TM7-1", "s__Unclassified_TM7-1"]}},{"id": "otu10277", "metadata": {"taxonomy": ["k__Bacteria", "p__Actinobacteria", "c__Acidimicrobiia", "o__Acidimicrobiales", "f__Unclassified_Acidimicrobiales", "g__Unclassified_Acidimicrobiales", "s__Unclassified_Acidimicrobiales"]}},{"id": "otu10928", "metadata": {"taxonomy": ["k__Bacteria", "p__Firmicutes", "c__Clostridia", "o__Clostridiales", "f__Lachnospiraceae", "g__Blautia", "s__Unclassified_Blautia"]}},{"id": "otu13879", "metadata": {"taxonomy": ["k__Bacteria", "p__Proteobacteria", "c__Alphaproteobacteria", "o__Rhizobiales", "f__Hyphomicrobiaceae", "g__Devosia", "s__Unclassified_Devosia"]}},{"id": "otu14948", "metadata": {"taxonomy": ["k__Bacteria", "p__Bacteroidetes", "c__Flavobacteriia", "o__Flavobacteriales", "f__Flavobacteriaceae", "g__Flavobacterium", "s__Unclassified_Flavobacterium"]}},{"id": "otu18197", "metadata": {"taxonomy": ["k__Bacteria", "p__Bacteroidetes", "c__Bacteroidia", "o__Bacteroidales", "f__Rikenellaceae", "g__Blvii28", "s__Unclassified_Blvii28"]}},{"id": "otu18600", "metadata": {"taxonomy": ["k__Bacteria", "p__Firmicutes", "c__Clostridia", "o__Clostridiales", "f__Lachnospiraceae", "g__Roseburia", "s__Unclassified_Roseburia"]}},{"id": "otu18893", "metadata": {"taxonomy": ["k__Bacteria", "p__Proteobacteria", "c__Alphaproteobacteria", "o__Rhodospirillales", "f__Rhodospirillaceae", "g__Unclassified_Rhodospirillaceae", "s__Unclassified_Rhodospirillaceae"]}},{"id": "otu19681", "metadata": {"taxonomy": ["k__Bacteria", "p__Actinobacteria", "c__Actinobacteria", "o__Actinomycetales", "f__Corynebacteriaceae", "g__Corynebacterium", "s__Unclassified_Corynebacterium"]}},{"id": "otu20813", "metadata": {"taxonomy": ["k__Bacteria", "p__Proteobacteria", "c__Gammaproteobacteria", "o__Xanthomonadales", "f__Xanthomonadaceae", "g__Unclassified_Xanthomonadaceae", "s__Unclassified_Xanthomonadaceae"]}},{"id": "otu22595", "metadata": {"taxonomy": ["k__Bacteria", "p__Firmicutes", "c__Clostridia", "o__Clostridiales", "f__[Tissierellaceae]", "g__Helcococcus", "s__Unclassified_Helcococcus"]}},{"id": "otu23144", "metadata": {"taxonomy": ["k__Bacteria", "p__Actinobacteria", "c__Actinobacteria", "o__Actinomycetales", "f__Streptomycetaceae", "g__Streptomyces", "s__Streptomyces_lanatus"]}},{"id": "otu23723", "metadata": {"taxonomy": ["k__Bacteria", "p__Actinobacteria", "c__Acidimicrobiia", "o__Acidimicrobiales", "f__EB1017", "g__Unclassified_EB1017", "s__Unclassified_EB1017"]}},{"id": "otu504", "metadata": {"taxonomy": ["k__Bacteria", "p__Firmicutes", "c__Clostridia", "o__Clostridiales", "f__Ruminococcaceae", "g__Unclassified_Ruminococcaceae", "s__Unclassified_Ruminococcaceae"]}},{"id": "otu554", "metadata": {"taxonomy": ["k__Bacteria", "p__Acidobacteria", "c__Solibacteres", "o__Solibacterales", "f__Unclassified_Solibacterales", "g__Unclassified_Solibacterales", "s__Unclassified_Solibacterales"]}},{"id": "otu1748", "metadata": {"taxonomy": ["k__Bacteria", "p__Actinobacteria", "c__Thermoleophilia", "o__Solirubrobacterales", "f__Unclassified_Solirubrobacterales", "g__Unclassified_Solirubrobacterales", "s__Unclassified_Solirubrobacterales"]}},{"id": "otu1798", "metadata": {"taxonomy": ["k__Bacteria", "p__Firmicutes", "c__Clostridia", "o__Clostridiales", "f__Unclassified_Clostridiales", "g__Unclassified_Clostridiales", "s__Unclassified_Clostridiales"]}},{"id": "otu2688", "metadata": {"taxonomy": ["k__Bacteria", "p__Actinobacteria", "c__Actinobacteria", "o__Actinomycetales", "f__Propionibacteriaceae", "g__Unclassified_Propionibacteriaceae", "s__Unclassified_Propionibacteriaceae"]}},{"id": "otu4488", "metadata": {"taxonomy": ["k__Bacteria", "p__Proteobacteria", "c__Deltaproteobacteria", "o__Myxococcales", "f__Unclassified_Myxococcales", "g__Unclassified_Myxococcales", "s__Unclassified_Myxococcales"]}},{"id": "otu4545", "metadata": {"taxonomy": ["k__Bacteria", "p__Gemmatimonadetes", "c__Gemmatimonadetes", "o__Gemmatimonadales", "f__Unclassified_Gemmatimonadales", "g__Unclassified_Gemmatimonadales", "s__Unclassified_Gemmatimonadales"]}},{"id": "otu5511", "metadata": {"taxonomy": ["k__Bacteria", "p__Firmicutes", "c__Clostridia", "o__Clostridiales", "f__Unclassified_Clostridiales", "g__Unclassified_Clostridiales", "s__Unclassified_Clostridiales"]}},{"id": "otu7216", "metadata": {"taxonomy": ["k__Bacteria", "p__Firmicutes", "c__Clostridia", "o__Clostridiales", "f__Ruminococcaceae", "g__Unclassified_Ruminococcaceae", "s__Unclassified_Ruminococcaceae"]}},{"id": "otu7434", "metadata": {"taxonomy": ["k__Bacteria", "p__Firmicutes", "c__Clostridia", "o__Clostridiales", "f__Ruminococcaceae", "g__Unclassified_Ruminococcaceae", "s__Unclassified_Ruminococcaceae"]}},{"id": "otu7592", "metadata": {"taxonomy": ["k__Bacteria", "p__Firmicutes", "c__Clostridia", "o__Clostridiales", "f__Ruminococcaceae", "g__Unclassified_Ruminococcaceae", "s__Unclassified_Ruminococcaceae"]}},{"id": "otu9783", "metadata": {"taxonomy": ["k__Bacteria", "p__Firmicutes", "c__Clostridia", "o__Clostridiales", "f__Unclassified_Clostridiales", "g__Unclassified_Clostridiales", "s__Unclassified_Clostridiales"]}},{"id": "otu11926", "metadata": {"taxonomy": ["k__Bacteria", "p__Firmicutes", "c__Clostridia", "o__Clostridiales", "f__Ruminococcaceae", "g__Unclassified_Ruminococcaceae", "s__Unclassified_Ruminococcaceae"]}},{"id": "otu12162", "metadata": {"taxonomy": ["k__Bacteria", "p__Lentisphaerae", "c__[Lentisphaeria]", "o__Z20", "f__R4-45B", "g__Unclassified_R4-45B", "s__Unclassified_R4-45B"]}},{"id": "otu12682", "metadata": {"taxonomy": ["k__Bacteria", "p__Proteobacteria", "c__Deltaproteobacteria", "o__Myxococcales", "f__Unclassified_Myxococcales", "g__Unclassified_Myxococcales", "s__Unclassified_Myxococcales"]}},{"id": "otu13625", "metadata": {"taxonomy": ["k__Bacteria", "p__Proteobacteria", "c__Deltaproteobacteria", "o__Myxococcales", "f__Unclassified_Myxococcales", "g__Unclassified_Myxococcales", "s__Unclassified_Myxococcales"]}},{"id": "otu14823", "metadata": {"taxonomy": ["k__Bacteria", "p__Firmicutes", "c__Clostridia", "o__Clostridiales", "f__Ruminococcaceae", "g__Unclassified_Ruminococcaceae", "s__Unclassified_Ruminococcaceae"]}},{"id": "otu15213", "metadata": {"taxonomy": ["k__Bacteria", "p__Firmicutes", "c__Clostridia", "o__Clostridiales", "f__Ruminococcaceae", "g__Unclassified_Ruminococcaceae", "s__Unclassified_Ruminococcaceae"]}},{"id": "otu16587", "metadata": {"taxonomy": ["k__Bacteria", "p__Firmicutes", "c__Clostridia", "o__Clostridiales", "f__Ruminococcaceae", "g__Unclassified_Ruminococcaceae", "s__Unclassified_Ruminococcaceae"]}},{"id": "otu16846", "metadata": {"taxonomy": ["k__Bacteria", "p__Firmicutes", "c__Clostridia", "o__Clostridiales", "f__Peptococcaceae", "g__Unclassified_Peptococcaceae", "s__Unclassified_Peptococcaceae"]}},{"id": "otu19593", "metadata": {"taxonomy": ["k__Bacteria", "p__Fusobacteria", "c__Fusobacteriia", "o__Fusobacteriales", "f__Leptotrichiaceae", "g__Unclassified_Leptotrichiaceae", "s__Unclassified_Leptotrichiaceae"]}},{"id": "otu20592", "metadata": {"taxonomy": ["k__Bacteria", "p__Bacteroidetes", "c__Bacteroidia", "o__Bacteroidales", "f__Bacteroidaceae", "g__Bacteroides", "s__Bacteroides_fragilis"]}},{"id": "otu20846", "metadata": {"taxonomy": ["k__Bacteria", "p__Actinobacteria", "c__Coriobacteriia", "o__Coriobacteriales", "f__Coriobacteriaceae", "g__Unclassified_Coriobacteriaceae", "s__Unclassified_Coriobacteriaceae"]}},{"id": "otu21050", "metadata": {"taxonomy": ["k__Bacteria", "p__Chloroflexi", "c__Anaerolineae", "o__Caldilineales", "f__Caldilineaceae", "g__Caldilinea", "s__Unclassified_Caldilinea"]}},{"id": "otu21699", "metadata": {"taxonomy": ["k__Bacteria", "p__Bacteroidetes", "c__Bacteroidia", "o__Bacteroidales", "f__S24-7", "g__Unclassified_S24-7", "s__Unclassified_S24-7"]}},{"id": "otu21720", "metadata": {"taxonomy": ["k__Bacteria", "p__Firmicutes", "c__Clostridia", "o__Clostridiales", "f__Ruminococcaceae", "g__Oscillospira", "s__Unclassified_Oscillospira"]}},{"id": "otu21768", "metadata": {"taxonomy": ["k__Bacteria", "p__Firmicutes", "c__Clostridia", "o__Clostridiales", "f__[Mogibacteriaceae]", "g__Unclassified_[Mogibacteriaceae]", "s__Unclassified_[Mogibacteriaceae]"]}},{"id": "otu967", "metadata": {"taxonomy": ["k__Bacteria", "p__Nitrospirae", "c__Nitrospira", "o__Nitrospirales", "f__Nitrospiraceae", "g__Nitrospira", "s__Unclassified_Nitrospira"]}},{"id": "otu980", "metadata": {"taxonomy": ["k__Bacteria", "p__Bacteroidetes", "c__Bacteroidia", "o__Bacteroidales", "f__S24-7", "g__Unclassified_S24-7", "s__Unclassified_S24-7"]}},{"id": "otu982", "metadata": {"taxonomy": ["k__Bacteria", "p__Lentisphaerae", "c__[Lentisphaeria]", "o__Victivallales", "f__Victivallaceae", "g__Unclassified_Victivallaceae", "s__Unclassified_Victivallaceae"]}},{"id": "otu1993", "metadata": {"taxonomy": ["k__Bacteria", "p__Actinobacteria", "c__Actinobacteria", "o__Actinomycetales", "f__Nocardioidaceae", "g__Unclassified_Nocardioidaceae", "s__Unclassified_Nocardioidaceae"]}},{"id": "otu2762", "metadata": {"taxonomy": ["k__Bacteria", "p__Firmicutes", "c__Clostridia", "o__Clostridiales", "f__[Tissierellaceae]", "g__Unclassified_[Tissierellaceae]", "s__Unclassified_[Tissierellaceae]"]}},{"id": "otu6539", "metadata": {"taxonomy": ["k__Bacteria", "p__Chloroflexi", "c__TK17", "o__Unclassified_TK17", "f__Unclassified_TK17", "g__Unclassified_TK17", "s__Unclassified_TK17"]}},{"id": "otu7698", "metadata": {"taxonomy": ["k__Bacteria", "p__Firmicutes", "c__Clostridia", "o__Clostridiales", "f__Christensenellaceae", "g__Unclassified_Christensenellaceae", "s__Unclassified_Christensenellaceae"]}},{"id": "otu7914", "metadata": {"taxonomy": ["k__Bacteria", "p__Acidobacteria", "c__Solibacteres", "o__Solibacterales", "f__PAUC26f", "g__Unclassified_PAUC26f", "s__Unclassified_PAUC26f"]}},{"id": "otu8313", "metadata": {"taxonomy": ["k__Bacteria", "p__Gemmatimonadetes", "c__Gemmatimonadetes", "o__Unclassified_Gemmatimonadetes", "f__Unclassified_Gemmatimonadetes", "g__Unclassified_Gemmatimonadetes", "s__Unclassified_Gemmatimonadetes"]}},{"id": "otu8993", "metadata": {"taxonomy": ["k__Bacteria", "p__Firmicutes", "c__Clostridia", "o__Clostridiales", "f__Ruminococcaceae", "g__Unclassified_Ruminococcaceae", "s__Unclassified_Ruminococcaceae"]}},{"id": "otu9512", "metadata": {"taxonomy": ["k__Bacteria", "p__Bacteroidetes", "c__Bacteroidia", "o__Bacteroidales", "f__S24-7", "g__Unclassified_S24-7", "s__Unclassified_S24-7"]}},{"id": "otu9532", "metadata": {"taxonomy": ["k__Bacteria", "p__Cyanobacteria", "c__Chloroplast", "o__Stramenopiles", "f__Unclassified_Stramenopiles", "g__Unclassified_Stramenopiles", "s__Unclassified_Stramenopiles"]}},{"id": "otu9877", "metadata": {"taxonomy": ["k__Bacteria", "p__Fusobacteria", "c__Fusobacteriia", "o__Fusobacteriales", "f__Leptotrichiaceae", "g__Unclassified_Leptotrichiaceae", "s__Unclassified_Leptotrichiaceae"]}},{"id": "otu12922", "metadata": {"taxonomy": ["k__Bacteria", "p__Firmicutes", "c__Clostridia", "o__Clostridiales", "f__Clostridiaceae", "g__Clostridium", "s__Unclassified_Clostridium"]}},{"id": "otu13903", "metadata": {"taxonomy": ["k__Bacteria", "p__Cyanobacteria", "c__ML635J-21", "o__Unclassified_ML635J-21", "f__Unclassified_ML635J-21", "g__Unclassified_ML635J-21", "s__Unclassified_ML635J-21"]}},{"id": "otu16315", "metadata": {"taxonomy": ["k__Bacteria", "p__Acidobacteria", "c__[Chloracidobacteria]", "o__RB41", "f__Unclassified_RB41", "g__Unclassified_RB41", "s__Unclassified_RB41"]}},{"id": "otu18714", "metadata": {"taxonomy": ["k__Bacteria", "p__Firmicutes", "c__Clostridia", "o__Clostridiales", "f__Unclassified_Clostridiales", "g__Unclassified_Clostridiales", "s__Unclassified_Clostridiales"]}},{"id": "otu19870", "metadata": {"taxonomy": ["k__Bacteria", "p__Firmicutes", "c__Clostridia", "o__Clostridiales", "f__[Mogibacteriaceae]", "g__Unclassified_[Mogibacteriaceae]", "s__Unclassified_[Mogibacteriaceae]"]}},{"id": "otu20384", "metadata": {"taxonomy": ["k__Bacteria", "p__Proteobacteria", "c__Epsilonproteobacteria", "o__Campylobacterales", "f__Helicobacteraceae", "g__Unclassified_Helicobacteraceae", "s__Unclassified_Helicobacteraceae"]}},{"id": "otu20454", "metadata": {"taxonomy": ["k__Bacteria", "p__Firmicutes", "c__Erysipelotrichi", "o__Erysipelotrichales", "f__Erysipelotrichaceae", "g__Allobaculum", "s__Unclassified_Allobaculum"]}},{"id": "otu20884", "metadata": {"taxonomy": ["k__Bacteria", "p__Bacteroidetes", "c__Bacteroidia", "o__Bacteroidales", "f__S24-7", "g__Unclassified_S24-7", "s__Unclassified_S24-7"]}},{"id": "otu21336", "metadata": {"taxonomy": ["k__Bacteria", "p__Firmicutes", "c__Clostridia", "o__Clostridiales", "f__Ruminococcaceae", "g__Unclassified_Ruminococcaceae", "s__Unclassified_Ruminococcaceae"]}},{"id": "otu21344", "metadata": {"taxonomy": ["k__Bacteria", "p__Firmicutes", "c__Clostridia", "o__Clostridiales", "f__Lachnospiraceae", "g__Unclassified_Lachnospiraceae", "s__Unclassified_Lachnospiraceae"]}},{"id": "otu21721", "metadata": {"taxonomy": ["k__Bacteria", "p__Acidobacteria", "c__Acidobacteria-6", "o__iii1-15", "f__Unclassified_iii1-15", "g__Unclassified_iii1-15", "s__Unclassified_iii1-15"]}},{"id": "otu21950", "metadata": {"taxonomy": ["k__Bacteria", "p__Bacteroidetes", "c__Flavobacteriia", "o__Flavobacteriales", "f__Flavobacteriaceae", "g__Unclassified_Flavobacteriaceae", "s__Unclassified_Flavobacteriaceae"]}},{"id": "otu22590", "metadata": {"taxonomy": ["k__Bacteria", "p__Actinobacteria", "c__Actinobacteria", "o__Actinomycetales", "f__Sporichthyaceae", "g__Unclassified_Sporichthyaceae", "s__Unclassified_Sporichthyaceae"]}},{"id": "otu23021", "metadata": {"taxonomy": ["k__Bacteria", "p__Bacteroidetes", "c__[Saprospirae]", "o__[Saprospirales]", "f__Chitinophagaceae", "g__Unclassified_Chitinophagaceae", "s__Unclassified_Chitinophagaceae"]}},{"id": "otu23100", "metadata": {"taxonomy": ["k__Bacteria", "p__Firmicutes", "c__Clostridia", "o__Clostridiales", "f__Ruminococcaceae", "g__Oscillospira", "s__Unclassified_Oscillospira"]}},{"id": "otu64", "metadata": {"taxonomy": ["k__Bacteria", "p__Firmicutes", "c__Clostridia", "o__Clostridiales", "f__Unclassified_Clostridiales", "g__Unclassified_Clostridiales", "s__Unclassified_Clostridiales"]}},{"id": "otu359", "metadata": {"taxonomy": ["k__Bacteria", "p__Proteobacteria", "c__Gammaproteobacteria", "o__Thiotrichales", "f__Thiotrichaceae", "g__Thiothrix", "s__Unclassified_Thiothrix"]}},{"id": "otu528", "metadata": {"taxonomy": ["k__Bacteria", "p__Planctomycetes", "c__OM190", "o__agg27", "f__Unclassified_agg27", "g__Unclassified_agg27", "s__Unclassified_agg27"]}},{"id": "otu1220", "metadata": {"taxonomy": ["k__Bacteria", "p__Proteobacteria", "c__Alphaproteobacteria", "o__Rhizobiales", "f__Brucellaceae", "g__Ochrobactrum", "s__Unclassified_Ochrobactrum"]}},{"id": "otu1578", "metadata": {"taxonomy": ["k__Bacteria", "p__Chloroflexi", "c__Chloroflexi", "o__[Roseiflexales]", "f__[Kouleothrixaceae]", "g__Unclassified_[Kouleothrixaceae]", "s__Unclassified_[Kouleothrixaceae]"]}},{"id": "otu1974", "metadata": {"taxonomy": ["k__Bacteria", "p__Fusobacteria", "c__Fusobacteriia", "o__Fusobacteriales", "f__Leptotrichiaceae", "g__Unclassified_Leptotrichiaceae", "s__Unclassified_Leptotrichiaceae"]}},{"id": "otu2076", "metadata": {"taxonomy": ["k__Bacteria", "p__Actinobacteria", "c__Actinobacteria", "o__Actinomycetales", "f__Pseudonocardiaceae", "g__Pseudonocardia", "s__Unclassified_Pseudonocardia"]}},{"id": "otu2896", "metadata": {"taxonomy": ["k__Bacteria", "p__Bacteroidetes", "c__Bacteroidia", "o__Bacteroidales", "f__[Paraprevotellaceae]", "g__Paraprevotella", "s__Unclassified_Paraprevotella"]}},{"id": "otu3020", "metadata": {"taxonomy": ["k__Bacteria", "p__Firmicutes", "c__Clostridia", "o__Clostridiales", "f__Ruminococcaceae", "g__Unclassified_Ruminococcaceae", "s__Unclassified_Ruminococcaceae"]}},{"id": "otu3246", "metadata": {"taxonomy": ["k__Bacteria", "p__Fusobacteria", "c__Fusobacteriia", "o__Fusobacteriales", "f__Leptotrichiaceae", "g__Unclassified_Leptotrichiaceae", "s__Unclassified_Leptotrichiaceae"]}},{"id": "otu3575", "metadata": {"taxonomy": ["k__Bacteria", "p__Proteobacteria", "c__Epsilonproteobacteria", "o__Campylobacterales", "f__Campylobacteraceae", "g__Campylobacter", "s__Unclassified_Campylobacter"]}},{"id": "otu4004", "metadata": {"taxonomy": ["k__Bacteria", "p__Actinobacteria", "c__Actinobacteria", "o__Actinomycetales", "f__Actinomycetaceae", "g__Trueperella", "s__Unclassified_Trueperella"]}},{"id": "otu4913", "metadata": {"taxonomy": ["k__Bacteria", "p__WS3", "c__PRR-12", "o__Sediment-1", "f__Unclassified_Sediment-1", "g__Unclassified_Sediment-1", "s__Unclassified_Sediment-1"]}},{"id": "otu5915", "metadata": {"taxonomy": ["k__Bacteria", "p__Firmicutes", "c__Clostridia", "o__Clostridiales", "f__Ruminococcaceae", "g__Unclassified_Ruminococcaceae", "s__Unclassified_Ruminococcaceae"]}},{"id": "otu6440", "metadata": {"taxonomy": ["k__Bacteria", "p__Chloroflexi", "c__Thermomicrobia", "o__JG30-KF-CM45", "f__Unclassified_JG30-KF-CM45", "g__Unclassified_JG30-KF-CM45", "s__Unclassified_JG30-KF-CM45"]}},{"id": "otu6826", "metadata": {"taxonomy": ["k__Bacteria", "p__Firmicutes", "c__Clostridia", "o__Clostridiales", "f__Unclassified_Clostridiales", "g__Unclassified_Clostridiales", "s__Unclassified_Clostridiales"]}},{"id": "otu7018", "metadata": {"taxonomy": ["k__Bacteria", "p__Firmicutes", "c__Clostridia", "o__Clostridiales", "f__Ruminococcaceae", "g__Unclassified_Ruminococcaceae", "s__Unclassified_Ruminococcaceae"]}},{"id": "otu7403", "metadata": {"taxonomy": ["k__Bacteria", "p__Gemmatimonadetes", "c__Gemmatimonadetes", "o__Ellin5290", "f__Unclassified_Ellin5290", "g__Unclassified_Ellin5290", "s__Unclassified_Ellin5290"]}},{"id": "otu10502", "metadata": {"taxonomy": ["k__Bacteria", "p__Proteobacteria", "c__Betaproteobacteria", "o__Burkholderiales", "f__Comamonadaceae", "g__Unclassified_Comamonadaceae", "s__Unclassified_Comamonadaceae"]}},{"id": "otu12221", "metadata": {"taxonomy": ["k__Bacteria", "p__TM7", "c__TM7-3", "o__CW040", "f__F16", "g__Unclassified_F16", "s__Unclassified_F16"]}},{"id": "otu12991", "metadata": {"taxonomy": ["k__Bacteria", "p__Proteobacteria", "c__Gammaproteobacteria", "o__Vibrionales", "f__Pseudoalteromonadaceae", "g__Unclassified_Pseudoalteromonadaceae", "s__Unclassified_Pseudoalteromonadaceae"]}},{"id": "otu13061", "metadata": {"taxonomy": ["k__Bacteria", "p__Proteobacteria", "c__Gammaproteobacteria", "o__Xanthomonadales", "f__Sinobacteraceae", "g__Unclassified_Sinobacteraceae", "s__Unclassified_Sinobacteraceae"]}},{"id": "otu13156", "metadata": {"taxonomy": ["k__Bacteria", "p__Proteobacteria", "c__Gammaproteobacteria", "o__Enterobacteriales", "f__Enterobacteriaceae", "g__Erwinia", "s__Unclassified_Erwinia"]}},{"id": "otu13606", "metadata": {"taxonomy": ["k__Bacteria", "p__Firmicutes", "c__Clostridia", "o__Clostridiales", "f__Ruminococcaceae", "g__Unclassified_Ruminococcaceae", "s__Unclassified_Ruminococcaceae"]}},{"id": "otu13634", "metadata": {"taxonomy": ["k__Bacteria", "p__Acidobacteria", "c__Solibacteres", "o__Solibacterales", "f__Unclassified_Solibacterales", "g__Unclassified_Solibacterales", "s__Unclassified_Solibacterales"]}},{"id": "otu15272", "metadata": {"taxonomy": ["k__Bacteria", "p__Lentisphaerae", "c__[Lentisphaeria]", "o__Victivallales", "f__Victivallaceae", "g__Unclassified_Victivallaceae", "s__Unclassified_Victivallaceae"]}},{"id": "otu15917", "metadata": {"taxonomy": ["k__Bacteria", "p__Proteobacteria", "c__Betaproteobacteria", "o__Burkholderiales", "f__Comamonadaceae", "g__Unclassified_Comamonadaceae", "s__Unclassified_Comamonadaceae"]}},{"id": "otu16111", "metadata": {"taxonomy": ["k__Bacteria", "p__Chloroflexi", "c__S085", "o__Unclassified_S085", "f__Unclassified_S085", "g__Unclassified_S085", "s__Unclassified_S085"]}},{"id": "otu16956", "metadata": {"taxonomy": ["k__Bacteria", "p__Firmicutes", "c__Clostridia", "o__Clostridiales", "f__[Acidaminobacteraceae]", "g__Fusibacter", "s__Unclassified_Fusibacter"]}},{"id": "otu17173", "metadata": {"taxonomy": ["k__Bacteria", "p__Lentisphaerae", "c__[Lentisphaeria]", "o__Victivallales", "f__Victivallaceae", "g__Unclassified_Victivallaceae", "s__Unclassified_Victivallaceae"]}},{"id": "otu18987", "metadata": {"taxonomy": ["k__Bacteria", "p__Bacteroidetes", "c__Cytophagia", "o__Cytophagales", "f__Cyclobacteriaceae", "g__Unclassified_Cyclobacteriaceae", "s__Unclassified_Cyclobacteriaceae"]}},{"id": "otu19690", "metadata": {"taxonomy": ["k__Bacteria", "p__Proteobacteria", "c__Gammaproteobacteria", "o__Xanthomonadales", "f__Xanthomonadaceae", "g__Unclassified_Xanthomonadaceae", "s__Unclassified_Xanthomonadaceae"]}},{"id": "otu19799", "metadata": {"taxonomy": ["k__Bacteria", "p__Proteobacteria", "c__Deltaproteobacteria", "o__Syntrophobacterales", "f__Syntrophobacteraceae", "g__Syntrophobacter", "s__Unclassified_Syntrophobacter"]}},{"id": "otu21145", "metadata": {"taxonomy": ["k__Bacteria", "p__Proteobacteria", "c__Alphaproteobacteria", "o__Rhizobiales", "f__Beijerinckiaceae", "g__Beijerinckia", "s__Unclassified_Beijerinckia"]}},{"id": "otu21562", "metadata": {"taxonomy": ["k__Bacteria", "p__Proteobacteria", "c__Alphaproteobacteria", "o__Rhodospirillales", "f__Unclassified_Rhodospirillales", "g__Unclassified_Rhodospirillales", "s__Unclassified_Rhodospirillales"]}},{"id": "otu21578", "metadata": {"taxonomy": ["k__Bacteria", "p__Actinobacteria", "c__Acidimicrobiia", "o__Acidimicrobiales", "f__EB1017", "g__Unclassified_EB1017", "s__Unclassified_EB1017"]}},{"id": "otu21683", "metadata": {"taxonomy": ["k__Bacteria", "p__Firmicutes", "c__Clostridia", "o__Clostridiales", "f__Lachnospiraceae", "g__Dorea", "s__Unclassified_Dorea"]}},{"id": "otu21961", "metadata": {"taxonomy": ["k__Bacteria", "p__Bacteroidetes", "c__Bacteroidia", "o__Bacteroidales", "f__[Barnesiellaceae]", "g__Unclassified_[Barnesiellaceae]", "s__Unclassified_[Barnesiellaceae]"]}},{"id": "otu22291", "metadata": {"taxonomy": ["k__Bacteria", "p__Firmicutes", "c__Clostridia", "o__Clostridiales", "f__[Mogibacteriaceae]", "g__Unclassified_[Mogibacteriaceae]", "s__Unclassified_[Mogibacteriaceae]"]}},{"id": "otu22472", "metadata": {"taxonomy": ["k__Bacteria", "p__Cyanobacteria", "c__4C0d-2", "o__YS2", "f__Unclassified_YS2", "g__Unclassified_YS2", "s__Unclassified_YS2"]}},{"id": "otu29", "metadata": {"taxonomy": ["k__Bacteria", "p__Cyanobacteria", "c__Chloroplast", "o__Stramenopiles", "f__Unclassified_Stramenopiles", "g__Unclassified_Stramenopiles", "s__Unclassified_Stramenopiles"]}},{"id": "otu1159", "metadata": {"taxonomy": ["k__Bacteria", "p__Proteobacteria", "c__Betaproteobacteria", "o__Burkholderiales", "f__Comamonadaceae", "g__Ramlibacter", "s__Unclassified_Ramlibacter"]}},{"id": "otu1218", "metadata": {"taxonomy": ["k__Bacteria", "p__Firmicutes", "c__Clostridia", "o__Clostridiales", "f__Lachnospiraceae", "g__Unclassified_Lachnospiraceae", "s__Unclassified_Lachnospiraceae"]}},{"id": "otu1359", "metadata": {"taxonomy": ["k__Bacteria", "p__Proteobacteria", "c__Gammaproteobacteria", "o__Xanthomonadales", "f__Xanthomonadaceae", "g__Lysobacter", "s__Unclassified_Lysobacter"]}},{"id": "otu3561", "metadata": {"taxonomy": ["No blast hit"]}},{"id": "otu4797", "metadata": {"taxonomy": ["k__Bacteria", "p__Firmicutes", "c__Clostridia", "o__Clostridiales", "f__Unclassified_Clostridiales", "g__Unclassified_Clostridiales", "s__Unclassified_Clostridiales"]}},{"id": "otu4912", "metadata": {"taxonomy": ["k__Bacteria", "p__Fusobacteria", "c__Fusobacteriia", "o__Fusobacteriales", "f__Leptotrichiaceae", "g__Unclassified_Leptotrichiaceae", "s__Unclassified_Leptotrichiaceae"]}},{"id": "otu7120", "metadata": {"taxonomy": ["k__Bacteria", "p__Chloroflexi", "c__Anaerolineae", "o__SBR1031", "f__A4b", "g__Unclassified_A4b", "s__Unclassified_A4b"]}},{"id": "otu7648", "metadata": {"taxonomy": ["k__Bacteria", "p__Cyanobacteria", "c__4C0d-2", "o__MLE1-12", "f__Unclassified_MLE1-12", "g__Unclassified_MLE1-12", "s__Unclassified_MLE1-12"]}},{"id": "otu7859", "metadata": {"taxonomy": ["k__Bacteria", "p__Proteobacteria", "c__Epsilonproteobacteria", "o__Campylobacterales", "f__Campylobacteraceae", "g__Campylobacter", "s__Unclassified_Campylobacter"]}},{"id": "otu7889", "metadata": {"taxonomy": ["k__Bacteria", "p__Bacteroidetes", "c__Bacteroidia", "o__Bacteroidales", "f__S24-7", "g__Unclassified_S24-7", "s__Unclassified_S24-7"]}},{"id": "otu8219", "metadata": {"taxonomy": ["k__Bacteria", "p__Actinobacteria", "c__Actinobacteria", "o__Actinomycetales", "f__Nakamurellaceae", "g__Unclassified_Nakamurellaceae", "s__Unclassified_Nakamurellaceae"]}},{"id": "otu10450", "metadata": {"taxonomy": ["k__Bacteria", "p__Firmicutes", "c__Clostridia", "o__Clostridiales", "f__Ruminococcaceae", "g__Unclassified_Ruminococcaceae", "s__Unclassified_Ruminococcaceae"]}},{"id": "otu10882", "metadata": {"taxonomy": ["k__Bacteria", "p__Proteobacteria", "c__Deltaproteobacteria", "o__Myxococcales", "f__Haliangiaceae", "g__Unclassified_Haliangiaceae", "s__Unclassified_Haliangiaceae"]}},{"id": "otu13253", "metadata": {"taxonomy": ["k__Bacteria", "p__Fusobacteria", "c__Fusobacteriia", "o__Fusobacteriales", "f__Leptotrichiaceae", "g__Unclassified_Leptotrichiaceae", "s__Unclassified_Leptotrichiaceae"]}},{"id": "otu13537", "metadata": {"taxonomy": ["k__Bacteria", "p__Firmicutes", "c__Clostridia", "o__Clostridiales", "f__[Mogibacteriaceae]", "g__Unclassified_[Mogibacteriaceae]", "s__Unclassified_[Mogibacteriaceae]"]}},{"id": "otu13618", "metadata": {"taxonomy": ["k__Bacteria", "p__Gemmatimonadetes", "c__Gemmatimonadetes", "o__Gemmatimonadales", "f__Unclassified_Gemmatimonadales", "g__Unclassified_Gemmatimonadales", "s__Unclassified_Gemmatimonadales"]}},{"id": "otu14239", "metadata": {"taxonomy": ["k__Bacteria", "p__Firmicutes", "c__Clostridia", "o__Clostridiales", "f__Ruminococcaceae", "g__Unclassified_Ruminococcaceae", "s__Unclassified_Ruminococcaceae"]}},{"id": "otu15737", "metadata": {"taxonomy": ["k__Bacteria", "p__Firmicutes", "c__Clostridia", "o__Clostridiales", "f__Clostridiaceae", "g__Clostridium", "s__Unclassified_Clostridium"]}},{"id": "otu16044", "metadata": {"taxonomy": ["k__Bacteria", "p__Firmicutes", "c__Clostridia", "o__Clostridiales", "f__Lachnospiraceae", "g__Unclassified_Lachnospiraceae", "s__Unclassified_Lachnospiraceae"]}},{"id": "otu16074", "metadata": {"taxonomy": ["k__Bacteria", "p__Gemmatimonadetes", "c__Gemm-1", "o__Unclassified_Gemm-1", "f__Unclassified_Gemm-1", "g__Unclassified_Gemm-1", "s__Unclassified_Gemm-1"]}},{"id": "otu16699", "metadata": {"taxonomy": ["k__Bacteria", "p__Actinobacteria", "c__Coriobacteriia", "o__Coriobacteriales", "f__Coriobacteriaceae", "g__Unclassified_Coriobacteriaceae", "s__Unclassified_Coriobacteriaceae"]}},{"id": "otu20472", "metadata": {"taxonomy": ["k__Bacteria", "p__Actinobacteria", "c__Acidimicrobiia", "o__Acidimicrobiales", "f__C111", "g__Unclassified_C111", "s__Unclassified_C111"]}},{"id": "otu20565", "metadata": {"taxonomy": ["k__Bacteria", "p__Bacteroidetes", "c__Bacteroidia", "o__Bacteroidales", "f__[Odoribacteraceae]", "g__Odoribacter", "s__Unclassified_Odoribacter"]}},{"id": "otu21432", "metadata": {"taxonomy": ["k__Bacteria", "p__Proteobacteria", "c__Alphaproteobacteria", "o__Rhodospirillales", "f__Rhodospirillaceae", "g__Unclassified_Rhodospirillaceae", "s__Unclassified_Rhodospirillaceae"]}},{"id": "otu21559", "metadata": {"taxonomy": ["k__Bacteria", "p__Bacteroidetes", "c__Bacteroidia", "o__Bacteroidales", "f__Unclassified_Bacteroidales", "g__Unclassified_Bacteroidales", "s__Unclassified_Bacteroidales"]}},{"id": "otu21767", "metadata": {"taxonomy": ["k__Bacteria", "p__Tenericutes", "c__Mollicutes", "o__RF39", "f__Unclassified_RF39", "g__Unclassified_RF39", "s__Unclassified_RF39"]}},{"id": "otu22280", "metadata": {"taxonomy": ["k__Bacteria", "p__Proteobacteria", "c__Deltaproteobacteria", "o__Myxococcales", "f__Unclassified_Myxococcales", "g__Unclassified_Myxococcales", "s__Unclassified_Myxococcales"]}},{"id": "otu22500", "metadata": {"taxonomy": ["k__Bacteria", "p__Proteobacteria", "c__Betaproteobacteria", "o__Burkholderiales", "f__Oxalobacteraceae", "g__Oxalobacter", "s__Unclassified_Oxalobacter"]}},{"id": "otu22615", "metadata": {"taxonomy": ["k__Bacteria", "p__Firmicutes", "c__Clostridia", "o__Clostridiales", "f__Ruminococcaceae", "g__Unclassified_Ruminococcaceae", "s__Unclassified_Ruminococcaceae"]}},{"id": "otu523", "metadata": {"taxonomy": ["k__Bacteria", "p__Proteobacteria", "c__Alphaproteobacteria", "o__Rhodospirillales", "f__Rhodospirillaceae", "g__Skermanella", "s__Unclassified_Skermanella"]}},{"id": "otu848", "metadata": {"taxonomy": ["k__Bacteria", "p__Proteobacteria", "c__Alphaproteobacteria", "o__Rhizobiales", "f__Hyphomicrobiaceae", "g__Unclassified_Hyphomicrobiaceae", "s__Unclassified_Hyphomicrobiaceae"]}},{"id": "otu882", "metadata": {"taxonomy": ["k__Bacteria", "p__Proteobacteria", "c__Betaproteobacteria", "o__Burkholderiales", "f__Comamonadaceae", "g__Unclassified_Comamonadaceae", "s__Unclassified_Comamonadaceae"]}},{"id": "otu1265", "metadata": {"taxonomy": ["k__Bacteria", "p__Firmicutes", "c__Clostridia", "o__Clostridiales", "f__Ruminococcaceae", "g__Unclassified_Ruminococcaceae", "s__Unclassified_Ruminococcaceae"]}},{"id": "otu4633", "metadata": {"taxonomy": ["k__Bacteria", "p__Proteobacteria", "c__Alphaproteobacteria", "o__Rhizobiales", "f__Unclassified_Rhizobiales", "g__Unclassified_Rhizobiales", "s__Unclassified_Rhizobiales"]}},{"id": "otu4996", "metadata": {"taxonomy": ["k__Bacteria", "p__Proteobacteria", "c__Gammaproteobacteria", "o__Xanthomonadales", "f__Xanthomonadaceae", "g__Dyella", "s__Unclassified_Dyella"]}},{"id": "otu5390", "metadata": {"taxonomy": ["k__Bacteria", "p__Firmicutes", "c__Clostridia", "o__Clostridiales", "f__Lachnospiraceae", "g__Unclassified_Lachnospiraceae", "s__Unclassified_Lachnospiraceae"]}},{"id": "otu5966", "metadata": {"taxonomy": ["k__Bacteria", "p__Proteobacteria", "c__Deltaproteobacteria", "o__Myxococcales", "f__Unclassified_Myxococcales", "g__Unclassified_Myxococcales", "s__Unclassified_Myxococcales"]}},{"id": "otu6002", "metadata": {"taxonomy": ["k__Bacteria", "p__Proteobacteria", "c__Alphaproteobacteria", "o__Rhodospirillales", "f__Rhodospirillaceae", "g__Unclassified_Rhodospirillaceae", "s__Unclassified_Rhodospirillaceae"]}},{"id": "otu6227", "metadata": {"taxonomy": ["k__Bacteria", "p__Firmicutes", "c__Bacilli", "o__Lactobacillales", "f__Carnobacteriaceae", "g__Granulicatella", "s__Unclassified_Granulicatella"]}},{"id": "otu6546", "metadata": {"taxonomy": ["k__Bacteria", "p__Proteobacteria", "c__Alphaproteobacteria", "o__Rhizobiales", "f__Rhizobiaceae", "g__Agrobacterium", "s__Unclassified_Agrobacterium"]}},{"id": "otu6751", "metadata": {"taxonomy": ["k__Bacteria", "p__Bacteroidetes", "c__Bacteroidia", "o__Bacteroidales", "f__Bacteroidaceae", "g__5-7N15", "s__Unclassified_5-7N15"]}},{"id": "otu7198", "metadata": {"taxonomy": ["k__Bacteria", "p__Firmicutes", "c__Clostridia", "o__Clostridiales", "f__Ruminococcaceae", "g__Faecalibacterium", "s__Faecalibacterium_prausnitzii"]}},{"id": "otu7339", "metadata": {"taxonomy": ["k__Bacteria", "p__Firmicutes", "c__Clostridia", "o__Clostridiales", "f__Lachnospiraceae", "g__Unclassified_Lachnospiraceae", "s__Unclassified_Lachnospiraceae"]}},{"id": "otu7837", "metadata": {"taxonomy": ["k__Bacteria", "p__Proteobacteria", "c__Betaproteobacteria", "o__MND1", "f__Unclassified_MND1", "g__Unclassified_MND1", "s__Unclassified_MND1"]}},{"id": "otu8653", "metadata": {"taxonomy": ["k__Bacteria", "p__AD3", "c__ABS-6", "o__Unclassified_ABS-6", "f__Unclassified_ABS-6", "g__Unclassified_ABS-6", "s__Unclassified_ABS-6"]}},{"id": "otu8779", "metadata": {"taxonomy": ["k__Bacteria", "p__Fibrobacteres", "c__Fibrobacteria", "o__Fibrobacterales", "f__Fibrobacteraceae", "g__Fibrobacter", "s__Fibrobacter_succinogenes"]}},{"id": "otu8969", "metadata": {"taxonomy": ["k__Bacteria", "p__Firmicutes", "c__Clostridia", "o__Clostridiales", "f__Lachnospiraceae", "g__Unclassified_Lachnospiraceae", "s__Unclassified_Lachnospiraceae"]}},{"id": "otu9159", "metadata": {"taxonomy": ["k__Bacteria", "p__Proteobacteria", "c__Alphaproteobacteria", "o__Caulobacterales", "f__Caulobacteraceae", "g__Phenylobacterium", "s__Unclassified_Phenylobacterium"]}},{"id": "otu9406", "metadata": {"taxonomy": ["k__Bacteria", "p__Firmicutes", "c__Clostridia", "o__Clostridiales", "f__[Tissierellaceae]", "g__Helcococcus", "s__Unclassified_Helcococcus"]}},{"id": "otu9537", "metadata": {"taxonomy": ["k__Bacteria", "p__WS3", "c__PRR-12", "o__Sediment-1", "f__Unclassified_Sediment-1", "g__Unclassified_Sediment-1", "s__Unclassified_Sediment-1"]}},{"id": "otu10048", "metadata": {"taxonomy": ["k__Bacteria", "p__Proteobacteria", "c__Alphaproteobacteria", "o__Rhodospirillales", "f__Acetobacteraceae", "g__Unclassified_Acetobacteraceae", "s__Unclassified_Acetobacteraceae"]}},{"id": "otu10256", "metadata": {"taxonomy": ["k__Bacteria", "p__Actinobacteria", "c__Actinobacteria", "o__Actinomycetales", "f__Micromonosporaceae", "g__Micromonospora", "s__Micromonospora_carbonacea"]}},{"id": "otu10354", "metadata": {"taxonomy": ["k__Bacteria", "p__Firmicutes", "c__Clostridia", "o__Clostridiales", "f__Unclassified_Clostridiales", "g__Unclassified_Clostridiales", "s__Unclassified_Clostridiales"]}},{"id": "otu10744", "metadata": {"taxonomy": ["k__Bacteria", "p__Actinobacteria", "c__Rubrobacteria", "o__Rubrobacterales", "f__Rubrobacteraceae", "g__Rubrobacter", "s__Unclassified_Rubrobacter"]}},{"id": "otu11441", "metadata": {"taxonomy": ["k__Bacteria", "p__Proteobacteria", "c__Deltaproteobacteria", "o__Myxococcales", "f__Unclassified_Myxococcales", "g__Unclassified_Myxococcales", "s__Unclassified_Myxococcales"]}},{"id": "otu12124", "metadata": {"taxonomy": ["k__Bacteria", "p__Gemmatimonadetes", "c__Gemm-1", "o__Unclassified_Gemm-1", "f__Unclassified_Gemm-1", "g__Unclassified_Gemm-1", "s__Unclassified_Gemm-1"]}},{"id": "otu12183", "metadata": {"taxonomy": ["k__Bacteria", "p__Proteobacteria", "c__Betaproteobacteria", "o__Hydrogenophilales", "f__Hydrogenophilaceae", "g__Thiobacillus", "s__Unclassified_Thiobacillus"]}},{"id": "otu13221", "metadata": {"taxonomy": ["k__Bacteria", "p__Bacteroidetes", "c__Bacteroidia", "o__Bacteroidales", "f__S24-7", "g__Unclassified_S24-7", "s__Unclassified_S24-7"]}},{"id": "otu13243", "metadata": {"taxonomy": ["k__Bacteria", "p__Firmicutes", "c__Clostridia", "o__Clostridiales", "f__Ruminococcaceae", "g__Unclassified_Ruminococcaceae", "s__Unclassified_Ruminococcaceae"]}},{"id": "otu13712", "metadata": {"taxonomy": ["k__Bacteria", "p__Proteobacteria", "c__Epsilonproteobacteria", "o__Campylobacterales", "f__Campylobacteraceae", "g__Campylobacter", "s__Unclassified_Campylobacter"]}},{"id": "otu13920", "metadata": {"taxonomy": ["k__Bacteria", "p__Proteobacteria", "c__Gammaproteobacteria", "o__Xanthomonadales", "f__Sinobacteraceae", "g__Unclassified_Sinobacteraceae", "s__Unclassified_Sinobacteraceae"]}},{"id": "otu14437", "metadata": {"taxonomy": ["k__Bacteria", "p__Cyanobacteria", "c__Oscillatoriophycideae", "o__Chroococcales", "f__Gomphosphaeriaceae", "g__Unclassified_Gomphosphaeriaceae", "s__Unclassified_Gomphosphaeriaceae"]}},{"id": "otu14702", "metadata": {"taxonomy": ["k__Bacteria", "p__Proteobacteria", "c__Epsilonproteobacteria", "o__Campylobacterales", "f__Campylobacteraceae", "g__Campylobacter", "s__Unclassified_Campylobacter"]}},{"id": "otu15292", "metadata": {"taxonomy": ["k__Bacteria", "p__Proteobacteria", "c__Betaproteobacteria", "o__Burkholderiales", "f__Burkholderiaceae", "g__Burkholderia", "s__Unclassified_Burkholderia"]}},{"id": "otu17517", "metadata": {"taxonomy": ["k__Bacteria", "p__Actinobacteria", "c__Actinobacteria", "o__Actinomycetales", "f__Dermabacteraceae", "g__Dermabacter", "s__Unclassified_Dermabacter"]}},{"id": "otu18005", "metadata": {"taxonomy": ["k__Bacteria", "p__Firmicutes", "c__Clostridia", "o__Clostridiales", "f__Christensenellaceae", "g__Unclassified_Christensenellaceae", "s__Unclassified_Christensenellaceae"]}},{"id": "otu18036", "metadata": {"taxonomy": ["k__Bacteria", "p__Firmicutes", "c__Clostridia", "o__Clostridiales", "f__Unclassified_Clostridiales", "g__Unclassified_Clostridiales", "s__Unclassified_Clostridiales"]}},{"id": "otu18815", "metadata": {"taxonomy": ["k__Bacteria", "p__Proteobacteria", "c__Alphaproteobacteria", "o__Sphingomonadales", "f__Sphingomonadaceae", "g__Sphingobium", "s__Unclassified_Sphingobium"]}},{"id": "otu18886", "metadata": {"taxonomy": ["k__Bacteria", "p__Firmicutes", "c__Clostridia", "o__Clostridiales", "f__Lachnospiraceae", "g__Unclassified_Lachnospiraceae", "s__Unclassified_Lachnospiraceae"]}},{"id": "otu19127", "metadata": {"taxonomy": ["k__Bacteria", "p__Firmicutes", "c__Clostridia", "o__Clostridiales", "f__Lachnospiraceae", "g__Unclassified_Lachnospiraceae", "s__Unclassified_Lachnospiraceae"]}},{"id": "otu19609", "metadata": {"taxonomy": ["k__Bacteria", "p__Proteobacteria", "c__Alphaproteobacteria", "o__Rhodospirillales", "f__Acetobacteraceae", "g__Unclassified_Acetobacteraceae", "s__Unclassified_Acetobacteraceae"]}},{"id": "otu19625", "metadata": {"taxonomy": ["k__Bacteria", "p__Firmicutes", "c__Erysipelotrichi", "o__Erysipelotrichales", "f__Erysipelotrichaceae", "g__Bulleidia", "s__Bulleidia_moorei"]}},{"id": "otu19653", "metadata": {"taxonomy": ["k__Bacteria", "p__Firmicutes", "c__Clostridia", "o__Clostridiales", "f__[Tissierellaceae]", "g__Finegoldia", "s__Unclassified_Finegoldia"]}},{"id": "otu20008", "metadata": {"taxonomy": ["k__Bacteria", "p__Firmicutes", "c__Clostridia", "o__Clostridiales", "f__Unclassified_Clostridiales", "g__Unclassified_Clostridiales", "s__Unclassified_Clostridiales"]}},{"id": "otu20772", "metadata": {"taxonomy": ["k__Bacteria", "p__Acidobacteria", "c__Acidobacteria-6", "o__CCU21", "f__Unclassified_CCU21", "g__Unclassified_CCU21", "s__Unclassified_CCU21"]}},{"id": "otu20889", "metadata": {"taxonomy": ["k__Bacteria", "p__Verrucomicrobia", "c__Verruco-5", "o__WCHB1-41", "f__RFP12", "g__Unclassified_RFP12", "s__Unclassified_RFP12"]}},{"id": "otu22201", "metadata": {"taxonomy": ["k__Bacteria", "p__Firmicutes", "c__Clostridia", "o__Clostridiales", "f__Unclassified_Clostridiales", "g__Unclassified_Clostridiales", "s__Unclassified_Clostridiales"]}},{"id": "otu22416", "metadata": {"taxonomy": ["k__Bacteria", "p__Spirochaetes", "c__Spirochaetes", "o__Spirochaetales", "f__Spirochaetaceae", "g__Treponema", "s__Unclassified_Treponema"]}},{"id": "otu23415", "metadata": {"taxonomy": ["k__Bacteria", "p__Firmicutes", "c__Clostridia", "o__Clostridiales", "f__Ruminococcaceae", "g__Unclassified_Ruminococcaceae", "s__Unclassified_Ruminococcaceae"]}},{"id": "otu23523", "metadata": {"taxonomy": ["k__Bacteria", "p__Proteobacteria", "c__Deltaproteobacteria", "o__Myxococcales", "f__Unclassified_Myxococcales", "g__Unclassified_Myxococcales", "s__Unclassified_Myxococcales"]}},{"id": "otu23795", "metadata": {"taxonomy": ["k__Bacteria", "p__Proteobacteria", "c__Deltaproteobacteria", "o__Myxococcales", "f__Unclassified_Myxococcales", "g__Unclassified_Myxococcales", "s__Unclassified_Myxococcales"]}},{"id": "otu1145", "metadata": {"taxonomy": ["k__Bacteria", "p__Proteobacteria", "c__Alphaproteobacteria", "o__Rhodospirillales", "f__Rhodospirillaceae", "g__Unclassified_Rhodospirillaceae", "s__Unclassified_Rhodospirillaceae"]}},{"id": "otu2146", "metadata": {"taxonomy": ["k__Bacteria", "p__Gemmatimonadetes", "c__Gemm-1", "o__Unclassified_Gemm-1", "f__Unclassified_Gemm-1", "g__Unclassified_Gemm-1", "s__Unclassified_Gemm-1"]}},{"id": "otu3166", "metadata": {"taxonomy": ["k__Bacteria", "p__Proteobacteria", "c__Gammaproteobacteria", "o__Pseudomonadales", "f__Moraxellaceae", "g__Acinetobacter", "s__Acinetobacter_johnsonii"]}},{"id": "otu3669", "metadata": {"taxonomy": ["k__Bacteria", "p__Actinobacteria", "c__Actinobacteria", "o__Actinomycetales", "f__Unclassified_Actinomycetales", "g__Unclassified_Actinomycetales", "s__Unclassified_Actinomycetales"]}},{"id": "otu5121", "metadata": {"taxonomy": ["k__Bacteria", "p__Bacteroidetes", "c__Bacteroidia", "o__Bacteroidales", "f__S24-7", "g__Unclassified_S24-7", "s__Unclassified_S24-7"]}},{"id": "otu5206", "metadata": {"taxonomy": ["k__Bacteria", "p__Proteobacteria", "c__Gammaproteobacteria", "o__Pseudomonadales", "f__Moraxellaceae", "g__Acinetobacter", "s__Unclassified_Acinetobacter"]}},{"id": "otu6228", "metadata": {"taxonomy": ["k__Bacteria", "p__Firmicutes", "c__Clostridia", "o__Clostridiales", "f__Ruminococcaceae", "g__Unclassified_Ruminococcaceae", "s__Unclassified_Ruminococcaceae"]}},{"id": "otu6868", "metadata": {"taxonomy": ["k__Bacteria", "p__Proteobacteria", "c__Deltaproteobacteria", "o__Syntrophobacterales", "f__Syntrophobacteraceae", "g__Unclassified_Syntrophobacteraceae", "s__Unclassified_Syntrophobacteraceae"]}},{"id": "otu7562", "metadata": {"taxonomy": ["k__Bacteria", "p__Fusobacteria", "c__Fusobacteriia", "o__Fusobacteriales", "f__Leptotrichiaceae", "g__Unclassified_Leptotrichiaceae", "s__Unclassified_Leptotrichiaceae"]}},{"id": "otu7901", "metadata": {"taxonomy": ["k__Bacteria", "p__Acidobacteria", "c__DA052", "o__Ellin6513", "f__Unclassified_Ellin6513", "g__Unclassified_Ellin6513", "s__Unclassified_Ellin6513"]}},{"id": "otu8007", "metadata": {"taxonomy": ["k__Bacteria", "p__Firmicutes", "c__Clostridia", "o__Clostridiales", "f__Veillonellaceae", "g__Phascolarctobacterium", "s__Unclassified_Phascolarctobacterium"]}},{"id": "otu8526", "metadata": {"taxonomy": ["k__Bacteria", "p__Proteobacteria", "c__Deltaproteobacteria", "o__NB1-j", "f__Unclassified_NB1-j", "g__Unclassified_NB1-j", "s__Unclassified_NB1-j"]}},{"id": "otu8695", "metadata": {"taxonomy": ["k__Bacteria", "p__Bacteroidetes", "c__Flavobacteriia", "o__Flavobacteriales", "f__Flavobacteriaceae", "g__Flavobacterium", "s__Flavobacterium_succinicans"]}},{"id": "otu8848", "metadata": {"taxonomy": ["k__Bacteria", "p__Bacteroidetes", "c__[Saprospirae]", "o__[Saprospirales]", "f__Chitinophagaceae", "g__Sediminibacterium", "s__Unclassified_Sediminibacterium"]}},{"id": "otu8950", "metadata": {"taxonomy": ["k__Bacteria", "p__Bacteroidetes", "c__Bacteroidia", "o__Bacteroidales", "f__Unclassified_Bacteroidales", "g__Unclassified_Bacteroidales", "s__Unclassified_Bacteroidales"]}},{"id": "otu9373", "metadata": {"taxonomy": ["k__Bacteria", "p__Firmicutes", "c__Clostridia", "o__Clostridiales", "f__Unclassified_Clostridiales", "g__Unclassified_Clostridiales", "s__Unclassified_Clostridiales"]}},{"id": "otu9827", "metadata": {"taxonomy": ["k__Bacteria", "p__Actinobacteria", "c__Actinobacteria", "o__Actinomycetales", "f__Corynebacteriaceae", "g__Corynebacterium", "s__Unclassified_Corynebacterium"]}},{"id": "otu11292", "metadata": {"taxonomy": ["k__Bacteria", "p__Bacteroidetes", "c__Bacteroidia", "o__Bacteroidales", "f__Unclassified_Bacteroidales", "g__Unclassified_Bacteroidales", "s__Unclassified_Bacteroidales"]}},{"id": "otu12312", "metadata": {"taxonomy": ["k__Bacteria", "p__Proteobacteria", "c__Betaproteobacteria", "o__Unclassified_Betaproteobacteria", "f__Unclassified_Betaproteobacteria", "g__Unclassified_Betaproteobacteria", "s__Unclassified_Betaproteobacteria"]}},{"id": "otu12718", "metadata": {"taxonomy": ["k__Bacteria", "p__Firmicutes", "c__Clostridia", "o__Clostridiales", "f__Ruminococcaceae", "g__Ruminococcus", "s__Unclassified_Ruminococcus"]}},{"id": "otu13474", "metadata": {"taxonomy": ["k__Bacteria", "p__Acidobacteria", "c__Acidobacteria-6", "o__iii1-15", "f__mb2424", "g__Unclassified_mb2424", "s__Unclassified_mb2424"]}},{"id": "otu14334", "metadata": {"taxonomy": ["k__Bacteria", "p__Firmicutes", "c__Clostridia", "o__Clostridiales", "f__Unclassified_Clostridiales", "g__Unclassified_Clostridiales", "s__Unclassified_Clostridiales"]}},{"id": "otu14363", "metadata": {"taxonomy": ["k__Bacteria", "p__Acidobacteria", "c__Solibacteres", "o__Solibacterales", "f__Solibacteraceae", "g__Candidatus_Solibacter", "s__Unclassified_Candidatus_Solibacter"]}},{"id": "otu14800", "metadata": {"taxonomy": ["k__Bacteria", "p__Proteobacteria", "c__Betaproteobacteria", "o__Burkholderiales", "f__Comamonadaceae", "g__Unclassified_Comamonadaceae", "s__Unclassified_Comamonadaceae"]}},{"id": "otu15367", "metadata": {"taxonomy": ["k__Bacteria", "p__Firmicutes", "c__Clostridia", "o__Clostridiales", "f__Ruminococcaceae", "g__Unclassified_Ruminococcaceae", "s__Unclassified_Ruminococcaceae"]}},{"id": "otu15569", "metadata": {"taxonomy": ["k__Bacteria", "p__Bacteroidetes", "c__Bacteroidia", "o__Bacteroidales", "f__Rikenellaceae", "g__Unclassified_Rikenellaceae", "s__Unclassified_Rikenellaceae"]}},{"id": "otu16191", "metadata": {"taxonomy": ["k__Bacteria", "p__Firmicutes", "c__Bacilli", "o__Lactobacillales", "f__Lactobacillaceae", "g__Lactobacillus", "s__Unclassified_Lactobacillus"]}},{"id": "otu18473", "metadata": {"taxonomy": ["k__Bacteria", "p__Fusobacteria", "c__Fusobacteriia", "o__Fusobacteriales", "f__Leptotrichiaceae", "g__Unclassified_Leptotrichiaceae", "s__Unclassified_Leptotrichiaceae"]}},{"id": "otu18560", "metadata": {"taxonomy": ["k__Bacteria", "p__Actinobacteria", "c__Thermoleophilia", "o__Solirubrobacterales", "f__Unclassified_Solirubrobacterales", "g__Unclassified_Solirubrobacterales", "s__Unclassified_Solirubrobacterales"]}},{"id": "otu18915", "metadata": {"taxonomy": ["k__Bacteria", "p__Acidobacteria", "c__RB25", "o__Unclassified_RB25", "f__Unclassified_RB25", "g__Unclassified_RB25", "s__Unclassified_RB25"]}},{"id": "otu19490", "metadata": {"taxonomy": ["k__Bacteria", "p__Proteobacteria", "c__Alphaproteobacteria", "o__Rhizobiales", "f__Bradyrhizobiaceae", "g__Unclassified_Bradyrhizobiaceae", "s__Unclassified_Bradyrhizobiaceae"]}},{"id": "otu20578", "metadata": {"taxonomy": ["k__Bacteria", "p__Acidobacteria", "c__Acidobacteria-6", "o__iii1-15", "f__Unclassified_iii1-15", "g__Unclassified_iii1-15", "s__Unclassified_iii1-15"]}},{"id": "otu20977", "metadata": {"taxonomy": ["k__Bacteria", "p__Acidobacteria", "c__Acidobacteriia", "o__Acidobacteriales", "f__Koribacteraceae", "g__Unclassified_Koribacteraceae", "s__Unclassified_Koribacteraceae"]}},{"id": "otu21248", "metadata": {"taxonomy": ["k__Bacteria", "p__Firmicutes", "c__Clostridia", "o__Clostridiales", "f__Ruminococcaceae", "g__Unclassified_Ruminococcaceae", "s__Unclassified_Ruminococcaceae"]}},{"id": "otu22211", "metadata": {"taxonomy": ["k__Bacteria", "p__Firmicutes", "c__Bacilli", "o__Bacillales", "f__Bacillaceae", "g__Bacillus", "s__Unclassified_Bacillus"]}},{"id": "otu22781", "metadata": {"taxonomy": ["k__Bacteria", "p__Chloroflexi", "c__Chloroflexi", "o__AKIW781", "f__Unclassified_AKIW781", "g__Unclassified_AKIW781", "s__Unclassified_AKIW781"]}},{"id": "otu22875", "metadata": {"taxonomy": ["k__Bacteria", "p__Proteobacteria", "c__Alphaproteobacteria", "o__Rhodospirillales", "f__Acetobacteraceae", "g__Unclassified_Acetobacteraceae", "s__Unclassified_Acetobacteraceae"]}},{"id": "otu23778", "metadata": {"taxonomy": ["k__Bacteria", "p__Proteobacteria", "c__Alphaproteobacteria", "o__Rhizobiales", "f__Hyphomicrobiaceae", "g__Pedomicrobium", "s__Pedomicrobium_australicum"]}},{"id": "otu66", "metadata": {"taxonomy": ["k__Bacteria", "p__Firmicutes", "c__Clostridia", "o__Clostridiales", "f__Ruminococcaceae", "g__Unclassified_Ruminococcaceae", "s__Unclassified_Ruminococcaceae"]}},{"id": "otu603", "metadata": {"taxonomy": ["k__Bacteria", "p__Actinobacteria", "c__Actinobacteria", "o__Bifidobacteriales", "f__Bifidobacteriaceae", "g__Bifidobacterium", "s__Unclassified_Bifidobacterium"]}},{"id": "otu638", "metadata": {"taxonomy": ["k__Bacteria", "p__WS3", "c__PRR-12", "o__Sediment-1", "f__Unclassified_Sediment-1", "g__Unclassified_Sediment-1", "s__Unclassified_Sediment-1"]}},{"id": "otu860", "metadata": {"taxonomy": ["k__Bacteria", "p__Firmicutes", "c__Clostridia", "o__Clostridiales", "f__Unclassified_Clostridiales", "g__Unclassified_Clostridiales", "s__Unclassified_Clostridiales"]}},{"id": "otu2084", "metadata": {"taxonomy": ["k__Bacteria", "p__Firmicutes", "c__Clostridia", "o__Clostridiales", "f__Unclassified_Clostridiales", "g__Unclassified_Clostridiales", "s__Unclassified_Clostridiales"]}},{"id": "otu3232", "metadata": {"taxonomy": ["k__Bacteria", "p__Acidobacteria", "c__DA052", "o__Ellin6513", "f__Unclassified_Ellin6513", "g__Unclassified_Ellin6513", "s__Unclassified_Ellin6513"]}},{"id": "otu3383", "metadata": {"taxonomy": ["k__Bacteria", "p__Bacteroidetes", "c__Bacteroidia", "o__Bacteroidales", "f__S24-7", "g__Unclassified_S24-7", "s__Unclassified_S24-7"]}},{"id": "otu3595", "metadata": {"taxonomy": ["k__Bacteria", "p__Proteobacteria", "c__Alphaproteobacteria", "o__Sphingomonadales", "f__Sphingomonadaceae", "g__Kaistobacter", "s__Unclassified_Kaistobacter"]}},{"id": "otu3623", "metadata": {"taxonomy": ["k__Bacteria", "p__Gemmatimonadetes", "c__Gemmatimonadetes", "o__Gemmatimonadales", "f__Ellin5301", "g__Unclassified_Ellin5301", "s__Unclassified_Ellin5301"]}},{"id": "otu4037", "metadata": {"taxonomy": ["k__Bacteria", "p__Acidobacteria", "c__Acidobacteria-6", "o__iii1-15", "f__mb2424", "g__Unclassified_mb2424", "s__Unclassified_mb2424"]}},{"id": "otu4933", "metadata": {"taxonomy": ["k__Bacteria", "p__Firmicutes", "c__Bacilli", "o__Bacillales", "f__[Thermicanaceae]", "g__Thermicanus", "s__Unclassified_Thermicanus"]}},{"id": "otu5019", "metadata": {"taxonomy": ["k__Bacteria", "p__Bacteroidetes", "c__Bacteroidia", "o__Bacteroidales", "f__BA008", "g__Unclassified_BA008", "s__Unclassified_BA008"]}},{"id": "otu5272", "metadata": {"taxonomy": ["k__Bacteria", "p__Chloroflexi", "c__Anaerolineae", "o__S0208", "f__Unclassified_S0208", "g__Unclassified_S0208", "s__Unclassified_S0208"]}},{"id": "otu5399", "metadata": {"taxonomy": ["k__Bacteria", "p__Proteobacteria", "c__Deltaproteobacteria", "o__Desulfuromonadales", "f__Geobacteraceae", "g__Geobacter", "s__Unclassified_Geobacter"]}},{"id": "otu5776", "metadata": {"taxonomy": ["k__Bacteria", "p__Proteobacteria", "c__Alphaproteobacteria", "o__Rhizobiales", "f__Unclassified_Rhizobiales", "g__Unclassified_Rhizobiales", "s__Unclassified_Rhizobiales"]}},{"id": "otu6057", "metadata": {"taxonomy": ["k__Bacteria", "p__Firmicutes", "c__Bacilli", "o__Bacillales", "f__Bacillaceae", "g__Unclassified_Bacillaceae", "s__Unclassified_Bacillaceae"]}},{"id": "otu6158", "metadata": {"taxonomy": ["k__Bacteria", "p__Gemmatimonadetes", "c__Gemmatimonadetes", "o__Unclassified_Gemmatimonadetes", "f__Unclassified_Gemmatimonadetes", "g__Unclassified_Gemmatimonadetes", "s__Unclassified_Gemmatimonadetes"]}},{"id": "otu7722", "metadata": {"taxonomy": ["k__Bacteria", "p__Tenericutes", "c__Mollicutes", "o__Unclassified_Mollicutes", "f__Unclassified_Mollicutes", "g__Unclassified_Mollicutes", "s__Unclassified_Mollicutes"]}},{"id": "otu7825", "metadata": {"taxonomy": ["k__Bacteria", "p__Bacteroidetes", "c__Bacteroidia", "o__Bacteroidales", "f__Unclassified_Bacteroidales", "g__Unclassified_Bacteroidales", "s__Unclassified_Bacteroidales"]}},{"id": "otu8122", "metadata": {"taxonomy": ["k__Bacteria", "p__Proteobacteria", "c__Deltaproteobacteria", "o__Myxococcales", "f__Haliangiaceae", "g__Unclassified_Haliangiaceae", "s__Unclassified_Haliangiaceae"]}},{"id": "otu9217", "metadata": {"taxonomy": ["k__Bacteria", "p__Actinobacteria", "c__Actinobacteria", "o__Actinomycetales", "f__Nocardioidaceae", "g__Kribbella", "s__Unclassified_Kribbella"]}},{"id": "otu9575", "metadata": {"taxonomy": ["k__Bacteria", "p__Proteobacteria", "c__Gammaproteobacteria", "o__Xanthomonadales", "f__Sinobacteraceae", "g__Unclassified_Sinobacteraceae", "s__Unclassified_Sinobacteraceae"]}},{"id": "otu9789", "metadata": {"taxonomy": ["k__Bacteria", "p__Actinobacteria", "c__Actinobacteria", "o__Actinomycetales", "f__Corynebacteriaceae", "g__Corynebacterium", "s__Unclassified_Corynebacterium"]}},{"id": "otu9811", "metadata": {"taxonomy": ["k__Bacteria", "p__Proteobacteria", "c__Gammaproteobacteria", "o__Enterobacteriales", "f__Enterobacteriaceae", "g__Unclassified_Enterobacteriaceae", "s__Unclassified_Enterobacteriaceae"]}},{"id": "otu13294", "metadata": {"taxonomy": ["k__Bacteria", "p__Proteobacteria", "c__Alphaproteobacteria", "o__Sphingomonadales", "f__Sphingomonadaceae", "g__Kaistobacter", "s__Unclassified_Kaistobacter"]}},{"id": "otu14392", "metadata": {"taxonomy": ["k__Bacteria", "p__Actinobacteria", "c__Actinobacteria", "o__Actinomycetales", "f__Nocardioidaceae", "g__Unclassified_Nocardioidaceae", "s__Unclassified_Nocardioidaceae"]}},{"id": "otu14478", "metadata": {"taxonomy": ["k__Bacteria", "p__Proteobacteria", "c__Alphaproteobacteria", "o__Rhodospirillales", "f__Rhodospirillaceae", "g__Unclassified_Rhodospirillaceae", "s__Unclassified_Rhodospirillaceae"]}},{"id": "otu14551", "metadata": {"taxonomy": ["k__Bacteria", "p__Bacteroidetes", "c__Bacteroidia", "o__Bacteroidales", "f__S24-7", "g__Unclassified_S24-7", "s__Unclassified_S24-7"]}},{"id": "otu14979", "metadata": {"taxonomy": ["k__Bacteria", "p__Proteobacteria", "c__Gammaproteobacteria", "o__Pseudomonadales", "f__Moraxellaceae", "g__Acinetobacter", "s__Acinetobacter_johnsonii"]}},{"id": "otu15084", "metadata": {"taxonomy": ["k__Bacteria", "p__Bacteroidetes", "c__Bacteroidia", "o__Bacteroidales", "f__Rikenellaceae", "g__Unclassified_Rikenellaceae", "s__Unclassified_Rikenellaceae"]}},{"id": "otu15270", "metadata": {"taxonomy": ["k__Bacteria", "p__Proteobacteria", "c__Alphaproteobacteria", "o__Sphingomonadales", "f__Sphingomonadaceae", "g__Unclassified_Sphingomonadaceae", "s__Unclassified_Sphingomonadaceae"]}},{"id": "otu16624", "metadata": {"taxonomy": ["k__Bacteria", "p__Gemmatimonadetes", "c__Gemmatimonadetes", "o__N1423WL", "f__Unclassified_N1423WL", "g__Unclassified_N1423WL", "s__Unclassified_N1423WL"]}},{"id": "otu17146", "metadata": {"taxonomy": ["k__Bacteria", "p__Chloroflexi", "c__Gitt-GS-136", "o__Unclassified_Gitt-GS-136", "f__Unclassified_Gitt-GS-136", "g__Unclassified_Gitt-GS-136", "s__Unclassified_Gitt-GS-136"]}},{"id": "otu17802", "metadata": {"taxonomy": ["k__Bacteria", "p__Firmicutes", "c__Clostridia", "o__Clostridiales", "f__Unclassified_Clostridiales", "g__Unclassified_Clostridiales", "s__Unclassified_Clostridiales"]}},{"id": "otu19270", "metadata": {"taxonomy": ["k__Bacteria", "p__Firmicutes", "c__Clostridia", "o__Clostridiales", "f__Ruminococcaceae", "g__Unclassified_Ruminococcaceae", "s__Unclassified_Ruminococcaceae"]}},{"id": "otu19477", "metadata": {"taxonomy": ["k__Bacteria", "p__Proteobacteria", "c__Alphaproteobacteria", "o__Rhizobiales", "f__Hyphomicrobiaceae", "g__Unclassified_Hyphomicrobiaceae", "s__Unclassified_Hyphomicrobiaceae"]}},{"id": "otu20016", "metadata": {"taxonomy": ["k__Bacteria", "p__Proteobacteria", "c__Deltaproteobacteria", "o__MBNT15", "f__Unclassified_MBNT15", "g__Unclassified_MBNT15", "s__Unclassified_MBNT15"]}},{"id": "otu21160", "metadata": {"taxonomy": ["k__Bacteria", "p__Bacteroidetes", "c__Bacteroidia", "o__Bacteroidales", "f__Rikenellaceae", "g__Unclassified_Rikenellaceae", "s__Unclassified_Rikenellaceae"]}},{"id": "otu21930", "metadata": {"taxonomy": ["k__Bacteria", "p__Gemmatimonadetes", "c__Gemm-1", "o__Unclassified_Gemm-1", "f__Unclassified_Gemm-1", "g__Unclassified_Gemm-1", "s__Unclassified_Gemm-1"]}},{"id": "otu22266", "metadata": {"taxonomy": ["k__Bacteria", "p__Bacteroidetes", "c__Flavobacteriia", "o__Flavobacteriales", "f__[Weeksellaceae]", "g__Chryseobacterium", "s__Unclassified_Chryseobacterium"]}},{"id": "otu22349", "metadata": {"taxonomy": ["k__Bacteria", "p__Firmicutes", "c__Clostridia", "o__Clostridiales", "f__Ruminococcaceae", "g__Unclassified_Ruminococcaceae", "s__Unclassified_Ruminococcaceae"]}},{"id": "otu22679", "metadata": {"taxonomy": ["k__Bacteria", "p__Gemmatimonadetes", "c__Gemmatimonadetes", "o__Gemmatimonadales", "f__Ellin5301", "g__Unclassified_Ellin5301", "s__Unclassified_Ellin5301"]}},{"id": "otu22957", "metadata": {"taxonomy": ["k__Bacteria", "p__Proteobacteria", "c__Gammaproteobacteria", "o__Pseudomonadales", "f__Moraxellaceae", "g__Unclassified_Moraxellaceae", "s__Unclassified_Moraxellaceae"]}},{"id": "otu23178", "metadata": {"taxonomy": ["k__Bacteria", "p__Bacteroidetes", "c__[Saprospirae]", "o__[Saprospirales]", "f__Chitinophagaceae", "g__Sediminibacterium", "s__Unclassified_Sediminibacterium"]}},{"id": "otu23701", "metadata": {"taxonomy": ["k__Bacteria", "p__Firmicutes", "c__Clostridia", "o__Clostridiales", "f__Ruminococcaceae", "g__Unclassified_Ruminococcaceae", "s__Unclassified_Ruminococcaceae"]}},{"id": "otu230", "metadata": {"taxonomy": ["k__Bacteria", "p__Firmicutes", "c__Bacilli", "o__Bacillales", "f__Bacillaceae", "g__Anoxybacillus", "s__Anoxybacillus_kestanbolensis"]}},{"id": "otu237", "metadata": {"taxonomy": ["k__Bacteria", "p__Proteobacteria", "c__Gammaproteobacteria", "o__Xanthomonadales", "f__Xanthomonadaceae", "g__Unclassified_Xanthomonadaceae", "s__Unclassified_Xanthomonadaceae"]}},{"id": "otu1382", "metadata": {"taxonomy": ["k__Bacteria", "p__Bacteroidetes", "c__Bacteroidia", "o__Bacteroidales", "f__S24-7", "g__Unclassified_S24-7", "s__Unclassified_S24-7"]}},{"id": "otu1543", "metadata": {"taxonomy": ["k__Bacteria", "p__Firmicutes", "c__Clostridia", "o__Clostridiales", "f__Ruminococcaceae", "g__Unclassified_Ruminococcaceae", "s__Unclassified_Ruminococcaceae"]}},{"id": "otu2429", "metadata": {"taxonomy": ["k__Bacteria", "p__Firmicutes", "c__Erysipelotrichi", "o__Erysipelotrichales", "f__Erysipelotrichaceae", "g__Allobaculum", "s__Unclassified_Allobaculum"]}},{"id": "otu2958", "metadata": {"taxonomy": ["k__Bacteria", "p__Proteobacteria", "c__Gammaproteobacteria", "o__Xanthomonadales", "f__Sinobacteraceae", "g__Unclassified_Sinobacteraceae", "s__Unclassified_Sinobacteraceae"]}},{"id": "otu3517", "metadata": {"taxonomy": ["k__Bacteria", "p__Firmicutes", "c__Clostridia", "o__Clostridiales", "f__Unclassified_Clostridiales", "g__Unclassified_Clostridiales", "s__Unclassified_Clostridiales"]}},{"id": "otu3602", "metadata": {"taxonomy": ["k__Bacteria", "p__Firmicutes", "c__Clostridia", "o__Clostridiales", "f__Clostridiaceae", "g__Unclassified_Clostridiaceae", "s__Unclassified_Clostridiaceae"]}},{"id": "otu3773", "metadata": {"taxonomy": ["k__Bacteria", "p__Proteobacteria", "c__Alphaproteobacteria", "o__Unclassified_Alphaproteobacteria", "f__Unclassified_Alphaproteobacteria", "g__Unclassified_Alphaproteobacteria", "s__Unclassified_Alphaproteobacteria"]}},{"id": "otu4748", "metadata": {"taxonomy": ["k__Bacteria", "p__Actinobacteria", "c__Acidimicrobiia", "o__Acidimicrobiales", "f__Unclassified_Acidimicrobiales", "g__Unclassified_Acidimicrobiales", "s__Unclassified_Acidimicrobiales"]}},{"id": "otu4848", "metadata": {"taxonomy": ["k__Bacteria", "p__Planctomycetes", "c__Planctomycetia", "o__Gemmatales", "f__Gemmataceae", "g__Unclassified_Gemmataceae", "s__Unclassified_Gemmataceae"]}},{"id": "otu8334", "metadata": {"taxonomy": ["k__Bacteria", "p__Chloroflexi", "c__Anaerolineae", "o__SBR1031", "f__A4b", "g__Unclassified_A4b", "s__Unclassified_A4b"]}},{"id": "otu8553", "metadata": {"taxonomy": ["k__Bacteria", "p__Proteobacteria", "c__Gammaproteobacteria", "o__Pseudomonadales", "f__Moraxellaceae", "g__Acinetobacter", "s__Unclassified_Acinetobacter"]}},{"id": "otu8682", "metadata": {"taxonomy": ["k__Bacteria", "p__Firmicutes", "c__Bacilli", "o__Bacillales", "f__Bacillaceae", "g__Bacillus", "s__Unclassified_Bacillus"]}},{"id": "otu9548", "metadata": {"taxonomy": ["k__Bacteria", "p__Firmicutes", "c__Bacilli", "o__Bacillales", "f__Bacillaceae", "g__Bacillus", "s__Unclassified_Bacillus"]}},{"id": "otu9808", "metadata": {"taxonomy": ["k__Bacteria", "p__Proteobacteria", "c__Alphaproteobacteria", "o__Rhizobiales", "f__Methylocystaceae", "g__Methylosinus", "s__Unclassified_Methylosinus"]}},{"id": "otu11151", "metadata": {"taxonomy": ["k__Bacteria", "p__Fusobacteria", "c__Fusobacteriia", "o__Fusobacteriales", "f__Leptotrichiaceae", "g__Unclassified_Leptotrichiaceae", "s__Unclassified_Leptotrichiaceae"]}},{"id": "otu11179", "metadata": {"taxonomy": ["k__Bacteria", "p__Firmicutes", "c__Clostridia", "o__Clostridiales", "f__Ruminococcaceae", "g__Unclassified_Ruminococcaceae", "s__Unclassified_Ruminococcaceae"]}},{"id": "otu11757", "metadata": {"taxonomy": ["k__Bacteria", "p__Firmicutes", "c__Clostridia", "o__Clostridiales", "f__Ruminococcaceae", "g__Unclassified_Ruminococcaceae", "s__Unclassified_Ruminococcaceae"]}},{"id": "otu12491", "metadata": {"taxonomy": ["k__Bacteria", "p__Proteobacteria", "c__Deltaproteobacteria", "o__Myxococcales", "f__Unclassified_Myxococcales", "g__Unclassified_Myxococcales", "s__Unclassified_Myxococcales"]}},{"id": "otu12498", "metadata": {"taxonomy": ["k__Bacteria", "p__Actinobacteria", "c__Actinobacteria", "o__Actinomycetales", "f__Micromonosporaceae", "g__Unclassified_Micromonosporaceae", "s__Unclassified_Micromonosporaceae"]}},{"id": "otu12505", "metadata": {"taxonomy": ["k__Bacteria", "p__Proteobacteria", "c__Alphaproteobacteria", "o__Rhizobiales", "f__Hyphomicrobiaceae", "g__Devosia", "s__Unclassified_Devosia"]}},{"id": "otu12614", "metadata": {"taxonomy": ["k__Bacteria", "p__Firmicutes", "c__Bacilli", "o__Lactobacillales", "f__Carnobacteriaceae", "g__Unclassified_Carnobacteriaceae", "s__Unclassified_Carnobacteriaceae"]}},{"id": "otu12880", "metadata": {"taxonomy": ["k__Bacteria", "p__Proteobacteria", "c__Alphaproteobacteria", "o__Sphingomonadales", "f__Sphingomonadaceae", "g__Unclassified_Sphingomonadaceae", "s__Unclassified_Sphingomonadaceae"]}},{"id": "otu12987", "metadata": {"taxonomy": ["k__Bacteria", "p__Firmicutes", "c__Clostridia", "o__Clostridiales", "f__[Tissierellaceae]", "g__Unclassified_[Tissierellaceae]", "s__Unclassified_[Tissierellaceae]"]}},{"id": "otu13138", "metadata": {"taxonomy": ["k__Bacteria", "p__Firmicutes", "c__Clostridia", "o__Clostridiales", "f__Unclassified_Clostridiales", "g__Unclassified_Clostridiales", "s__Unclassified_Clostridiales"]}},{"id": "otu13228", "metadata": {"taxonomy": ["k__Bacteria", "p__Proteobacteria", "c__Deltaproteobacteria", "o__Desulfovibrionales", "f__Desulfovibrionaceae", "g__Desulfovibrio", "s__Unclassified_Desulfovibrio"]}},{"id": "otu13392", "metadata": {"taxonomy": ["k__Bacteria", "p__Acidobacteria", "c__Solibacteres", "o__Solibacterales", "f__Unclassified_Solibacterales", "g__Unclassified_Solibacterales", "s__Unclassified_Solibacterales"]}},{"id": "otu13498", "metadata": {"taxonomy": ["k__Bacteria", "p__Acidobacteria", "c__[Chloracidobacteria]", "o__DS-100", "f__Unclassified_DS-100", "g__Unclassified_DS-100", "s__Unclassified_DS-100"]}},{"id": "otu13725", "metadata": {"taxonomy": ["k__Bacteria", "p__Firmicutes", "c__Bacilli", "o__Bacillales", "f__Planococcaceae", "g__Lysinibacillus", "s__Lysinibacillus_boronitolerans"]}},{"id": "otu13814", "metadata": {"taxonomy": ["k__Bacteria", "p__Firmicutes", "c__Clostridia", "o__Clostridiales", "f__Christensenellaceae", "g__Unclassified_Christensenellaceae", "s__Unclassified_Christensenellaceae"]}},{"id": "otu15780", "metadata": {"taxonomy": ["k__Bacteria", "p__Firmicutes", "c__Clostridia", "o__Clostridiales", "f__Unclassified_Clostridiales", "g__Unclassified_Clostridiales", "s__Unclassified_Clostridiales"]}},{"id": "otu15947", "metadata": {"taxonomy": ["k__Bacteria", "p__Firmicutes", "c__Clostridia", "o__Clostridiales", "f__[Tissierellaceae]", "g__Helcococcus", "s__Unclassified_Helcococcus"]}},{"id": "otu16556", "metadata": {"taxonomy": ["k__Bacteria", "p__Actinobacteria", "c__Actinobacteria", "o__Actinomycetales", "f__Micrococcaceae", "g__Kocuria", "s__Unclassified_Kocuria"]}},{"id": "otu16692", "metadata": {"taxonomy": ["k__Bacteria", "p__Firmicutes", "c__Clostridia", "o__Clostridiales", "f__Unclassified_Clostridiales", "g__Unclassified_Clostridiales", "s__Unclassified_Clostridiales"]}},{"id": "otu16712", "metadata": {"taxonomy": ["k__Bacteria", "p__Tenericutes", "c__Mollicutes", "o__RF39", "f__Unclassified_RF39", "g__Unclassified_RF39", "s__Unclassified_RF39"]}},{"id": "otu17924", "metadata": {"taxonomy": ["k__Bacteria", "p__Proteobacteria", "c__Deltaproteobacteria", "o__Myxococcales", "f__Unclassified_Myxococcales", "g__Unclassified_Myxococcales", "s__Unclassified_Myxococcales"]}},{"id": "otu18151", "metadata": {"taxonomy": ["k__Bacteria", "p__Firmicutes", "c__Clostridia", "o__Clostridiales", "f__Lachnospiraceae", "g__Unclassified_Lachnospiraceae", "s__Unclassified_Lachnospiraceae"]}},{"id": "otu18457", "metadata": {"taxonomy": ["k__Bacteria", "p__Acidobacteria", "c__Acidobacteria-6", "o__iii1-15", "f__Unclassified_iii1-15", "g__Unclassified_iii1-15", "s__Unclassified_iii1-15"]}},{"id": "otu18659", "metadata": {"taxonomy": ["k__Bacteria", "p__Firmicutes", "c__Clostridia", "o__Clostridiales", "f__[Mogibacteriaceae]", "g__Unclassified_[Mogibacteriaceae]", "s__Unclassified_[Mogibacteriaceae]"]}},{"id": "otu19155", "metadata": {"taxonomy": ["k__Bacteria", "p__Actinobacteria", "c__Actinobacteria", "o__Actinomycetales", "f__Streptomycetaceae", "g__Streptomyces", "s__Unclassified_Streptomyces"]}},{"id": "otu19801", "metadata": {"taxonomy": ["k__Bacteria", "p__Firmicutes", "c__Clostridia", "o__Clostridiales", "f__Ruminococcaceae", "g__Unclassified_Ruminococcaceae", "s__Unclassified_Ruminococcaceae"]}},{"id": "otu21756", "metadata": {"taxonomy": ["k__Bacteria", "p__Fusobacteria", "c__Fusobacteriia", "o__Fusobacteriales", "f__Leptotrichiaceae", "g__Unclassified_Leptotrichiaceae", "s__Unclassified_Leptotrichiaceae"]}},{"id": "otu21901", "metadata": {"taxonomy": ["k__Bacteria", "p__Firmicutes", "c__Erysipelotrichi", "o__Erysipelotrichales", "f__Erysipelotrichaceae", "g__Unclassified_Erysipelotrichaceae", "s__Unclassified_Erysipelotrichaceae"]}},{"id": "otu22911", "metadata": {"taxonomy": ["k__Bacteria", "p__Bacteroidetes", "c__Bacteroidia", "o__Bacteroidales", "f__Porphyromonadaceae", "g__Parabacteroides", "s__Unclassified_Parabacteroides"]}},{"id": "otu23034", "metadata": {"taxonomy": ["k__Bacteria", "p__Proteobacteria", "c__Betaproteobacteria", "o__Burkholderiales", "f__Comamonadaceae", "g__Unclassified_Comamonadaceae", "s__Unclassified_Comamonadaceae"]}},{"id": "otu23567", "metadata": {"taxonomy": ["k__Bacteria", "p__Firmicutes", "c__Clostridia", "o__Clostridiales", "f__Ruminococcaceae", "g__Unclassified_Ruminococcaceae", "s__Unclassified_Ruminococcaceae"]}},{"id": "otu169", "metadata": {"taxonomy": ["k__Bacteria", "p__Firmicutes", "c__Clostridia", "o__Clostridiales", "f__Ruminococcaceae", "g__Unclassified_Ruminococcaceae", "s__Unclassified_Ruminococcaceae"]}},{"id": "otu1497", "metadata": {"taxonomy": ["k__Bacteria", "p__Actinobacteria", "c__Thermoleophilia", "o__Gaiellales", "f__Gaiellaceae", "g__Unclassified_Gaiellaceae", "s__Unclassified_Gaiellaceae"]}},{"id": "otu1535", "metadata": {"taxonomy": ["k__Bacteria", "p__Elusimicrobia", "c__Elusimicrobia", "o__Elusimicrobiales", "f__Elusimicrobiaceae", "g__Unclassified_Elusimicrobiaceae", "s__Unclassified_Elusimicrobiaceae"]}},{"id": "otu1886", "metadata": {"taxonomy": ["k__Bacteria", "p__Firmicutes", "c__Clostridia", "o__Clostridiales", "f__Ruminococcaceae", "g__Unclassified_Ruminococcaceae", "s__Unclassified_Ruminococcaceae"]}},{"id": "otu2012", "metadata": {"taxonomy": ["k__Bacteria", "p__Proteobacteria", "c__Alphaproteobacteria", "o__Caulobacterales", "f__Caulobacteraceae", "g__Unclassified_Caulobacteraceae", "s__Unclassified_Caulobacteraceae"]}},{"id": "otu2218", "metadata": {"taxonomy": ["k__Bacteria", "p__Proteobacteria", "c__Alphaproteobacteria", "o__Rhizobiales", "f__Hyphomicrobiaceae", "g__Devosia", "s__Unclassified_Devosia"]}},{"id": "otu2588", "metadata": {"taxonomy": ["k__Bacteria", "p__Chloroflexi", "c__Thermomicrobia", "o__JG30-KF-CM45", "f__Unclassified_JG30-KF-CM45", "g__Unclassified_JG30-KF-CM45", "s__Unclassified_JG30-KF-CM45"]}},{"id": "otu3336", "metadata": {"taxonomy": ["k__Bacteria", "p__Acidobacteria", "c__DA052", "o__Ellin6513", "f__Unclassified_Ellin6513", "g__Unclassified_Ellin6513", "s__Unclassified_Ellin6513"]}},{"id": "otu3544", "metadata": {"taxonomy": ["k__Bacteria", "p__Proteobacteria", "c__Gammaproteobacteria", "o__Pseudomonadales", "f__Moraxellaceae", "g__Moraxella", "s__Unclassified_Moraxella"]}},{"id": "otu3890", "metadata": {"taxonomy": ["k__Bacteria", "p__Firmicutes", "c__Clostridia", "o__Clostridiales", "f__Unclassified_Clostridiales", "g__Unclassified_Clostridiales", "s__Unclassified_Clostridiales"]}},{"id": "otu3977", "metadata": {"taxonomy": ["k__Bacteria", "p__Chloroflexi", "c__Anaerolineae", "o__SBR1031", "f__A4b", "g__Unclassified_A4b", "s__Unclassified_A4b"]}},{"id": "otu4151", "metadata": {"taxonomy": ["k__Bacteria", "p__Firmicutes", "c__Clostridia", "o__Clostridiales", "f__Ruminococcaceae", "g__Unclassified_Ruminococcaceae", "s__Unclassified_Ruminococcaceae"]}},{"id": "otu4707", "metadata": {"taxonomy": ["k__Bacteria", "p__Chloroflexi", "c__TK10", "o__B07_WMSP1", "f__Unclassified_B07_WMSP1", "g__Unclassified_B07_WMSP1", "s__Unclassified_B07_WMSP1"]}},{"id": "otu4789", "metadata": {"taxonomy": ["k__Bacteria", "p__Firmicutes", "c__Clostridia", "o__Clostridiales", "f__[Tissierellaceae]", "g__Unclassified_[Tissierellaceae]", "s__Unclassified_[Tissierellaceae]"]}},{"id": "otu5321", "metadata": {"taxonomy": ["k__Bacteria", "p__Proteobacteria", "c__Deltaproteobacteria", "o__Myxococcales", "f__Unclassified_Myxococcales", "g__Unclassified_Myxococcales", "s__Unclassified_Myxococcales"]}},{"id": "otu5356", "metadata": {"taxonomy": ["k__Bacteria", "p__Chloroflexi", "c__Anaerolineae", "o__SBR1031", "f__A4b", "g__Unclassified_A4b", "s__Unclassified_A4b"]}},{"id": "otu6525", "metadata": {"taxonomy": ["k__Bacteria", "p__Firmicutes", "c__Erysipelotrichi", "o__Erysipelotrichales", "f__Erysipelotrichaceae", "g__Allobaculum", "s__Unclassified_Allobaculum"]}},{"id": "otu6638", "metadata": {"taxonomy": ["k__Bacteria", "p__Firmicutes", "c__Clostridia", "o__Clostridiales", "f__Ruminococcaceae", "g__Unclassified_Ruminococcaceae", "s__Unclassified_Ruminococcaceae"]}},{"id": "otu6943", "metadata": {"taxonomy": ["k__Bacteria", "p__Proteobacteria", "c__Deltaproteobacteria", "o__Myxococcales", "f__Myxococcaceae", "g__Unclassified_Myxococcaceae", "s__Unclassified_Myxococcaceae"]}},{"id": "otu6992", "metadata": {"taxonomy": ["k__Bacteria", "p__Actinobacteria", "c__Actinobacteria", "o__Actinomycetales", "f__Microbacteriaceae", "g__Microbacterium", "s__Unclassified_Microbacterium"]}},{"id": "otu7150", "metadata": {"taxonomy": ["k__Bacteria", "p__Firmicutes", "c__Erysipelotrichi", "o__Erysipelotrichales", "f__Erysipelotrichaceae", "g__[Eubacterium]", "s__[Eubacterium]_dolichum"]}},{"id": "otu7232", "metadata": {"taxonomy": ["k__Bacteria", "p__Actinobacteria", "c__Actinobacteria", "o__Actinomycetales", "f__Nocardioidaceae", "g__Propionicimonas", "s__Unclassified_Propionicimonas"]}},{"id": "otu7674", "metadata": {"taxonomy": ["k__Bacteria", "p__Firmicutes", "c__Clostridia", "o__Clostridiales", "f__Unclassified_Clostridiales", "g__Unclassified_Clostridiales", "s__Unclassified_Clostridiales"]}},{"id": "otu7728", "metadata": {"taxonomy": ["k__Bacteria", "p__Firmicutes", "c__Clostridia", "o__Clostridiales", "f__Ruminococcaceae", "g__Unclassified_Ruminococcaceae", "s__Unclassified_Ruminococcaceae"]}},{"id": "otu7907", "metadata": {"taxonomy": ["k__Bacteria", "p__Actinobacteria", "c__Acidimicrobiia", "o__Acidimicrobiales", "f__Unclassified_Acidimicrobiales", "g__Unclassified_Acidimicrobiales", "s__Unclassified_Acidimicrobiales"]}},{"id": "otu8058", "metadata": {"taxonomy": ["k__Bacteria", "p__Proteobacteria", "c__Deltaproteobacteria", "o__Myxococcales", "f__Unclassified_Myxococcales", "g__Unclassified_Myxococcales", "s__Unclassified_Myxococcales"]}},{"id": "otu8806", "metadata": {"taxonomy": ["k__Bacteria", "p__Proteobacteria", "c__Gammaproteobacteria", "o__Xanthomonadales", "f__Xanthomonadaceae", "g__Unclassified_Xanthomonadaceae", "s__Unclassified_Xanthomonadaceae"]}},{"id": "otu9786", "metadata": {"taxonomy": ["k__Bacteria", "p__Firmicutes", "c__Clostridia", "o__Clostridiales", "f__Ruminococcaceae", "g__Unclassified_Ruminococcaceae", "s__Unclassified_Ruminococcaceae"]}},{"id": "otu10029", "metadata": {"taxonomy": ["k__Bacteria", "p__Bacteroidetes", "c__Bacteroidia", "o__Bacteroidales", "f__BS11", "g__Unclassified_BS11", "s__Unclassified_BS11"]}},{"id": "otu10674", "metadata": {"taxonomy": ["k__Bacteria", "p__Bacteroidetes", "c__Bacteroidia", "o__Bacteroidales", "f__S24-7", "g__Unclassified_S24-7", "s__Unclassified_S24-7"]}},{"id": "otu10755", "metadata": {"taxonomy": ["k__Bacteria", "p__Bacteroidetes", "c__Bacteroidia", "o__Bacteroidales", "f__Bacteroidaceae", "g__Bacteroides", "s__Unclassified_Bacteroides"]}},{"id": "otu11317", "metadata": {"taxonomy": ["k__Bacteria", "p__Actinobacteria", "c__Actinobacteria", "o__Actinomycetales", "f__Actinomycetaceae", "g__Trueperella", "s__Unclassified_Trueperella"]}},{"id": "otu11638", "metadata": {"taxonomy": ["k__Bacteria", "p__Proteobacteria", "c__Gammaproteobacteria", "o__HOC36", "f__Unclassified_HOC36", "g__Unclassified_HOC36", "s__Unclassified_HOC36"]}},{"id": "otu11925", "metadata": {"taxonomy": ["k__Bacteria", "p__Firmicutes", "c__Clostridia", "o__Clostridiales", "f__Lachnospiraceae", "g__Unclassified_Lachnospiraceae", "s__Unclassified_Lachnospiraceae"]}},{"id": "otu12051", "metadata": {"taxonomy": ["k__Bacteria", "p__Tenericutes", "c__RF3", "o__ML615J-28", "f__Unclassified_ML615J-28", "g__Unclassified_ML615J-28", "s__Unclassified_ML615J-28"]}},{"id": "otu12073", "metadata": {"taxonomy": ["k__Bacteria", "p__Firmicutes", "c__Bacilli", "o__Bacillales", "f__Planococcaceae", "g__Sporosarcina", "s__Unclassified_Sporosarcina"]}},{"id": "otu13502", "metadata": {"taxonomy": ["k__Bacteria", "p__Firmicutes", "c__Clostridia", "o__Clostridiales", "f__Clostridiaceae", "g__Unclassified_Clostridiaceae", "s__Unclassified_Clostridiaceae"]}},{"id": "otu14238", "metadata": {"taxonomy": ["k__Bacteria", "p__Proteobacteria", "c__Deltaproteobacteria", "o__Myxococcales", "f__Myxococcaceae", "g__Anaeromyxobacter", "s__Unclassified_Anaeromyxobacter"]}},{"id": "otu14526", "metadata": {"taxonomy": ["k__Bacteria", "p__Fusobacteria", "c__Fusobacteriia", "o__Fusobacteriales", "f__Leptotrichiaceae", "g__Unclassified_Leptotrichiaceae", "s__Unclassified_Leptotrichiaceae"]}},{"id": "otu14597", "metadata": {"taxonomy": ["k__Bacteria", "p__Proteobacteria", "c__Deltaproteobacteria", "o__Desulfovibrionales", "f__Desulfovibrionaceae", "g__Unclassified_Desulfovibrionaceae", "s__Unclassified_Desulfovibrionaceae"]}},{"id": "otu14786", "metadata": {"taxonomy": ["k__Bacteria", "p__Firmicutes", "c__Clostridia", "o__Clostridiales", "f__Ruminococcaceae", "g__Unclassified_Ruminococcaceae", "s__Unclassified_Ruminococcaceae"]}},{"id": "otu15169", "metadata": {"taxonomy": ["k__Bacteria", "p__Firmicutes", "c__Clostridia", "o__Clostridiales", "f__Ruminococcaceae", "g__Unclassified_Ruminococcaceae", "s__Unclassified_Ruminococcaceae"]}},{"id": "otu16877", "metadata": {"taxonomy": ["k__Bacteria", "p__Actinobacteria", "c__Coriobacteriia", "o__Coriobacteriales", "f__Coriobacteriaceae", "g__Unclassified_Coriobacteriaceae", "s__Unclassified_Coriobacteriaceae"]}},{"id": "otu17101", "metadata": {"taxonomy": ["k__Bacteria", "p__Fusobacteria", "c__Fusobacteriia", "o__Fusobacteriales", "f__Leptotrichiaceae", "g__Unclassified_Leptotrichiaceae", "s__Unclassified_Leptotrichiaceae"]}},{"id": "otu17880", "metadata": {"taxonomy": ["k__Bacteria", "p__Proteobacteria", "c__Deltaproteobacteria", "o__NB1-j", "f__NB1-i", "g__Unclassified_NB1-i", "s__Unclassified_NB1-i"]}},{"id": "otu19055", "metadata": {"taxonomy": ["k__Bacteria", "p__Proteobacteria", "c__Betaproteobacteria", "o__Rhodocyclales", "f__Rhodocyclaceae", "g__KD1-23", "s__Unclassified_KD1-23"]}},{"id": "otu19133", "metadata": {"taxonomy": ["k__Bacteria", "p__TM7", "c__TM7-3", "o__CW040", "f__F16", "g__Unclassified_F16", "s__Unclassified_F16"]}},{"id": "otu21417", "metadata": {"taxonomy": ["k__Bacteria", "p__Cyanobacteria", "c__Chloroplast", "o__Stramenopiles", "f__Unclassified_Stramenopiles", "g__Unclassified_Stramenopiles", "s__Unclassified_Stramenopiles"]}},{"id": "otu21438", "metadata": {"taxonomy": ["k__Bacteria", "p__Bacteroidetes", "c__Bacteroidia", "o__Bacteroidales", "f__S24-7", "g__Unclassified_S24-7", "s__Unclassified_S24-7"]}},{"id": "otu21453", "metadata": {"taxonomy": ["k__Bacteria", "p__Gemmatimonadetes", "c__Gemmatimonadetes", "o__Gemmatimonadales", "f__Unclassified_Gemmatimonadales", "g__Unclassified_Gemmatimonadales", "s__Unclassified_Gemmatimonadales"]}},{"id": "otu23123", "metadata": {"taxonomy": ["k__Bacteria", "p__Proteobacteria", "c__Alphaproteobacteria", "o__Rhodospirillales", "f__Acetobacteraceae", "g__Unclassified_Acetobacteraceae", "s__Unclassified_Acetobacteraceae"]}},{"id": "otu23508", "metadata": {"taxonomy": ["k__Bacteria", "p__Acidobacteria", "c__[Chloracidobacteria]", "o__RB41", "f__Ellin6075", "g__Unclassified_Ellin6075", "s__Unclassified_Ellin6075"]}},{"id": "otu23721", "metadata": {"taxonomy": ["k__Bacteria", "p__Firmicutes", "c__Clostridia", "o__Clostridiales", "f__Lachnospiraceae", "g__Unclassified_Lachnospiraceae", "s__Unclassified_Lachnospiraceae"]}},{"id": "otu93", "metadata": {"taxonomy": ["k__Bacteria", "p__Firmicutes", "c__Clostridia", "o__Clostridiales", "f__Unclassified_Clostridiales", "g__Unclassified_Clostridiales", "s__Unclassified_Clostridiales"]}},{"id": "otu209", "metadata": {"taxonomy": ["k__Bacteria", "p__Bacteroidetes", "c__Sphingobacteriia", "o__Sphingobacteriales", "f__Sphingobacteriaceae", "g__Unclassified_Sphingobacteriaceae", "s__Unclassified_Sphingobacteriaceae"]}},{"id": "otu2124", "metadata": {"taxonomy": ["k__Bacteria", "p__Actinobacteria", "c__Thermoleophilia", "o__Solirubrobacterales", "f__Unclassified_Solirubrobacterales", "g__Unclassified_Solirubrobacterales", "s__Unclassified_Solirubrobacterales"]}},{"id": "otu3659", "metadata": {"taxonomy": ["k__Bacteria", "p__Firmicutes", "c__Clostridia", "o__Clostridiales", "f__Ruminococcaceae", "g__Unclassified_Ruminococcaceae", "s__Unclassified_Ruminococcaceae"]}},{"id": "otu3718", "metadata": {"taxonomy": ["k__Bacteria", "p__Firmicutes", "c__Clostridia", "o__Clostridiales", "f__Ruminococcaceae", "g__Ruminococcus", "s__Unclassified_Ruminococcus"]}},{"id": "otu3999", "metadata": {"taxonomy": ["k__Bacteria", "p__Proteobacteria", "c__Alphaproteobacteria", "o__Sphingomonadales", "f__Erythrobacteraceae", "g__Unclassified_Erythrobacteraceae", "s__Unclassified_Erythrobacteraceae"]}},{"id": "otu4561", "metadata": {"taxonomy": ["k__Bacteria", "p__Proteobacteria", "c__Betaproteobacteria", "o__MND1", "f__Unclassified_MND1", "g__Unclassified_MND1", "s__Unclassified_MND1"]}},{"id": "otu4810", "metadata": {"taxonomy": ["k__Bacteria", "p__Firmicutes", "c__Clostridia", "o__Thermoanaerobacterales", "f__Thermoanaerobacteraceae", "g__Thermoanaerobacter", "s__Unclassified_Thermoanaerobacter"]}},{"id": "otu4898", "metadata": {"taxonomy": ["k__Bacteria", "p__Acidobacteria", "c__Solibacteres", "o__Solibacterales", "f__Unclassified_Solibacterales", "g__Unclassified_Solibacterales", "s__Unclassified_Solibacterales"]}},{"id": "otu5250", "metadata": {"taxonomy": ["k__Bacteria", "p__Firmicutes", "c__Clostridia", "o__Clostridiales", "f__Ruminococcaceae", "g__Unclassified_Ruminococcaceae", "s__Unclassified_Ruminococcaceae"]}},{"id": "otu5363", "metadata": {"taxonomy": ["k__Bacteria", "p__Chloroflexi", "c__Anaerolineae", "o__SBR1031", "f__A4b", "g__Unclassified_A4b", "s__Unclassified_A4b"]}},{"id": "otu5462", "metadata": {"taxonomy": ["k__Bacteria", "p__Actinobacteria", "c__Coriobacteriia", "o__Coriobacteriales", "f__Coriobacteriaceae", "g__Unclassified_Coriobacteriaceae", "s__Unclassified_Coriobacteriaceae"]}},{"id": "otu6917", "metadata": {"taxonomy": ["k__Bacteria", "p__Actinobacteria", "c__Thermoleophilia", "o__Solirubrobacterales", "f__Solirubrobacteraceae", "g__Unclassified_Solirubrobacteraceae", "s__Unclassified_Solirubrobacteraceae"]}},{"id": "otu7210", "metadata": {"taxonomy": ["k__Bacteria", "p__Proteobacteria", "c__Betaproteobacteria", "o__Methylophilales", "f__Methylophilaceae", "g__Unclassified_Methylophilaceae", "s__Unclassified_Methylophilaceae"]}},{"id": "otu7427", "metadata": {"taxonomy": ["k__Bacteria", "p__Actinobacteria", "c__Actinobacteria", "o__Actinomycetales", "f__Corynebacteriaceae", "g__Corynebacterium", "s__Unclassified_Corynebacterium"]}},{"id": "otu7883", "metadata": {"taxonomy": ["k__Bacteria", "p__Bacteroidetes", "c__Bacteroidia", "o__Bacteroidales", "f__Unclassified_Bacteroidales", "g__Unclassified_Bacteroidales", "s__Unclassified_Bacteroidales"]}},{"id": "otu8111", "metadata": {"taxonomy": ["k__Bacteria", "p__Firmicutes", "c__Clostridia", "o__Clostridiales", "f__Unclassified_Clostridiales", "g__Unclassified_Clostridiales", "s__Unclassified_Clostridiales"]}},{"id": "otu8711", "metadata": {"taxonomy": ["k__Bacteria", "p__Bacteroidetes", "c__[Saprospirae]", "o__[Saprospirales]", "f__Chitinophagaceae", "g__Unclassified_Chitinophagaceae", "s__Unclassified_Chitinophagaceae"]}},{"id": "otu8816", "metadata": {"taxonomy": ["k__Bacteria", "p__Proteobacteria", "c__Deltaproteobacteria", "o__Myxococcales", "f__Unclassified_Myxococcales", "g__Unclassified_Myxococcales", "s__Unclassified_Myxococcales"]}},{"id": "otu8959", "metadata": {"taxonomy": ["k__Bacteria", "p__Firmicutes", "c__Erysipelotrichi", "o__Erysipelotrichales", "f__Erysipelotrichaceae", "g__Bulleidia", "s__Bulleidia_p-1630-c5"]}},{"id": "otu9189", "metadata": {"taxonomy": ["k__Bacteria", "p__Actinobacteria", "c__Actinobacteria", "o__Actinomycetales", "f__Intrasporangiaceae", "g__Unclassified_Intrasporangiaceae", "s__Unclassified_Intrasporangiaceae"]}},{"id": "otu10414", "metadata": {"taxonomy": ["k__Bacteria", "p__Firmicutes", "c__Erysipelotrichi", "o__Erysipelotrichales", "f__Erysipelotrichaceae", "g__Unclassified_Erysipelotrichaceae", "s__Unclassified_Erysipelotrichaceae"]}},{"id": "otu10418", "metadata": {"taxonomy": ["k__Bacteria", "p__Actinobacteria", "c__Actinobacteria", "o__Actinomycetales", "f__Actinomycetaceae", "g__Trueperella", "s__Unclassified_Trueperella"]}},{"id": "otu10531", "metadata": {"taxonomy": ["k__Bacteria", "p__Tenericutes", "c__Mollicutes", "o__RF39", "f__Unclassified_RF39", "g__Unclassified_RF39", "s__Unclassified_RF39"]}},{"id": "otu10811", "metadata": {"taxonomy": ["k__Bacteria", "p__Firmicutes", "c__Clostridia", "o__Clostridiales", "f__[Mogibacteriaceae]", "g__Unclassified_[Mogibacteriaceae]", "s__Unclassified_[Mogibacteriaceae]"]}},{"id": "otu11026", "metadata": {"taxonomy": ["k__Bacteria", "p__Acidobacteria", "c__Solibacteres", "o__Solibacterales", "f__Solibacteraceae", "g__Candidatus_Solibacter", "s__Unclassified_Candidatus_Solibacter"]}},{"id": "otu11136", "metadata": {"taxonomy": ["k__Bacteria", "p__Firmicutes", "c__Clostridia", "o__Clostridiales", "f__Ruminococcaceae", "g__Unclassified_Ruminococcaceae", "s__Unclassified_Ruminococcaceae"]}},{"id": "otu11209", "metadata": {"taxonomy": ["k__Bacteria", "p__Acidobacteria", "c__Acidobacteria-6", "o__CCU21", "f__Unclassified_CCU21", "g__Unclassified_CCU21", "s__Unclassified_CCU21"]}},{"id": "otu11644", "metadata": {"taxonomy": ["k__Bacteria", "p__Tenericutes", "c__Mollicutes", "o__RF39", "f__Unclassified_RF39", "g__Unclassified_RF39", "s__Unclassified_RF39"]}},{"id": "otu12242", "metadata": {"taxonomy": ["k__Bacteria", "p__Chloroflexi", "c__Anaerolineae", "o__CFB-26", "f__Unclassified_CFB-26", "g__Unclassified_CFB-26", "s__Unclassified_CFB-26"]}},{"id": "otu12584", "metadata": {"taxonomy": ["k__Bacteria", "p__Bacteroidetes", "c__Bacteroidia", "o__Bacteroidales", "f__Porphyromonadaceae", "g__Paludibacter", "s__Unclassified_Paludibacter"]}},{"id": "otu12635", "metadata": {"taxonomy": ["k__Bacteria", "p__Proteobacteria", "c__Deltaproteobacteria", "o__Desulfuromonadales", "f__Geobacteraceae", "g__Geobacter", "s__Unclassified_Geobacter"]}},{"id": "otu12652", "metadata": {"taxonomy": ["k__Bacteria", "p__Firmicutes", "c__Clostridia", "o__Clostridiales", "f__Ruminococcaceae", "g__Unclassified_Ruminococcaceae", "s__Unclassified_Ruminococcaceae"]}},{"id": "otu14420", "metadata": {"taxonomy": ["k__Bacteria", "p__Cyanobacteria", "c__4C0d-2", "o__YS2", "f__Unclassified_YS2", "g__Unclassified_YS2", "s__Unclassified_YS2"]}},{"id": "otu15268", "metadata": {"taxonomy": ["k__Bacteria", "p__Gemmatimonadetes", "c__Gemmatimonadetes", "o__Gemmatimonadales", "f__Ellin5301", "g__Unclassified_Ellin5301", "s__Unclassified_Ellin5301"]}},{"id": "otu15529", "metadata": {"taxonomy": ["k__Bacteria", "p__Bacteroidetes", "c__[Saprospirae]", "o__[Saprospirales]", "f__Chitinophagaceae", "g__Sediminibacterium", "s__Unclassified_Sediminibacterium"]}},{"id": "otu16139", "metadata": {"taxonomy": ["k__Bacteria", "p__Bacteroidetes", "c__Bacteroidia", "o__Bacteroidales", "f__S24-7", "g__Unclassified_S24-7", "s__Unclassified_S24-7"]}},{"id": "otu16397", "metadata": {"taxonomy": ["k__Bacteria", "p__Firmicutes", "c__Clostridia", "o__Clostridiales", "f__Unclassified_Clostridiales", "g__Unclassified_Clostridiales", "s__Unclassified_Clostridiales"]}},{"id": "otu16495", "metadata": {"taxonomy": ["k__Bacteria", "p__Proteobacteria", "c__Deltaproteobacteria", "o__Desulfovibrionales", "f__Desulfovibrionaceae", "g__Desulfovibrio", "s__Unclassified_Desulfovibrio"]}},{"id": "otu16787", "metadata": {"taxonomy": ["k__Bacteria", "p__Acidobacteria", "c__Acidobacteria-6", "o__iii1-15", "f__Unclassified_iii1-15", "g__Unclassified_iii1-15", "s__Unclassified_iii1-15"]}},{"id": "otu16987", "metadata": {"taxonomy": ["k__Bacteria", "p__Firmicutes", "c__Bacilli", "o__Lactobacillales", "f__Aerococcaceae", "g__Unclassified_Aerococcaceae", "s__Unclassified_Aerococcaceae"]}},{"id": "otu17465", "metadata": {"taxonomy": ["k__Bacteria", "p__Firmicutes", "c__Clostridia", "o__Clostridiales", "f__Clostridiaceae", "g__Clostridium", "s__Unclassified_Clostridium"]}},{"id": "otu17949", "metadata": {"taxonomy": ["k__Bacteria", "p__Firmicutes", "c__Bacilli", "o__Bacillales", "f__Bacillaceae", "g__Bacillus", "s__Bacillus_flexus"]}},{"id": "otu18317", "metadata": {"taxonomy": ["k__Bacteria", "p__Firmicutes", "c__Bacilli", "o__Lactobacillales", "f__Lactobacillaceae", "g__Lactobacillus", "s__Unclassified_Lactobacillus"]}},{"id": "otu18383", "metadata": {"taxonomy": ["k__Bacteria", "p__Chloroflexi", "c__Anaerolineae", "o__SBR1031", "f__A4b", "g__Unclassified_A4b", "s__Unclassified_A4b"]}},{"id": "otu18429", "metadata": {"taxonomy": ["k__Bacteria", "p__Firmicutes", "c__Clostridia", "o__Clostridiales", "f__Ruminococcaceae", "g__Unclassified_Ruminococcaceae", "s__Unclassified_Ruminococcaceae"]}},{"id": "otu18465", "metadata": {"taxonomy": ["k__Bacteria", "p__Proteobacteria", "c__Betaproteobacteria", "o__SC-I-84", "f__Unclassified_SC-I-84", "g__Unclassified_SC-I-84", "s__Unclassified_SC-I-84"]}},{"id": "otu18489", "metadata": {"taxonomy": ["k__Bacteria", "p__Bacteroidetes", "c__Bacteroidia", "o__Bacteroidales", "f__S24-7", "g__Unclassified_S24-7", "s__Unclassified_S24-7"]}},{"id": "otu19378", "metadata": {"taxonomy": ["k__Bacteria", "p__Proteobacteria", "c__Alphaproteobacteria", "o__Rhodospirillales", "f__Acetobacteraceae", "g__Unclassified_Acetobacteraceae", "s__Unclassified_Acetobacteraceae"]}},{"id": "otu20616", "metadata": {"taxonomy": ["k__Bacteria", "p__Planctomycetes", "c__C6", "o__MVS-107", "f__Unclassified_MVS-107", "g__Unclassified_MVS-107", "s__Unclassified_MVS-107"]}},{"id": "otu20650", "metadata": {"taxonomy": ["k__Bacteria", "p__Bacteroidetes", "c__Bacteroidia", "o__Bacteroidales", "f__Bacteroidaceae", "g__Bacteroides", "s__Unclassified_Bacteroides"]}},{"id": "otu20771", "metadata": {"taxonomy": ["k__Bacteria", "p__Fusobacteria", "c__Fusobacteriia", "o__Fusobacteriales", "f__Leptotrichiaceae", "g__Unclassified_Leptotrichiaceae", "s__Unclassified_Leptotrichiaceae"]}},{"id": "otu21377", "metadata": {"taxonomy": ["k__Bacteria", "p__Bacteroidetes", "c__Bacteroidia", "o__Bacteroidales", "f__[Paraprevotellaceae]", "g__Paraprevotella", "s__Unclassified_Paraprevotella"]}},{"id": "otu21835", "metadata": {"taxonomy": ["k__Bacteria", "p__Bacteroidetes", "c__Bacteroidia", "o__Bacteroidales", "f__Unclassified_Bacteroidales", "g__Unclassified_Bacteroidales", "s__Unclassified_Bacteroidales"]}},{"id": "otu21848", "metadata": {"taxonomy": ["k__Bacteria", "p__Proteobacteria", "c__Deltaproteobacteria", "o__Myxococcales", "f__Unclassified_Myxococcales", "g__Unclassified_Myxococcales", "s__Unclassified_Myxococcales"]}},{"id": "otu21924", "metadata": {"taxonomy": ["k__Bacteria", "p__Chloroflexi", "c__Anaerolineae", "o__SBR1031", "f__oc28", "g__Unclassified_oc28", "s__Unclassified_oc28"]}},{"id": "otu22381", "metadata": {"taxonomy": ["k__Bacteria", "p__Firmicutes", "c__Clostridia", "o__Clostridiales", "f__Eubacteriaceae", "g__Anaerofustis", "s__Unclassified_Anaerofustis"]}},{"id": "otu22550", "metadata": {"taxonomy": ["k__Bacteria", "p__Proteobacteria", "c__Deltaproteobacteria", "o__Myxococcales", "f__Unclassified_Myxococcales", "g__Unclassified_Myxococcales", "s__Unclassified_Myxococcales"]}},{"id": "otu22730", "metadata": {"taxonomy": ["k__Bacteria", "p__Firmicutes", "c__Clostridia", "o__Clostridiales", "f__Ruminococcaceae", "g__Ruminococcus", "s__Unclassified_Ruminococcus"]}},{"id": "otu22774", "metadata": {"taxonomy": ["k__Bacteria", "p__Firmicutes", "c__Clostridia", "o__Clostridiales", "f__Unclassified_Clostridiales", "g__Unclassified_Clostridiales", "s__Unclassified_Clostridiales"]}},{"id": "otu22793", "metadata": {"taxonomy": ["k__Bacteria", "p__Tenericutes", "c__Mollicutes", "o__RF39", "f__Unclassified_RF39", "g__Unclassified_RF39", "s__Unclassified_RF39"]}},{"id": "otu22806", "metadata": {"taxonomy": ["k__Bacteria", "p__Firmicutes", "c__Clostridia", "o__Clostridiales", "f__Unclassified_Clostridiales", "g__Unclassified_Clostridiales", "s__Unclassified_Clostridiales"]}},{"id": "otu23217", "metadata": {"taxonomy": ["k__Bacteria", "p__Bacteroidetes", "c__Cytophagia", "o__Cytophagales", "f__Cyclobacteriaceae", "g__Unclassified_Cyclobacteriaceae", "s__Unclassified_Cyclobacteriaceae"]}},{"id": "otu23464", "metadata": {"taxonomy": ["k__Bacteria", "p__Firmicutes", "c__Clostridia", "o__Clostridiales", "f__Unclassified_Clostridiales", "g__Unclassified_Clostridiales", "s__Unclassified_Clostridiales"]}},{"id": "otu23755", "metadata": {"taxonomy": ["k__Bacteria", "p__Gemmatimonadetes", "c__Gemm-1", "o__Unclassified_Gemm-1", "f__Unclassified_Gemm-1", "g__Unclassified_Gemm-1", "s__Unclassified_Gemm-1"]}},{"id": "otu165", "metadata": {"taxonomy": ["k__Bacteria", "p__Chloroflexi", "c__Anaerolineae", "o__SBR1031", "f__A4b", "g__Unclassified_A4b", "s__Unclassified_A4b"]}},{"id": "otu319", "metadata": {"taxonomy": ["k__Bacteria", "p__Proteobacteria", "c__Deltaproteobacteria", "o__Myxococcales", "f__Myxococcaceae", "g__Anaeromyxobacter", "s__Unclassified_Anaeromyxobacter"]}},{"id": "otu760", "metadata": {"taxonomy": ["k__Bacteria", "p__Acidobacteria", "c__Solibacteres", "o__Solibacterales", "f__AKIW659", "g__Unclassified_AKIW659", "s__Unclassified_AKIW659"]}},{"id": "otu1282", "metadata": {"taxonomy": ["k__Bacteria", "p__Firmicutes", "c__Clostridia", "o__Clostridiales", "f__Ruminococcaceae", "g__Unclassified_Ruminococcaceae", "s__Unclassified_Ruminococcaceae"]}},{"id": "otu1997", "metadata": {"taxonomy": ["k__Bacteria", "p__Firmicutes", "c__Clostridia", "o__Clostridiales", "f__Unclassified_Clostridiales", "g__Unclassified_Clostridiales", "s__Unclassified_Clostridiales"]}},{"id": "otu2251", "metadata": {"taxonomy": ["k__Bacteria", "p__Chloroflexi", "c__Anaerolineae", "o__SBR1031", "f__oc28", "g__Unclassified_oc28", "s__Unclassified_oc28"]}},{"id": "otu2939", "metadata": {"taxonomy": ["k__Bacteria", "p__Actinobacteria", "c__Actinobacteria", "o__Actinomycetales", "f__Nocardiaceae", "g__Rhodococcus", "s__Rhodococcus_equi"]}},{"id": "otu3459", "metadata": {"taxonomy": ["k__Bacteria", "p__Proteobacteria", "c__Betaproteobacteria", "o__Burkholderiales", "f__Comamonadaceae", "g__Unclassified_Comamonadaceae", "s__Unclassified_Comamonadaceae"]}},{"id": "otu4297", "metadata": {"taxonomy": ["k__Bacteria", "p__Proteobacteria", "c__Alphaproteobacteria", "o__Rhodospirillales", "f__Rhodospirillaceae", "g__Unclassified_Rhodospirillaceae", "s__Unclassified_Rhodospirillaceae"]}},{"id": "otu4407", "metadata": {"taxonomy": ["k__Bacteria", "p__Bacteroidetes", "c__Bacteroidia", "o__Bacteroidales", "f__[Paraprevotellaceae]", "g__[Prevotella]", "s__Unclassified_[Prevotella]"]}},{"id": "otu6110", "metadata": {"taxonomy": ["k__Bacteria", "p__Bacteroidetes", "c__Bacteroidia", "o__Bacteroidales", "f__S24-7", "g__Unclassified_S24-7", "s__Unclassified_S24-7"]}},{"id": "otu6116", "metadata": {"taxonomy": ["k__Bacteria", "p__Firmicutes", "c__Clostridia", "o__Clostridiales", "f__Lachnospiraceae", "g__Roseburia", "s__Roseburia_faecis"]}},{"id": "otu6653", "metadata": {"taxonomy": ["k__Bacteria", "p__Proteobacteria", "c__Alphaproteobacteria", "o__Rhizobiales", "f__Bradyrhizobiaceae", "g__Unclassified_Bradyrhizobiaceae", "s__Unclassified_Bradyrhizobiaceae"]}},{"id": "otu6669", "metadata": {"taxonomy": ["k__Bacteria", "p__Chloroflexi", "c__TK17", "o__Unclassified_TK17", "f__Unclassified_TK17", "g__Unclassified_TK17", "s__Unclassified_TK17"]}},{"id": "otu6861", "metadata": {"taxonomy": ["k__Bacteria", "p__Proteobacteria", "c__Gammaproteobacteria", "o__Pseudomonadales", "f__Moraxellaceae", "g__Unclassified_Moraxellaceae", "s__Unclassified_Moraxellaceae"]}},{"id": "otu7506", "metadata": {"taxonomy": ["k__Bacteria", "p__Gemmatimonadetes", "c__Gemm-1", "o__Unclassified_Gemm-1", "f__Unclassified_Gemm-1", "g__Unclassified_Gemm-1", "s__Unclassified_Gemm-1"]}},{"id": "otu7643", "metadata": {"taxonomy": ["k__Bacteria", "p__Bacteroidetes", "c__Bacteroidia", "o__Bacteroidales", "f__Prevotellaceae", "g__Prevotella", "s__Unclassified_Prevotella"]}},{"id": "otu7794", "metadata": {"taxonomy": ["k__Bacteria", "p__Bacteroidetes", "c__Bacteroidia", "o__Bacteroidales", "f__[Paraprevotellaceae]", "g__YRC22", "s__Unclassified_YRC22"]}},{"id": "otu8378", "metadata": {"taxonomy": ["k__Bacteria", "p__Proteobacteria", "c__Deltaproteobacteria", "o__Bdellovibrionales", "f__Bdellovibrionaceae", "g__Bdellovibrio", "s__Unclassified_Bdellovibrio"]}},{"id": "otu8429", "metadata": {"taxonomy": ["k__Bacteria", "p__Firmicutes", "c__Clostridia", "o__Clostridiales", "f__Unclassified_Clostridiales", "g__Unclassified_Clostridiales", "s__Unclassified_Clostridiales"]}},{"id": "otu8825", "metadata": {"taxonomy": ["k__Bacteria", "p__Proteobacteria", "c__Deltaproteobacteria", "o__BPC076", "f__Unclassified_BPC076", "g__Unclassified_BPC076", "s__Unclassified_BPC076"]}},{"id": "otu9390", "metadata": {"taxonomy": ["k__Bacteria", "p__Firmicutes", "c__Clostridia", "o__Clostridiales", "f__Unclassified_Clostridiales", "g__Unclassified_Clostridiales", "s__Unclassified_Clostridiales"]}},{"id": "otu9738", "metadata": {"taxonomy": ["k__Bacteria", "p__Bacteroidetes", "c__Bacteroidia", "o__Bacteroidales", "f__S24-7", "g__Unclassified_S24-7", "s__Unclassified_S24-7"]}},{"id": "otu10039", "metadata": {"taxonomy": ["k__Bacteria", "p__Bacteroidetes", "c__Bacteroidia", "o__Bacteroidales", "f__S24-7", "g__Unclassified_S24-7", "s__Unclassified_S24-7"]}},{"id": "otu10056", "metadata": {"taxonomy": ["k__Bacteria", "p__Firmicutes", "c__Erysipelotrichi", "o__Erysipelotrichales", "f__Erysipelotrichaceae", "g__Unclassified_Erysipelotrichaceae", "s__Unclassified_Erysipelotrichaceae"]}},{"id": "otu10802", "metadata": {"taxonomy": ["k__Bacteria", "p__Fusobacteria", "c__Fusobacteriia", "o__Fusobacteriales", "f__Leptotrichiaceae", "g__Unclassified_Leptotrichiaceae", "s__Unclassified_Leptotrichiaceae"]}},{"id": "otu10966", "metadata": {"taxonomy": ["k__Bacteria", "p__Actinobacteria", "c__Actinobacteria", "o__Actinomycetales", "f__Pseudonocardiaceae", "g__Unclassified_Pseudonocardiaceae", "s__Unclassified_Pseudonocardiaceae"]}},{"id": "otu11015", "metadata": {"taxonomy": ["k__Bacteria", "p__Firmicutes", "c__Clostridia", "o__Clostridiales", "f__Ruminococcaceae", "g__Unclassified_Ruminococcaceae", "s__Unclassified_Ruminococcaceae"]}},{"id": "otu11087", "metadata": {"taxonomy": ["k__Bacteria", "p__Verrucomicrobia", "c__Verruco-5", "o__WCHB1-41", "f__RFP12", "g__Unclassified_RFP12", "s__Unclassified_RFP12"]}},{"id": "otu11800", "metadata": {"taxonomy": ["k__Bacteria", "p__Proteobacteria", "c__Betaproteobacteria", "o__Burkholderiales", "f__Alcaligenaceae", "g__Unclassified_Alcaligenaceae", "s__Unclassified_Alcaligenaceae"]}},{"id": "otu12170", "metadata": {"taxonomy": ["k__Bacteria", "p__Firmicutes", "c__Clostridia", "o__Clostridiales", "f__Ruminococcaceae", "g__Oscillospira", "s__Unclassified_Oscillospira"]}},{"id": "otu12503", "metadata": {"taxonomy": ["k__Bacteria", "p__Firmicutes", "c__Clostridia", "o__Clostridiales", "f__Unclassified_Clostridiales", "g__Unclassified_Clostridiales", "s__Unclassified_Clostridiales"]}},{"id": "otu12821", "metadata": {"taxonomy": ["k__Bacteria", "p__Firmicutes", "c__Clostridia", "o__Clostridiales", "f__Clostridiaceae", "g__Unclassified_Clostridiaceae", "s__Unclassified_Clostridiaceae"]}},{"id": "otu12884", "metadata": {"taxonomy": ["k__Bacteria", "p__Bacteroidetes", "c__Bacteroidia", "o__Bacteroidales", "f__S24-7", "g__Unclassified_S24-7", "s__Unclassified_S24-7"]}},{"id": "otu13028", "metadata": {"taxonomy": ["k__Bacteria", "p__Proteobacteria", "c__Gammaproteobacteria", "o__Pasteurellales", "f__Pasteurellaceae", "g__Haemophilus", "s__Unclassified_Haemophilus"]}},{"id": "otu13183", "metadata": {"taxonomy": ["k__Bacteria", "p__Proteobacteria", "c__Gammaproteobacteria", "o__Xanthomonadales", "f__Sinobacteraceae", "g__Unclassified_Sinobacteraceae", "s__Unclassified_Sinobacteraceae"]}},{"id": "otu13249", "metadata": {"taxonomy": ["k__Bacteria", "p__Tenericutes", "c__Mollicutes", "o__RF39", "f__Unclassified_RF39", "g__Unclassified_RF39", "s__Unclassified_RF39"]}},{"id": "otu13417", "metadata": {"taxonomy": ["k__Bacteria", "p__Proteobacteria", "c__Gammaproteobacteria", "o__Pseudomonadales", "f__Moraxellaceae", "g__Acinetobacter", "s__Unclassified_Acinetobacter"]}},{"id": "otu13535", "metadata": {"taxonomy": ["k__Bacteria", "p__Firmicutes", "c__Clostridia", "o__Clostridiales", "f__Ruminococcaceae", "g__Ruminococcus", "s__Unclassified_Ruminococcus"]}},{"id": "otu15014", "metadata": {"taxonomy": ["k__Bacteria", "p__Proteobacteria", "c__Alphaproteobacteria", "o__Rhodospirillales", "f__Rhodospirillaceae", "g__Unclassified_Rhodospirillaceae", "s__Unclassified_Rhodospirillaceae"]}},{"id": "otu15810", "metadata": {"taxonomy": ["k__Bacteria", "p__Bacteroidetes", "c__Bacteroidia", "o__Bacteroidales", "f__S24-7", "g__Unclassified_S24-7", "s__Unclassified_S24-7"]}},{"id": "otu15837", "metadata": {"taxonomy": ["k__Bacteria", "p__Proteobacteria", "c__Betaproteobacteria", "o__Burkholderiales", "f__Comamonadaceae", "g__Unclassified_Comamonadaceae", "s__Unclassified_Comamonadaceae"]}},{"id": "otu15961", "metadata": {"taxonomy": ["k__Bacteria", "p__Firmicutes", "c__Bacilli", "o__Gemellales", "f__Gemellaceae", "g__Unclassified_Gemellaceae", "s__Unclassified_Gemellaceae"]}},{"id": "otu16063", "metadata": {"taxonomy": ["k__Bacteria", "p__Nitrospirae", "c__Nitrospira", "o__Nitrospirales", "f__0319-6A21", "g__Unclassified_0319-6A21", "s__Unclassified_0319-6A21"]}},{"id": "otu16468", "metadata": {"taxonomy": ["k__Bacteria", "p__Firmicutes", "c__Clostridia", "o__Clostridiales", "f__Ruminococcaceae", "g__Unclassified_Ruminococcaceae", "s__Unclassified_Ruminococcaceae"]}},{"id": "otu16718", "metadata": {"taxonomy": ["k__Bacteria", "p__Fusobacteria", "c__Fusobacteriia", "o__Fusobacteriales", "f__Leptotrichiaceae", "g__Unclassified_Leptotrichiaceae", "s__Unclassified_Leptotrichiaceae"]}},{"id": "otu16856", "metadata": {"taxonomy": ["k__Bacteria", "p__Firmicutes", "c__Erysipelotrichi", "o__Erysipelotrichales", "f__Erysipelotrichaceae", "g__L7A_E11", "s__Unclassified_L7A_E11"]}},{"id": "otu16901", "metadata": {"taxonomy": ["k__Bacteria", "p__Firmicutes", "c__Clostridia", "o__Clostridiales", "f__[Tissierellaceae]", "g__Anaerococcus", "s__Unclassified_Anaerococcus"]}},{"id": "otu17207", "metadata": {"taxonomy": ["k__Bacteria", "p__Cyanobacteria", "c__4C0d-2", "o__YS2", "f__Unclassified_YS2", "g__Unclassified_YS2", "s__Unclassified_YS2"]}},{"id": "otu17220", "metadata": {"taxonomy": ["k__Bacteria", "p__Firmicutes", "c__Clostridia", "o__Clostridiales", "f__Clostridiaceae", "g__Clostridium", "s__Unclassified_Clostridium"]}},{"id": "otu17635", "metadata": {"taxonomy": ["k__Bacteria", "p__Firmicutes", "c__Clostridia", "o__Clostridiales", "f__Unclassified_Clostridiales", "g__Unclassified_Clostridiales", "s__Unclassified_Clostridiales"]}},{"id": "otu17805", "metadata": {"taxonomy": ["k__Bacteria", "p__Gemmatimonadetes", "c__Gemmatimonadetes", "o__C114", "f__Unclassified_C114", "g__Unclassified_C114", "s__Unclassified_C114"]}},{"id": "otu17855", "metadata": {"taxonomy": ["k__Bacteria", "p__Chloroflexi", "c__Anaerolineae", "o__SBR1031", "f__A4b", "g__Unclassified_A4b", "s__Unclassified_A4b"]}},{"id": "otu18713", "metadata": {"taxonomy": ["k__Bacteria", "p__Firmicutes", "c__Clostridia", "o__Clostridiales", "f__Lachnospiraceae", "g__Unclassified_Lachnospiraceae", "s__Unclassified_Lachnospiraceae"]}},{"id": "otu18734", "metadata": {"taxonomy": ["k__Bacteria", "p__Firmicutes", "c__Clostridia", "o__Clostridiales", "f__Clostridiaceae", "g__Clostridium", "s__Clostridium_bowmanii"]}},{"id": "otu19457", "metadata": {"taxonomy": ["k__Bacteria", "p__Firmicutes", "c__Clostridia", "o__Clostridiales", "f__Unclassified_Clostridiales", "g__Unclassified_Clostridiales", "s__Unclassified_Clostridiales"]}},{"id": "otu19547", "metadata": {"taxonomy": ["k__Bacteria", "p__Firmicutes", "c__Clostridia", "o__Clostridiales", "f__Ruminococcaceae", "g__Unclassified_Ruminococcaceae", "s__Unclassified_Ruminococcaceae"]}},{"id": "otu19924", "metadata": {"taxonomy": ["k__Bacteria", "p__Firmicutes", "c__Clostridia", "o__Clostridiales", "f__Unclassified_Clostridiales", "g__Unclassified_Clostridiales", "s__Unclassified_Clostridiales"]}},{"id": "otu20665", "metadata": {"taxonomy": ["k__Bacteria", "p__Firmicutes", "c__Clostridia", "o__Clostridiales", "f__Ruminococcaceae", "g__Unclassified_Ruminococcaceae", "s__Unclassified_Ruminococcaceae"]}},{"id": "otu21032", "metadata": {"taxonomy": ["k__Bacteria", "p__Acidobacteria", "c__Sva0725", "o__Sva0725", "f__Unclassified_Sva0725", "g__Unclassified_Sva0725", "s__Unclassified_Sva0725"]}},{"id": "otu21465", "metadata": {"taxonomy": ["k__Bacteria", "p__Acidobacteria", "c__BPC102", "o__MVS-40", "f__Unclassified_MVS-40", "g__Unclassified_MVS-40", "s__Unclassified_MVS-40"]}},{"id": "otu22080", "metadata": {"taxonomy": ["k__Bacteria", "p__Proteobacteria", "c__Alphaproteobacteria", "o__Rhizobiales", "f__Bradyrhizobiaceae", "g__Balneimonas", "s__Unclassified_Balneimonas"]}},{"id": "otu22165", "metadata": {"taxonomy": ["k__Bacteria", "p__Firmicutes", "c__Clostridia", "o__Clostridiales", "f__Ruminococcaceae", "g__Butyricicoccus", "s__Butyricicoccus_pullicaecorum"]}},{"id": "otu22370", "metadata": {"taxonomy": ["k__Bacteria", "p__Firmicutes", "c__Clostridia", "o__Clostridiales", "f__Unclassified_Clostridiales", "g__Unclassified_Clostridiales", "s__Unclassified_Clostridiales"]}},{"id": "otu22751", "metadata": {"taxonomy": ["k__Bacteria", "p__Fusobacteria", "c__Fusobacteriia", "o__Fusobacteriales", "f__Leptotrichiaceae", "g__Unclassified_Leptotrichiaceae", "s__Unclassified_Leptotrichiaceae"]}},{"id": "otu22782", "metadata": {"taxonomy": ["k__Bacteria", "p__Bacteroidetes", "c__Bacteroidia", "o__Bacteroidales", "f__S24-7", "g__Unclassified_S24-7", "s__Unclassified_S24-7"]}},{"id": "otu23278", "metadata": {"taxonomy": ["k__Bacteria", "p__Firmicutes", "c__Clostridia", "o__Clostridiales", "f__Ruminococcaceae", "g__Unclassified_Ruminococcaceae", "s__Unclassified_Ruminococcaceae"]}},{"id": "otu23844", "metadata": {"taxonomy": ["k__Bacteria", "p__Firmicutes", "c__Clostridia", "o__Clostridiales", "f__Unclassified_Clostridiales", "g__Unclassified_Clostridiales", "s__Unclassified_Clostridiales"]}},{"id": "otu615", "metadata": {"taxonomy": ["k__Bacteria", "p__Firmicutes", "c__Clostridia", "o__Clostridiales", "f__Clostridiaceae", "g__Clostridium", "s__Unclassified_Clostridium"]}},{"id": "otu1118", "metadata": {"taxonomy": ["k__Bacteria", "p__Firmicutes", "c__Clostridia", "o__Clostridiales", "f__Lachnospiraceae", "g__Coprococcus", "s__Unclassified_Coprococcus"]}},{"id": "otu1296", "metadata": {"taxonomy": ["k__Bacteria", "p__Proteobacteria", "c__Gammaproteobacteria", "o__Xanthomonadales", "f__Sinobacteraceae", "g__Unclassified_Sinobacteraceae", "s__Unclassified_Sinobacteraceae"]}},{"id": "otu1366", "metadata": {"taxonomy": ["k__Bacteria", "p__Proteobacteria", "c__Gammaproteobacteria", "o__Xanthomonadales", "f__Xanthomonadaceae", "g__Lysobacter", "s__Unclassified_Lysobacter"]}},{"id": "otu1416", "metadata": {"taxonomy": ["k__Bacteria", "p__Firmicutes", "c__Clostridia", "o__Clostridiales", "f__Unclassified_Clostridiales", "g__Unclassified_Clostridiales", "s__Unclassified_Clostridiales"]}},{"id": "otu1729", "metadata": {"taxonomy": ["k__Bacteria", "p__Proteobacteria", "c__Betaproteobacteria", "o__Burkholderiales", "f__Comamonadaceae", "g__Unclassified_Comamonadaceae", "s__Unclassified_Comamonadaceae"]}},{"id": "otu2577", "metadata": {"taxonomy": ["k__Bacteria", "p__Actinobacteria", "c__Actinobacteria", "o__Actinomycetales", "f__Pseudonocardiaceae", "g__Pseudonocardia", "s__Unclassified_Pseudonocardia"]}},{"id": "otu2992", "metadata": {"taxonomy": ["k__Bacteria", "p__Acidobacteria", "c__Acidobacteria-6", "o__CCU21", "f__Unclassified_CCU21", "g__Unclassified_CCU21", "s__Unclassified_CCU21"]}},{"id": "otu3033", "metadata": {"taxonomy": ["k__Bacteria", "p__Proteobacteria", "c__Betaproteobacteria", "o__MND1", "f__Unclassified_MND1", "g__Unclassified_MND1", "s__Unclassified_MND1"]}},{"id": "otu3852", "metadata": {"taxonomy": ["k__Bacteria", "p__Firmicutes", "c__Clostridia", "o__Clostridiales", "f__Unclassified_Clostridiales", "g__Unclassified_Clostridiales", "s__Unclassified_Clostridiales"]}},{"id": "otu3872", "metadata": {"taxonomy": ["k__Bacteria", "p__Proteobacteria", "c__Deltaproteobacteria", "o__Desulfobacterales", "f__Desulfobulbaceae", "g__Unclassified_Desulfobulbaceae", "s__Unclassified_Desulfobulbaceae"]}},{"id": "otu3910", "metadata": {"taxonomy": ["k__Bacteria", "p__Bacteroidetes", "c__Bacteroidia", "o__Bacteroidales", "f__Rikenellaceae", "g__Unclassified_Rikenellaceae", "s__Unclassified_Rikenellaceae"]}},{"id": "otu4474", "metadata": {"taxonomy": ["k__Bacteria", "p__Actinobacteria", "c__Actinobacteria", "o__Actinomycetales", "f__Corynebacteriaceae", "g__Corynebacterium", "s__Unclassified_Corynebacterium"]}},{"id": "otu4729", "metadata": {"taxonomy": ["k__Bacteria", "p__Proteobacteria", "c__Alphaproteobacteria", "o__Rhodospirillales", "f__Rhodospirillaceae", "g__Unclassified_Rhodospirillaceae", "s__Unclassified_Rhodospirillaceae"]}},{"id": "otu5394", "metadata": {"taxonomy": ["k__Bacteria", "p__Gemmatimonadetes", "c__Gemmatimonadetes", "o__Ellin5290", "f__Unclassified_Ellin5290", "g__Unclassified_Ellin5290", "s__Unclassified_Ellin5290"]}},{"id": "otu5593", "metadata": {"taxonomy": ["k__Bacteria", "p__Proteobacteria", "c__Betaproteobacteria", "o__Burkholderiales", "f__Comamonadaceae", "g__Rhodoferax", "s__Unclassified_Rhodoferax"]}},{"id": "otu5707", "metadata": {"taxonomy": ["k__Bacteria", "p__Firmicutes", "c__Clostridia", "o__Clostridiales", "f__Unclassified_Clostridiales", "g__Unclassified_Clostridiales", "s__Unclassified_Clostridiales"]}},{"id": "otu5716", "metadata": {"taxonomy": ["k__Bacteria", "p__Fusobacteria", "c__Fusobacteriia", "o__Fusobacteriales", "f__Leptotrichiaceae", "g__Unclassified_Leptotrichiaceae", "s__Unclassified_Leptotrichiaceae"]}},{"id": "otu5943", "metadata": {"taxonomy": ["k__Bacteria", "p__Acidobacteria", "c__Acidobacteriia", "o__Acidobacteriales", "f__Koribacteraceae", "g__Candidatus_Koribacter", "s__Unclassified_Candidatus_Koribacter"]}},{"id": "otu6255", "metadata": {"taxonomy": ["k__Bacteria", "p__Lentisphaerae", "c__[Lentisphaeria]", "o__Victivallales", "f__Victivallaceae", "g__Unclassified_Victivallaceae", "s__Unclassified_Victivallaceae"]}},{"id": "otu6373", "metadata": {"taxonomy": ["k__Bacteria", "p__Proteobacteria", "c__Betaproteobacteria", "o__SC-I-84", "f__Unclassified_SC-I-84", "g__Unclassified_SC-I-84", "s__Unclassified_SC-I-84"]}},{"id": "otu6417", "metadata": {"taxonomy": ["k__Bacteria", "p__Bacteroidetes", "c__Bacteroidia", "o__Bacteroidales", "f__BS11", "g__Unclassified_BS11", "s__Unclassified_BS11"]}},{"id": "otu6468", "metadata": {"taxonomy": ["k__Bacteria", "p__Firmicutes", "c__Clostridia", "o__Clostridiales", "f__Ruminococcaceae", "g__Unclassified_Ruminococcaceae", "s__Unclassified_Ruminococcaceae"]}},{"id": "otu6531", "metadata": {"taxonomy": ["k__Bacteria", "p__Firmicutes", "c__Clostridia", "o__Clostridiales", "f__Ruminococcaceae", "g__Unclassified_Ruminococcaceae", "s__Unclassified_Ruminococcaceae"]}},{"id": "otu7070", "metadata": {"taxonomy": ["k__Bacteria", "p__Proteobacteria", "c__Deltaproteobacteria", "o__Desulfobacterales", "f__Desulfobulbaceae", "g__Unclassified_Desulfobulbaceae", "s__Unclassified_Desulfobulbaceae"]}},{"id": "otu7125", "metadata": {"taxonomy": ["k__Bacteria", "p__Proteobacteria", "c__Gammaproteobacteria", "o__Xanthomonadales", "f__Xanthomonadaceae", "g__Unclassified_Xanthomonadaceae", "s__Unclassified_Xanthomonadaceae"]}},{"id": "otu7220", "metadata": {"taxonomy": ["k__Bacteria", "p__Proteobacteria", "c__Betaproteobacteria", "o__Burkholderiales", "f__Unclassified_Burkholderiales", "g__Unclassified_Burkholderiales", "s__Unclassified_Burkholderiales"]}},{"id": "otu7245", "metadata": {"taxonomy": ["k__Bacteria", "p__Firmicutes", "c__Clostridia", "o__Clostridiales", "f__Ruminococcaceae", "g__Unclassified_Ruminococcaceae", "s__Unclassified_Ruminococcaceae"]}},{"id": "otu7806", "metadata": {"taxonomy": ["k__Bacteria", "p__Gemmatimonadetes", "c__Gemmatimonadetes", "o__Ellin5290", "f__Unclassified_Ellin5290", "g__Unclassified_Ellin5290", "s__Unclassified_Ellin5290"]}},{"id": "otu7840", "metadata": {"taxonomy": ["k__Bacteria", "p__Acidobacteria", "c__Acidobacteria-6", "o__CCU21", "f__Unclassified_CCU21", "g__Unclassified_CCU21", "s__Unclassified_CCU21"]}},{"id": "otu7871", "metadata": {"taxonomy": ["k__Bacteria", "p__Proteobacteria", "c__Deltaproteobacteria", "o__Syntrophobacterales", "f__Syntrophobacteraceae", "g__Unclassified_Syntrophobacteraceae", "s__Unclassified_Syntrophobacteraceae"]}},{"id": "otu9104", "metadata": {"taxonomy": ["k__Bacteria", "p__Proteobacteria", "c__Betaproteobacteria", "o__Burkholderiales", "f__Comamonadaceae", "g__Unclassified_Comamonadaceae", "s__Unclassified_Comamonadaceae"]}},{"id": "otu9187", "metadata": {"taxonomy": ["k__Bacteria", "p__Firmicutes", "c__Clostridia", "o__Clostridiales", "f__Ruminococcaceae", "g__Unclassified_Ruminococcaceae", "s__Unclassified_Ruminococcaceae"]}},{"id": "otu9487", "metadata": {"taxonomy": ["k__Bacteria", "p__Proteobacteria", "c__Gammaproteobacteria", "o__Alteromonadales", "f__Alteromonadaceae", "g__Marinobacter", "s__Unclassified_Marinobacter"]}},{"id": "otu9794", "metadata": {"taxonomy": ["k__Bacteria", "p__Firmicutes", "c__Clostridia", "o__Clostridiales", "f__Ruminococcaceae", "g__Unclassified_Ruminococcaceae", "s__Unclassified_Ruminococcaceae"]}},{"id": "otu10901", "metadata": {"taxonomy": ["k__Bacteria", "p__Firmicutes", "c__Erysipelotrichi", "o__Erysipelotrichales", "f__Erysipelotrichaceae", "g__p-75-a5", "s__Unclassified_p-75-a5"]}},{"id": "otu11551", "metadata": {"taxonomy": ["k__Bacteria", "p__Firmicutes", "c__Clostridia", "o__Clostridiales", "f__Lachnospiraceae", "g__Unclassified_Lachnospiraceae", "s__Unclassified_Lachnospiraceae"]}},{"id": "otu12056", "metadata": {"taxonomy": ["k__Bacteria", "p__Chloroflexi", "c__Anaerolineae", "o__SBR1031", "f__SJA-101", "g__Unclassified_SJA-101", "s__Unclassified_SJA-101"]}},{"id": "otu12942", "metadata": {"taxonomy": ["k__Bacteria", "p__Bacteroidetes", "c__Bacteroidia", "o__Bacteroidales", "f__Bacteroidaceae", "g__Bacteroides", "s__Unclassified_Bacteroides"]}},{"id": "otu14147", "metadata": {"taxonomy": ["k__Bacteria", "p__Firmicutes", "c__Clostridia", "o__Clostridiales", "f__Ruminococcaceae", "g__Unclassified_Ruminococcaceae", "s__Unclassified_Ruminococcaceae"]}},{"id": "otu14428", "metadata": {"taxonomy": ["k__Bacteria", "p__Proteobacteria", "c__Deltaproteobacteria", "o__Myxococcales", "f__Unclassified_Myxococcales", "g__Unclassified_Myxococcales", "s__Unclassified_Myxococcales"]}},{"id": "otu14479", "metadata": {"taxonomy": ["k__Bacteria", "p__Proteobacteria", "c__Alphaproteobacteria", "o__Unclassified_Alphaproteobacteria", "f__Unclassified_Alphaproteobacteria", "g__Unclassified_Alphaproteobacteria", "s__Unclassified_Alphaproteobacteria"]}},{"id": "otu15365", "metadata": {"taxonomy": ["k__Bacteria", "p__Firmicutes", "c__Clostridia", "o__Clostridiales", "f__Unclassified_Clostridiales", "g__Unclassified_Clostridiales", "s__Unclassified_Clostridiales"]}},{"id": "otu15567", "metadata": {"taxonomy": ["k__Bacteria", "p__Firmicutes", "c__Clostridia", "o__Clostridiales", "f__Ruminococcaceae", "g__Unclassified_Ruminococcaceae", "s__Unclassified_Ruminococcaceae"]}},{"id": "otu15604", "metadata": {"taxonomy": ["k__Bacteria", "p__Bacteroidetes", "c__Bacteroidia", "o__Bacteroidales", "f__S24-7", "g__Unclassified_S24-7", "s__Unclassified_S24-7"]}},{"id": "otu15765", "metadata": {"taxonomy": ["k__Bacteria", "p__Proteobacteria", "c__Gammaproteobacteria", "o__Pasteurellales", "f__Pasteurellaceae", "g__Haemophilus", "s__Haemophilus_parainfluenzae"]}},{"id": "otu16450", "metadata": {"taxonomy": ["k__Bacteria", "p__Firmicutes", "c__Clostridia", "o__Clostridiales", "f__Ruminococcaceae", "g__Unclassified_Ruminococcaceae", "s__Unclassified_Ruminococcaceae"]}},{"id": "otu17329", "metadata": {"taxonomy": ["k__Bacteria", "p__Actinobacteria", "c__Thermoleophilia", "o__Gaiellales", "f__Gaiellaceae", "g__Unclassified_Gaiellaceae", "s__Unclassified_Gaiellaceae"]}},{"id": "otu17488", "metadata": {"taxonomy": ["k__Bacteria", "p__Proteobacteria", "c__Alphaproteobacteria", "o__Rhizobiales", "f__Hyphomicrobiaceae", "g__Hyphomicrobium", "s__Unclassified_Hyphomicrobium"]}},{"id": "otu17790", "metadata": {"taxonomy": ["k__Bacteria", "p__Proteobacteria", "c__Alphaproteobacteria", "o__Caulobacterales", "f__Caulobacteraceae", "g__Unclassified_Caulobacteraceae", "s__Unclassified_Caulobacteraceae"]}},{"id": "otu18282", "metadata": {"taxonomy": ["k__Bacteria", "p__Actinobacteria", "c__Actinobacteria", "o__Actinomycetales", "f__Nocardioidaceae", "g__Nocardioides", "s__Unclassified_Nocardioides"]}},{"id": "otu18742", "metadata": {"taxonomy": ["k__Bacteria", "p__Firmicutes", "c__Clostridia", "o__Clostridiales", "f__Ruminococcaceae", "g__Unclassified_Ruminococcaceae", "s__Unclassified_Ruminococcaceae"]}},{"id": "otu18749", "metadata": {"taxonomy": ["k__Bacteria", "p__Firmicutes", "c__Clostridia", "o__Clostridiales", "f__Ruminococcaceae", "g__Unclassified_Ruminococcaceae", "s__Unclassified_Ruminococcaceae"]}},{"id": "otu19198", "metadata": {"taxonomy": ["k__Bacteria", "p__Firmicutes", "c__Clostridia", "o__Clostridiales", "f__Ruminococcaceae", "g__Ruminococcus", "s__Unclassified_Ruminococcus"]}},{"id": "otu19331", "metadata": {"taxonomy": ["k__Bacteria", "p__Spirochaetes", "c__Spirochaetes", "o__Sphaerochaetales", "f__Sphaerochaetaceae", "g__Sphaerochaeta", "s__Unclassified_Sphaerochaeta"]}},{"id": "otu19743", "metadata": {"taxonomy": ["k__Bacteria", "p__Firmicutes", "c__Clostridia", "o__Clostridiales", "f__Ruminococcaceae", "g__Unclassified_Ruminococcaceae", "s__Unclassified_Ruminococcaceae"]}},{"id": "otu19762", "metadata": {"taxonomy": ["k__Bacteria", "p__Proteobacteria", "c__Gammaproteobacteria", "o__Aeromonadales", "f__Aeromonadaceae", "g__Unclassified_Aeromonadaceae", "s__Unclassified_Aeromonadaceae"]}},{"id": "otu20518", "metadata": {"taxonomy": ["k__Bacteria", "p__Proteobacteria", "c__Alphaproteobacteria", "o__Unclassified_Alphaproteobacteria", "f__Unclassified_Alphaproteobacteria", "g__Unclassified_Alphaproteobacteria", "s__Unclassified_Alphaproteobacteria"]}},{"id": "otu21125", "metadata": {"taxonomy": ["k__Bacteria", "p__Bacteroidetes", "c__Cytophagia", "o__Cytophagales", "f__Unclassified_Cytophagales", "g__Unclassified_Cytophagales", "s__Unclassified_Cytophagales"]}},{"id": "otu21688", "metadata": {"taxonomy": ["k__Bacteria", "p__Actinobacteria", "c__Coriobacteriia", "o__Coriobacteriales", "f__Coriobacteriaceae", "g__Adlercreutzia", "s__Unclassified_Adlercreutzia"]}},{"id": "otu22110", "metadata": {"taxonomy": ["k__Bacteria", "p__Proteobacteria", "c__Betaproteobacteria", "o__SC-I-84", "f__Unclassified_SC-I-84", "g__Unclassified_SC-I-84", "s__Unclassified_SC-I-84"]}},{"id": "otu22129", "metadata": {"taxonomy": ["k__Bacteria", "p__Firmicutes", "c__Clostridia", "o__Clostridiales", "f__Clostridiaceae", "g__02d06", "s__Unclassified_02d06"]}},{"id": "otu23024", "metadata": {"taxonomy": ["k__Bacteria", "p__Proteobacteria", "c__Deltaproteobacteria", "o__Desulfovibrionales", "f__Desulfovibrionaceae", "g__Unclassified_Desulfovibrionaceae", "s__Unclassified_Desulfovibrionaceae"]}},{"id": "otu23036", "metadata": {"taxonomy": ["k__Bacteria", "p__Proteobacteria", "c__Deltaproteobacteria", "o__NB1-j", "f__Unclassified_NB1-j", "g__Unclassified_NB1-j", "s__Unclassified_NB1-j"]}},{"id": "otu23190", "metadata": {"taxonomy": ["k__Bacteria", "p__Firmicutes", "c__Clostridia", "o__Clostridiales", "f__Veillonellaceae", "g__Unclassified_Veillonellaceae", "s__Unclassified_Veillonellaceae"]}},{"id": "otu23585", "metadata": {"taxonomy": ["k__Bacteria", "p__Firmicutes", "c__Erysipelotrichi", "o__Erysipelotrichales", "f__Erysipelotrichaceae", "g__Allobaculum", "s__Unclassified_Allobaculum"]}},{"id": "otu23757", "metadata": {"taxonomy": ["k__Bacteria", "p__Proteobacteria", "c__Epsilonproteobacteria", "o__Campylobacterales", "f__Campylobacteraceae", "g__Campylobacter", "s__Unclassified_Campylobacter"]}},{"id": "otu227", "metadata": {"taxonomy": ["k__Bacteria", "p__Firmicutes", "c__Clostridia", "o__Clostridiales", "f__Unclassified_Clostridiales", "g__Unclassified_Clostridiales", "s__Unclassified_Clostridiales"]}},{"id": "otu259", "metadata": {"taxonomy": ["k__Bacteria", "p__Proteobacteria", "c__Gammaproteobacteria", "o__Alteromonadales", "f__[Chromatiaceae]", "g__Rheinheimera", "s__Unclassified_Rheinheimera"]}},{"id": "otu650", "metadata": {"taxonomy": ["k__Bacteria", "p__Tenericutes", "c__Mollicutes", "o__RF39", "f__Unclassified_RF39", "g__Unclassified_RF39", "s__Unclassified_RF39"]}},{"id": "otu1390", "metadata": {"taxonomy": ["k__Bacteria", "p__Firmicutes", "c__Clostridia", "o__Clostridiales", "f__Ruminococcaceae", "g__Unclassified_Ruminococcaceae", "s__Unclassified_Ruminococcaceae"]}},{"id": "otu1930", "metadata": {"taxonomy": ["k__Bacteria", "p__Firmicutes", "c__Clostridia", "o__Clostridiales", "f__Ruminococcaceae", "g__Unclassified_Ruminococcaceae", "s__Unclassified_Ruminococcaceae"]}},{"id": "otu1972", "metadata": {"taxonomy": ["k__Bacteria", "p__Bacteroidetes", "c__Bacteroidia", "o__Bacteroidales", "f__S24-7", "g__Unclassified_S24-7", "s__Unclassified_S24-7"]}},{"id": "otu2961", "metadata": {"taxonomy": ["k__Bacteria", "p__Proteobacteria", "c__Deltaproteobacteria", "o__Myxococcales", "f__Unclassified_Myxococcales", "g__Unclassified_Myxococcales", "s__Unclassified_Myxococcales"]}},{"id": "otu3126", "metadata": {"taxonomy": ["k__Bacteria", "p__Bacteroidetes", "c__Bacteroidia", "o__Bacteroidales", "f__Unclassified_Bacteroidales", "g__Unclassified_Bacteroidales", "s__Unclassified_Bacteroidales"]}},{"id": "otu3588", "metadata": {"taxonomy": ["k__Bacteria", "p__Bacteroidetes", "c__Bacteroidia", "o__Bacteroidales", "f__Unclassified_Bacteroidales", "g__Unclassified_Bacteroidales", "s__Unclassified_Bacteroidales"]}},{"id": "otu4714", "metadata": {"taxonomy": ["k__Bacteria", "p__Firmicutes", "c__Clostridia", "o__Clostridiales", "f__Unclassified_Clostridiales", "g__Unclassified_Clostridiales", "s__Unclassified_Clostridiales"]}},{"id": "otu4956", "metadata": {"taxonomy": ["k__Bacteria", "p__Actinobacteria", "c__Thermoleophilia", "o__Gaiellales", "f__Unclassified_Gaiellales", "g__Unclassified_Gaiellales", "s__Unclassified_Gaiellales"]}},{"id": "otu5528", "metadata": {"taxonomy": ["k__Bacteria", "p__Firmicutes", "c__Clostridia", "o__Clostridiales", "f__Christensenellaceae", "g__Unclassified_Christensenellaceae", "s__Unclassified_Christensenellaceae"]}},{"id": "otu5740", "metadata": {"taxonomy": ["k__Bacteria", "p__Bacteroidetes", "c__Bacteroidia", "o__Bacteroidales", "f__Prevotellaceae", "g__Prevotella", "s__Prevotella_copri"]}},{"id": "otu5906", "metadata": {"taxonomy": ["k__Bacteria", "p__Proteobacteria", "c__Gammaproteobacteria", "o__Xanthomonadales", "f__Xanthomonadaceae", "g__Stenotrophomonas", "s__Stenotrophomonas_panacihumi"]}},{"id": "otu6071", "metadata": {"taxonomy": ["k__Bacteria", "p__Fusobacteria", "c__Fusobacteriia", "o__Fusobacteriales", "f__Leptotrichiaceae", "g__Unclassified_Leptotrichiaceae", "s__Unclassified_Leptotrichiaceae"]}},{"id": "otu6146", "metadata": {"taxonomy": ["k__Bacteria", "p__Chloroflexi", "c__Anaerolineae", "o__SBR1031", "f__A4b", "g__Unclassified_A4b", "s__Unclassified_A4b"]}},{"id": "otu6257", "metadata": {"taxonomy": ["k__Bacteria", "p__Bacteroidetes", "c__Flavobacteriia", "o__Flavobacteriales", "f__Cryomorphaceae", "g__Unclassified_Cryomorphaceae", "s__Unclassified_Cryomorphaceae"]}},{"id": "otu6280", "metadata": {"taxonomy": ["k__Bacteria", "p__Chloroflexi", "c__Thermomicrobia", "o__JG30-KF-CM45", "f__Unclassified_JG30-KF-CM45", "g__Unclassified_JG30-KF-CM45", "s__Unclassified_JG30-KF-CM45"]}},{"id": "otu6571", "metadata": {"taxonomy": ["k__Bacteria", "p__Proteobacteria", "c__Betaproteobacteria", "o__Methylophilales", "f__Methylophilaceae", "g__Unclassified_Methylophilaceae", "s__Unclassified_Methylophilaceae"]}},{"id": "otu6961", "metadata": {"taxonomy": ["k__Bacteria", "p__Proteobacteria", "c__Gammaproteobacteria", "o__Xanthomonadales", "f__Sinobacteraceae", "g__Unclassified_Sinobacteraceae", "s__Unclassified_Sinobacteraceae"]}},{"id": "otu7466", "metadata": {"taxonomy": ["k__Bacteria", "p__Firmicutes", "c__Clostridia", "o__Clostridiales", "f__Unclassified_Clostridiales", "g__Unclassified_Clostridiales", "s__Unclassified_Clostridiales"]}},{"id": "otu7834", "metadata": {"taxonomy": ["k__Bacteria", "p__Proteobacteria", "c__Betaproteobacteria", "o__Burkholderiales", "f__Oxalobacteraceae", "g__Cupriavidus", "s__Unclassified_Cupriavidus"]}},{"id": "otu8719", "metadata": {"taxonomy": ["k__Bacteria", "p__Proteobacteria", "c__Alphaproteobacteria", "o__Sphingomonadales", "f__Sphingomonadaceae", "g__Unclassified_Sphingomonadaceae", "s__Unclassified_Sphingomonadaceae"]}},{"id": "otu8919", "metadata": {"taxonomy": ["k__Bacteria", "p__Actinobacteria", "c__Actinobacteria", "o__Actinomycetales", "f__Microbacteriaceae", "g__Unclassified_Microbacteriaceae", "s__Unclassified_Microbacteriaceae"]}},{"id": "otu9024", "metadata": {"taxonomy": ["k__Bacteria", "p__Firmicutes", "c__Clostridia", "o__Clostridiales", "f__Ruminococcaceae", "g__Unclassified_Ruminococcaceae", "s__Unclassified_Ruminococcaceae"]}},{"id": "otu9557", "metadata": {"taxonomy": ["k__Bacteria", "p__Firmicutes", "c__Bacilli", "o__Lactobacillales", "f__Lactobacillaceae", "g__Lactobacillus", "s__Unclassified_Lactobacillus"]}},{"id": "otu9799", "metadata": {"taxonomy": ["k__Bacteria", "p__Proteobacteria", "c__Alphaproteobacteria", "o__Caulobacterales", "f__Caulobacteraceae", "g__Unclassified_Caulobacteraceae", "s__Unclassified_Caulobacteraceae"]}},{"id": "otu10167", "metadata": {"taxonomy": ["k__Bacteria", "p__Actinobacteria", "c__Actinobacteria", "o__Actinomycetales", "f__Corynebacteriaceae", "g__Corynebacterium", "s__Unclassified_Corynebacterium"]}},{"id": "otu10255", "metadata": {"taxonomy": ["k__Bacteria", "p__Proteobacteria", "c__Betaproteobacteria", "o__SC-I-84", "f__Unclassified_SC-I-84", "g__Unclassified_SC-I-84", "s__Unclassified_SC-I-84"]}},{"id": "otu10374", "metadata": {"taxonomy": ["k__Bacteria", "p__Proteobacteria", "c__Alphaproteobacteria", "o__Rhodospirillales", "f__Rhodospirillaceae", "g__Unclassified_Rhodospirillaceae", "s__Unclassified_Rhodospirillaceae"]}},{"id": "otu10943", "metadata": {"taxonomy": ["k__Bacteria", "p__Proteobacteria", "c__Alphaproteobacteria", "o__Rhodospirillales", "f__Rhodospirillaceae", "g__Unclassified_Rhodospirillaceae", "s__Unclassified_Rhodospirillaceae"]}},{"id": "otu11219", "metadata": {"taxonomy": ["k__Bacteria", "p__Proteobacteria", "c__Deltaproteobacteria", "o__Myxococcales", "f__Unclassified_Myxococcales", "g__Unclassified_Myxococcales", "s__Unclassified_Myxococcales"]}},{"id": "otu11366", "metadata": {"taxonomy": ["k__Bacteria", "p__Firmicutes", "c__Clostridia", "o__Clostridiales", "f__Ruminococcaceae", "g__Unclassified_Ruminococcaceae", "s__Unclassified_Ruminococcaceae"]}},{"id": "otu12032", "metadata": {"taxonomy": ["k__Bacteria", "p__Firmicutes", "c__Clostridia", "o__Clostridiales", "f__Unclassified_Clostridiales", "g__Unclassified_Clostridiales", "s__Unclassified_Clostridiales"]}},{"id": "otu12120", "metadata": {"taxonomy": ["k__Bacteria", "p__Firmicutes", "c__Clostridia", "o__Clostridiales", "f__Ruminococcaceae", "g__Unclassified_Ruminococcaceae", "s__Unclassified_Ruminococcaceae"]}},{"id": "otu12299", "metadata": {"taxonomy": ["k__Bacteria", "p__Actinobacteria", "c__Actinobacteria", "o__Actinomycetales", "f__Actinomycetaceae", "g__Mobiluncus", "s__Unclassified_Mobiluncus"]}},{"id": "otu12352", "metadata": {"taxonomy": ["k__Bacteria", "p__Bacteroidetes", "c__[Saprospirae]", "o__[Saprospirales]", "f__Unclassified_[Saprospirales]", "g__Unclassified_[Saprospirales]", "s__Unclassified_[Saprospirales]"]}},{"id": "otu12457", "metadata": {"taxonomy": ["k__Bacteria", "p__Chloroflexi", "c__Anaerolineae", "o__SBR1031", "f__oc28", "g__Unclassified_oc28", "s__Unclassified_oc28"]}},{"id": "otu13545", "metadata": {"taxonomy": ["k__Bacteria", "p__Actinobacteria", "c__Actinobacteria", "o__Actinomycetales", "f__Corynebacteriaceae", "g__Corynebacterium", "s__Corynebacterium_lubricantis"]}},{"id": "otu13913", "metadata": {"taxonomy": ["k__Bacteria", "p__Chloroflexi", "c__Anaerolineae", "o__CFB-26", "f__Unclassified_CFB-26", "g__Unclassified_CFB-26", "s__Unclassified_CFB-26"]}},{"id": "otu13993", "metadata": {"taxonomy": ["k__Bacteria", "p__Firmicutes", "c__Clostridia", "o__Clostridiales", "f__Unclassified_Clostridiales", "g__Unclassified_Clostridiales", "s__Unclassified_Clostridiales"]}},{"id": "otu13994", "metadata": {"taxonomy": ["k__Bacteria", "p__Bacteroidetes", "c__Bacteroidia", "o__Bacteroidales", "f__Rikenellaceae", "g__Unclassified_Rikenellaceae", "s__Unclassified_Rikenellaceae"]}},{"id": "otu14856", "metadata": {"taxonomy": ["k__Bacteria", "p__Planctomycetes", "c__OM190", "o__CL500-15", "f__Unclassified_CL500-15", "g__Unclassified_CL500-15", "s__Unclassified_CL500-15"]}},{"id": "otu15243", "metadata": {"taxonomy": ["k__Bacteria", "p__Firmicutes", "c__Bacilli", "o__Bacillales", "f__Staphylococcaceae", "g__Salinicoccus", "s__Unclassified_Salinicoccus"]}},{"id": "otu15442", "metadata": {"taxonomy": ["k__Bacteria", "p__Proteobacteria", "c__Deltaproteobacteria", "o__Myxococcales", "f__Unclassified_Myxococcales", "g__Unclassified_Myxococcales", "s__Unclassified_Myxococcales"]}},{"id": "otu17295", "metadata": {"taxonomy": ["k__Bacteria", "p__Bacteroidetes", "c__Bacteroidia", "o__Bacteroidales", "f__[Barnesiellaceae]", "g__Unclassified_[Barnesiellaceae]", "s__Unclassified_[Barnesiellaceae]"]}},{"id": "otu17574", "metadata": {"taxonomy": ["k__Bacteria", "p__Firmicutes", "c__Clostridia", "o__Clostridiales", "f__Veillonellaceae", "g__Veillonella", "s__Veillonella_parvula"]}},{"id": "otu17603", "metadata": {"taxonomy": ["k__Bacteria", "p__Acidobacteria", "c__Acidobacteria-6", "o__iii1-15", "f__RB40", "g__Unclassified_RB40", "s__Unclassified_RB40"]}},{"id": "otu17667", "metadata": {"taxonomy": ["k__Bacteria", "p__Fusobacteria", "c__Fusobacteriia", "o__Fusobacteriales", "f__Leptotrichiaceae", "g__Unclassified_Leptotrichiaceae", "s__Unclassified_Leptotrichiaceae"]}},{"id": "otu18598", "metadata": {"taxonomy": ["k__Bacteria", "p__Proteobacteria", "c__Deltaproteobacteria", "o__NB1-j", "f__Unclassified_NB1-j", "g__Unclassified_NB1-j", "s__Unclassified_NB1-j"]}},{"id": "otu18823", "metadata": {"taxonomy": ["k__Bacteria", "p__Gemmatimonadetes", "c__Gemm-1", "o__Unclassified_Gemm-1", "f__Unclassified_Gemm-1", "g__Unclassified_Gemm-1", "s__Unclassified_Gemm-1"]}},{"id": "otu18885", "metadata": {"taxonomy": ["k__Bacteria", "p__Lentisphaerae", "c__[Lentisphaeria]", "o__Victivallales", "f__Victivallaceae", "g__Unclassified_Victivallaceae", "s__Unclassified_Victivallaceae"]}},{"id": "otu19445", "metadata": {"taxonomy": ["k__Bacteria", "p__Bacteroidetes", "c__Bacteroidia", "o__Bacteroidales", "f__Bacteroidaceae", "g__5-7N15", "s__Unclassified_5-7N15"]}},{"id": "otu19569", "metadata": {"taxonomy": ["k__Bacteria", "p__Firmicutes", "c__Clostridia", "o__Clostridiales", "f__Unclassified_Clostridiales", "g__Unclassified_Clostridiales", "s__Unclassified_Clostridiales"]}},{"id": "otu19633", "metadata": {"taxonomy": ["k__Bacteria", "p__Actinobacteria", "c__Actinobacteria", "o__Actinomycetales", "f__Mycobacteriaceae", "g__Mycobacterium", "s__Unclassified_Mycobacterium"]}},{"id": "otu19970", "metadata": {"taxonomy": ["k__Bacteria", "p__Firmicutes", "c__Clostridia", "o__Clostridiales", "f__[Tissierellaceae]", "g__Anaerococcus", "s__Unclassified_Anaerococcus"]}},{"id": "otu20125", "metadata": {"taxonomy": ["k__Bacteria", "p__Cyanobacteria", "c__4C0d-2", "o__YS2", "f__Unclassified_YS2", "g__Unclassified_YS2", "s__Unclassified_YS2"]}},{"id": "otu20316", "metadata": {"taxonomy": ["k__Bacteria", "p__Proteobacteria", "c__Alphaproteobacteria", "o__Sphingomonadales", "f__Sphingomonadaceae", "g__Sphingomonas", "s__Sphingomonas_asaccharolytica"]}},{"id": "otu20793", "metadata": {"taxonomy": ["k__Bacteria", "p__Firmicutes", "c__Clostridia", "o__Clostridiales", "f__Ruminococcaceae", "g__Unclassified_Ruminococcaceae", "s__Unclassified_Ruminococcaceae"]}},{"id": "otu21319", "metadata": {"taxonomy": ["k__Bacteria", "p__Actinobacteria", "c__Acidimicrobiia", "o__Acidimicrobiales", "f__C111", "g__Unclassified_C111", "s__Unclassified_C111"]}},{"id": "otu21967", "metadata": {"taxonomy": ["k__Bacteria", "p__Actinobacteria", "c__Coriobacteriia", "o__Coriobacteriales", "f__Coriobacteriaceae", "g__Unclassified_Coriobacteriaceae", "s__Unclassified_Coriobacteriaceae"]}},{"id": "otu22574", "metadata": {"taxonomy": ["k__Bacteria", "p__Acidobacteria", "c__Acidobacteria-6", "o__iii1-15", "f__Unclassified_iii1-15", "g__Unclassified_iii1-15", "s__Unclassified_iii1-15"]}},{"id": "otu23460", "metadata": {"taxonomy": ["k__Bacteria", "p__Firmicutes", "c__Clostridia", "o__Clostridiales", "f__Ruminococcaceae", "g__Unclassified_Ruminococcaceae", "s__Unclassified_Ruminococcaceae"]}},{"id": "otu46", "metadata": {"taxonomy": ["k__Bacteria", "p__Gemmatimonadetes", "c__Gemmatimonadetes", "o__KD8-87", "f__Unclassified_KD8-87", "g__Unclassified_KD8-87", "s__Unclassified_KD8-87"]}},{"id": "otu82", "metadata": {"taxonomy": ["k__Bacteria", "p__Gemmatimonadetes", "c__Gemm-5", "o__Unclassified_Gemm-5", "f__Unclassified_Gemm-5", "g__Unclassified_Gemm-5", "s__Unclassified_Gemm-5"]}},{"id": "otu297", "metadata": {"taxonomy": ["k__Bacteria", "p__Fusobacteria", "c__Fusobacteriia", "o__Fusobacteriales", "f__Leptotrichiaceae", "g__Unclassified_Leptotrichiaceae", "s__Unclassified_Leptotrichiaceae"]}},{"id": "otu728", "metadata": {"taxonomy": ["k__Bacteria", "p__Gemmatimonadetes", "c__Gemmatimonadetes", "o__Unclassified_Gemmatimonadetes", "f__Unclassified_Gemmatimonadetes", "g__Unclassified_Gemmatimonadetes", "s__Unclassified_Gemmatimonadetes"]}},{"id": "otu970", "metadata": {"taxonomy": ["k__Bacteria", "p__Proteobacteria", "c__Deltaproteobacteria", "o__Myxococcales", "f__Cystobacterineae", "g__Unclassified_Cystobacterineae", "s__Unclassified_Cystobacterineae"]}},{"id": "otu1117", "metadata": {"taxonomy": ["k__Bacteria", "p__Acidobacteria", "c__Acidobacteria-6", "o__iii1-15", "f__Unclassified_iii1-15", "g__Unclassified_iii1-15", "s__Unclassified_iii1-15"]}},{"id": "otu1237", "metadata": {"taxonomy": ["k__Bacteria", "p__Firmicutes", "c__Clostridia", "o__Clostridiales", "f__Ruminococcaceae", "g__Unclassified_Ruminococcaceae", "s__Unclassified_Ruminococcaceae"]}},{"id": "otu1283", "metadata": {"taxonomy": ["k__Bacteria", "p__Actinobacteria", "c__Actinobacteria", "o__Actinomycetales", "f__Actinomycetaceae", "g__Trueperella", "s__Unclassified_Trueperella"]}},{"id": "otu1742", "metadata": {"taxonomy": ["k__Bacteria", "p__Armatimonadetes", "c__0319-6E2", "o__Unclassified_0319-6E2", "f__Unclassified_0319-6E2", "g__Unclassified_0319-6E2", "s__Unclassified_0319-6E2"]}},{"id": "otu1970", "metadata": {"taxonomy": ["k__Bacteria", "p__Firmicutes", "c__Clostridia", "o__Clostridiales", "f__Ruminococcaceae", "g__Oscillospira", "s__Unclassified_Oscillospira"]}},{"id": "otu2058", "metadata": {"taxonomy": ["k__Bacteria", "p__Actinobacteria", "c__Actinobacteria", "o__Actinomycetales", "f__Micromonosporaceae", "g__Dactylosporangium", "s__Unclassified_Dactylosporangium"]}},{"id": "otu2418", "metadata": {"taxonomy": ["k__Bacteria", "p__Acidobacteria", "c__AT-s54", "o__Unclassified_AT-s54", "f__Unclassified_AT-s54", "g__Unclassified_AT-s54", "s__Unclassified_AT-s54"]}},{"id": "otu2473", "metadata": {"taxonomy": ["k__Bacteria", "p__Acidobacteria", "c__Solibacteres", "o__Solibacterales", "f__Solibacteraceae", "g__Candidatus_Solibacter", "s__Unclassified_Candidatus_Solibacter"]}},{"id": "otu2729", "metadata": {"taxonomy": ["k__Bacteria", "p__Proteobacteria", "c__Gammaproteobacteria", "o__Xanthomonadales", "f__Xanthomonadaceae", "g__Unclassified_Xanthomonadaceae", "s__Unclassified_Xanthomonadaceae"]}},{"id": "otu2847", "metadata": {"taxonomy": ["k__Bacteria", "p__Proteobacteria", "c__Deltaproteobacteria", "o__Spirobacillales", "f__Unclassified_Spirobacillales", "g__Unclassified_Spirobacillales", "s__Unclassified_Spirobacillales"]}},{"id": "otu2887", "metadata": {"taxonomy": ["k__Bacteria", "p__Firmicutes", "c__Clostridia", "o__Clostridiales", "f__Unclassified_Clostridiales", "g__Unclassified_Clostridiales", "s__Unclassified_Clostridiales"]}},{"id": "otu3145", "metadata": {"taxonomy": ["k__Bacteria", "p__Nitrospirae", "c__Nitrospira", "o__Nitrospirales", "f__[Thermodesulfovibrionaceae]", "g__LCP-6", "s__Unclassified_LCP-6"]}},{"id": "otu3154", "metadata": {"taxonomy": ["k__Bacteria", "p__Proteobacteria", "c__Gammaproteobacteria", "o__Vibrionales", "f__Pseudoalteromonadaceae", "g__Unclassified_Pseudoalteromonadaceae", "s__Unclassified_Pseudoalteromonadaceae"]}},{"id": "otu3667", "metadata": {"taxonomy": ["k__Bacteria", "p__Fusobacteria", "c__Fusobacteriia", "o__Fusobacteriales", "f__Leptotrichiaceae", "g__Unclassified_Leptotrichiaceae", "s__Unclassified_Leptotrichiaceae"]}},{"id": "otu4686", "metadata": {"taxonomy": ["k__Bacteria", "p__Firmicutes", "c__Clostridia", "o__Clostridiales", "f__Unclassified_Clostridiales", "g__Unclassified_Clostridiales", "s__Unclassified_Clostridiales"]}},{"id": "otu5057", "metadata": {"taxonomy": ["k__Bacteria", "p__Firmicutes", "c__Erysipelotrichi", "o__Erysipelotrichales", "f__Erysipelotrichaceae", "g__Unclassified_Erysipelotrichaceae", "s__Unclassified_Erysipelotrichaceae"]}},{"id": "otu5426", "metadata": {"taxonomy": ["k__Bacteria", "p__Firmicutes", "c__Clostridia", "o__Clostridiales", "f__Ruminococcaceae", "g__Faecalibacterium", "s__Faecalibacterium_prausnitzii"]}},{"id": "otu5829", "metadata": {"taxonomy": ["k__Bacteria", "p__Firmicutes", "c__Clostridia", "o__Clostridiales", "f__Ruminococcaceae", "g__Unclassified_Ruminococcaceae", "s__Unclassified_Ruminococcaceae"]}},{"id": "otu5832", "metadata": {"taxonomy": ["k__Bacteria", "p__Actinobacteria", "c__Acidimicrobiia", "o__Acidimicrobiales", "f__Unclassified_Acidimicrobiales", "g__Unclassified_Acidimicrobiales", "s__Unclassified_Acidimicrobiales"]}},{"id": "otu6054", "metadata": {"taxonomy": ["k__Bacteria", "p__Chlorofl
[truncated: 11,802 more chars]
