# Supplementary material for: The effects of genital myiasis on the diversity of the vaginal microbiota in female Bactrian camels
Source: BMC Vet Res. 2022 Mar 5;18:87. doi: 10.1186/s12917-022-03189-5 (PMC8897907; doi:10.1186/s12917-022-03189-5)
Supplement: Supplementary file 5 — Additional file 5. [file 12917_2022_3189_MOESM5_ESM.zip › MPL201709200_16s_yy/Treat1/B11_heatmap/js/jquery.js]

(function(){
/*
 * jQuery 1.2.1 - New Wave Javascript
 *
 * Copyright (c) 2007 John Resig (jquery.com)
 * Dual licensed under the MIT (MIT-LICENSE.txt)
 * and GPL (GPL-LICENSE.txt) licenses.
 *
 * $Date: 2007/11/16 14:25:36 $
 * $Rev: 3353 $
 */

// Map over jQuery in case of overwrite
if ( typeof jQuery != "undefined" )
	var _jQuery = jQuery;

var jQuery = window.jQuery = function(selector, context) {
	// If the context is a namespace object, return a new object
	return this instanceof jQuery ?
		this.init(selector, context) :
		new jQuery(selector, context);
};

// Map over the $ in case of overwrite
if ( typeof $ != "undefined" )
	var _$ = $;
	
// Map the jQuery namespace to the '$' one
window.$ = jQuery;

var quickExpr = /^[^<]*(<(.|\s)+>)[^>]*$|^#(\w+)$/;

jQuery.fn = jQuery.prototype = {
	init: function(selector, context) {
		// Make sure that a selection was provided
		selector = selector || document;

		// Handle HTML strings
		if ( typeof selector  == "string" ) {
			var m = quickExpr.exec(selector);
			if ( m && (m[1] || !context) ) {
				// HANDLE: $(html) -> $(array)
				if ( m[1] )
					selector = jQuery.clean( [ m[1] ], context );

				// HANDLE: $("#id")
				else {
					var tmp = document.getElementById( m[3] );
					if ( tmp )
						// Handle the case where IE and Opera return items
						// by name instead of ID
						if ( tmp.id != m[3] )
							return jQuery().find( selector );
						else {
							this[0] = tmp;
							this.length = 1;
							return this;
						}
					else
						selector = [];
				}

			// HANDLE: $(expr)
			} else
				return new jQuery( context ).find( selector );

		// HANDLE: $(function)
		// Shortcut for document ready
		} else if ( jQuery.isFunction(selector) )
			return new jQuery(document)[ jQuery.fn.ready ? "ready" : "load" ]( selector );

		return this.setArray(
			// HANDLE: $(array)
			selector.constructor == Array && selector ||

			// HANDLE: $(arraylike)
			// Watch for when an array-like object is passed as the selector
			(selector.jquery || selector.length && selector != window && !selector.nodeType && selector[0] != undefined && selector[0].nodeType) && jQuery.makeArray( selector ) ||

			// HANDLE: $(*)
			[ selector ] );
	},
	
	jquery: "1.2.1",

	size: function() {
		return this.length;
	},
	
	length: 0,

	get: function( num ) {
		return num == undefined ?

			// Return a 'clean' array
			jQuery.makeArray( this ) :

			// Return just the object
			this[num];
	},
	
	pushStack: function( a ) {
		var ret = jQuery(a);
		ret.prevObject = this;
		return ret;
	},
	
	setArray: function( a ) {
		this.length = 0;
		Array.prototype.push.apply( this, a );
		return this;
	},

	each: function( fn, args ) {
		return jQuery.each( this, fn, args );
	},

	index: function( obj ) {
		var pos = -1;
		this.each(function(i){
			if ( this == obj ) pos = i;
		});
		return pos;
	},

	attr: function( key, value, type ) {
		var obj = key;
		
		// Look for the case where we're accessing a style value
		if ( key.constructor == String )
			if ( value == undefined )
				return this.length && jQuery[ type || "attr" ]( this[0], key ) || undefined;
			else {
				obj = {};
				obj[ key ] = value;
			}
		
		// Check to see if we're setting style values
		return this.each(function(index){
			// Set all the styles
			for ( var prop in obj )
				jQuery.attr(
					type ? this.style : this,
					prop, jQuery.prop(this, obj[prop], type, index, prop)
				);
		});
	},

	css: function( key, value ) {
		return this.attr( key, value, "curCSS" );
	},

	text: function(e) {
		if ( typeof e != "object" && e != null )
			return this.empty().append( document.createTextNode( e ) );

		var t = "";
		jQuery.each( e || this, function(){
			jQuery.each( this.childNodes, function(){
				if ( this.nodeType != 8 )
					t += this.nodeType != 1 ?
						this.nodeValue : jQuery.fn.text([ this ]);
			});
		});
		return t;
	},

	wrapAll: function(html) {
		if ( this[0] )
			// The elements to wrap the target around
			jQuery(html, this[0].ownerDocument)
				.clone()
				.insertBefore(this[0])
				.map(function(){
					var elem = this;
					while ( elem.firstChild )
						elem = elem.firstChild;
					return elem;
				})
				.append(this);

		return this;
	},

	wrapInner: function(html) {
		return this.each(function(){
			jQuery(this).contents().wrapAll(html);
		});
	},

	wrap: function(html) {
		return this.each(function(){
			jQuery(this).wrapAll(html);
		});
	},

	append: function() {
		return this.domManip(arguments, true, 1, function(a){
			this.appendChild( a );
		});
	},

	prepend: function() {
		return this.domManip(arguments, true, -1, function(a){
			this.insertBefore( a, this.firstChild );
		});
	},
	
	before: function() {
		return this.domManip(arguments, false, 1, function(a){
			this.parentNode.insertBefore( a, this );
		});
	},

	after: function() {
		return this.domManip(arguments, false, -1, function(a){
			this.parentNode.insertBefore( a, this.nextSibling );
		});
	},

	end: function() {
		return this.prevObject || jQuery([]);
	},

	find: function(t) {
		var data = jQuery.map(this, function(a){ return jQuery.find(t,a); });
		return this.pushStack( /[^+>] [^+>]/.test( t ) || t.indexOf("..") > -1 ?
			jQuery.unique( data ) : data );
	},

	clone: function(events) {
		// Do the clone
		var ret = this.map(function(){
			return this.outerHTML ? jQuery(this.outerHTML)[0] : this.cloneNode(true);
		});

		// Need to set the expando to null on the cloned set if it exists
		// removeData doesn't work here, IE removes it from the original as well
		// this is primarily for IE but the data expando shouldn't be copied over in any browser
		var clone = ret.find("*").andSelf().each(function(){
			if ( this[ expando ] != undefined )
				this[ expando ] = null;
		});
		
		// Copy the events from the original to the clone
		if (events === true)
			this.find("*").andSelf().each(function(i) {
				var events = jQuery.data(this, "events");
				for ( var type in events )
					for ( var handler in events[type] )
						jQuery.event.add(clone[i], type, events[type][handler], events[type][handler].data);
			});

		// Return the cloned set
		return ret;
	},

	filter: function(t) {
		return this.pushStack(
			jQuery.isFunction( t ) &&
			jQuery.grep(this, function(el, index){
				return t.apply(el, [index]);
			}) ||

			jQuery.multiFilter(t,this) );
	},

	not: function(t) {
		return this.pushStack(
			t.constructor == String &&
			jQuery.multiFilter(t, this, true) ||

			jQuery.grep(this, function(a) {
				return ( t.constructor == Array || t.jquery )
					? jQuery.inArray( a, t ) < 0
					: a != t;
			})
		);
	},

	add: function(t) {
		return this.pushStack( jQuery.merge(
			this.get(),
			t.constructor == String ?
				jQuery(t).get() :
				t.length != undefined && (!t.nodeName || jQuery.nodeName(t, "form")) ?
					t : [t] )
		);
	},

	is: function(expr) {
		return expr ? jQuery.multiFilter(expr,this).length > 0 : false;
	},

	hasClass: function(expr) {
		return this.is("." + expr);
	},
	
	val: function( val ) {
		if ( val == undefined ) {
			if ( this.length ) {
				var elem = this[0];
		    	
				// We need to handle select boxes special
				if ( jQuery.nodeName(elem, "select") ) {
					var index = elem.selectedIndex,
						a = [],
						options = elem.options,
						one = elem.type == "select-one";
					
					// Nothing was selected
					if ( index < 0 )
						return null;

					// Loop through all the selected options
					for ( var i = one ? index : 0, max = one ? index + 1 : options.length; i < max; i++ ) {
						var option = options[i];
						if ( option.selected ) {
							// Get the specifc value for the option
							var val = jQuery.browser.msie && !option.attributes["value"].specified ? option.text : option.value;
							
							// We don't need an array for one selects
							if ( one )
								return val;
							
							// Multi-Selects return an array
							a.push(val);
						}
					}
					
					return a;
					
				// Everything else, we just grab the value
				} else
					return this[0].value.replace(/\r/g, "");
			}
		} else
			return this.each(function(){
				if ( val.constructor == Array && /radio|checkbox/.test(this.type) )
					this.checked = (jQuery.inArray(this.value, val) >= 0 ||
						jQuery.inArray(this.name, val) >= 0);
				else if ( jQuery.nodeName(this, "select") ) {
					var tmp = val.constructor == Array ? val : [val];

					jQuery("option", this).each(function(){
						this.selected = (jQuery.inArray(this.value, tmp) >= 0 ||
						jQuery.inArray(this.text, tmp) >= 0);
					});

					if ( !tmp.length )
						this.selectedIndex = -1;
				} else
					this.value = val;
			});
	},
	
	html: function( val ) {
		return val == undefined ?
			( this.length ? this[0].innerHTML : null ) :
			this.empty().append( val );
	},

	replaceWith: function( val ) {
		return this.after( val ).remove();
	},

	eq: function(i){
		return this.slice(i, i+1);
	},

	slice: function() {
		return this.pushStack( Array.prototype.slice.apply( this, arguments ) );
	},

	map: function(fn) {
		return this.pushStack(jQuery.map( this, function(elem,i){
			return fn.call( elem, i, elem );
		}));
	},

	andSelf: function() {
		return this.add( this.prevObject );
	},
	
	domManip: function(args, table, dir, fn) {
		var clone = this.length > 1, a; 

		return this.each(function(){
			if ( !a ) {
				a = jQuery.clean(args, this.ownerDocument);
				if ( dir < 0 )
					a.reverse();
			}

			var obj = this;

			if ( table && jQuery.nodeName(this, "table") && jQuery.nodeName(a[0], "tr") )
				obj = this.getElementsByTagName("tbody")[0] || this.appendChild(document.createElement("tbody"));

			jQuery.each( a, function(){
				var elem = clone ? this.cloneNode(true) : this;
				if ( !evalScript(0, elem) )
					fn.call( obj, elem );
			});
		});
	}
};

function evalScript(i, elem){
	var script = jQuery.nodeName(elem, "script");

	if ( script ) {
		if ( elem.src )
			jQuery.ajax({ url: elem.src, async: false, dataType: "script" });
		else
			jQuery.globalEval( elem.text || elem.textContent || elem.innerHTML || "" );
	
		if ( elem.parentNode )
			elem.parentNode.removeChild(elem);

	} else if ( elem.nodeType == 1 )
    jQuery("script", elem).each(evalScript);

	return script;
}

jQuery.extend = jQuery.fn.extend = function() {
	// copy reference to target object
	var target = arguments[0] || {}, a = 1, al = arguments.length, deep = false;

	// Handle a deep copy situation
	if ( target.constructor == Boolean ) {
		deep = target;
		target = arguments[1] || {};
	}

	// extend jQuery itself if only one argument is passed
	if ( al == 1 ) {
		target = this;
		a = 0;
	}

	var prop;

	for ( ; a < al; a++ )
		// Only deal with non-null/undefined values
		if ( (prop = arguments[a]) != null )
			// Extend the base object
			for ( var i in prop ) {
				// Prevent never-ending loop
				if ( target == prop[i] )
					continue;

				// Recurse if we're merging object values
				if ( deep && typeof prop[i] == 'object' && target[i] )
					jQuery.extend( target[i], prop[i] );

				// Don't bring in undefined values
				else if ( prop[i] != undefined )
					target[i] = prop[i];
			}

	// Return the modified object
	return target;
};

var expando = "jQuery" + (new Date()).getTime(), uuid = 0, win = {};

jQuery.extend({
	noConflict: function(deep) {
		window.$ = _$;
		if ( deep )
			window.jQuery = _jQuery;
		return jQuery;
	},

	// This may seem like some crazy code, but trust me when I say that this
	// is the only cross-browser way to do this. --John
	isFunction: function( fn ) {
		return !!fn && typeof fn != "string" && !fn.nodeName && 
			fn.constructor != Array && /function/i.test( fn + "" );
	},
	
	// check if an element is in a XML document
	isXMLDoc: function(elem) {
		return elem.documentElement && !elem.body ||
			elem.tagName && elem.ownerDocument && !elem.ownerDocument.body;
	},

	// Evalulates a script in a global context
	// Evaluates Async. in Safari 2 :-(
	globalEval: function( data ) {
		data = jQuery.trim( data );
		if ( data ) {
			if ( window.execScript )
				window.execScript( data );
			else if ( jQuery.browser.safari )
				// safari doesn't provide a synchronous global eval
				window.setTimeout( data, 0 );
			else
				eval.call( window, data );
		}
	},

	nodeName: function( elem, name ) {
		return elem.nodeName && elem.nodeName.toUpperCase() == name.toUpperCase();
	},
	
	cache: {},
	
	data: function( elem, name, data ) {
		elem = elem == window ? win : elem;

		var id = elem[ expando ];

		// Compute a unique ID for the element
		if ( !id ) 
			id = elem[ expando ] = ++uuid;

		// Only generate the data cache if we're
		// trying to access or manipulate it
		if ( name && !jQuery.cache[ id ] )
			jQuery.cache[ id ] = {};
		
		// Prevent overriding the named cache with undefined values
		if ( data != undefined )
			jQuery.cache[ id ][ name ] = data;
		
		// Return the named cache data, or the ID for the element	
		return name ? jQuery.cache[ id ][ name ] : id;
	},
	
	removeData: function( elem, name ) {
		elem = elem == window ? win : elem;

		var id = elem[ expando ];

		// If we want to remove a specific section of the element's data
		if ( name ) {
			if ( jQuery.cache[ id ] ) {
				// Remove the section of cache data
				delete jQuery.cache[ id ][ name ];

				// If we've removed all the data, remove the element's cache
				name = "";
				for ( name in jQuery.cache[ id ] ) break;
				if ( !name )
					jQuery.removeData( elem );
			}

		// Otherwise, we want to remove all of the element's data
		} else {
			// Clean up the element expando
			try {
				delete elem[ expando ];
			} catch(e){
				// IE has trouble directly removing the expando
				// but it's ok with using removeAttribute
				if ( elem.removeAttribute )
					elem.removeAttribute( expando );
			}

			// Completely remove the data cache
			delete jQuery.cache[ id ];
		}
	},

	// args is for internal usage only
	each: function( obj, fn, args ) {
		if ( args ) {
			if ( obj.length == undefined )
				for ( var i in obj )
					fn.apply( obj[i], args );
			else
				for ( var i = 0, ol = obj.length; i < ol; i++ )
					if ( fn.apply( obj[i], args ) === false ) break;

		// A special, fast, case for the most common use of each
		} else {
			if ( obj.length == undefined )
				for ( var i in obj )
					fn.call( obj[i], i, obj[i] );
			else
				for ( var i = 0, ol = obj.length, val = obj[0]; 
					i < ol && fn.call(val,i,val) !== false; val = obj[++i] ){}
		}

		return obj;
	},
	
	prop: function(elem, value, type, index, prop){
			// Handle executable functions
			if ( jQuery.isFunction( value ) )
				value = value.call( elem, [index] );
				
			// exclude the following css properties to add px
			var exclude = /z-?index|font-?weight|opacity|zoom|line-?height/i;

			// Handle passing in a number to a CSS property
			return value && value.constructor == Number && type == "curCSS" && !exclude.test(prop) ?
				value + "px" :
				value;
	},

	className: {
		// internal only, use addClass("class")
		add: function( elem, c ){
			jQuery.each( (c || "").split(/\s+/), function(i, cur){
				if ( !jQuery.className.has( elem.className, cur ) )
					elem.className += ( elem.className ? " " : "" ) + cur;
			});
		},

		// internal only, use removeClass("class")
		remove: function( elem, c ){
			elem.className = c != undefined ?
				jQuery.grep( elem.className.split(/\s+/), function(cur){
					return !jQuery.className.has( c, cur );	
				}).join(" ") : "";
		},

		// internal only, use is(".class")
		has: function( t, c ) {
			return jQuery.inArray( c, (t.className || t).toString().split(/\s+/) ) > -1;
		}
	},

	swap: function(e,o,f) {
		for ( var i in o ) {
			e.style["old"+i] = e.style[i];
			e.style[i] = o[i];
		}
		f.apply( e, [] );
		for ( var i in o )
			e.style[i] = e.style["old"+i];
	},

	css: function(e,p) {
		if ( p == "height" || p == "width" ) {
			var old = {}, oHeight, oWidth, d = ["Top","Bottom","Right","Left"];

			jQuery.each( d, function(){
				old["padding" + this] = 0;
				old["border" + this + "Width"] = 0;
			});

			jQuery.swap( e, old, function() {
				if ( jQuery(e).is(':visible') ) {
					oHeight = e.offsetHeight;
					oWidth = e.offsetWidth;
				} else {
					e = jQuery(e.cloneNode(true))
						.find(":radio").removeAttr("checked").end()
						.css({
							visibility: "hidden", position: "absolute", display: "block", right: "0", left: "0"
						}).appendTo(e.parentNode)[0];

					var parPos = jQuery.css(e.parentNode,"position") || "static";
					if ( parPos == "static" )
						e.parentNode.style.position = "relative";

					oHeight = e.clientHeight;
					oWidth = e.clientWidth;

					if ( parPos == "static" )
						e.parentNode.style.position = "static";

					e.parentNode.removeChild(e);
				}
			});

			return p == "height" ? oHeight : oWidth;
		}

		return jQuery.curCSS( e, p );
	},

	curCSS: function(elem, prop, force) {
		var ret, stack = [], swap = [];

		// A helper method for determining if an element's values are broken
		function color(a){
			if ( !jQuery.browser.safari )
				return false;

			var ret = document.defaultView.getComputedStyle(a,null);
			return !ret || ret.getPropertyValue("color") == "";
		}

		if (prop == "opacity" && jQuery.browser.msie) {
			ret = jQuery.attr(elem.style, "opacity");
			return ret == "" ? "1" : ret;
		}
		
		if (prop.match(/float/i))
			prop = styleFloat;

		if (!force && elem.style[prop])
			ret = elem.style[prop];

		else if (document.defaultView && document.defaultView.getComputedStyle) {

			if (prop.match(/float/i))
				prop = "float";

			prop = prop.replace(/([A-Z])/g,"-$1").toLowerCase();
			var cur = document.defaultView.getComputedStyle(elem, null);

			if ( cur && !color(elem) )
				ret = cur.getPropertyValue(prop);

			// If the element isn't reporting its values properly in Safari
			// then some display: none elements are involved
			else {
				// Locate all of the parent display: none elements
				for ( var a = elem; a && color(a); a = a.parentNode )
					stack.unshift(a);

				// Go through and make them visible, but in reverse
				// (It would be better if we knew the exact display type that they had)
				for ( a = 0; a < stack.length; a++ )
					if ( color(stack[a]) ) {
						swap[a] = stack[a].style.display;
						stack[a].style.display = "block";
					}

				// Since we flip the display style, we have to handle that
				// one special, otherwise get the value
				ret = prop == "display" && swap[stack.length-1] != null ?
					"none" :
					document.defaultView.getComputedStyle(elem,null).getPropertyValue(prop) || "";

				// Finally, revert the display styles back
				for ( a = 0; a < swap.length; a++ )
					if ( swap[a] != null )
						stack[a].style.display = swap[a];
			}

			if ( prop == "opacity" && ret == "" )
				ret = "1";

		} else if (elem.currentStyle) {
			var newProp = prop.replace(/\-(\w)/g,function(m,c){return c.toUpperCase();});
			ret = elem.currentStyle[prop] || elem.currentStyle[newProp];

			// From the awesome hack by Dean Edwards
			// http://erik.eae.net/archives/2007/07/27/18.54.15/#comment-102291

			// If we're not dealing with a regular pixel number
			// but a number that has a weird ending, we need to convert it to pixels
			if ( !/^\d+(px)?$/i.test(ret) && /^\d/.test(ret) ) {
				var style = elem.style.left;
				var runtimeStyle = elem.runtimeStyle.left;
				elem.runtimeStyle.left = elem.currentStyle.left;
				elem.style.left = ret || 0;
				ret = elem.style.pixelLeft + "px";
				elem.style.left = style;
				elem.runtimeStyle.left = runtimeStyle;
			}
		}

		return ret;
	},
	
	clean: function(a, doc) {
		var r = [];
		doc = doc || document;

		jQuery.each( a, function(i,arg){
			if ( !arg ) return;

			if ( arg.constructor == Number )
				arg = arg.toString();
			
			// Convert html string into DOM nodes
			if ( typeof arg == "string" ) {
				// Fix "XHTML"-style tags in all browsers
				arg = arg.replace(/(<(\w+)[^>]*?)\/>/g, function(m, all, tag){
					return tag.match(/^(abbr|br|col|img|input|link|meta|param|hr|area)$/i)? m : all+"></"+tag+">";
				});

				// Trim whitespace, otherwise indexOf won't work as expected
				var s = jQuery.trim(arg).toLowerCase(), div = doc.createElement("div"), tb = [];

				var wrap =
					// option or optgroup
					!s.indexOf("<opt") &&
					[1, "<select>", "</select>"] ||
					
					!s.indexOf("<leg") &&
					[1, "<fieldset>", "</fieldset>"] ||
					
					s.match(/^<(thead|tbody|tfoot|colg|cap)/) &&
					[1, "<table>", "</table>"] ||
					
					!s.indexOf("<tr") &&
					[2, "<table><tbody>", "</tbody></table>"] ||
					
				 	// <thead> matched above
					(!s.indexOf("<td") || !s.indexOf("<th")) &&
					[3, "<table><tbody><tr>", "</tr></tbody></table>"] ||
					
					!s.indexOf("<col") &&
					[2, "<table><tbody></tbody><colgroup>", "</colgroup></table>"] ||

					// IE can't serialize <link> and <script> tags normally
					jQuery.browser.msie &&
					[1, "div<div>", "</div>"] ||
					
					[0,"",""];

				// Go to html and back, then peel off extra wrappers
				div.innerHTML = wrap[1] + arg + wrap[2];
				
				// Move to the right depth
				while ( wrap[0]-- )
					div = div.lastChild;
				
				// Remove IE's autoinserted <tbody> from table fragments
				if ( jQuery.browser.msie ) {
					
					// String was a <table>, *may* have spurious <tbody>
					if ( !s.indexOf("<table") && s.indexOf("<tbody") < 0 ) 
						tb = div.firstChild && div.firstChild.childNodes;
						
					// String was a bare <thead> or <tfoot>
					else if ( wrap[1] == "<table>" && s.indexOf("<tbody") < 0 )
						tb = div.childNodes;

					for ( var n = tb.length-1; n >= 0 ; --n )
						if ( jQuery.nodeName(tb[n], "tbody") && !tb[n].childNodes.length )
							tb[n].parentNode.removeChild(tb[n]);
	
					// IE completely kills leading whitespace when innerHTML is used	
					if ( /^\s/.test(arg) )	
						div.insertBefore( doc.createTextNode( arg.match(/^\s*/)[0] ), div.firstChild );

				}
				
				arg = jQuery.makeArray( div.childNodes );
			}

			if ( 0 === arg.length && (!jQuery.nodeName(arg, "form") && !jQuery.nodeName(arg, "select")) )
				return;

			if ( arg[0] == undefined || jQuery.nodeName(arg, "form") || arg.options )
				r.push( arg );
			else
				r = jQuery.merge( r, arg );

		});

		return r;
	},
	
	attr: function(elem, name, value){
		var fix = jQuery.isXMLDoc(elem) ? {} : jQuery.props;

		// Safari mis-reports the default selected property of a hidden option
		// Accessing the parent's selectedIndex property fixes it
		if ( name == "selected" && jQuery.browser.safari )
			elem.parentNode.selectedIndex;
		
		// Certain attributes only work when accessed via the old DOM 0 way
		if ( fix[name] ) {
			if ( value != undefined ) elem[fix[name]] = value;
			return elem[fix[name]];
		} else if ( jQuery.browser.msie && name == "style" )
			return jQuery.attr( elem.style, "cssText", value );

		else if ( value == undefined && jQuery.browser.msie && jQuery.nodeName(elem, "form") && (name == "action" || name == "method") )
			return elem.getAttributeNode(name).nodeValue;

		// IE elem.getAttribute passes even for style
		else if ( elem.tagName ) {

			if ( value != undefined ) {
				if ( name == "type" && jQuery.nodeName(elem,"input") && elem.parentNode )
					throw "type property can't be changed";
				elem.setAttribute( name, value );
			}

			if ( jQuery.browser.msie && /href|src/.test(name) && !jQuery.isXMLDoc(elem) ) 
				return elem.getAttribute( name, 2 );

			return elem.getAttribute( name );

		// elem is actually elem.style ... set the style
		} else {
			// IE actually uses filters for opacity
			if ( name == "opacity" && jQuery.browser.msie ) {
				if ( value != undefined ) {
					// IE has trouble with opacity if it does not have layout
					// Force it by setting the zoom level
					elem.zoom = 1; 
	
					// Set the alpha filter to set the opacity
					elem.filter = (elem.filter || "").replace(/alpha\([^)]*\)/,"") +
						(parseFloat(value).toString() == "NaN" ? "" : "alpha(opacity=" + value * 100 + ")");
				}
	
				return elem.filter ? 
					(parseFloat( elem.filter.match(/opacity=([^)]*)/)[1] ) / 100).toString() : "";
			}
			name = name.replace(/-([a-z])/ig,function(z,b){return b.toUpperCase();});
			if ( value != undefined ) elem[name] = value;
			return elem[name];
		}
	},
	
	trim: function(t){
		return (t||"").replace(/^\s+|\s+$/g, "");
	},

	makeArray: function( a ) {
		var r = [];

		// Need to use typeof to fight Safari childNodes crashes
		if ( typeof a != "array" )
			for ( var i = 0, al = a.length; i < al; i++ )
				r.push( a[i] );
		else
			r = a.slice( 0 );

		return r;
	},

	inArray: function( b, a ) {
		for ( var i = 0, al = a.length; i < al; i++ )
			if ( a[i] == b )
				return i;
		return -1;
	},

	merge: function(first, second) {
		// We have to loop this way because IE & Opera overwrite the length
		// expando of getElementsByTagName

		// Also, we need to make sure that the correct elements are being returned
		// (IE returns comment nodes in a '*' query)
		if ( jQuery.browser.msie ) {
			for ( var i = 0; second[i]; i++ )
				if ( second[i].nodeType != 8 )
					first.push(second[i]);
		} else
			for ( var i = 0; second[i]; i++ )
				first.push(second[i]);

		return first;
	},

	unique: function(first) {
		var r = [], done = {};

		try {
			for ( var i = 0, fl = first.length; i < fl; i++ ) {
				var id = jQuery.data(first[i]);
				if ( !done[id] ) {
					done[id] = true;
					r.push(first[i]);
				}
			}
		} catch(e) {
			r = first;
		}

		return r;
	},

	grep: function(elems, fn, inv) {
		// If a string is passed in for the function, make a function
		// for it (a handy shortcut)
		if ( typeof fn == "string" )
			fn = eval("false||function(a,i){return " + fn + "}");

		var result = [];

		// Go through the array, only saving the items
		// that pass the validator function
		for ( var i = 0, el = elems.length; i < el; i++ )
			if ( !inv && fn(elems[i],i) || inv && !fn(elems[i],i) )
				result.push( elems[i] );

		return result;
	},

	map: function(elems, fn) {
		// If a string is passed in for the function, make a function
		// for it (a handy shortcut)
		if ( typeof fn == "string" )
			fn = eval("false||function(a){return " + fn + "}");

		var result = [];

		// Go through the array, translating each of the items to their
		// new value (or values).
		for ( var i = 0, el = elems.length; i < el; i++ ) {
			var val = fn(elems[i],i);

			if ( val !== null && val != undefined ) {
				if ( val.constructor != Array ) val = [val];
				result = result.concat( val );
			}
		}

		return result;
	}
});

var userAgent = navigator.userAgent.toLowerCase();

// Figure out what browser is being used
jQuery.browser = {
	version: (userAgent.match(/.+(?:rv|it|ra|ie)[\/: ]([\d.]+)/) || [])[1],
	safari: /webkit/.test(userAgent),
	opera: /opera/.test(userAgent),
	msie: /msie/.test(userAgent) && !/opera/.test(userAgent),
	mozilla: /mozilla/.test(userAgent) && !/(compatible|webkit)/.test(userAgent)
};

var styleFloat = jQuery.browser.msie ? "styleFloat" : "cssFloat";
	
jQuery.extend({
	// Check to see if the W3C box model is being used
	boxModel: !jQuery.browser.msie || document.compatMode == "CSS1Compat",
	
	styleFloat: jQuery.browser.msie ? "styleFloat" : "cssFloat",
	
	props: {
		"for": "htmlFor",
		"class": "className",
		"float": styleFloat,
		cssFloat: styleFloat,
		styleFloat: styleFloat,
		innerHTML: "innerHTML",
		className: "className",
		value: "value",
		disabled: "disabled",
		checked: "checked",
		readonly: "readOnly",
		selected: "selected",
		maxlength: "maxLength"
	}
});

jQuery.each({
	parent: "a.parentNode",
	parents: "jQuery.dir(a,'parentNode')",
	next: "jQuery.nth(a,2,'nextSibling')",
	prev: "jQuery.nth(a,2,'previousSibling')",
	nextAll: "jQuery.dir(a,'nextSibling')",
	prevAll: "jQuery.dir(a,'previousSibling')",
	siblings: "jQuery.sibling(a.parentNode.firstChild,a)",
	children: "jQuery.sibling(a.firstChild)",
	contents: "jQuery.nodeName(a,'iframe')?a.contentDocument||a.contentWindow.document:jQuery.makeArray(a.childNodes)"
}, function(i,n){
	jQuery.fn[ i ] = function(a) {
		var ret = jQuery.map(this,n);
		if ( a && typeof a == "string" )
			ret = jQuery.multiFilter(a,ret);
		return this.pushStack( jQuery.unique(ret) );
	};
});

jQuery.each({
	appendTo: "append",
	prependTo: "prepend",
	insertBefore: "before",
	insertAfter: "after",
	replaceAll: "replaceWith"
}, function(i,n){
	jQuery.fn[ i ] = function(){
		var a = arguments;
		return this.each(function(){
			for ( var j = 0, al = a.length; j < al; j++ )
				jQuery(a[j])[n]( this );
		});
	};
});

jQuery.each( {
	removeAttr: function( key ) {
		jQuery.attr( this, key, "" );
		this.removeAttribute( key );
	},
	addClass: function(c){
		jQuery.className.add(this,c);
	},
	removeClass: function(c){
		jQuery.className.remove(this,c);
	},
	toggleClass: function( c ){
		jQuery.className[ jQuery.className.has(this,c) ? "remove" : "add" ](this, c);
	},
	remove: function(a){
		if ( !a || jQuery.filter( a, [this] ).r.length ) {
			jQuery.removeData( this );
			this.parentNode.removeChild( this );
		}
	},
	empty: function() {
		// Clean up the cache
		jQuery("*", this).each(function(){ jQuery.removeData(this); });

		while ( this.firstChild )
			this.removeChild( this.firstChild );
	}
}, function(i,n){
	jQuery.fn[ i ] = function() {
		return this.each( n, arguments );
	};
});

jQuery.each( [ "Height", "Width" ], function(i,name){
	var n = name.toLowerCase();
	
	jQuery.fn[ n ] = function(h) {
		return this[0] == window ?
			jQuery.browser.safari && self["inner" + name] ||
			jQuery.boxModel && Math.max(document.documentElement["client" + name], document.body["client" + name]) ||
			document.body["client" + name] :
		
			this[0] == document ?
				Math.max( document.body["scroll" + name], document.body["offset" + name] ) :
        
				h == undefined ?
					( this.length ? jQuery.css( this[0], n ) : null ) :
					this.css( n, h.constructor == String ? h : h + "px" );
	};
});

var chars = jQuery.browser.safari && parseInt(jQuery.browser.version) < 417 ?
		"(?:[\\w*_-]|\\\\.)" :
		"(?:[\\w\u0128-\uFFFF*_-]|\\\\.)",
	quickChild = new RegExp("^>\\s*(" + chars + "+)"),
	quickID = new RegExp("^(" + chars + "+)(#)(" + chars + "+)"),
	quickClass = new RegExp("^([#.]?)(" + chars + "*)");

jQuery.extend({
	expr: {
		"": "m[2]=='*'||jQuery.nodeName(a,m[2])",
		"#": "a.getAttribute('id')==m[2]",
		":": {
			// Position Checks
			lt: "i<m[3]-0",
			gt: "i>m[3]-0",
			nth: "m[3]-0==i",
			eq: "m[3]-0==i",
			first: "i==0",
			last: "i==r.length-1",
			even: "i%2==0",
			odd: "i%2",

			// Child Checks
			"first-child": "a.parentNode.getElementsByTagName('*')[0]==a",
			"last-child": "jQuery.nth(a.parentNode.lastChild,1,'previousSibling')==a",
			"only-child": "!jQuery.nth(a.parentNode.lastChild,2,'previousSibling')",

			// Parent Checks
			parent: "a.firstChild",
			empty: "!a.firstChild",

			// Text Check
			contains: "(a.textContent||a.innerText||jQuery(a).text()||'').indexOf(m[3])>=0",

			// Visibility
			visible: '"hidden"!=a.type&&jQuery.css(a,"display")!="none"&&jQuery.css(a,"visibility")!="hidden"',
			hidden: '"hidden"==a.type||jQuery.css(a,"display")=="none"||jQuery.css(a,"visibility")=="hidden"',

			// Form attributes
			enabled: "!a.disabled",
			disabled: "a.disabled",
			checked: "a.checked",
			selected: "a.selected||jQuery.attr(a,'selected')",

			// Form elements
			text: "'text'==a.type",
			radio: "'radio'==a.type",
			checkbox: "'checkbox'==a.type",
			file: "'file'==a.type",
			password: "'password'==a.type",
			submit: "'submit'==a.type",
			image: "'image'==a.type",
			reset: "'reset'==a.type",
			button: '"button"==a.type||jQuery.nodeName(a,"button")',
			input: "/input|select|textarea|button/i.test(a.nodeName)",

			// :has()
			has: "jQuery.find(m[3],a).length",

			// :header
			header: "/h\\d/i.test(a.nodeName)",

			// :animated
			animated: "jQuery.grep(jQuery.timers,function(fn){return a==fn.elem;}).length"
		}
	},
	
	// The regular expressions that power the parsing engine
	parse: [
		// Match: [@value='test'], [@foo]
		/^(\[) *@?([\w-]+) *([!*$^~=]*) *('?"?)(.*?)\4 *\]/,

		// Match: :contains('foo')
		/^(:)([\w-]+)\("?'?(.*?(\(.*?\))?[^(]*?)"?'?\)/,

		// Match: :even, :last-chlid, #id, .class
		new RegExp("^([:.#]*)(" + chars + "+)")
	],

	multiFilter: function( expr, elems, not ) {
		var old, cur = [];

		while ( expr && expr != old ) {
			old = expr;
			var f = jQuery.filter( expr, elems, not );
			expr = f.t.replace(/^\s*,\s*/, "" );
			cur = not ? elems = f.r : jQuery.merge( cur, f.r );
		}

		return cur;
	},

	find: function( t, context ) {
		// Quickly handle non-string expressions
		if ( typeof t != "string" )
			return [ t ];

		// Make sure that the context is a DOM Element
		if ( context && !context.nodeType )
			context = null;

		// Set the correct context (if none is provided)
		context = context || document;

		// Initialize the search
		var ret = [context], done = [], last;

		// Continue while a selector expression exists, and while
		// we're no longer looping upon ourselves
		while ( t && last != t ) {
			var r = [];
			last = t;

			t = jQuery.trim(t);

			var foundToken = false;

			// An attempt at speeding up child selectors that
			// point to a specific element tag
			var re = quickChild;
			var m = re.exec(t);

			if ( m ) {
				var nodeName = m[1].toUpperCase();

				// Perform our own iteration and filter
				for ( var i = 0; ret[i]; i++ )
					for ( var c = ret[i].firstChild; c; c = c.nextSibling )
						if ( c.nodeType == 1 && (nodeName == "*" || c.nodeName.toUpperCase() == nodeName.toUpperCase()) )
							r.push( c );

				ret = r;
				t = t.replace( re, "" );
				if ( t.indexOf(" ") == 0 ) continue;
				foundToken = true;
			} else {
				re = /^([>+~])\s*(\w*)/i;

				if ( (m = re.exec(t)) != null ) {
					r = [];

					var nodeName = m[2], merge = {};
					m = m[1];

					for ( var j = 0, rl = ret.length; j < rl; j++ ) {
						var n = m == "~" || m == "+" ? ret[j].nextSibling : ret[j].firstChild;
						for ( ; n; n = n.nextSibling )
							if ( n.nodeType == 1 ) {
								var id = jQuery.data(n);

								if ( m == "~" && merge[id] ) break;
								
								if (!nodeName || n.nodeName.toUpperCase() == nodeName.toUpperCase() ) {
									if ( m == "~" ) merge[id] = true;
									r.push( n );
								}
								
								if ( m == "+" ) break;
							}
					}

					ret = r;

					// And remove the token
					t = jQuery.trim( t.replace( re, "" ) );
					foundToken = true;
				}
			}

			// See if there's still an expression, and that we haven't already
			// matched a token
			if ( t && !foundToken ) {
				// Handle multiple expressions
				if ( !t.indexOf(",") ) {
					// Clean the result set
					if ( context == ret[0] ) ret.shift();

					// Merge the result sets
					done = jQuery.merge( done, ret );

					// Reset the context
					r = ret = [context];

					// Touch up the selector string
					t = " " + t.substr(1,t.length);

				} else {
					// Optimize for the case nodeName#idName
					var re2 = quickID;
					var m = re2.exec(t);
					
					// Re-organize the results, so that they're consistent
					if ( m ) {
					   m = [ 0, m[2], m[3], m[1] ];

					} else {
						// Otherwise, do a traditional filter check for
						// ID, class, and element selectors
						re2 = quickClass;
						m = re2.exec(t);
					}

					m[2] = m[2].replace(/\\/g, "");

					var elem = ret[ret.length-1];

					// Try to do a global search by ID, where we can
					if ( m[1] == "#" && elem && elem.getElementById && !jQuery.isXMLDoc(elem) ) {
						// Optimization for HTML document case
						var oid = elem.getElementById(m[2]);
						
						// Do a quick check for the existence of the actual ID attribute
						// to avoid selecting by the name attribute in IE
						// also check to insure id is a string to avoid selecting an element with the name of 'id' inside a form
						if ( (jQuery.browser.msie||jQuery.browser.opera) && oid && typeof oid.id == "string" && oid.id != m[2] )
							oid = jQuery('[@id="'+m[2]+'"]', elem)[0];

						// Do a quick check for node name (where applicable) so
						// that div#foo searches will be really fast
						ret = r = oid && (!m[3] || jQuery.nodeName(oid, m[3])) ? [oid] : [];
					} else {
						// We need to find all descendant elements
						for ( var i = 0; ret[i]; i++ ) {
							// Grab the tag name being searched for
							var tag = m[1] == "#" && m[3] ? m[3] : m[1] != "" || m[0] == "" ? "*" : m[2];

							// Handle IE7 being really dumb about <object>s
							if ( tag == "*" && ret[i].nodeName.toLowerCase() == "object" )
								tag = "param";

							r = jQuery.merge( r, ret[i].getElementsByTagName( tag ));
						}

						// It's faster to filter by class and be done with it
						if ( m[1] == "." )
							r = jQuery.classFilter( r, m[2] );

						// Same with ID filtering
						if ( m[1] == "#" ) {
							var tmp = [];

							// Try to find the element with the ID
							for ( var i = 0; r[i]; i++ )
								if ( r[i].getAttribute("id") == m[2] ) {
									tmp = [ r[i] ];
									break;
								}

							r = tmp;
						}

						ret = r;
					}

					t = t.replace( re2, "" );
				}

			}

			// If a selector string still exists
			if ( t ) {
				// Attempt to filter it
				var val = jQuery.filter(t,r);
				ret = r = val.r;
				t = jQuery.trim(val.t);
			}
		}

		// An error occurred with the selector;
		// just return an empty set instead
		if ( t )
			ret = [];

		// Remove the root context
		if ( ret && context == ret[0] )
			ret.shift();

		// And combine the results
		done = jQuery.merge( done, ret );

		return done;
	},

	classFilter: function(r,m,not){
		m = " " + m + " ";
		var tmp = [];
		for ( var i = 0; r[i]; i++ ) {
			var pass = (" " + r[i].className + " ").indexOf( m ) >= 0;
			if ( !not && pass || not && !pass )
				tmp.push( r[i] );
		}
		return tmp;
	},

	filter: function(t,r,not) {
		var last;

		// Look for common filter expressions
		while ( t  && t != last ) {
			last = t;

			var p = jQuery.parse, m;

			for ( var i = 0; p[i]; i++ ) {
				m = p[i].exec( t );

				if ( m ) {
					// Remove what we just matched
					t = t.substring( m[0].length );

					m[2] = m[2].replace(/\\/g, "");
					break;
				}
			}

			if ( !m )
				break;

			// :not() is a special case that can be optimized by
			// keeping it out of the expression list
			if ( m[1] == ":" && m[2] == "not" )
				r = jQuery.filter(m[3], r, true).r;

			// We can get a big speed boost by filtering by class here
			else if ( m[1] == "." )
				r = jQuery.classFilter(r, m[2], not);

			else if ( m[1] == "[" ) {
				var tmp = [], type = m[3];
				
				for ( var i = 0, rl = r.length; i < rl; i++ ) {
					var a = r[i], z = a[ jQuery.props[m[2]] || m[2] ];
					
					if ( z == null || /href|src|selected/.test(m[2]) )
						z = jQuery.attr(a,m[2]) || '';

					if ( (type == "" && !!z ||
						 type == "=" && z == m[5] ||
						 type == "!=" && z != m[5] ||
						 type == "^=" && z && !z.indexOf(m[5]) ||
						 type == "$=" && z.substr(z.length - m[5].length) == m[5] ||
						 (type == "*=" || type == "~=") && z.indexOf(m[5]) >= 0) ^ not )
							tmp.push( a );
				}
				
				r = tmp;

			// We can get a speed boost by handling nth-child here
			} else if ( m[1] == ":" && m[2] == "nth-child" ) {
				var merge = {}, tmp = [],
					test = /(\d*)n\+?(\d*)/.exec(
						m[3] == "even" && "2n" || m[3] == "odd" && "2n+1" ||
						!/\D/.test(m[3]) && "n+" + m[3] || m[3]),
					first = (test[1] || 1) - 0, last = test[2] - 0;

				for ( var i = 0, rl = r.length; i < rl; i++ ) {
					var node = r[i], parentNode = node.parentNode, id = jQuery.data(parentNode);

					if ( !merge[id] ) {
						var c = 1;

						for ( var n = parentNode.firstChild; n; n = n.nextSibling )
							if ( n.nodeType == 1 )
								n.nodeIndex = c++;

						merge[id] = true;
					}

					var add = false;

					if ( first == 1 ) {
						if ( last == 0 || node.nodeIndex == last )
							add = true;
					} else if ( (node.nodeIndex + last) % first == 0 )
						add = true;

					if ( add ^ not )
						tmp.push( node );
				}

				r = tmp;

			// Otherwise, find the expression to execute
			} else {
				var f = jQuery.expr[m[1]];
				if ( typeof f != "string" )
					f = jQuery.expr[m[1]][m[2]];

				// Build a custom macro to enclose it
				f = eval("false||function(a,i){return " + f + "}");

				// Execute it against the current filter
				r = jQuery.grep( r, f, not );
			}
		}

		// Return an array of filtered elements (r)
		// and the modified expression string (t)
		return { r: r, t: t };
	},

	dir: function( elem, dir ){
		var matched = [];
		var cur = elem[dir];
		while ( cur && cur != document ) {
			if ( cur.nodeType == 1 )
				matched.push( cur );
			cur = cur[dir];
		}
		return matched;
	},
	
	nth: function(cur,result,dir,elem){
		result = result || 1;
		var num = 0;

		for ( ; cur; cur = cur[dir] )
			if ( cur.nodeType == 1 && ++num == result )
				break;

		return cur;
	},
	
	sibling: function( n, elem ) {
		var r = [];

		for ( ; n; n = n.nextSibling ) {
			if ( n.nodeType == 1 && (!elem || n != elem) )
				r.push( n );
		}

		return r;
	}
});
/*
 * A number of helper functions used for managing events.
 * Many of the ideas behind this code orignated from 
 * Dean Edwards' addEvent library.
 */
jQuery.event = {

	// Bind an event to an element
	// Original by Dean Edwards
	add: function(element, type, handler, data) {
		// For whatever reason, IE has trouble passing the window object
		// around, causing it to be cloned in the process
		if ( jQuery.browser.msie && element.setInterval != undefined )
			element = window;

		// Make sure that the function being executed has a unique ID
		if ( !handler.guid )
			handler.guid = this.guid++;
			
		// if data is passed, bind to handler 
		if( data != undefined ) { 
        		// Create temporary function pointer to original handler 
			var fn = handler; 

			// Create unique handler function, wrapped around original handler 
			handler = function() { 
				// Pass arguments and context to original handler 
				return fn.apply(this, arguments); 
			};

			// Store data in unique handler 
			handler.data = data;

			// Set the guid of unique handler to the same of original handler, so it can be removed 
			handler.guid = fn.guid;
		}

		// Namespaced event handlers
		var parts = type.split(".");
		type = parts[0];
		handler.type = parts[1];

		// Init the element's event structure
		var events = jQuery.data(element, "events") || jQuery.data(element, "events", {});
		
		var handle = jQuery.data(element, "handle", function(){
			// returned undefined or false
			var val;

			// Handle the second event of a trigger and when
			// an event is called after a page has unloaded
			if ( typeof jQuery == "undefined" || jQuery.event.triggered )
				return val;
			
			val = jQuery.event.handle.apply(element, arguments);
			
			return val;
		});

		// Get the current list of functions bound to this event
		var handlers = events[type];

		// Init the event handler queue
		if (!handlers) {
			handlers = events[type] = {};	
			
			// And bind the global event handler to the element
			if (element.addEventListener)
				element.addEventListener(type, handle, false);
			else
				element.attachEvent("on" + type, handle);
		}

		// Add the function to the element's handler list
		handlers[handler.guid] = handler;

		// Keep track of which events have been used, for global triggering
		this.global[type] = true;
	},

	guid: 1,
	global: {},

	// Detach an event or set of events from an element
	remove: function(element, type, handler) {
		var events = jQuery.data(element, "events"), ret, index;

		// Namespaced event handlers
		if ( typeof type == "string" ) {
			var parts = type.split(".");
			type = parts[0];
		}

		if ( events ) {
			// type is actually an event object here
			if ( type && type.type ) {
				handler = type.handler;
				type = type.type;
			}
			
			if ( !type ) {
				for ( type in events )
					this.remove( element, type );

			} else if ( events[type] ) {
				// remove the given handler for the given type
				if ( handler )
					delete events[type][handler.guid];
				
				// remove all handlers for the given type
				else
					for ( handler in events[type] )
						// Handle the removal of namespaced events
						if ( !parts[1] || events[type][handler].type == parts[1] )
							delete events[type][handler];

				// remove generic event handler if no more handlers exist
				for ( ret in events[type] ) break;
				if ( !ret ) {
					if (element.removeEventListener)
						element.removeEventListener(type, jQuery.data(element, "handle"), false);
					else
						element.detachEvent("on" + type, jQuery.data(element, "handle"));
					ret = null;
					delete events[type];
				}
			}

			// Remove the expando if it's no longer used
			for ( ret in events ) break;
			if ( !ret ) {
				jQuery.removeData( element, "events" );
				jQuery.removeData( element, "handle" );
			}
		}
	},

	trigger: function(type, data, element, donative, extra) {
		// Clone the incoming data, if any
		data = jQuery.makeArray(data || []);

		// Handle a global trigger
		if ( !element ) {
			// Only trigger if we've ever bound an event for it
			if ( this.global[type] )
				jQuery("*").add([window, document]).trigger(type, data);

		// Handle triggering a single element
		} else {
			var val, ret, fn = jQuery.isFunction( element[ type ] || null ),
				// Check to see if we need to provide a fake event, or not
				evt = !data[0] || !data[0].preventDefault;
			
			// Pass along a fake event
			if ( evt )
				data.unshift( this.fix({ type: type, target: element }) );

			// Enforce the right trigger type
			data[0].type = type;

			// Trigger the event
			if ( jQuery.isFunction( jQuery.data(element, "handle") ) )
				val = jQuery.data(element, "handle").apply( element, data );

			// Handle triggering native .onfoo handlers
			if ( !fn && element["on"+type] && element["on"+type].apply( element, data ) === false )
				val = false;

			// Extra functions don't get the custom event object
			if ( evt )
				data.shift();

			// Handle triggering of extra function
			if ( extra && extra.apply( element, data ) === false )
				val = false;

			// Trigger the native events (except for clicks on links)
			if ( fn && donative !== false && val !== false && !(jQuery.nodeName(element, 'a') && type == "click") ) {
				this.triggered = true;
				element[ type ]();
			}

			this.triggered = false;
		}

		return val;
	},

	handle: function(event) {
		// returned undefined or false
		var val;

		// Empty object is for triggered events with no data
		event = jQuery.event.fix( event || window.event || {} ); 

		// Namespaced event handlers
		var parts = event.type.split(".");
		event.type = parts[0];

		var c = jQuery.data(this, "events") && jQuery.data(this, "events")[event.type], args = Array.prototype.slice.call( arguments, 1 );
		args.unshift( event );

		for ( var j in c ) {
			// Pass in a reference to the handler function itself
			// So that we can later remove it
			args[0].handler = c[j];
			args[0].data = c[j].data;

			// Filter the functions by class
			if ( !parts[1] || c[j].type == parts[1] ) {
				var tmp = c[j].apply( this, args );

				if ( val !== false )
					val = tmp;

				if ( tmp === false ) {
					event.preventDefault();
					event.stopPropagation();
				}
			}
		}

		// Clean up added properties in IE to prevent memory leak
		if (jQuery.browser.msie)
			event.target = event.preventDefault = event.stopPropagation =
				event.handler = event.data = null;

		return val;
	},

	fix: function(event) {
		// store a copy of the original event object 
		// and clone to set read-only properties
		var originalEvent = event;
		event = jQuery.extend({}, originalEvent);
		
		// add preventDefault and stopPropagation since 
		// they will not work on the clone
		event.preventDefault = function() {
			// if preventDefault exists run it on the original event
			if (originalEvent.preventDefault)
				originalEvent.preventDefault();
			// otherwise set the returnValue property of the original event to false (IE)
			originalEvent.returnValue = false;
		};
		event.stopPropagation = function() {
			// if stopPropagation exists run it on the original event
			if (originalEvent.stopPropagation)
				originalEvent.stopPropagation();
			// otherwise set the cancelBubble property of the original event to true (IE)
			originalEvent.cancelBubble = true;
		};
		
		// Fix target property, if necessary
		if ( !event.target && event.srcElement )
			event.target = event.srcElement;
				
		// check if target is a textnode (safari)
		if (jQuery.browser.safari && event.target.nodeType == 3)
			event.target = originalEvent.target.parentNode;

		// Add relatedTarget, if necessary
		if ( !event.relatedTarget && event.fromElement )
			event.relatedTarget = event.fromElement == event.target ? event.toElement : event.fromElement;

		// Calculate pageX/Y if missing and clientX/Y available
		if ( event.pageX == null && event.clientX != null ) {
			var e = document.documentElement, b = document.body;
			event.pageX = event.clientX + (e && e.scrollLeft || b.scrollLeft || 0);
			event.pageY = event.clientY + (e && e.scrollTop || b.scrollTop || 0);
		}
			
		// Add which for key events
		if ( !event.which && (event.charCode || event.keyCode) )
			event.which = event.charCode || event.keyCode;
		
		// Add metaKey to non-Mac browsers (use ctrl for PC's and Meta for Macs)
		if ( !event.metaKey && event.ctrlKey )
			event.metaKey = event.ctrlKey;

		// Add which for click: 1 == left; 2 == middle; 3 == right
		// Note: button is not normalized, so don't use it
		if ( !event.which && event.button )
			event.which = (event.button & 1 ? 1 : ( event.button & 2 ? 3 : ( event.button & 4 ? 2 : 0 ) ));
			
		return event;
	}
};

jQuery.fn.extend({
	bind: function( type, data, fn ) {
		return type == "unload" ? this.one(type, data, fn) : this.each(function(){
			jQuery.event.add( this, type, fn || data, fn && data );
		});
	},
	
	one: function( type, data, fn ) {
		return this.each(function(){
			jQuery.event.add( this, type, function(event) {
				jQuery(this).unbind(event);
				return (fn || data).apply( this, arguments);
			}, fn && data);
		});
	},

	unbind: function( type, fn ) {
		return this.each(function(){
			jQuery.event.remove( this, type, fn );
		});
	},

	trigger: function( type, data, fn ) {
		return this.each(function(){
			jQuery.event.trigger( type, data, this, true, fn );
		});
	},

	triggerHandler: function( type, data, fn ) {
		if ( this[0] )
			return jQuery.event.trigger( type, data, this[0], false, fn );
	},

	toggle: function() {
		// Save reference to arguments for access in closure
		var a = arguments;

		return this.click(function(e) {
			// Figure out which function to execute
			this.lastToggle = 0 == this.lastToggle ? 1 : 0;
			
			// Make sure that clicks stop
			e.preventDefault();
			
			// and execute the function
			return a[this.lastToggle].apply( this, [e] ) || false;
		});
	},

	hover: function(f,g) {
		
		// A private function for handling mouse 'hovering'
		function handleHover(e) {
			// Check if mouse(over|out) are still within the same parent element
			var p = e.relatedTarget;
	
			// Traverse up the tree
			while ( p && p != this ) try { p = p.parentNode; } catch(e) { p = this; };
			
			// If we actually just moused on to a sub-element, ignore it
			if ( p == this ) return false;
			
			// Execute the right function
			return (e.type == "mouseover" ? f : g).apply(this, [e]);
		}
		
		// Bind the function to the two event listeners
		return this.mouseover(handleHover).mouseout(handleHover);
	},
	
	ready: function(f) {
		// Attach the listeners
		bindReady();

		// If the DOM is already ready
		if ( jQuery.isReady )
			// Execute the function immediately
			f.apply( document, [jQuery] );
			
		// Otherwise, remember the function for later
		else
			// Add the function to the wait list
			jQuery.readyList.push( function() { return f.apply(this, [jQuery]); } );
	
		return this;
	}
});

jQuery.extend({
	/*
	 * All the code that makes DOM Ready work nicely.
	 */
	isReady: false,
	readyList: [],
	
	// Handle when the DOM is ready
	ready: function() {
		// Make sure that the DOM is not already loaded
		if ( !jQuery.isReady ) {
			// Remember that the DOM is ready
			jQuery.isReady = true;
			
			// If there are functions bound, to execute
			if ( jQuery.readyList ) {
				// Execute all of them
				jQuery.each( jQuery.readyList, function(){
					this.apply( document );
				});
				
				// Reset the list of functions
				jQuery.readyList = null;
			}
			// Remove event listener to avoid memory leak
			if ( jQuery.browser.mozilla || jQuery.browser.opera )
				document.removeEventListener( "DOMContentLoaded", jQuery.ready, false );
			
			// Remove script element used by IE hack
			if( !window.frames.length ) // don't remove if frames are present (#1187)
				jQuery(window).load(function(){ jQuery("#__ie_init").remove(); });
		}
	}
});

jQuery.each( ("blur,focus,load,resize,scroll,unload,click,dblclick," +
	"mousedown,mouseup,mousemove,mouseover,mouseout,change,select," + 
	"submit,keydown,keypress,keyup,error").split(","), function(i,o){
	
	// Handle event binding
	jQuery.fn[o] = function(f){
		return f ? this.bind(o, f) : this.trigger(o);
	};
});

var readyBound = false;

function bindReady(){
	if ( readyBound ) return;
	readyBound = true;

	// If Mozilla is used
	if ( jQuery.browser.mozilla || jQuery.browser.opera )
		// Use the handy event callback
		document.addEventListener( "DOMContentLoaded", jQuery.ready, false );
	
	// If IE is used, use the excellent hack by Matthias Miller
	// http://www.outofhanwell.com/blog/index.php?title=the_window_onload_problem_revisited
	else if ( jQuery.browser.msie ) {
	
		// Only works if you document.write() it
		document.write("<scr" + "ipt id=__ie_init defer=true " + 
			"src=//:><\/script>");
	
		// Use the defer script hack
		var script = document.getElementById("__ie_init");
		
		// script does not exist if jQuery is loaded dynamically
		if ( script ) 
			script.onreadystatechange = function() {
				if ( this.readyState != "complete" ) return;
				jQuery.ready();
			};
	
		// Clear from memory
		script = null;
	
	// If Safari  is used
	} else if ( jQuery.browser.safari )
		// Continually check to see if the document.readyState is valid
		jQuery.safariTimer = setInterval(function(){
			// loaded and complete are both valid states
			if ( document.readyState == "loaded" || 
				document.readyState == "complete" ) {
	
				// If either one are found, remove the timer
				clearInterval( jQuery.safariTimer );
				jQuery.safariTimer = null;
	
				// and execute any waiting functions
				jQuery.ready();
			}
		}, 10); 

	// A fallback to window.onload, that will always work
	jQuery.event.add( window, "load", jQuery.ready );
}
jQuery.fn.extend({
	load: function( url, params, callback ) {
		if ( jQuery.isFunction( url ) )
			return this.bind("load", url);

		var off = url.indexOf(" ");
		if ( off >= 0 ) {
			var selector = url.slice(off, url.length);
			url = url.slice(0, off);
		}

		callback = callback || function(){};

		// Default to a GET request
		var type = "GET";

		// If the second parameter was provided
		if ( params )
			// If it's a function
			if ( jQuery.isFunction( params ) ) {
				// We assume that it's the callback
				callback = params;
				params = null;

			// Otherwise, build a param string
			} else {
				params = jQuery.param( params );
				type = "POST";
			}

		var self = this;

		// Request the remote document
		jQuery.ajax({
			url: url,
			type: type,
			data: params,
			complete: function(res, status){
				// If successful, inject the HTML into all the matched elements
				if ( status == "success" || status == "notmodified" )
					// See if a selector was specified
					self.html( selector ?
						// Create a dummy div to hold the results
						jQuery("<div/>")
							// inject the contents of the document in, removing the scripts
							// to avoid any 'Permission Denied' errors in IE
							.append(res.responseText.replace(/<script(.|\s)*?\/script>/g, ""))

							// Locate the specified elements
							.find(selector) :

						// If not, just inject the full result
						res.responseText );

				// Add delay to account for Safari's delay in globalEval
				setTimeout(function(){
					self.each( callback, [res.responseText, status, res] );
				}, 13);
			}
		});
		return this;
	},

	serialize: function() {
		return jQuery.param(this.serializeArray());
	},
	serializeArray: function() {
		return this.map(function(){
			return jQuery.nodeName(this, "form") ?
				jQuery.makeArray(this.elements) : this;
		})
		.filter(function(){
			return this.name && !this.disabled && 
				(this.checked || /select|textarea/i.test(this.nodeName) || 
					/text|hidden|password/i.test(this.type));
		})
		.map(function(i, elem){
			var val = jQuery(this).val();
			return val == null ? null :
				val.constructor == Array ?
					jQuery.map( val, function(val, i){
						return {name: elem.name, value: val};
					}) :
					{name: elem.name, value: val};
		}).get();
	}
});

// Attach a bunch of functions for handling common AJAX events
jQuery.each( "ajaxStart,ajaxStop,ajaxComplete,ajaxError,ajaxSuccess,ajaxSend".split(","), function(i,o){
	jQuery.fn[o] = function(f){
		return this.bind(o, f);
	};
});

var jsc = (new Date).getTime();

jQuery.extend({
	get: function( url, data, callback, type ) {
		// shift arguments if data argument was ommited
		if ( jQuery.isFunction( data ) ) {
			callback = data;
			data = null;
		}
		
		return jQuery.ajax({
			type: "GET",
			url: url,
			data: data,
			success: callback,
			dataType: type
		});
	},

	getScript: function( url, callback ) {
		return jQuery.get(url, null, callback, "script");
	},

	getJSON: function( url, data, callback ) {
		return jQuery.get(url, data, callback, "json");
	},

	post: function( url, data, callback, type ) {
		if ( jQuery.isFunction( data ) ) {
			callback = data;
			data = {};
		}

		return jQuery.ajax({
			type: "POST",
			url: url,
			data: data,
			success: callback,
			dataType: type
		});
	},

	ajaxSetup: function( settings ) {
		jQuery.extend( jQuery.ajaxSettings, settings );
	},

	ajaxSettings: {
		global: true,
		type: "GET",
		timeout: 0,
		contentType: "application/x-www-form-urlencoded",
		processData: true,
		async: true,
		data: null
	},
	
	// Last-Modified header cache for next request
	lastModified: {},

	ajax: function( s ) {
		var jsonp, jsre = /=(\?|%3F)/g, status, data;

		// Extend the settings, but re-extend 's' so that it can be
		// checked again later (in the test suite, specifically)
		s = jQuery.extend(true, s, jQuery.extend(true, {}, jQuery.ajaxSettings, s));

		// convert data if not already a string
		if ( s.data && s.processData && typeof s.data != "string" )
			s.data = jQuery.param(s.data);

		// Handle JSONP Parameter Callbacks
		if ( s.dataType == "jsonp" ) {
			if ( s.type.toLowerCase() == "get" ) {
				if ( !s.url.match(jsre) )
					s.url += (s.url.match(/\?/) ? "&" : "?") + (s.jsonp || "callback") + "=?";
			} else if ( !s.data || !s.data.match(jsre) )
				s.data = (s.data ? s.data + "&" : "") + (s.jsonp || "callback") + "=?";
			s.dataType = "json";
		}

		// Build temporary JSONP function
		if ( s.dataType == "json" && (s.data && s.data.match(jsre) || s.url.match(jsre)) ) {
			jsonp = "jsonp" + jsc++;

			// Replace the =? sequence both in the query string and the data
			if ( s.data )
				s.data = s.data.replace(jsre, "=" + jsonp);
			s.url = s.url.replace(jsre, "=" + jsonp);

			// We need to make sure
			// that a JSONP style response is executed properly
			s.dataType = "script";

			// Handle JSONP-style loading
			window[ jsonp ] = function(tmp){
				data = tmp;
				success();
				complete();
				// Garbage collect
				window[ jsonp ] = undefined;
				try{ delete window[ jsonp ]; } catch(e){}
			};
		}

		if ( s.dataType == "script" && s.cache == null )
			s.cache = false;

		if ( s.cache === false && s.type.toLowerCase() == "get" )
			s.url += (s.url.match(/\?/) ? "&" : "?") + "_=" + (new Date()).getTime();

		// If data is available, append data to url for get requests
		if ( s.data && s.type.toLowerCase() == "get" ) {
			s.url += (s.url.match(/\?/) ? "&" : "?") + s.data;

			// IE likes to send both get and post data, prevent this
			s.data = null;
		}

		// Watch for a new set of requests
		if ( s.global && ! jQuery.active++ )
			jQuery.event.trigger( "ajaxStart" );

		// If we're requesting a remote document
		// and trying to load JSON or Script
		if ( !s.url.indexOf("http") && s.dataType == "script" ) {
			var head = document.getElementsByTagName("head")[0];
			var script = document.createElement("script");
			script.src = s.url;

			// Handle Script loading
			if ( !jsonp && (s.success || s.complete) ) {
				var done = false;

				// Attach handlers for all browsers
				script.onload = script.onreadystatechange = function(){
					if ( !done && (!this.readyState || 
							this.readyState == "loaded" || this.readyState == "complete") ) {
						done = true;
						success();
						complete();
						head.removeChild( script );
					}
				};
			}

			head.appendChild(script);

			// We handle everything using the script element injection
			return;
		}

		var requestDone = false;

		// Create the request object; Microsoft failed to properly
		// implement the XMLHttpRequest in IE7, so we use the ActiveXObject when it is available
		var xml = window.ActiveXObject ? new ActiveXObject("Microsoft.XMLHTTP") : new XMLHttpRequest();

		// Open the socket
		xml.open(s.type, s.url, s.async);

		// Set the correct header, if data is being sent
		if ( s.data )
			xml.setRequestHeader("Content-Type", s.contentType);

		// Set the If-Modified-Since header, if ifModified mode.
		if ( s.ifModified )
			xml.setRequestHeader("If-Modified-Since",
				jQuery.lastModified[s.url] || "Thu, 01 Jan 1970 00:00:00 GMT" );

		// Set header so the called script knows that it's an XMLHttpRequest
		xml.setRequestHeader("X-Requested-With", "XMLHttpRequest");

		// Allow custom headers/mimetypes
		if ( s.beforeSend )
			s.beforeSend(xml);
			
		if ( s.global )
		    jQuery.event.trigger("ajaxSend", [xml, s]);

		// Wait for a response to come back
		var onreadystatechange = function(isTimeout){
			// The transfer is complete and the data is available, or the request timed out
			if ( !requestDone && xml && (xml.readyState == 4 || isTimeout == "timeout") ) {
				requestDone = true;
				
				// clear poll interval
				if (ival) {
					clearInterval(ival);
					ival = null;
				}
				
				status = isTimeout == "timeout" && "timeout" ||
					!jQuery.httpSuccess( xml ) && "error" ||
					s.ifModified && jQuery.httpNotModified( xml, s.url ) && "notmodified" ||
					"success";

				if ( status == "success" ) {
					// Watch for, and catch, XML document parse errors
					try {
						// process the data (runs the xml through httpData regardless of callback)
						data = jQuery.httpData( xml, s.dataType );
					} catch(e) {
						status = "parsererror";
					}
				}

				// Make sure that the request was successful or notmodified
				if ( status == "success" ) {
					// Cache Last-Modified header, if ifModified mode.
					var modRes;
					try {
						modRes = xml.getResponseHeader("Last-Modified");
					} catch(e) {} // swallow exception thrown by FF if header is not available
	
					if ( s.ifModified && modRes )
						jQuery.lastModified[s.url] = modRes;

					// JSONP handles its own success callback
					if ( !jsonp )
						success();	
				} else
					jQuery.handleError(s, xml, status);

				// Fire the complete handlers
				complete();

				// Stop memory leaks
				if ( s.async )
					xml = null;
			}
		};
		
		if ( s.async ) {
			// don't attach the handler to the request, just poll it instead
			var ival = setInterval(onreadystatechange, 13); 

			// Timeout checker
			if ( s.timeout > 0 )
				setTimeout(function(){
					// Check to see if the request is still happening
					if ( xml ) {
						// Cancel the request
						xml.abort();
	
						if( !requestDone )
							onreadystatechange( "timeout" );
					}
				}, s.timeout);
		}
			
		// Send the data
		try {
			xml.send(s.data);
		} catch(e) {
			jQuery.handleError(s, xml, null, e);
		}
		
		// firefox 1.5 doesn't fire statechange for sync requests
		if ( !s.async )
			onreadystatechange();
		
		// return XMLHttpRequest to allow aborting the request etc.
		return xml;

		function success(){
			// If a local callback was specified, fire it and pass it the data
			if ( s.success )
				s.success( data, status );

			// Fire the global callback
			if ( s.global )
				jQuery.event.trigger( "ajaxSuccess", [xml, s] );
		}

		function complete(){
			// Process result
			if ( s.complete )
				s.complete(xml, status);

			// The request was completed
			if ( s.global )
				jQuery.event.trigger( "ajaxComplete", [xml, s] );

			// Handle the global AJAX counter
			if ( s.global && ! --jQuery.active )
				jQuery.event.trigger( "ajaxStop" );
		}
	},

	handleError: function( s, xml, status, e ) {
		// If a local callback was specified, fire it
		if ( s.error ) s.error( xml, status, e );

		// Fire the global callback
		if ( s.global )
			jQuery.event.trigger( "ajaxError", [xml, s, e] );
	},

	// Counter for holding the number of active queries
	active: 0,

	// Determines if an XMLHttpRequest was successful or not
	httpSuccess: function( r ) {
		try {
			return !r.status && location.protocol == "file:" ||
				( r.status >= 200 && r.status < 300 ) || r.status == 304 ||
				jQuery.browser.safari && r.status == undefined;
		} catch(e){}
		return false;
	},

	// Determines if an XMLHttpRequest returns NotModified
	httpNotModified: function( xml, url ) {
		try {
			var xmlRes = xml.getResponseHeader("Last-Modified");

			// Firefox always returns 200. check Last-Modified date
			return xml.status == 304 || xmlRes == jQuery.lastModified[url] ||
				jQuery.browser.safari && xml.status == undefined;
		} catch(e){}
		return false;
	},

	httpData: function( r, type ) {
		var ct = r.getResponseHeader("content-type");
		var xml = type == "xml" || !type && ct && ct.indexOf("xml") >= 0;
		var data = xml ? r.responseXML : r.responseText;

		if ( xml && data.documentElement.tagName == "parsererror" )
			throw "parsererror";

		// If the type is "script", eval it in global context
		if ( type == "script" )
			jQuery.globalEval( data );

		// Get the JavaScript object, if JSON is used.
		if ( type == "json" )
			data = eval("(" + data + ")");

		return data;
	},

	// Serialize an array of form elements or a set of
	// key/values into a query string
	param: function( a ) {
		var s = [];

		// If an array was passed in, assume that it is an array
		// of form elements
		if ( a.constructor == Array || a.jquery )
			// Serialize the form elements
			jQuery.each( a, function(){
				s.push( encodeURIComponent(this.name) + "=" + encodeURIComponent( this.value ) );
			});

		// Otherwise, assume that it's an object of key/value pairs
		else
			// Serialize the key/values
			for ( var j in a )
				// If the value is an array then the key names need to be repeated
				if ( a[j] && a[j].constructor == Array )
					jQuery.each( a[j], function(){
						s.push( encodeURIComponent(j) + "=" + encodeURIComponent( this ) );
					});
				else
					s.push( encodeURIComponent(j) + "=" + encodeURIComponent( a[j] ) );

		// Return the resulting serialization
		return s.join("&").replace(/%20/g, "+");
	}

});
jQuery.fn.extend({
	show: function(speed,callback){
		return speed ?
			this.animate({
				height: "show", width: "show", opacity: "show"
			}, speed, callback) :
			
			this.filter(":hidden").each(function(){
				this.style.display = this.oldblock ? this.oldblock : "";
				if ( jQuery.css(this,"display") == "none" )
					this.style.display = "block";
			}).end();
	},
	
	hide: function(speed,callback){
		return speed ?
			this.animate({
				height: "hide", width: "hide", opacity: "hide"
			}, speed, callback) :
			
			this.filter(":visible").each(function(){
				this.oldblock = this.oldblock || jQuery.css(this,"display");
				if ( this.oldblock == "none" )
					this.oldblock = "block";
				this.style.display = "none";
			}).end();
	},

	// Save the old toggle function
	_toggle: jQuery.fn.toggle,
	
	toggle: function( fn, fn2 ){
		return jQuery.isFunction(fn) && jQuery.isFunction(fn2) ?
			this._toggle( fn, fn2 ) :
			fn ?
				this.animate({
					height: "toggle", width: "toggle", opacity: "toggle"
				}, fn, fn2) :
				this.each(function(){
					jQuery(this)[ jQuery(this).is(":hidden") ? "show" : "hide" ]();
				});
	},
	
	slideDown: function(speed,callback){
		return this.animate({height: "show"}, speed, callback);
	},
	
	slideUp: function(speed,callback){
		return this.animate({height: "hide"}, speed, callback);
	},

	slideToggle: function(speed, callback){
		return this.animate({height: "toggle"}, speed, callback);
	},
	
	fadeIn: function(speed, callback){
		return this.animate({opacity: "show"}, speed, callback);
	},
	
	fadeOut: function(speed, callback){
		return this.animate({opacity: "hide"}, speed, callback);
	},
	
	fadeTo: function(speed,to,callback){
		return this.animate({opacity: to}, speed, callback);
	},
	
	animate: function( prop, speed, easing, callback ) {
		var opt = jQuery.speed(speed, easing, callback);

		return this[ opt.queue === false ? "each" : "queue" ](function(){
			opt = jQuery.extend({}, opt);
			var hidden = jQuery(this).is(":hidden"), self = this;
			
			for ( var p in prop ) {
				if ( prop[p] == "hide" && hidden || prop[p] == "show" && !hidden )
					return jQuery.isFunction(opt.complete) && opt.complete.apply(this);

				if ( p == "height" || p == "width" ) {
					// Store display property
					opt.display = jQuery.css(this, "display");

					// Make sure that nothing sneaks out
					opt.overflow = this.style.overflow;
				}
			}

			if ( opt.overflow != null )
				this.style.overflow = "hidden";

			opt.curAnim = jQuery.extend({}, prop);
			
			jQuery.each( prop, function(name, val){
				var e = new jQuery.fx( self, opt, name );

				if ( /toggle|show|hide/.test(val) )
					e[ val == "toggle" ? hidden ? "show" : "hide" : val ]( prop );
				else {
					var parts = val.toString().match(/^([+-]=)?([\d+-.]+)(.*)$/),
						start = e.cur(true) || 0;

					if ( parts ) {
						var end = parseFloat(parts[2]),
							unit = parts[3] || "px";

						// We need to compute starting value
						if ( unit != "px" ) {
							self.style[ name ] = (end || 1) + unit;
							start = ((end || 1) / e.cur(true)) * start;
							self.style[ name ] = start + unit;
						}

						// If a +=/-= token was provided, we're doing a relative animation
						if ( parts[1] )
							end = ((parts[1] == "-=" ? -1 : 1) * end) + start;

						e.custom( start, end, unit );
					} else
						e.custom( start, val, "" );
				}
			});

			// For JS strict compliance
			return true;
		});
	},
	
	queue: function(type, fn){
		if ( jQuery.isFunction(type) ) {
			fn = type;
			type = "fx";
		}

		if ( !type || (typeof type == "string" && !fn) )
			return queue( this[0], type );

		return this.each(function(){
			if ( fn.constructor == Array )
				queue(this, type, fn);
			else {
				queue(this, type).push( fn );
			
				if ( queue(this, type).length == 1 )
					fn.apply(this);
			}
		});
	},

	stop: function(){
		var timers = jQuery.timers;

		return this.each(function(){
			for ( var i = 0; i < timers.length; i++ )
				if ( timers[i].elem == this )
					timers.splice(i--, 1);
		}).dequeue();
	}

});

var queue = function( elem, type, array ) {
	if ( !elem )
		return;

	var q = jQuery.data( elem, type + "queue" );

	if ( !q || array )
		q = jQuery.data( elem, type + "queue", 
			array ? jQuery.makeArray(array) : [] );

	return q;
};

jQuery.fn.dequeue = function(type){
	type = type || "fx";

	return this.each(function(){
		var q = queue(this, type);

		q.shift();

		if ( q.length )
			q[0].apply( this );
	});
};

jQuery.extend({
	
	speed: function(speed, easing, fn) {
		var opt = speed && speed.constructor == Object ? speed : {
			complete: fn || !fn && easing || 
				jQuery.isFunction( speed ) && speed,
			duration: speed,
			easing: fn && easing || easing && easing.constructor != Function && easing
		};

		opt.duration = (opt.duration && opt.duration.constructor == Number ? 
			opt.duration : 
			{ slow: 600, fast: 200 }[opt.duration]) || 400;
	
		// Queueing
		opt.old = opt.complete;
		opt.complete = function(){
			jQuery(this).dequeue();
			if ( jQuery.isFunction( opt.old ) )
				opt.old.apply( this );
		};
	
		return opt;
	},
	
	easing: {
		linear: function( p, n, firstNum, diff ) {
			return firstNum + diff * p;
		},
		swing: function( p, n, firstNum, diff ) {
			return ((-Math.cos(p*Math.PI)/2) + 0.5) * diff + firstNum;
		}
	},
	
	timers: [],

	fx: function( elem, options, prop ){
		this.options = options;
		this.elem = elem;
		this.prop = prop;

		if ( !options.orig )
			options.orig = {};
	}

});

jQuery.fx.prototype = {

	// Simple function for setting a style value
	update: function(){
		if ( this.options.step )
			this.options.step.apply( this.elem, [ this.now, this ] );

		(jQuery.fx.step[this.prop] || jQuery.fx.step._default)( this );

		// Set display property to block for height/width animations
		if ( this.prop == "height" || this.prop == "width" )
			this.elem.style.display = "block";
	},

	// Get the current size
	cur: function(force){
		if ( this.elem[this.prop] != null && this.elem.style[this.prop] == null )
			return this.elem[ this.prop ];

		var r = parseFloat(jQuery.curCSS(this.elem, this.prop, force));
		return r && r > -10000 ? r : parseFloat(jQuery.css(this.elem, this.prop)) || 0;
	},

	// Start an animation from one number to another
	custom: function(from, to, unit){
		this.startTime = (new Date()).getTime();
		this.start = from;
		this.end = to;
		this.unit = unit || this.unit || "px";
		this.now = this.start;
		this.pos = this.state = 0;
		this.update();

		var self = this;
		function t(){
			return self.step();
		}

		t.elem = this.elem;

		jQuery.timers.push(t);

		if ( jQuery.timers.length == 1 ) {
			var timer = setInterval(function(){
				var timers = jQuery.timers;
				
				for ( var i = 0; i < timers.length; i++ )
					if ( !timers[i]() )
						timers.splice(i--, 1);

				if ( !timers.length )
					clearInterval( timer );
			}, 13);
		}
	},

	// Simple 'show' function
	show: function(){
		// Remember where we started, so that we can go back to it later
		this.options.orig[this.prop] = jQuery.attr( this.elem.style, this.prop );
		this.options.show = true;

		// Begin the animation
		this.custom(0, this.cur());

		// Make sure that we start at a small width/height to avoid any
		// flash of content
		if ( this.prop == "width" || this.prop == "height" )
			this.elem.style[this.prop] = "1px";
		
		// Start by showing the element
		jQuery(this.elem).show();
	},

	// Simple 'hide' function
	hide: function(){
		// Remember where we started, so that we can go back to it later
		this.options.orig[this.prop] = jQuery.attr( this.elem.style, this.prop );
		this.options.hide = true;

		// Begin the animation
		this.custom(this.cur(), 0);
	},

	// Each step of an animation
	step: function(){
		var t = (new Date()).getTime();

		if ( t > this.options.duration + this.startTime ) {
			this.now = this.end;
			this.pos = this.state = 1;
			this.update();

			this.options.curAnim[ this.prop ] = true;

			var done = true;
			for ( var i in this.options.curAnim )
				if ( this.options.curAnim[i] !== true )
					done = false;

			if ( done ) {
				if ( this.options.display != null ) {
					// Reset the overflow
					this.elem.style.overflow = this.options.overflow;
				
					// Reset the display
					this.elem.style.display = this.options.display;
					if ( jQuery.css(this.elem, "display") == "none" )
						this.elem.style.display = "block";
				}

				// Hide the element if the "hide" operation was done
				if ( this.options.hide )
					this.elem.style.display = "none";

				// Reset the properties, if the item has been hidden or shown
				if ( this.options.hide || this.options.show )
					for ( var p in this.options.curAnim )
						jQuery.attr(this.elem.style, p, this.options.orig[p]);
			}

			// If a callback was provided, execute it
			if ( done && jQuery.isFunction( this.options.complete ) )
				// Execute the complete function
				this.options.complete.apply( this.elem );

			return false;
		} else {
			var n = t - this.startTime;
			this.state = n / this.options.duration;

			// Perform the easing function, defaults to swing
			this.pos = jQuery.easing[this.options.easing || (jQuery.easing.swing ? "swing" : "linear")](this.state, n, 0, 1, this.options.duration);
			this.now = this.start + ((this.end - this.start) * this.pos);

			// Perform the next step of the animation
			this.update();
		}

		return true;
	}

};

jQuery.fx.step = {
	scrollLeft: function(fx){
		fx.elem.scrollLeft = fx.now;
	},

	scrollTop: function(fx){
		fx.elem.scrollTop = fx.now;
	},

	opacity: function(fx){
		jQuery.attr(fx.elem.style, "opacity", fx.now);
	},

	_default: function(fx){
		fx.elem.style[ fx.prop ] = fx.now + fx.unit;
	}
};
// The Offset Method
// Originally By Brandon Aaron, part of the Dimension Plugin
// http://jquery.com/plugins/project/dimensions
jQuery.fn.offset = function() {
	var left = 0, top = 0, elem = this[0], results;
	
	if ( elem ) with ( jQuery.browser ) {
		var	absolute     = jQuery.css(elem, "position") == "absolute", 
		    parent       = elem.parentNode, 
		    offsetParent = elem.offsetParent, 
		    doc          = elem.ownerDocument,
		    safari2      = safari && parseInt(version) < 522;
	
		// Use getBoundingClientRect if available
		if ( elem.getBoundingClientRect ) {
			box = elem.getBoundingClientRect();
		
			// Add the document scroll offsets
			add(
				box.left + Math.max(doc.documentElement.scrollLeft, doc.body.scrollLeft),
				box.top  + Math.max(doc.documentElement.scrollTop,  doc.body.scrollTop)
			);
		
			// IE adds the HTML element's border, by default it is medium which is 2px
			// IE 6 and IE 7 quirks mode the border width is overwritable by the following css html { border: 0; }
			// IE 7 standards mode, the border is always 2px
			if ( msie ) {
				var border = jQuery("html").css("borderWidth");
				border = (border == "medium" || jQuery.boxModel && parseInt(version) >= 7) && 2 || border;
				add( -border, -border );
			}
	
		// Otherwise loop through the offsetParents and parentNodes
		} else {
		
			// Initial element offsets
			add( elem.offsetLeft, elem.offsetTop );
		
			// Get parent offsets
			while ( offsetParent ) {
				// Add offsetParent offsets
				add( offsetParent.offsetLeft, offsetParent.offsetTop );
			
				// Mozilla and Safari > 2 does not include the border on offset parents
				// However Mozilla adds the border for table cells
				if ( mozilla && /^t[d|h]$/i.test(parent.tagName) || !safari2 )
					border( offsetParent );
				
				// Safari <= 2 doubles body offsets with an absolutely positioned element or parent
				if ( safari2 && !absolute && jQuery.css(offsetParent, "position") == "absolute" )
					absolute = true;
			
				// Get next offsetParent
				offsetParent = offsetParent.offsetParent;
			}
		
			// Get parent scroll offsets
			while ( parent.tagName && !/^body|html$/i.test(parent.tagName) ) {
				// Work around opera inline/table scrollLeft/Top bug
				if ( !/^inline|table-row.*$/i.test(jQuery.css(parent, "display")) )
					// Subtract parent scroll offsets
					add( -parent.scrollLeft, -parent.scrollTop );
			
				// Mozilla does not add the border for a parent that has overflow != visible
				if ( mozilla && jQuery.css(parent, "overflow") != "visible" )
					border( parent );
			
				// Get next parent
				parent = parent.parentNode;
			}
		
			// Safari doubles body offsets with an absolutely positioned element or parent
			if ( safari2 && absolute )
				add( -doc.body.offsetLeft, -doc.body.offsetTop );
		}

		// Return an object with top and left properties
		results = { top: top, left: left };
	}

	return results;

	function border(elem) {
		add( jQuery.css(elem, "borderLeftWidth"), jQuery.css(elem, "borderTopWidth") );
	}

	function add(l, t) {
		left += parseInt(l) || 0;
		top += parseInt(t) || 0;
	}
};
})();
