# Supplementary material for: The effects of genital myiasis on the diversity of the vaginal microbiota in female Bactrian camels
Source: BMC Vet Res. 2022 Mar 5;18:87. doi: 10.1186/s12917-022-03189-5 (PMC8897907; doi:10.1186/s12917-022-03189-5)
Supplement: Supplementary file 5 — Additional file 5. [file 12917_2022_3189_MOESM5_ESM.zip › MPL201709200_16s_yy/Treat1/B11_heatmap/js/otu_table.js]

var otu_num_cutoff=5;
var OTU_table=new Array();
var i=0;
for (i==0;i<25;i++) {
OTU_table[i]=new Array();}
OTU_table[0][0]='#OTU ID';
OTU_table[0][1]='otu9186';
OTU_table[0][2]='otu21716';
OTU_table[0][3]='otu23354';
OTU_table[0][4]='otu5403';
OTU_table[0][5]='otu365';
OTU_table[0][6]='otu10818';
OTU_table[0][7]='otu569';
OTU_table[0][8]='otu16932';
OTU_table[0][9]='otu930';
OTU_table[0][10]='otu749';
OTU_table[0][11]='otu17107';
OTU_table[0][12]='otu12736';
OTU_table[0][13]='otu19990';
OTU_table[0][14]='otu19532';
OTU_table[0][15]='otu10547';
OTU_table[0][16]='otu20709';
OTU_table[0][17]='otu20428';
OTU_table[0][18]='otu12486';
OTU_table[0][19]='otu6760';
OTU_table[0][20]='otu7694';
OTU_table[0][21]='otu3987';
OTU_table[0][22]='otu7744';
OTU_table[0][23]='otu13303';
OTU_table[0][24]='otu22808';
OTU_table[0][25]='otu7327';
OTU_table[0][26]='otu21801';
OTU_table[0][27]='otu7641';
OTU_table[0][28]='otu12442';
OTU_table[0][29]='otu19054';
OTU_table[0][30]='otu1403';
OTU_table[0][31]='otu18675';
OTU_table[0][32]='otu8075';
OTU_table[0][33]='otu4942';
OTU_table[0][34]='otu5326';
OTU_table[0][35]='otu11872';
OTU_table[0][36]='otu2809';
OTU_table[0][37]='otu2777';
OTU_table[0][38]='otu9772';
OTU_table[0][39]='otu10585';
OTU_table[0][40]='otu6703';
OTU_table[0][41]='otu3301';
OTU_table[0][42]='otu23630';
OTU_table[0][43]='otu15125';
OTU_table[0][44]='otu12869';
OTU_table[0][45]='otu5694';
OTU_table[0][46]='otu15988';
OTU_table[0][47]='otu1506';
OTU_table[0][48]='otu23240';
OTU_table[0][49]='otu3607';
OTU_table[0][50]='otu10967';
OTU_table[0][51]='otu11524';
OTU_table[0][52]='otu11989';
OTU_table[0][53]='otu9391';
OTU_table[0][54]='otu3337';
OTU_table[0][55]='otu15538';
OTU_table[0][56]='otu22023';
OTU_table[0][57]='otu4472';
OTU_table[0][58]='otu10983';
OTU_table[0][59]='otu22215';
OTU_table[0][60]='otu21239';
OTU_table[0][61]='otu1832';
OTU_table[0][62]='otu9807';
OTU_table[0][63]='otu14203';
OTU_table[0][64]='otu14104';
OTU_table[0][65]='otu20840';
OTU_table[0][66]='otu10695';
OTU_table[0][67]='otu23424';
OTU_table[0][68]='otu18323';
OTU_table[0][69]='otu17194';
OTU_table[0][70]='otu22570';
OTU_table[0][71]='otu275';
OTU_table[0][72]='otu8197';
OTU_table[0][73]='otu14096';
OTU_table[0][74]='otu16138';
OTU_table[0][75]='otu21009';
OTU_table[0][76]='otu15713';
OTU_table[0][77]='otu16574';
OTU_table[0][78]='otu17047';
OTU_table[0][79]='otu18994';
OTU_table[0][80]='otu14801';
OTU_table[0][81]='otu8677';
OTU_table[0][82]='otu23368';
OTU_table[0][83]='otu13659';
OTU_table[0][84]='otu13072';
OTU_table[0][85]='otu11722';
OTU_table[0][86]='otu3501';
OTU_table[0][87]='otu1169';
OTU_table[0][88]='otu6416';
OTU_table[0][89]='otu23176';
OTU_table[0][90]='otu13401';
OTU_table[0][91]='otu13223';
OTU_table[0][92]='otu4550';
OTU_table[0][93]='otu23403';
OTU_table[0][94]='otu3415';
OTU_table[0][95]='otu11621';
OTU_table[0][96]='otu10489';
OTU_table[0][97]='otu15230';
OTU_table[0][98]='otu1596';
OTU_table[0][99]='otu17052';
OTU_table[0][100]='otu10949';
OTU_table[0][101]='otu23133';
OTU_table[0][102]='otu14226';
OTU_table[0][103]='otu18945';
OTU_table[0][104]='otu13731';
OTU_table[0][105]='otu5833';
OTU_table[0][106]='otu439';
OTU_table[0][107]='otu578';
OTU_table[0][108]='otu22009';
OTU_table[0][109]='otu3533';
OTU_table[0][110]='otu14885';
OTU_table[0][111]='otu16721';
OTU_table[0][112]='otu10201';
OTU_table[0][113]='otu3130';
OTU_table[0][114]='otu20014';
OTU_table[0][115]='otu12241';
OTU_table[0][116]='otu16836';
OTU_table[0][117]='otu11892';
OTU_table[0][118]='otu7114';
OTU_table[0][119]='otu14366';
OTU_table[0][120]='otu23769';
OTU_table[0][121]='otu948';
OTU_table[0][122]='otu12246';
OTU_table[0][123]='otu22012';
OTU_table[0][124]='otu476';
OTU_table[0][125]='otu5339';
OTU_table[0][126]='otu5583';
OTU_table[0][127]='otu17594';
OTU_table[0][128]='otu22053';
OTU_table[0][129]='otu7998';
OTU_table[0][130]='otu18482';
OTU_table[0][131]='otu11161';
OTU_table[0][132]='otu17338';
OTU_table[0][133]='otu8864';
OTU_table[0][134]='otu10707';
OTU_table[0][135]='otu23281';
OTU_table[0][136]='otu15004';
OTU_table[0][137]='otu19196';
OTU_table[0][138]='otu12980';
OTU_table[0][139]='otu1360';
OTU_table[0][140]='otu19946';
OTU_table[0][141]='otu4709';
OTU_table[0][142]='otu18708';
OTU_table[0][143]='otu14517';
OTU_table[0][144]='otu22263';
OTU_table[0][145]='otu19761';
OTU_table[0][146]='otu23030';
OTU_table[0][147]='otu9072';
OTU_table[0][148]='otu1003';
OTU_table[0][149]='otu17703';
OTU_table[0][150]='otu19882';
OTU_table[0][151]='otu17494';
OTU_table[0][152]='otu11944';
OTU_table[0][153]='otu13793';
OTU_table[0][154]='otu10471';
OTU_table[0][155]='otu2991';
OTU_table[0][156]='otu1458';
OTU_table[0][157]='otu3359';
OTU_table[0][158]='otu108';
OTU_table[0][159]='otu6341';
OTU_table[0][160]='otu20567';
OTU_table[0][161]='otu22301';
OTU_table[0][162]='otu3453';
OTU_table[0][163]='otu7996';
OTU_table[0][164]='otu4146';
OTU_table[0][165]='otu15298';
OTU_table[0][166]='otu23172';
OTU_table[0][167]='otu13578';
OTU_table[0][168]='otu19776';
OTU_table[0][169]='otu3847';
OTU_table[0][170]='otu18910';
OTU_table[0][171]='otu15192';
OTU_table[0][172]='otu3313';
OTU_table[0][173]='otu9376';
OTU_table[0][174]='otu19410';
OTU_table[0][175]='otu21204';
OTU_table[0][176]='otu14674';
OTU_table[0][177]='otu10710';
OTU_table[0][178]='otu19695';
OTU_table[0][179]='otu22383';
OTU_table[0][180]='otu9009';
OTU_table[0][181]='otu14987';
OTU_table[0][182]='otu1207';
OTU_table[0][183]='otu3163';
OTU_table[0][184]='otu5527';
OTU_table[0][185]='otu3065';
OTU_table[0][186]='otu13826';
OTU_table[0][187]='otu3834';
OTU_table[0][188]='otu9841';
OTU_table[0][189]='otu5020';
OTU_table[0][190]='otu11884';
OTU_table[0][191]='otu12088';
OTU_table[0][192]='otu15727';
OTU_table[0][193]='otu9067';
OTU_table[0][194]='otu7808';
OTU_table[0][195]='otu14777';
OTU_table[0][196]='otu15913';
OTU_table[0][197]='otu13026';
OTU_table[0][198]='otu3560';
OTU_table[0][199]='otu7155';
OTU_table[0][200]='otu2759';
OTU_table[0][201]='otu23249';
OTU_table[0][202]='otu1770';
OTU_table[0][203]='otu18510';
OTU_table[0][204]='otu634';
OTU_table[0][205]='otu11694';
OTU_table[0][206]='otu12323';
OTU_table[0][207]='otu4227';
OTU_table[0][208]='otu21544';
OTU_table[0][209]='otu7591';
OTU_table[0][210]='otu7326';
OTU_table[0][211]='otu19181';
OTU_table[0][212]='otu5934';
OTU_table[0][213]='otu8990';
OTU_table[0][214]='otu12525';
OTU_table[0][215]='otu13880';
OTU_table[0][216]='otu10243';
OTU_table[0][217]='otu507';
OTU_table[0][218]='otu21822';
OTU_table[0][219]='otu11421';
OTU_table[0][220]='otu10907';
OTU_table[0][221]='otu11775';
OTU_table[0][222]='otu12733';
OTU_table[0][223]='otu2364';
OTU_table[0][224]='otu4259';
OTU_table[0][225]='otu19554';
OTU_table[0][226]='otu3720';
OTU_table[0][227]='otu1883';
OTU_table[0][228]='otu2265';
OTU_table[0][229]='otu21271';
OTU_table[0][230]='otu6338';
OTU_table[0][231]='otu15485';
OTU_table[0][232]='otu12057';
OTU_table[0][233]='otu23468';
OTU_table[0][234]='otu23194';
OTU_table[0][235]='otu8138';
OTU_table[0][236]='otu7845';
OTU_table[0][237]='otu17301';
OTU_table[0][238]='otu8908';
OTU_table[0][239]='otu7954';
OTU_table[0][240]='otu15666';
OTU_table[0][241]='otu22721';
OTU_table[0][242]='otu16775';
OTU_table[0][243]='otu5988';
OTU_table[0][244]='otu1330';
OTU_table[0][245]='otu7531';
OTU_table[0][246]='otu9477';
OTU_table[0][247]='otu235';
OTU_table[0][248]='otu13203';
OTU_table[0][249]='otu4401';
OTU_table[0][250]='otu12024';
OTU_table[0][251]='otu19322';
OTU_table[0][252]='otu16498';
OTU_table[0][253]='otu20656';
OTU_table[0][254]='otu2203';
OTU_table[0][255]='otu16491';
OTU_table[0][256]='otu15858';
OTU_table[0][257]='otu20349';
OTU_table[0][258]='otu7611';
OTU_table[0][259]='otu12713';
OTU_table[0][260]='otu17980';
OTU_table[0][261]='otu19071';
OTU_table[0][262]='otu20388';
OTU_table[0][263]='otu16754';
OTU_table[0][264]='otu2607';
OTU_table[0][265]='otu7310';
OTU_table[0][266]='otu2586';
OTU_table[0][267]='otu7971';
OTU_table[0][268]='otu2818';
OTU_table[0][269]='otu20727';
OTU_table[0][270]='otu11839';
OTU_table[0][271]='otu19660';
OTU_table[0][272]='otu21617';
OTU_table[0][273]='otu8652';
OTU_table[0][274]='otu12517';
OTU_table[0][275]='otu11777';
OTU_table[0][276]='otu16590';
OTU_table[0][277]='otu1803';
OTU_table[0][278]='otu16237';
OTU_table[0][279]='otu20205';
OTU_table[0][280]='otu20809';
OTU_table[0][281]='otu23204';
OTU_table[0][282]='otu302';
OTU_table[0][283]='otu22952';
OTU_table[0][284]='otu18493';
OTU_table[0][285]='otu20568';
OTU_table[0][286]='otu11375';
OTU_table[0][287]='otu3296';
OTU_table[0][288]='otu14275';
OTU_table[0][289]='otu15266';
OTU_table[0][290]='otu19951';
OTU_table[0][291]='otu22374';
OTU_table[0][292]='otu18649';
OTU_table[0][293]='otu13161';
OTU_table[0][294]='otu11471';
OTU_table[0][295]='otu3027';
OTU_table[0][296]='otu16504';
OTU_table[0][297]='otu20718';
OTU_table[0][298]='otu818';
OTU_table[0][299]='otu8162';
OTU_table[0][300]='otu22092';
OTU_table[0][301]='otu14602';
OTU_table[0][302]='otu18912';
OTU_table[0][303]='otu7402';
OTU_table[0][304]='otu8660';
OTU_table[0][305]='otu15466';
OTU_table[0][306]='otu1083';
OTU_table[0][307]='otu7725';
OTU_table[0][308]='otu19856';
OTU_table[0][309]='otu20300';
OTU_table[0][310]='otu16637';
OTU_table[0][311]='otu11066';
OTU_table[0][312]='otu6455';
OTU_table[0][313]='otu9073';
OTU_table[0][314]='otu17847';
OTU_table[0][315]='otu12861';
OTU_table[0][316]='otu13888';
OTU_table[0][317]='otu1631';
OTU_table[0][318]='otu11326';
OTU_table[0][319]='otu2070';
OTU_table[0][320]='otu19892';
OTU_table[0][321]='otu16098';
OTU_table[0][322]='otu18826';
OTU_table[0][323]='otu5642';
OTU_table[0][324]='otu11229';
OTU_table[0][325]='otu20609';
OTU_table[0][326]='otu14278';
OTU_table[0][327]='otu14554';
OTU_table[0][328]='otu20096';
OTU_table[0][329]='otu12276';
OTU_table[0][330]='otu20140';
OTU_table[0][331]='otu4895';
OTU_table[0][332]='otu20521';
OTU_table[0][333]='otu21832';
OTU_table[0][334]='otu18315';
OTU_table[0][335]='otu16975';
OTU_table[0][336]='otu8428';
OTU_table[0][337]='otu16610';
OTU_table[0][338]='otu6474';
OTU_table[0][339]='otu4058';
OTU_table[0][340]='otu1922';
OTU_table[0][341]='otu4475';
OTU_table[0][342]='otu15380';
OTU_table[0][343]='otu1423';
OTU_table[0][344]='otu7484';
OTU_table[0][345]='otu16109';
OTU_table[0][346]='otu16462';
OTU_table[0][347]='otu18650';
OTU_table[0][348]='otu9588';
OTU_table[0][349]='otu4648';
OTU_table[0][350]='otu6829';
OTU_table[0][351]='otu20597';
OTU_table[0][352]='otu22491';
OTU_table[0][353]='otu6232';
OTU_table[0][354]='otu19500';
OTU_table[0][355]='otu3032';
OTU_table[0][356]='otu22722';
OTU_table[0][357]='otu22795';
OTU_table[0][358]='otu6720';
OTU_table[0][359]='otu11184';
OTU_table[0][360]='otu13703';
OTU_table[0][361]='otu16768';
OTU_table[0][362]='otu16993';
OTU_table[0][363]='otu6643';
OTU_table[0][364]='otu12976';
OTU_table[0][365]='otu19295';
OTU_table[0][366]='otu19644';
OTU_table[0][367]='otu6630';
OTU_table[0][368]='otu3986';
OTU_table[0][369]='otu5701';
OTU_table[0][370]='otu20400';
OTU_table[0][371]='otu337';
OTU_table[0][372]='otu4082';
OTU_table[0][373]='otu10458';
OTU_table[0][374]='otu13753';
OTU_table[0][375]='otu21081';
OTU_table[0][376]='otu1482';
OTU_table[0][377]='otu2858';
OTU_table[0][378]='otu10552';
OTU_table[0][379]='otu16022';
OTU_table[0][380]='otu5855';
OTU_table[0][381]='otu15926';
OTU_table[0][382]='otu19662';
OTU_table[0][383]='otu19798';
OTU_table[0][384]='otu12833';
OTU_table[0][385]='otu18303';
OTU_table[0][386]='otu19986';
OTU_table[0][387]='otu1859';
OTU_table[0][388]='otu20228';
OTU_table[0][389]='otu5187';
OTU_table[0][390]='otu10251';
OTU_table[0][391]='otu18692';
OTU_table[0][392]='otu10995';
OTU_table[0][393]='otu23855';
OTU_table[0][394]='otu1044';
OTU_table[0][395]='otu2019';
OTU_table[0][396]='otu2990';
OTU_table[0][397]='otu9710';
OTU_table[0][398]='otu18678';
OTU_table[0][399]='otu1388';
OTU_table[0][400]='otu4549';
OTU_table[0][401]='otu2040';
OTU_table[0][402]='otu12708';
OTU_table[0][403]='otu17919';
OTU_table[0][404]='otu18934';
OTU_table[0][405]='otu7514';
OTU_table[0][406]='otu2938';
OTU_table[0][407]='otu9246';
OTU_table[0][408]='otu6498';
OTU_table[0][409]='otu9419';
OTU_table[0][410]='otu9468';
OTU_table[0][411]='otu13302';
OTU_table[0][412]='otu13369';
OTU_table[0][413]='otu6656';
OTU_table[0][414]='otu12953';
OTU_table[0][415]='otu14010';
OTU_table[0][416]='otu21752';
OTU_table[0][417]='otu1438';
OTU_table[0][418]='otu9996';
OTU_table[0][419]='otu3180';
OTU_table[0][420]='otu1539';
OTU_table[0][421]='otu4495';
OTU_table[0][422]='otu21647';
OTU_table[0][423]='otu22278';
OTU_table[0][424]='otu611';
OTU_table[0][425]='otu20729';
OTU_table[0][426]='otu3212';
OTU_table[0][427]='otu7091';
OTU_table[0][428]='otu8850';
OTU_table[0][429]='otu15578';
OTU_table[0][430]='otu19065';
OTU_table[0][431]='otu819';
OTU_table[0][432]='otu5610';
OTU_table[0][433]='otu7391';
OTU_table[0][434]='otu12078';
OTU_table[0][435]='otu2654';
OTU_table[0][436]='otu16374';
OTU_table[0][437]='otu21963';
OTU_table[0][438]='otu22408';
OTU_table[0][439]='otu13524';
OTU_table[0][440]='otu13721';
OTU_table[0][441]='otu10855';
OTU_table[0][442]='otu11380';
OTU_table[0][443]='otu3961';
OTU_table[0][444]='otu5722';
OTU_table[0][445]='otu13744';
OTU_table[0][446]='otu8693';
OTU_table[0][447]='otu21113';
OTU_table[0][448]='otu4558';
OTU_table[0][449]='otu5450';
OTU_table[0][450]='otu7501';
OTU_table[0][451]='otu18523';
OTU_table[0][452]='otu20776';
OTU_table[0][453]='otu23661';
OTU_table[0][454]='otu19565';
OTU_table[0][455]='otu6419';
OTU_table[0][456]='otu14518';
OTU_table[0][457]='otu429';
OTU_table[0][458]='otu12247';
OTU_table[0][459]='otu9933';
OTU_table[0][460]='otu12744';
OTU_table[0][461]='otu10736';
OTU_table[0][462]='otu6601';
OTU_table[0][463]='otu8599';
OTU_table[0][464]='otu21511';
OTU_table[0][465]='otu10';
OTU_table[0][466]='otu135';
OTU_table[0][467]='otu3338';
OTU_table[0][468]='otu9678';
OTU_table[0][469]='otu15388';
OTU_table[0][470]='otu19528';
OTU_table[0][471]='otu9586';
OTU_table[0][472]='otu11739';
OTU_table[0][473]='otu16215';
OTU_table[0][474]='otu19914';
OTU_table[0][475]='otu21405';
OTU_table[0][476]='otu9859';
OTU_table[0][477]='otu11369';
OTU_table[0][478]='otu18345';
OTU_table[0][479]='otu19176';
OTU_table[0][480]='otu1431';
OTU_table[0][481]='otu3671';
OTU_table[0][482]='otu7218';
OTU_table[0][483]='otu8632';
OTU_table[0][484]='otu10912';
OTU_table[0][485]='otu16778';
OTU_table[0][486]='otu20247';
OTU_table[0][487]='otu22379';
OTU_table[0][488]='otu246';
OTU_table[0][489]='otu399';
OTU_table[0][490]='otu13529';
OTU_table[0][491]='otu20345';
OTU_table[0][492]='otu1647';
OTU_table[0][493]='otu9688';
OTU_table[0][494]='otu9690';
OTU_table[0][495]='otu10964';
OTU_table[0][496]='otu5176';
OTU_table[0][497]='otu1477';
OTU_table[0][498]='otu9447';
OTU_table[0][499]='otu12886';
OTU_table[0][500]='otu13693';
OTU_table[0][501]='otu19406';
OTU_table[0][502]='otu4619';
OTU_table[0][503]='otu5241';
OTU_table[0][504]='otu9622';
OTU_table[0][505]='otu9989';
OTU_table[0][506]='otu12640';
OTU_table[0][507]='otu15649';
OTU_table[0][508]='otu2551';
OTU_table[0][509]='otu4755';
OTU_table[0][510]='otu15525';
OTU_table[0][511]='otu332';
OTU_table[0][512]='otu7504';
OTU_table[0][513]='otu22225';
OTU_table[0][514]='otu10440';
OTU_table[0][515]='otu19950';
OTU_table[0][516]='otu10826';
OTU_table[0][517]='otu11738';
OTU_table[0][518]='otu14637';
OTU_table[0][519]='otu20882';
OTU_table[0][520]='otu22933';
OTU_table[0][521]='otu2134';
OTU_table[0][522]='otu4510';
OTU_table[0][523]='otu10806';
OTU_table[0][524]='otu12390';
OTU_table[0][525]='otu16726';
OTU_table[0][526]='otu19114';
OTU_table[0][527]='otu20360';
OTU_table[0][528]='otu22161';
OTU_table[0][529]='otu8830';
OTU_table[0][530]='otu18630';
OTU_table[0][531]='otu22360';
OTU_table[0][532]='otu6136';
OTU_table[0][533]='otu11704';
OTU_table[0][534]='otu12028';
OTU_table[0][535]='otu7395';
OTU_table[0][536]='otu20985';
OTU_table[0][537]='otu12467';
OTU_table[0][538]='otu16222';
OTU_table[0][539]='otu22555';
OTU_table[0][540]='otu22610';
OTU_table[0][541]='otu7057';
OTU_table[0][542]='otu16028';
OTU_table[0][543]='otu20337';
OTU_table[0][544]='otu20893';
OTU_table[0][545]='otu21466';
OTU_table[0][546]='otu22664';
OTU_table[0][547]='otu8722';
OTU_table[0][548]='otu17379';
OTU_table[0][549]='otu19680';
OTU_table[0][550]='otu20173';
OTU_table[0][551]='otu22985';
OTU_table[0][552]='otu6256';
OTU_table[0][553]='otu11836';
OTU_table[0][554]='otu16681';
OTU_table[0][555]='otu3901';
OTU_table[0][556]='otu5519';
OTU_table[0][557]='otu7874';
OTU_table[0][558]='otu9750';
OTU_table[0][559]='otu11725';
OTU_table[0][560]='otu17237';
OTU_table[0][561]='otu999';
OTU_table[0][562]='otu11135';
OTU_table[0][563]='otu14699';
OTU_table[0][564]='otu16557';
OTU_table[0][565]='otu789';
OTU_table[0][566]='otu2848';
OTU_table[0][567]='otu3124';
OTU_table[0][568]='otu7969';
OTU_table[0][569]='otu12558';
OTU_table[0][570]='otu13224';
OTU_table[0][571]='otu17314';
OTU_table[0][572]='otu20593';
OTU_table[0][573]='otu293';
OTU_table[0][574]='otu5341';
OTU_table[0][575]='otu7358';
OTU_table[0][576]='otu12516';
OTU_table[0][577]='otu14382';
OTU_table[0][578]='otu17405';
OTU_table[0][579]='otu20294';
OTU_table[0][580]='otu21514';
OTU_table[0][581]='otu7942';
OTU_table[0][582]='otu8920';
OTU_table[0][583]='otu12645';
OTU_table[0][584]='otu13340';
OTU_table[0][585]='otu17115';
OTU_table[0][586]='otu17178';
OTU_table[0][587]='otu18499';
OTU_table[0][588]='otu23397';
OTU_table[0][589]='otu4448';
OTU_table[0][590]='otu6891';
OTU_table[0][591]='otu8571';
OTU_table[0][592]='otu14425';
OTU_table[0][593]='otu15974';
OTU_table[0][594]='otu23195';
OTU_table[0][595]='otu6477';
OTU_table[0][596]='otu10396';
OTU_table[0][597]='otu14930';
OTU_table[0][598]='otu42';
OTU_table[0][599]='otu1328';
OTU_table[0][600]='otu3150';
OTU_table[0][601]='otu4916';
OTU_table[0][602]='otu5195';
OTU_table[0][603]='otu8556';
OTU_table[0][604]='otu9231';
OTU_table[0][605]='otu9463';
OTU_table[0][606]='otu22254';
OTU_table[0][607]='otu3070';
OTU_table[0][608]='otu5946';
OTU_table[0][609]='otu12637';
OTU_table[0][610]='otu13437';
OTU_table[0][611]='otu23851';
OTU_table[0][612]='otu5457';
OTU_table[0][613]='otu10336';
OTU_table[0][614]='otu10888';
OTU_table[0][615]='otu14646';
OTU_table[0][616]='otu15854';
OTU_table[0][617]='otu16205';
OTU_table[0][618]='otu17900';
OTU_table[0][619]='otu18497';
OTU_table[0][620]='otu18716';
OTU_table[0][621]='otu19057';
OTU_table[0][622]='otu20130';
OTU_table[0][623]='otu21419';
OTU_table[0][624]='otu23573';
OTU_table[0][625]='otu4477';
OTU_table[0][626]='otu4520';
OTU_table[0][627]='otu4533';
OTU_table[0][628]='otu18182';
OTU_table[0][629]='otu19275';
OTU_table[0][630]='otu20163';
OTU_table[0][631]='otu20334';
OTU_table[0][632]='otu2500';
OTU_table[0][633]='otu6197';
OTU_table[0][634]='otu6773';
OTU_table[0][635]='otu7621';
OTU_table[0][636]='otu9140';
OTU_table[0][637]='otu11212';
OTU_table[0][638]='otu14043';
OTU_table[0][639]='otu18221';
OTU_table[0][640]='otu18685';
OTU_table[0][641]='otu21783';
OTU_table[0][642]='otu2746';
OTU_table[0][643]='otu3721';
OTU_table[0][644]='otu9479';
OTU_table[0][645]='otu14678';
OTU_table[0][646]='otu18327';
OTU_table[0][647]='otu21136';
OTU_table[0][648]='otu200';
OTU_table[0][649]='otu570';
OTU_table[0][650]='otu1537';
OTU_table[0][651]='otu2822';
OTU_table[0][652]='otu3217';
OTU_table[0][653]='otu5682';
OTU_table[0][654]='otu10040';
OTU_table[0][655]='otu10551';
OTU_table[0][656]='otu11067';
OTU_table[0][657]='otu12205';
OTU_table[0][658]='otu12650';
OTU_table[0][659]='otu14317';
OTU_table[0][660]='otu15686';
OTU_table[0][661]='otu18335';
OTU_table[0][662]='otu20206';
OTU_table[0][663]='otu23801';
OTU_table[0][664]='otu2940';
OTU_table[0][665]='otu7432';
OTU_table[0][666]='otu7931';
OTU_table[0][667]='otu10959';
OTU_table[0][668]='otu12806';
OTU_table[0][669]='otu13092';
OTU_table[0][670]='otu14325';
OTU_table[0][671]='otu15654';
OTU_table[0][672]='otu18541';
OTU_table[0][673]='otu21847';
OTU_table[0][674]='otu22218';
OTU_table[0][675]='otu22485';
OTU_table[0][676]='otu1648';
OTU_table[0][677]='otu5311';
OTU_table[0][678]='otu7240';
OTU_table[0][679]='otu9673';
OTU_table[0][680]='otu10622';
OTU_table[0][681]='otu11130';
OTU_table[0][682]='otu11478';
OTU_table[0][683]='otu15832';
OTU_table[0][684]='otu651';
OTU_table[0][685]='otu2770';
OTU_table[0][686]='otu4394';
OTU_table[0][687]='otu6231';
OTU_table[0][688]='otu17129';
OTU_table[0][689]='otu23512';
OTU_table[0][690]='otu10340';
OTU_table[0][691]='otu16218';
OTU_table[0][692]='otu20365';
OTU_table[0][693]='otu21984';
OTU_table[0][694]='otu22085';
OTU_table[0][695]='otu3174';
OTU_table[0][696]='otu5064';
OTU_table[0][697]='otu8062';
OTU_table[0][698]='otu9212';
OTU_table[0][699]='otu11253';
OTU_table[0][700]='otu13562';
OTU_table[0][701]='otu15254';
OTU_table[0][702]='otu15308';
OTU_table[0][703]='otu16526';
OTU_table[0][704]='otu20958';
OTU_table[0][705]='otu23733';
OTU_table[0][706]='otu6636';
OTU_table[0][707]='otu12523';
OTU_table[0][708]='otu13852';
OTU_table[0][709]='otu13980';
OTU_table[0][710]='otu16102';
OTU_table[0][711]='otu5226';
OTU_table[0][712]='otu6655';
OTU_table[0][713]='otu8769';
OTU_table[0][714]='otu9539';
OTU_table[0][715]='otu10194';
OTU_table[0][716]='otu12590';
OTU_table[0][717]='otu17981';
OTU_table[0][718]='otu18879';
OTU_table[0][719]='otu3360';
OTU_table[0][720]='otu3643';
OTU_table[0][721]='otu4433';
OTU_table[0][722]='otu6181';
OTU_table[0][723]='otu11789';
OTU_table[0][724]='otu16290';
OTU_table[0][725]='otu16958';
OTU_table[0][726]='otu17223';
OTU_table[0][727]='otu18006';
OTU_table[0][728]='otu22471';
OTU_table[0][729]='otu712';
OTU_table[0][730]='otu2950';
OTU_table[0][731]='otu4945';
OTU_table[0][732]='otu6798';
OTU_table[0][733]='otu6911';
OTU_table[0][734]='otu12296';
OTU_table[0][735]='otu13801';
OTU_table[0][736]='otu15799';
OTU_table[0][737]='otu16137';
OTU_table[0][738]='otu18239';
OTU_table[0][739]='otu18513';
OTU_table[0][740]='otu19440';
OTU_table[0][741]='otu19514';
OTU_table[0][742]='otu20322';
OTU_table[0][743]='otu21198';
OTU_table[0][744]='otu22117';
OTU_table[0][745]='otu23530';
OTU_table[0][746]='otu558';
OTU_table[0][747]='otu1236';
OTU_table[0][748]='otu1341';
OTU_table[0][749]='otu1684';
OTU_table[0][750]='otu1966';
OTU_table[0][751]='otu2944';
OTU_table[0][752]='otu3007';
OTU_table[0][753]='otu13051';
OTU_table[0][754]='otu16196';
OTU_table[0][755]='otu18592';
OTU_table[0][756]='otu21998';
OTU_table[0][757]='otu23748';
OTU_table[0][758]='otu1099';
OTU_table[0][759]='otu3957';
OTU_table[0][760]='otu5300';
OTU_table[0][761]='otu5481';
OTU_table[0][762]='otu9636';
OTU_table[0][763]='otu9753';
OTU_table[0][764]='otu11553';
OTU_table[0][765]='otu12016';
OTU_table[0][766]='otu18187';
OTU_table[0][767]='otu20123';
OTU_table[0][768]='otu23210';
OTU_table[0][769]='otu23725';
OTU_table[0][770]='otu1502';
OTU_table[0][771]='otu4852';
OTU_table[0][772]='otu5541';
OTU_table[0][773]='otu9123';
OTU_table[0][774]='otu12101';
OTU_table[0][775]='otu12255';
OTU_table[0][776]='otu16677';
OTU_table[0][777]='otu17166';
OTU_table[0][778]='otu19686';
OTU_table[0][779]='otu340';
OTU_table[0][780]='otu2757';
OTU_table[0][781]='otu3024';
OTU_table[0][782]='otu3864';
OTU_table[0][783]='otu5944';
OTU_table[0][784]='otu8299';
OTU_table[0][785]='otu9596';
OTU_table[0][786]='otu14476';
OTU_table[0][787]='otu17614';
OTU_table[0][788]='otu18750';
OTU_table[0][789]='otu98';
OTU_table[0][790]='otu883';
OTU_table[0][791]='otu2624';
OTU_table[0][792]='otu4064';
OTU_table[0][793]='otu5467';
OTU_table[0][794]='otu11514';
OTU_table[0][795]='otu17192';
OTU_table[0][796]='otu19576';
OTU_table[0][797]='otu20106';
OTU_table[0][798]='otu20469';
OTU_table[0][799]='otu22524';
OTU_table[0][800]='otu22983';
OTU_table[0][801]='otu23821';
OTU_table[0][802]='otu3054';
OTU_table[0][803]='otu5212';
OTU_table[0][804]='otu6427';
OTU_table[0][805]='otu6473';
OTU_table[0][806]='otu6558';
OTU_table[0][807]='otu6618';
OTU_table[0][808]='otu9741';
OTU_table[0][809]='otu11563';
OTU_table[0][810]='otu13231';
OTU_table[0][811]='otu22074';
OTU_table[0][812]='otu3157';
OTU_table[0][813]='otu3493';
OTU_table[0][814]='otu6448';
OTU_table[0][815]='otu10105';
OTU_table[0][816]='otu11531';
OTU_table[0][817]='otu11568';
OTU_table[0][818]='otu12612';
OTU_table[0][819]='otu13124';
OTU_table[0][820]='otu13714';
OTU_table[0][821]='otu17163';
OTU_table[0][822]='otu22753';
OTU_table[0][823]='otu1412';
OTU_table[0][824]='otu7488';
OTU_table[0][825]='otu9573';
OTU_table[0][826]='otu10121';
OTU_table[0][827]='otu10506';
OTU_table[0][828]='otu10665';
OTU_table[0][829]='otu10809';
OTU_table[0][830]='otu11022';
OTU_table[0][831]='otu13110';
OTU_table[0][832]='otu13460';
OTU_table[0][833]='otu15745';
OTU_table[0][834]='otu16770';
OTU_table[0][835]='otu17286';
OTU_table[0][836]='otu22340';
OTU_table[0][837]='otu277';
OTU_table[0][838]='otu400';
OTU_table[0][839]='otu2023';
OTU_table[0][840]='otu2819';
OTU_table[0][841]='otu5385';
OTU_table[0][842]='otu7565';
OTU_table[0][843]='otu8195';
OTU_table[0][844]='otu10676';
OTU_table[0][845]='otu11150';
OTU_table[0][846]='otu11377';
OTU_table[0][847]='otu13031';
OTU_table[0][848]='otu14003';
OTU_table[0][849]='otu20431';
OTU_table[0][850]='otu142';
OTU_table[0][851]='otu4924';
OTU_table[0][852]='otu7147';
OTU_table[0][853]='otu7981';
OTU_table[0][854]='otu8272';
OTU_table[0][855]='otu11594';
OTU_table[0][856]='otu11844';
OTU_table[0][857]='otu12265';
OTU_table[0][858]='otu13199';
OTU_table[0][859]='otu13207';
OTU_table[0][860]='otu16353';
OTU_table[0][861]='otu18532';
OTU_table[0][862]='otu19385';
OTU_table[0][863]='otu21694';
OTU_table[0][864]='otu3050';
OTU_table[0][865]='otu5935';
OTU_table[0][866]='otu6347';
OTU_table[0][867]='otu8893';
OTU_table[0][868]='otu9017';
OTU_table[0][869]='otu9442';
OTU_table[0][870]='otu9779';
OTU_table[0][871]='otu11902';
OTU_table[0][872]='otu13534';
OTU_table[0][873]='otu14691';
OTU_table[0][874]='otu16274';
OTU_table[0][875]='otu16663';
OTU_table[0][876]='otu17576';
OTU_table[0][877]='otu18270';
OTU_table[0][878]='otu19674';
OTU_table[0][879]='otu20812';
OTU_table[0][880]='otu21216';
OTU_table[0][881]='otu21328';
OTU_table[0][882]='otu22756';
OTU_table[0][883]='otu23589';
OTU_table[0][884]='otu2424';
OTU_table[0][885]='otu3998';
OTU_table[0][886]='otu5983';
OTU_table[0][887]='otu6570';
OTU_table[0][888]='otu7281';
OTU_table[0][889]='otu7545';
OTU_table[0][890]='otu10021';
OTU_table[0][891]='otu10132';
OTU_table[0][892]='otu11505';
OTU_table[0][893]='otu12295';
OTU_table[0][894]='otu13639';
OTU_table[0][895]='otu13711';
OTU_table[0][896]='otu13756';
OTU_table[0][897]='otu14895';
OTU_table[0][898]='otu17222';
OTU_table[0][899]='otu18949';
OTU_table[0][900]='otu20224';
OTU_table[0][901]='otu22140';
OTU_table[0][902]='otu41';
OTU_table[0][903]='otu1190';
OTU_table[0][904]='otu1191';
OTU_table[0][905]='otu2930';
OTU_table[0][906]='otu3503';
OTU_table[0][907]='otu5260';
OTU_table[0][908]='otu6397';
OTU_table[0][909]='otu7282';
OTU_table[0][910]='otu8080';
OTU_table[0][911]='otu9012';
OTU_table[0][912]='otu9367';
OTU_table[0][913]='otu9454';
OTU_table[0][914]='otu13247';
OTU_table[0][915]='otu13364';
OTU_table[0][916]='otu16413';
OTU_table[0][917]='otu17201';
OTU_table[0][918]='otu17402';
OTU_table[0][919]='otu17616';
OTU_table[0][920]='otu17712';
OTU_table[0][921]='otu17916';
OTU_table[0][922]='otu19605';
OTU_table[0][923]='otu19696';
OTU_table[0][924]='otu21040';
OTU_table[0][925]='otu21590';
OTU_table[0][926]='otu21836';
OTU_table[0][927]='otu23513';
OTU_table[0][928]='otu992';
OTU_table[0][929]='otu1358';
OTU_table[0][930]='otu1637';
OTU_table[0][931]='otu2230';
OTU_table[0][932]='otu3211';
OTU_table[0][933]='otu4350';
OTU_table[0][934]='otu6336';
OTU_table[0][935]='otu7683';
OTU_table[0][936]='otu7905';
OTU_table[0][937]='otu7943';
OTU_table[0][938]='otu8247';
OTU_table[0][939]='otu8381';
OTU_table[0][940]='otu8989';
OTU_table[0][941]='otu10164';
OTU_table[0][942]='otu11343';
OTU_table[0][943]='otu14039';
OTU_table[0][944]='otu17063';
OTU_table[0][945]='otu18066';
OTU_table[0][946]='otu18778';
OTU_table[0][947]='otu19592';
OTU_table[0][948]='otu21412';
OTU_table[0][949]='otu21830';
OTU_table[0][950]='otu2741';
OTU_table[0][951]='otu3187';
OTU_table[0][952]='otu3260';
OTU_table[0][953]='otu3647';
OTU_table[0][954]='otu3729';
OTU_table[0][955]='otu3756';
OTU_table[0][956]='otu4972';
OTU_table[0][957]='otu8031';
OTU_table[0][958]='otu9087';
OTU_table[0][959]='otu11283';
OTU_table[0][960]='otu11730';
OTU_table[0][961]='otu12052';
OTU_table[0][962]='otu13805';
OTU_table[0][963]='otu15318';
OTU_table[0][964]='otu15689';
OTU_table[0][965]='otu16288';
OTU_table[0][966]='otu22078';
OTU_table[0][967]='otu22178';
OTU_table[0][968]='otu22354';
OTU_table[0][969]='otu22523';
OTU_table[0][970]='otu23514';
OTU_table[0][971]='otu993';
OTU_table[0][972]='otu1154';
OTU_table[0][973]='otu2195';
OTU_table[0][974]='otu4389';
OTU_table[0][975]='otu5061';
OTU_table[0][976]='otu7406';
OTU_table[0][977]='otu10877';
OTU_table[0][978]='otu11470';
OTU_table[0][979]='otu16421';
OTU_table[0][980]='otu16983';
OTU_table[0][981]='otu17109';
OTU_table[0][982]='otu18153';
OTU_table[0][983]='otu20098';
OTU_table[0][984]='otu20805';
OTU_table[0][985]='otu22185';
OTU_table[0][986]='otu22202';
OTU_table[0][987]='otu23421';
OTU_table[0][988]='otu1781';
OTU_table[0][989]='otu2398';
OTU_table[0][990]='otu2587';
OTU_table[0][991]='otu5182';
OTU_table[0][992]='otu5705';
OTU_table[0][993]='otu6271';
OTU_table[0][994]='otu7296';
OTU_table[0][995]='otu7614';
OTU_table[0][996]='otu11646';
OTU_table[0][997]='otu12008';
OTU_table[0][998]='otu12936';
OTU_table[0][999]='otu15486';
OTU_table[0][1000]='otu16356';
OTU_table[0][1001]='otu16765';
OTU_table[0][1002]='otu16984';
OTU_table[0][1003]='otu17363';
OTU_table[0][1004]='otu17473';
OTU_table[0][1005]='otu18276';
OTU_table[0][1006]='otu19030';
OTU_table[0][1007]='otu20961';
OTU_table[0][1008]='otu21213';
OTU_table[0][1009]='otu22159';
OTU_table[0][1010]='otu86';
OTU_table[0][1011]='otu671';
OTU_table[0][1012]='otu1064';
OTU_table[0][1013]='otu1408';
OTU_table[0][1014]='otu2533';
OTU_table[0][1015]='otu3635';
OTU_table[0][1016]='otu4190';
OTU_table[0][1017]='otu5931';
OTU_table[0][1018]='otu6802';
OTU_table[0][1019]='otu7707';
OTU_table[0][1020]='otu9088';
OTU_table[0][1021]='otu9776';
OTU_table[0][1022]='otu10775';
OTU_table[0][1023]='otu12346';
OTU_table[0][1024]='otu12723';
OTU_table[0][1025]='otu15080';
OTU_table[0][1026]='otu15877';
OTU_table[0][1027]='otu18116';
OTU_table[0][1028]='otu19404';
OTU_table[0][1029]='otu19422';
OTU_table[0][1030]='otu19715';
OTU_table[0][1031]='otu22909';
OTU_table[0][1032]='otu23497';
OTU_table[0][1033]='otu62';
OTU_table[0][1034]='otu947';
OTU_table[0][1035]='otu2013';
OTU_table[0][1036]='otu2691';
OTU_table[0][1037]='otu2966';
OTU_table[0][1038]='otu3400';
OTU_table[0][1039]='otu4830';
OTU_table[0][1040]='otu5095';
OTU_table[0][1041]='otu8364';
OTU_table[0][1042]='otu9269';
OTU_table[0][1043]='otu10373';
OTU_table[0][1044]='otu10971';
OTU_table[0][1045]='otu10996';
OTU_table[0][1046]='otu11474';
OTU_table[0][1047]='otu14842';
OTU_table[0][1048]='otu17461';
OTU_table[0][1049]='otu18328';
OTU_table[0][1050]='otu18565';
OTU_table[0][1051]='otu19039';
OTU_table[0][1052]='otu20982';
OTU_table[0][1053]='otu21083';
OTU_table[0][1054]='otu21703';
OTU_table[0][1055]='otu22002';
OTU_table[0][1056]='otu22390';
OTU_table[0][1057]='otu23302';
OTU_table[0][1058]='otu23483';
OTU_table[0][1059]='otu592';
OTU_table[0][1060]='otu1454';
OTU_table[0][1061]='otu2245';
OTU_table[0][1062]='otu2296';
OTU_table[0][1063]='otu3095';
OTU_table[0][1064]='otu3899';
OTU_table[0][1065]='otu4586';
OTU_table[0][1066]='otu5717';
OTU_table[0][1067]='otu6940';
OTU_table[0][1068]='otu7381';
OTU_table[0][1069]='otu7782';
OTU_table[0][1070]='otu8290';
OTU_table[0][1071]='otu8388';
OTU_table[0][1072]='otu8782';
OTU_table[0][1073]='otu11497';
OTU_table[0][1074]='otu11690';
OTU_table[0][1075]='otu12026';
OTU_table[0][1076]='otu12820';
OTU_table[0][1077]='otu13943';
OTU_table[0][1078]='otu14175';
OTU_table[0][1079]='otu16106';
OTU_table[0][1080]='otu18010';
OTU_table[0][1081]='otu18095';
OTU_table[0][1082]='otu19746';
OTU_table[0][1083]='otu21179';
OTU_table[0][1084]='otu21463';
OTU_table[0][1085]='otu21864';
OTU_table[0][1086]='otu22082';
OTU_table[0][1087]='otu23662';
OTU_table[0][1088]='otu23730';
OTU_table[0][1089]='otu254';
OTU_table[0][1090]='otu1293';
OTU_table[0][1091]='otu3049';
OTU_table[0][1092]='otu3663';
OTU_table[0][1093]='otu3972';
OTU_table[0][1094]='otu6819';
OTU_table[0][1095]='otu7119';
OTU_table[0][1096]='otu7193';
OTU_table[0][1097]='otu7328';
OTU_table[0][1098]='otu9951';
OTU_table[0][1099]='otu10831';
OTU_table[0][1100]='otu11289';
OTU_table[0][1101]='otu11538';
OTU_table[0][1102]='otu11661';
OTU_table[0][1103]='otu11845';
OTU_table[0][1104]='otu12656';
OTU_table[0][1105]='otu13127';
OTU_table[0][1106]='otu13181';
OTU_table[0][1107]='otu13543';
OTU_table[0][1108]='otu15819';
OTU_table[0][1109]='otu17273';
OTU_table[0][1110]='otu18009';
OTU_table[0][1111]='otu18727';
OTU_table[0][1112]='otu19729';
OTU_table[0][1113]='otu20969';
OTU_table[0][1114]='otu22309';
OTU_table[0][1115]='otu22573';
OTU_table[0][1116]='otu600';
OTU_table[0][1117]='otu640';
OTU_table[0][1118]='otu896';
OTU_table[0][1119]='otu3014';
OTU_table[0][1120]='otu3317';
OTU_table[0][1121]='otu3940';
OTU_table[0][1122]='otu3970';
OTU_table[0][1123]='otu4435';
OTU_table[0][1124]='otu6718';
OTU_table[0][1125]='otu7921';
OTU_table[0][1126]='otu8615';
OTU_table[0][1127]='otu9488';
OTU_table[0][1128]='otu9871';
OTU_table[0][1129]='otu10130';
OTU_table[0][1130]='otu10277';
OTU_table[0][1131]='otu10928';
OTU_table[0][1132]='otu13879';
OTU_table[0][1133]='otu14948';
OTU_table[0][1134]='otu18197';
OTU_table[0][1135]='otu18600';
OTU_table[0][1136]='otu18893';
OTU_table[0][1137]='otu19681';
OTU_table[0][1138]='otu20813';
OTU_table[0][1139]='otu22595';
OTU_table[0][1140]='otu23144';
OTU_table[0][1141]='otu23723';
OTU_table[0][1142]='otu504';
OTU_table[0][1143]='otu554';
OTU_table[0][1144]='otu1748';
OTU_table[0][1145]='otu1798';
OTU_table[0][1146]='otu2688';
OTU_table[0][1147]='otu4488';
OTU_table[0][1148]='otu4545';
OTU_table[0][1149]='otu5511';
OTU_table[0][1150]='otu7216';
OTU_table[0][1151]='otu7434';
OTU_table[0][1152]='otu7592';
OTU_table[0][1153]='otu9783';
OTU_table[0][1154]='otu11926';
OTU_table[0][1155]='otu12162';
OTU_table[0][1156]='otu12682';
OTU_table[0][1157]='otu13625';
OTU_table[0][1158]='otu14823';
OTU_table[0][1159]='otu15213';
OTU_table[0][1160]='otu16587';
OTU_table[0][1161]='otu16846';
OTU_table[0][1162]='otu19593';
OTU_table[0][1163]='otu20592';
OTU_table[0][1164]='otu20846';
OTU_table[0][1165]='otu21050';
OTU_table[0][1166]='otu21699';
OTU_table[0][1167]='otu21720';
OTU_table[0][1168]='otu21768';
OTU_table[0][1169]='otu967';
OTU_table[0][1170]='otu980';
OTU_table[0][1171]='otu982';
OTU_table[0][1172]='otu1993';
OTU_table[0][1173]='otu2762';
OTU_table[0][1174]='otu6539';
OTU_table[0][1175]='otu7698';
OTU_table[0][1176]='otu7914';
OTU_table[0][1177]='otu8313';
OTU_table[0][1178]='otu8993';
OTU_table[0][1179]='otu9512';
OTU_table[0][1180]='otu9532';
OTU_table[0][1181]='otu9877';
OTU_table[0][1182]='otu12922';
OTU_table[0][1183]='otu13903';
OTU_table[0][1184]='otu16315';
OTU_table[0][1185]='otu18714';
OTU_table[0][1186]='otu19870';
OTU_table[0][1187]='otu20384';
OTU_table[0][1188]='otu20454';
OTU_table[0][1189]='otu20884';
OTU_table[0][1190]='otu21336';
OTU_table[0][1191]='otu21344';
OTU_table[0][1192]='otu21721';
OTU_table[0][1193]='otu21950';
OTU_table[0][1194]='otu22590';
OTU_table[0][1195]='otu23021';
OTU_table[0][1196]='otu23100';
OTU_table[0][1197]='otu64';
OTU_table[0][1198]='otu359';
OTU_table[0][1199]='otu528';
OTU_table[0][1200]='otu1220';
OTU_table[0][1201]='otu1578';
OTU_table[0][1202]='otu1974';
OTU_table[0][1203]='otu2076';
OTU_table[0][1204]='otu2896';
OTU_table[0][1205]='otu3020';
OTU_table[0][1206]='otu3246';
OTU_table[0][1207]='otu3575';
OTU_table[0][1208]='otu4004';
OTU_table[0][1209]='otu4913';
OTU_table[0][1210]='otu5915';
OTU_table[0][1211]='otu6440';
OTU_table[0][1212]='otu6826';
OTU_table[0][1213]='otu7018';
OTU_table[0][1214]='otu7403';
OTU_table[0][1215]='otu10502';
OTU_table[0][1216]='otu12221';
OTU_table[0][1217]='otu12991';
OTU_table[0][1218]='otu13061';
OTU_table[0][1219]='otu13156';
OTU_table[0][1220]='otu13606';
OTU_table[0][1221]='otu13634';
OTU_table[0][1222]='otu15272';
OTU_table[0][1223]='otu15917';
OTU_table[0][1224]='otu16111';
OTU_table[0][1225]='otu16956';
OTU_table[0][1226]='otu17173';
OTU_table[0][1227]='otu18987';
OTU_table[0][1228]='otu19690';
OTU_table[0][1229]='otu19799';
OTU_table[0][1230]='otu21145';
OTU_table[0][1231]='otu21562';
OTU_table[0][1232]='otu21578';
OTU_table[0][1233]='otu21683';
OTU_table[0][1234]='otu21961';
OTU_table[0][1235]='otu22291';
OTU_table[0][1236]='otu22472';
OTU_table[0][1237]='otu29';
OTU_table[0][1238]='otu1159';
OTU_table[0][1239]='otu1218';
OTU_table[0][1240]='otu1359';
OTU_table[0][1241]='otu3561';
OTU_table[0][1242]='otu4797';
OTU_table[0][1243]='otu4912';
OTU_table[0][1244]='otu7120';
OTU_table[0][1245]='otu7648';
OTU_table[0][1246]='otu7859';
OTU_table[0][1247]='otu7889';
OTU_table[0][1248]='otu8219';
OTU_table[0][1249]='otu10450';
OTU_table[0][1250]='otu10882';
OTU_table[0][1251]='otu13253';
OTU_table[0][1252]='otu13537';
OTU_table[0][1253]='otu13618';
OTU_table[0][1254]='otu14239';
OTU_table[0][1255]='otu15737';
OTU_table[0][1256]='otu16044';
OTU_table[0][1257]='otu16074';
OTU_table[0][1258]='otu16699';
OTU_table[0][1259]='otu20472';
OTU_table[0][1260]='otu20565';
OTU_table[0][1261]='otu21432';
OTU_table[0][1262]='otu21559';
OTU_table[0][1263]='otu21767';
OTU_table[0][1264]='otu22280';
OTU_table[0][1265]='otu22500';
OTU_table[0][1266]='otu22615';
OTU_table[0][1267]='otu523';
OTU_table[0][1268]='otu848';
OTU_table[0][1269]='otu882';
OTU_table[0][1270]='otu1265';
OTU_table[0][1271]='otu4633';
OTU_table[0][1272]='otu4996';
OTU_table[0][1273]='otu5390';
OTU_table[0][1274]='otu5966';
OTU_table[0][1275]='otu6002';
OTU_table[0][1276]='otu6227';
OTU_table[0][1277]='otu6546';
OTU_table[0][1278]='otu6751';
OTU_table[0][1279]='otu7198';
OTU_table[0][1280]='otu7339';
OTU_table[0][1281]='otu7837';
OTU_table[0][1282]='otu8653';
OTU_table[0][1283]='otu8779';
OTU_table[0][1284]='otu8969';
OTU_table[0][1285]='otu9159';
OTU_table[0][1286]='otu9406';
OTU_table[0][1287]='otu9537';
OTU_table[0][1288]='otu10048';
OTU_table[0][1289]='otu10256';
OTU_table[0][1290]='otu10354';
OTU_table[0][1291]='otu10744';
OTU_table[0][1292]='otu11441';
OTU_table[0][1293]='otu12124';
OTU_table[0][1294]='otu12183';
OTU_table[0][1295]='otu13221';
OTU_table[0][1296]='otu13243';
OTU_table[0][1297]='otu13712';
OTU_table[0][1298]='otu13920';
OTU_table[0][1299]='otu14437';
OTU_table[0][1300]='otu14702';
OTU_table[0][1301]='otu15292';
OTU_table[0][1302]='otu17517';
OTU_table[0][1303]='otu18005';
OTU_table[0][1304]='otu18036';
OTU_table[0][1305]='otu18815';
OTU_table[0][1306]='otu18886';
OTU_table[0][1307]='otu19127';
OTU_table[0][1308]='otu19609';
OTU_table[0][1309]='otu19625';
OTU_table[0][1310]='otu19653';
OTU_table[0][1311]='otu20008';
OTU_table[0][1312]='otu20772';
OTU_table[0][1313]='otu20889';
OTU_table[0][1314]='otu22201';
OTU_table[0][1315]='otu22416';
OTU_table[0][1316]='otu23415';
OTU_table[0][1317]='otu23523';
OTU_table[0][1318]='otu23795';
OTU_table[0][1319]='otu1145';
OTU_table[0][1320]='otu2146';
OTU_table[0][1321]='otu3166';
OTU_table[0][1322]='otu3669';
OTU_table[0][1323]='otu5121';
OTU_table[0][1324]='otu5206';
OTU_table[0][1325]='otu6228';
OTU_table[0][1326]='otu6868';
OTU_table[0][1327]='otu7562';
OTU_table[0][1328]='otu7901';
OTU_table[0][1329]='otu8007';
OTU_table[0][1330]='otu8526';
OTU_table[0][1331]='otu8695';
OTU_table[0][1332]='otu8848';
OTU_table[0][1333]='otu8950';
OTU_table[0][1334]='otu9373';
OTU_table[0][1335]='otu9827';
OTU_table[0][1336]='otu11292';
OTU_table[0][1337]='otu12312';
OTU_table[0][1338]='otu12718';
OTU_table[0][1339]='otu13474';
OTU_table[0][1340]='otu14334';
OTU_table[0][1341]='otu14363';
OTU_table[0][1342]='otu14800';
OTU_table[0][1343]='otu15367';
OTU_table[0][1344]='otu15569';
OTU_table[0][1345]='otu16191';
OTU_table[0][1346]='otu18473';
OTU_table[0][1347]='otu18560';
OTU_table[0][1348]='otu18915';
OTU_table[0][1349]='otu19490';
OTU_table[0][1350]='otu20578';
OTU_table[0][1351]='otu20977';
OTU_table[0][1352]='otu21248';
OTU_table[0][1353]='otu22211';
OTU_table[0][1354]='otu22781';
OTU_table[0][1355]='otu22875';
OTU_table[0][1356]='otu23778';
OTU_table[0][1357]='otu66';
OTU_table[0][1358]='otu603';
OTU_table[0][1359]='otu638';
OTU_table[0][1360]='otu860';
OTU_table[0][1361]='otu2084';
OTU_table[0][1362]='otu3232';
OTU_table[0][1363]='otu3383';
OTU_table[0][1364]='otu3595';
OTU_table[0][1365]='otu3623';
OTU_table[0][1366]='otu4037';
OTU_table[0][1367]='otu4933';
OTU_table[0][1368]='otu5019';
OTU_table[0][1369]='otu5272';
OTU_table[0][1370]='otu5399';
OTU_table[0][1371]='otu5776';
OTU_table[0][1372]='otu6057';
OTU_table[0][1373]='otu6158';
OTU_table[0][1374]='otu7722';
OTU_table[0][1375]='otu7825';
OTU_table[0][1376]='otu8122';
OTU_table[0][1377]='otu9217';
OTU_table[0][1378]='otu9575';
OTU_table[0][1379]='otu9789';
OTU_table[0][1380]='otu9811';
OTU_table[0][1381]='otu13294';
OTU_table[0][1382]='otu14392';
OTU_table[0][1383]='otu14478';
OTU_table[0][1384]='otu14551';
OTU_table[0][1385]='otu14979';
OTU_table[0][1386]='otu15084';
OTU_table[0][1387]='otu15270';
OTU_table[0][1388]='otu16624';
OTU_table[0][1389]='otu17146';
OTU_table[0][1390]='otu17802';
OTU_table[0][1391]='otu19270';
OTU_table[0][1392]='otu19477';
OTU_table[0][1393]='otu20016';
OTU_table[0][1394]='otu21160';
OTU_table[0][1395]='otu21930';
OTU_table[0][1396]='otu22266';
OTU_table[0][1397]='otu22349';
OTU_table[0][1398]='otu22679';
OTU_table[0][1399]='otu22957';
OTU_table[0][1400]='otu23178';
OTU_table[0][1401]='otu23701';
OTU_table[0][1402]='otu230';
OTU_table[0][1403]='otu237';
OTU_table[0][1404]='otu1382';
OTU_table[0][1405]='otu1543';
OTU_table[0][1406]='otu2429';
OTU_table[0][1407]='otu2958';
OTU_table[0][1408]='otu3517';
OTU_table[0][1409]='otu3602';
OTU_table[0][1410]='otu3773';
OTU_table[0][1411]='otu4748';
OTU_table[0][1412]='otu4848';
OTU_table[0][1413]='otu8334';
OTU_table[0][1414]='otu8553';
OTU_table[0][1415]='otu8682';
OTU_table[0][1416]='otu9548';
OTU_table[0][1417]='otu9808';
OTU_table[0][1418]='otu11151';
OTU_table[0][1419]='otu11179';
OTU_table[0][1420]='otu11757';
OTU_table[0][1421]='otu12491';
OTU_table[0][1422]='otu12498';
OTU_table[0][1423]='otu12505';
OTU_table[0][1424]='otu12614';
OTU_table[0][1425]='otu12880';
OTU_table[0][1426]='otu12987';
OTU_table[0][1427]='otu13138';
OTU_table[0][1428]='otu13228';
OTU_table[0][1429]='otu13392';
OTU_table[0][1430]='otu13498';
OTU_table[0][1431]='otu13725';
OTU_table[0][1432]='otu13814';
OTU_table[0][1433]='otu15780';
OTU_table[0][1434]='otu15947';
OTU_table[0][1435]='otu16556';
OTU_table[0][1436]='otu16692';
OTU_table[0][1437]='otu16712';
OTU_table[0][1438]='otu17924';
OTU_table[0][1439]='otu18151';
OTU_table[0][1440]='otu18457';
OTU_table[0][1441]='otu18659';
OTU_table[0][1442]='otu19155';
OTU_table[0][1443]='otu19801';
OTU_table[0][1444]='otu21756';
OTU_table[0][1445]='otu21901';
OTU_table[0][1446]='otu22911';
OTU_table[0][1447]='otu23034';
OTU_table[0][1448]='otu23567';
OTU_table[0][1449]='otu169';
OTU_table[0][1450]='otu1497';
OTU_table[0][1451]='otu1535';
OTU_table[0][1452]='otu1886';
OTU_table[0][1453]='otu2012';
OTU_table[0][1454]='otu2218';
OTU_table[0][1455]='otu2588';
OTU_table[0][1456]='otu3336';
OTU_table[0][1457]='otu3544';
OTU_table[0][1458]='otu3890';
OTU_table[0][1459]='otu3977';
OTU_table[0][1460]='otu4151';
OTU_table[0][1461]='otu4707';
OTU_table[0][1462]='otu4789';
OTU_table[0][1463]='otu5321';
OTU_table[0][1464]='otu5356';
OTU_table[0][1465]='otu6525';
OTU_table[0][1466]='otu6638';
OTU_table[0][1467]='otu6943';
OTU_table[0][1468]='otu6992';
OTU_table[0][1469]='otu7150';
OTU_table[0][1470]='otu7232';
OTU_table[0][1471]='otu7674';
OTU_table[0][1472]='otu7728';
OTU_table[0][1473]='otu7907';
OTU_table[0][1474]='otu8058';
OTU_table[0][1475]='otu8806';
OTU_table[0][1476]='otu9786';
OTU_table[0][1477]='otu10029';
OTU_table[0][1478]='otu10674';
OTU_table[0][1479]='otu10755';
OTU_table[0][1480]='otu11317';
OTU_table[0][1481]='otu11638';
OTU_table[0][1482]='otu11925';
OTU_table[0][1483]='otu12051';
OTU_table[0][1484]='otu12073';
OTU_table[0][1485]='otu13502';
OTU_table[0][1486]='otu14238';
OTU_table[0][1487]='otu14526';
OTU_table[0][1488]='otu14597';
OTU_table[0][1489]='otu14786';
OTU_table[0][1490]='otu15169';
OTU_table[0][1491]='otu16877';
OTU_table[0][1492]='otu17101';
OTU_table[0][1493]='otu17880';
OTU_table[0][1494]='otu19055';
OTU_table[0][1495]='otu19133';
OTU_table[0][1496]='otu21417';
OTU_table[0][1497]='otu21438';
OTU_table[0][1498]='otu21453';
OTU_table[0][1499]='otu23123';
OTU_table[0][1500]='otu23508';
OTU_table[0][1501]='otu23721';
OTU_table[0][1502]='otu93';
OTU_table[0][1503]='otu209';
OTU_table[0][1504]='otu2124';
OTU_table[0][1505]='otu3659';
OTU_table[0][1506]='otu3718';
OTU_table[0][1507]='otu3999';
OTU_table[0][1508]='otu4561';
OTU_table[0][1509]='otu4810';
OTU_table[0][1510]='otu4898';
OTU_table[0][1511]='otu5250';
OTU_table[0][1512]='otu5363';
OTU_table[0][1513]='otu5462';
OTU_table[0][1514]='otu6917';
OTU_table[0][1515]='otu7210';
OTU_table[0][1516]='otu7427';
OTU_table[0][1517]='otu7883';
OTU_table[0][1518]='otu8111';
OTU_table[0][1519]='otu8711';
OTU_table[0][1520]='otu8816';
OTU_table[0][1521]='otu8959';
OTU_table[0][1522]='otu9189';
OTU_table[0][1523]='otu10414';
OTU_table[0][1524]='otu10418';
OTU_table[0][1525]='otu10531';
OTU_table[0][1526]='otu10811';
OTU_table[0][1527]='otu11026';
OTU_table[0][1528]='otu11136';
OTU_table[0][1529]='otu11209';
OTU_table[0][1530]='otu11644';
OTU_table[0][1531]='otu12242';
OTU_table[0][1532]='otu12584';
OTU_table[0][1533]='otu12635';
OTU_table[0][1534]='otu12652';
OTU_table[0][1535]='otu14420';
OTU_table[0][1536]='otu15268';
OTU_table[0][1537]='otu15529';
OTU_table[0][1538]='otu16139';
OTU_table[0][1539]='otu16397';
OTU_table[0][1540]='otu16495';
OTU_table[0][1541]='otu16787';
OTU_table[0][1542]='otu16987';
OTU_table[0][1543]='otu17465';
OTU_table[0][1544]='otu17949';
OTU_table[0][1545]='otu18317';
OTU_table[0][1546]='otu18383';
OTU_table[0][1547]='otu18429';
OTU_table[0][1548]='otu18465';
OTU_table[0][1549]='otu18489';
OTU_table[0][1550]='otu19378';
OTU_table[0][1551]='otu20616';
OTU_table[0][1552]='otu20650';
OTU_table[0][1553]='otu20771';
OTU_table[0][1554]='otu21377';
OTU_table[0][1555]='otu21835';
OTU_table[0][1556]='otu21848';
OTU_table[0][1557]='otu21924';
OTU_table[0][1558]='otu22381';
OTU_table[0][1559]='otu22550';
OTU_table[0][1560]='otu22730';
OTU_table[0][1561]='otu22774';
OTU_table[0][1562]='otu22793';
OTU_table[0][1563]='otu22806';
OTU_table[0][1564]='otu23217';
OTU_table[0][1565]='otu23464';
OTU_table[0][1566]='otu23755';
OTU_table[0][1567]='otu165';
OTU_table[0][1568]='otu319';
OTU_table[0][1569]='otu760';
OTU_table[0][1570]='otu1282';
OTU_table[0][1571]='otu1997';
OTU_table[0][1572]='otu2251';
OTU_table[0][1573]='otu2939';
OTU_table[0][1574]='otu3459';
OTU_table[0][1575]='otu4297';
OTU_table[0][1576]='otu4407';
OTU_table[0][1577]='otu6110';
OTU_table[0][1578]='otu6116';
OTU_table[0][1579]='otu6653';
OTU_table[0][1580]='otu6669';
OTU_table[0][1581]='otu6861';
OTU_table[0][1582]='otu7506';
OTU_table[0][1583]='otu7643';
OTU_table[0][1584]='otu7794';
OTU_table[0][1585]='otu8378';
OTU_table[0][1586]='otu8429';
OTU_table[0][1587]='otu8825';
OTU_table[0][1588]='otu9390';
OTU_table[0][1589]='otu9738';
OTU_table[0][1590]='otu10039';
OTU_table[0][1591]='otu10056';
OTU_table[0][1592]='otu10802';
OTU_table[0][1593]='otu10966';
OTU_table[0][1594]='otu11015';
OTU_table[0][1595]='otu11087';
OTU_table[0][1596]='otu11800';
OTU_table[0][1597]='otu12170';
OTU_table[0][1598]='otu12503';
OTU_table[0][1599]='otu12821';
OTU_table[0][1600]='otu12884';
OTU_table[0][1601]='otu13028';
OTU_table[0][1602]='otu13183';
OTU_table[0][1603]='otu13249';
OTU_table[0][1604]='otu13417';
OTU_table[0][1605]='otu13535';
OTU_table[0][1606]='otu15014';
OTU_table[0][1607]='otu15810';
OTU_table[0][1608]='otu15837';
OTU_table[0][1609]='otu15961';
OTU_table[0][1610]='otu16063';
OTU_table[0][1611]='otu16468';
OTU_table[0][1612]='otu16718';
OTU_table[0][1613]='otu16856';
OTU_table[0][1614]='otu16901';
OTU_table[0][1615]='otu17207';
OTU_table[0][1616]='otu17220';
OTU_table[0][1617]='otu17635';
OTU_table[0][1618]='otu17805';
OTU_table[0][1619]='otu17855';
OTU_table[0][1620]='otu18713';
OTU_table[0][1621]='otu18734';
OTU_table[0][1622]='otu19457';
OTU_table[0][1623]='otu19547';
OTU_table[0][1624]='otu19924';
OTU_table[0][1625]='otu20665';
OTU_table[0][1626]='otu21032';
OTU_table[0][1627]='otu21465';
OTU_table[0][1628]='otu22080';
OTU_table[0][1629]='otu22165';
OTU_table[0][1630]='otu22370';
OTU_table[0][1631]='otu22751';
OTU_table[0][1632]='otu22782';
OTU_table[0][1633]='otu23278';
OTU_table[0][1634]='otu23844';
OTU_table[0][1635]='otu615';
OTU_table[0][1636]='otu1118';
OTU_table[0][1637]='otu1296';
OTU_table[0][1638]='otu1366';
OTU_table[0][1639]='otu1416';
OTU_table[0][1640]='otu1729';
OTU_table[0][1641]='otu2577';
OTU_table[0][1642]='otu2992';
OTU_table[0][1643]='otu3033';
OTU_table[0][1644]='otu3852';
OTU_table[0][1645]='otu3872';
OTU_table[0][1646]='otu3910';
OTU_table[0][1647]='otu4474';
OTU_table[0][1648]='otu4729';
OTU_table[0][1649]='otu5394';
OTU_table[0][1650]='otu5593';
OTU_table[0][1651]='otu5707';
OTU_table[0][1652]='otu5716';
OTU_table[0][1653]='otu5943';
OTU_table[0][1654]='otu6255';
OTU_table[0][1655]='otu6373';
OTU_table[0][1656]='otu6417';
OTU_table[0][1657]='otu6468';
OTU_table[0][1658]='otu6531';
OTU_table[0][1659]='otu7070';
OTU_table[0][1660]='otu7125';
OTU_table[0][1661]='otu7220';
OTU_table[0][1662]='otu7245';
OTU_table[0][1663]='otu7806';
OTU_table[0][1664]='otu7840';
OTU_table[0][1665]='otu7871';
OTU_table[0][1666]='otu9104';
OTU_table[0][1667]='otu9187';
OTU_table[0][1668]='otu9487';
OTU_table[0][1669]='otu9794';
OTU_table[0][1670]='otu10901';
OTU_table[0][1671]='otu11551';
OTU_table[0][1672]='otu12056';
OTU_table[0][1673]='otu12942';
OTU_table[0][1674]='otu14147';
OTU_table[0][1675]='otu14428';
OTU_table[0][1676]='otu14479';
OTU_table[0][1677]='otu15365';
OTU_table[0][1678]='otu15567';
OTU_table[0][1679]='otu15604';
OTU_table[0][1680]='otu15765';
OTU_table[0][1681]='otu16450';
OTU_table[0][1682]='otu17329';
OTU_table[0][1683]='otu17488';
OTU_table[0][1684]='otu17790';
OTU_table[0][1685]='otu18282';
OTU_table[0][1686]='otu18742';
OTU_table[0][1687]='otu18749';
OTU_table[0][1688]='otu19198';
OTU_table[0][1689]='otu19331';
OTU_table[0][1690]='otu19743';
OTU_table[0][1691]='otu19762';
OTU_table[0][1692]='otu20518';
OTU_table[0][1693]='otu21125';
OTU_table[0][1694]='otu21688';
OTU_table[0][1695]='otu22110';
OTU_table[0][1696]='otu22129';
OTU_table[0][1697]='otu23024';
OTU_table[0][1698]='otu23036';
OTU_table[0][1699]='otu23190';
OTU_table[0][1700]='otu23585';
OTU_table[0][1701]='otu23757';
OTU_table[0][1702]='otu227';
OTU_table[0][1703]='otu259';
OTU_table[0][1704]='otu650';
OTU_table[0][1705]='otu1390';
OTU_table[0][1706]='otu1930';
OTU_table[0][1707]='otu1972';
OTU_table[0][1708]='otu2961';
OTU_table[0][1709]='otu3126';
OTU_table[0][1710]='otu3588';
OTU_table[0][1711]='otu4714';
OTU_table[0][1712]='otu4956';
OTU_table[0][1713]='otu5528';
OTU_table[0][1714]='otu5740';
OTU_table[0][1715]='otu5906';
OTU_table[0][1716]='otu6071';
OTU_table[0][1717]='otu6146';
OTU_table[0][1718]='otu6257';
OTU_table[0][1719]='otu6280';
OTU_table[0][1720]='otu6571';
OTU_table[0][1721]='otu6961';
OTU_table[0][1722]='otu7466';
OTU_table[0][1723]='otu7834';
OTU_table[0][1724]='otu8719';
OTU_table[0][1725]='otu8919';
OTU_table[0][1726]='otu9024';
OTU_table[0][1727]='otu9557';
OTU_table[0][1728]='otu9799';
OTU_table[0][1729]='otu10167';
OTU_table[0][1730]='otu10255';
OTU_table[0][1731]='otu10374';
OTU_table[0][1732]='otu10943';
OTU_table[0][1733]='otu11219';
OTU_table[0][1734]='otu11366';
OTU_table[0][1735]='otu12032';
OTU_table[0][1736]='otu12120';
OTU_table[0][1737]='otu12299';
OTU_table[0][1738]='otu12352';
OTU_table[0][1739]='otu12457';
OTU_table[0][1740]='otu13545';
OTU_table[0][1741]='otu13913';
OTU_table[0][1742]='otu13993';
OTU_table[0][1743]='otu13994';
OTU_table[0][1744]='otu14856';
OTU_table[0][1745]='otu15243';
OTU_table[0][1746]='otu15442';
OTU_table[0][1747]='otu17295';
OTU_table[0][1748]='otu17574';
OTU_table[0][1749]='otu17603';
OTU_table[0][1750]='otu17667';
OTU_table[0][1751]='otu18598';
OTU_table[0][1752]='otu18823';
OTU_table[0][1753]='otu18885';
OTU_table[0][1754]='otu19445';
OTU_table[0][1755]='otu19569';
OTU_table[0][1756]='otu19633';
OTU_table[0][1757]='otu19970';
OTU_table[0][1758]='otu20125';
OTU_table[0][1759]='otu20316';
OTU_table[0][1760]='otu20793';
OTU_table[0][1761]='otu21319';
OTU_table[0][1762]='otu21967';
OTU_table[0][1763]='otu22574';
OTU_table[0][1764]='otu23460';
OTU_table[0][1765]='otu46';
OTU_table[0][1766]='otu82';
OTU_table[0][1767]='otu297';
OTU_table[0][1768]='otu728';
OTU_table[0][1769]='otu970';
OTU_table[0][1770]='otu1117';
OTU_table[0][1771]='otu1237';
OTU_table[0][1772]='otu1283';
OTU_table[0][1773]='otu1742';
OTU_table[0][1774]='otu1970';
OTU_table[0][1775]='otu2058';
OTU_table[0][1776]='otu2418';
OTU_table[0][1777]='otu2473';
OTU_table[0][1778]='otu2729';
OTU_table[0][1779]='otu2847';
OTU_table[0][1780]='otu2887';
OTU_table[0][1781]='otu3145';
OTU_table[0][1782]='otu3154';
OTU_table[0][1783]='otu3667';
OTU_table[0][1784]='otu4686';
OTU_table[0][1785]='otu5057';
OTU_table[0][1786]='otu5426';
OTU_table[0][1787]='otu5829';
OTU_table[0][1788]='otu5832';
OTU_table[0][1789]='otu6054';
OTU_table[0][1790]='otu6258';
OTU_table[0][1791]='otu6301';
OTU_table[0][1792]='otu6497';
OTU_table[0][1793]='otu6532';
OTU_table[0][1794]='otu7157';
OTU_table[0][1795]='otu7332';
OTU_table[0][1796]='otu7552';
OTU_table[0][1797]='otu7593';
OTU_table[0][1798]='otu7687';
OTU_table[0][1799]='otu8638';
OTU_table[0][1800]='otu8647';
OTU_table[0][1801]='otu8951';
OTU_table[0][1802]='otu9388';
OTU_table[0][1803]='otu9621';
OTU_table[0][1804]='otu9825';
OTU_table[0][1805]='otu10294';
OTU_table[0][1806]='otu10637';
OTU_table[0][1807]='otu11160';
OTU_table[0][1808]='otu11172';
OTU_table[0][1809]='otu11221';
OTU_table[0][1810]='otu11231';
OTU_table[0][1811]='otu11679';
OTU_table[0][1812]='otu11709';
OTU_table[0][1813]='otu11750';
OTU_table[0][1814]='otu12825';
OTU_table[0][1815]='otu13819';
OTU_table[0][1816]='otu14482';
OTU_table[0][1817]='otu15930';
OTU_table[0][1818]='otu16195';
OTU_table[0][1819]='otu16277';
OTU_table[0][1820]='otu16571';
OTU_table[0][1821]='otu16641';
OTU_table[0][1822]='otu17188';
OTU_table[0][1823]='otu17533';
OTU_table[0][1824]='otu18001';
OTU_table[0][1825]='otu18102';
OTU_table[0][1826]='otu18318';
OTU_table[0][1827]='otu18794';
OTU_table[0][1828]='otu18806';
OTU_table[0][1829]='otu20207';
OTU_table[0][1830]='otu20394';
OTU_table[0][1831]='otu20497';
OTU_table[0][1832]='otu20623';
OTU_table[0][1833]='otu20758';
OTU_table[0][1834]='otu20828';
OTU_table[0][1835]='otu20836';
OTU_table[0][1836]='otu21254';
OTU_table[0][1837]='otu21288';
OTU_table[0][1838]='otu21355';
OTU_table[0][1839]='otu21651';
OTU_table[0][1840]='otu21778';
OTU_table[0][1841]='otu21883';
OTU_table[0][1842]='otu21940';
OTU_table[0][1843]='otu21954';
OTU_table[0][1844]='otu22297';
OTU_table[0][1845]='otu22440';
OTU_table[1][0]='A01';
OTU_table[1][1]=9254.0000;
OTU_table[1][2]=1284.0000;
OTU_table[1][3]=2038.0000;
OTU_table[1][4]=2444.0000;
OTU_table[1][5]=365.0000;
OTU_table[1][6]=38.0000;
OTU_table[1][7]=35.0000;
OTU_table[1][8]=1110.0000;
OTU_table[1][9]=578.0000;
OTU_table[1][10]=9.0000;
OTU_table[1][11]=5339.0000;
OTU_table[1][12]=1661.0000;
OTU_table[1][13]=291.0000;
OTU_table[1][14]=328.0000;
OTU_table[1][15]=263.0000;
OTU_table[1][16]=8.0000;
OTU_table[1][17]=91.0000;
OTU_table[1][18]=5.0000;
OTU_table[1][19]=49.0000;
OTU_table[1][20]=170.0000;
OTU_table[1][21]=16.0000;
OTU_table[1][22]=3324.0000;
OTU_table[1][23]=1252.0000;
OTU_table[1][24]=372.0000;
OTU_table[1][25]=3.0000;
OTU_table[1][26]=74.0000;
OTU_table[1][27]=2175.0000;
OTU_table[1][28]=6284.0000;
OTU_table[1][29]=89.0000;
OTU_table[1][30]=4.0000;
OTU_table[1][31]=8.0000;
OTU_table[1][32]=17.0000;
OTU_table[1][33]=1144.0000;
OTU_table[1][34]=249.0000;
OTU_table[1][35]=91.0000;
OTU_table[1][36]=0.0000;
OTU_table[1][37]=242.0000;
OTU_table[1][38]=104.0000;
OTU_table[1][39]=2.0000;
OTU_table[1][40]=1069.0000;
OTU_table[1][41]=8.0000;
OTU_table[1][42]=208.0000;
OTU_table[1][43]=52.0000;
OTU_table[1][44]=25.0000;
OTU_table[1][45]=62.0000;
OTU_table[1][46]=41.0000;
OTU_table[1][47]=8.0000;
OTU_table[1][48]=3.0000;
OTU_table[1][49]=0.0000;
OTU_table[1][50]=71.0000;
OTU_table[1][51]=64.0000;
OTU_table[1][52]=15.0000;
OTU_table[1][53]=7.0000;
OTU_table[1][54]=45.0000;
OTU_table[1][55]=0.0000;
OTU_table[1][56]=8.0000;
OTU_table[1][57]=4.0000;
OTU_table[1][58]=0.0000;
OTU_table[1][59]=36.0000;
OTU_table[1][60]=547.0000;
OTU_table[1][61]=24.0000;
OTU_table[1][62]=29.0000;
OTU_table[1][63]=0.0000;
OTU_table[1][64]=0.0000;
OTU_table[1][65]=16.0000;
OTU_table[1][66]=0.0000;
OTU_table[1][67]=2.0000;
OTU_table[1][68]=186.0000;
OTU_table[1][69]=3.0000;
OTU_table[1][70]=0.0000;
OTU_table[1][71]=31.0000;
OTU_table[1][72]=0.0000;
OTU_table[1][73]=0.0000;
OTU_table[1][74]=2.0000;
OTU_table[1][75]=33.0000;
OTU_table[1][76]=0.0000;
OTU_table[1][77]=20.0000;
OTU_table[1][78]=5.0000;
OTU_table[1][79]=9.0000;
OTU_table[1][80]=0.0000;
OTU_table[1][81]=2.0000;
OTU_table[1][82]=0.0000;
OTU_table[1][83]=16.0000;
OTU_table[1][84]=19.0000;
OTU_table[1][85]=0.0000;
OTU_table[1][86]=12.0000;
OTU_table[1][87]=20.0000;
OTU_table[1][88]=0.0000;
OTU_table[1][89]=0.0000;
OTU_table[1][90]=0.0000;
OTU_table[1][91]=0.0000;
OTU_table[1][92]=23.0000;
OTU_table[1][93]=13.0000;
OTU_table[1][94]=0.0000;
OTU_table[1][95]=0.0000;
OTU_table[1][96]=15.0000;
OTU_table[1][97]=31.0000;
OTU_table[1][98]=0.0000;
OTU_table[1][99]=61.0000;
OTU_table[1][100]=0.0000;
OTU_table[1][101]=52.0000;
OTU_table[1][102]=18.0000;
OTU_table[1][103]=0.0000;
OTU_table[1][104]=0.0000;
OTU_table[1][105]=0.0000;
OTU_table[1][106]=2.0000;
OTU_table[1][107]=0.0000;
OTU_table[1][108]=0.0000;
OTU_table[1][109]=0.0000;
OTU_table[1][110]=2.0000;
OTU_table[1][111]=0.0000;
OTU_table[1][112]=18.0000;
OTU_table[1][113]=14.0000;
OTU_table[1][114]=2.0000;
OTU_table[1][115]=4.0000;
OTU_table[1][116]=0.0000;
OTU_table[1][117]=0.0000;
OTU_table[1][118]=0.0000;
OTU_table[1][119]=5.0000;
OTU_table[1][120]=9.0000;
OTU_table[1][121]=0.0000;
OTU_table[1][122]=0.0000;
OTU_table[1][123]=10.0000;
OTU_table[1][124]=399.0000;
OTU_table[1][125]=0.0000;
OTU_table[1][126]=2.0000;
OTU_table[1][127]=0.0000;
OTU_table[1][128]=78.0000;
OTU_table[1][129]=5.0000;
OTU_table[1][130]=6.0000;
OTU_table[1][131]=12.0000;
OTU_table[1][132]=5.0000;
OTU_table[1][133]=0.0000;
OTU_table[1][134]=12.0000;
OTU_table[1][135]=8.0000;
OTU_table[1][136]=0.0000;
OTU_table[1][137]=15.0000;
OTU_table[1][138]=2.0000;
OTU_table[1][139]=0.0000;
OTU_table[1][140]=0.0000;
OTU_table[1][141]=0.0000;
OTU_table[1][142]=7.0000;
OTU_table[1][143]=0.0000;
OTU_table[1][144]=570.0000;
OTU_table[1][145]=0.0000;
OTU_table[1][146]=0.0000;
OTU_table[1][147]=2.0000;
OTU_table[1][148]=0.0000;
OTU_table[1][149]=0.0000;
OTU_table[1][150]=4.0000;
OTU_table[1][151]=0.0000;
OTU_table[1][152]=6.0000;
OTU_table[1][153]=0.0000;
OTU_table[1][154]=338.0000;
OTU_table[1][155]=0.0000;
OTU_table[1][156]=0.0000;
OTU_table[1][157]=8.0000;
OTU_table[1][158]=1.0000;
OTU_table[1][159]=5.0000;
OTU_table[1][160]=2.0000;
OTU_table[1][161]=9.0000;
OTU_table[1][162]=8.0000;
OTU_table[1][163]=0.0000;
OTU_table[1][164]=22.0000;
OTU_table[1][165]=11.0000;
OTU_table[1][166]=2.0000;
OTU_table[1][167]=12.0000;
OTU_table[1][168]=0.0000;
OTU_table[1][169]=0.0000;
OTU_table[1][170]=0.0000;
OTU_table[1][171]=0.0000;
OTU_table[1][172]=0.0000;
OTU_table[1][173]=3.0000;
OTU_table[1][174]=0.0000;
OTU_table[1][175]=2.0000;
OTU_table[1][176]=0.0000;
OTU_table[1][177]=0.0000;
OTU_table[1][178]=2.0000;
OTU_table[1][179]=0.0000;
OTU_table[1][180]=8.0000;
OTU_table[1][181]=1.0000;
OTU_table[1][182]=0.0000;
OTU_table[1][183]=0.0000;
OTU_table[1][184]=0.0000;
OTU_table[1][185]=0.0000;
OTU_table[1][186]=146.0000;
OTU_table[1][187]=28.0000;
OTU_table[1][188]=0.0000;
OTU_table[1][189]=0.0000;
OTU_table[1][190]=12.0000;
OTU_table[1][191]=0.0000;
OTU_table[1][192]=3.0000;
OTU_table[1][193]=7.0000;
OTU_table[1][194]=0.0000;
OTU_table[1][195]=0.0000;
OTU_table[1][196]=0.0000;
OTU_table[1][197]=2.0000;
OTU_table[1][198]=0.0000;
OTU_table[1][199]=0.0000;
OTU_table[1][200]=0.0000;
OTU_table[1][201]=7.0000;
OTU_table[1][202]=0.0000;
OTU_table[1][203]=6.0000;
OTU_table[1][204]=98.0000;
OTU_table[1][205]=3.0000;
OTU_table[1][206]=0.0000;
OTU_table[1][207]=0.0000;
OTU_table[1][208]=0.0000;
OTU_table[1][209]=3.0000;
OTU_table[1][210]=10.0000;
OTU_table[1][211]=0.0000;
OTU_table[1][212]=0.0000;
OTU_table[1][213]=6.0000;
OTU_table[1][214]=0.0000;
OTU_table[1][215]=0.0000;
OTU_table[1][216]=2.0000;
OTU_table[1][217]=0.0000;
OTU_table[1][218]=0.0000;
OTU_table[1][219]=0.0000;
OTU_table[1][220]=0.0000;
OTU_table[1][221]=0.0000;
OTU_table[1][222]=0.0000;
OTU_table[1][223]=0.0000;
OTU_table[1][224]=0.0000;
OTU_table[1][225]=0.0000;
OTU_table[1][226]=3.0000;
OTU_table[1][227]=0.0000;
OTU_table[1][228]=6.0000;
OTU_table[1][229]=0.0000;
OTU_table[1][230]=0.0000;
OTU_table[1][231]=5.0000;
OTU_table[1][232]=0.0000;
OTU_table[1][233]=0.0000;
OTU_table[1][234]=0.0000;
OTU_table[1][235]=0.0000;
OTU_table[1][236]=0.0000;
OTU_table[1][237]=0.0000;
OTU_table[1][238]=0.0000;
OTU_table[1][239]=11.0000;
OTU_table[1][240]=0.0000;
OTU_table[1][241]=5.0000;
OTU_table[1][242]=2.0000;
OTU_table[1][243]=0.0000;
OTU_table[1][244]=7.0000;
OTU_table[1][245]=0.0000;
OTU_table[1][246]=0.0000;
OTU_table[1][247]=0.0000;
OTU_table[1][248]=4.0000;
OTU_table[1][249]=17.0000;
OTU_table[1][250]=5.0000;
OTU_table[1][251]=0.0000;
OTU_table[1][252]=0.0000;
OTU_table[1][253]=7.0000;
OTU_table[1][254]=0.0000;
OTU_table[1][255]=0.0000;
OTU_table[1][256]=0.0000;
OTU_table[1][257]=0.0000;
OTU_table[1][258]=0.0000;
OTU_table[1][259]=0.0000;
OTU_table[1][260]=16.0000;
OTU_table[1][261]=0.0000;
OTU_table[1][262]=49.0000;
OTU_table[1][263]=1.0000;
OTU_table[1][264]=0.0000;
OTU_table[1][265]=0.0000;
OTU_table[1][266]=0.0000;
OTU_table[1][267]=2.0000;
OTU_table[1][268]=0.0000;
OTU_table[1][269]=0.0000;
OTU_table[1][270]=0.0000;
OTU_table[1][271]=0.0000;
OTU_table[1][272]=10.0000;
OTU_table[1][273]=0.0000;
OTU_table[1][274]=4.0000;
OTU_table[1][275]=0.0000;
OTU_table[1][276]=2.0000;
OTU_table[1][277]=0.0000;
OTU_table[1][278]=4.0000;
OTU_table[1][279]=6.0000;
OTU_table[1][280]=0.0000;
OTU_table[1][281]=0.0000;
OTU_table[1][282]=4.0000;
OTU_table[1][283]=0.0000;
OTU_table[1][284]=0.0000;
OTU_table[1][285]=0.0000;
OTU_table[1][286]=0.0000;
OTU_table[1][287]=17.0000;
OTU_table[1][288]=5.0000;
OTU_table[1][289]=0.0000;
OTU_table[1][290]=0.0000;
OTU_table[1][291]=43.0000;
OTU_table[1][292]=0.0000;
OTU_table[1][293]=1.0000;
OTU_table[1][294]=0.0000;
OTU_table[1][295]=0.0000;
OTU_table[1][296]=0.0000;
OTU_table[1][297]=0.0000;
OTU_table[1][298]=0.0000;
OTU_table[1][299]=0.0000;
OTU_table[1][300]=0.0000;
OTU_table[1][301]=0.0000;
OTU_table[1][302]=0.0000;
OTU_table[1][303]=0.0000;
OTU_table[1][304]=0.0000;
OTU_table[1][305]=0.0000;
OTU_table[1][306]=0.0000;
OTU_table[1][307]=0.0000;
OTU_table[1][308]=0.0000;
OTU_table[1][309]=0.0000;
OTU_table[1][310]=2.0000;
OTU_table[1][311]=0.0000;
OTU_table[1][312]=2.0000;
OTU_table[1][313]=0.0000;
OTU_table[1][314]=0.0000;
OTU_table[1][315]=0.0000;
OTU_table[1][316]=0.0000;
OTU_table[1][317]=0.0000;
OTU_table[1][318]=0.0000;
OTU_table[1][319]=0.0000;
OTU_table[1][320]=0.0000;
OTU_table[1][321]=0.0000;
OTU_table[1][322]=0.0000;
OTU_table[1][323]=72.0000;
OTU_table[1][324]=0.0000;
OTU_table[1][325]=0.0000;
OTU_table[1][326]=5.0000;
OTU_table[1][327]=0.0000;
OTU_table[1][328]=0.0000;
OTU_table[1][329]=3.0000;
OTU_table[1][330]=0.0000;
OTU_table[1][331]=0.0000;
OTU_table[1][332]=0.0000;
OTU_table[1][333]=0.0000;
OTU_table[1][334]=0.0000;
OTU_table[1][335]=5.0000;
OTU_table[1][336]=0.0000;
OTU_table[1][337]=0.0000;
OTU_table[1][338]=0.0000;
OTU_table[1][339]=0.0000;
OTU_table[1][340]=0.0000;
OTU_table[1][341]=0.0000;
OTU_table[1][342]=0.0000;
OTU_table[1][343]=4.0000;
OTU_table[1][344]=0.0000;
OTU_table[1][345]=0.0000;
OTU_table[1][346]=0.0000;
OTU_table[1][347]=0.0000;
OTU_table[1][348]=0.0000;
OTU_table[1][349]=0.0000;
OTU_table[1][350]=5.0000;
OTU_table[1][351]=2.0000;
OTU_table[1][352]=0.0000;
OTU_table[1][353]=0.0000;
OTU_table[1][354]=0.0000;
OTU_table[1][355]=0.0000;
OTU_table[1][356]=2.0000;
OTU_table[1][357]=0.0000;
OTU_table[1][358]=0.0000;
OTU_table[1][359]=0.0000;
OTU_table[1][360]=0.0000;
OTU_table[1][361]=0.0000;
OTU_table[1][362]=0.0000;
OTU_table[1][363]=0.0000;
OTU_table[1][364]=4.0000;
OTU_table[1][365]=0.0000;
OTU_table[1][366]=0.0000;
OTU_table[1][367]=0.0000;
OTU_table[1][368]=0.0000;
OTU_table[1][369]=0.0000;
OTU_table[1][370]=0.0000;
OTU_table[1][371]=0.0000;
OTU_table[1][372]=0.0000;
OTU_table[1][373]=0.0000;
OTU_table[1][374]=0.0000;
OTU_table[1][375]=0.0000;
OTU_table[1][376]=0.0000;
OTU_table[1][377]=0.0000;
OTU_table[1][378]=4.0000;
OTU_table[1][379]=0.0000;
OTU_table[1][380]=3.0000;
OTU_table[1][381]=0.0000;
OTU_table[1][382]=0.0000;
OTU_table[1][383]=0.0000;
OTU_table[1][384]=0.0000;
OTU_table[1][385]=1.0000;
OTU_table[1][386]=0.0000;
OTU_table[1][387]=2.0000;
OTU_table[1][388]=0.0000;
OTU_table[1][389]=0.0000;
OTU_table[1][390]=0.0000;
OTU_table[1][391]=0.0000;
OTU_table[1][392]=6.0000;
OTU_table[1][393]=0.0000;
OTU_table[1][394]=0.0000;
OTU_table[1][395]=0.0000;
OTU_table[1][396]=0.0000;
OTU_table[1][397]=0.0000;
OTU_table[1][398]=0.0000;
OTU_table[1][399]=0.0000;
OTU_table[1][400]=0.0000;
OTU_table[1][401]=0.0000;
OTU_table[1][402]=0.0000;
OTU_table[1][403]=2.0000;
OTU_table[1][404]=3.0000;
OTU_table[1][405]=0.0000;
OTU_table[1][406]=0.0000;
OTU_table[1][407]=0.0000;
OTU_table[1][408]=0.0000;
OTU_table[1][409]=1.0000;
OTU_table[1][410]=0.0000;
OTU_table[1][411]=0.0000;
OTU_table[1][412]=0.0000;
OTU_table[1][413]=0.0000;
OTU_table[1][414]=0.0000;
OTU_table[1][415]=0.0000;
OTU_table[1][416]=0.0000;
OTU_table[1][417]=0.0000;
OTU_table[1][418]=0.0000;
OTU_table[1][419]=0.0000;
OTU_table[1][420]=4.0000;
OTU_table[1][421]=0.0000;
OTU_table[1][422]=0.0000;
OTU_table[1][423]=0.0000;
OTU_table[1][424]=0.0000;
OTU_table[1][425]=0.0000;
OTU_table[1][426]=0.0000;
OTU_table[1][427]=0.0000;
OTU_table[1][428]=4.0000;
OTU_table[1][429]=0.0000;
OTU_table[1][430]=2.0000;
OTU_table[1][431]=0.0000;
OTU_table[1][432]=0.0000;
OTU_table[1][433]=2.0000;
OTU_table[1][434]=0.0000;
OTU_table[1][435]=0.0000;
OTU_table[1][436]=0.0000;
OTU_table[1][437]=2.0000;
OTU_table[1][438]=0.0000;
OTU_table[1][439]=0.0000;
OTU_table[1][440]=0.0000;
OTU_table[1][441]=0.0000;
OTU_table[1][442]=0.0000;
OTU_table[1][443]=0.0000;
OTU_table[1][444]=0.0000;
OTU_table[1][445]=2.0000;
OTU_table[1][446]=0.0000;
OTU_table[1][447]=0.0000;
OTU_table[1][448]=0.0000;
OTU_table[1][449]=0.0000;
OTU_table[1][450]=0.0000;
OTU_table[1][451]=0.0000;
OTU_table[1][452]=11.0000;
OTU_table[1][453]=0.0000;
OTU_table[1][454]=0.0000;
OTU_table[1][455]=0.0000;
OTU_table[1][456]=0.0000;
OTU_table[1][457]=0.0000;
OTU_table[1][458]=0.0000;
OTU_table[1][459]=4.0000;
OTU_table[1][460]=0.0000;
OTU_table[1][461]=0.0000;
OTU_table[1][462]=0.0000;
OTU_table[1][463]=0.0000;
OTU_table[1][464]=2.0000;
OTU_table[1][465]=0.0000;
OTU_table[1][466]=0.0000;
OTU_table[1][467]=0.0000;
OTU_table[1][468]=0.0000;
OTU_table[1][469]=0.0000;
OTU_table[1][470]=0.0000;
OTU_table[1][471]=0.0000;
OTU_table[1][472]=0.0000;
OTU_table[1][473]=0.0000;
OTU_table[1][474]=0.0000;
OTU_table[1][475]=2.0000;
OTU_table[1][476]=0.0000;
OTU_table[1][477]=0.0000;
OTU_table[1][478]=0.0000;
OTU_table[1][479]=0.0000;
OTU_table[1][480]=0.0000;
OTU_table[1][481]=0.0000;
OTU_table[1][482]=0.0000;
OTU_table[1][483]=0.0000;
OTU_table[1][484]=0.0000;
OTU_table[1][485]=0.0000;
OTU_table[1][486]=0.0000;
OTU_table[1][487]=0.0000;
OTU_table[1][488]=0.0000;
OTU_table[1][489]=0.0000;
OTU_table[1][490]=0.0000;
OTU_table[1][491]=0.0000;
OTU_table[1][492]=0.0000;
OTU_table[1][493]=0.0000;
OTU_table[1][494]=0.0000;
OTU_table[1][495]=0.0000;
OTU_table[1][496]=0.0000;
OTU_table[1][497]=0.0000;
OTU_table[1][498]=0.0000;
OTU_table[1][499]=0.0000;
OTU_table[1][500]=1.0000;
OTU_table[1][501]=0.0000;
OTU_table[1][502]=0.0000;
OTU_table[1][503]=2.0000;
OTU_table[1][504]=0.0000;
OTU_table[1][505]=2.0000;
OTU_table[1][506]=0.0000;
OTU_table[1][507]=0.0000;
OTU_table[1][508]=0.0000;
OTU_table[1][509]=0.0000;
OTU_table[1][510]=0.0000;
OTU_table[1][511]=0.0000;
OTU_table[1][512]=2.0000;
OTU_table[1][513]=0.0000;
OTU_table[1][514]=0.0000;
OTU_table[1][515]=0.0000;
OTU_table[1][516]=0.0000;
OTU_table[1][517]=0.0000;
OTU_table[1][518]=0.0000;
OTU_table[1][519]=0.0000;
OTU_table[1][520]=0.0000;
OTU_table[1][521]=0.0000;
OTU_table[1][522]=0.0000;
OTU_table[1][523]=0.0000;
OTU_table[1][524]=0.0000;
OTU_table[1][525]=0.0000;
OTU_table[1][526]=0.0000;
OTU_table[1][527]=0.0000;
OTU_table[1][528]=0.0000;
OTU_table[1][529]=0.0000;
OTU_table[1][530]=0.0000;
OTU_table[1][531]=0.0000;
OTU_table[1][532]=0.0000;
OTU_table[1][533]=3.0000;
OTU_table[1][534]=0.0000;
OTU_table[1][535]=0.0000;
OTU_table[1][536]=0.0000;
OTU_table[1][537]=3.0000;
OTU_table[1][538]=0.0000;
OTU_table[1][539]=0.0000;
OTU_table[1][540]=0.0000;
OTU_table[1][541]=0.0000;
OTU_table[1][542]=0.0000;
OTU_table[1][543]=0.0000;
OTU_table[1][544]=0.0000;
OTU_table[1][545]=0.0000;
OTU_table[1][546]=0.0000;
OTU_table[1][547]=0.0000;
OTU_table[1][548]=2.0000;
OTU_table[1][549]=0.0000;
OTU_table[1][550]=0.0000;
OTU_table[1][551]=0.0000;
OTU_table[1][552]=0.0000;
OTU_table[1][553]=0.0000;
OTU_table[1][554]=0.0000;
OTU_table[1][555]=5.0000;
OTU_table[1][556]=10.0000;
OTU_table[1][557]=2.0000;
OTU_table[1][558]=0.0000;
OTU_table[1][559]=0.0000;
OTU_table[1][560]=0.0000;
OTU_table[1][561]=0.0000;
OTU_table[1][562]=0.0000;
OTU_table[1][563]=0.0000;
OTU_table[1][564]=0.0000;
OTU_table[1][565]=0.0000;
OTU_table[1][566]=0.0000;
OTU_table[1][567]=0.0000;
OTU_table[1][568]=0.0000;
OTU_table[1][569]=3.0000;
OTU_table[1][570]=0.0000;
OTU_table[1][571]=0.0000;
OTU_table[1][572]=0.0000;
OTU_table[1][573]=0.0000;
OTU_table[1][574]=0.0000;
OTU_table[1][575]=0.0000;
OTU_table[1][576]=0.0000;
OTU_table[1][577]=0.0000;
OTU_table[1][578]=0.0000;
OTU_table[1][579]=0.0000;
OTU_table[1][580]=0.0000;
OTU_table[1][581]=0.0000;
OTU_table[1][582]=0.0000;
OTU_table[1][583]=0.0000;
OTU_table[1][584]=0.0000;
OTU_table[1][585]=0.0000;
OTU_table[1][586]=0.0000;
OTU_table[1][587]=0.0000;
OTU_table[1][588]=0.0000;
OTU_table[1][589]=0.0000;
OTU_table[1][590]=0.0000;
OTU_table[1][591]=0.0000;
OTU_table[1][592]=0.0000;
OTU_table[1][593]=0.0000;
OTU_table[1][594]=0.0000;
OTU_table[1][595]=0.0000;
OTU_table[1][596]=0.0000;
OTU_table[1][597]=0.0000;
OTU_table[1][598]=0.0000;
OTU_table[1][599]=0.0000;
OTU_table[1][600]=0.0000;
OTU_table[1][601]=0.0000;
OTU_table[1][602]=0.0000;
OTU_table[1][603]=0.0000;
OTU_table[1][604]=0.0000;
OTU_table[1][605]=0.0000;
OTU_table[1][606]=0.0000;
OTU_table[1][607]=0.0000;
OTU_table[1][608]=0.0000;
OTU_table[1][609]=0.0000;
OTU_table[1][610]=0.0000;
OTU_table[1][611]=0.0000;
OTU_table[1][612]=0.0000;
OTU_table[1][613]=0.0000;
OTU_table[1][614]=0.0000;
OTU_table[1][615]=0.0000;
OTU_table[1][616]=6.0000;
OTU_table[1][617]=0.0000;
OTU_table[1][618]=0.0000;
OTU_table[1][619]=0.0000;
OTU_table[1][620]=0.0000;
OTU_table[1][621]=0.0000;
OTU_table[1][622]=0.0000;
OTU_table[1][623]=0.0000;
OTU_table[1][624]=0.0000;
OTU_table[1][625]=0.0000;
OTU_table[1][626]=0.0000;
OTU_table[1][627]=0.0000;
OTU_table[1][628]=0.0000;
OTU_table[1][629]=4.0000;
OTU_table[1][630]=0.0000;
OTU_table[1][631]=0.0000;
OTU_table[1][632]=0.0000;
OTU_table[1][633]=0.0000;
OTU_table[1][634]=6.0000;
OTU_table[1][635]=2.0000;
OTU_table[1][636]=0.0000;
OTU_table[1][637]=0.0000;
OTU_table[1][638]=0.0000;
OTU_table[1][639]=0.0000;
OTU_table[1][640]=0.0000;
OTU_table[1][641]=0.0000;
OTU_table[1][642]=2.0000;
OTU_table[1][643]=0.0000;
OTU_table[1][644]=0.0000;
OTU_table[1][645]=0.0000;
OTU_table[1][646]=0.0000;
OTU_table[1][647]=0.0000;
OTU_table[1][648]=0.0000;
OTU_table[1][649]=0.0000;
OTU_table[1][650]=0.0000;
OTU_table[1][651]=0.0000;
OTU_table[1][652]=3.0000;
OTU_table[1][653]=0.0000;
OTU_table[1][654]=0.0000;
OTU_table[1][655]=0.0000;
OTU_table[1][656]=0.0000;
OTU_table[1][657]=0.0000;
OTU_table[1][658]=0.0000;
OTU_table[1][659]=0.0000;
OTU_table[1][660]=0.0000;
OTU_table[1][661]=0.0000;
OTU_table[1][662]=0.0000;
OTU_table[1][663]=0.0000;
OTU_table[1][664]=0.0000;
OTU_table[1][665]=0.0000;
OTU_table[1][666]=0.0000;
OTU_table[1][667]=0.0000;
OTU_table[1][668]=0.0000;
OTU_table[1][669]=3.0000;
OTU_table[1][670]=0.0000;
OTU_table[1][671]=0.0000;
OTU_table[1][672]=0.0000;
OTU_table[1][673]=0.0000;
OTU_table[1][674]=2.0000;
OTU_table[1][675]=0.0000;
OTU_table[1][676]=2.0000;
OTU_table[1][677]=0.0000;
OTU_table[1][678]=0.0000;
OTU_table[1][679]=0.0000;
OTU_table[1][680]=0.0000;
OTU_table[1][681]=0.0000;
OTU_table[1][682]=0.0000;
OTU_table[1][683]=0.0000;
OTU_table[1][684]=0.0000;
OTU_table[1][685]=0.0000;
OTU_table[1][686]=0.0000;
OTU_table[1][687]=0.0000;
OTU_table[1][688]=0.0000;
OTU_table[1][689]=0.0000;
OTU_table[1][690]=0.0000;
OTU_table[1][691]=0.0000;
OTU_table[1][692]=0.0000;
OTU_table[1][693]=0.0000;
OTU_table[1][694]=0.0000;
OTU_table[1][695]=0.0000;
OTU_table[1][696]=0.0000;
OTU_table[1][697]=0.0000;
OTU_table[1][698]=0.0000;
OTU_table[1][699]=0.0000;
OTU_table[1][700]=0.0000;
OTU_table[1][701]=0.0000;
OTU_table[1][702]=0.0000;
OTU_table[1][703]=0.0000;
OTU_table[1][704]=0.0000;
OTU_table[1][705]=0.0000;
OTU_table[1][706]=0.0000;
OTU_table[1][707]=0.0000;
OTU_table[1][708]=0.0000;
OTU_table[1][709]=0.0000;
OTU_table[1][710]=0.0000;
OTU_table[1][711]=0.0000;
OTU_table[1][712]=1.0000;
OTU_table[1][713]=0.0000;
OTU_table[1][714]=0.0000;
OTU_table[1][715]=5.0000;
OTU_table[1][716]=0.0000;
OTU_table[1][717]=0.0000;
OTU_table[1][718]=2.0000;
OTU_table[1][719]=0.0000;
OTU_table[1][720]=0.0000;
OTU_table[1][721]=2.0000;
OTU_table[1][722]=0.0000;
OTU_table[1][723]=0.0000;
OTU_table[1][724]=0.0000;
OTU_table[1][725]=0.0000;
OTU_table[1][726]=0.0000;
OTU_table[1][727]=0.0000;
OTU_table[1][728]=0.0000;
OTU_table[1][729]=0.0000;
OTU_table[1][730]=0.0000;
OTU_table[1][731]=0.0000;
OTU_table[1][732]=0.0000;
OTU_table[1][733]=0.0000;
OTU_table[1][734]=0.0000;
OTU_table[1][735]=0.0000;
OTU_table[1][736]=0.0000;
OTU_table[1][737]=0.0000;
OTU_table[1][738]=0.0000;
OTU_table[1][739]=2.0000;
OTU_table[1][740]=0.0000;
OTU_table[1][741]=0.0000;
OTU_table[1][742]=0.0000;
OTU_table[1][743]=0.0000;
OTU_table[1][744]=4.0000;
OTU_table[1][745]=0.0000;
OTU_table[1][746]=0.0000;
OTU_table[1][747]=0.0000;
OTU_table[1][748]=0.0000;
OTU_table[1][749]=0.0000;
OTU_table[1][750]=0.0000;
OTU_table[1][751]=0.0000;
OTU_table[1][752]=0.0000;
OTU_table[1][753]=0.0000;
OTU_table[1][754]=0.0000;
OTU_table[1][755]=0.0000;
OTU_table[1][756]=0.0000;
OTU_table[1][757]=0.0000;
OTU_table[1][758]=0.0000;
OTU_table[1][759]=0.0000;
OTU_table[1][760]=0.0000;
OTU_table[1][761]=0.0000;
OTU_table[1][762]=0.0000;
OTU_table[1][763]=0.0000;
OTU_table[1][764]=0.0000;
OTU_table[1][765]=3.0000;
OTU_table[1][766]=0.0000;
OTU_table[1][767]=0.0000;
OTU_table[1][768]=0.0000;
OTU_table[1][769]=0.0000;
OTU_table[1][770]=0.0000;
OTU_table[1][771]=0.0000;
OTU_table[1][772]=0.0000;
OTU_table[1][773]=5.0000;
OTU_table[1][774]=0.0000;
OTU_table[1][775]=0.0000;
OTU_table[1][776]=0.0000;
OTU_table[1][777]=0.0000;
OTU_table[1][778]=2.0000;
OTU_table[1][779]=0.0000;
OTU_table[1][780]=0.0000;
OTU_table[1][781]=0.0000;
OTU_table[1][782]=0.0000;
OTU_table[1][783]=0.0000;
OTU_table[1][784]=0.0000;
OTU_table[1][785]=0.0000;
OTU_table[1][786]=0.0000;
OTU_table[1][787]=0.0000;
OTU_table[1][788]=3.0000;
OTU_table[1][789]=0.0000;
OTU_table[1][790]=0.0000;
OTU_table[1][791]=0.0000;
OTU_table[1][792]=0.0000;
OTU_table[1][793]=0.0000;
OTU_table[1][794]=0.0000;
OTU_table[1][795]=0.0000;
OTU_table[1][796]=0.0000;
OTU_table[1][797]=0.0000;
OTU_table[1][798]=0.0000;
OTU_table[1][799]=0.0000;
OTU_table[1][800]=0.0000;
OTU_table[1][801]=0.0000;
OTU_table[1][802]=0.0000;
OTU_table[1][803]=0.0000;
OTU_table[1][804]=0.0000;
OTU_table[1][805]=0.0000;
OTU_table[1][806]=3.0000;
OTU_table[1][807]=0.0000;
OTU_table[1][808]=0.0000;
OTU_table[1][809]=0.0000;
OTU_table[1][810]=0.0000;
OTU_table[1][811]=2.0000;
OTU_table[1][812]=0.0000;
OTU_table[1][813]=0.0000;
OTU_table[1][814]=0.0000;
OTU_table[1][815]=0.0000;
OTU_table[1][816]=0.0000;
OTU_table[1][817]=0.0000;
OTU_table[1][818]=0.0000;
OTU_table[1][819]=0.0000;
OTU_table[1][820]=0.0000;
OTU_table[1][821]=0.0000;
OTU_table[1][822]=0.0000;
OTU_table[1][823]=0.0000;
OTU_table[1][824]=2.0000;
OTU_table[1][825]=0.0000;
OTU_table[1][826]=0.0000;
OTU_table[1][827]=0.0000;
OTU_table[1][828]=0.0000;
OTU_table[1][829]=0.0000;
OTU_table[1][830]=0.0000;
OTU_table[1][831]=0.0000;
OTU_table[1][832]=0.0000;
OTU_table[1][833]=0.0000;
OTU_table[1][834]=0.0000;
OTU_table[1][835]=0.0000;
OTU_table[1][836]=0.0000;
OTU_table[1][837]=0.0000;
OTU_table[1][838]=0.0000;
OTU_table[1][839]=0.0000;
OTU_table[1][840]=0.0000;
OTU_table[1][841]=0.0000;
OTU_table[1][842]=0.0000;
OTU_table[1][843]=0.0000;
OTU_table[1][844]=3.0000;
OTU_table[1][845]=0.0000;
OTU_table[1][846]=0.0000;
OTU_table[1][847]=0.0000;
OTU_table[1][848]=0.0000;
OTU_table[1][849]=2.0000;
OTU_table[1][850]=0.0000;
OTU_table[1][851]=0.0000;
OTU_table[1][852]=0.0000;
OTU_table[1][853]=0.0000;
OTU_table[1][854]=0.0000;
OTU_table[1][855]=0.0000;
OTU_table[1][856]=0.0000;
OTU_table[1][857]=0.0000;
OTU_table[1][858]=0.0000;
OTU_table[1][859]=0.0000;
OTU_table[1][860]=0.0000;
OTU_table[1][861]=0.0000;
OTU_table[1][862]=0.0000;
OTU_table[1][863]=0.0000;
OTU_table[1][864]=0.0000;
OTU_table[1][865]=0.0000;
OTU_table[1][866]=0.0000;
OTU_table[1][867]=0.0000;
OTU_table[1][868]=0.0000;
OTU_table[1][869]=0.0000;
OTU_table[1][870]=0.0000;
OTU_table[1][871]=0.0000;
OTU_table[1][872]=0.0000;
OTU_table[1][873]=0.0000;
OTU_table[1][874]=0.0000;
OTU_table[1][875]=0.0000;
OTU_table[1][876]=0.0000;
OTU_table[1][877]=0.0000;
OTU_table[1][878]=0.0000;
OTU_table[1][879]=0.0000;
OTU_table[1][880]=0.0000;
OTU_table[1][881]=0.0000;
OTU_table[1][882]=0.0000;
OTU_table[1][883]=0.0000;
OTU_table[1][884]=0.0000;
OTU_table[1][885]=11.0000;
OTU_table[1][886]=0.0000;
OTU_table[1][887]=0.0000;
OTU_table[1][888]=0.0000;
OTU_table[1][889]=0.0000;
OTU_table[1][890]=0.0000;
OTU_table[1][891]=0.0000;
OTU_table[1][892]=0.0000;
OTU_table[1][893]=0.0000;
OTU_table[1][894]=0.0000;
OTU_table[1][895]=0.0000;
OTU_table[1][896]=0.0000;
OTU_table[1][897]=0.0000;
OTU_table[1][898]=0.0000;
OTU_table[1][899]=0.0000;
OTU_table[1][900]=0.0000;
OTU_table[1][901]=0.0000;
OTU_table[1][902]=2.0000;
OTU_table[1][903]=0.0000;
OTU_table[1][904]=0.0000;
OTU_table[1][905]=0.0000;
OTU_table[1][906]=0.0000;
OTU_table[1][907]=0.0000;
OTU_table[1][908]=0.0000;
OTU_table[1][909]=0.0000;
OTU_table[1][910]=0.0000;
OTU_table[1][911]=8.0000;
OTU_table[1][912]=0.0000;
OTU_table[1][913]=0.0000;
OTU_table[1][914]=0.0000;
OTU_table[1][915]=0.0000;
OTU_table[1][916]=0.0000;
OTU_table[1][917]=0.0000;
OTU_table[1][918]=0.0000;
OTU_table[1][919]=0.0000;
OTU_table[1][920]=0.0000;
OTU_table[1][921]=0.0000;
OTU_table[1][922]=0.0000;
OTU_table[1][923]=0.0000;
OTU_table[1][924]=0.0000;
OTU_table[1][925]=0.0000;
OTU_table[1][926]=0.0000;
OTU_table[1][927]=0.0000;
OTU_table[1][928]=0.0000;
OTU_table[1][929]=0.0000;
OTU_table[1][930]=0.0000;
OTU_table[1][931]=0.0000;
OTU_table[1][932]=0.0000;
OTU_table[1][933]=0.0000;
OTU_table[1][934]=0.0000;
OTU_table[1][935]=0.0000;
OTU_table[1][936]=0.0000;
OTU_table[1][937]=0.0000;
OTU_table[1][938]=0.0000;
OTU_table[1][939]=0.0000;
OTU_table[1][940]=0.0000;
OTU_table[1][941]=0.0000;
OTU_table[1][942]=0.0000;
OTU_table[1][943]=0.0000;
OTU_table[1][944]=2.0000;
OTU_table[1][945]=0.0000;
OTU_table[1][946]=0.0000;
OTU_table[1][947]=0.0000;
OTU_table[1][948]=0.0000;
OTU_table[1][949]=0.0000;
OTU_table[1][950]=0.0000;
OTU_table[1][951]=0.0000;
OTU_table[1][952]=0.0000;
OTU_table[1][953]=0.0000;
OTU_table[1][954]=0.0000;
OTU_table[1][955]=0.0000;
OTU_table[1][956]=0.0000;
OTU_table[1][957]=0.0000;
OTU_table[1][958]=0.0000;
OTU_table[1][959]=0.0000;
OTU_table[1][960]=2.0000;
OTU_table[1][961]=4.0000;
OTU_table[1][962]=0.0000;
OTU_table[1][963]=0.0000;
OTU_table[1][964]=0.0000;
OTU_table[1][965]=0.0000;
OTU_table[1][966]=0.0000;
OTU_table[1][967]=0.0000;
OTU_table[1][968]=0.0000;
OTU_table[1][969]=0.0000;
OTU_table[1][970]=0.0000;
OTU_table[1][971]=0.0000;
OTU_table[1][972]=0.0000;
OTU_table[1][973]=0.0000;
OTU_table[1][974]=0.0000;
OTU_table[1][975]=0.0000;
OTU_table[1][976]=0.0000;
OTU_table[1][977]=0.0000;
OTU_table[1][978]=0.0000;
OTU_table[1][979]=2.0000;
OTU_table[1][980]=0.0000;
OTU_table[1][981]=0.0000;
OTU_table[1][982]=0.0000;
OTU_table[1][983]=0.0000;
OTU_table[1][984]=0.0000;
OTU_table[1][985]=0.0000;
OTU_table[1][986]=0.0000;
OTU_table[1][987]=0.0000;
OTU_table[1][988]=0.0000;
OTU_table[1][989]=0.0000;
OTU_table[1][990]=5.0000;
OTU_table[1][991]=0.0000;
OTU_table[1][992]=2.0000;
OTU_table[1][993]=0.0000;
OTU_table[1][994]=0.0000;
OTU_table[1][995]=0.0000;
OTU_table[1][996]=0.0000;
OTU_table[1][997]=0.0000;
OTU_table[1][998]=0.0000;
OTU_table[1][999]=0.0000;
OTU_table[1][1000]=0.0000;
OTU_table[1][1001]=2.0000;
OTU_table[1][1002]=0.0000;
OTU_table[1][1003]=0.0000;
OTU_table[1][1004]=0.0000;
OTU_table[1][1005]=0.0000;
OTU_table[1][1006]=0.0000;
OTU_table[1][1007]=0.0000;
OTU_table[1][1008]=0.0000;
OTU_table[1][1009]=0.0000;
OTU_table[1][1010]=0.0000;
OTU_table[1][1011]=0.0000;
OTU_table[1][1012]=0.0000;
OTU_table[1][1013]=0.0000;
OTU_table[1][1014]=0.0000;
OTU_table[1][1015]=0.0000;
OTU_table[1][1016]=0.0000;
OTU_table[1][1017]=0.0000;
OTU_table[1][1018]=0.0000;
OTU_table[1][1019]=0.0000;
OTU_table[1][1020]=0.0000;
OTU_table[1][1021]=0.0000;
OTU_table[1][1022]=0.0000;
OTU_table[1][1023]=0.0000;
OTU_table[1][1024]=0.0000;
OTU_table[1][1025]=0.0000;
OTU_table[1][1026]=0.0000;
OTU_table[1][1027]=2.0000;
OTU_table[1][1028]=2.0000;
OTU_table[1][1029]=0.0000;
OTU_table[1][1030]=0.0000;
OTU_table[1][1031]=0.0000;
OTU_table[1][1032]=0.0000;
OTU_table[1][1033]=0.0000;
OTU_table[1][1034]=0.0000;
OTU_table[1][1035]=0.0000;
OTU_table[1][1036]=0.0000;
OTU_table[1][1037]=0.0000;
OTU_table[1][1038]=0.0000;
OTU_table[1][1039]=0.0000;
OTU_table[1][1040]=0.0000;
OTU_table[1][1041]=0.0000;
OTU_table[1][1042]=0.0000;
OTU_table[1][1043]=0.0000;
OTU_table[1][1044]=0.0000;
OTU_table[1][1045]=0.0000;
OTU_table[1][1046]=0.0000;
OTU_table[1][1047]=0.0000;
OTU_table[1][1048]=0.0000;
OTU_table[1][1049]=0.0000;
OTU_table[1][1050]=0.0000;
OTU_table[1][1051]=0.0000;
OTU_table[1][1052]=0.0000;
OTU_table[1][1053]=0.0000;
OTU_table[1][1054]=0.0000;
OTU_table[1][1055]=0.0000;
OTU_table[1][1056]=0.0000;
OTU_table[1][1057]=0.0000;
OTU_table[1][1058]=0.0000;
OTU_table[1][1059]=0.0000;
OTU_table[1][1060]=0.0000;
OTU_table[1][1061]=0.0000;
OTU_table[1][1062]=0.0000;
OTU_table[1][1063]=0.0000;
OTU_table[1][1064]=0.0000;
OTU_table[1][1065]=0.0000;
OTU_table[1][1066]=0.0000;
OTU_table[1][1067]=0.0000;
OTU_table[1][1068]=0.0000;
OTU_table[1][1069]=2.0000;
OTU_table[1][1070]=0.0000;
OTU_table[1][1071]=0.0000;
OTU_table[1][1072]=0.0000;
OTU_table[1][1073]=0.0000;
OTU_table[1][1074]=0.0000;
OTU_table[1][1075]=0.0000;
OTU_table[1][1076]=4.0000;
OTU_table[1][1077]=0.0000;
OTU_table[1][1078]=0.0000;
OTU_table[1][1079]=2.0000;
OTU_table[1][1080]=0.0000;
OTU_table[1][1081]=0.0000;
OTU_table[1][1082]=0.0000;
OTU_table[1][1083]=0.0000;
OTU_table[1][1084]=0.0000;
OTU_table[1][1085]=0.0000;
OTU_table[1][1086]=0.0000;
OTU_table[1][1087]=0.0000;
OTU_table[1][1088]=0.0000;
OTU_table[1][1089]=0.0000;
OTU_table[1][1090]=3.0000;
OTU_table[1][1091]=0.0000;
OTU_table[1][1092]=0.0000;
OTU_table[1][1093]=0.0000;
OTU_table[1][1094]=0.0000;
OTU_table[1][1095]=0.0000;
OTU_table[1][1096]=0.0000;
OTU_table[1][1097]=0.0000;
OTU_table[1][1098]=0.0000;
OTU_table[1][1099]=0.0000;
OTU_table[1][1100]=0.0000;
OTU_table[1][1101]=0.0000;
OTU_table[1][1102]=0.0000;
OTU_table[1][1103]=0.0000;
OTU_table[1][1104]=0.0000;
OTU_table[1][1105]=0.0000;
OTU_table[1][1106]=0.0000;
OTU_table[1][1107]=0.0000;
OTU_table[1][1108]=0.0000;
OTU_table[1][1109]=0.0000;
OTU_table[1][1110]=0.0000;
OTU_table[1][1111]=0.0000;
OTU_table[1][1112]=0.0000;
OTU_table[1][1113]=0.0000;
OTU_table[1][1114]=0.0000;
OTU_table[1][1115]=2.0000;
OTU_table[1][1116]=0.0000;
OTU_table[1][1117]=0.0000;
OTU_table[1][1118]=0.0000;
OTU_table[1][1119]=0.0000;
OTU_table[1][1120]=0.0000;
OTU_table[1][1121]=0.0000;
OTU_table[1][1122]=0.0000;
OTU_table[1][1123]=0.0000;
OTU_table[1][1124]=0.0000;
OTU_table[1][1125]=0.0000;
OTU_table[1][1126]=0.0000;
OTU_table[1][1127]=0.0000;
OTU_table[1][1128]=0.0000;
OTU_table[1][1129]=0.0000;
OTU_table[1][1130]=0.0000;
OTU_table[1][1131]=0.0000;
OTU_table[1][1132]=0.0000;
OTU_table[1][1133]=0.0000;
OTU_table[1][1134]=0.0000;
OTU_table[1][1135]=0.0000;
OTU_table[1][1136]=0.0000;
OTU_table[1][1137]=4.0000;
OTU_table[1][1138]=0.0000;
OTU_table[1][1139]=0.0000;
OTU_table[1][1140]=0.0000;
OTU_table[1][1141]=0.0000;
OTU_table[1][1142]=0.0000;
OTU_table[1][1143]=0.0000;
OTU_table[1][1144]=0.0000;
OTU_table[1][1145]=0.0000;
OTU_table[1][1146]=0.0000;
OTU_table[1][1147]=0.0000;
OTU_table[1][1148]=0.0000;
OTU_table[1][1149]=0.0000;
OTU_table[1][1150]=0.0000;
OTU_table[1][1151]=0.0000;
OTU_table[1][1152]=0.0000;
OTU_table[1][1153]=0.0000;
OTU_table[1][1154]=0.0000;
OTU_table[1][1155]=0.0000;
OTU_table[1][1156]=0.0000;
OTU_table[1][1157]=0.0000;
OTU_table[1][1158]=0.0000;
OTU_table[1][1159]=0.0000;
OTU_table[1][1160]=0.0000;
OTU_table[1][1161]=0.0000;
OTU_table[1][1162]=0.0000;
OTU_table[1][1163]=0.0000;
OTU_table[1][1164]=0.0000;
OTU_table[1][1165]=0.0000;
OTU_table[1][1166]=0.0000;
OTU_table[1][1167]=0.0000;
OTU_table[1][1168]=0.0000;
OTU_table[1][1169]=0.0000;
OTU_table[1][1170]=0.0000;
OTU_table[1][1171]=0.0000;
OTU_table[1][1172]=0.0000;
OTU_table[1][1173]=0.0000;
OTU_table[1][1174]=0.0000;
OTU_table[1][1175]=0.0000;
OTU_table[1][1176]=0.0000;
OTU_table[1][1177]=0.0000;
OTU_table[1][1178]=0.0000;
OTU_table[1][1179]=0.0000;
OTU_table[1][1180]=0.0000;
OTU_table[1][1181]=2.0000;
OTU_table[1][1182]=0.0000;
OTU_table[1][1183]=0.0000;
OTU_table[1][1184]=0.0000;
OTU_table[1][1185]=0.0000;
OTU_table[1][1186]=0.0000;
OTU_table[1][1187]=0.0000;
OTU_table[1][1188]=0.0000;
OTU_table[1][1189]=0.0000;
OTU_table[1][1190]=0.0000;
OTU_table[1][1191]=0.0000;
OTU_table[1][1192]=0.0000;
OTU_table[1][1193]=0.0000;
OTU_table[1][1194]=0.0000;
OTU_table[1][1195]=0.0000;
OTU_table[1][1196]=0.0000;
OTU_table[1][1197]=0.0000;
OTU_table[1][1198]=0.0000;
OTU_table[1][1199]=0.0000;
OTU_table[1][1200]=0.0000;
OTU_table[1][1201]=0.0000;
OTU_table[1][1202]=1.0000;
OTU_table[1][1203]=0.0000;
OTU_table[1][1204]=0.0000;
OTU_table[1][1205]=0.0000;
OTU_table[1][1206]=0.0000;
OTU_table[1][1207]=0.0000;
OTU_table[1][1208]=0.0000;
OTU_table[1][1209]=0.0000;
OTU_table[1][1210]=0.0000;
OTU_table[1][1211]=0.0000;
OTU_table[1][1212]=0.0000;
OTU_table[1][1213]=0.0000;
OTU_table[1][1214]=0.0000;
OTU_table[1][1215]=0.0000;
OTU_table[1][1216]=0.0000;
OTU_table[1][1217]=0.0000;
OTU_table[1][1218]=0.0000;
OTU_table[1][1219]=0.0000;
OTU_table[1][1220]=0.0000;
OTU_table[1][1221]=0.0000;
OTU_table[1][1222]=0.0000;
OTU_table[1][1223]=0.0000;
OTU_table[1][1224]=0.0000;
OTU_table[1][1225]=0.0000;
OTU_table[1][1226]=0.0000;
OTU_table[1][1227]=0.0000;
OTU_table[1][1228]=0.0000;
OTU_table[1][1229]=0.0000;
OTU_table[1][1230]=0.0000;
OTU_table[1][1231]=0.0000;
OTU_table[1][1232]=0.0000;
OTU_table[1][1233]=0.0000;
OTU_table[1][1234]=0.0000;
OTU_table[1][1235]=0.0000;
OTU_table[1][1236]=0.0000;
OTU_table[1][1237]=0.0000;
OTU_table[1][1238]=0.0000;
OTU_table[1][1239]=0.0000;
OTU_table[1][1240]=0.0000;
OTU_table[1][1241]=0.0000;
OTU_table[1][1242]=0.0000;
OTU_table[1][1243]=2.0000;
OTU_table[1][1244]=0.0000;
OTU_table[1][1245]=0.0000;
OTU_table[1][1246]=0.0000;
OTU_table[1][1247]=0.0000;
OTU_table[1][1248]=0.0000;
OTU_table[1][1249]=0.0000;
OTU_table[1][1250]=0.0000;
OTU_table[1][1251]=0.0000;
OTU_table[1][1252]=0.0000;
OTU_table[1][1253]=0.0000;
OTU_table[1][1254]=0.0000;
OTU_table[1][1255]=0.0000;
OTU_table[1][1256]=0.0000;
OTU_table[1][1257]=0.0000;
OTU_table[1][1258]=0.0000;
OTU_table[1][1259]=0.0000;
OTU_table[1][1260]=0.0000;
OTU_table[1][1261]=0.0000;
OTU_table[1][1262]=0.0000;
OTU_table[1][1263]=0.0000;
OTU_table[1][1264]=0.0000;
OTU_table[1][1265]=0.0000;
OTU_table[1][1266]=0.0000;
OTU_table[1][1267]=0.0000;
OTU_table[1][1268]=0.0000;
OTU_table[1][1269]=0.0000;
OTU_table[1][1270]=0.0000;
OTU_table[1][1271]=0.0000;
OTU_table[1][1272]=0.0000;
OTU_table[1][1273]=0.0000;
OTU_table[1][1274]=0.0000;
OTU_table[1][1275]=0.0000;
OTU_table[1][1276]=0.0000;
OTU_table[1][1277]=0.0000;
OTU_table[1][1278]=0.0000;
OTU_table[1][1279]=0.0000;
OTU_table[1][1280]=0.0000;
OTU_table[1][1281]=0.0000;
OTU_table[1][1282]=0.0000;
OTU_table[1][1283]=0.0000;
OTU_table[1][1284]=0.0000;
OTU_table[1][1285]=1.0000;
OTU_table[1][1286]=0.0000;
OTU_table[1][1287]=0.0000;
OTU_table[1][1288]=0.0000;
OTU_table[1][1289]=0.0000;
OTU_table[1][1290]=0.0000;
OTU_table[1][1291]=0.0000;
OTU_table[1][1292]=0.0000;
OTU_table[1][1293]=0.0000;
OTU_table[1][1294]=0.0000;
OTU_table[1][1295]=0.0000;
OTU_table[1][1296]=0.0000;
OTU_table[1][1297]=0.0000;
OTU_table[1][1298]=0.0000;
OTU_table[1][1299]=0.0000;
OTU_table[1][1300]=0.0000;
OTU_table[1][1301]=0.0000;
OTU_table[1][1302]=0.0000;
OTU_table[1][1303]=0.0000;
OTU_table[1][1304]=0.0000;
OTU_table[1][1305]=2.0000;
OTU_table[1][1306]=0.0000;
OTU_table[1][1307]=0.0000;
OTU_table[1][1308]=0.0000;
OTU_table[1][1309]=0.0000;
OTU_table[1][1310]=4.0000;
OTU_table[1][1311]=0.0000;
OTU_table[1][1312]=0.0000;
OTU_table[1][1313]=0.0000;
OTU_table[1][1314]=0.0000;
OTU_table[1][1315]=0.0000;
OTU_table[1][1316]=0.0000;
OTU_table[1][1317]=0.0000;
OTU_table[1][1318]=0.0000;
OTU_table[1][1319]=0.0000;
OTU_table[1][1320]=0.0000;
OTU_table[1][1321]=0.0000;
OTU_table[1][1322]=0.0000;
OTU_table[1][1323]=0.0000;
OTU_table[1][1324]=0.0000;
OTU_table[1][1325]=0.0000;
OTU_table[1][1326]=0.0000;
OTU_table[1][1327]=0.0000;
OTU_table[1][1328]=0.0000;
OTU_table[1][1329]=0.0000;
OTU_table[1][1330]=0.0000;
OTU_table[1][1331]=0.0000;
OTU_table[1][1332]=0.0000;
OTU_table[1][1333]=0.0000;
OTU_table[1][1334]=0.0000;
OTU_table[1][1335]=5.0000;
OTU_table[1][1336]=0.0000;
OTU_table[1][1337]=0.0000;
OTU_table[1][1338]=0.0000;
OTU_table[1][1339]=0.0000;
OTU_table[1][1340]=0.0000;
OTU_table[1][1341]=0.0000;
OTU_table[1][1342]=2.0000;
OTU_table[1][1343]=0.0000;
OTU_table[1][1344]=0.0000;
OTU_table[1][1345]=0.0000;
OTU_table[1][1346]=0.0000;
OTU_table[1][1347]=0.0000;
OTU_table[1][1348]=0.0000;
OTU_table[1][1349]=0.0000;
OTU_table[1][1350]=0.0000;
OTU_table[1][1351]=0.0000;
OTU_table[1][1352]=0.0000;
OTU_table[1][1353]=0.0000;
OTU_table[1][1354]=0.0000;
OTU_table[1][1355]=0.0000;
OTU_table[1][1356]=0.0000;
OTU_table[1][1357]=0.0000;
OTU_table[1][1358]=0.0000;
OTU_table[1][1359]=0.0000;
OTU_table[1][1360]=0.0000;
OTU_table[1][1361]=0.0000;
OTU_table[1][1362]=0.0000;
OTU_table[1][1363]=0.0000;
OTU_table[1][1364]=0.0000;
OTU_table[1][1365]=0.0000;
OTU_table[1][1366]=0.0000;
OTU_table[1][1367]=0.0000;
OTU_table[1][1368]=0.0000;
OTU_table[1][1369]=0.0000;
OTU_table[1][1370]=0.0000;
OTU_table[1][1371]=0.0000;
OTU_table[1][1372]=0.0000;
OTU_table[1][1373]=0.0000;
OTU_table[1][1374]=0.0000;
OTU_table[1][1375]=0.0000;
OTU_table[1][1376]=0.0000;
OTU_table[1][1377]=0.0000;
OTU_table[1][1378]=0.0000;
OTU_table[1][1379]=0.0000;
OTU_table[1][1380]=0.0000;
OTU_table[1][1381]=0.0000;
OTU_table[1][1382]=0.0000;
OTU_table[1][1383]=0.0000;
OTU_table[1][1384]=0.0000;
OTU_table[1][1385]=0.0000;
OTU_table[1][1386]=0.0000;
OTU_table[1][1387]=0.0000;
OTU_table[1][1388]=0.0000;
OTU_table[1][1389]=0.0000;
OTU_table[1][1390]=0.0000;
OTU_table[1][1391]=0.0000;
OTU_table[1][1392]=0.0000;
OTU_table[1][1393]=0.0000;
OTU_table[1][1394]=0.0000;
OTU_table[1][1395]=0.0000;
OTU_table[1][1396]=0.0000;
OTU_table[1][1397]=0.0000;
OTU_table[1][1398]=0.0000;
OTU_table[1][1399]=0.0000;
OTU_table[1][1400]=0.0000;
OTU_table[1][1401]=0.0000;
OTU_table[1][1402]=0.0000;
OTU_table[1][1403]=0.0000;
OTU_table[1][1404]=0.0000;
OTU_table[1][1405]=0.0000;
OTU_table[1][1406]=0.0000;
OTU_table[1][1407]=0.0000;
OTU_table[1][1408]=0.0000;
OTU_table[1][1409]=0.0000;
OTU_table[1][1410]=0.0000;
OTU_table[1][1411]=0.0000;
OTU_table[1][1412]=0.0000;
OTU_table[1][1413]=0.0000;
OTU_table[1][1414]=0.0000;
OTU_table[1][1415]=0.0000;
OTU_table[1][1416]=2.0000;
OTU_table[1][1417]=0.0000;
OTU_table[1][1418]=0.0000;
OTU_table[1][1419]=0.0000;
OTU_table[1][1420]=0.0000;
OTU_table[1][1421]=0.0000;
OTU_table[1][1422]=0.0000;
OTU_table[1][1423]=0.0000;
OTU_table[1][1424]=0.0000;
OTU_table[1][1425]=0.0000;
OTU_table[1][1426]=0.0000;
OTU_table[1][1427]=0.0000;
OTU_table[1][1428]=0.0000;
OTU_table[1][1429]=0.0000;
OTU_table[1][1430]=0.0000;
OTU_table[1][1431]=0.0000;
OTU_table[1][1432]=0.0000;
OTU_table[1][1433]=0.0000;
OTU_table[1][1434]=0.0000;
OTU_table[1][1435]=0.0000;
OTU_table[1][1436]=0.0000;
OTU_table[1][1437]=0.0000;
OTU_table[1][1438]=0.0000;
OTU_table[1][1439]=0.0000;
OTU_table[1][1440]=0.0000;
OTU_table[1][1441]=0.0000;
OTU_table[1][1442]=0.0000;
OTU_table[1][1443]=0.0000;
OTU_table[1][1444]=0.0000;
OTU_table[1][1445]=0.0000;
OTU_table[1][1446]=0.0000;
OTU_table[1][1447]=0.0000;
OTU_table[1][1448]=0.0000;
OTU_table[1][1449]=0.0000;
OTU_table[1][1450]=0.0000;
OTU_table[1][1451]=0.0000;
OTU_table[1][1452]=0.0000;
OTU_table[1][1453]=0.0000;
OTU_table[1][1454]=0.0000;
OTU_table[1][1455]=0.0000;
OTU_table[1][1456]=0.0000;
OTU_table[1][1457]=0.0000;
OTU_table[1][1458]=0.0000;
OTU_table[1][1459]=0.0000;
OTU_table[1][1460]=0.0000;
OTU_table[1][1461]=0.0000;
OTU_table[1][1462]=0.0000;
OTU_table[1][1463]=0.0000;
OTU_table[1][1464]=0.0000;
OTU_table[1][1465]=0.0000;
OTU_table[1][1466]=0.0000;
OTU_table[1][1467]=0.0000;
OTU_table[1][1468]=0.0000;
OTU_table[1][1469]=0.0000;
OTU_table[1][1470]=0.0000;
OTU_table[1][1471]=0.0000;
OTU_table[1][1472]=0.0000;
OTU_table[1][1473]=0.0000;
OTU_table[1][1474]=0.0000;
OTU_table[1][1475]=0.0000;
OTU_table[1][1476]=0.0000;
OTU_table[1][1477]=0.0000;
OTU_table[1][1478]=0.0000;
OTU_table[1][1479]=0.0000;
OTU_table[1][1480]=0.0000;
OTU_table[1][1481]=0.0000;
OTU_table[1][1482]=0.0000;
OTU_table[1][1483]=0.0000;
OTU_table[1][1484]=0.0000;
OTU_table[1][1485]=0.0000;
OTU_table[1][1486]=0.0000;
OTU_table[1][1487]=1.0000;
OTU_table[1][1488]=0.0000;
OTU_table[1][1489]=0.0000;
OTU_table[1][1490]=0.0000;
OTU_table[1][1491]=0.0000;
OTU_table[1][1492]=0.0000;
OTU_table[1][1493]=0.0000;
OTU_table[1][1494]=0.0000;
OTU_table[1][1495]=0.0000;
OTU_table[1][1496]=0.0000;
OTU_table[1][1497]=0.0000;
OTU_table[1][1498]=0.0000;
OTU_table[1][1499]=0.0000;
OTU_table[1][1500]=0.0000;
OTU_table[1][1501]=0.0000;
OTU_table[1][1502]=0.0000;
OTU_table[1][1503]=0.0000;
OTU_table[1][1504]=0.0000;
OTU_table[1][1505]=0.0000;
OTU_table[1][1506]=0.0000;
OTU_table[1][1507]=0.0000;
OTU_table[1][1508]=0.0000;
OTU_table[1][1509]=0.0000;
OTU_table[1][1510]=0.0000;
OTU_table[1][1511]=0.0000;
OTU_table[1][1512]=2.0000;
OTU_table[1][1513]=0.0000;
OTU_table[1][1514]=0.0000;
OTU_table[1][1515]=0.0000;
OTU_table[1][1516]=0.0000;
OTU_table[1][1517]=0.0000;
OTU_table[1][1518]=0.0000;
OTU_table[1][1519]=0.0000;
OTU_table[1][1520]=0.0000;
OTU_table[1][1521]=0.0000;
OTU_table[1][1522]=0.0000;
OTU_table[1][1523]=0.0000;
OTU_table[1][1524]=0.0000;
OTU_table[1][1525]=0.0000;
OTU_table[1][1526]=0.0000;
OTU_table[1][1527]=0.0000;
OTU_table[1][1528]=0.0000;
OTU_table[1][1529]=0.0000;
OTU_table[1][1530]=0.0000;
OTU_table[1][1531]=0.0000;
OTU_table[1][1532]=0.0000;
OTU_table[1][1533]=0.0000;
OTU_table[1][1534]=0.0000;
OTU_table[1][1535]=0.0000;
OTU_table[1][1536]=0.0000;
OTU_table[1][1537]=0.0000;
OTU_table[1][1538]=0.0000;
OTU_table[1][1539]=0.0000;
OTU_table[1][1540]=0.0000;
OTU_table[1][1541]=0.0000;
OTU_table[1][1542]=0.0000;
OTU_table[1][1543]=0.0000;
OTU_table[1][1544]=0.0000;
OTU_table[1][1545]=0.0000;
OTU_table[1][1546]=0.0000;
OTU_table[1][1547]=0.0000;
OTU_table[1][1548]=0.0000;
OTU_table[1][1549]=0.0000;
OTU_table[1][1550]=0.0000;
OTU_table[1][1551]=0.0000;
OTU_table[1][1552]=0.0000;
OTU_table[1][1553]=0.0000;
OTU_table[1][1554]=0.0000;
OTU_table[1][1555]=0.0000;
OTU_table[1][1556]=0.0000;
OTU_table[1][1557]=0.0000;
OTU_table[1][1558]=0.0000;
OTU_table[1][1559]=0.0000;
OTU_table[1][1560]=0.0000;
OTU_table[1][1561]=0.0000;
OTU_table[1][1562]=0.0000;
OTU_table[1][1563]=0.0000;
OTU_table[1][1564]=0.0000;
OTU_table[1][1565]=0.0000;
OTU_table[1][1566]=0.0000;
OTU_table[1][1567]=0.0000;
OTU_table[1][1568]=0.0000;
OTU_table[1][1569]=0.0000;
OTU_table[1][1570]=0.0000;
OTU_table[1][1571]=0.0000;
OTU_table[1][1572]=0.0000;
OTU_table[1][1573]=0.0000;
OTU_table[1][1574]=0.0000;
OTU_table[1][1575]=0.0000;
OTU_table[1][1576]=0.0000;
OTU_table[1][1577]=0.0000;
OTU_table[1][1578]=0.0000;
OTU_table[1][1579]=0.0000;
OTU_table[1][1580]=0.0000;
OTU_table[1][1581]=0.0000;
OTU_table[1][1582]=0.0000;
OTU_table[1][1583]=0.0000;
OTU_table[1][1584]=0.0000;
OTU_table[1][1585]=0.0000;
OTU_table[1][1586]=0.0000;
OTU_table[1][1587]=0.0000;
OTU_table[1][1588]=0.0000;
OTU_table[1][1589]=2.0000;
OTU_table[1][1590]=0.0000;
OTU_table[1][1591]=0.0000;
OTU_table[1][1592]=0.0000;
OTU_table[1][1593]=0.0000;
OTU_table[1][1594]=0.0000;
OTU_table[1][1595]=0.0000;
OTU_table[1][1596]=0.0000;
OTU_table[1][1597]=2.0000;
OTU_table[1][1598]=0.0000;
OTU_table[1][1599]=0.0000;
OTU_table[1][1600]=0.0000;
OTU_table[1][1601]=0.0000;
OTU_table[1][1602]=0.0000;
OTU_table[1][1603]=0.0000;
OTU_table[1][1604]=0.0000;
OTU_table[1][1605]=0.0000;
OTU_table[1][1606]=0.0000;
OTU_table[1][1607]=0.0000;
OTU_table[1][1608]=0.0000;
OTU_table[1][1609]=0.0000;
OTU_table[1][1610]=0.0000;
OTU_table[1][1611]=0.0000;
OTU_table[1][1612]=0.0000;
OTU_table[1][1613]=0.0000;
OTU_table[1][1614]=0.0000;
OTU_table[1][1615]=0.0000;
OTU_table[1][1616]=0.0000;
OTU_table[1][1617]=0.0000;
OTU_table[1][1618]=0.0000;
OTU_table[1][1619]=0.0000;
OTU_table[1][1620]=0.0000;
OTU_table[1][1621]=0.0000;
OTU_table[1][1622]=0.0000;
OTU_table[1][1623]=0.0000;
OTU_table[1][1624]=0.0000;
OTU_table[1][1625]=0.0000;
OTU_table[1][1626]=0.0000;
OTU_table[1][1627]=0.0000;
OTU_table[1][1628]=0.0000;
OTU_table[1][1629]=0.0000;
OTU_table[1][1630]=0.0000;
OTU_table[1][1631]=0.0000;
OTU_table[1][1632]=0.0000;
OTU_table[1][1633]=0.0000;
OTU_table[1][1634]=0.0000;
OTU_table[1][1635]=0.0000;
OTU_table[1][1636]=0.0000;
OTU_table[1][1637]=0.0000;
OTU_table[1][1638]=0.0000;
OTU_table[1][1639]=0.0000;
OTU_table[1][1640]=2.0000;
OTU_table[1][1641]=0.0000;
OTU_table[1][1642]=0.0000;
OTU_table[1][1643]=0.0000;
OTU_table[1][1644]=0.0000;
OTU_table[1][1645]=0.0000;
OTU_table[1][1646]=0.0000;
OTU_table[1][1647]=0.0000;
OTU_table[1][1648]=0.0000;
OTU_table[1][1649]=0.0000;
OTU_table[1][1650]=0.0000;
OTU_table[1][1651]=0.0000;
OTU_table[1][1652]=0.0000;
OTU_table[1][1653]=0.0000;
OTU_table[1][1654]=0.0000;
OTU_table[1][1655]=0.0000;
OTU_table[1][1656]=0.0000;
OTU_table[1][1657]=0.0000;
OTU_table[1][1658]=0.0000;
OTU_table[1][1659]=0.0000;
OTU_table[1][1660]=0.0000;
OTU_table[1][1661]=0.0000;
OTU_table[1][1662]=0.0000;
OTU_table[1][1663]=0.0000;
OTU_table[1][1664]=0.0000;
OTU_table[1][1665]=0.0000;
OTU_table[1][1666]=0.0000;
OTU_table[1][1667]=0.0000;
OTU_table[1][1668]=0.0000;
OTU_table[1][1669]=0.0000;
OTU_table[1][1670]=0.0000;
OTU_table[1][1671]=0.0000;
OTU_table[1][1672]=0.0000;
OTU_table[1][1673]=0.0000;
OTU_table[1][1674]=0.0000;
OTU_table[1][1675]=0.0000;
OTU_table[1][1676]=0.0000;
OTU_table[1][1677]=0.0000;
OTU_table[1][1678]=0.0000;
OTU_table[1][1679]=0.0000;
OTU_table[1][1680]=0.0000;
OTU_table[1][1681]=0.0000;
OTU_table[1][1682]=0.0000;
OTU_table[1][1683]=0.0000;
OTU_table[1][1684]=0.0000;
OTU_table[1][1685]=0.0000;
OTU_table[1][1686]=0.0000;
OTU_table[1][1687]=0.0000;
OTU_table[1][1688]=0.0000;
OTU_table[1][1689]=0.0000;
OTU_table[1][1690]=0.0000;
OTU_table[1][1691]=0.0000;
OTU_table[1][1692]=0.0000;
OTU_table[1][1693]=0.0000;
OTU_table[1][1694]=0.0000;
OTU_table[1][1695]=0.0000;
OTU_table[1][1696]=0.0000;
OTU_table[1][1697]=0.0000;
OTU_table[1][1698]=0.0000;
OTU_table[1][1699]=0.0000;
OTU_table[1][1700]=0.0000;
OTU_table[1][1701]=0.0000;
OTU_table[1][1702]=0.0000;
OTU_table[1][1703]=0.0000;
OTU_table[1][1704]=0.0000;
OTU_table[1][1705]=0.0000;
OTU_table[1][1706]=0.0000;
OTU_table[1][1707]=2.0000;
OTU_table[1][1708]=0.0000;
OTU_table[1][1709]=0.0000;
OTU_table[1][1710]=0.0000;
OTU_table[1][1711]=0.0000;
OTU_table[1][1712]=0.0000;
OTU_table[1][1713]=0.0000;
OTU_table[1][1714]=0.0000;
OTU_table[1][1715]=0.0000;
OTU_table[1][1716]=0.0000;
OTU_table[1][1717]=0.0000;
OTU_table[1][1718]=0.0000;
OTU_table[1][1719]=0.0000;
OTU_table[1][1720]=0.0000;
OTU_table[1][1721]=0.0000;
OTU_table[1][1722]=0.0000;
OTU_table[1][1723]=0.0000;
OTU_table[1][1724]=0.0000;
OTU_table[1][1725]=0.0000;
OTU_table[1][1726]=0.0000;
OTU_table[1][1727]=0.0000;
OTU_table[1][1728]=0.0000;
OTU_table[1][1729]=0.0000;
OTU_table[1][1730]=0.0000;
OTU_table[1][1731]=2.0000;
OTU_table[1][1732]=0.0000;
OTU_table[1][1733]=0.0000;
OTU_table[1][1734]=0.0000;
OTU_table[1][1735]=0.0000;
OTU_table[1][1736]=0.0000;
OTU_table[1][1737]=0.0000;
OTU_table[1][1738]=0.0000;
OTU_table[1][1739]=0.0000;
OTU_table[1][1740]=2.0000;
OTU_table[1][1741]=0.0000;
OTU_table[1][1742]=0.0000;
OTU_table[1][1743]=0.0000;
OTU_table[1][1744]=0.0000;
OTU_table[1][1745]=0.0000;
OTU_table[1][1746]=0.0000;
OTU_table[1][1747]=0.0000;
OTU_table[1][1748]=0.0000;
OTU_table[1][1749]=0.0000;
OTU_table[1][1750]=0.0000;
OTU_table[1][1751]=0.0000;
OTU_table[1][1752]=0.0000;
OTU_table[1][1753]=0.0000;
OTU_table[1][1754]=0.0000;
OTU_table[1][1755]=0.0000;
OTU_table[1][1756]=0.0000;
OTU_table[1][1757]=3.0000;
OTU_table[1][1758]=0.0000;
OTU_table[1][1759]=0.0000;
OTU_table[1][1760]=0.0000;
OTU_table[1][1761]=0.0000;
OTU_table[1][1762]=0.0000;
OTU_table[1][1763]=0.0000;
OTU_table[1][1764]=0.0000;
OTU_table[1][1765]=0.0000;
OTU_table[1][1766]=0.0000;
OTU_table[1][1767]=0.0000;
OTU_table[1][1768]=0.0000;
OTU_table[1][1769]=0.0000;
OTU_table[1][1770]=0.0000;
OTU_table[1][1771]=0.0000;
OTU_table[1][1772]=0.0000;
OTU_table[1][1773]=0.0000;
OTU_table[1][1774]=0.0000;
OTU_table[1][1775]=3.0000;
OTU_table[1][1776]=0.0000;
OTU_table[1][1777]=0.0000;
OTU_table[1][1778]=0.0000;
OTU_table[1][1779]=0.0000;
OTU_table[1][1780]=0.0000;
OTU_table[1][1781]=0.0000;
OTU_table[1][1782]=0.0000;
OTU_table[1][1783]=0.0000;
OTU_table[1][1784]=0.0000;
OTU_table[1][1785]=0.0000;
OTU_table[1][1786]=0.0000;
OTU_table[1][1787]=0.0000;
OTU_table[1][1788]=0.0000;
OTU_table[1][1789]=0.0000;
OTU_table[1][1790]=0.0000;
OTU_table[1][1791]=0.0000;
OTU_table[1][1792]=0.0000;
OTU_table[1][1793]=0.0000;
OTU_table[1][1794]=0.0000;
OTU_table[1][1795]=0.0000;
OTU_table[1][1796]=0.0000;
OTU_table[1][1797]=0.0000;
OTU_table[1][1798]=0.0000;
OTU_table[1][1799]=0.0000;
OTU_table[1][1800]=0.0000;
OTU_table[1][1801]=0.0000;
OTU_table[1][1802]=0.0000;
OTU_table[1][1803]=0.0000;
OTU_table[1][1804]=0.0000;
OTU_table[1][1805]=0.0000;
OTU_table[1][1806]=0.0000;
OTU_table[1][1807]=0.0000;
OTU_table[1][1808]=0.0000;
OTU_table[1][1809]=0.0000;
OTU_table[1][1810]=0.0000;
OTU_table[1][1811]=0.0000;
OTU_table[1][1812]=0.0000;
OTU_table[1][1813]=0.0000;
OTU_table[1][1814]=0.0000;
OTU_table[1][1815]=0.0000;
OTU_table[1][1816]=0.0000;
OTU_table[1][1817]=0.0000;
OTU_table[1][1818]=0.0000;
OTU_table[1][1819]=0.0000;
OTU_table[1][1820]=0.0000;
OTU_table[1][1821]=0.0000;
OTU_table[1][1822]=0.0000;
OTU_table[1][1823]=0.0000;
OTU_table[1][1824]=0.0000;
OTU_table[1][1825]=0.0000;
OTU_table[1][1826]=0.0000;
OTU_table[1][1827]=0.0000;
OTU_table[1][1828]=0.0000;
OTU_table[1][1829]=0.0000;
OTU_table[1][1830]=0.0000;
OTU_table[1][1831]=0.0000;
OTU_table[1][1832]=0.0000;
OTU_table[1][1833]=0.0000;
OTU_table[1][1834]=0.0000;
OTU_table[1][1835]=0.0000;
OTU_table[1][1836]=0.0000;
OTU_table[1][1837]=0.0000;
OTU_table[1][1838]=0.0000;
OTU_table[1][1839]=0.0000;
OTU_table[1][1840]=0.0000;
OTU_table[1][1841]=0.0000;
OTU_table[1][1842]=0.0000;
OTU_table[1][1843]=0.0000;
OTU_table[1][1844]=0.0000;
OTU_table[1][1845]=0.0000;
OTU_table[2][0]='A02';
OTU_table[2][1]=3706.0000;
OTU_table[2][2]=251.0000;
OTU_table[2][3]=438.0000;
OTU_table[2][4]=5691.0000;
OTU_table[2][5]=3.0000;
OTU_table[2][6]=1095.0000;
OTU_table[2][7]=6489.0000;
OTU_table[2][8]=850.0000;
OTU_table[2][9]=78.0000;
OTU_table[2][10]=3435.0000;
OTU_table[2][11]=700.0000;
OTU_table[2][12]=331.0000;
OTU_table[2][13]=51.0000;
OTU_table[2][14]=59.0000;
OTU_table[2][15]=1029.0000;
OTU_table[2][16]=2285.0000;
OTU_table[2][17]=1902.0000;
OTU_table[2][18]=0.0000;
OTU_table[2][19]=3915.0000;
OTU_table[2][20]=9.0000;
OTU_table[2][21]=524.0000;
OTU_table[2][22]=4.0000;
OTU_table[2][23]=594.0000;
OTU_table[2][24]=1950.0000;
OTU_table[2][25]=346.0000;
OTU_table[2][26]=0.0000;
OTU_table[2][27]=33.0000;
OTU_table[2][28]=22.0000;
OTU_table[2][29]=22.0000;
OTU_table[2][30]=939.0000;
OTU_table[2][31]=1030.0000;
OTU_table[2][32]=19.0000;
OTU_table[2][33]=41.0000;
OTU_table[2][34]=1186.0000;
OTU_table[2][35]=0.0000;
OTU_table[2][36]=0.0000;
OTU_table[2][37]=500.0000;
OTU_table[2][38]=15.0000;
OTU_table[2][39]=147.0000;
OTU_table[2][40]=0.0000;
OTU_table[2][41]=259.0000;
OTU_table[2][42]=549.0000;
OTU_table[2][43]=3.0000;
OTU_table[2][44]=8.0000;
OTU_table[2][45]=17.0000;
OTU_table[2][46]=8.0000;
OTU_table[2][47]=253.0000;
OTU_table[2][48]=294.0000;
OTU_table[2][49]=0.0000;
OTU_table[2][50]=36.0000;
OTU_table[2][51]=11.0000;
OTU_table[2][52]=0.0000;
OTU_table[2][53]=1718.0000;
OTU_table[2][54]=6.0000;
OTU_table[2][55]=0.0000;
OTU_table[2][56]=3.0000;
OTU_table[2][57]=1004.0000;
OTU_table[2][58]=0.0000;
OTU_table[2][59]=4.0000;
OTU_table[2][60]=2.0000;
OTU_table[2][61]=7.0000;
OTU_table[2][62]=5.0000;
OTU_table[2][63]=303.0000;
OTU_table[2][64]=0.0000;
OTU_table[2][65]=5.0000;
OTU_table[2][66]=0.0000;
OTU_table[2][67]=112.0000;
OTU_table[2][68]=94.0000;
OTU_table[2][69]=0.0000;
OTU_table[2][70]=2.0000;
OTU_table[2][71]=10.0000;
OTU_table[2][72]=0.0000;
OTU_table[2][73]=6.0000;
OTU_table[2][74]=49.0000;
OTU_table[2][75]=5.0000;
OTU_table[2][76]=3.0000;
OTU_table[2][77]=13.0000;
OTU_table[2][78]=0.0000;
OTU_table[2][79]=0.0000;
OTU_table[2][80]=0.0000;
OTU_table[2][81]=2.0000;
OTU_table[2][82]=3.0000;
OTU_table[2][83]=0.0000;
OTU_table[2][84]=4.0000;
OTU_table[2][85]=4.0000;
OTU_table[2][86]=0.0000;
OTU_table[2][87]=2.0000;
OTU_table[2][88]=0.0000;
OTU_table[2][89]=0.0000;
OTU_table[2][90]=16.0000;
OTU_table[2][91]=0.0000;
OTU_table[2][92]=0.0000;
OTU_table[2][93]=2.0000;
OTU_table[2][94]=0.0000;
OTU_table[2][95]=134.0000;
OTU_table[2][96]=0.0000;
OTU_table[2][97]=19.0000;
OTU_table[2][98]=0.0000;
OTU_table[2][99]=0.0000;
OTU_table[2][100]=2.0000;
OTU_table[2][101]=0.0000;
OTU_table[2][102]=3.0000;
OTU_table[2][103]=0.0000;
OTU_table[2][104]=0.0000;
OTU_table[2][105]=55.0000;
OTU_table[2][106]=5.0000;
OTU_table[2][107]=119.0000;
OTU_table[2][108]=0.0000;
OTU_table[2][109]=49.0000;
OTU_table[2][110]=45.0000;
OTU_table[2][111]=0.0000;
OTU_table[2][112]=0.0000;
OTU_table[2][113]=0.0000;
OTU_table[2][114]=2.0000;
OTU_table[2][115]=2.0000;
OTU_table[2][116]=0.0000;
OTU_table[2][117]=0.0000;
OTU_table[2][118]=5.0000;
OTU_table[2][119]=0.0000;
OTU_table[2][120]=3.0000;
OTU_table[2][121]=0.0000;
OTU_table[2][122]=0.0000;
OTU_table[2][123]=3.0000;
OTU_table[2][124]=0.0000;
OTU_table[2][125]=0.0000;
OTU_table[2][126]=0.0000;
OTU_table[2][127]=0.0000;
OTU_table[2][128]=0.0000;
OTU_table[2][129]=0.0000;
OTU_table[2][130]=0.0000;
OTU_table[2][131]=0.0000;
OTU_table[2][132]=0.0000;
OTU_table[2][133]=4.0000;
OTU_table[2][134]=0.0000;
OTU_table[2][135]=0.0000;
OTU_table[2][136]=0.0000;
OTU_table[2][137]=2.0000;
OTU_table[2][138]=32.0000;
OTU_table[2][139]=0.0000;
OTU_table[2][140]=2.0000;
OTU_table[2][141]=0.0000;
OTU_table[2][142]=0.0000;
OTU_table[2][143]=194.0000;
OTU_table[2][144]=0.0000;
OTU_table[2][145]=0.0000;
OTU_table[2][146]=0.0000;
OTU_table[2][147]=3.0000;
OTU_table[2][148]=0.0000;
OTU_table[2][149]=0.0000;
OTU_table[2][150]=0.0000;
OTU_table[2][151]=0.0000;
OTU_table[2][152]=7.0000;
OTU_table[2][153]=0.0000;
OTU_table[2][154]=3.0000;
OTU_table[2][155]=33.0000;
OTU_table[2][156]=0.0000;
OTU_table[2][157]=0.0000;
OTU_table[2][158]=0.0000;
OTU_table[2][159]=2.0000;
OTU_table[2][160]=142.0000;
OTU_table[2][161]=0.0000;
OTU_table[2][162]=2.0000;
OTU_table[2][163]=0.0000;
OTU_table[2][164]=0.0000;
OTU_table[2][165]=0.0000;
OTU_table[2][166]=0.0000;
OTU_table[2][167]=0.0000;
OTU_table[2][168]=0.0000;
OTU_table[2][169]=101.0000;
OTU_table[2][170]=2.0000;
OTU_table[2][171]=0.0000;
OTU_table[2][172]=2.0000;
OTU_table[2][173]=0.0000;
OTU_table[2][174]=0.0000;
OTU_table[2][175]=22.0000;
OTU_table[2][176]=0.0000;
OTU_table[2][177]=0.0000;
OTU_table[2][178]=0.0000;
OTU_table[2][179]=0.0000;
OTU_table[2][180]=0.0000;
OTU_table[2][181]=427.0000;
OTU_table[2][182]=0.0000;
OTU_table[2][183]=0.0000;
OTU_table[2][184]=0.0000;
OTU_table[2][185]=0.0000;
OTU_table[2][186]=0.0000;
OTU_table[2][187]=0.0000;
OTU_table[2][188]=0.0000;
OTU_table[2][189]=2.0000;
OTU_table[2][190]=2.0000;
OTU_table[2][191]=0.0000;
OTU_table[2][192]=14.0000;
OTU_table[2][193]=0.0000;
OTU_table[2][194]=0.0000;
OTU_table[2][195]=3.0000;
OTU_table[2][196]=0.0000;
OTU_table[2][197]=0.0000;
OTU_table[2][198]=0.0000;
OTU_table[2][199]=0.0000;
OTU_table[2][200]=3.0000;
OTU_table[2][201]=0.0000;
OTU_table[2][202]=0.0000;
OTU_table[2][203]=0.0000;
OTU_table[2][204]=0.0000;
OTU_table[2][205]=0.0000;
OTU_table[2][206]=6.0000;
OTU_table[2][207]=0.0000;
OTU_table[2][208]=0.0000;
OTU_table[2][209]=4.0000;
OTU_table[2][210]=2.0000;
OTU_table[2][211]=0.0000;
OTU_table[2][212]=0.0000;
OTU_table[2][213]=0.0000;
OTU_table[2][214]=0.0000;
OTU_table[2][215]=0.0000;
OTU_table[2][216]=2.0000;
OTU_table[2][217]=0.0000;
OTU_table[2][218]=0.0000;
OTU_table[2][219]=0.0000;
OTU_table[2][220]=0.0000;
OTU_table[2][221]=0.0000;
OTU_table[2][222]=0.0000;
OTU_table[2][223]=0.0000;
OTU_table[2][224]=0.0000;
OTU_table[2][225]=0.0000;
OTU_table[2][226]=0.0000;
OTU_table[2][227]=0.0000;
OTU_table[2][228]=0.0000;
OTU_table[2][229]=0.0000;
OTU_table[2][230]=0.0000;
OTU_table[2][231]=3.0000;
OTU_table[2][232]=2.0000;
OTU_table[2][233]=0.0000;
OTU_table[2][234]=0.0000;
OTU_table[2][235]=0.0000;
OTU_table[2][236]=0.0000;
OTU_table[2][237]=29.0000;
OTU_table[2][238]=0.0000;
OTU_table[2][239]=0.0000;
OTU_table[2][240]=2.0000;
OTU_table[2][241]=0.0000;
OTU_table[2][242]=0.0000;
OTU_table[2][243]=0.0000;
OTU_table[2][244]=0.0000;
OTU_table[2][245]=40.0000;
OTU_table[2][246]=0.0000;
OTU_table[2][247]=0.0000;
OTU_table[2][248]=3.0000;
OTU_table[2][249]=0.0000;
OTU_table[2][250]=0.0000;
OTU_table[2][251]=2.0000;
OTU_table[2][252]=0.0000;
OTU_table[2][253]=0.0000;
OTU_table[2][254]=0.0000;
OTU_table[2][255]=2.0000;
OTU_table[2][256]=0.0000;
OTU_table[2][257]=0.0000;
OTU_table[2][258]=16.0000;
OTU_table[2][259]=0.0000;
OTU_table[2][260]=0.0000;
OTU_table[2][261]=6.0000;
OTU_table[2][262]=0.0000;
OTU_table[2][263]=0.0000;
OTU_table[2][264]=0.0000;
OTU_table[2][265]=0.0000;
OTU_table[2][266]=0.0000;
OTU_table[2][267]=0.0000;
OTU_table[2][268]=0.0000;
OTU_table[2][269]=0.0000;
OTU_table[2][270]=0.0000;
OTU_table[2][271]=0.0000;
OTU_table[2][272]=0.0000;
OTU_table[2][273]=0.0000;
OTU_table[2][274]=0.0000;
OTU_table[2][275]=47.0000;
OTU_table[2][276]=0.0000;
OTU_table[2][277]=0.0000;
OTU_table[2][278]=0.0000;
OTU_table[2][279]=0.0000;
OTU_table[2][280]=2.0000;
OTU_table[2][281]=0.0000;
OTU_table[2][282]=0.0000;
OTU_table[2][283]=0.0000;
OTU_table[2][284]=0.0000;
OTU_table[2][285]=0.0000;
OTU_table[2][286]=0.0000;
OTU_table[2][287]=0.0000;
OTU_table[2][288]=0.0000;
OTU_table[2][289]=2.0000;
OTU_table[2][290]=0.0000;
OTU_table[2][291]=0.0000;
OTU_table[2][292]=0.0000;
OTU_table[2][293]=0.0000;
OTU_table[2][294]=0.0000;
OTU_table[2][295]=6.0000;
OTU_table[2][296]=0.0000;
OTU_table[2][297]=0.0000;
OTU_table[2][298]=0.0000;
OTU_table[2][299]=0.0000;
OTU_table[2][300]=0.0000;
OTU_table[2][301]=0.0000;
OTU_table[2][302]=0.0000;
OTU_table[2][303]=0.0000;
OTU_table[2][304]=0.0000;
OTU_table[2][305]=0.0000;
OTU_table[2][306]=0.0000;
OTU_table[2][307]=0.0000;
OTU_table[2][308]=0.0000;
OTU_table[2][309]=0.0000;
OTU_table[2][310]=0.0000;
OTU_table[2][311]=0.0000;
OTU_table[2][312]=3.0000;
OTU_table[2][313]=0.0000;
OTU_table[2][314]=0.0000;
OTU_table[2][315]=0.0000;
OTU_table[2][316]=12.0000;
OTU_table[2][317]=0.0000;
OTU_table[2][318]=0.0000;
OTU_table[2][319]=0.0000;
OTU_table[2][320]=0.0000;
OTU_table[2][321]=0.0000;
OTU_table[2][322]=0.0000;
OTU_table[2][323]=0.0000;
OTU_table[2][324]=0.0000;
OTU_table[2][325]=0.0000;
OTU_table[2][326]=3.0000;
OTU_table[2][327]=0.0000;
OTU_table[2][328]=0.0000;
OTU_table[2][329]=0.0000;
OTU_table[2][330]=0.0000;
OTU_table[2][331]=0.0000;
OTU_table[2][332]=0.0000;
OTU_table[2][333]=0.0000;
OTU_table[2][334]=0.0000;
OTU_table[2][335]=0.0000;
OTU_table[2][336]=0.0000;
OTU_table[2][337]=0.0000;
OTU_table[2][338]=0.0000;
OTU_table[2][339]=0.0000;
OTU_table[2][340]=0.0000;
OTU_table[2][341]=0.0000;
OTU_table[2][342]=0.0000;
OTU_table[2][343]=0.0000;
OTU_table[2][344]=0.0000;
OTU_table[2][345]=0.0000;
OTU_table[2][346]=0.0000;
OTU_table[2][347]=0.0000;
OTU_table[2][348]=0.0000;
OTU_table[2][349]=0.0000;
OTU_table[2][350]=0.0000;
OTU_table[2][351]=0.0000;
OTU_table[2][352]=0.0000;
OTU_table[2][353]=4.0000;
OTU_table[2][354]=0.0000;
OTU_table[2][355]=0.0000;
OTU_table[2][356]=0.0000;
OTU_table[2][357]=0.0000;
OTU_table[2][358]=0.0000;
OTU_table[2][359]=0.0000;
OTU_table[2][360]=0.0000;
OTU_table[2][361]=0.0000;
OTU_table[2][362]=0.0000;
OTU_table[2][363]=0.0000;
OTU_table[2][364]=0.0000;
OTU_table[2][365]=0.0000;
OTU_table[2][366]=0.0000;
OTU_table[2][367]=0.0000;
OTU_table[2][368]=0.0000;
OTU_table[2][369]=0.0000;
OTU_table[2][370]=0.0000;
OTU_table[2][371]=0.0000;
OTU_table[2][372]=0.0000;
OTU_table[2][373]=0.0000;
OTU_table[2][374]=0.0000;
OTU_table[2][375]=0.0000;
OTU_table[2][376]=0.0000;
OTU_table[2][377]=0.0000;
OTU_table[2][378]=0.0000;
OTU_table[2][379]=0.0000;
OTU_table[2][380]=0.0000;
OTU_table[2][381]=0.0000;
OTU_table[2][382]=0.0000;
OTU_table[2][383]=0.0000;
OTU_table[2][384]=0.0000;
OTU_table[2][385]=0.0000;
OTU_table[2][386]=0.0000;
OTU_table[2][387]=0.0000;
OTU_table[2][388]=0.0000;
OTU_table[2][389]=0.0000;
OTU_table[2][390]=0.0000;
OTU_table[2][391]=0.0000;
OTU_table[2][392]=0.0000;
OTU_table[2][393]=0.0000;
OTU_table[2][394]=0.0000;
OTU_table[2][395]=0.0000;
OTU_table[2][396]=0.0000;
OTU_table[2][397]=0.0000;
OTU_table[2][398]=0.0000;
OTU_table[2][399]=0.0000;
OTU_table[2][400]=0.0000;
OTU_table[2][401]=0.0000;
OTU_table[2][402]=0.0000;
OTU_table[2][403]=0.0000;
OTU_table[2][404]=0.0000;
OTU_table[2][405]=0.0000;
OTU_table[2][406]=0.0000;
OTU_table[2][407]=0.0000;
OTU_table[2][408]=0.0000;
OTU_table[2][409]=0.0000;
OTU_table[2][410]=0.0000;
OTU_table[2][411]=3.0000;
OTU_table[2][412]=0.0000;
OTU_table[2][413]=0.0000;
OTU_table[2][414]=0.0000;
OTU_table[2][415]=0.0000;
OTU_table[2][416]=0.0000;
OTU_table[2][417]=0.0000;
OTU_table[2][418]=0.0000;
OTU_table[2][419]=0.0000;
OTU_table[2][420]=0.0000;
OTU_table[2][421]=0.0000;
OTU_table[2][422]=0.0000;
OTU_table[2][423]=0.0000;
OTU_table[2][424]=0.0000;
OTU_table[2][425]=0.0000;
OTU_table[2][426]=0.0000;
OTU_table[2][427]=2.0000;
OTU_table[2][428]=0.0000;
OTU_table[2][429]=0.0000;
OTU_table[2][430]=0.0000;
OTU_table[2][431]=0.0000;
OTU_table[2][432]=0.0000;
OTU_table[2][433]=0.0000;
OTU_table[2][434]=0.0000;
OTU_table[2][435]=0.0000;
OTU_table[2][436]=0.0000;
OTU_table[2][437]=0.0000;
OTU_table[2][438]=0.0000;
OTU_table[2][439]=0.0000;
OTU_table[2][440]=0.0000;
OTU_table[2][441]=0.0000;
OTU_table[2][442]=0.0000;
OTU_table[2][443]=0.0000;
OTU_table[2][444]=0.0000;
OTU_table[2][445]=0.0000;
OTU_table[2][446]=0.0000;
OTU_table[2][447]=0.0000;
OTU_table[2][448]=0.0000;
OTU_table[2][449]=0.0000;
OTU_table[2][450]=0.0000;
OTU_table[2][451]=0.0000;
OTU_table[2][452]=0.0000;
OTU_table[2][453]=0.0000;
OTU_table[2][454]=0.0000;
OTU_table[2][455]=0.0000;
OTU_table[2][456]=0.0000;
OTU_table[2][457]=0.0000;
OTU_table[2][458]=0.0000;
OTU_table[2][459]=0.0000;
OTU_table[2][460]=0.0000;
OTU_table[2][461]=0.0000;
OTU_table[2][462]=0.0000;
OTU_table[2][463]=0.0000;
OTU_table[2][464]=0.0000;
OTU_table[2][465]=0.0000;
OTU_table[2][466]=0.0000;
OTU_table[2][467]=0.0000;
OTU_table[2][468]=0.0000;
OTU_table[2][469]=0.0000;
OTU_table[2][470]=0.0000;
OTU_table[2][471]=0.0000;
OTU_table[2][472]=0.0000;
OTU_table[2][473]=0.0000;
OTU_table[2][474]=0.0000;
OTU_table[2][475]=0.0000;
OTU_table[2][476]=0.0000;
OTU_table[2][477]=0.0000;
OTU_table[2][478]=0.0000;
OTU_table[2][479]=0.0000;
OTU_table[2][480]=0.0000;
OTU_table[2][481]=0.0000;
OTU_table[2][482]=0.0000;
OTU_table[2][483]=0.0000;
OTU_table[2][484]=0.0000;
OTU_table[2][485]=0.0000;
OTU_table[2][486]=0.0000;
OTU_table[2][487]=0.0000;
OTU_table[2][488]=0.0000;
OTU_table[2][489]=0.0000;
OTU_table[2][490]=0.0000;
OTU_table[2][491]=0.0000;
OTU_table[2][492]=0.0000;
OTU_table[2][493]=0.0000;
OTU_table[2][494]=0.0000;
OTU_table[2][495]=0.0000;
OTU_table[2][496]=0.0000;
OTU_table[2][497]=0.0000;
OTU_table[2][498]=0.0000;
OTU_table[2][499]=0.0000;
OTU_table[2][500]=0.0000;
OTU_table[2][501]=0.0000;
OTU_table[2][502]=0.0000;
OTU_table[2][503]=0.0000;
OTU_table[2][504]=0.0000;
OTU_table[2][505]=0.0000;
OTU_table[2][506]=0.0000;
OTU_table[2][507]=0.0000;
OTU_table[2][508]=0.0000;
OTU_table[2][509]=0.0000;
OTU_table[2][510]=0.0000;
OTU_table[2][511]=0.0000;
OTU_table[2][512]=0.0000;
OTU_table[2][513]=3.0000;
OTU_table[2][514]=0.0000;
OTU_table[2][515]=0.0000;
OTU_table[2][516]=0.0000;
OTU_table[2][517]=0.0000;
OTU_table[2][518]=0.0000;
OTU_table[2][519]=0.0000;
OTU_table[2][520]=0.0000;
OTU_table[2][521]=0.0000;
OTU_table[2][522]=0.0000;
OTU_table[2][523]=0.0000;
OTU_table[2][524]=0.0000;
OTU_table[2][525]=0.0000;
OTU_table[2][526]=0.0000;
OTU_table[2][527]=0.0000;
OTU_table[2][528]=0.0000;
OTU_table[2][529]=0.0000;
OTU_table[2][530]=0.0000;
OTU_table[2][531]=0.0000;
OTU_table[2][532]=0.0000;
OTU_table[2][533]=0.0000;
OTU_table[2][534]=0.0000;
OTU_table[2][535]=0.0000;
OTU_table[2][536]=0.0000;
OTU_table[2][537]=0.0000;
OTU_table[2][538]=0.0000;
OTU_table[2][539]=0.0000;
OTU_table[2][540]=0.0000;
OTU_table[2][541]=0.0000;
OTU_table[2][542]=0.0000;
OTU_table[2][543]=0.0000;
OTU_table[2][544]=0.0000;
OTU_table[2][545]=0.0000;
OTU_table[2][546]=0.0000;
OTU_table[2][547]=0.0000;
OTU_table[2][548]=0.0000;
OTU_table[2][549]=0.0000;
OTU_table[2][550]=0.0000;
OTU_table[2][551]=0.0000;
OTU_table[2][552]=0.0000;
OTU_table[2][553]=0.0000;
OTU_table[2][554]=0.0000;
OTU_table[2][555]=0.0000;
OTU_table[2][556]=0.0000;
OTU_table[2][557]=0.0000;
OTU_table[2][558]=0.0000;
OTU_table[2][559]=0.0000;
OTU_table[2][560]=0.0000;
OTU_table[2][561]=0.0000;
OTU_table[2][562]=0.0000;
OTU_table[2][563]=2.0000;
OTU_table[2][564]=0.0000;
OTU_table[2][565]=19.0000;
OTU_table[2][566]=0.0000;
OTU_table[2][567]=0.0000;
OTU_table[2][568]=0.0000;
OTU_table[2][569]=0.0000;
OTU_table[2][570]=0.0000;
OTU_table[2][571]=0.0000;
OTU_table[2][572]=0.0000;
OTU_table[2][573]=0.0000;
OTU_table[2][574]=0.0000;
OTU_table[2][575]=0.0000;
OTU_table[2][576]=0.0000;
OTU_table[2][577]=0.0000;
OTU_table[2][578]=0.0000;
OTU_table[2][579]=0.0000;
OTU_table[2][580]=0.0000;
OTU_table[2][581]=0.0000;
OTU_table[2][582]=0.0000;
OTU_table[2][583]=0.0000;
OTU_table[2][584]=0.0000;
OTU_table[2][585]=0.0000;
OTU_table[2][586]=0.0000;
OTU_table[2][587]=0.0000;
OTU_table[2][588]=0.0000;
OTU_table[2][589]=0.0000;
OTU_table[2][590]=0.0000;
OTU_table[2][591]=0.0000;
OTU_table[2][592]=0.0000;
OTU_table[2][593]=0.0000;
OTU_table[2][594]=0.0000;
OTU_table[2][595]=0.0000;
OTU_table[2][596]=0.0000;
OTU_table[2][597]=0.0000;
OTU_table[2][598]=0.0000;
OTU_table[2][599]=0.0000;
OTU_table[2][600]=0.0000;
OTU_table[2][601]=0.0000;
OTU_table[2][602]=0.0000;
OTU_table[2][603]=0.0000;
OTU_table[2][604]=0.0000;
OTU_table[2][605]=0.0000;
OTU_table[2][606]=0.0000;
OTU_table[2][607]=0.0000;
OTU_table[2][608]=0.0000;
OTU_table[2][609]=0.0000;
OTU_table[2][610]=0.0000;
OTU_table[2][611]=0.0000;
OTU_table[2][612]=0.0000;
OTU_table[2][613]=0.0000;
OTU_table[2][614]=0.0000;
OTU_table[2][615]=0.0000;
OTU_table[2][616]=0.0000;
OTU_table[2][617]=0.0000;
OTU_table[2][618]=0.0000;
OTU_table[2][619]=0.0000;
OTU_table[2][620]=0.0000;
OTU_table[2][621]=0.0000;
OTU_table[2][622]=0.0000;
OTU_table[2][623]=0.0000;
OTU_table[2][624]=0.0000;
OTU_table[2][625]=0.0000;
OTU_table[2][626]=0.0000;
OTU_table[2][627]=0.0000;
OTU_table[2][628]=0.0000;
OTU_table[2][629]=0.0000;
OTU_table[2][630]=0.0000;
OTU_table[2][631]=0.0000;
OTU_table[2][632]=0.0000;
OTU_table[2][633]=0.0000;
OTU_table[2][634]=0.0000;
OTU_table[2][635]=0.0000;
OTU_table[2][636]=0.0000;
OTU_table[2][637]=0.0000;
OTU_table[2][638]=0.0000;
OTU_table[2][639]=0.0000;
OTU_table[2][640]=0.0000;
OTU_table[2][641]=0.0000;
OTU_table[2][642]=0.0000;
OTU_table[2][643]=0.0000;
OTU_table[2][644]=0.0000;
OTU_table[2][645]=0.0000;
OTU_table[2][646]=0.0000;
OTU_table[2][647]=6.0000;
OTU_table[2][648]=0.0000;
OTU_table[2][649]=0.0000;
OTU_table[2][650]=0.0000;
OTU_table[2][651]=0.0000;
OTU_table[2][652]=0.0000;
OTU_table[2][653]=0.0000;
OTU_table[2][654]=0.0000;
OTU_table[2][655]=0.0000;
OTU_table[2][656]=0.0000;
OTU_table[2][657]=0.0000;
OTU_table[2][658]=0.0000;
OTU_table[2][659]=0.0000;
OTU_table[2][660]=0.0000;
OTU_table[2][661]=0.0000;
OTU_table[2][662]=0.0000;
OTU_table[2][663]=0.0000;
OTU_table[2][664]=0.0000;
OTU_table[2][665]=0.0000;
OTU_table[2][666]=0.0000;
OTU_table[2][667]=0.0000;
OTU_table[2][668]=0.0000;
OTU_table[2][669]=0.0000;
OTU_table[2][670]=0.0000;
OTU_table[2][671]=0.0000;
OTU_table[2][672]=0.0000;
OTU_table[2][673]=0.0000;
OTU_table[2][674]=0.0000;
OTU_table[2][675]=0.0000;
OTU_table[2][676]=0.0000;
OTU_table[2][677]=0.0000;
OTU_table[2][678]=0.0000;
OTU_table[2][679]=0.0000;
OTU_table[2][680]=0.0000;
OTU_table[2][681]=0.0000;
OTU_table[2][682]=0.0000;
OTU_table[2][683]=0.0000;
OTU_table[2][684]=0.0000;
OTU_table[2][685]=0.0000;
OTU_table[2][686]=0.0000;
OTU_table[2][687]=0.0000;
OTU_table[2][688]=0.0000;
OTU_table[2][689]=0.0000;
OTU_table[2][690]=0.0000;
OTU_table[2][691]=0.0000;
OTU_table[2][692]=0.0000;
OTU_table[2][693]=0.0000;
OTU_table[2][694]=0.0000;
OTU_table[2][695]=0.0000;
OTU_table[2][696]=0.0000;
OTU_table[2][697]=0.0000;
OTU_table[2][698]=0.0000;
OTU_table[2][699]=0.0000;
OTU_table[2][700]=0.0000;
OTU_table[2][701]=0.0000;
OTU_table[2][702]=0.0000;
OTU_table[2][703]=0.0000;
OTU_table[2][704]=0.0000;
OTU_table[2][705]=0.0000;
OTU_table[2][706]=0.0000;
OTU_table[2][707]=0.0000;
OTU_table[2][708]=0.0000;
OTU_table[2][709]=0.0000;
OTU_table[2][710]=0.0000;
OTU_table[2][711]=0.0000;
OTU_table[2][712]=0.0000;
OTU_table[2][713]=0.0000;
OTU_table[2][714]=0.0000;
OTU_table[2][715]=0.0000;
OTU_table[2][716]=0.0000;
OTU_table[2][717]=0.0000;
OTU_table[2][718]=0.0000;
OTU_table[2][719]=0.0000;
OTU_table[2][720]=0.0000;
OTU_table[2][721]=0.0000;
OTU_table[2][722]=0.0000;
OTU_table[2][723]=0.0000;
OTU_table[2][724]=0.0000;
OTU_table[2][725]=0.0000;
OTU_table[2][726]=0.0000;
OTU_table[2][727]=0.0000;
OTU_table[2][728]=0.0000;
OTU_table[2][729]=0.0000;
OTU_table[2][730]=0.0000;
OTU_table[2][731]=0.0000;
OTU_table[2][732]=0.0000;
OTU_table[2][733]=0.0000;
OTU_table[2][734]=0.0000;
OTU_table[2][735]=0.0000;
OTU_table[2][736]=0.0000;
OTU_table[2][737]=0.0000;
OTU_table[2][738]=0.0000;
OTU_table[2][739]=0.0000;
OTU_table[2][740]=0.0000;
OTU_table[2][741]=0.0000;
OTU_table[2][742]=0.0000;
OTU_table[2][743]=0.0000;
OTU_table[2][744]=0.0000;
OTU_table[2][745]=0.0000;
OTU_table[2][746]=0.0000;
OTU_table[2][747]=0.0000;
OTU_table[2][748]=0.0000;
OTU_table[2][749]=0.0000;
OTU_table[2][750]=0.0000;
OTU_table[2][751]=0.0000;
OTU_table[2][752]=2.0000;
OTU_table[2][753]=0.0000;
OTU_table[2][754]=0.0000;
OTU_table[2][755]=0.0000;
OTU_table[2][756]=0.0000;
OTU_table[2][757]=0.0000;
OTU_table[2][758]=0.0000;
OTU_table[2][759]=0.0000;
OTU_table[2][760]=0.0000;
OTU_table[2][761]=0.0000;
OTU_table[2][762]=0.0000;
OTU_table[2][763]=0.0000;
OTU_table[2][764]=0.0000;
OTU_table[2][765]=2.0000;
OTU_table[2][766]=0.0000;
OTU_table[2][767]=0.0000;
OTU_table[2][768]=3.0000;
OTU_table[2][769]=0.0000;
OTU_table[2][770]=0.0000;
OTU_table[2][771]=0.0000;
OTU_table[2][772]=0.0000;
OTU_table[2][773]=0.0000;
OTU_table[2][774]=0.0000;
OTU_table[2][775]=0.0000;
OTU_table[2][776]=0.0000;
OTU_table[2][777]=0.0000;
OTU_table[2][778]=0.0000;
OTU_table[2][779]=0.0000;
OTU_table[2][780]=0.0000;
OTU_table[2][781]=0.0000;
OTU_table[2][782]=0.0000;
OTU_table[2][783]=0.0000;
OTU_table[2][784]=0.0000;
OTU_table[2][785]=0.0000;
OTU_table[2][786]=0.0000;
OTU_table[2][787]=0.0000;
OTU_table[2][788]=0.0000;
OTU_table[2][789]=0.0000;
OTU_table[2][790]=0.0000;
OTU_table[2][791]=0.0000;
OTU_table[2][792]=0.0000;
OTU_table[2][793]=0.0000;
OTU_table[2][794]=0.0000;
OTU_table[2][795]=0.0000;
OTU_table[2][796]=0.0000;
OTU_table[2][797]=0.0000;
OTU_table[2][798]=0.0000;
OTU_table[2][799]=0.0000;
OTU_table[2][800]=0.0000;
OTU_table[2][801]=42.0000;
OTU_table[2][802]=0.0000;
OTU_table[2][803]=0.0000;
OTU_table[2][804]=0.0000;
OTU_table[2][805]=0.0000;
OTU_table[2][806]=0.0000;
OTU_table[2][807]=0.0000;
OTU_table[2][808]=0.0000;
OTU_table[2][809]=0.0000;
OTU_table[2][810]=0.0000;
OTU_table[2][811]=0.0000;
OTU_table[2][812]=0.0000;
OTU_table[2][813]=2.0000;
OTU_table[2][814]=0.0000;
OTU_table[2][815]=0.0000;
OTU_table[2][816]=0.0000;
OTU_table[2][817]=0.0000;
OTU_table[2][818]=0.0000;
OTU_table[2][819]=0.0000;
OTU_table[2][820]=0.0000;
OTU_table[2][821]=0.0000;
OTU_table[2][822]=0.0000;
OTU_table[2][823]=0.0000;
OTU_table[2][824]=0.0000;
OTU_table[2][825]=0.0000;
OTU_table[2][826]=0.0000;
OTU_table[2][827]=0.0000;
OTU_table[2][828]=0.0000;
OTU_table[2][829]=0.0000;
OTU_table[2][830]=0.0000;
OTU_table[2][831]=0.0000;
OTU_table[2][832]=0.0000;
OTU_table[2][833]=0.0000;
OTU_table[2][834]=0.0000;
OTU_table[2][835]=0.0000;
OTU_table[2][836]=0.0000;
OTU_table[2][837]=0.0000;
OTU_table[2][838]=0.0000;
OTU_table[2][839]=0.0000;
OTU_table[2][840]=0.0000;
OTU_table[2][841]=0.0000;
OTU_table[2][842]=0.0000;
OTU_table[2][843]=0.0000;
OTU_table[2][844]=0.0000;
OTU_table[2][845]=0.0000;
OTU_table[2][846]=0.0000;
OTU_table[2][847]=0.0000;
OTU_table[2][848]=0.0000;
OTU_table[2][849]=22.0000;
OTU_table[2][850]=0.0000;
OTU_table[2][851]=0.0000;
OTU_table[2][852]=0.0000;
OTU_table[2][853]=0.0000;
OTU_table[2][854]=0.0000;
OTU_table[2][855]=0.0000;
OTU_table[2][856]=0.0000;
OTU_table[2][857]=0.0000;
OTU_table[2][858]=0.0000;
OTU_table[2][859]=0.0000;
OTU_table[2][860]=0.0000;
OTU_table[2][861]=0.0000;
OTU_table[2][862]=0.0000;
OTU_table[2][863]=0.0000;
OTU_table[2][864]=0.0000;
OTU_table[2][865]=0.0000;
OTU_table[2][866]=0.0000;
OTU_table[2][867]=0.0000;
OTU_table[2][868]=0.0000;
OTU_table[2][869]=0.0000;
OTU_table[2][870]=0.0000;
OTU_table[2][871]=0.0000;
OTU_table[2][872]=0.0000;
OTU_table[2][873]=0.0000;
OTU_table[2][874]=0.0000;
OTU_table[2][875]=0.0000;
OTU_table[2][876]=0.0000;
OTU_table[2][877]=0.0000;
OTU_table[2][878]=0.0000;
OTU_table[2][879]=0.0000;
OTU_table[2][880]=0.0000;
OTU_table[2][881]=0.0000;
OTU_table[2][882]=0.0000;
OTU_table[2][883]=0.0000;
OTU_table[2][884]=0.0000;
OTU_table[2][885]=0.0000;
OTU_table[2][886]=0.0000;
OTU_table[2][887]=0.0000;
OTU_table[2][888]=0.0000;
OTU_table[2][889]=0.0000;
OTU_table[2][890]=0.0000;
OTU_table[2][891]=0.0000;
OTU_table[2][892]=0.0000;
OTU_table[2][893]=0.0000;
OTU_table[2][894]=0.0000;
OTU_table[2][895]=0.0000;
OTU_table[2][896]=0.0000;
OTU_table[2][897]=0.0000;
OTU_table[2][898]=0.0000;
OTU_table[2][899]=0.0000;
OTU_table[2][900]=0.0000;
OTU_table[2][901]=0.0000;
OTU_table[2][902]=0.0000;
OTU_table[2][903]=0.0000;
OTU_table[2][904]=0.0000;
OTU_table[2][905]=0.0000;
OTU_table[2][906]=0.0000;
OTU_table[2][907]=2.0000;
OTU_table[2][908]=0.0000;
OTU_table[2][909]=0.0000;
OTU_table[2][910]=0.0000;
OTU_table[2][911]=2.0000;
OTU_table[2][912]=0.0000;
OTU_table[2][913]=0.0000;
OTU_table[2][914]=0.0000;
OTU_table[2][915]=0.0000;
OTU_table[2][916]=0.0000;
OTU_table[2][917]=0.0000;
OTU_table[2][918]=0.0000;
OTU_table[2][919]=0.0000;
OTU_table[2][920]=0.0000;
OTU_table[2][921]=0.0000;
OTU_table[2][922]=0.0000;
OTU_table[2][923]=0.0000;
OTU_table[2][924]=0.0000;
OTU_table[2][925]=0.0000;
OTU_table[2][926]=0.0000;
OTU_table[2][927]=0.0000;
OTU_table[2][928]=0.0000;
OTU_table[2][929]=0.0000;
OTU_table[2][930]=0.0000;
OTU_table[2][931]=0.0000;
OTU_table[2][932]=0.0000;
OTU_table[2][933]=0.0000;
OTU_table[2][934]=0.0000;
OTU_table[2][935]=0.0000;
OTU_table[2][936]=0.0000;
OTU_table[2][937]=0.0000;
OTU_table[2][938]=0.0000;
OTU_table[2][939]=0.0000;
OTU_table[2][940]=0.0000;
OTU_table[2][941]=0.0000;
OTU_table[2][942]=0.0000;
OTU_table[2][943]=0.0000;
OTU_table[2][944]=0.0000;
OTU_table[2][945]=0.0000;
OTU_table[2][946]=0.0000;
OTU_table[2][947]=0.0000;
OTU_table[2][948]=0.0000;
OTU_table[2][949]=0.0000;
OTU_table[2][950]=0.0000;
OTU_table[2][951]=0.0000;
OTU_table[2][952]=0.0000;
OTU_table[2][953]=0.0000;
OTU_table[2][954]=0.0000;
OTU_table[2][955]=0.0000;
OTU_table[2][956]=0.0000;
OTU_table[2][957]=0.0000;
OTU_table[2][958]=0.0000;
OTU_table[2][959]=0.0000;
OTU_table[2][960]=0.0000;
OTU_table[2][961]=0.0000;
OTU_table[2][962]=0.0000;
OTU_table[2][963]=8.0000;
OTU_table[2][964]=0.0000;
OTU_table[2][965]=0.0000;
OTU_table[2][966]=0.0000;
OTU_table[2][967]=0.0000;
OTU_table[2][968]=0.0000;
OTU_table[2][969]=0.0000;
OTU_table[2][970]=0.0000;
OTU_table[2][971]=0.0000;
OTU_table[2][972]=0.0000;
OTU_table[2][973]=0.0000;
OTU_table[2][974]=0.0000;
OTU_table[2][975]=0.0000;
OTU_table[2][976]=0.0000;
OTU_table[2][977]=0.0000;
OTU_table[2][978]=0.0000;
OTU_table[2][979]=0.0000;
OTU_table[2][980]=0.0000;
OTU_table[2][981]=0.0000;
OTU_table[2][982]=0.0000;
OTU_table[2][983]=0.0000;
OTU_table[2][984]=0.0000;
OTU_table[2][985]=0.0000;
OTU_table[2][986]=0.0000;
OTU_table[2][987]=0.0000;
OTU_table[2][988]=0.0000;
OTU_table[2][989]=0.0000;
OTU_table[2][990]=0.0000;
OTU_table[2][991]=0.0000;
OTU_table[2][992]=0.0000;
OTU_table[2][993]=0.0000;
OTU_table[2][994]=0.0000;
OTU_table[2][995]=0.0000;
OTU_table[2][996]=0.0000;
OTU_table[2][997]=0.0000;
OTU_table[2][998]=0.0000;
OTU_table[2][999]=0.0000;
OTU_table[2][1000]=0.0000;
OTU_table[2][1001]=0.0000;
OTU_table[2][1002]=0.0000;
OTU_table[2][1003]=0.0000;
OTU_table[2][1004]=0.0000;
OTU_table[2][1005]=0.0000;
OTU_table[2][1006]=0.0000;
OTU_table[2][1007]=0.0000;
OTU_table[2][1008]=0.0000;
OTU_table[2][1009]=0.0000;
OTU_table[2][1010]=0.0000;
OTU_table[2][1011]=0.0000;
OTU_table[2][1012]=0.0000;
OTU_table[2][1013]=0.0000;
OTU_table[2][1014]=0.0000;
OTU_table[2][1015]=0.0000;
OTU_table[2][1016]=0.0000;
OTU_table[2][1017]=0.0000;
OTU_table[2][1018]=0.0000;
OTU_table[2][1019]=0.0000;
OTU_table[2][1020]=0.0000;
OTU_table[2][1021]=0.0000;
OTU_table[2][1022]=0.0000;
OTU_table[2][1023]=0.0000;
OTU_table[2][1024]=0.0000;
OTU_table[2][1025]=0.0000;
OTU_table[2][1026]=0.0000;
OTU_table[2][1027]=0.0000;
OTU_table[2][1028]=0.0000;
OTU_table[2][1029]=0.0000;
OTU_table[2][1030]=2.0000;
OTU_table[2][1031]=0.0000;
OTU_table[2][1032]=0.0000;
OTU_table[2][1033]=0.0000;
OTU_table[2][1034]=0.0000;
OTU_table[2][1035]=0.0000;
OTU_table[2][1036]=0.0000;
OTU_table[2][1037]=0.0000;
OTU_table[2][1038]=0.0000;
OTU_table[2][1039]=0.0000;
OTU_table[2][1040]=0.0000;
OTU_table[2][1041]=0.0000;
OTU_table[2][1042]=0.0000;
OTU_table[2][1043]=0.0000;
OTU_table[2][1044]=0.0000;
OTU_table[2][1045]=0.0000;
OTU_table[2][1046]=0.0000;
OTU_table[2][1047]=0.0000;
OTU_table[2][1048]=0.0000;
OTU_table[2][1049]=0.0000;
OTU_table[2][1050]=0.0000;
OTU_table[2][1051]=0.0000;
OTU_table[2][1052]=0.0000;
OTU_table[2][1053]=0.0000;
OTU_table[2][1054]=0.0000;
OTU_table[2][1055]=0.0000;
OTU_table[2][1056]=0.0000;
OTU_table[2][1057]=0.0000;
OTU_table[2][1058]=0.0000;
OTU_table[2][1059]=0.0000;
OTU_table[2][1060]=0.0000;
OTU_table[2][1061]=0.0000;
OTU_table[2][1062]=0.0000;
OTU_table[2][1063]=0.0000;
OTU_table[2][1064]=0.0000;
OTU_table[2][1065]=0.0000;
OTU_table[2][1066]=0.0000;
OTU_table[2][1067]=0.0000;
OTU_table[2][1068]=0.0000;
OTU_table[2][1069]=0.0000;
OTU_table[2][1070]=0.0000;
OTU_table[2][1071]=0.0000;
OTU_table[2][1072]=0.0000;
OTU_table[2][1073]=0.0000;
OTU_table[2][1074]=0.0000;
OTU_table[2][1075]=0.0000;
OTU_table[2][1076]=0.0000;
OTU_table[2][1077]=0.0000;
OTU_table[2][1078]=0.0000;
OTU_table[2][1079]=0.0000;
OTU_table[2][1080]=0.0000;
OTU_table[2][1081]=0.0000;
OTU_table[2][1082]=0.0000;
OTU_table[2][1083]=0.0000;
OTU_table[2][1084]=0.0000;
OTU_table[2][1085]=0.0000;
OTU_table[2][1086]=0.0000;
OTU_table[2][1087]=0.0000;
OTU_table[2][1088]=0.0000;
OTU_table[2][1089]=0.0000;
OTU_table[2][1090]=0.0000;
OTU_table[2][1091]=0.0000;
OTU_table[2][1092]=0.0000;
OTU_table[2][1093]=0.0000;
OTU_table[2][1094]=0.0000;
OTU_table[2][1095]=0.0000;
OTU_table[2][1096]=0.0000;
OTU_table[2][1097]=0.0000;
OTU_table[2][1098]=0.0000;
OTU_table[2][1099]=0.0000;
OTU_table[2][1100]=0.0000;
OTU_table[2][1101]=0.0000;
OTU_table[2][1102]=0.0000;
OTU_table[2][1103]=0.0000;
OTU_table[2][1104]=0.0000;
OTU_table[2][1105]=0.0000;
OTU_table[2][1106]=0.0000;
OTU_table[2][1107]=0.0000;
OTU_table[2][1108]=0.0000;
OTU_table[2][1109]=0.0000;
OTU_table[2][1110]=0.0000;
OTU_table[2][1111]=0.0000;
OTU_table[2][1112]=0.0000;
OTU_table[2][1113]=0.0000;
OTU_table[2][1114]=0.0000;
OTU_table[2][1115]=0.0000;
OTU_table[2][1116]=0.0000;
OTU_table[2][1117]=0.0000;
OTU_table[2][1118]=0.0000;
OTU_table[2][1119]=0.0000;
OTU_table[2][1120]=0.0000;
OTU_table[2][1121]=0.0000;
OTU_table[2][1122]=0.0000;
OTU_table[2][1123]=0.0000;
OTU_table[2][1124]=0.0000;
OTU_table[2][1125]=0.0000;
OTU_table[2][1126]=0.0000;
OTU_table[2][1127]=0.0000;
OTU_table[2][1128]=0.0000;
OTU_table[2][1129]=0.0000;
OTU_table[2][1130]=0.0000;
OTU_table[2][1131]=0.0000;
OTU_table[2][1132]=0.0000;
OTU_table[2][1133]=0.0000;
OTU_table[2][1134]=7.0000;
OTU_table[2][1135]=0.0000;
OTU_table[2][1136]=0.0000;
OTU_table[2][1137]=0.0000;
OTU_table[2][1138]=0.0000;
OTU_table[2][1139]=0.0000;
OTU_table[2][1140]=0.0000;
OTU_table[2][1141]=0.0000;
OTU_table[2][1142]=0.0000;
OTU_table[2][1143]=0.0000;
OTU_table[2][1144]=0.0000;
OTU_table[2][1145]=0.0000;
OTU_table[2][1146]=0.0000;
OTU_table[2][1147]=0.0000;
OTU_table[2][1148]=0.0000;
OTU_table[2][1149]=0.0000;
OTU_table[2][1150]=0.0000;
OTU_table[2][1151]=0.0000;
OTU_table[2][1152]=0.0000;
OTU_table[2][1153]=0.0000;
OTU_table[2][1154]=0.0000;
OTU_table[2][1155]=0.0000;
OTU_table[2][1156]=0.0000;
OTU_table[2][1157]=0.0000;
OTU_table[2][1158]=0.0000;
OTU_table[2][1159]=0.0000;
OTU_table[2][1160]=0.0000;
OTU_table[2][1161]=0.0000;
OTU_table[2][1162]=0.0000;
OTU_table[2][1163]=0.0000;
OTU_table[2][1164]=0.0000;
OTU_table[2][1165]=0.0000;
OTU_table[2][1166]=0.0000;
OTU_table[2][1167]=0.0000;
OTU_table[2][1168]=0.0000;
OTU_table[2][1169]=0.0000;
OTU_table[2][1170]=0.0000;
OTU_table[2][1171]=0.0000;
OTU_table[2][1172]=0.0000;
OTU_table[2][1173]=0.0000;
OTU_table[2][1174]=0.0000;
OTU_table[2][1175]=0.0000;
OTU_table[2][1176]=0.0000;
OTU_table[2][1177]=0.0000;
OTU_table[2][1178]=0.0000;
OTU_table[2][1179]=0.0000;
OTU_table[2][1180]=0.0000;
OTU_table[2][1181]=0.0000;
OTU_table[2][1182]=0.0000;
OTU_table[2][1183]=0.0000;
OTU_table[2][1184]=0.0000;
OTU_table[2][1185]=0.0000;
OTU_table[2][1186]=0.0000;
OTU_table[2][1187]=0.0000;
OTU_table[2][1188]=0.0000;
OTU_table[2][1189]=0.0000;
OTU_table[2][1190]=0.0000;
OTU_table[2][1191]=0.0000;
OTU_table[2][1192]=0.0000;
OTU_table[2][1193]=0.0000;
OTU_table[2][1194]=0.0000;
OTU_table[2][1195]=0.0000;
OTU_table[2][1196]=0.0000;
OTU_table[2][1197]=0.0000;
OTU_table[2][1198]=0.0000;
OTU_table[2][1199]=0.0000;
OTU_table[2][1200]=0.0000;
OTU_table[2][1201]=0.0000;
OTU_table[2][1202]=0.0000;
OTU_table[2][1203]=0.0000;
OTU_table[2][1204]=0.0000;
OTU_table[2][1205]=0.0000;
OTU_table[2][1206]=0.0000;
OTU_table[2][1207]=0.0000;
OTU_table[2][1208]=0.0000;
OTU_table[2][1209]=0.0000;
OTU_table[2][1210]=0.0000;
OTU_table[2][1211]=0.0000;
OTU_table[2][1212]=0.0000;
OTU_table[2][1213]=0.0000;
OTU_table[2][1214]=0.0000;
OTU_table[2][1215]=0.0000;
OTU_table[2][1216]=0.0000;
OTU_table[2][1217]=0.0000;
OTU_table[2][1218]=0.0000;
OTU_table[2][1219]=0.0000;
OTU_table[2][1220]=0.0000;
OTU_table[2][1221]=0.0000;
OTU_table[2][1222]=0.0000;
OTU_table[2][1223]=0.0000;
OTU_table[2][1224]=0.0000;
OTU_table[2][1225]=0.0000;
OTU_table[2][1226]=0.0000;
OTU_table[2][1227]=0.0000;
OTU_table[2][1228]=0.0000;
OTU_table[2][1229]=0.0000;
OTU_table[2][1230]=0.0000;
OTU_table[2][1231]=0.0000;
OTU_table[2][1232]=0.0000;
OTU_table[2][1233]=0.0000;
OTU_table[2][1234]=0.0000;
OTU_table[2][1235]=0.0000;
OTU_table[2][1236]=0.0000;
OTU_table[2][1237]=0.0000;
OTU_table[2][1238]=0.0000;
OTU_table[2][1239]=0.0000;
OTU_table[2][1240]=0.0000;
OTU_table[2][1241]=0.0000;
OTU_table[2][1242]=0.0000;
OTU_table[2][1243]=0.0000;
OTU_table[2][1244]=0.0000;
OTU_table[2][1245]=0.0000;
OTU_table[2][1246]=0.0000;
OTU_table[2][1247]=0.0000;
OTU_table[2][1248]=0.0000;
OTU_table[2][1249]=0.0000;
OTU_table[2][1250]=0.0000;
OTU_table[2][1251]=0.0000;
OTU_table[2][1252]=0.0000;
OTU_table[2][1253]=0.0000;
OTU_table[2][1254]=0.0000;
OTU_table[2][1255]=0.0000;
OTU_table[2][1256]=0.0000;
OTU_table[2][1257]=0.0000;
OTU_table[2][1258]=0.0000;
OTU_table[2][1259]=0.0000;
OTU_table[2][1260]=0.0000;
OTU_table[2][1261]=0.0000;
OTU_table[2][1262]=0.0000;
OTU_table[2][1263]=0.0000;
OTU_table[2][1264]=0.0000;
OTU_table[2][1265]=0.0000;
OTU_table[2][1266]=0.0000;
OTU_table[2][1267]=2.0000;
OTU_table[2][1268]=0.0000;
OTU_table[2][1269]=0.0000;
OTU_table[2][1270]=0.0000;
OTU_table[2][1271]=0.0000;
OTU_table[2][1272]=0.0000;
OTU_table[2][1273]=0.0000;
OTU_table[2][1274]=0.0000;
OTU_table[2][1275]=0.0000;
OTU_table[2][1276]=0.0000;
OTU_table[2][1277]=0.0000;
OTU_table[2][1278]=0.0000;
OTU_table[2][1279]=0.0000;
OTU_table[2][1280]=0.0000;
OTU_table[2][1281]=0.0000;
OTU_table[2][1282]=0.0000;
OTU_table[2][1283]=0.0000;
OTU_table[2][1284]=0.0000;
OTU_table[2][1285]=0.0000;
OTU_table[2][1286]=0.0000;
OTU_table[2][1287]=0.0000;
OTU_table[2][1288]=0.0000;
OTU_table[2][1289]=0.0000;
OTU_table[2][1290]=0.0000;
OTU_table[2][1291]=0.0000;
OTU_table[2][1292]=0.0000;
OTU_table[2][1293]=0.0000;
OTU_table[2][1294]=0.0000;
OTU_table[2][1295]=0.0000;
OTU_table[2][1296]=0.0000;
OTU_table[2][1297]=0.0000;
OTU_table[2][1298]=0.0000;
OTU_table[2][1299]=0.0000;
OTU_table[2][1300]=0.0000;
OTU_table[2][1301]=0.0000;
OTU_table[2][1302]=0.0000;
OTU_table[2][1303]=0.0000;
OTU_table[2][1304]=0.0000;
OTU_table[2][1305]=0.0000;
OTU_table[2][1306]=0.0000;
OTU_table[2][1307]=0.0000;
OTU_table[2][1308]=0.0000;
OTU_table[2][1309]=0.0000;
OTU_table[2][1310]=0.0000;
OTU_table[2][1311]=0.0000;
OTU_table[2][1312]=0.0000;
OTU_table[2][1313]=0.0000;
OTU_table[2][1314]=0.0000;
OTU_table[2][1315]=0.0000;
OTU_table[2][1316]=0.0000;
OTU_table[2][1317]=0.0000;
OTU_table[2][1318]=0.0000;
OTU_table[2][1319]=0.0000;
OTU_table[2][1320]=0.0000;
OTU_table[2][1321]=0.0000;
OTU_table[2][1322]=0.0000;
OTU_table[2][1323]=0.0000;
OTU_table[2][1324]=0.0000;
OTU_table[2][1325]=0.0000;
OTU_table[2][1326]=0.0000;
OTU_table[2][1327]=0.0000;
OTU_table[2][1328]=0.0000;
OTU_table[2][1329]=0.0000;
OTU_table[2][1330]=0.0000;
OTU_table[2][1331]=0.0000;
OTU_table[2][1332]=0.0000;
OTU_table[2][1333]=0.0000;
OTU_table[2][1334]=0.0000;
OTU_table[2][1335]=0.0000;
OTU_table[2][1336]=0.0000;
OTU_table[2][1337]=0.0000;
OTU_table[2][1338]=0.0000;
OTU_table[2][1339]=0.0000;
OTU_table[2][1340]=0.0000;
OTU_table[2][1341]=0.0000;
OTU_table[2][1342]=0.0000;
OTU_table[2][1343]=0.0000;
OTU_table[2][1344]=0.0000;
OTU_table[2][1345]=0.0000;
OTU_table[2][1346]=0.0000;
OTU_table[2][1347]=0.0000;
OTU_table[2][1348]=0.0000;
OTU_table[2][1349]=0.0000;
OTU_table[2][1350]=0.0000;
OTU_table[2][1351]=0.0000;
OTU_table[2][1352]=0.0000;
OTU_table[2][1353]=3.0000;
OTU_table[2][1354]=0.0000;
OTU_table[2][1355]=0.0000;
OTU_table[2][1356]=0.0000;
OTU_table[2][1357]=0.0000;
OTU_table[2][1358]=0.0000;
OTU_table[2][1359]=0.0000;
OTU_table[2][1360]=0.0000;
OTU_table[2][1361]=0.0000;
OTU_table[2][1362]=0.0000;
OTU_table[2][1363]=0.0000;
OTU_table[2][1364]=0.0000;
OTU_table[2][1365]=0.0000;
OTU_table[2][1366]=0.0000;
OTU_table[2][1367]=0.0000;
OTU_table[2][1368]=0.0000;
OTU_table[2][1369]=0.0000;
OTU_table[2][1370]=0.0000;
OTU_table[2][1371]=0.0000;
OTU_table[2][1372]=0.0000;
OTU_table[2][1373]=0.0000;
OTU_table[2][1374]=0.0000;
OTU_table[2][1375]=0.0000;
OTU_table[2][1376]=0.0000;
OTU_table[2][1377]=0.0000;
OTU_table[2][1378]=0.0000;
OTU_table[2][1379]=0.0000;
OTU_table[2][1380]=0.0000;
OTU_table[2][1381]=0.0000;
OTU_table[2][1382]=0.0000;
OTU_table[2][1383]=0.0000;
OTU_table[2][1384]=0.0000;
OTU_table[2][1385]=0.0000;
OTU_table[2][1386]=0.0000;
OTU_table[2][1387]=0.0000;
OTU_table[2][1388]=0.0000;
OTU_table[2][1389]=0.0000;
OTU_table[2][1390]=0.0000;
OTU_table[2][1391]=0.0000;
OTU_table[2][1392]=0.0000;
OTU_table[2][1393]=0.0000;
OTU_table[2][1394]=0.0000;
OTU_table[2][1395]=0.0000;
OTU_table[2][1396]=0.0000;
OTU_table[2][1397]=0.0000;
OTU_table[2][1398]=0.0000;
OTU_table[2][1399]=0.0000;
OTU_table[2][1400]=0.0000;
OTU_table[2][1401]=0.0000;
OTU_table[2][1402]=0.0000;
OTU_table[2][1403]=0.0000;
OTU_table[2][1404]=0.0000;
OTU_table[2][1405]=0.0000;
OTU_table[2][1406]=0.0000;
OTU_table[2][1407]=0.0000;
OTU_table[2][1408]=0.0000;
OTU_table[2][1409]=0.0000;
OTU_table[2][1410]=0.0000;
OTU_table[2][1411]=0.0000;
OTU_table[2][1412]=0.0000;
OTU_table[2][1413]=0.0000;
OTU_table[2][1414]=0.0000;
OTU_table[2][1415]=0.0000;
OTU_table[2][1416]=0.0000;
OTU_table[2][1417]=0.0000;
OTU_table[2][1418]=0.0000;
OTU_table[2][1419]=0.0000;
OTU_table[2][1420]=0.0000;
OTU_table[2][1421]=0.0000;
OTU_table[2][1422]=0.0000;
OTU_table[2][1423]=0.0000;
OTU_table[2][1424]=0.0000;
OTU_table[2][1425]=0.0000;
OTU_table[2][1426]=0.0000;
OTU_table[2][1427]=0.0000;
OTU_table[2][1428]=0.0000;
OTU_table[2][1429]=0.0000;
OTU_table[2][1430]=0.0000;
OTU_table[2][1431]=0.0000;
OTU_table[2][1432]=0.0000;
OTU_table[2][1433]=0.0000;
OTU_table[2][1434]=0.0000;
OTU_table[2][1435]=0.0000;
OTU_table[2][1436]=0.0000;
OTU_table[2][1437]=0.0000;
OTU_table[2][1438]=0.0000;
OTU_table[2][1439]=0.0000;
OTU_table[2][1440]=0.0000;
OTU_table[2][1441]=0.0000;
OTU_table[2][1442]=0.0000;
OTU_table[2][1443]=0.0000;
OTU_table[2][1444]=0.0000;
OTU_table[2][1445]=0.0000;
OTU_table[2][1446]=0.0000;
OTU_table[2][1447]=0.0000;
OTU_table[2][1448]=0.0000;
OTU_table[2][1449]=0.0000;
OTU_table[2][1450]=0.0000;
OTU_table[2][1451]=0.0000;
OTU_table[2][1452]=0.0000;
OTU_table[2][1453]=0.0000;
OTU_table[2][1454]=0.0000;
OTU_table[2][1455]=0.0000;
OTU_table[2][1456]=0.0000;
OTU_table[2][1457]=0.0000;
OTU_table[2][1458]=0.0000;
OTU_table[2][1459]=0.0000;
OTU_table[2][1460]=0.0000;
OTU_table[2][1461]=0.0000;
OTU_table[2][1462]=0.0000;
OTU_table[2][1463]=0.0000;
OTU_table[2][1464]=0.0000;
OTU_table[2][1465]=0.0000;
OTU_table[2][1466]=0.0000;
OTU_table[2][1467]=0.0000;
OTU_table[2][1468]=0.0000;
OTU_table[2][1469]=0.0000;
OTU_table[2][1470]=0.0000;
OTU_table[2][1471]=0.0000;
OTU_table[2][1472]=0.0000;
OTU_table[2][1473]=0.0000;
OTU_table[2][1474]=0.0000;
OTU_table[2][1475]=0.0000;
OTU_table[2][1476]=0.0000;
OTU_table[2][1477]=0.0000;
OTU_table[2][1478]=0.0000;
OTU_table[2][1479]=0.0000;
OTU_table[2][1480]=0.0000;
OTU_table[2][1481]=0.0000;
OTU_table[2][1482]=0.0000;
OTU_table[2][1483]=0.0000;
OTU_table[2][1484]=0.0000;
OTU_table[2][1485]=0.0000;
OTU_table[2][1486]=0.0000;
OTU_table[2][1487]=0.0000;
OTU_table[2][1488]=0.0000;
OTU_table[2][1489]=0.0000;
OTU_table[2][1490]=0.0000;
OTU_table[2][1491]=0.0000;
OTU_table[2][1492]=0.0000;
OTU_table[2][1493]=0.0000;
OTU_table[2][1494]=0.0000;
OTU_table[2][1495]=0.0000;
OTU_table[2][1496]=0.0000;
OTU_table[2][1497]=0.0000;
OTU_table[2][1498]=0.0000;
OTU_table[2][1499]=0.0000;
OTU_table[2][1500]=0.0000;
OTU_table[2][1501]=0.0000;
OTU_table[2][1502]=0.0000;
OTU_table[2][1503]=0.0000;
OTU_table[2][1504]=0.0000;
OTU_table[2][1505]=0.0000;
OTU_table[2][1506]=0.0000;
OTU_table[2][1507]=0.0000;
OTU_table[2][1508]=0.0000;
OTU_table[2][1509]=0.0000;
OTU_table[2][1510]=0.0000;
OTU_table[2][1511]=0.0000;
OTU_table[2][1512]=0.0000;
OTU_table[2][1513]=0.0000;
OTU_table[2][1514]=0.0000;
OTU_table[2][1515]=0.0000;
OTU_table[2][1516]=0.0000;
OTU_table[2][1517]=0.0000;
OTU_table[2][1518]=0.0000;
OTU_table[2][1519]=0.0000;
OTU_table[2][1520]=0.0000;
OTU_table[2][1521]=0.0000;
OTU_table[2][1522]=0.0000;
OTU_table[2][1523]=0.0000;
OTU_table[2][1524]=0.0000;
OTU_table[2][1525]=0.0000;
OTU_table[2][1526]=0.0000;
OTU_table[2][1527]=0.0000;
OTU_table[2][1528]=0.0000;
OTU_table[2][1529]=0.0000;
OTU_table[2][1530]=0.0000;
OTU_table[2][1531]=0.0000;
OTU_table[2][1532]=0.0000;
OTU_table[2][1533]=0.0000;
OTU_table[2][1534]=0.0000;
OTU_table[2][1535]=0.0000;
OTU_table[2][1536]=0.0000;
OTU_table[2][1537]=0.0000;
OTU_table[2][1538]=0.0000;
OTU_table[2][1539]=0.0000;
OTU_table[2][1540]=0.0000;
OTU_table[2][1541]=0.0000;
OTU_table[2][1542]=0.0000;
OTU_table[2][1543]=0.0000;
OTU_table[2][1544]=0.0000;
OTU_table[2][1545]=0.0000;
OTU_table[2][1546]=0.0000;
OTU_table[2][1547]=0.0000;
OTU_table[2][1548]=0.0000;
OTU_table[2][1549]=0.0000;
OTU_table[2][1550]=0.0000;
OTU_table[2][1551]=0.0000;
OTU_table[2][1552]=0.0000;
OTU_table[2][1553]=0.0000;
OTU_table[2][1554]=0.0000;
OTU_table[2][1555]=0.0000;
OTU_table[2][1556]=0.0000;
OTU_table[2][1557]=0.0000;
OTU_table[2][1558]=0.0000;
OTU_table[2][1559]=0.0000;
OTU_table[2][1560]=0.0000;
OTU_table[2][1561]=0.0000;
OTU_table[2][1562]=0.0000;
OTU_table[2][1563]=0.0000;
OTU_table[2][1564]=0.0000;
OTU_table[2][1565]=0.0000;
OTU_table[2][1566]=0.0000;
OTU_table[2][1567]=0.0000;
OTU_table[2][1568]=0.0000;
OTU_table[2][1569]=0.0000;
OTU_table[2][1570]=0.0000;
OTU_table[2][1571]=0.0000;
OTU_table[2][1572]=0.0000;
OTU_table[2][1573]=0.0000;
OTU_table[2][1574]=0.0000;
OTU_table[2][1575]=0.0000;
OTU_table[2][1576]=0.0000;
OTU_table[2][1577]=0.0000;
OTU_table[2][1578]=0.0000;
OTU_table[2][1579]=0.0000;
OTU_table[2][1580]=0.0000;
OTU_table[2][1581]=0.0000;
OTU_table[2][1582]=0.0000;
OTU_table[2][1583]=0.0000;
OTU_table[2][1584]=0.0000;
OTU_table[2][1585]=0.0000;
OTU_table[2][1586]=0.0000;
OTU_table[2][1587]=0.0000;
OTU_table[2][1588]=0.0000;
OTU_table[2][1589]=0.0000;
OTU_table[2][1590]=0.0000;
OTU_table[2][1591]=0.0000;
OTU_table[2][1592]=0.0000;
OTU_table[2][1593]=0.0000;
OTU_table[2][1594]=0.0000;
OTU_table[2][1595]=0.0000;
OTU_table[2][1596]=0.0000;
OTU_table[2][1597]=0.0000;
OTU_table[2][1598]=0.0000;
OTU_table[2][1599]=0.0000;
OTU_table[2][1600]=0.0000;
OTU_table[2][1601]=0.0000;
OTU_table[2][1602]=0.0000;
OTU_table[2][1603]=0.0000;
OTU_table[2][1604]=0.0000;
OTU_table[2][1605]=0.0000;
OTU_table[2][1606]=0.0000;
OTU_table[2][1607]=0.0000;
OTU_table[2][1608]=0.0000;
OTU_table[2][1609]=0.0000;
OTU_table[2][1610]=0.0000;
OTU_table[2][1611]=0.0000;
OTU_table[2][1612]=0.0000;
OTU_table[2][1613]=0.0000;
OTU_table[2][1614]=0.0000;
OTU_table[2][1615]=0.0000;
OTU_table[2][1616]=0.0000;
OTU_table[2][1617]=0.0000;
OTU_table[2][1618]=0.0000;
OTU_table[2][1619]=0.0000;
OTU_table[2][1620]=0.0000;
OTU_table[2][1621]=0.0000;
OTU_table[2][1622]=0.0000;
OTU_table[2][1623]=0.0000;
OTU_table[2][1624]=0.0000;
OTU_table[2][1625]=0.0000;
OTU_table[2][1626]=0.0000;
OTU_table[2][1627]=0.0000;
OTU_table[2][1628]=2.0000;
OTU_table[2][1629]=0.0000;
OTU_table[2][1630]=0.0000;
OTU_table[2][1631]=0.0000;
OTU_table[2][1632]=0.0000;
OTU_table[2][1633]=0.0000;
OTU_table[2][1634]=0.0000;
OTU_table[2][1635]=0.0000;
OTU_table[2][1636]=0.0000;
OTU_table[2][1637]=0.0000;
OTU_table[2][1638]=0.0000;
OTU_table[2][1639]=0.0000;
OTU_table[2][1640]=0.0000;
OTU_table[2][1641]=0.0000;
OTU_table[2][1642]=0.0000;
OTU_table[2][1643]=0.0000;
OTU_table[2][1644]=0.0000;
OTU_table[2][1645]=0.0000;
OTU_table[2][1646]=0.0000;
OTU_table[2][1647]=0.0000;
OTU_table[2][1648]=0.0000;
OTU_table[2][1649]=0.0000;
OTU_table[2][1650]=0.0000;
OTU_table[2][1651]=0.0000;
OTU_table[2][1652]=0.0000;
OTU_table[2][1653]=0.0000;
OTU_table[2][1654]=0.0000;
OTU_table[2][1655]=0.0000;
OTU_table[2][1656]=0.0000;
OTU_table[2][1657]=0.0000;
OTU_table[2][1658]=0.0000;
OTU_table[2][1659]=0.0000;
OTU_table[2][1660]=0.0000;
OTU_table[2][1661]=0.0000;
OTU_table[2][1662]=0.0000;
OTU_table[2][1663]=0.0000;
OTU_table[2][1664]=0.0000;
OTU_table[2][1665]=0.0000;
OTU_table[2][1666]=0.0000;
OTU_table[2][1667]=0.0000;
OTU_table[2][1668]=0.0000;
OTU_table[2][1669]=0.0000;
OTU_table[2][1670]=0.0000;
OTU_table[2][1671]=0.0000;
OTU_table[2][1672]=0.0000;
OTU_table[2][1673]=0.0000;
OTU_table[2][1674]=0.0000;
OTU_table[2][1675]=0.0000;
OTU_table[2][1676]=0.0000;
OTU_table[2][1677]=0.0000;
OTU_table[2][1678]=0.0000;
OTU_table[2][1679]=0.0000;
OTU_table[2][1680]=0.0000;
OTU_table[2][1681]=0.0000;
OTU_table[2][1682]=0.0000;
OTU_table[2][1683]=0.0000;
OTU_table[2][1684]=0.0000;
OTU_table[2][1685]=0.0000;
OTU_table[2][1686]=0.0000;
OTU_table[2][1687]=0.0000;
OTU_table[2][1688]=0.0000;
OTU_table[2][1689]=0.0000;
OTU_table[2][1690]=0.0000;
OTU_table[2][1691]=0.0000;
OTU_table[2][1692]=0.0000;
OTU_table[2][1693]=0.0000;
OTU_table[2][1694]=0.0000;
OTU_table[2][1695]=0.0000;
OTU_table[2][1696]=0.0000;
OTU_table[2][1697]=0.0000;
OTU_table[2][1698]=0.0000;
OTU_table[2][1699]=0.0000;
OTU_table[2][1700]=0.0000;
OTU_table[2][1701]=0.0000;
OTU_table[2][1702]=0.0000;
OTU_table[2][1703]=0.0000;
OTU_table[2][1704]=0.0000;
OTU_table[2][1705]=0.0000;
OTU_table[2][1706]=0.0000;
OTU_table[2][1707]=0.0000;
OTU_table[2][1708]=0.0000;
OTU_table[2][1709]=0.0000;
OTU_table[2][1710]=0.0000;
OTU_table[2][1711]=0.0000;
OTU_table[2][1712]=0.0000;
OTU_table[2][1713]=0.0000;
OTU_table[2][1714]=0.0000;
OTU_table[2][1715]=0.0000;
OTU_table[2][1716]=0.0000;
OTU_table[2][1717]=0.0000;
OTU_table[2][1718]=0.0000;
OTU_table[2][1719]=0.0000;
OTU_table[2][1720]=0.0000;
OTU_table[2][1721]=0.0000;
OTU_table[2][1722]=0.0000;
OTU_table[2][1723]=0.0000;
OTU_table[2][1724]=0.0000;
OTU_table[2][1725]=0.0000;
OTU_table[2][1726]=0.0000;
OTU_table[2][1727]=0.0000;
OTU_table[2][1728]=0.0000;
OTU_table[2][1729]=0.0000;
OTU_table[2][1730]=0.0000;
OTU_table[2][1731]=0.0000;
OTU_table[2][1732]=0.0000;
OTU_table[2][1733]=0.0000;
OTU_table[2][1734]=0.0000;
OTU_table[2][1735]=0.0000;
OTU_table[2][1736]=0.0000;
OTU_table[2][1737]=0.0000;
OTU_table[2][1738]=0.0000;
OTU_table[2][1739]=0.0000;
OTU_table[2][1740]=0.0000;
OTU_table[2][1741]=0.0000;
OTU_table[2][1742]=0.0000;
OTU_table[2][1743]=0.0000;
OTU_table[2][1744]=0.0000;
OTU_table[2][1745]=0.0000;
OTU_table[2][1746]=0.0000;
OTU_table[2][1747]=0.0000;
OTU_table[2][1748]=0.0000;
OTU_table[2][1749]=0.0000;
OTU_table[2][1750]=0.0000;
OTU_table[2][1751]=0.0000;
OTU_table[2][1752]=0.0000;
OTU_table[2][1753]=0.0000;
OTU_table[2][1754]=0.0000;
OTU_table[2][1755]=0.0000;
OTU_table[2][1756]=0.0000;
OTU_table[2][1757]=0.0000;
OTU_table[2][1758]=0.0000;
OTU_table[2][1759]=0.0000;
OTU_table[2][1760]=0.0000;
OTU_table[2][1761]=0.0000;
OTU_table[2][1762]=0.0000;
OTU_table[2][1763]=0.0000;
OTU_table[2][1764]=0.0000;
OTU_table[2][1765]=0.0000;
OTU_table[2][1766]=0.0000;
OTU_table[2][1767]=0.0000;
OTU_table[2][1768]=0.0000;
OTU_table[2][1769]=0.0000;
OTU_table[2][1770]=0.0000;
OTU_table[2][1771]=0.0000;
OTU_table[2][1772]=0.0000;
OTU_table[2][1773]=0.0000;
OTU_table[2][1774]=0.0000;
OTU_table[2][1775]=0.0000;
OTU_table[2][1776]=0.0000;
OTU_table[2][1777]=0.0000;
OTU_table[2][1778]=0.0000;
OTU_table[2][1779]=0.0000;
OTU_table[2][1780]=0.0000;
OTU_table[2][1781]=0.0000;
OTU_table[2][1782]=0.0000;
OTU_table[2][1783]=0.0000;
OTU_table[2][1784]=0.0000;
OTU_table[2][1785]=0.0000;
OTU_table[2][1786]=0.0000;
OTU_table[2][1787]=0.0000;
OTU_table[2][1788]=0.0000;
OTU_table[2][1789]=0.0000;
OTU_table[2][1790]=0.0000;
OTU_table[2][1791]=0.0000;
OTU_table[2][1792]=0.0000;
OTU_table[2][1793]=0.0000;
OTU_table[2][1794]=0.0000;
OTU_table[2][1795]=0.0000;
OTU_table[2][1796]=0.0000;
OTU_table[2][1797]=0.0000;
OTU_table[2][1798]=0.0000;
OTU_table[2][1799]=0.0000;
OTU_table[2][1800]=0.0000;
OTU_table[2][1801]=0.0000;
OTU_table[2][1802]=0.0000;
OTU_table[2][1803]=0.0000;
OTU_table[2][1804]=0.0000;
OTU_table[2][1805]=0.0000;
OTU_table[2][1806]=0.0000;
OTU_table[2][1807]=0.0000;
OTU_table[2][1808]=0.0000;
OTU_table[2][1809]=0.0000;
OTU_table[2][1810]=0.0000;
OTU_table[2][1811]=0.0000;
OTU_table[2][1812]=0.0000;
OTU_table[2][1813]=0.0000;
OTU_table[2][1814]=0.0000;
OTU_table[2][1815]=0.0000;
OTU_table[2][1816]=0.0000;
OTU_table[2][1817]=0.0000;
OTU_table[2][1818]=0.0000;
OTU_table[2][1819]=0.0000;
OTU_table[2][1820]=0.0000;
OTU_table[2][1821]=0.0000;
OTU_table[2][1822]=0.0000;
OTU_table[2][1823]=0.0000;
OTU_table[2][1824]=0.0000;
OTU_table[2][1825]=0.0000;
OTU_table[2][1826]=0.0000;
OTU_table[2][1827]=0.0000;
OTU_table[2][1828]=0.0000;
OTU_table[2][1829]=0.0000;
OTU_table[2][1830]=0.0000;
OTU_table[2][1831]=0.0000;
OTU_table[2][1832]=0.0000;
OTU_table[2][1833]=0.0000;
OTU_table[2][1834]=0.0000;
OTU_table[2][1835]=0.0000;
OTU_table[2][1836]=0.0000;
OTU_table[2][1837]=0.0000;
OTU_table[2][1838]=0.0000;
OTU_table[2][1839]=0.0000;
OTU_table[2][1840]=0.0000;
OTU_table[2][1841]=0.0000;
OTU_table[2][1842]=0.0000;
OTU_table[2][1843]=0.0000;
OTU_table[2][1844]=0.0000;
OTU_table[2][1845]=0.0000;
OTU_table[3][0]='A03';
OTU_table[3][1]=847.0000;
OTU_table[3][2]=7825.0000;
OTU_table[3][3]=522.0000;
OTU_table[3][4]=687.0000;
OTU_table[3][5]=579.0000;
OTU_table[3][6]=4100.0000;
OTU_table[3][7]=1705.0000;
OTU_table[3][8]=130.0000;
OTU_table[3][9]=2843.0000;
OTU_table[3][10]=485.0000;
OTU_table[3][11]=1834.0000;
OTU_table[3][12]=173.0000;
OTU_table[3][13]=1685.0000;
OTU_table[3][14]=2241.0000;
OTU_table[3][15]=306.0000;
OTU_table[3][16]=264.0000;
OTU_table[3][17]=992.0000;
OTU_table[3][18]=172.0000;
OTU_table[3][19]=96.0000;
OTU_table[3][20]=16.0000;
OTU_table[3][21]=317.0000;
OTU_table[3][22]=292.0000;
OTU_table[3][23]=224.0000;
OTU_table[3][24]=191.0000;
OTU_table[3][25]=435.0000;
OTU_table[3][26]=9.0000;
OTU_table[3][27]=137.0000;
OTU_table[3][28]=270.0000;
OTU_table[3][29]=731.0000;
OTU_table[3][30]=306.0000;
OTU_table[3][31]=97.0000;
OTU_table[3][32]=26.0000;
OTU_table[3][33]=196.0000;
OTU_table[3][34]=413.0000;
OTU_table[3][35]=222.0000;
OTU_table[3][36]=0.0000;
OTU_table[3][37]=69.0000;
OTU_table[3][38]=267.0000;
OTU_table[3][39]=218.0000;
OTU_table[3][40]=67.0000;
OTU_table[3][41]=7.0000;
OTU_table[3][42]=52.0000;
OTU_table[3][43]=956.0000;
OTU_table[3][44]=531.0000;
OTU_table[3][45]=604.0000;
OTU_table[3][46]=379.0000;
OTU_table[3][47]=194.0000;
OTU_table[3][48]=42.0000;
OTU_table[3][49]=0.0000;
OTU_table[3][50]=273.0000;
OTU_table[3][51]=408.0000;
OTU_table[3][52]=40.0000;
OTU_table[3][53]=25.0000;
OTU_table[3][54]=425.0000;
OTU_table[3][55]=0.0000;
OTU_table[3][56]=259.0000;
OTU_table[3][57]=49.0000;
OTU_table[3][58]=31.0000;
OTU_table[3][59]=35.0000;
OTU_table[3][60]=23.0000;
OTU_table[3][61]=235.0000;
OTU_table[3][62]=104.0000;
OTU_table[3][63]=18.0000;
OTU_table[3][64]=0.0000;
OTU_table[3][65]=311.0000;
OTU_table[3][66]=10.0000;
OTU_table[3][67]=88.0000;
OTU_table[3][68]=20.0000;
OTU_table[3][69]=95.0000;
OTU_table[3][70]=0.0000;
OTU_table[3][71]=208.0000;
OTU_table[3][72]=1.0000;
OTU_table[3][73]=17.0000;
OTU_table[3][74]=19.0000;
OTU_table[3][75]=92.0000;
OTU_table[3][76]=0.0000;
OTU_table[3][77]=245.0000;
OTU_table[3][78]=4.0000;
OTU_table[3][79]=544.0000;
OTU_table[3][80]=0.0000;
OTU_table[3][81]=85.0000;
OTU_table[3][82]=51.0000;
OTU_table[3][83]=37.0000;
OTU_table[3][84]=85.0000;
OTU_table[3][85]=0.0000;
OTU_table[3][86]=41.0000;
OTU_table[3][87]=130.0000;
OTU_table[3][88]=0.0000;
OTU_table[3][89]=0.0000;
OTU_table[3][90]=104.0000;
OTU_table[3][91]=0.0000;
OTU_table[3][92]=126.0000;
OTU_table[3][93]=75.0000;
OTU_table[3][94]=0.0000;
OTU_table[3][95]=29.0000;
OTU_table[3][96]=20.0000;
OTU_table[3][97]=113.0000;
OTU_table[3][98]=0.0000;
OTU_table[3][99]=96.0000;
OTU_table[3][100]=0.0000;
OTU_table[3][101]=93.0000;
OTU_table[3][102]=181.0000;
OTU_table[3][103]=4.0000;
OTU_table[3][104]=13.0000;
OTU_table[3][105]=5.0000;
OTU_table[3][106]=33.0000;
OTU_table[3][107]=16.0000;
OTU_table[3][108]=0.0000;
OTU_table[3][109]=0.0000;
OTU_table[3][110]=16.0000;
OTU_table[3][111]=11.0000;
OTU_table[3][112]=45.0000;
OTU_table[3][113]=134.0000;
OTU_table[3][114]=15.0000;
OTU_table[3][115]=115.0000;
OTU_table[3][116]=0.0000;
OTU_table[3][117]=0.0000;
OTU_table[3][118]=0.0000;
OTU_table[3][119]=7.0000;
OTU_table[3][120]=85.0000;
OTU_table[3][121]=0.0000;
OTU_table[3][122]=0.0000;
OTU_table[3][123]=45.0000;
OTU_table[3][124]=52.0000;
OTU_table[3][125]=6.0000;
OTU_table[3][126]=0.0000;
OTU_table[3][127]=5.0000;
OTU_table[3][128]=0.0000;
OTU_table[3][129]=14.0000;
OTU_table[3][130]=74.0000;
OTU_table[3][131]=14.0000;
OTU_table[3][132]=167.0000;
OTU_table[3][133]=0.0000;
OTU_table[3][134]=0.0000;
OTU_table[3][135]=111.0000;
OTU_table[3][136]=0.0000;
OTU_table[3][137]=101.0000;
OTU_table[3][138]=18.0000;
OTU_table[3][139]=0.0000;
OTU_table[3][140]=7.0000;
OTU_table[3][141]=5.0000;
OTU_table[3][142]=103.0000;
OTU_table[3][143]=25.0000;
OTU_table[3][144]=78.0000;
OTU_table[3][145]=0.0000;
OTU_table[3][146]=0.0000;
OTU_table[3][147]=0.0000;
OTU_table[3][148]=0.0000;
OTU_table[3][149]=16.0000;
OTU_table[3][150]=33.0000;
OTU_table[3][151]=0.0000;
OTU_table[3][152]=30.0000;
OTU_table[3][153]=0.0000;
OTU_table[3][154]=0.0000;
OTU_table[3][155]=0.0000;
OTU_table[3][156]=30.0000;
OTU_table[3][157]=16.0000;
OTU_table[3][158]=78.0000;
OTU_table[3][159]=47.0000;
OTU_table[3][160]=0.0000;
OTU_table[3][161]=181.0000;
OTU_table[3][162]=60.0000;
OTU_table[3][163]=0.0000;
OTU_table[3][164]=4.0000;
OTU_table[3][165]=20.0000;
OTU_table[3][166]=23.0000;
OTU_table[3][167]=3.0000;
OTU_table[3][168]=0.0000;
OTU_table[3][169]=9.0000;
OTU_table[3][170]=3.0000;
OTU_table[3][171]=16.0000;
OTU_table[3][172]=0.0000;
OTU_table[3][173]=232.0000;
OTU_table[3][174]=0.0000;
OTU_table[3][175]=47.0000;
OTU_table[3][176]=0.0000;
OTU_table[3][177]=0.0000;
OTU_table[3][178]=37.0000;
OTU_table[3][179]=27.0000;
OTU_table[3][180]=13.0000;
OTU_table[3][181]=0.0000;
OTU_table[3][182]=0.0000;
OTU_table[3][183]=357.0000;
OTU_table[3][184]=0.0000;
OTU_table[3][185]=9.0000;
OTU_table[3][186]=0.0000;
OTU_table[3][187]=59.0000;
OTU_table[3][188]=0.0000;
OTU_table[3][189]=35.0000;
OTU_table[3][190]=39.0000;
OTU_table[3][191]=0.0000;
OTU_table[3][192]=28.0000;
OTU_table[3][193]=10.0000;
OTU_table[3][194]=0.0000;
OTU_table[3][195]=0.0000;
OTU_table[3][196]=5.0000;
OTU_table[3][197]=26.0000;
OTU_table[3][198]=1.0000;
OTU_table[3][199]=36.0000;
OTU_table[3][200]=0.0000;
OTU_table[3][201]=17.0000;
OTU_table[3][202]=6.0000;
OTU_table[3][203]=49.0000;
OTU_table[3][204]=0.0000;
OTU_table[3][205]=0.0000;
OTU_table[3][206]=0.0000;
OTU_table[3][207]=1.0000;
OTU_table[3][208]=0.0000;
OTU_table[3][209]=25.0000;
OTU_table[3][210]=11.0000;
OTU_table[3][211]=0.0000;
OTU_table[3][212]=17.0000;
OTU_table[3][213]=25.0000;
OTU_table[3][214]=0.0000;
OTU_table[3][215]=0.0000;
OTU_table[3][216]=2.0000;
OTU_table[3][217]=0.0000;
OTU_table[3][218]=2.0000;
OTU_table[3][219]=43.0000;
OTU_table[3][220]=0.0000;
OTU_table[3][221]=52.0000;
OTU_table[3][222]=0.0000;
OTU_table[3][223]=0.0000;
OTU_table[3][224]=9.0000;
OTU_table[3][225]=0.0000;
OTU_table[3][226]=35.0000;
OTU_table[3][227]=28.0000;
OTU_table[3][228]=23.0000;
OTU_table[3][229]=0.0000;
OTU_table[3][230]=0.0000;
OTU_table[3][231]=33.0000;
OTU_table[3][232]=4.0000;
OTU_table[3][233]=18.0000;
OTU_table[3][234]=0.0000;
OTU_table[3][235]=0.0000;
OTU_table[3][236]=3.0000;
OTU_table[3][237]=4.0000;
OTU_table[3][238]=0.0000;
OTU_table[3][239]=4.0000;
OTU_table[3][240]=0.0000;
OTU_table[3][241]=24.0000;
OTU_table[3][242]=39.0000;
OTU_table[3][243]=0.0000;
OTU_table[3][244]=28.0000;
OTU_table[3][245]=0.0000;
OTU_table[3][246]=0.0000;
OTU_table[3][247]=14.0000;
OTU_table[3][248]=14.0000;
OTU_table[3][249]=19.0000;
OTU_table[3][250]=0.0000;
OTU_table[3][251]=14.0000;
OTU_table[3][252]=0.0000;
OTU_table[3][253]=2.0000;
OTU_table[3][254]=0.0000;
OTU_table[3][255]=0.0000;
OTU_table[3][256]=39.0000;
OTU_table[3][257]=13.0000;
OTU_table[3][258]=21.0000;
OTU_table[3][259]=0.0000;
OTU_table[3][260]=0.0000;
OTU_table[3][261]=0.0000;
OTU_table[3][262]=11.0000;
OTU_table[3][263]=0.0000;
OTU_table[3][264]=0.0000;
OTU_table[3][265]=0.0000;
OTU_table[3][266]=6.0000;
OTU_table[3][267]=18.0000;
OTU_table[3][268]=0.0000;
OTU_table[3][269]=13.0000;
OTU_table[3][270]=14.0000;
OTU_table[3][271]=0.0000;
OTU_table[3][272]=2.0000;
OTU_table[3][273]=0.0000;
OTU_table[3][274]=4.0000;
OTU_table[3][275]=0.0000;
OTU_table[3][276]=0.0000;
OTU_table[3][277]=0.0000;
OTU_table[3][278]=3.0000;
OTU_table[3][279]=0.0000;
OTU_table[3][280]=0.0000;
OTU_table[3][281]=0.0000;
OTU_table[3][282]=0.0000;
OTU_table[3][283]=0.0000;
OTU_table[3][284]=0.0000;
OTU_table[3][285]=0.0000;
OTU_table[3][286]=0.0000;
OTU_table[3][287]=0.0000;
OTU_table[3][288]=0.0000;
OTU_table[3][289]=4.0000;
OTU_table[3][290]=0.0000;
OTU_table[3][291]=3.0000;
OTU_table[3][292]=0.0000;
OTU_table[3][293]=9.0000;
OTU_table[3][294]=6.0000;
OTU_table[3][295]=34.0000;
OTU_table[3][296]=0.0000;
OTU_table[3][297]=44.0000;
OTU_table[3][298]=0.0000;
OTU_table[3][299]=0.0000;
OTU_table[3][300]=7.0000;
OTU_table[3][301]=28.0000;
OTU_table[3][302]=0.0000;
OTU_table[3][303]=0.0000;
OTU_table[3][304]=0.0000;
OTU_table[3][305]=43.0000;
OTU_table[3][306]=0.0000;
OTU_table[3][307]=0.0000;
OTU_table[3][308]=0.0000;
OTU_table[3][309]=5.0000;
OTU_table[3][310]=0.0000;
OTU_table[3][311]=0.0000;
OTU_table[3][312]=9.0000;
OTU_table[3][313]=0.0000;
OTU_table[3][314]=0.0000;
OTU_table[3][315]=0.0000;
OTU_table[3][316]=54.0000;
OTU_table[3][317]=0.0000;
OTU_table[3][318]=1.0000;
OTU_table[3][319]=10.0000;
OTU_table[3][320]=0.0000;
OTU_table[3][321]=2.0000;
OTU_table[3][322]=0.0000;
OTU_table[3][323]=19.0000;
OTU_table[3][324]=0.0000;
OTU_table[3][325]=0.0000;
OTU_table[3][326]=9.0000;
OTU_table[3][327]=4.0000;
OTU_table[3][328]=7.0000;
OTU_table[3][329]=0.0000;
OTU_table[3][330]=30.0000;
OTU_table[3][331]=0.0000;
OTU_table[3][332]=13.0000;
OTU_table[3][333]=0.0000;
OTU_table[3][334]=5.0000;
OTU_table[3][335]=0.0000;
OTU_table[3][336]=0.0000;
OTU_table[3][337]=0.0000;
OTU_table[3][338]=0.0000;
OTU_table[3][339]=6.0000;
OTU_table[3][340]=14.0000;
OTU_table[3][341]=0.0000;
OTU_table[3][342]=4.0000;
OTU_table[3][343]=0.0000;
OTU_table[3][344]=0.0000;
OTU_table[3][345]=6.0000;
OTU_table[3][346]=0.0000;
OTU_table[3][347]=0.0000;
OTU_table[3][348]=0.0000;
OTU_table[3][349]=0.0000;
OTU_table[3][350]=0.0000;
OTU_table[3][351]=0.0000;
OTU_table[3][352]=1.0000;
OTU_table[3][353]=0.0000;
OTU_table[3][354]=0.0000;
OTU_table[3][355]=20.0000;
OTU_table[3][356]=12.0000;
OTU_table[3][357]=0.0000;
OTU_table[3][358]=16.0000;
OTU_table[3][359]=13.0000;
OTU_table[3][360]=0.0000;
OTU_table[3][361]=0.0000;
OTU_table[3][362]=0.0000;
OTU_table[3][363]=0.0000;
OTU_table[3][364]=0.0000;
OTU_table[3][365]=0.0000;
OTU_table[3][366]=18.0000;
OTU_table[3][367]=9.0000;
OTU_table[3][368]=0.0000;
OTU_table[3][369]=0.0000;
OTU_table[3][370]=0.0000;
OTU_table[3][371]=0.0000;
OTU_table[3][372]=14.0000;
OTU_table[3][373]=0.0000;
OTU_table[3][374]=0.0000;
OTU_table[3][375]=0.0000;
OTU_table[3][376]=11.0000;
OTU_table[3][377]=8.0000;
OTU_table[3][378]=0.0000;
OTU_table[3][379]=0.0000;
OTU_table[3][380]=0.0000;
OTU_table[3][381]=3.0000;
OTU_table[3][382]=6.0000;
OTU_table[3][383]=0.0000;
OTU_table[3][384]=9.0000;
OTU_table[3][385]=13.0000;
OTU_table[3][386]=0.0000;
OTU_table[3][387]=21.0000;
OTU_table[3][388]=0.0000;
OTU_table[3][389]=1.0000;
OTU_table[3][390]=4.0000;
OTU_table[3][391]=0.0000;
OTU_table[3][392]=0.0000;
OTU_table[3][393]=0.0000;
OTU_table[3][394]=0.0000;
OTU_table[3][395]=14.0000;
OTU_table[3][396]=37.0000;
OTU_table[3][397]=0.0000;
OTU_table[3][398]=0.0000;
OTU_table[3][399]=0.0000;
OTU_table[3][400]=0.0000;
OTU_table[3][401]=0.0000;
OTU_table[3][402]=0.0000;
OTU_table[3][403]=39.0000;
OTU_table[3][404]=0.0000;
OTU_table[3][405]=0.0000;
OTU_table[3][406]=34.0000;
OTU_table[3][407]=9.0000;
OTU_table[3][408]=0.0000;
OTU_table[3][409]=22.0000;
OTU_table[3][410]=31.0000;
OTU_table[3][411]=31.0000;
OTU_table[3][412]=0.0000;
OTU_table[3][413]=0.0000;
OTU_table[3][414]=0.0000;
OTU_table[3][415]=0.0000;
OTU_table[3][416]=0.0000;
OTU_table[3][417]=0.0000;
OTU_table[3][418]=4.0000;
OTU_table[3][419]=0.0000;
OTU_table[3][420]=0.0000;
OTU_table[3][421]=0.0000;
OTU_table[3][422]=3.0000;
OTU_table[3][423]=0.0000;
OTU_table[3][424]=0.0000;
OTU_table[3][425]=0.0000;
OTU_table[3][426]=0.0000;
OTU_table[3][427]=7.0000;
OTU_table[3][428]=0.0000;
OTU_table[3][429]=0.0000;
OTU_table[3][430]=2.0000;
OTU_table[3][431]=19.0000;
OTU_table[3][432]=9.0000;
OTU_table[3][433]=0.0000;
OTU_table[3][434]=29.0000;
OTU_table[3][435]=0.0000;
OTU_table[3][436]=0.0000;
OTU_table[3][437]=1.0000;
OTU_table[3][438]=0.0000;
OTU_table[3][439]=0.0000;
OTU_table[3][440]=0.0000;
OTU_table[3][441]=0.0000;
OTU_table[3][442]=1.0000;
OTU_table[3][443]=0.0000;
OTU_table[3][444]=0.0000;
OTU_table[3][445]=0.0000;
OTU_table[3][446]=0.0000;
OTU_table[3][447]=0.0000;
OTU_table[3][448]=0.0000;
OTU_table[3][449]=9.0000;
OTU_table[3][450]=0.0000;
OTU_table[3][451]=0.0000;
OTU_table[3][452]=8.0000;
OTU_table[3][453]=0.0000;
OTU_table[3][454]=0.0000;
OTU_table[3][455]=0.0000;
OTU_table[3][456]=0.0000;
OTU_table[3][457]=0.0000;
OTU_table[3][458]=0.0000;
OTU_table[3][459]=5.0000;
OTU_table[3][460]=0.0000;
OTU_table[3][461]=0.0000;
OTU_table[3][462]=7.0000;
OTU_table[3][463]=0.0000;
OTU_table[3][464]=7.0000;
OTU_table[3][465]=0.0000;
OTU_table[3][466]=0.0000;
OTU_table[3][467]=5.0000;
OTU_table[3][468]=3.0000;
OTU_table[3][469]=0.0000;
OTU_table[3][470]=0.0000;
OTU_table[3][471]=0.0000;
OTU_table[3][472]=3.0000;
OTU_table[3][473]=0.0000;
OTU_table[3][474]=0.0000;
OTU_table[3][475]=7.0000;
OTU_table[3][476]=0.0000;
OTU_table[3][477]=0.0000;
OTU_table[3][478]=0.0000;
OTU_table[3][479]=5.0000;
OTU_table[3][480]=0.0000;
OTU_table[3][481]=0.0000;
OTU_table[3][482]=2.0000;
OTU_table[3][483]=0.0000;
OTU_table[3][484]=9.0000;
OTU_table[3][485]=0.0000;
OTU_table[3][486]=0.0000;
OTU_table[3][487]=0.0000;
OTU_table[3][488]=9.0000;
OTU_table[3][489]=15.0000;
OTU_table[3][490]=0.0000;
OTU_table[3][491]=0.0000;
OTU_table[3][492]=0.0000;
OTU_table[3][493]=0.0000;
OTU_table[3][494]=0.0000;
OTU_table[3][495]=30.0000;
OTU_table[3][496]=0.0000;
OTU_table[3][497]=0.0000;
OTU_table[3][498]=0.0000;
OTU_table[3][499]=0.0000;
OTU_table[3][500]=0.0000;
OTU_table[3][501]=3.0000;
OTU_table[3][502]=0.0000;
OTU_table[3][503]=0.0000;
OTU_table[3][504]=0.0000;
OTU_table[3][505]=0.0000;
OTU_table[3][506]=0.0000;
OTU_table[3][507]=11.0000;
OTU_table[3][508]=5.0000;
OTU_table[3][509]=0.0000;
OTU_table[3][510]=0.0000;
OTU_table[3][511]=0.0000;
OTU_table[3][512]=4.0000;
OTU_table[3][513]=7.0000;
OTU_table[3][514]=0.0000;
OTU_table[3][515]=0.0000;
OTU_table[3][516]=0.0000;
OTU_table[3][517]=0.0000;
OTU_table[3][518]=0.0000;
OTU_table[3][519]=0.0000;
OTU_table[3][520]=0.0000;
OTU_table[3][521]=9.0000;
OTU_table[3][522]=0.0000;
OTU_table[3][523]=0.0000;
OTU_table[3][524]=0.0000;
OTU_table[3][525]=0.0000;
OTU_table[3][526]=0.0000;
OTU_table[3][527]=0.0000;
OTU_table[3][528]=17.0000;
OTU_table[3][529]=10.0000;
OTU_table[3][530]=0.0000;
OTU_table[3][531]=8.0000;
OTU_table[3][532]=0.0000;
OTU_table[3][533]=1.0000;
OTU_table[3][534]=0.0000;
OTU_table[3][535]=3.0000;
OTU_table[3][536]=2.0000;
OTU_table[3][537]=5.0000;
OTU_table[3][538]=0.0000;
OTU_table[3][539]=0.0000;
OTU_table[3][540]=0.0000;
OTU_table[3][541]=0.0000;
OTU_table[3][542]=8.0000;
OTU_table[3][543]=1.0000;
OTU_table[3][544]=0.0000;
OTU_table[3][545]=0.0000;
OTU_table[3][546]=0.0000;
OTU_table[3][547]=0.0000;
OTU_table[3][548]=0.0000;
OTU_table[3][549]=0.0000;
OTU_table[3][550]=9.0000;
OTU_table[3][551]=0.0000;
OTU_table[3][552]=0.0000;
OTU_table[3][553]=0.0000;
OTU_table[3][554]=13.0000;
OTU_table[3][555]=7.0000;
OTU_table[3][556]=0.0000;
OTU_table[3][557]=0.0000;
OTU_table[3][558]=0.0000;
OTU_table[3][559]=0.0000;
OTU_table[3][560]=0.0000;
OTU_table[3][561]=0.0000;
OTU_table[3][562]=0.0000;
OTU_table[3][563]=0.0000;
OTU_table[3][564]=0.0000;
OTU_table[3][565]=0.0000;
OTU_table[3][566]=0.0000;
OTU_table[3][567]=0.0000;
OTU_table[3][568]=0.0000;
OTU_table[3][569]=0.0000;
OTU_table[3][570]=0.0000;
OTU_table[3][571]=0.0000;
OTU_table[3][572]=0.0000;
OTU_table[3][573]=0.0000;
OTU_table[3][574]=0.0000;
OTU_table[3][575]=0.0000;
OTU_table[3][576]=0.0000;
OTU_table[3][577]=0.0000;
OTU_table[3][578]=0.0000;
OTU_table[3][579]=0.0000;
OTU_table[3][580]=0.0000;
OTU_table[3][581]=20.0000;
OTU_table[3][582]=0.0000;
OTU_table[3][583]=0.0000;
OTU_table[3][584]=0.0000;
OTU_table[3][585]=7.0000;
OTU_table[3][586]=0.0000;
OTU_table[3][587]=0.0000;
OTU_table[3][588]=24.0000;
OTU_table[3][589]=0.0000;
OTU_table[3][590]=0.0000;
OTU_table[3][591]=0.0000;
OTU_table[3][592]=0.0000;
OTU_table[3][593]=0.0000;
OTU_table[3][594]=11.0000;
OTU_table[3][595]=0.0000;
OTU_table[3][596]=0.0000;
OTU_table[3][597]=2.0000;
OTU_table[3][598]=19.0000;
OTU_table[3][599]=0.0000;
OTU_table[3][600]=0.0000;
OTU_table[3][601]=0.0000;
OTU_table[3][602]=0.0000;
OTU_table[3][603]=0.0000;
OTU_table[3][604]=0.0000;
OTU_table[3][605]=0.0000;
OTU_table[3][606]=0.0000;
OTU_table[3][607]=0.0000;
OTU_table[3][608]=0.0000;
OTU_table[3][609]=0.0000;
OTU_table[3][610]=3.0000;
OTU_table[3][611]=0.0000;
OTU_table[3][612]=0.0000;
OTU_table[3][613]=0.0000;
OTU_table[3][614]=0.0000;
OTU_table[3][615]=0.0000;
OTU_table[3][616]=0.0000;
OTU_table[3][617]=0.0000;
OTU_table[3][618]=0.0000;
OTU_table[3][619]=0.0000;
OTU_table[3][620]=0.0000;
OTU_table[3][621]=0.0000;
OTU_table[3][622]=29.0000;
OTU_table[3][623]=0.0000;
OTU_table[3][624]=0.0000;
OTU_table[3][625]=0.0000;
OTU_table[3][626]=7.0000;
OTU_table[3][627]=0.0000;
OTU_table[3][628]=0.0000;
OTU_table[3][629]=0.0000;
OTU_table[3][630]=0.0000;
OTU_table[3][631]=0.0000;
OTU_table[3][632]=0.0000;
OTU_table[3][633]=0.0000;
OTU_table[3][634]=0.0000;
OTU_table[3][635]=0.0000;
OTU_table[3][636]=13.0000;
OTU_table[3][637]=0.0000;
OTU_table[3][638]=0.0000;
OTU_table[3][639]=0.0000;
OTU_table[3][640]=0.0000;
OTU_table[3][641]=0.0000;
OTU_table[3][642]=0.0000;
OTU_table[3][643]=5.0000;
OTU_table[3][644]=0.0000;
OTU_table[3][645]=0.0000;
OTU_table[3][646]=0.0000;
OTU_table[3][647]=7.0000;
OTU_table[3][648]=9.0000;
OTU_table[3][649]=13.0000;
OTU_table[3][650]=0.0000;
OTU_table[3][651]=7.0000;
OTU_table[3][652]=0.0000;
OTU_table[3][653]=0.0000;
OTU_table[3][654]=0.0000;
OTU_table[3][655]=0.0000;
OTU_table[3][656]=0.0000;
OTU_table[3][657]=2.0000;
OTU_table[3][658]=0.0000;
OTU_table[3][659]=0.0000;
OTU_table[3][660]=0.0000;
OTU_table[3][661]=0.0000;
OTU_table[3][662]=0.0000;
OTU_table[3][663]=0.0000;
OTU_table[3][664]=0.0000;
OTU_table[3][665]=0.0000;
OTU_table[3][666]=0.0000;
OTU_table[3][667]=0.0000;
OTU_table[3][668]=0.0000;
OTU_table[3][669]=0.0000;
OTU_table[3][670]=0.0000;
OTU_table[3][671]=0.0000;
OTU_table[3][672]=0.0000;
OTU_table[3][673]=0.0000;
OTU_table[3][674]=6.0000;
OTU_table[3][675]=0.0000;
OTU_table[3][676]=0.0000;
OTU_table[3][677]=0.0000;
OTU_table[3][678]=15.0000;
OTU_table[3][679]=0.0000;
OTU_table[3][680]=0.0000;
OTU_table[3][681]=0.0000;
OTU_table[3][682]=0.0000;
OTU_table[3][683]=0.0000;
OTU_table[3][684]=0.0000;
OTU_table[3][685]=19.0000;
OTU_table[3][686]=0.0000;
OTU_table[3][687]=29.0000;
OTU_table[3][688]=21.0000;
OTU_table[3][689]=5.0000;
OTU_table[3][690]=0.0000;
OTU_table[3][691]=0.0000;
OTU_table[3][692]=0.0000;
OTU_table[3][693]=0.0000;
OTU_table[3][694]=3.0000;
OTU_table[3][695]=0.0000;
OTU_table[3][696]=0.0000;
OTU_table[3][697]=0.0000;
OTU_table[3][698]=0.0000;
OTU_table[3][699]=39.0000;
OTU_table[3][700]=0.0000;
OTU_table[3][701]=0.0000;
OTU_table[3][702]=0.0000;
OTU_table[3][703]=0.0000;
OTU_table[3][704]=15.0000;
OTU_table[3][705]=0.0000;
OTU_table[3][706]=0.0000;
OTU_table[3][707]=6.0000;
OTU_table[3][708]=0.0000;
OTU_table[3][709]=0.0000;
OTU_table[3][710]=0.0000;
OTU_table[3][711]=22.0000;
OTU_table[3][712]=6.0000;
OTU_table[3][713]=0.0000;
OTU_table[3][714]=0.0000;
OTU_table[3][715]=0.0000;
OTU_table[3][716]=0.0000;
OTU_table[3][717]=31.0000;
OTU_table[3][718]=3.0000;
OTU_table[3][719]=0.0000;
OTU_table[3][720]=0.0000;
OTU_table[3][721]=0.0000;
OTU_table[3][722]=4.0000;
OTU_table[3][723]=0.0000;
OTU_table[3][724]=10.0000;
OTU_table[3][725]=0.0000;
OTU_table[3][726]=0.0000;
OTU_table[3][727]=5.0000;
OTU_table[3][728]=0.0000;
OTU_table[3][729]=0.0000;
OTU_table[3][730]=0.0000;
OTU_table[3][731]=0.0000;
OTU_table[3][732]=8.0000;
OTU_table[3][733]=0.0000;
OTU_table[3][734]=0.0000;
OTU_table[3][735]=0.0000;
OTU_table[3][736]=0.0000;
OTU_table[3][737]=37.0000;
OTU_table[3][738]=0.0000;
OTU_table[3][739]=0.0000;
OTU_table[3][740]=0.0000;
OTU_table[3][741]=0.0000;
OTU_table[3][742]=0.0000;
OTU_table[3][743]=0.0000;
OTU_table[3][744]=0.0000;
OTU_table[3][745]=0.0000;
OTU_table[3][746]=0.0000;
OTU_table[3][747]=0.0000;
OTU_table[3][748]=0.0000;
OTU_table[3][749]=0.0000;
OTU_table[3][750]=0.0000;
OTU_table[3][751]=0.0000;
OTU_table[3][752]=5.0000;
OTU_table[3][753]=0.0000;
OTU_table[3][754]=0.0000;
OTU_table[3][755]=0.0000;
OTU_table[3][756]=1.0000;
OTU_table[3][757]=0.0000;
OTU_table[3][758]=0.0000;
OTU_table[3][759]=12.0000;
OTU_table[3][760]=0.0000;
OTU_table[3][761]=30.0000;
OTU_table[3][762]=1.0000;
OTU_table[3][763]=0.0000;
OTU_table[3][764]=3.0000;
OTU_table[3][765]=3.0000;
OTU_table[3][766]=0.0000;
OTU_table[3][767]=0.0000;
OTU_table[3][768]=0.0000;
OTU_table[3][769]=0.0000;
OTU_table[3][770]=0.0000;
OTU_table[3][771]=0.0000;
OTU_table[3][772]=0.0000;
OTU_table[3][773]=3.0000;
OTU_table[3][774]=0.0000;
OTU_table[3][775]=0.0000;
OTU_table[3][776]=0.0000;
OTU_table[3][777]=0.0000;
OTU_table[3][778]=4.0000;
OTU_table[3][779]=0.0000;
OTU_table[3][780]=0.0000;
OTU_table[3][781]=0.0000;
OTU_table[3][782]=0.0000;
OTU_table[3][783]=0.0000;
OTU_table[3][784]=4.0000;
OTU_table[3][785]=0.0000;
OTU_table[3][786]=0.0000;
OTU_table[3][787]=0.0000;
OTU_table[3][788]=0.0000;
OTU_table[3][789]=4.0000;
OTU_table[3][790]=0.0000;
OTU_table[3][791]=0.0000;
OTU_table[3][792]=0.0000;
OTU_table[3][793]=0.0000;
OTU_table[3][794]=0.0000;
OTU_table[3][795]=0.0000;
OTU_table[3][796]=0.0000;
OTU_table[3][797]=0.0000;
OTU_table[3][798]=0.0000;
OTU_table[3][799]=0.0000;
OTU_table[3][800]=0.0000;
OTU_table[3][801]=0.0000;
OTU_table[3][802]=9.0000;
OTU_table[3][803]=0.0000;
OTU_table[3][804]=4.0000;
OTU_table[3][805]=11.0000;
OTU_table[3][806]=0.0000;
OTU_table[3][807]=0.0000;
OTU_table[3][808]=1.0000;
OTU_table[3][809]=0.0000;
OTU_table[3][810]=23.0000;
OTU_table[3][811]=0.0000;
OTU_table[3][812]=0.0000;
OTU_table[3][813]=31.0000;
OTU_table[3][814]=0.0000;
OTU_table[3][815]=0.0000;
OTU_table[3][816]=7.0000;
OTU_table[3][817]=0.0000;
OTU_table[3][818]=3.0000;
OTU_table[3][819]=32.0000;
OTU_table[3][820]=0.0000;
OTU_table[3][821]=0.0000;
OTU_table[3][822]=6.0000;
OTU_table[3][823]=24.0000;
OTU_table[3][824]=0.0000;
OTU_table[3][825]=0.0000;
OTU_table[3][826]=0.0000;
OTU_table[3][827]=0.0000;
OTU_table[3][828]=0.0000;
OTU_table[3][829]=0.0000;
OTU_table[3][830]=21.0000;
OTU_table[3][831]=0.0000;
OTU_table[3][832]=0.0000;
OTU_table[3][833]=3.0000;
OTU_table[3][834]=0.0000;
OTU_table[3][835]=0.0000;
OTU_table[3][836]=0.0000;
OTU_table[3][837]=0.0000;
OTU_table[3][838]=0.0000;
OTU_table[3][839]=0.0000;
OTU_table[3][840]=0.0000;
OTU_table[3][841]=0.0000;
OTU_table[3][842]=0.0000;
OTU_table[3][843]=0.0000;
OTU_table[3][844]=0.0000;
OTU_table[3][845]=0.0000;
OTU_table[3][846]=31.0000;
OTU_table[3][847]=31.0000;
OTU_table[3][848]=0.0000;
OTU_table[3][849]=0.0000;
OTU_table[3][850]=0.0000;
OTU_table[3][851]=4.0000;
OTU_table[3][852]=0.0000;
OTU_table[3][853]=30.0000;
OTU_table[3][854]=0.0000;
OTU_table[3][855]=0.0000;
OTU_table[3][856]=0.0000;
OTU_table[3][857]=0.0000;
OTU_table[3][858]=0.0000;
OTU_table[3][859]=0.0000;
OTU_table[3][860]=0.0000;
OTU_table[3][861]=0.0000;
OTU_table[3][862]=0.0000;
OTU_table[3][863]=0.0000;
OTU_table[3][864]=0.0000;
OTU_table[3][865]=0.0000;
OTU_table[3][866]=11.0000;
OTU_table[3][867]=2.0000;
OTU_table[3][868]=0.0000;
OTU_table[3][869]=0.0000;
OTU_table[3][870]=0.0000;
OTU_table[3][871]=0.0000;
OTU_table[3][872]=0.0000;
OTU_table[3][873]=0.0000;
OTU_table[3][874]=4.0000;
OTU_table[3][875]=3.0000;
OTU_table[3][876]=0.0000;
OTU_table[3][877]=0.0000;
OTU_table[3][878]=7.0000;
OTU_table[3][879]=0.0000;
OTU_table[3][880]=0.0000;
OTU_table[3][881]=10.0000;
OTU_table[3][882]=3.0000;
OTU_table[3][883]=0.0000;
OTU_table[3][884]=0.0000;
OTU_table[3][885]=0.0000;
OTU_table[3][886]=0.0000;
OTU_table[3][887]=0.0000;
OTU_table[3][888]=0.0000;
OTU_table[3][889]=0.0000;
OTU_table[3][890]=0.0000;
OTU_table[3][891]=6.0000;
OTU_table[3][892]=0.0000;
OTU_table[3][893]=0.0000;
OTU_table[3][894]=0.0000;
OTU_table[3][895]=0.0000;
OTU_table[3][896]=0.0000;
OTU_table[3][897]=0.0000;
OTU_table[3][898]=0.0000;
OTU_table[3][899]=0.0000;
OTU_table[3][900]=0.0000;
OTU_table[3][901]=0.0000;
OTU_table[3][902]=0.0000;
OTU_table[3][903]=7.0000;
OTU_table[3][904]=0.0000;
OTU_table[3][905]=0.0000;
OTU_table[3][906]=20.0000;
OTU_table[3][907]=0.0000;
OTU_table[3][908]=0.0000;
OTU_table[3][909]=0.0000;
OTU_table[3][910]=0.0000;
OTU_table[3][911]=0.0000;
OTU_table[3][912]=22.0000;
OTU_table[3][913]=22.0000;
OTU_table[3][914]=0.0000;
OTU_table[3][915]=0.0000;
OTU_table[3][916]=0.0000;
OTU_table[3][917]=7.0000;
OTU_table[3][918]=0.0000;
OTU_table[3][919]=0.0000;
OTU_table[3][920]=0.0000;
OTU_table[3][921]=0.0000;
OTU_table[3][922]=0.0000;
OTU_table[3][923]=0.0000;
OTU_table[3][924]=0.0000;
OTU_table[3][925]=0.0000;
OTU_table[3][926]=0.0000;
OTU_table[3][927]=28.0000;
OTU_table[3][928]=0.0000;
OTU_table[3][929]=0.0000;
OTU_table[3][930]=28.0000;
OTU_table[3][931]=28.0000;
OTU_table[3][932]=0.0000;
OTU_table[3][933]=0.0000;
OTU_table[3][934]=0.0000;
OTU_table[3][935]=0.0000;
OTU_table[3][936]=12.0000;
OTU_table[3][937]=0.0000;
OTU_table[3][938]=0.0000;
OTU_table[3][939]=0.0000;
OTU_table[3][940]=0.0000;
OTU_table[3][941]=24.0000;
OTU_table[3][942]=0.0000;
OTU_table[3][943]=0.0000;
OTU_table[3][944]=0.0000;
OTU_table[3][945]=6.0000;
OTU_table[3][946]=0.0000;
OTU_table[3][947]=0.0000;
OTU_table[3][948]=0.0000;
OTU_table[3][949]=0.0000;
OTU_table[3][950]=2.0000;
OTU_table[3][951]=0.0000;
OTU_table[3][952]=0.0000;
OTU_table[3][953]=0.0000;
OTU_table[3][954]=0.0000;
OTU_table[3][955]=9.0000;
OTU_table[3][956]=0.0000;
OTU_table[3][957]=21.0000;
OTU_table[3][958]=0.0000;
OTU_table[3][959]=0.0000;
OTU_table[3][960]=0.0000;
OTU_table[3][961]=0.0000;
OTU_table[3][962]=0.0000;
OTU_table[3][963]=0.0000;
OTU_table[3][964]=0.0000;
OTU_table[3][965]=0.0000;
OTU_table[3][966]=0.0000;
OTU_table[3][967]=0.0000;
OTU_table[3][968]=0.0000;
OTU_table[3][969]=0.0000;
OTU_table[3][970]=0.0000;
OTU_table[3][971]=0.0000;
OTU_table[3][972]=0.0000;
OTU_table[3][973]=0.0000;
OTU_table[3][974]=0.0000;
OTU_table[3][975]=3.0000;
OTU_table[3][976]=26.0000;
OTU_table[3][977]=0.0000;
OTU_table[3][978]=6.0000;
OTU_table[3][979]=1.0000;
OTU_table[3][980]=0.0000;
OTU_table[3][981]=0.0000;
OTU_table[3][982]=0.0000;
OTU_table[3][983]=0.0000;
OTU_table[3][984]=0.0000;
OTU_table[3][985]=3.0000;
OTU_table[3][986]=12.0000;
OTU_table[3][987]=0.0000;
OTU_table[3][988]=0.0000;
OTU_table[3][989]=0.0000;
OTU_table[3][990]=0.0000;
OTU_table[3][991]=0.0000;
OTU_table[3][992]=0.0000;
OTU_table[3][993]=0.0000;
OTU_table[3][994]=0.0000;
OTU_table[3][995]=0.0000;
OTU_table[3][996]=0.0000;
OTU_table[3][997]=0.0000;
OTU_table[3][998]=0.0000;
OTU_table[3][999]=0.0000;
OTU_table[3][1000]=0.0000;
OTU_table[3][1001]=6.0000;
OTU_table[3][1002]=0.0000;
OTU_table[3][1003]=0.0000;
OTU_table[3][1004]=0.0000;
OTU_table[3][1005]=0.0000;
OTU_table[3][1006]=0.0000;
OTU_table[3][1007]=0.0000;
OTU_table[3][1008]=25.0000;
OTU_table[3][1009]=0.0000;
OTU_table[3][1010]=0.0000;
OTU_table[3][1011]=0.0000;
OTU_table[3][1012]=0.0000;
OTU_table[3][1013]=0.0000;
OTU_table[3][1014]=0.0000;
OTU_table[3][1015]=0.0000;
OTU_table[3][1016]=0.0000;
OTU_table[3][1017]=0.0000;
OTU_table[3][1018]=0.0000;
OTU_table[3][1019]=0.0000;
OTU_table[3][1020]=0.0000;
OTU_table[3][1021]=0.0000;
OTU_table[3][1022]=4.0000;
OTU_table[3][1023]=0.0000;
OTU_table[3][1024]=0.0000;
OTU_table[3][1025]=0.0000;
OTU_table[3][1026]=0.0000;
OTU_table[3][1027]=0.0000;
OTU_table[3][1028]=0.0000;
OTU_table[3][1029]=0.0000;
OTU_table[3][1030]=0.0000;
OTU_table[3][1031]=0.0000;
OTU_table[3][1032]=0.0000;
OTU_table[3][1033]=0.0000;
OTU_table[3][1034]=23.0000;
OTU_table[3][1035]=0.0000;
OTU_table[3][1036]=2.0000;
OTU_table[3][1037]=0.0000;
OTU_table[3][1038]=0.0000;
OTU_table[3][1039]=0.0000;
OTU_table[3][1040]=0.0000;
OTU_table[3][1041]=3.0000;
OTU_table[3][1042]=0.0000;
OTU_table[3][1043]=0.0000;
OTU_table[3][1044]=0.0000;
OTU_table[3][1045]=0.0000;
OTU_table[3][1046]=0.0000;
OTU_table[3][1047]=0.0000;
OTU_table[3][1048]=0.0000;
OTU_table[3][1049]=24.0000;
OTU_table[3][1050]=0.0000;
OTU_table[3][1051]=0.0000;
OTU_table[3][1052]=0.0000;
OTU_table[3][1053]=0.0000;
OTU_table[3][1054]=0.0000;
OTU_table[3][1055]=0.0000;
OTU_table[3][1056]=0.0000;
OTU_table[3][1057]=0.0000;
OTU_table[3][1058]=0.0000;
OTU_table[3][1059]=0.0000;
OTU_table[3][1060]=0.0000;
OTU_table[3][1061]=0.0000;
OTU_table[3][1062]=0.0000;
OTU_table[3][1063]=0.0000;
OTU_table[3][1064]=0.0000;
OTU_table[3][1065]=0.0000;
OTU_table[3][1066]=0.0000;
OTU_table[3][1067]=0.0000;
OTU_table[3][1068]=0.0000;
OTU_table[3][1069]=0.0000;
OTU_table[3][1070]=0.0000;
OTU_table[3][1071]=0.0000;
OTU_table[3][1072]=0.0000;
OTU_table[3][1073]=0.0000;
OTU_table[3][1074]=0.0000;
OTU_table[3][1075]=0.0000;
OTU_table[3][1076]=0.0000;
OTU_table[3][1077]=0.0000;
OTU_table[3][1078]=0.0000;
OTU_table[3][1079]=0.0000;
OTU_table[3][1080]=0.0000;
OTU_table[3][1081]=0.0000;
OTU_table[3][1082]=0.0000;
OTU_table[3][1083]=0.0000;
OTU_table[3][1084]=0.0000;
OTU_table[3][1085]=0.0000;
OTU_table[3][1086]=0.0000;
OTU_table[3][1087]=0.0000;
OTU_table[3][1088]=23.0000;
OTU_table[3][1089]=18.0000;
OTU_table[3][1090]=0.0000;
OTU_table[3][1091]=2.0000;
OTU_table[3][1092]=0.0000;
OTU_table[3][1093]=0.0000;
OTU_table[3][1094]=0.0000;
OTU_table[3][1095]=6.0000;
OTU_table[3][1096]=15.0000;
OTU_table[3][1097]=0.0000;
OTU_table[3][1098]=0.0000;
OTU_table[3][1099]=0.0000;
OTU_table[3][1100]=0.0000;
OTU_table[3][1101]=0.0000;
OTU_table[3][1102]=0.0000;
OTU_table[3][1103]=0.0000;
OTU_table[3][1104]=0.0000;
OTU_table[3][1105]=0.0000;
OTU_table[3][1106]=22.0000;
OTU_table[3][1107]=0.0000;
OTU_table[3][1108]=0.0000;
OTU_table[3][1109]=0.0000;
OTU_table[3][1110]=15.0000;
OTU_table[3][1111]=0.0000;
OTU_table[3][1112]=0.0000;
OTU_table[3][1113]=0.0000;
OTU_table[3][1114]=0.0000;
OTU_table[3][1115]=6.0000;
OTU_table[3][1116]=0.0000;
OTU_table[3][1117]=0.0000;
OTU_table[3][1118]=0.0000;
OTU_table[3][1119]=0.0000;
OTU_table[3][1120]=6.0000;
OTU_table[3][1121]=0.0000;
OTU_table[3][1122]=0.0000;
OTU_table[3][1123]=0.0000;
OTU_table[3][1124]=6.0000;
OTU_table[3][1125]=0.0000;
OTU_table[3][1126]=0.0000;
OTU_table[3][1127]=0.0000;
OTU_table[3][1128]=0.0000;
OTU_table[3][1129]=22.0000;
OTU_table[3][1130]=0.0000;
OTU_table[3][1131]=0.0000;
OTU_table[3][1132]=8.0000;
OTU_table[3][1133]=0.0000;
OTU_table[3][1134]=10.0000;
OTU_table[3][1135]=0.0000;
OTU_table[3][1136]=22.0000;
OTU_table[3][1137]=0.0000;
OTU_table[3][1138]=4.0000;
OTU_table[3][1139]=0.0000;
OTU_table[3][1140]=0.0000;
OTU_table[3][1141]=0.0000;
OTU_table[3][1142]=0.0000;
OTU_table[3][1143]=0.0000;
OTU_table[3][1144]=0.0000;
OTU_table[3][1145]=0.0000;
OTU_table[3][1146]=0.0000;
OTU_table[3][1147]=0.0000;
OTU_table[3][1148]=0.0000;
OTU_table[3][1149]=0.0000;
OTU_table[3][1150]=0.0000;
OTU_table[3][1151]=0.0000;
OTU_table[3][1152]=0.0000;
OTU_table[3][1153]=0.0000;
OTU_table[3][1154]=0.0000;
OTU_table[3][1155]=0.0000;
OTU_table[3][1156]=0.0000;
OTU_table[3][1157]=0.0000;
OTU_table[3][1158]=0.0000;
OTU_table[3][1159]=0.0000;
OTU_table[3][1160]=0.0000;
OTU_table[3][1161]=0.0000;
OTU_table[3][1162]=0.0000;
OTU_table[3][1163]=0.0000;
OTU_table[3][1164]=0.0000;
OTU_table[3][1165]=0.0000;
OTU_table[3][1166]=0.0000;
OTU_table[3][1167]=0.0000;
OTU_table[3][1168]=0.0000;
OTU_table[3][1169]=7.0000;
OTU_table[3][1170]=5.0000;
OTU_table[3][1171]=0.0000;
OTU_table[3][1172]=0.0000;
OTU_table[3][1173]=0.0000;
OTU_table[3][1174]=0.0000;
OTU_table[3][1175]=0.0000;
OTU_table[3][1176]=0.0000;
OTU_table[3][1177]=0.0000;
OTU_table[3][1178]=0.0000;
OTU_table[3][1179]=0.0000;
OTU_table[3][1180]=11.0000;
OTU_table[3][1181]=0.0000;
OTU_table[3][1182]=0.0000;
OTU_table[3][1183]=0.0000;
OTU_table[3][1184]=2.0000;
OTU_table[3][1185]=0.0000;
OTU_table[3][1186]=18.0000;
OTU_table[3][1187]=0.0000;
OTU_table[3][1188]=0.0000;
OTU_table[3][1189]=0.0000;
OTU_table[3][1190]=0.0000;
OTU_table[3][1191]=0.0000;
OTU_table[3][1192]=10.0000;
OTU_table[3][1193]=0.0000;
OTU_table[3][1194]=8.0000;
OTU_table[3][1195]=0.0000;
OTU_table[3][1196]=0.0000;
OTU_table[3][1197]=0.0000;
OTU_table[3][1198]=15.0000;
OTU_table[3][1199]=0.0000;
OTU_table[3][1200]=2.0000;
OTU_table[3][1201]=0.0000;
OTU_table[3][1202]=0.0000;
OTU_table[3][1203]=0.0000;
OTU_table[3][1204]=0.0000;
OTU_table[3][1205]=0.0000;
OTU_table[3][1206]=0.0000;
OTU_table[3][1207]=0.0000;
OTU_table[3][1208]=0.0000;
OTU_table[3][1209]=0.0000;
OTU_table[3][1210]=0.0000;
OTU_table[3][1211]=0.0000;
OTU_table[3][1212]=0.0000;
OTU_table[3][1213]=1.0000;
OTU_table[3][1214]=0.0000;
OTU_table[3][1215]=0.0000;
OTU_table[3][1216]=0.0000;
OTU_table[3][1217]=16.0000;
OTU_table[3][1218]=2.0000;
OTU_table[3][1219]=0.0000;
OTU_table[3][1220]=0.0000;
OTU_table[3][1221]=0.0000;
OTU_table[3][1222]=0.0000;
OTU_table[3][1223]=0.0000;
OTU_table[3][1224]=0.0000;
OTU_table[3][1225]=0.0000;
OTU_table[3][1226]=0.0000;
OTU_table[3][1227]=0.0000;
OTU_table[3][1228]=19.0000;
OTU_table[3][1229]=0.0000;
OTU_table[3][1230]=0.0000;
OTU_table[3][1231]=0.0000;
OTU_table[3][1232]=0.0000;
OTU_table[3][1233]=0.0000;
OTU_table[3][1234]=0.0000;
OTU_table[3][1235]=0.0000;
OTU_table[3][1236]=0.0000;
OTU_table[3][1237]=0.0000;
OTU_table[3][1238]=0.0000;
OTU_table[3][1239]=0.0000;
OTU_table[3][1240]=19.0000;
OTU_table[3][1241]=0.0000;
OTU_table[3][1242]=0.0000;
OTU_table[3][1243]=0.0000;
OTU_table[3][1244]=0.0000;
OTU_table[3][1245]=0.0000;
OTU_table[3][1246]=0.0000;
OTU_table[3][1247]=0.0000;
OTU_table[3][1248]=0.0000;
OTU_table[3][1249]=0.0000;
OTU_table[3][1250]=0.0000;
OTU_table[3][1251]=0.0000;
OTU_table[3][1252]=0.0000;
OTU_table[3][1253]=0.0000;
OTU_table[3][1254]=0.0000;
OTU_table[3][1255]=12.0000;
OTU_table[3][1256]=0.0000;
OTU_table[3][1257]=0.0000;
OTU_table[3][1258]=0.0000;
OTU_table[3][1259]=0.0000;
OTU_table[3][1260]=0.0000;
OTU_table[3][1261]=0.0000;
OTU_table[3][1262]=0.0000;
OTU_table[3][1263]=0.0000;
OTU_table[3][1264]=0.0000;
OTU_table[3][1265]=0.0000;
OTU_table[3][1266]=0.0000;
OTU_table[3][1267]=0.0000;
OTU_table[3][1268]=0.0000;
OTU_table[3][1269]=6.0000;
OTU_table[3][1270]=0.0000;
OTU_table[3][1271]=0.0000;
OTU_table[3][1272]=0.0000;
OTU_table[3][1273]=0.0000;
OTU_table[3][1274]=0.0000;
OTU_table[3][1275]=0.0000;
OTU_table[3][1276]=4.0000;
OTU_table[3][1277]=1.0000;
OTU_table[3][1278]=0.0000;
OTU_table[3][1279]=0.0000;
OTU_table[3][1280]=0.0000;
OTU_table[3][1281]=0.0000;
OTU_table[3][1282]=0.0000;
OTU_table[3][1283]=0.0000;
OTU_table[3][1284]=18.0000;
OTU_table[3][1285]=0.0000;
OTU_table[3][1286]=0.0000;
OTU_table[3][1287]=18.0000;
OTU_table[3][1288]=0.0000;
OTU_table[3][1289]=8.0000;
OTU_table[3][1290]=0.0000;
OTU_table[3][1291]=18.0000;
OTU_table[3][1292]=0.0000;
OTU_table[3][1293]=0.0000;
OTU_table[3][1294]=0.0000;
OTU_table[3][1295]=0.0000;
OTU_table[3][1296]=0.0000;
OTU_table[3][1297]=0.0000;
OTU_table[3][1298]=11.0000;
OTU_table[3][1299]=18.0000;
OTU_table[3][1300]=0.0000;
OTU_table[3][1301]=0.0000;
OTU_table[3][1302]=0.0000;
OTU_table[3][1303]=0.0000;
OTU_table[3][1304]=0.0000;
OTU_table[3][1305]=0.0000;
OTU_table[3][1306]=0.0000;
OTU_table[3][1307]=0.0000;
OTU_table[3][1308]=0.0000;
OTU_table[3][1309]=0.0000;
OTU_table[3][1310]=0.0000;
OTU_table[3][1311]=0.0000;
OTU_table[3][1312]=0.0000;
OTU_table[3][1313]=0.0000;
OTU_table[3][1314]=8.0000;
OTU_table[3][1315]=0.0000;
OTU_table[3][1316]=0.0000;
OTU_table[3][1317]=0.0000;
OTU_table[3][1318]=0.0000;
OTU_table[3][1319]=0.0000;
OTU_table[3][1320]=0.0000;
OTU_table[3][1321]=3.0000;
OTU_table[3][1322]=0.0000;
OTU_table[3][1323]=0.0000;
OTU_table[3][1324]=0.0000;
OTU_table[3][1325]=0.0000;
OTU_table[3][1326]=0.0000;
OTU_table[3][1327]=0.0000;
OTU_table[3][1328]=0.0000;
OTU_table[3][1329]=0.0000;
OTU_table[3][1330]=0.0000;
OTU_table[3][1331]=0.0000;
OTU_table[3][1332]=1.0000;
OTU_table[3][1333]=0.0000;
OTU_table[3][1334]=0.0000;
OTU_table[3][1335]=0.0000;
OTU_table[3][1336]=0.0000;
OTU_table[3][1337]=0.0000;
OTU_table[3][1338]=0.0000;
OTU_table[3][1339]=17.0000;
OTU_table[3][1340]=0.0000;
OTU_table[3][1341]=0.0000;
OTU_table[3][1342]=0.0000;
OTU_table[3][1343]=0.0000;
OTU_table[3][1344]=0.0000;
OTU_table[3][1345]=0.0000;
OTU_table[3][1346]=0.0000;
OTU_table[3][1347]=0.0000;
OTU_table[3][1348]=0.0000;
OTU_table[3][1349]=6.0000;
OTU_table[3][1350]=0.0000;
OTU_table[3][1351]=0.0000;
OTU_table[3][1352]=0.0000;
OTU_table[3][1353]=0.0000;
OTU_table[3][1354]=17.0000;
OTU_table[3][1355]=17.0000;
OTU_table[3][1356]=0.0000;
OTU_table[3][1357]=0.0000;
OTU_table[3][1358]=0.0000;
OTU_table[3][1359]=0.0000;
OTU_table[3][1360]=0.0000;
OTU_table[3][1361]=0.0000;
OTU_table[3][1362]=0.0000;
OTU_table[3][1363]=0.0000;
OTU_table[3][1364]=0.0000;
OTU_table[3][1365]=0.0000;
OTU_table[3][1366]=0.0000;
OTU_table[3][1367]=0.0000;
OTU_table[3][1368]=17.0000;
OTU_table[3][1369]=0.0000;
OTU_table[3][1370]=0.0000;
OTU_table[3][1371]=0.0000;
OTU_table[3][1372]=0.0000;
OTU_table[3][1373]=0.0000;
OTU_table[3][1374]=0.0000;
OTU_table[3][1375]=0.0000;
OTU_table[3][1376]=0.0000;
OTU_table[3][1377]=16.0000;
OTU_table[3][1378]=0.0000;
OTU_table[3][1379]=0.0000;
OTU_table[3][1380]=8.0000;
OTU_table[3][1381]=0.0000;
OTU_table[3][1382]=0.0000;
OTU_table[3][1383]=0.0000;
OTU_table[3][1384]=0.0000;
OTU_table[3][1385]=2.0000;
OTU_table[3][1386]=0.0000;
OTU_table[3][1387]=1.0000;
OTU_table[3][1388]=0.0000;
OTU_table[3][1389]=0.0000;
OTU_table[3][1390]=0.0000;
OTU_table[3][1391]=0.0000;
OTU_table[3][1392]=0.0000;
OTU_table[3][1393]=0.0000;
OTU_table[3][1394]=0.0000;
OTU_table[3][1395]=0.0000;
OTU_table[3][1396]=0.0000;
OTU_table[3][1397]=0.0000;
OTU_table[3][1398]=0.0000;
OTU_table[3][1399]=0.0000;
OTU_table[3][1400]=4.0000;
OTU_table[3][1401]=0.0000;
OTU_table[3][1402]=0.0000;
OTU_table[3][1403]=0.0000;
OTU_table[3][1404]=0.0000;
OTU_table[3][1405]=0.0000;
OTU_table[3][1406]=10.0000;
OTU_table[3][1407]=0.0000;
OTU_table[3][1408]=0.0000;
OTU_table[3][1409]=0.0000;
OTU_table[3][1410]=0.0000;
OTU_table[3][1411]=0.0000;
OTU_table[3][1412]=0.0000;
OTU_table[3][1413]=0.0000;
OTU_table[3][1414]=0.0000;
OTU_table[3][1415]=0.0000;
OTU_table[3][1416]=0.0000;
OTU_table[3][1417]=0.0000;
OTU_table[3][1418]=0.0000;
OTU_table[3][1419]=0.0000;
OTU_table[3][1420]=3.0000;
OTU_table[3][1421]=0.0000;
OTU_table[3][1422]=1.0000;
OTU_table[3][1423]=0.0000;
OTU_table[3][1424]=0.0000;
OTU_table[3][1425]=0.0000;
OTU_table[3][1426]=0.0000;
OTU_table[3][1427]=0.0000;
OTU_table[3][1428]=0.0000;
OTU_table[3][1429]=0.0000;
OTU_table[3][1430]=0.0000;
OTU_table[3][1431]=0.0000;
OTU_table[3][1432]=0.0000;
OTU_table[3][1433]=0.0000;
OTU_table[3][1434]=0.0000;
OTU_table[3][1435]=3.0000;
OTU_table[3][1436]=0.0000;
OTU_table[3][1437]=0.0000;
OTU_table[3][1438]=0.0000;
OTU_table[3][1439]=9.0000;
OTU_table[3][1440]=0.0000;
OTU_table[3][1441]=0.0000;
OTU_table[3][1442]=7.0000;
OTU_table[3][1443]=0.0000;
OTU_table[3][1444]=0.0000;
OTU_table[3][1445]=0.0000;
OTU_table[3][1446]=0.0000;
OTU_table[3][1447]=0.0000;
OTU_table[3][1448]=3.0000;
OTU_table[3][1449]=0.0000;
OTU_table[3][1450]=10.0000;
OTU_table[3][1451]=0.0000;
OTU_table[3][1452]=0.0000;
OTU_table[3][1453]=0.0000;
OTU_table[3][1454]=0.0000;
OTU_table[3][1455]=0.0000;
OTU_table[3][1456]=0.0000;
OTU_table[3][1457]=0.0000;
OTU_table[3][1458]=0.0000;
OTU_table[3][1459]=0.0000;
OTU_table[3][1460]=0.0000;
OTU_table[3][1461]=0.0000;
OTU_table[3][1462]=0.0000;
OTU_table[3][1463]=0.0000;
OTU_table[3][1464]=0.0000;
OTU_table[3][1465]=0.0000;
OTU_table[3][1466]=0.0000;
OTU_table[3][1467]=0.0000;
OTU_table[3][1468]=0.0000;
OTU_table[3][1469]=0.0000;
OTU_table[3][1470]=0.0000;
OTU_table[3][1471]=0.0000;
OTU_table[3][1472]=0.0000;
OTU_table[3][1473]=0.0000;
OTU_table[3][1474]=0.0000;
OTU_table[3][1475]=0.0000;
OTU_table[3][1476]=0.0000;
OTU_table[3][1477]=0.0000;
OTU_table[3][1478]=0.0000;
OTU_table[3][1479]=0.0000;
OTU_table[3][1480]=0.0000;
OTU_table[3][1481]=0.0000;
OTU_table[3][1482]=0.0000;
OTU_table[3][1483]=0.0000;
OTU_table[3][1484]=0.0000;
OTU_table[3][1485]=1.0000;
OTU_table[3][1486]=0.0000;
OTU_table[3][1487]=0.0000;
OTU_table[3][1488]=0.0000;
OTU_table[3][1489]=0.0000;
OTU_table[3][1490]=0.0000;
OTU_table[3][1491]=0.0000;
OTU_table[3][1492]=0.0000;
OTU_table[3][1493]=0.0000;
OTU_table[3][1494]=2.0000;
OTU_table[3][1495]=0.0000;
OTU_table[3][1496]=4.0000;
OTU_table[3][1497]=0.0000;
OTU_table[3][1498]=0.0000;
OTU_table[3][1499]=0.0000;
OTU_table[3][1500]=0.0000;
OTU_table[3][1501]=0.0000;
OTU_table[3][1502]=0.0000;
OTU_table[3][1503]=0.0000;
OTU_table[3][1504]=0.0000;
OTU_table[3][1505]=0.0000;
OTU_table[3][1506]=0.0000;
OTU_table[3][1507]=0.0000;
OTU_table[3][1508]=0.0000;
OTU_table[3][1509]=0.0000;
OTU_table[3][1510]=0.0000;
OTU_table[3][1511]=0.0000;
OTU_table[3][1512]=0.0000;
OTU_table[3][1513]=0.0000;
OTU_table[3][1514]=0.0000;
OTU_table[3][1515]=0.0000;
OTU_table[3][1516]=0.0000;
OTU_table[3][1517]=0.0000;
OTU_table[3][1518]=0.0000;
OTU_table[3][1519]=0.0000;
OTU_table[3][1520]=0.0000;
OTU_table[3][1521]=0.0000;
OTU_table[3][1522]=0.0000;
OTU_table[3][1523]=0.0000;
OTU_table[3][1524]=0.0000;
OTU_table[3][1525]=0.0000;
OTU_table[3][1526]=7.0000;
OTU_table[3][1527]=0.0000;
OTU_table[3][1528]=0.0000;
OTU_table[3][1529]=0.0000;
OTU_table[3][1530]=0.0000;
OTU_table[3][1531]=0.0000;
OTU_table[3][1532]=0.0000;
OTU_table[3][1533]=0.0000;
OTU_table[3][1534]=3.0000;
OTU_table[3][1535]=0.0000;
OTU_table[3][1536]=0.0000;
OTU_table[3][1537]=0.0000;
OTU_table[3][1538]=0.0000;
OTU_table[3][1539]=0.0000;
OTU_table[3][1540]=0.0000;
OTU_table[3][1541]=0.0000;
OTU_table[3][1542]=0.0000;
OTU_table[3][1543]=0.0000;
OTU_table[3][1544]=0.0000;
OTU_table[3][1545]=0.0000;
OTU_table[3][1546]=0.0000;
OTU_table[3][1547]=0.0000;
OTU_table[3][1548]=0.0000;
OTU_table[3][1549]=0.0000;
OTU_table[3][1550]=0.0000;
OTU_table[3][1551]=0.0000;
OTU_table[3][1552]=0.0000;
OTU_table[3][1553]=0.0000;
OTU_table[3][1554]=0.0000;
OTU_table[3][1555]=0.0000;
OTU_table[3][1556]=0.0000;
OTU_table[3][1557]=0.0000;
OTU_table[3][1558]=2.0000;
OTU_table[3][1559]=0.0000;
OTU_table[3][1560]=13.0000;
OTU_table[3][1561]=0.0000;
OTU_table[3][1562]=0.0000;
OTU_table[3][1563]=0.0000;
OTU_table[3][1564]=0.0000;
OTU_table[3][1565]=0.0000;
OTU_table[3][1566]=0.0000;
OTU_table[3][1567]=0.0000;
OTU_table[3][1568]=0.0000;
OTU_table[3][1569]=0.0000;
OTU_table[3][1570]=0.0000;
OTU_table[3][1571]=0.0000;
OTU_table[3][1572]=0.0000;
OTU_table[3][1573]=0.0000;
OTU_table[3][1574]=0.0000;
OTU_table[3][1575]=0.0000;
OTU_table[3][1576]=0.0000;
OTU_table[3][1577]=0.0000;
OTU_table[3][1578]=0.0000;
OTU_table[3][1579]=0.0000;
OTU_table[3][1580]=0.0000;
OTU_table[3][1581]=0.0000;
OTU_table[3][1582]=0.0000;
OTU_table[3][1583]=0.0000;
OTU_table[3][1584]=0.0000;
OTU_table[3][1585]=0.0000;
OTU_table[3][1586]=0.0000;
OTU_table[3][1587]=14.0000;
OTU_table[3][1588]=0.0000;
OTU_table[3][1589]=0.0000;
OTU_table[3][1590]=0.0000;
OTU_table[3][1591]=0.0000;
OTU_table[3][1592]=0.0000;
OTU_table[3][1593]=0.0000;
OTU_table[3][1594]=0.0000;
OTU_table[3][1595]=0.0000;
OTU_table[3][1596]=0.0000;
OTU_table[3][1597]=0.0000;
OTU_table[3][1598]=0.0000;
OTU_table[3][1599]=0.0000;
OTU_table[3][1600]=14.0000;
OTU_table[3][1601]=0.0000;
OTU_table[3][1602]=0.0000;
OTU_table[3][1603]=0.0000;
OTU_table[3][1604]=0.0000;
OTU_table[3][1605]=13.0000;
OTU_table[3][1606]=0.0000;
OTU_table[3][1607]=0.0000;
OTU_table[3][1608]=4.0000;
OTU_table[3][1609]=0.0000;
OTU_table[3][1610]=0.0000;
OTU_table[3][1611]=0.0000;
OTU_table[3][1612]=0.0000;
OTU_table[3][1613]=0.0000;
OTU_table[3][1614]=4.0000;
OTU_table[3][1615]=0.0000;
OTU_table[3][1616]=0.0000;
OTU_table[3][1617]=0.0000;
OTU_table[3][1618]=0.0000;
OTU_table[3][1619]=14.0000;
OTU_table[3][1620]=0.0000;
OTU_table[3][1621]=0.0000;
OTU_table[3][1622]=0.0000;
OTU_table[3][1623]=0.0000;
OTU_table[3][1624]=0.0000;
OTU_table[3][1625]=0.0000;
OTU_table[3][1626]=0.0000;
OTU_table[3][1627]=13.0000;
OTU_table[3][1628]=0.0000;
OTU_table[3][1629]=6.0000;
OTU_table[3][1630]=0.0000;
OTU_table[3][1631]=0.0000;
OTU_table[3][1632]=0.0000;
OTU_table[3][1633]=0.0000;
OTU_table[3][1634]=0.0000;
OTU_table[3][1635]=0.0000;
OTU_table[3][1636]=0.0000;
OTU_table[3][1637]=0.0000;
OTU_table[3][1638]=0.0000;
OTU_table[3][1639]=0.0000;
OTU_table[3][1640]=0.0000;
OTU_table[3][1641]=0.0000;
OTU_table[3][1642]=0.0000;
OTU_table[3][1643]=0.0000;
OTU_table[3][1644]=11.0000;
OTU_table[3][1645]=0.0000;
OTU_table[3][1646]=0.0000;
OTU_table[3][1647]=0.0000;
OTU_table[3][1648]=0.0000;
OTU_table[3][1649]=0.0000;
OTU_table[3][1650]=13.0000;
OTU_table[3][1651]=0.0000;
OTU_table[3][1652]=0.0000;
OTU_table[3][1653]=0.0000;
OTU_table[3][1654]=0.0000;
OTU_table[3][1655]=0.0000;
OTU_table[3][1656]=0.0000;
OTU_table[3][1657]=0.0000;
OTU_table[3][1658]=0.0000;
OTU_table[3][1659]=0.0000;
OTU_table[3][1660]=0.0000;
OTU_table[3][1661]=0.0000;
OTU_table[3][1662]=0.0000;
OTU_table[3][1663]=0.0000;
OTU_table[3][1664]=0.0000;
OTU_table[3][1665]=0.0000;
OTU_table[3][1666]=0.0000;
OTU_table[3][1667]=0.0000;
OTU_table[3][1668]=0.0000;
OTU_table[3][1669]=0.0000;
OTU_table[3][1670]=0.0000;
OTU_table[3][1671]=0.0000;
OTU_table[3][1672]=0.0000;
OTU_table[3][1673]=0.0000;
OTU_table[3][1674]=0.0000;
OTU_table[3][1675]=0.0000;
OTU_table[3][1676]=0.0000;
OTU_table[3][1677]=0.0000;
OTU_table[3][1678]=0.0000;
OTU_table[3][1679]=0.0000;
OTU_table[3][1680]=0.0000;
OTU_table[3][1681]=0.0000;
OTU_table[3][1682]=0.0000;
OTU_table[3][1683]=0.0000;
OTU_table[3][1684]=0.0000;
OTU_table[3][1685]=0.0000;
OTU_table[3][1686]=0.0000;
OTU_table[3][1687]=0.0000;
OTU_table[3][1688]=0.0000;
OTU_table[3][1689]=0.0000;
OTU_table[3][1690]=0.0000;
OTU_table[3][1691]=0.0000;
OTU_table[3][1692]=0.0000;
OTU_table[3][1693]=0.0000;
OTU_table[3][1694]=0.0000;
OTU_table[3][1695]=0.0000;
OTU_table[3][1696]=13.0000;
OTU_table[3][1697]=0.0000;
OTU_table[3][1698]=0.0000;
OTU_table[3][1699]=0.0000;
OTU_table[3][1700]=0.0000;
OTU_table[3][1701]=0.0000;
OTU_table[3][1702]=0.0000;
OTU_table[3][1703]=0.0000;
OTU_table[3][1704]=0.0000;
OTU_table[3][1705]=0.0000;
OTU_table[3][1706]=0.0000;
OTU_table[3][1707]=0.0000;
OTU_table[3][1708]=0.0000;
OTU_table[3][1709]=0.0000;
OTU_table[3][1710]=0.0000;
OTU_table[3][1711]=0.0000;
OTU_table[3][1712]=0.0000;
OTU_table[3][1713]=0.0000;
OTU_table[3][1714]=0.0000;
OTU_table[3][1715]=0.0000;
OTU_table[3][1716]=0.0000;
OTU_table[3][1717]=0.0000;
OTU_table[3][1718]=0.0000;
OTU_table[3][1719]=0.0000;
OTU_table[3][1720]=0.0000;
OTU_table[3][1721]=0.0000;
OTU_table[3][1722]=0.0000;
OTU_table[3][1723]=8.0000;
OTU_table[3][1724]=2.0000;
OTU_table[3][1725]=0.0000;
OTU_table[3][1726]=0.0000;
OTU_table[3][1727]=0.0000;
OTU_table[3][1728]=0.0000;
OTU_table[3][1729]=0.0000;
OTU_table[3][1730]=0.0000;
OTU_table[3][1731]=0.0000;
OTU_table[3][1732]=0.0000;
OTU_table[3][1733]=0.0000;
OTU_table[3][1734]=0.0000;
OTU_table[3][1735]=0.0000;
OTU_table[3][1736]=0.0000;
OTU_table[3][1737]=0.0000;
OTU_table[3][1738]=3.0000;
OTU_table[3][1739]=0.0000;
OTU_table[3][1740]=0.0000;
OTU_table[3][1741]=0.0000;
OTU_table[3][1742]=0.0000;
OTU_table[3][1743]=0.0000;
OTU_table[3][1744]=0.0000;
OTU_table[3][1745]=12.0000;
OTU_table[3][1746]=0.0000;
OTU_table[3][1747]=0.0000;
OTU_table[3][1748]=0.0000;
OTU_table[3][1749]=0.0000;
OTU_table[3][1750]=0.0000;
OTU_table[3][1751]=0.0000;
OTU_table[3][1752]=0.0000;
OTU_table[3][1753]=0.0000;
OTU_table[3][1754]=0.0000;
OTU_table[3][1755]=0.0000;
OTU_table[3][1756]=12.0000;
OTU_table[3][1757]=0.0000;
OTU_table[3][1758]=0.0000;
OTU_table[3][1759]=1.0000;
OTU_table[3][1760]=8.0000;
OTU_table[3][1761]=0.0000;
OTU_table[3][1762]=0.0000;
OTU_table[3][1763]=0.0000;
OTU_table[3][1764]=0.0000;
OTU_table[3][1765]=0.0000;
OTU_table[3][1766]=0.0000;
OTU_table[3][1767]=0.0000;
OTU_table[3][1768]=0.0000;
OTU_table[3][1769]=0.0000;
OTU_table[3][1770]=0.0000;
OTU_table[3][1771]=0.0000;
OTU_table[3][1772]=0.0000;
OTU_table[3][1773]=0.0000;
OTU_table[3][1774]=0.0000;
OTU_table[3][1775]=0.0000;
OTU_table[3][1776]=0.0000;
OTU_table[3][1777]=0.0000;
OTU_table[3][1778]=0.0000;
OTU_table[3][1779]=0.0000;
OTU_table[3][1780]=0.0000;
OTU_table[3][1781]=0.0000;
OTU_table[3][1782]=11.0000;
OTU_table[3][1783]=0.0000;
OTU_table[3][1784]=0.0000;
OTU_table[3][1785]=0.0000;
OTU_table[3][1786]=0.0000;
OTU_table[3][1787]=0.0000;
OTU_table[3][1788]=0.0000;
OTU_table[3][1789]=0.0000;
OTU_table[3][1790]=0.0000;
OTU_table[3][1791]=0.0000;
OTU_table[3][1792]=0.0000;
OTU_table[3][1793]=0.0000;
OTU_table[3][1794]=0.0000;
OTU_table[3][1795]=0.0000;
OTU_table[3][1796]=0.0000;
OTU_table[3][1797]=0.0000;
OTU_table[3][1798]=0.0000;
OTU_table[3][1799]=0.0000;
OTU_table[3][1800]=0.0000;
OTU_table[3][1801]=0.0000;
OTU_table[3][1802]=0.0000;
OTU_table[3][1803]=0.0000;
OTU_table[3][1804]=0.0000;
OTU_table[3][1805]=0.0000;
OTU_table[3][1806]=0.0000;
OTU_table[3][1807]=0.0000;
OTU_table[3][1808]=0.0000;
OTU_table[3][1809]=7.0000;
OTU_table[3][1810]=5.0000;
OTU_table[3][1811]=0.0000;
OTU_table[3][1812]=0.0000;
OTU_table[3][1813]=0.0000;
OTU_table[3][1814]=0.0000;
OTU_table[3][1815]=0.0000;
OTU_table[3][1816]=0.0000;
OTU_table[3][1817]=0.0000;
OTU_table[3][1818]=2.0000;
OTU_table[3][1819]=0.0000;
OTU_table[3][1820]=0.0000;
OTU_table[3][1821]=12.0000;
OTU_table[3][1822]=0.0000;
OTU_table[3][1823]=2.0000;
OTU_table[3][1824]=0.0000;
OTU_table[3][1825]=0.0000;
OTU_table[3][1826]=0.0000;
OTU_table[3][1827]=0.0000;
OTU_table[3][1828]=0.0000;
OTU_table[3][1829]=3.0000;
OTU_table[3][1830]=0.0000;
OTU_table[3][1831]=0.0000;
OTU_table[3][1832]=0.0000;
OTU_table[3][1833]=0.0000;
OTU_table[3][1834]=0.0000;
OTU_table[3][1835]=0.0000;
OTU_table[3][1836]=0.0000;
OTU_table[3][1837]=0.0000;
OTU_table[3][1838]=12.0000;
OTU_table[3][1839]=0.0000;
OTU_table[3][1840]=0.0000;
OTU_table[3][1841]=0.0000;
OTU_table[3][1842]=0.0000;
OTU_table[3][1843]=0.0000;
OTU_table[3][1844]=0.0000;
OTU_table[3][1845]=0.0000;
OTU_table[4][0]='A04';
OTU_table[4][1]=139.0000;
OTU_table[4][2]=8582.0000;
OTU_table[4][3]=1612.0000;
OTU_table[4][4]=980.0000;
OTU_table[4][5]=1297.0000;
OTU_table[4][6]=1653.0000;
OTU_table[4][7]=182.0000;
OTU_table[4][8]=112.0000;
OTU_table[4][9]=2271.0000;
OTU_table[4][10]=148.0000;
OTU_table[4][11]=5877.0000;
OTU_table[4][12]=174.0000;
OTU_table[4][13]=1052.0000;
OTU_table[4][14]=2177.0000;
OTU_table[4][15]=169.0000;
OTU_table[4][16]=984.0000;
OTU_table[4][17]=404.0000;
OTU_table[4][18]=126.0000;
OTU_table[4][19]=180.0000;
OTU_table[4][20]=0.0000;
OTU_table[4][21]=1124.0000;
OTU_table[4][22]=0.0000;
OTU_table[4][23]=146.0000;
OTU_table[4][24]=6.0000;
OTU_table[4][25]=672.0000;
OTU_table[4][26]=303.0000;
OTU_table[4][27]=50.0000;
OTU_table[4][28]=0.0000;
OTU_table[4][29]=610.0000;
OTU_table[4][30]=100.0000;
OTU_table[4][31]=84.0000;
OTU_table[4][32]=0.0000;
OTU_table[4][33]=201.0000;
OTU_table[4][34]=402.0000;
OTU_table[4][35]=683.0000;
OTU_table[4][36]=0.0000;
OTU_table[4][37]=29.0000;
OTU_table[4][38]=410.0000;
OTU_table[4][39]=2138.0000;
OTU_table[4][40]=0.0000;
OTU_table[4][41]=18.0000;
OTU_table[4][42]=30.0000;
OTU_table[4][43]=433.0000;
OTU_table[4][44]=147.0000;
OTU_table[4][45]=525.0000;
OTU_table[4][46]=372.0000;
OTU_table[4][47]=845.0000;
OTU_table[4][48]=492.0000;
OTU_table[4][49]=0.0000;
OTU_table[4][50]=65.0000;
OTU_table[4][51]=332.0000;
OTU_table[4][52]=33.0000;
OTU_table[4][53]=13.0000;
OTU_table[4][54]=326.0000;
OTU_table[4][55]=0.0000;
OTU_table[4][56]=69.0000;
OTU_table[4][57]=17.0000;
OTU_table[4][58]=0.0000;
OTU_table[4][59]=8.0000;
OTU_table[4][60]=0.0000;
OTU_table[4][61]=168.0000;
OTU_table[4][62]=123.0000;
OTU_table[4][63]=36.0000;
OTU_table[4][64]=0.0000;
OTU_table[4][65]=43.0000;
OTU_table[4][66]=2.0000;
OTU_table[4][67]=5.0000;
OTU_table[4][68]=0.0000;
OTU_table[4][69]=176.0000;
OTU_table[4][70]=0.0000;
OTU_table[4][71]=128.0000;
OTU_table[4][72]=0.0000;
OTU_table[4][73]=0.0000;
OTU_table[4][74]=34.0000;
OTU_table[4][75]=53.0000;
OTU_table[4][76]=3.0000;
OTU_table[4][77]=118.0000;
OTU_table[4][78]=2.0000;
OTU_table[4][79]=7.0000;
OTU_table[4][80]=0.0000;
OTU_table[4][81]=20.0000;
OTU_table[4][82]=21.0000;
OTU_table[4][83]=13.0000;
OTU_table[4][84]=125.0000;
OTU_table[4][85]=0.0000;
OTU_table[4][86]=67.0000;
OTU_table[4][87]=115.0000;
OTU_table[4][88]=0.0000;
OTU_table[4][89]=0.0000;
OTU_table[4][90]=20.0000;
OTU_table[4][91]=26.0000;
OTU_table[4][92]=74.0000;
OTU_table[4][93]=164.0000;
OTU_table[4][94]=0.0000;
OTU_table[4][95]=34.0000;
OTU_table[4][96]=180.0000;
OTU_table[4][97]=104.0000;
OTU_table[4][98]=0.0000;
OTU_table[4][99]=39.0000;
OTU_table[4][100]=25.0000;
OTU_table[4][101]=118.0000;
OTU_table[4][102]=358.0000;
OTU_table[4][103]=81.0000;
OTU_table[4][104]=0.0000;
OTU_table[4][105]=11.0000;
OTU_table[4][106]=38.0000;
OTU_table[4][107]=7.0000;
OTU_table[4][108]=0.0000;
OTU_table[4][109]=0.0000;
OTU_table[4][110]=0.0000;
OTU_table[4][111]=30.0000;
OTU_table[4][112]=184.0000;
OTU_table[4][113]=41.0000;
OTU_table[4][114]=0.0000;
OTU_table[4][115]=104.0000;
OTU_table[4][116]=0.0000;
OTU_table[4][117]=0.0000;
OTU_table[4][118]=0.0000;
OTU_table[4][119]=10.0000;
OTU_table[4][120]=47.0000;
OTU_table[4][121]=0.0000;
OTU_table[4][122]=0.0000;
OTU_table[4][123]=48.0000;
OTU_table[4][124]=0.0000;
OTU_table[4][125]=0.0000;
OTU_table[4][126]=8.0000;
OTU_table[4][127]=0.0000;
OTU_table[4][128]=0.0000;
OTU_table[4][129]=146.0000;
OTU_table[4][130]=70.0000;
OTU_table[4][131]=48.0000;
OTU_table[4][132]=12.0000;
OTU_table[4][133]=0.0000;
OTU_table[4][134]=0.0000;
OTU_table[4][135]=17.0000;
OTU_table[4][136]=0.0000;
OTU_table[4][137]=55.0000;
OTU_table[4][138]=24.0000;
OTU_table[4][139]=0.0000;
OTU_table[4][140]=0.0000;
OTU_table[4][141]=0.0000;
OTU_table[4][142]=44.0000;
OTU_table[4][143]=0.0000;
OTU_table[4][144]=0.0000;
OTU_table[4][145]=0.0000;
OTU_table[4][146]=2.0000;
OTU_table[4][147]=0.0000;
OTU_table[4][148]=0.0000;
OTU_table[4][149]=0.0000;
OTU_table[4][150]=232.0000;
OTU_table[4][151]=56.0000;
OTU_table[4][152]=49.0000;
OTU_table[4][153]=0.0000;
OTU_table[4][154]=0.0000;
OTU_table[4][155]=5.0000;
OTU_table[4][156]=0.0000;
OTU_table[4][157]=29.0000;
OTU_table[4][158]=0.0000;
OTU_table[4][159]=47.0000;
OTU_table[4][160]=0.0000;
OTU_table[4][161]=29.0000;
OTU_table[4][162]=31.0000;
OTU_table[4][163]=0.0000;
OTU_table[4][164]=20.0000;
OTU_table[4][165]=41.0000;
OTU_table[4][166]=10.0000;
OTU_table[4][167]=11.0000;
OTU_table[4][168]=0.0000;
OTU_table[4][169]=1.0000;
OTU_table[4][170]=0.0000;
OTU_table[4][171]=22.0000;
OTU_table[4][172]=21.0000;
OTU_table[4][173]=0.0000;
OTU_table[4][174]=0.0000;
OTU_table[4][175]=0.0000;
OTU_table[4][176]=0.0000;
OTU_table[4][177]=0.0000;
OTU_table[4][178]=69.0000;
OTU_table[4][179]=10.0000;
OTU_table[4][180]=0.0000;
OTU_table[4][181]=0.0000;
OTU_table[4][182]=0.0000;
OTU_table[4][183]=23.0000;
OTU_table[4][184]=115.0000;
OTU_table[4][185]=0.0000;
OTU_table[4][186]=2.0000;
OTU_table[4][187]=68.0000;
OTU_table[4][188]=0.0000;
OTU_table[4][189]=5.0000;
OTU_table[4][190]=68.0000;
OTU_table[4][191]=0.0000;
OTU_table[4][192]=5.0000;
OTU_table[4][193]=57.0000;
OTU_table[4][194]=0.0000;
OTU_table[4][195]=0.0000;
OTU_table[4][196]=0.0000;
OTU_table[4][197]=38.0000;
OTU_table[4][198]=1.0000;
OTU_table[4][199]=23.0000;
OTU_table[4][200]=0.0000;
OTU_table[4][201]=15.0000;
OTU_table[4][202]=0.0000;
OTU_table[4][203]=27.0000;
OTU_table[4][204]=0.0000;
OTU_table[4][205]=5.0000;
OTU_table[4][206]=0.0000;
OTU_table[4][207]=46.0000;
OTU_table[4][208]=0.0000;
OTU_table[4][209]=20.0000;
OTU_table[4][210]=30.0000;
OTU_table[4][211]=0.0000;
OTU_table[4][212]=0.0000;
OTU_table[4][213]=24.0000;
OTU_table[4][214]=0.0000;
OTU_table[4][215]=0.0000;
OTU_table[4][216]=22.0000;
OTU_table[4][217]=0.0000;
OTU_table[4][218]=0.0000;
OTU_table[4][219]=9.0000;
OTU_table[4][220]=140.0000;
OTU_table[4][221]=57.0000;
OTU_table[4][222]=0.0000;
OTU_table[4][223]=20.0000;
OTU_table[4][224]=0.0000;
OTU_table[4][225]=0.0000;
OTU_table[4][226]=43.0000;
OTU_table[4][227]=0.0000;
OTU_table[4][228]=12.0000;
OTU_table[4][229]=0.0000;
OTU_table[4][230]=2.0000;
OTU_table[4][231]=0.0000;
OTU_table[4][232]=6.0000;
OTU_table[4][233]=0.0000;
OTU_table[4][234]=17.0000;
OTU_table[4][235]=0.0000;
OTU_table[4][236]=0.0000;
OTU_table[4][237]=0.0000;
OTU_table[4][238]=0.0000;
OTU_table[4][239]=45.0000;
OTU_table[4][240]=0.0000;
OTU_table[4][241]=8.0000;
OTU_table[4][242]=13.0000;
OTU_table[4][243]=0.0000;
OTU_table[4][244]=0.0000;
OTU_table[4][245]=0.0000;
OTU_table[4][246]=0.0000;
OTU_table[4][247]=14.0000;
OTU_table[4][248]=13.0000;
OTU_table[4][249]=2.0000;
OTU_table[4][250]=5.0000;
OTU_table[4][251]=41.0000;
OTU_table[4][252]=0.0000;
OTU_table[4][253]=5.0000;
OTU_table[4][254]=0.0000;
OTU_table[4][255]=2.0000;
OTU_table[4][256]=17.0000;
OTU_table[4][257]=5.0000;
OTU_table[4][258]=4.0000;
OTU_table[4][259]=0.0000;
OTU_table[4][260]=8.0000;
OTU_table[4][261]=0.0000;
OTU_table[4][262]=0.0000;
OTU_table[4][263]=148.0000;
OTU_table[4][264]=0.0000;
OTU_table[4][265]=0.0000;
OTU_table[4][266]=31.0000;
OTU_table[4][267]=0.0000;
OTU_table[4][268]=0.0000;
OTU_table[4][269]=27.0000;
OTU_table[4][270]=20.0000;
OTU_table[4][271]=0.0000;
OTU_table[4][272]=5.0000;
OTU_table[4][273]=0.0000;
OTU_table[4][274]=0.0000;
OTU_table[4][275]=0.0000;
OTU_table[4][276]=31.0000;
OTU_table[4][277]=0.0000;
OTU_table[4][278]=20.0000;
OTU_table[4][279]=0.0000;
OTU_table[4][280]=0.0000;
OTU_table[4][281]=0.0000;
OTU_table[4][282]=0.0000;
OTU_table[4][283]=0.0000;
OTU_table[4][284]=0.0000;
OTU_table[4][285]=21.0000;
OTU_table[4][286]=0.0000;
OTU_table[4][287]=102.0000;
OTU_table[4][288]=0.0000;
OTU_table[4][289]=4.0000;
OTU_table[4][290]=0.0000;
OTU_table[4][291]=0.0000;
OTU_table[4][292]=0.0000;
OTU_table[4][293]=4.0000;
OTU_table[4][294]=0.0000;
OTU_table[4][295]=0.0000;
OTU_table[4][296]=0.0000;
OTU_table[4][297]=8.0000;
OTU_table[4][298]=0.0000;
OTU_table[4][299]=0.0000;
OTU_table[4][300]=0.0000;
OTU_table[4][301]=2.0000;
OTU_table[4][302]=24.0000;
OTU_table[4][303]=0.0000;
OTU_table[4][304]=0.0000;
OTU_table[4][305]=0.0000;
OTU_table[4][306]=0.0000;
OTU_table[4][307]=0.0000;
OTU_table[4][308]=0.0000;
OTU_table[4][309]=0.0000;
OTU_table[4][310]=0.0000;
OTU_table[4][311]=0.0000;
OTU_table[4][312]=2.0000;
OTU_table[4][313]=0.0000;
OTU_table[4][314]=0.0000;
OTU_table[4][315]=0.0000;
OTU_table[4][316]=0.0000;
OTU_table[4][317]=0.0000;
OTU_table[4][318]=0.0000;
OTU_table[4][319]=0.0000;
OTU_table[4][320]=0.0000;
OTU_table[4][321]=0.0000;
OTU_table[4][322]=0.0000;
OTU_table[4][323]=13.0000;
OTU_table[4][324]=22.0000;
OTU_table[4][325]=0.0000;
OTU_table[4][326]=0.0000;
OTU_table[4][327]=0.0000;
OTU_table[4][328]=0.0000;
OTU_table[4][329]=0.0000;
OTU_table[4][330]=0.0000;
OTU_table[4][331]=0.0000;
OTU_table[4][332]=0.0000;
OTU_table[4][333]=0.0000;
OTU_table[4][334]=19.0000;
OTU_table[4][335]=2.0000;
OTU_table[4][336]=0.0000;
OTU_table[4][337]=13.0000;
OTU_table[4][338]=0.0000;
OTU_table[4][339]=2.0000;
OTU_table[4][340]=0.0000;
OTU_table[4][341]=0.0000;
OTU_table[4][342]=0.0000;
OTU_table[4][343]=0.0000;
OTU_table[4][344]=56.0000;
OTU_table[4][345]=0.0000;
OTU_table[4][346]=0.0000;
OTU_table[4][347]=10.0000;
OTU_table[4][348]=0.0000;
OTU_table[4][349]=0.0000;
OTU_table[4][350]=0.0000;
OTU_table[4][351]=0.0000;
OTU_table[4][352]=2.0000;
OTU_table[4][353]=0.0000;
OTU_table[4][354]=0.0000;
OTU_table[4][355]=48.0000;
OTU_table[4][356]=6.0000;
OTU_table[4][357]=0.0000;
OTU_table[4][358]=20.0000;
OTU_table[4][359]=0.0000;
OTU_table[4][360]=0.0000;
OTU_table[4][361]=0.0000;
OTU_table[4][362]=0.0000;
OTU_table[4][363]=0.0000;
OTU_table[4][364]=11.0000;
OTU_table[4][365]=0.0000;
OTU_table[4][366]=0.0000;
OTU_table[4][367]=3.0000;
OTU_table[4][368]=0.0000;
OTU_table[4][369]=0.0000;
OTU_table[4][370]=0.0000;
OTU_table[4][371]=3.0000;
OTU_table[4][372]=2.0000;
OTU_table[4][373]=6.0000;
OTU_table[4][374]=0.0000;
OTU_table[4][375]=0.0000;
OTU_table[4][376]=29.0000;
OTU_table[4][377]=0.0000;
OTU_table[4][378]=4.0000;
OTU_table[4][379]=0.0000;
OTU_table[4][380]=0.0000;
OTU_table[4][381]=0.0000;
OTU_table[4][382]=0.0000;
OTU_table[4][383]=0.0000;
OTU_table[4][384]=2.0000;
OTU_table[4][385]=9.0000;
OTU_table[4][386]=0.0000;
OTU_table[4][387]=11.0000;
OTU_table[4][388]=0.0000;
OTU_table[4][389]=0.0000;
OTU_table[4][390]=0.0000;
OTU_table[4][391]=0.0000;
OTU_table[4][392]=0.0000;
OTU_table[4][393]=0.0000;
OTU_table[4][394]=0.0000;
OTU_table[4][395]=9.0000;
OTU_table[4][396]=8.0000;
OTU_table[4][397]=0.0000;
OTU_table[4][398]=0.0000;
OTU_table[4][399]=0.0000;
OTU_table[4][400]=0.0000;
OTU_table[4][401]=0.0000;
OTU_table[4][402]=0.0000;
OTU_table[4][403]=6.0000;
OTU_table[4][404]=6.0000;
OTU_table[4][405]=0.0000;
OTU_table[4][406]=0.0000;
OTU_table[4][407]=30.0000;
OTU_table[4][408]=23.0000;
OTU_table[4][409]=5.0000;
OTU_table[4][410]=0.0000;
OTU_table[4][411]=21.0000;
OTU_table[4][412]=0.0000;
OTU_table[4][413]=0.0000;
OTU_table[4][414]=0.0000;
OTU_table[4][415]=0.0000;
OTU_table[4][416]=0.0000;
OTU_table[4][417]=0.0000;
OTU_table[4][418]=0.0000;
OTU_table[4][419]=0.0000;
OTU_table[4][420]=0.0000;
OTU_table[4][421]=0.0000;
OTU_table[4][422]=0.0000;
OTU_table[4][423]=0.0000;
OTU_table[4][424]=53.0000;
OTU_table[4][425]=0.0000;
OTU_table[4][426]=15.0000;
OTU_table[4][427]=11.0000;
OTU_table[4][428]=0.0000;
OTU_table[4][429]=65.0000;
OTU_table[4][430]=2.0000;
OTU_table[4][431]=0.0000;
OTU_table[4][432]=0.0000;
OTU_table[4][433]=1.0000;
OTU_table[4][434]=12.0000;
OTU_table[4][435]=0.0000;
OTU_table[4][436]=0.0000;
OTU_table[4][437]=2.0000;
OTU_table[4][438]=0.0000;
OTU_table[4][439]=0.0000;
OTU_table[4][440]=0.0000;
OTU_table[4][441]=2.0000;
OTU_table[4][442]=6.0000;
OTU_table[4][443]=0.0000;
OTU_table[4][444]=0.0000;
OTU_table[4][445]=3.0000;
OTU_table[4][446]=0.0000;
OTU_table[4][447]=0.0000;
OTU_table[4][448]=0.0000;
OTU_table[4][449]=0.0000;
OTU_table[4][450]=0.0000;
OTU_table[4][451]=0.0000;
OTU_table[4][452]=9.0000;
OTU_table[4][453]=0.0000;
OTU_table[4][454]=0.0000;
OTU_table[4][455]=0.0000;
OTU_table[4][456]=0.0000;
OTU_table[4][457]=0.0000;
OTU_table[4][458]=0.0000;
OTU_table[4][459]=0.0000;
OTU_table[4][460]=0.0000;
OTU_table[4][461]=0.0000;
OTU_table[4][462]=2.0000;
OTU_table[4][463]=0.0000;
OTU_table[4][464]=2.0000;
OTU_table[4][465]=0.0000;
OTU_table[4][466]=0.0000;
OTU_table[4][467]=1.0000;
OTU_table[4][468]=0.0000;
OTU_table[4][469]=0.0000;
OTU_table[4][470]=0.0000;
OTU_table[4][471]=0.0000;
OTU_table[4][472]=0.0000;
OTU_table[4][473]=10.0000;
OTU_table[4][474]=0.0000;
OTU_table[4][475]=0.0000;
OTU_table[4][476]=0.0000;
OTU_table[4][477]=0.0000;
OTU_table[4][478]=0.0000;
OTU_table[4][479]=3.0000;
OTU_table[4][480]=7.0000;
OTU_table[4][481]=0.0000;
OTU_table[4][482]=0.0000;
OTU_table[4][483]=0.0000;
OTU_table[4][484]=0.0000;
OTU_table[4][485]=7.0000;
OTU_table[4][486]=10.0000;
OTU_table[4][487]=19.0000;
OTU_table[4][488]=0.0000;
OTU_table[4][489]=0.0000;
OTU_table[4][490]=0.0000;
OTU_table[4][491]=0.0000;
OTU_table[4][492]=0.0000;
OTU_table[4][493]=0.0000;
OTU_table[4][494]=0.0000;
OTU_table[4][495]=0.0000;
OTU_table[4][496]=0.0000;
OTU_table[4][497]=0.0000;
OTU_table[4][498]=0.0000;
OTU_table[4][499]=0.0000;
OTU_table[4][500]=0.0000;
OTU_table[4][501]=0.0000;
OTU_table[4][502]=0.0000;
OTU_table[4][503]=7.0000;
OTU_table[4][504]=0.0000;
OTU_table[4][505]=0.0000;
OTU_table[4][506]=0.0000;
OTU_table[4][507]=0.0000;
OTU_table[4][508]=0.0000;
OTU_table[4][509]=0.0000;
OTU_table[4][510]=0.0000;
OTU_table[4][511]=2.0000;
OTU_table[4][512]=2.0000;
OTU_table[4][513]=6.0000;
OTU_table[4][514]=0.0000;
OTU_table[4][515]=0.0000;
OTU_table[4][516]=0.0000;
OTU_table[4][517]=0.0000;
OTU_table[4][518]=0.0000;
OTU_table[4][519]=0.0000;
OTU_table[4][520]=0.0000;
OTU_table[4][521]=7.0000;
OTU_table[4][522]=0.0000;
OTU_table[4][523]=0.0000;
OTU_table[4][524]=0.0000;
OTU_table[4][525]=0.0000;
OTU_table[4][526]=0.0000;
OTU_table[4][527]=0.0000;
OTU_table[4][528]=0.0000;
OTU_table[4][529]=0.0000;
OTU_table[4][530]=0.0000;
OTU_table[4][531]=13.0000;
OTU_table[4][532]=0.0000;
OTU_table[4][533]=1.0000;
OTU_table[4][534]=0.0000;
OTU_table[4][535]=0.0000;
OTU_table[4][536]=3.0000;
OTU_table[4][537]=0.0000;
OTU_table[4][538]=0.0000;
OTU_table[4][539]=0.0000;
OTU_table[4][540]=0.0000;
OTU_table[4][541]=0.0000;
OTU_table[4][542]=0.0000;
OTU_table[4][543]=6.0000;
OTU_table[4][544]=0.0000;
OTU_table[4][545]=5.0000;
OTU_table[4][546]=0.0000;
OTU_table[4][547]=0.0000;
OTU_table[4][548]=2.0000;
OTU_table[4][549]=0.0000;
OTU_table[4][550]=0.0000;
OTU_table[4][551]=0.0000;
OTU_table[4][552]=0.0000;
OTU_table[4][553]=0.0000;
OTU_table[4][554]=0.0000;
OTU_table[4][555]=0.0000;
OTU_table[4][556]=0.0000;
OTU_table[4][557]=2.0000;
OTU_table[4][558]=0.0000;
OTU_table[4][559]=0.0000;
OTU_table[4][560]=0.0000;
OTU_table[4][561]=0.0000;
OTU_table[4][562]=0.0000;
OTU_table[4][563]=0.0000;
OTU_table[4][564]=0.0000;
OTU_table[4][565]=14.0000;
OTU_table[4][566]=0.0000;
OTU_table[4][567]=0.0000;
OTU_table[4][568]=0.0000;
OTU_table[4][569]=0.0000;
OTU_table[4][570]=0.0000;
OTU_table[4][571]=0.0000;
OTU_table[4][572]=0.0000;
OTU_table[4][573]=0.0000;
OTU_table[4][574]=0.0000;
OTU_table[4][575]=0.0000;
OTU_table[4][576]=0.0000;
OTU_table[4][577]=0.0000;
OTU_table[4][578]=4.0000;
OTU_table[4][579]=0.0000;
OTU_table[4][580]=0.0000;
OTU_table[4][581]=5.0000;
OTU_table[4][582]=0.0000;
OTU_table[4][583]=0.0000;
OTU_table[4][584]=0.0000;
OTU_table[4][585]=14.0000;
OTU_table[4][586]=0.0000;
OTU_table[4][587]=4.0000;
OTU_table[4][588]=0.0000;
OTU_table[4][589]=0.0000;
OTU_table[4][590]=4.0000;
OTU_table[4][591]=0.0000;
OTU_table[4][592]=0.0000;
OTU_table[4][593]=0.0000;
OTU_table[4][594]=0.0000;
OTU_table[4][595]=3.0000;
OTU_table[4][596]=0.0000;
OTU_table[4][597]=0.0000;
OTU_table[4][598]=4.0000;
OTU_table[4][599]=2.0000;
OTU_table[4][600]=0.0000;
OTU_table[4][601]=0.0000;
OTU_table[4][602]=0.0000;
OTU_table[4][603]=0.0000;
OTU_table[4][604]=0.0000;
OTU_table[4][605]=0.0000;
OTU_table[4][606]=0.0000;
OTU_table[4][607]=0.0000;
OTU_table[4][608]=0.0000;
OTU_table[4][609]=0.0000;
OTU_table[4][610]=0.0000;
OTU_table[4][611]=0.0000;
OTU_table[4][612]=0.0000;
OTU_table[4][613]=0.0000;
OTU_table[4][614]=2.0000;
OTU_table[4][615]=0.0000;
OTU_table[4][616]=0.0000;
OTU_table[4][617]=0.0000;
OTU_table[4][618]=0.0000;
OTU_table[4][619]=0.0000;
OTU_table[4][620]=0.0000;
OTU_table[4][621]=0.0000;
OTU_table[4][622]=0.0000;
OTU_table[4][623]=0.0000;
OTU_table[4][624]=0.0000;
OTU_table[4][625]=0.0000;
OTU_table[4][626]=0.0000;
OTU_table[4][627]=0.0000;
OTU_table[4][628]=0.0000;
OTU_table[4][629]=0.0000;
OTU_table[4][630]=0.0000;
OTU_table[4][631]=0.0000;
OTU_table[4][632]=2.0000;
OTU_table[4][633]=0.0000;
OTU_table[4][634]=0.0000;
OTU_table[4][635]=0.0000;
OTU_table[4][636]=0.0000;
OTU_table[4][637]=16.0000;
OTU_table[4][638]=0.0000;
OTU_table[4][639]=0.0000;
OTU_table[4][640]=0.0000;
OTU_table[4][641]=0.0000;
OTU_table[4][642]=12.0000;
OTU_table[4][643]=0.0000;
OTU_table[4][644]=0.0000;
OTU_table[4][645]=0.0000;
OTU_table[4][646]=0.0000;
OTU_table[4][647]=0.0000;
OTU_table[4][648]=0.0000;
OTU_table[4][649]=0.0000;
OTU_table[4][650]=0.0000;
OTU_table[4][651]=0.0000;
OTU_table[4][652]=3.0000;
OTU_table[4][653]=8.0000;
OTU_table[4][654]=0.0000;
OTU_table[4][655]=0.0000;
OTU_table[4][656]=0.0000;
OTU_table[4][657]=8.0000;
OTU_table[4][658]=0.0000;
OTU_table[4][659]=23.0000;
OTU_table[4][660]=0.0000;
OTU_table[4][661]=0.0000;
OTU_table[4][662]=2.0000;
OTU_table[4][663]=0.0000;
OTU_table[4][664]=2.0000;
OTU_table[4][665]=0.0000;
OTU_table[4][666]=0.0000;
OTU_table[4][667]=7.0000;
OTU_table[4][668]=0.0000;
OTU_table[4][669]=0.0000;
OTU_table[4][670]=12.0000;
OTU_table[4][671]=0.0000;
OTU_table[4][672]=0.0000;
OTU_table[4][673]=0.0000;
OTU_table[4][674]=0.0000;
OTU_table[4][675]=0.0000;
OTU_table[4][676]=2.0000;
OTU_table[4][677]=19.0000;
OTU_table[4][678]=0.0000;
OTU_table[4][679]=0.0000;
OTU_table[4][680]=0.0000;
OTU_table[4][681]=0.0000;
OTU_table[4][682]=0.0000;
OTU_table[4][683]=4.0000;
OTU_table[4][684]=0.0000;
OTU_table[4][685]=0.0000;
OTU_table[4][686]=0.0000;
OTU_table[4][687]=0.0000;
OTU_table[4][688]=4.0000;
OTU_table[4][689]=0.0000;
OTU_table[4][690]=0.0000;
OTU_table[4][691]=0.0000;
OTU_table[4][692]=0.0000;
OTU_table[4][693]=0.0000;
OTU_table[4][694]=16.0000;
OTU_table[4][695]=0.0000;
OTU_table[4][696]=0.0000;
OTU_table[4][697]=0.0000;
OTU_table[4][698]=0.0000;
OTU_table[4][699]=0.0000;
OTU_table[4][700]=0.0000;
OTU_table[4][701]=0.0000;
OTU_table[4][702]=0.0000;
OTU_table[4][703]=0.0000;
OTU_table[4][704]=0.0000;
OTU_table[4][705]=33.0000;
OTU_table[4][706]=6.0000;
OTU_table[4][707]=0.0000;
OTU_table[4][708]=5.0000;
OTU_table[4][709]=0.0000;
OTU_table[4][710]=0.0000;
OTU_table[4][711]=0.0000;
OTU_table[4][712]=2.0000;
OTU_table[4][713]=32.0000;
OTU_table[4][714]=0.0000;
OTU_table[4][715]=23.0000;
OTU_table[4][716]=0.0000;
OTU_table[4][717]=0.0000;
OTU_table[4][718]=14.0000;
OTU_table[4][719]=0.0000;
OTU_table[4][720]=0.0000;
OTU_table[4][721]=0.0000;
OTU_table[4][722]=0.0000;
OTU_table[4][723]=0.0000;
OTU_table[4][724]=17.0000;
OTU_table[4][725]=0.0000;
OTU_table[4][726]=0.0000;
OTU_table[4][727]=0.0000;
OTU_table[4][728]=40.0000;
OTU_table[4][729]=0.0000;
OTU_table[4][730]=0.0000;
OTU_table[4][731]=0.0000;
OTU_table[4][732]=0.0000;
OTU_table[4][733]=0.0000;
OTU_table[4][734]=0.0000;
OTU_table[4][735]=0.0000;
OTU_table[4][736]=0.0000;
OTU_table[4][737]=0.0000;
OTU_table[4][738]=0.0000;
OTU_table[4][739]=1.0000;
OTU_table[4][740]=0.0000;
OTU_table[4][741]=0.0000;
OTU_table[4][742]=7.0000;
OTU_table[4][743]=0.0000;
OTU_table[4][744]=0.0000;
OTU_table[4][745]=18.0000;
OTU_table[4][746]=3.0000;
OTU_table[4][747]=0.0000;
OTU_table[4][748]=0.0000;
OTU_table[4][749]=0.0000;
OTU_table[4][750]=0.0000;
OTU_table[4][751]=0.0000;
OTU_table[4][752]=19.0000;
OTU_table[4][753]=0.0000;
OTU_table[4][754]=0.0000;
OTU_table[4][755]=0.0000;
OTU_table[4][756]=0.0000;
OTU_table[4][757]=0.0000;
OTU_table[4][758]=0.0000;
OTU_table[4][759]=0.0000;
OTU_table[4][760]=2.0000;
OTU_table[4][761]=0.0000;
OTU_table[4][762]=0.0000;
OTU_table[4][763]=0.0000;
OTU_table[4][764]=0.0000;
OTU_table[4][765]=0.0000;
OTU_table[4][766]=0.0000;
OTU_table[4][767]=0.0000;
OTU_table[4][768]=0.0000;
OTU_table[4][769]=0.0000;
OTU_table[4][770]=0.0000;
OTU_table[4][771]=2.0000;
OTU_table[4][772]=0.0000;
OTU_table[4][773]=2.0000;
OTU_table[4][774]=5.0000;
OTU_table[4][775]=0.0000;
OTU_table[4][776]=0.0000;
OTU_table[4][777]=0.0000;
OTU_table[4][778]=0.0000;
OTU_table[4][779]=0.0000;
OTU_table[4][780]=0.0000;
OTU_table[4][781]=0.0000;
OTU_table[4][782]=0.0000;
OTU_table[4][783]=0.0000;
OTU_table[4][784]=0.0000;
OTU_table[4][785]=0.0000;
OTU_table[4][786]=0.0000;
OTU_table[4][787]=0.0000;
OTU_table[4][788]=5.0000;
OTU_table[4][789]=0.0000;
OTU_table[4][790]=0.0000;
OTU_table[4][791]=0.0000;
OTU_table[4][792]=0.0000;
OTU_table[4][793]=0.0000;
OTU_table[4][794]=0.0000;
OTU_table[4][795]=0.0000;
OTU_table[4][796]=0.0000;
OTU_table[4][797]=0.0000;
OTU_table[4][798]=0.0000;
OTU_table[4][799]=3.0000;
OTU_table[4][800]=0.0000;
OTU_table[4][801]=0.0000;
OTU_table[4][802]=0.0000;
OTU_table[4][803]=11.0000;
OTU_table[4][804]=0.0000;
OTU_table[4][805]=0.0000;
OTU_table[4][806]=0.0000;
OTU_table[4][807]=0.0000;
OTU_table[4][808]=0.0000;
OTU_table[4][809]=0.0000;
OTU_table[4][810]=0.0000;
OTU_table[4][811]=0.0000;
OTU_table[4][812]=0.0000;
OTU_table[4][813]=0.0000;
OTU_table[4][814]=0.0000;
OTU_table[4][815]=0.0000;
OTU_table[4][816]=0.0000;
OTU_table[4][817]=34.0000;
OTU_table[4][818]=3.0000;
OTU_table[4][819]=0.0000;
OTU_table[4][820]=0.0000;
OTU_table[4][821]=0.0000;
OTU_table[4][822]=0.0000;
OTU_table[4][823]=0.0000;
OTU_table[4][824]=0.0000;
OTU_table[4][825]=5.0000;
OTU_table[4][826]=0.0000;
OTU_table[4][827]=0.0000;
OTU_table[4][828]=0.0000;
OTU_table[4][829]=0.0000;
OTU_table[4][830]=0.0000;
OTU_table[4][831]=0.0000;
OTU_table[4][832]=0.0000;
OTU_table[4][833]=0.0000;
OTU_table[4][834]=2.0000;
OTU_table[4][835]=0.0000;
OTU_table[4][836]=0.0000;
OTU_table[4][837]=0.0000;
OTU_table[4][838]=0.0000;
OTU_table[4][839]=32.0000;
OTU_table[4][840]=0.0000;
OTU_table[4][841]=0.0000;
OTU_table[4][842]=0.0000;
OTU_table[4][843]=0.0000;
OTU_table[4][844]=0.0000;
OTU_table[4][845]=16.0000;
OTU_table[4][846]=0.0000;
OTU_table[4][847]=0.0000;
OTU_table[4][848]=0.0000;
OTU_table[4][849]=0.0000;
OTU_table[4][850]=0.0000;
OTU_table[4][851]=0.0000;
OTU_table[4][852]=5.0000;
OTU_table[4][853]=0.0000;
OTU_table[4][854]=0.0000;
OTU_table[4][855]=13.0000;
OTU_table[4][856]=0.0000;
OTU_table[4][857]=26.0000;
OTU_table[4][858]=0.0000;
OTU_table[4][859]=0.0000;
OTU_table[4][860]=0.0000;
OTU_table[4][861]=0.0000;
OTU_table[4][862]=0.0000;
OTU_table[4][863]=0.0000;
OTU_table[4][864]=0.0000;
OTU_table[4][865]=0.0000;
OTU_table[4][866]=0.0000;
OTU_table[4][867]=0.0000;
OTU_table[4][868]=0.0000;
OTU_table[4][869]=0.0000;
OTU_table[4][870]=0.0000;
OTU_table[4][871]=0.0000;
OTU_table[4][872]=0.0000;
OTU_table[4][873]=0.0000;
OTU_table[4][874]=0.0000;
OTU_table[4][875]=1.0000;
OTU_table[4][876]=0.0000;
OTU_table[4][877]=0.0000;
OTU_table[4][878]=0.0000;
OTU_table[4][879]=0.0000;
OTU_table[4][880]=0.0000;
OTU_table[4][881]=0.0000;
OTU_table[4][882]=0.0000;
OTU_table[4][883]=0.0000;
OTU_table[4][884]=0.0000;
OTU_table[4][885]=0.0000;
OTU_table[4][886]=0.0000;
OTU_table[4][887]=0.0000;
OTU_table[4][888]=0.0000;
OTU_table[4][889]=0.0000;
OTU_table[4][890]=0.0000;
OTU_table[4][891]=0.0000;
OTU_table[4][892]=0.0000;
OTU_table[4][893]=0.0000;
OTU_table[4][894]=0.0000;
OTU_table[4][895]=0.0000;
OTU_table[4][896]=0.0000;
OTU_table[4][897]=2.0000;
OTU_table[4][898]=0.0000;
OTU_table[4][899]=0.0000;
OTU_table[4][900]=0.0000;
OTU_table[4][901]=0.0000;
OTU_table[4][902]=0.0000;
OTU_table[4][903]=0.0000;
OTU_table[4][904]=0.0000;
OTU_table[4][905]=0.0000;
OTU_table[4][906]=0.0000;
OTU_table[4][907]=0.0000;
OTU_table[4][908]=0.0000;
OTU_table[4][909]=17.0000;
OTU_table[4][910]=0.0000;
OTU_table[4][911]=0.0000;
OTU_table[4][912]=0.0000;
OTU_table[4][913]=0.0000;
OTU_table[4][914]=0.0000;
OTU_table[4][915]=0.0000;
OTU_table[4][916]=0.0000;
OTU_table[4][917]=2.0000;
OTU_table[4][918]=7.0000;
OTU_table[4][919]=0.0000;
OTU_table[4][920]=0.0000;
OTU_table[4][921]=0.0000;
OTU_table[4][922]=0.0000;
OTU_table[4][923]=0.0000;
OTU_table[4][924]=0.0000;
OTU_table[4][925]=0.0000;
OTU_table[4][926]=0.0000;
OTU_table[4][927]=0.0000;
OTU_table[4][928]=0.0000;
OTU_table[4][929]=0.0000;
OTU_table[4][930]=0.0000;
OTU_table[4][931]=0.0000;
OTU_table[4][932]=18.0000;
OTU_table[4][933]=0.0000;
OTU_table[4][934]=0.0000;
OTU_table[4][935]=0.0000;
OTU_table[4][936]=0.0000;
OTU_table[4][937]=0.0000;
OTU_table[4][938]=0.0000;
OTU_table[4][939]=0.0000;
OTU_table[4][940]=0.0000;
OTU_table[4][941]=0.0000;
OTU_table[4][942]=0.0000;
OTU_table[4][943]=0.0000;
OTU_table[4][944]=3.0000;
OTU_table[4][945]=0.0000;
OTU_table[4][946]=0.0000;
OTU_table[4][947]=0.0000;
OTU_table[4][948]=0.0000;
OTU_table[4][949]=0.0000;
OTU_table[4][950]=0.0000;
OTU_table[4][951]=0.0000;
OTU_table[4][952]=0.0000;
OTU_table[4][953]=0.0000;
OTU_table[4][954]=0.0000;
OTU_table[4][955]=0.0000;
OTU_table[4][956]=0.0000;
OTU_table[4][957]=0.0000;
OTU_table[4][958]=0.0000;
OTU_table[4][959]=0.0000;
OTU_table[4][960]=0.0000;
OTU_table[4][961]=0.0000;
OTU_table[4][962]=0.0000;
OTU_table[4][963]=0.0000;
OTU_table[4][964]=0.0000;
OTU_table[4][965]=0.0000;
OTU_table[4][966]=0.0000;
OTU_table[4][967]=0.0000;
OTU_table[4][968]=26.0000;
OTU_table[4][969]=0.0000;
OTU_table[4][970]=0.0000;
OTU_table[4][971]=0.0000;
OTU_table[4][972]=0.0000;
OTU_table[4][973]=0.0000;
OTU_table[4][974]=14.0000;
OTU_table[4][975]=2.0000;
OTU_table[4][976]=0.0000;
OTU_table[4][977]=8.0000;
OTU_table[4][978]=10.0000;
OTU_table[4][979]=0.0000;
OTU_table[4][980]=0.0000;
OTU_table[4][981]=0.0000;
OTU_table[4][982]=0.0000;
OTU_table[4][983]=0.0000;
OTU_table[4][984]=2.0000;
OTU_table[4][985]=0.0000;
OTU_table[4][986]=0.0000;
OTU_table[4][987]=0.0000;
OTU_table[4][988]=0.0000;
OTU_table[4][989]=0.0000;
OTU_table[4][990]=0.0000;
OTU_table[4][991]=0.0000;
OTU_table[4][992]=10.0000;
OTU_table[4][993]=0.0000;
OTU_table[4][994]=0.0000;
OTU_table[4][995]=0.0000;
OTU_table[4][996]=0.0000;
OTU_table[4][997]=0.0000;
OTU_table[4][998]=0.0000;
OTU_table[4][999]=0.0000;
OTU_table[4][1000]=0.0000;
OTU_table[4][1001]=0.0000;
OTU_table[4][1002]=0.0000;
OTU_table[4][1003]=0.0000;
OTU_table[4][1004]=0.0000;
OTU_table[4][1005]=0.0000;
OTU_table[4][1006]=0.0000;
OTU_table[4][1007]=0.0000;
OTU_table[4][1008]=0.0000;
OTU_table[4][1009]=0.0000;
OTU_table[4][1010]=0.0000;
OTU_table[4][1011]=0.0000;
OTU_table[4][1012]=0.0000;
OTU_table[4][1013]=0.0000;
OTU_table[4][1014]=0.0000;
OTU_table[4][1015]=0.0000;
OTU_table[4][1016]=0.0000;
OTU_table[4][1017]=0.0000;
OTU_table[4][1018]=0.0000;
OTU_table[4][1019]=0.0000;
OTU_table[4][1020]=0.0000;
OTU_table[4][1021]=0.0000;
OTU_table[4][1022]=4.0000;
OTU_table[4][1023]=0.0000;
OTU_table[4][1024]=0.0000;
OTU_table[4][1025]=0.0000;
OTU_table[4][1026]=0.0000;
OTU_table[4][1027]=0.0000;
OTU_table[4][1028]=0.0000;
OTU_table[4][1029]=0.0000;
OTU_table[4][1030]=0.0000;
OTU_table[4][1031]=0.0000;
OTU_table[4][1032]=0.0000;
OTU_table[4][1033]=0.0000;
OTU_table[4][1034]=0.0000;
OTU_table[4][1035]=0.0000;
OTU_table[4][1036]=0.0000;
OTU_table[4][1037]=0.0000;
OTU_table[4][1038]=0.0000;
OTU_table[4][1039]=0.0000;
OTU_table[4][1040]=0.0000;
OTU_table[4][1041]=0.0000;
OTU_table[4][1042]=10.0000;
OTU_table[4][1043]=0.0000;
OTU_table[4][1044]=0.0000;
OTU_table[4][1045]=0.0000;
OTU_table[4][1046]=17.0000;
OTU_table[4][1047]=0.0000;
OTU_table[4][1048]=0.0000;
OTU_table[4][1049]=0.0000;
OTU_table[4][1050]=0.0000;
OTU_table[4][1051]=0.0000;
OTU_table[4][1052]=0.0000;
OTU_table[4][1053]=0.0000;
OTU_table[4][1054]=0.0000;
OTU_table[4][1055]=0.0000;
OTU_table[4][1056]=0.0000;
OTU_table[4][1057]=4.0000;
OTU_table[4][1058]=0.0000;
OTU_table[4][1059]=0.0000;
OTU_table[4][1060]=0.0000;
OTU_table[4][1061]=0.0000;
OTU_table[4][1062]=0.0000;
OTU_table[4][1063]=0.0000;
OTU_table[4][1064]=9.0000;
OTU_table[4][1065]=0.0000;
OTU_table[4][1066]=0.0000;
OTU_table[4][1067]=0.0000;
OTU_table[4][1068]=0.0000;
OTU_table[4][1069]=5.0000;
OTU_table[4][1070]=0.0000;
OTU_table[4][1071]=0.0000;
OTU_table[4][1072]=0.0000;
OTU_table[4][1073]=0.0000;
OTU_table[4][1074]=0.0000;
OTU_table[4][1075]=0.0000;
OTU_table[4][1076]=0.0000;
OTU_table[4][1077]=0.0000;
OTU_table[4][1078]=0.0000;
OTU_table[4][1079]=0.0000;
OTU_table[4][1080]=0.0000;
OTU_table[4][1081]=0.0000;
OTU_table[4][1082]=0.0000;
OTU_table[4][1083]=0.0000;
OTU_table[4][1084]=0.0000;
OTU_table[4][1085]=0.0000;
OTU_table[4][1086]=0.0000;
OTU_table[4][1087]=0.0000;
OTU_table[4][1088]=0.0000;
OTU_table[4][1089]=0.0000;
OTU_table[4][1090]=0.0000;
OTU_table[4][1091]=0.0000;
OTU_table[4][1092]=0.0000;
OTU_table[4][1093]=0.0000;
OTU_table[4][1094]=0.0000;
OTU_table[4][1095]=0.0000;
OTU_table[4][1096]=0.0000;
OTU_table[4][1097]=0.0000;
OTU_table[4][1098]=0.0000;
OTU_table[4][1099]=23.0000;
OTU_table[4][1100]=0.0000;
OTU_table[4][1101]=0.0000;
OTU_table[4][1102]=0.0000;
OTU_table[4][1103]=0.0000;
OTU_table[4][1104]=0.0000;
OTU_table[4][1105]=0.0000;
OTU_table[4][1106]=0.0000;
OTU_table[4][1107]=0.0000;
OTU_table[4][1108]=0.0000;
OTU_table[4][1109]=0.0000;
OTU_table[4][1110]=0.0000;
OTU_table[4][1111]=0.0000;
OTU_table[4][1112]=0.0000;
OTU_table[4][1113]=0.0000;
OTU_table[4][1114]=0.0000;
OTU_table[4][1115]=0.0000;
OTU_table[4][1116]=0.0000;
OTU_table[4][1117]=0.0000;
OTU_table[4][1118]=0.0000;
OTU_table[4][1119]=0.0000;
OTU_table[4][1120]=0.0000;
OTU_table[4][1121]=0.0000;
OTU_table[4][1122]=0.0000;
OTU_table[4][1123]=0.0000;
OTU_table[4][1124]=0.0000;
OTU_table[4][1125]=0.0000;
OTU_table[4][1126]=0.0000;
OTU_table[4][1127]=0.0000;
OTU_table[4][1128]=0.0000;
OTU_table[4][1129]=0.0000;
OTU_table[4][1130]=0.0000;
OTU_table[4][1131]=0.0000;
OTU_table[4][1132]=0.0000;
OTU_table[4][1133]=0.0000;
OTU_table[4][1134]=0.0000;
OTU_table[4][1135]=0.0000;
OTU_table[4][1136]=0.0000;
OTU_table[4][1137]=12.0000;
OTU_table[4][1138]=0.0000;
OTU_table[4][1139]=0.0000;
OTU_table[4][1140]=0.0000;
OTU_table[4][1141]=0.0000;
OTU_table[4][1142]=0.0000;
OTU_table[4][1143]=0.0000;
OTU_table[4][1144]=0.0000;
OTU_table[4][1145]=8.0000;
OTU_table[4][1146]=0.0000;
OTU_table[4][1147]=0.0000;
OTU_table[4][1148]=0.0000;
OTU_table[4][1149]=0.0000;
OTU_table[4][1150]=0.0000;
OTU_table[4][1151]=0.0000;
OTU_table[4][1152]=0.0000;
OTU_table[4][1153]=0.0000;
OTU_table[4][1154]=0.0000;
OTU_table[4][1155]=0.0000;
OTU_table[4][1156]=0.0000;
OTU_table[4][1157]=0.0000;
OTU_table[4][1158]=0.0000;
OTU_table[4][1159]=0.0000;
OTU_table[4][1160]=0.0000;
OTU_table[4][1161]=0.0000;
OTU_table[4][1162]=0.0000;
OTU_table[4][1163]=0.0000;
OTU_table[4][1164]=0.0000;
OTU_table[4][1165]=0.0000;
OTU_table[4][1166]=21.0000;
OTU_table[4][1167]=0.0000;
OTU_table[4][1168]=0.0000;
OTU_table[4][1169]=0.0000;
OTU_table[4][1170]=0.0000;
OTU_table[4][1171]=0.0000;
OTU_table[4][1172]=0.0000;
OTU_table[4][1173]=0.0000;
OTU_table[4][1174]=0.0000;
OTU_table[4][1175]=0.0000;
OTU_table[4][1176]=0.0000;
OTU_table[4][1177]=0.0000;
OTU_table[4][1178]=0.0000;
OTU_table[4][1179]=0.0000;
OTU_table[4][1180]=0.0000;
OTU_table[4][1181]=0.0000;
OTU_table[4][1182]=0.0000;
OTU_table[4][1183]=15.0000;
OTU_table[4][1184]=0.0000;
OTU_table[4][1185]=0.0000;
OTU_table[4][1186]=0.0000;
OTU_table[4][1187]=2.0000;
OTU_table[4][1188]=9.0000;
OTU_table[4][1189]=0.0000;
OTU_table[4][1190]=0.0000;
OTU_table[4][1191]=0.0000;
OTU_table[4][1192]=0.0000;
OTU_table[4][1193]=13.0000;
OTU_table[4][1194]=0.0000;
OTU_table[4][1195]=0.0000;
OTU_table[4][1196]=0.0000;
OTU_table[4][1197]=0.0000;
OTU_table[4][1198]=0.0000;
OTU_table[4][1199]=0.0000;
OTU_table[4][1200]=2.0000;
OTU_table[4][1201]=0.0000;
OTU_table[4][1202]=0.0000;
OTU_table[4][1203]=0.0000;
OTU_table[4][1204]=0.0000;
OTU_table[4][1205]=0.0000;
OTU_table[4][1206]=0.0000;
OTU_table[4][1207]=0.0000;
OTU_table[4][1208]=0.0000;
OTU_table[4][1209]=0.0000;
OTU_table[4][1210]=0.0000;
OTU_table[4][1211]=0.0000;
OTU_table[4][1212]=0.0000;
OTU_table[4][1213]=0.0000;
OTU_table[4][1214]=19.0000;
OTU_table[4][1215]=0.0000;
OTU_table[4][1216]=0.0000;
OTU_table[4][1217]=0.0000;
OTU_table[4][1218]=0.0000;
OTU_table[4][1219]=0.0000;
OTU_table[4][1220]=0.0000;
OTU_table[4][1221]=0.0000;
OTU_table[4][1222]=0.0000;
OTU_table[4][1223]=0.0000;
OTU_table[4][1224]=0.0000;
OTU_table[4][1225]=0.0000;
OTU_table[4][1226]=0.0000;
OTU_table[4][1227]=0.0000;
OTU_table[4][1228]=0.0000;
OTU_table[4][1229]=0.0000;
OTU_table[4][1230]=0.0000;
OTU_table[4][1231]=0.0000;
OTU_table[4][1232]=0.0000;
OTU_table[4][1233]=0.0000;
OTU_table[4][1234]=0.0000;
OTU_table[4][1235]=0.0000;
OTU_table[4][1236]=0.0000;
OTU_table[4][1237]=17.0000;
OTU_table[4][1238]=0.0000;
OTU_table[4][1239]=0.0000;
OTU_table[4][1240]=0.0000;
OTU_table[4][1241]=0.0000;
OTU_table[4][1242]=0.0000;
OTU_table[4][1243]=0.0000;
OTU_table[4][1244]=0.0000;
OTU_table[4][1245]=0.0000;
OTU_table[4][1246]=0.0000;
OTU_table[4][1247]=0.0000;
OTU_table[4][1248]=5.0000;
OTU_table[4][1249]=0.0000;
OTU_table[4][1250]=0.0000;
OTU_table[4][1251]=1.0000;
OTU_table[4][1252]=0.0000;
OTU_table[4][1253]=0.0000;
OTU_table[4][1254]=0.0000;
OTU_table[4][1255]=0.0000;
OTU_table[4][1256]=0.0000;
OTU_table[4][1257]=0.0000;
OTU_table[4][1258]=0.0000;
OTU_table[4][1259]=0.0000;
OTU_table[4][1260]=0.0000;
OTU_table[4][1261]=0.0000;
OTU_table[4][1262]=0.0000;
OTU_table[4][1263]=0.0000;
OTU_table[4][1264]=14.0000;
OTU_table[4][1265]=0.0000;
OTU_table[4][1266]=0.0000;
OTU_table[4][1267]=0.0000;
OTU_table[4][1268]=0.0000;
OTU_table[4][1269]=0.0000;
OTU_table[4][1270]=0.0000;
OTU_table[4][1271]=0.0000;
OTU_table[4][1272]=4.0000;
OTU_table[4][1273]=0.0000;
OTU_table[4][1274]=0.0000;
OTU_table[4][1275]=0.0000;
OTU_table[4][1276]=0.0000;
OTU_table[4][1277]=0.0000;
OTU_table[4][1278]=1.0000;
OTU_table[4][1279]=0.0000;
OTU_table[4][1280]=0.0000;
OTU_table[4][1281]=0.0000;
OTU_table[4][1282]=0.0000;
OTU_table[4][1283]=0.0000;
OTU_table[4][1284]=0.0000;
OTU_table[4][1285]=1.0000;
OTU_table[4][1286]=0.0000;
OTU_table[4][1287]=0.0000;
OTU_table[4][1288]=0.0000;
OTU_table[4][1289]=0.0000;
OTU_table[4][1290]=0.0000;
OTU_table[4][1291]=0.0000;
OTU_table[4][1292]=0.0000;
OTU_table[4][1293]=0.0000;
OTU_table[4][1294]=0.0000;
OTU_table[4][1295]=0.0000;
OTU_table[4][1296]=12.0000;
OTU_table[4][1297]=0.0000;
OTU_table[4][1298]=0.0000;
OTU_table[4][1299]=0.0000;
OTU_table[4][1300]=0.0000;
OTU_table[4][1301]=18.0000;
OTU_table[4][1302]=0.0000;
OTU_table[4][1303]=0.0000;
OTU_table[4][1304]=0.0000;
OTU_table[4][1305]=0.0000;
OTU_table[4][1306]=4.0000;
OTU_table[4][1307]=0.0000;
OTU_table[4][1308]=0.0000;
OTU_table[4][1309]=0.0000;
OTU_table[4][1310]=0.0000;
OTU_table[4][1311]=0.0000;
OTU_table[4][1312]=0.0000;
OTU_table[4][1313]=0.0000;
OTU_table[4][1314]=0.0000;
OTU_table[4][1315]=0.0000;
OTU_table[4][1316]=0.0000;
OTU_table[4][1317]=0.0000;
OTU_table[4][1318]=0.0000;
OTU_table[4][1319]=0.0000;
OTU_table[4][1320]=0.0000;
OTU_table[4][1321]=0.0000;
OTU_table[4][1322]=0.0000;
OTU_table[4][1323]=0.0000;
OTU_table[4][1324]=0.0000;
OTU_table[4][1325]=0.0000;
OTU_table[4][1326]=0.0000;
OTU_table[4][1327]=0.0000;
OTU_table[4][1328]=0.0000;
OTU_table[4][1329]=0.0000;
OTU_table[4][1330]=0.0000;
OTU_table[4][1331]=0.0000;
OTU_table[4][1332]=0.0000;
OTU_table[4][1333]=0.0000;
OTU_table[4][1334]=0.0000;
OTU_table[4][1335]=8.0000;
OTU_table[4][1336]=0.0000;
OTU_table[4][1337]=0.0000;
OTU_table[4][1338]=3.0000;
OTU_table[4][1339]=0.0000;
OTU_table[4][1340]=17.0000;
OTU_table[4][1341]=0.0000;
OTU_table[4][1342]=0.0000;
OTU_table[4][1343]=0.0000;
OTU_table[4][1344]=0.0000;
OTU_table[4][1345]=0.0000;
OTU_table[4][1346]=0.0000;
OTU_table[4][1347]=0.0000;
OTU_table[4][1348]=0.0000;
OTU_table[4][1349]=0.0000;
OTU_table[4][1350]=0.0000;
OTU_table[4][1351]=0.0000;
OTU_table[4][1352]=0.0000;
OTU_table[4][1353]=0.0000;
OTU_table[4][1354]=0.0000;
OTU_table[4][1355]=0.0000;
OTU_table[4][1356]=5.0000;
OTU_table[4][1357]=0.0000;
OTU_table[4][1358]=0.0000;
OTU_table[4][1359]=0.0000;
OTU_table[4][1360]=0.0000;
OTU_table[4][1361]=0.0000;
OTU_table[4][1362]=0.0000;
OTU_table[4][1363]=0.0000;
OTU_table[4][1364]=0.0000;
OTU_table[4][1365]=0.0000;
OTU_table[4][1366]=0.0000;
OTU_table[4][1367]=0.0000;
OTU_table[4][1368]=0.0000;
OTU_table[4][1369]=0.0000;
OTU_table[4][1370]=0.0000;
OTU_table[4][1371]=0.0000;
OTU_table[4][1372]=0.0000;
OTU_table[4][1373]=0.0000;
OTU_table[4][1374]=0.0000;
OTU_table[4][1375]=0.0000;
OTU_table[4][1376]=0.0000;
OTU_table[4][1377]=0.0000;
OTU_table[4][1378]=0.0000;
OTU_table[4][1379]=0.0000;
OTU_table[4][1380]=0.0000;
OTU_table[4][1381]=0.0000;
OTU_table[4][1382]=0.0000;
OTU_table[4][1383]=0.0000;
OTU_table[4][1384]=0.0000;
OTU_table[4][1385]=1.0000;
OTU_table[4][1386]=0.0000;
OTU_table[4][1387]=0.0000;
OTU_table[4][1388]=0.0000;
OTU_table[4][1389]=0.0000;
OTU_table[4][1390]=0.0000;
OTU_table[4][1391]=0.0000;
OTU_table[4][1392]=0.0000;
OTU_table[4][1393]=0.0000;
OTU_table[4][1394]=0.0000;
OTU_table[4][1395]=0.0000;
OTU_table[4][1396]=8.0000;
OTU_table[4][1397]=0.0000;
OTU_table[4][1398]=0.0000;
OTU_table[4][1399]=0.0000;
OTU_table[4][1400]=0.0000;
OTU_table[4][1401]=0.0000;
OTU_table[4][1402]=3.0000;
OTU_table[4][1403]=0.0000;
OTU_table[4][1404]=0.0000;
OTU_table[4][1405]=0.0000;
OTU_table[4][1406]=0.0000;
OTU_table[4][1407]=7.0000;
OTU_table[4][1408]=0.0000;
OTU_table[4][1409]=0.0000;
OTU_table[4][1410]=0.0000;
OTU_table[4][1411]=0.0000;
OTU_table[4][1412]=0.0000;
OTU_table[4][1413]=0.0000;
OTU_table[4][1414]=2.0000;
OTU_table[4][1415]=0.0000;
OTU_table[4][1416]=0.0000;
OTU_table[4][1417]=0.0000;
OTU_table[4][1418]=0.0000;
OTU_table[4][1419]=0.0000;
OTU_table[4][1420]=0.0000;
OTU_table[4][1421]=0.0000;
OTU_table[4][1422]=0.0000;
OTU_table[4][1423]=0.0000;
OTU_table[4][1424]=0.0000;
OTU_table[4][1425]=0.0000;
OTU_table[4][1426]=0.0000;
OTU_table[4][1427]=0.0000;
OTU_table[4][1428]=10.0000;
OTU_table[4][1429]=0.0000;
OTU_table[4][1430]=0.0000;
OTU_table[4][1431]=9.0000;
OTU_table[4][1432]=0.0000;
OTU_table[4][1433]=0.0000;
OTU_table[4][1434]=0.0000;
OTU_table[4][1435]=0.0000;
OTU_table[4][1436]=0.0000;
OTU_table[4][1437]=0.0000;
OTU_table[4][1438]=0.0000;
OTU_table[4][1439]=0.0000;
OTU_table[4][1440]=0.0000;
OTU_table[4][1441]=0.0000;
OTU_table[4][1442]=0.0000;
OTU_table[4][1443]=0.0000;
OTU_table[4][1444]=0.0000;
OTU_table[4][1445]=0.0000;
OTU_table[4][1446]=0.0000;
OTU_table[4][1447]=0.0000;
OTU_table[4][1448]=0.0000;
OTU_table[4][1449]=0.0000;
OTU_table[4][1450]=0.0000;
OTU_table[4][1451]=0.0000;
OTU_table[4][1452]=0.0000;
OTU_table[4][1453]=0.0000;
OTU_table[4][1454]=0.0000;
OTU_table[4][1455]=0.0000;
OTU_table[4][1456]=0.0000;
OTU_table[4][1457]=0.0000;
OTU_table[4][1458]=0.0000;
OTU_table[4][1459]=0.0000;
OTU_table[4][1460]=0.0000;
OTU_table[4][1461]=0.0000;
OTU_table[4][1462]=0.0000;
OTU_table[4][1463]=0.0000;
OTU_table[4][1464]=0.0000;
OTU_table[4][1465]=0.0000;
OTU_table[4][1466]=0.0000;
OTU_table[4][1467]=0.0000;
OTU_table[4][1468]=0.0000;
OTU_table[4][1469]=0.0000;
OTU_table[4][1470]=0.0000;
OTU_table[4][1471]=0.0000;
OTU_table[4][1472]=0.0000;
OTU_table[4][1473]=0.0000;
OTU_table[4][1474]=0.0000;
OTU_table[4][1475]=0.0000;
OTU_table[4][1476]=0.0000;
OTU_table[4][1477]=0.0000;
OTU_table[4][1478]=0.0000;
OTU_table[4][1479]=0.0000;
OTU_table[4][1480]=0.0000;
OTU_table[4][1481]=0.0000;
OTU_table[4][1482]=0.0000;
OTU_table[4][1483]=0.0000;
OTU_table[4][1484]=0.0000;
OTU_table[4][1485]=12.0000;
OTU_table[4][1486]=0.0000;
OTU_table[4][1487]=0.0000;
OTU_table[4][1488]=0.0000;
OTU_table[4][1489]=0.0000;
OTU_table[4][1490]=0.0000;
OTU_table[4][1491]=0.0000;
OTU_table[4][1492]=0.0000;
OTU_table[4][1493]=0.0000;
OTU_table[4][1494]=0.0000;
OTU_table[4][1495]=4.0000;
OTU_table[4][1496]=0.0000;
OTU_table[4][1497]=0.0000;
OTU_table[4][1498]=0.0000;
OTU_table[4][1499]=0.0000;
OTU_table[4][1500]=0.0000;
OTU_table[4][1501]=0.0000;
OTU_table[4][1502]=0.0000;
OTU_table[4][1503]=0.0000;
OTU_table[4][1504]=15.0000;
OTU_table[4][1505]=0.0000;
OTU_table[4][1506]=0.0000;
OTU_table[4][1507]=0.0000;
OTU_table[4][1508]=0.0000;
OTU_table[4][1509]=0.0000;
OTU_table[4][1510]=0.0000;
OTU_table[4][1511]=0.0000;
OTU_table[4][1512]=0.0000;
OTU_table[4][1513]=0.0000;
OTU_table[4][1514]=0.0000;
OTU_table[4][1515]=0.0000;
OTU_table[4][1516]=0.0000;
OTU_table[4][1517]=0.0000;
OTU_table[4][1518]=0.0000;
OTU_table[4][1519]=0.0000;
OTU_table[4][1520]=0.0000;
OTU_table[4][1521]=0.0000;
OTU_table[4][1522]=0.0000;
OTU_table[4][1523]=0.0000;
OTU_table[4][1524]=0.0000;
OTU_table[4][1525]=0.0000;
OTU_table[4][1526]=0.0000;
OTU_table[4][1527]=0.0000;
OTU_table[4][1528]=0.0000;
OTU_table[4][1529]=15.0000;
OTU_table[4][1530]=0.0000;
OTU_table[4][1531]=0.0000;
OTU_table[4][1532]=0.0000;
OTU_table[4][1533]=0.0000;
OTU_table[4][1534]=0.0000;
OTU_table[4][1535]=0.0000;
OTU_table[4][1536]=0.0000;
OTU_table[4][1537]=0.0000;
OTU_table[4][1538]=0.0000;
OTU_table[4][1539]=0.0000;
OTU_table[4][1540]=0.0000;
OTU_table[4][1541]=0.0000;
OTU_table[4][1542]=0.0000;
OTU_table[4][1543]=4.0000;
OTU_table[4][1544]=3.0000;
OTU_table[4][1545]=2.0000;
OTU_table[4][1546]=0.0000;
OTU_table[4][1547]=0.0000;
OTU_table[4][1548]=0.0000;
OTU_table[4][1549]=0.0000;
OTU_table[4][1550]=0.0000;
OTU_table[4][1551]=0.0000;
OTU_table[4][1552]=0.0000;
OTU_table[4][1553]=0.0000;
OTU_table[4][1554]=0.0000;
OTU_table[4][1555]=0.0000;
OTU_table[4][1556]=0.0000;
OTU_table[4][1557]=0.0000;
OTU_table[4][1558]=0.0000;
OTU_table[4][1559]=0.0000;
OTU_table[4][1560]=0.0000;
OTU_table[4][1561]=0.0000;
OTU_table[4][1562]=0.0000;
OTU_table[4][1563]=0.0000;
OTU_table[4][1564]=0.0000;
OTU_table[4][1565]=0.0000;
OTU_table[4][1566]=0.0000;
OTU_table[4][1567]=0.0000;
OTU_table[4][1568]=0.0000;
OTU_table[4][1569]=0.0000;
OTU_table[4][1570]=0.0000;
OTU_table[4][1571]=0.0000;
OTU_table[4][1572]=0.0000;
OTU_table[4][1573]=0.0000;
OTU_table[4][1574]=0.0000;
OTU_table[4][1575]=5.0000;
OTU_table[4][1576]=0.0000;
OTU_table[4][1577]=0.0000;
OTU_table[4][1578]=0.0000;
OTU_table[4][1579]=0.0000;
OTU_table[4][1580]=0.0000;
OTU_table[4][1581]=0.0000;
OTU_table[4][1582]=0.0000;
OTU_table[4][1583]=0.0000;
OTU_table[4][1584]=0.0000;
OTU_table[4][1585]=0.0000;
OTU_table[4][1586]=0.0000;
OTU_table[4][1587]=0.0000;
OTU_table[4][1588]=0.0000;
OTU_table[4][1589]=0.0000;
OTU_table[4][1590]=0.0000;
OTU_table[4][1591]=10.0000;
OTU_table[4][1592]=0.0000;
OTU_table[4][1593]=0.0000;
OTU_table[4][1594]=0.0000;
OTU_table[4][1595]=0.0000;
OTU_table[4][1596]=0.0000;
OTU_table[4][1597]=0.0000;
OTU_table[4][1598]=0.0000;
OTU_table[4][1599]=0.0000;
OTU_table[4][1600]=0.0000;
OTU_table[4][1601]=0.0000;
OTU_table[4][1602]=1.0000;
OTU_table[4][1603]=7.0000;
OTU_table[4][1604]=0.0000;
OTU_table[4][1605]=0.0000;
OTU_table[4][1606]=0.0000;
OTU_table[4][1607]=0.0000;
OTU_table[4][1608]=0.0000;
OTU_table[4][1609]=3.0000;
OTU_table[4][1610]=0.0000;
OTU_table[4][1611]=0.0000;
OTU_table[4][1612]=0.0000;
OTU_table[4][1613]=0.0000;
OTU_table[4][1614]=8.0000;
OTU_table[4][1615]=0.0000;
OTU_table[4][1616]=9.0000;
OTU_table[4][1617]=0.0000;
OTU_table[4][1618]=0.0000;
OTU_table[4][1619]=0.0000;
OTU_table[4][1620]=0.0000;
OTU_table[4][1621]=0.0000;
OTU_table[4][1622]=0.0000;
OTU_table[4][1623]=0.0000;
OTU_table[4][1624]=0.0000;
OTU_table[4][1625]=0.0000;
OTU_table[4][1626]=0.0000;
OTU_table[4][1627]=0.0000;
OTU_table[4][1628]=0.0000;
OTU_table[4][1629]=0.0000;
OTU_table[4][1630]=0.0000;
OTU_table[4][1631]=0.0000;
OTU_table[4][1632]=0.0000;
OTU_table[4][1633]=0.0000;
OTU_table[4][1634]=0.0000;
OTU_table[4][1635]=0.0000;
OTU_table[4][1636]=0.0000;
OTU_table[4][1637]=0.0000;
OTU_table[4][1638]=0.0000;
OTU_table[4][1639]=0.0000;
OTU_table[4][1640]=0.0000;
OTU_table[4][1641]=0.0000;
OTU_table[4][1642]=0.0000;
OTU_table[4][1643]=0.0000;
OTU_table[4][1644]=2.0000;
OTU_table[4][1645]=0.0000;
OTU_table[4][1646]=13.0000;
OTU_table[4][1647]=0.0000;
OTU_table[4][1648]=0.0000;
OTU_table[4][1649]=0.0000;
OTU_table[4][1650]=0.0000;
OTU_table[4][1651]=0.0000;
OTU_table[4][1652]=0.0000;
OTU_table[4][1653]=0.0000;
OTU_table[4][1654]=0.0000;
OTU_table[4][1655]=0.0000;
OTU_table[4][1656]=0.0000;
OTU_table[4][1657]=0.0000;
OTU_table[4][1658]=0.0000;
OTU_table[4][1659]=0.0000;
OTU_table[4][1660]=0.0000;
OTU_table[4][1661]=0.0000;
OTU_table[4][1662]=0.0000;
OTU_table[4][1663]=0.0000;
OTU_table[4][1664]=0.0000;
OTU_table[4][1665]=0.0000;
OTU_table[4][1666]=0.0000;
OTU_table[4][1667]=13.0000;
OTU_table[4][1668]=0.0000;
OTU_table[4][1669]=0.0000;
OTU_table[4][1670]=0.0000;
OTU_table[4][1671]=0.0000;
OTU_table[4][1672]=0.0000;
OTU_table[4][1673]=0.0000;
OTU_table[4][1674]=0.0000;
OTU_table[4][1675]=0.0000;
OTU_table[4][1676]=0.0000;
OTU_table[4][1677]=0.0000;
OTU_table[4][1678]=0.0000;
OTU_table[4][1679]=0.0000;
OTU_table[4][1680]=0.0000;
OTU_table[4][1681]=0.0000;
OTU_table[4][1682]=0.0000;
OTU_table[4][1683]=0.0000;
OTU_table[4][1684]=0.0000;
OTU_table[4][1685]=0.0000;
OTU_table[4][1686]=0.0000;
OTU_table[4][1687]=0.0000;
OTU_table[4][1688]=0.0000;
OTU_table[4][1689]=0.0000;
OTU_table[4][1690]=0.0000;
OTU_table[4][1691]=0.0000;
OTU_table[4][1692]=0.0000;
OTU_table[4][1693]=0.0000;
OTU_table[4][1694]=0.0000;
OTU_table[4][1695]=0.0000;
OTU_table[4][1696]=0.0000;
OTU_table[4][1697]=0.0000;
OTU_table[4][1698]=0.0000;
OTU_table[4][1699]=0.0000;
OTU_table[4][1700]=0.0000;
OTU_table[4][1701]=0.0000;
OTU_table[4][1702]=0.0000;
OTU_table[4][1703]=0.0000;
OTU_table[4][1704]=0.0000;
OTU_table[4][1705]=0.0000;
OTU_table[4][1706]=0.0000;
OTU_table[4][1707]=0.0000;
OTU_table[4][1708]=0.0000;
OTU_table[4][1709]=0.0000;
OTU_table[4][1710]=1.0000;
OTU_table[4][1711]=0.0000;
OTU_table[4][1712]=0.0000;
OTU_table[4][1713]=0.0000;
OTU_table[4][1714]=0.0000;
OTU_table[4][1715]=0.0000;
OTU_table[4][1716]=0.0000;
OTU_table[4][1717]=0.0000;
OTU_table[4][1718]=0.0000;
OTU_table[4][1719]=0.0000;
OTU_table[4][1720]=0.0000;
OTU_table[4][1721]=0.0000;
OTU_table[4][1722]=0.0000;
OTU_table[4][1723]=0.0000;
OTU_table[4][1724]=0.0000;
OTU_table[4][1725]=0.0000;
OTU_table[4][1726]=0.0000;
OTU_table[4][1727]=0.0000;
OTU_table[4][1728]=0.0000;
OTU_table[4][1729]=0.0000;
OTU_table[4][1730]=0.0000;
OTU_table[4][1731]=0.0000;
OTU_table[4][1732]=0.0000;
OTU_table[4][1733]=0.0000;
OTU_table[4][1734]=0.0000;
OTU_table[4][1735]=0.0000;
OTU_table[4][1736]=0.0000;
OTU_table[4][1737]=0.0000;
OTU_table[4][1738]=8.0000;
OTU_table[4][1739]=0.0000;
OTU_table[4][1740]=2.0000;
OTU_table[4][1741]=0.0000;
OTU_table[4][1742]=0.0000;
OTU_table[4][1743]=0.0000;
OTU_table[4][1744]=0.0000;
OTU_table[4][1745]=0.0000;
OTU_table[4][1746]=0.0000;
OTU_table[4][1747]=0.0000;
OTU_table[4][1748]=0.0000;
OTU_table[4][1749]=0.0000;
OTU_table[4][1750]=0.0000;
OTU_table[4][1751]=0.0000;
OTU_table[4][1752]=0.0000;
OTU_table[4][1753]=0.0000;
OTU_table[4][1754]=0.0000;
OTU_table[4][1755]=0.0000;
OTU_table[4][1756]=0.0000;
OTU_table[4][1757]=0.0000;
OTU_table[4][1758]=0.0000;
OTU_table[4][1759]=2.0000;
OTU_table[4][1760]=0.0000;
OTU_table[4][1761]=0.0000;
OTU_table[4][1762]=0.0000;
OTU_table[4][1763]=0.0000;
OTU_table[4][1764]=0.0000;
OTU_table[4][1765]=0.0000;
OTU_table[4][1766]=0.0000;
OTU_table[4][1767]=0.0000;
OTU_table[4][1768]=0.0000;
OTU_table[4][1769]=0.0000;
OTU_table[4][1770]=0.0000;
OTU_table[4][1771]=0.0000;
OTU_table[4][1772]=0.0000;
OTU_table[4][1773]=0.0000;
OTU_table[4][1774]=0.0000;
OTU_table[4][1775]=0.0000;
OTU_table[4][1776]=0.0000;
OTU_table[4][1777]=0.0000;
OTU_table[4][1778]=0.0000;
OTU_table[4][1779]=0.0000;
OTU_table[4][1780]=0.0000;
OTU_table[4][1781]=0.0000;
OTU_table[4][1782]=0.0000;
OTU_table[4][1783]=0.0000;
OTU_table[4][1784]=0.0000;
OTU_table[4][1785]=0.0000;
OTU_table[4][1786]=0.0000;
OTU_table[4][1787]=0.0000;
OTU_table[4][1788]=0.0000;
OTU_table[4][1789]=0.0000;
OTU_table[4][1790]=0.0000;
OTU_table[4][1791]=0.0000;
OTU_table[4][1792]=0.0000;
OTU_table[4][1793]=0.0000;
OTU_table[4][1794]=0.0000;
OTU_table[4][1795]=0.0000;
OTU_table[4][1796]=0.0000;
OTU_table[4][1797]=0.0000;
OTU_table[4][1798]=0.0000;
OTU_table[4][1799]=0.0000;
OTU_table[4][1800]=0.0000;
OTU_table[4][1801]=0.0000;
OTU_table[4][1802]=0.0000;
OTU_table[4][1803]=0.0000;
OTU_table[4][1804]=0.0000;
OTU_table[4][1805]=0.0000;
OTU_table[4][1806]=0.0000;
OTU_table[4][1807]=0.0000;
OTU_table[4][1808]=0.0000;
OTU_table[4][1809]=0.0000;
OTU_table[4][1810]=0.0000;
OTU_table[4][1811]=0.0000;
OTU_table[4][1812]=0.0000;
OTU_table[4][1813]=0.0000;
OTU_table[4][1814]=0.0000;
OTU_table[4][1815]=0.0000;
OTU_table[4][1816]=0.0000;
OTU_table[4][1817]=0.0000;
OTU_table[4][1818]=0.0000;
OTU_table[4][1819]=0.0000;
OTU_table[4][1820]=0.0000;
OTU_table[4][1821]=0.0000;
OTU_table[4][1822]=0.0000;
OTU_table[4][1823]=0.0000;
OTU_table[4][1824]=0.0000;
OTU_table[4][1825]=0.0000;
OTU_table[4][1826]=0.0000;
OTU_table[4][1827]=0.0000;
OTU_table[4][1828]=0.0000;
OTU_table[4][1829]=0.0000;
OTU_table[4][1830]=0.0000;
OTU_table[4][1831]=0.0000;
OTU_table[4][1832]=0.0000;
OTU_table[4][1833]=0.0000;
OTU_table[4][1834]=0.0000;
OTU_table[4][1835]=0.0000;
OTU_table[4][1836]=0.0000;
OTU_table[4][1837]=0.0000;
OTU_table[4][1838]=0.0000;
OTU_table[4][1839]=4.0000;
OTU_table[4][1840]=8.0000;
OTU_table[4][1841]=0.0000;
OTU_table[4][1842]=0.0000;
OTU_table[4][1843]=0.0000;
OTU_table[4][1844]=0.0000;
OTU_table[4][1845]=0.0000;
OTU_table[5][0]='A05';
OTU_table[5][1]=2.0000;
OTU_table[5][2]=389.0000;
OTU_table[5][3]=2.0000;
OTU_table[5][4]=4.0000;
OTU_table[5][5]=0.0000;
OTU_table[5][6]=3581.0000;
OTU_table[5][7]=8727.0000;
OTU_table[5][8]=10.0000;
OTU_table[5][9]=156.0000;
OTU_table[5][10]=12272.0000;
OTU_table[5][11]=0.0000;
OTU_table[5][12]=89.0000;
OTU_table[5][13]=171.0000;
OTU_table[5][14]=142.0000;
OTU_table[5][15]=4871.0000;
OTU_table[5][16]=1193.0000;
OTU_table[5][17]=2259.0000;
OTU_table[5][18]=2.0000;
OTU_table[5][19]=210.0000;
OTU_table[5][20]=1317.0000;
OTU_table[5][21]=75.0000;
OTU_table[5][22]=0.0000;
OTU_table[5][23]=15.0000;
OTU_table[5][24]=1520.0000;
OTU_table[5][25]=0.0000;
OTU_table[5][26]=0.0000;
OTU_table[5][27]=65.0000;
OTU_table[5][28]=0.0000;
OTU_table[5][29]=31.0000;
OTU_table[5][30]=1003.0000;
OTU_table[5][31]=217.0000;
OTU_table[5][32]=0.0000;
OTU_table[5][33]=172.0000;
OTU_table[5][34]=470.0000;
OTU_table[5][35]=3.0000;
OTU_table[5][36]=0.0000;
OTU_table[5][37]=866.0000;
OTU_table[5][38]=31.0000;
OTU_table[5][39]=0.0000;
OTU_table[5][40]=0.0000;
OTU_table[5][41]=609.0000;
OTU_table[5][42]=127.0000;
OTU_table[5][43]=13.0000;
OTU_table[5][44]=12.0000;
OTU_table[5][45]=291.0000;
OTU_table[5][46]=18.0000;
OTU_table[5][47]=0.0000;
OTU_table[5][48]=0.0000;
OTU_table[5][49]=0.0000;
OTU_table[5][50]=10.0000;
OTU_table[5][51]=14.0000;
OTU_table[5][52]=0.0000;
OTU_table[5][53]=2.0000;
OTU_table[5][54]=15.0000;
OTU_table[5][55]=0.0000;
OTU_table[5][56]=6.0000;
OTU_table[5][57]=429.0000;
OTU_table[5][58]=0.0000;
OTU_table[5][59]=0.0000;
OTU_table[5][60]=0.0000;
OTU_table[5][61]=14.0000;
OTU_table[5][62]=22.0000;
OTU_table[5][63]=154.0000;
OTU_table[5][64]=0.0000;
OTU_table[5][65]=3.0000;
OTU_table[5][66]=0.0000;
OTU_table[5][67]=0.0000;
OTU_table[5][68]=5.0000;
OTU_table[5][69]=0.0000;
OTU_table[5][70]=0.0000;
OTU_table[5][71]=7.0000;
OTU_table[5][72]=8.0000;
OTU_table[5][73]=0.0000;
OTU_table[5][74]=0.0000;
OTU_table[5][75]=3.0000;
OTU_table[5][76]=8.0000;
OTU_table[5][77]=9.0000;
OTU_table[5][78]=8.0000;
OTU_table[5][79]=0.0000;
OTU_table[5][80]=12.0000;
OTU_table[5][81]=19.0000;
OTU_table[5][82]=0.0000;
OTU_table[5][83]=4.0000;
OTU_table[5][84]=5.0000;
OTU_table[5][85]=0.0000;
OTU_table[5][86]=1213.0000;
OTU_table[5][87]=13.0000;
OTU_table[5][88]=0.0000;
OTU_table[5][89]=0.0000;
OTU_table[5][90]=0.0000;
OTU_table[5][91]=0.0000;
OTU_table[5][92]=11.0000;
OTU_table[5][93]=8.0000;
OTU_table[5][94]=35.0000;
OTU_table[5][95]=497.0000;
OTU_table[5][96]=0.0000;
OTU_table[5][97]=12.0000;
OTU_table[5][98]=0.0000;
OTU_table[5][99]=3.0000;
OTU_table[5][100]=0.0000;
OTU_table[5][101]=5.0000;
OTU_table[5][102]=6.0000;
OTU_table[5][103]=0.0000;
OTU_table[5][104]=13.0000;
OTU_table[5][105]=0.0000;
OTU_table[5][106]=0.0000;
OTU_table[5][107]=168.0000;
OTU_table[5][108]=0.0000;
OTU_table[5][109]=0.0000;
OTU_table[5][110]=0.0000;
OTU_table[5][111]=0.0000;
OTU_table[5][112]=6.0000;
OTU_table[5][113]=0.0000;
OTU_table[5][114]=974.0000;
OTU_table[5][115]=8.0000;
OTU_table[5][116]=0.0000;
OTU_table[5][117]=0.0000;
OTU_table[5][118]=0.0000;
OTU_table[5][119]=459.0000;
OTU_table[5][120]=7.0000;
OTU_table[5][121]=0.0000;
OTU_table[5][122]=0.0000;
OTU_table[5][123]=6.0000;
OTU_table[5][124]=0.0000;
OTU_table[5][125]=0.0000;
OTU_table[5][126]=0.0000;
OTU_table[5][127]=0.0000;
OTU_table[5][128]=0.0000;
OTU_table[5][129]=12.0000;
OTU_table[5][130]=5.0000;
OTU_table[5][131]=0.0000;
OTU_table[5][132]=4.0000;
OTU_table[5][133]=0.0000;
OTU_table[5][134]=0.0000;
OTU_table[5][135]=4.0000;
OTU_table[5][136]=0.0000;
OTU_table[5][137]=0.0000;
OTU_table[5][138]=0.0000;
OTU_table[5][139]=0.0000;
OTU_table[5][140]=0.0000;
OTU_table[5][141]=0.0000;
OTU_table[5][142]=5.0000;
OTU_table[5][143]=0.0000;
OTU_table[5][144]=0.0000;
OTU_table[5][145]=0.0000;
OTU_table[5][146]=0.0000;
OTU_table[5][147]=4.0000;
OTU_table[5][148]=0.0000;
OTU_table[5][149]=36.0000;
OTU_table[5][150]=0.0000;
OTU_table[5][151]=0.0000;
OTU_table[5][152]=2.0000;
OTU_table[5][153]=0.0000;
OTU_table[5][154]=0.0000;
OTU_table[5][155]=0.0000;
OTU_table[5][156]=0.0000;
OTU_table[5][157]=5.0000;
OTU_table[5][158]=0.0000;
OTU_table[5][159]=3.0000;
OTU_table[5][160]=0.0000;
OTU_table[5][161]=342.0000;
OTU_table[5][162]=5.0000;
OTU_table[5][163]=0.0000;
OTU_table[5][164]=0.0000;
OTU_table[5][165]=0.0000;
OTU_table[5][166]=2.0000;
OTU_table[5][167]=0.0000;
OTU_table[5][168]=0.0000;
OTU_table[5][169]=14.0000;
OTU_table[5][170]=0.0000;
OTU_table[5][171]=0.0000;
OTU_table[5][172]=0.0000;
OTU_table[5][173]=0.0000;
OTU_table[5][174]=0.0000;
OTU_table[5][175]=0.0000;
OTU_table[5][176]=0.0000;
OTU_table[5][177]=0.0000;
OTU_table[5][178]=0.0000;
OTU_table[5][179]=0.0000;
OTU_table[5][180]=5.0000;
OTU_table[5][181]=0.0000;
OTU_table[5][182]=0.0000;
OTU_table[5][183]=0.0000;
OTU_table[5][184]=0.0000;
OTU_table[5][185]=0.0000;
OTU_table[5][186]=0.0000;
OTU_table[5][187]=0.0000;
OTU_table[5][188]=0.0000;
OTU_table[5][189]=0.0000;
OTU_table[5][190]=4.0000;
OTU_table[5][191]=0.0000;
OTU_table[5][192]=0.0000;
OTU_table[5][193]=5.0000;
OTU_table[5][194]=0.0000;
OTU_table[5][195]=13.0000;
OTU_table[5][196]=0.0000;
OTU_table[5][197]=4.0000;
OTU_table[5][198]=0.0000;
OTU_table[5][199]=3.0000;
OTU_table[5][200]=0.0000;
OTU_table[5][201]=2.0000;
OTU_table[5][202]=0.0000;
OTU_table[5][203]=3.0000;
OTU_table[5][204]=0.0000;
OTU_table[5][205]=0.0000;
OTU_table[5][206]=0.0000;
OTU_table[5][207]=4.0000;
OTU_table[5][208]=0.0000;
OTU_table[5][209]=2.0000;
OTU_table[5][210]=3.0000;
OTU_table[5][211]=0.0000;
OTU_table[5][212]=0.0000;
OTU_table[5][213]=0.0000;
OTU_table[5][214]=0.0000;
OTU_table[5][215]=0.0000;
OTU_table[5][216]=0.0000;
OTU_table[5][217]=0.0000;
OTU_table[5][218]=0.0000;
OTU_table[5][219]=0.0000;
OTU_table[5][220]=0.0000;
OTU_table[5][221]=0.0000;
OTU_table[5][222]=0.0000;
OTU_table[5][223]=0.0000;
OTU_table[5][224]=0.0000;
OTU_table[5][225]=0.0000;
OTU_table[5][226]=2.0000;
OTU_table[5][227]=0.0000;
OTU_table[5][228]=4.0000;
OTU_table[5][229]=0.0000;
OTU_table[5][230]=0.0000;
OTU_table[5][231]=0.0000;
OTU_table[5][232]=0.0000;
OTU_table[5][233]=0.0000;
OTU_table[5][234]=0.0000;
OTU_table[5][235]=0.0000;
OTU_table[5][236]=0.0000;
OTU_table[5][237]=0.0000;
OTU_table[5][238]=0.0000;
OTU_table[5][239]=2.0000;
OTU_table[5][240]=0.0000;
OTU_table[5][241]=8.0000;
OTU_table[5][242]=2.0000;
OTU_table[5][243]=0.0000;
OTU_table[5][244]=2.0000;
OTU_table[5][245]=0.0000;
OTU_table[5][246]=0.0000;
OTU_table[5][247]=0.0000;
OTU_table[5][248]=0.0000;
OTU_table[5][249]=74.0000;
OTU_table[5][250]=0.0000;
OTU_table[5][251]=4.0000;
OTU_table[5][252]=0.0000;
OTU_table[5][253]=0.0000;
OTU_table[5][254]=0.0000;
OTU_table[5][255]=8.0000;
OTU_table[5][256]=6.0000;
OTU_table[5][257]=0.0000;
OTU_table[5][258]=0.0000;
OTU_table[5][259]=0.0000;
OTU_table[5][260]=35.0000;
OTU_table[5][261]=193.0000;
OTU_table[5][262]=26.0000;
OTU_table[5][263]=3.0000;
OTU_table[5][264]=0.0000;
OTU_table[5][265]=0.0000;
OTU_table[5][266]=0.0000;
OTU_table[5][267]=2.0000;
OTU_table[5][268]=0.0000;
OTU_table[5][269]=0.0000;
OTU_table[5][270]=3.0000;
OTU_table[5][271]=0.0000;
OTU_table[5][272]=0.0000;
OTU_table[5][273]=0.0000;
OTU_table[5][274]=0.0000;
OTU_table[5][275]=0.0000;
OTU_table[5][276]=0.0000;
OTU_table[5][277]=0.0000;
OTU_table[5][278]=2.0000;
OTU_table[5][279]=3.0000;
OTU_table[5][280]=0.0000;
OTU_table[5][281]=0.0000;
OTU_table[5][282]=0.0000;
OTU_table[5][283]=0.0000;
OTU_table[5][284]=0.0000;
OTU_table[5][285]=0.0000;
OTU_table[5][286]=0.0000;
OTU_table[5][287]=0.0000;
OTU_table[5][288]=0.0000;
OTU_table[5][289]=0.0000;
OTU_table[5][290]=0.0000;
OTU_table[5][291]=0.0000;
OTU_table[5][292]=0.0000;
OTU_table[5][293]=0.0000;
OTU_table[5][294]=0.0000;
OTU_table[5][295]=0.0000;
OTU_table[5][296]=0.0000;
OTU_table[5][297]=0.0000;
OTU_table[5][298]=0.0000;
OTU_table[5][299]=0.0000;
OTU_table[5][300]=0.0000;
OTU_table[5][301]=0.0000;
OTU_table[5][302]=0.0000;
OTU_table[5][303]=0.0000;
OTU_table[5][304]=0.0000;
OTU_table[5][305]=0.0000;
OTU_table[5][306]=0.0000;
OTU_table[5][307]=0.0000;
OTU_table[5][308]=2.0000;
OTU_table[5][309]=0.0000;
OTU_table[5][310]=2.0000;
OTU_table[5][311]=0.0000;
OTU_table[5][312]=0.0000;
OTU_table[5][313]=0.0000;
OTU_table[5][314]=0.0000;
OTU_table[5][315]=0.0000;
OTU_table[5][316]=0.0000;
OTU_table[5][317]=0.0000;
OTU_table[5][318]=0.0000;
OTU_table[5][319]=0.0000;
OTU_table[5][320]=0.0000;
OTU_table[5][321]=0.0000;
OTU_table[5][322]=0.0000;
OTU_table[5][323]=0.0000;
OTU_table[5][324]=0.0000;
OTU_table[5][325]=0.0000;
OTU_table[5][326]=0.0000;
OTU_table[5][327]=134.0000;
OTU_table[5][328]=0.0000;
OTU_table[5][329]=0.0000;
OTU_table[5][330]=0.0000;
OTU_table[5][331]=0.0000;
OTU_table[5][332]=0.0000;
OTU_table[5][333]=0.0000;
OTU_table[5][334]=4.0000;
OTU_table[5][335]=0.0000;
OTU_table[5][336]=0.0000;
OTU_table[5][337]=0.0000;
OTU_table[5][338]=0.0000;
OTU_table[5][339]=0.0000;
OTU_table[5][340]=0.0000;
OTU_table[5][341]=0.0000;
OTU_table[5][342]=0.0000;
OTU_table[5][343]=0.0000;
OTU_table[5][344]=0.0000;
OTU_table[5][345]=0.0000;
OTU_table[5][346]=0.0000;
OTU_table[5][347]=0.0000;
OTU_table[5][348]=0.0000;
OTU_table[5][349]=0.0000;
OTU_table[5][350]=0.0000;
OTU_table[5][351]=3.0000;
OTU_table[5][352]=0.0000;
OTU_table[5][353]=0.0000;
OTU_table[5][354]=0.0000;
OTU_table[5][355]=0.0000;
OTU_table[5][356]=8.0000;
OTU_table[5][357]=0.0000;
OTU_table[5][358]=4.0000;
OTU_table[5][359]=0.0000;
OTU_table[5][360]=0.0000;
OTU_table[5][361]=0.0000;
OTU_table[5][362]=0.0000;
OTU_table[5][363]=0.0000;
OTU_table[5][364]=0.0000;
OTU_table[5][365]=0.0000;
OTU_table[5][366]=0.0000;
OTU_table[5][367]=0.0000;
OTU_table[5][368]=0.0000;
OTU_table[5][369]=0.0000;
OTU_table[5][370]=0.0000;
OTU_table[5][371]=0.0000;
OTU_table[5][372]=0.0000;
OTU_table[5][373]=0.0000;
OTU_table[5][374]=0.0000;
OTU_table[5][375]=0.0000;
OTU_table[5][376]=4.0000;
OTU_table[5][377]=0.0000;
OTU_table[5][378]=0.0000;
OTU_table[5][379]=0.0000;
OTU_table[5][380]=0.0000;
OTU_table[5][381]=0.0000;
OTU_table[5][382]=0.0000;
OTU_table[5][383]=0.0000;
OTU_table[5][384]=0.0000;
OTU_table[5][385]=0.0000;
OTU_table[5][386]=0.0000;
OTU_table[5][387]=2.0000;
OTU_table[5][388]=0.0000;
OTU_table[5][389]=0.0000;
OTU_table[5][390]=0.0000;
OTU_table[5][391]=0.0000;
OTU_table[5][392]=0.0000;
OTU_table[5][393]=0.0000;
OTU_table[5][394]=0.0000;
OTU_table[5][395]=0.0000;
OTU_table[5][396]=0.0000;
OTU_table[5][397]=0.0000;
OTU_table[5][398]=0.0000;
OTU_table[5][399]=0.0000;
OTU_table[5][400]=0.0000;
OTU_table[5][401]=0.0000;
OTU_table[5][402]=0.0000;
OTU_table[5][403]=0.0000;
OTU_table[5][404]=0.0000;
OTU_table[5][405]=0.0000;
OTU_table[5][406]=0.0000;
OTU_table[5][407]=0.0000;
OTU_table[5][408]=0.0000;
OTU_table[5][409]=0.0000;
OTU_table[5][410]=0.0000;
OTU_table[5][411]=0.0000;
OTU_table[5][412]=0.0000;
OTU_table[5][413]=0.0000;
OTU_table[5][414]=0.0000;
OTU_table[5][415]=0.0000;
OTU_table[5][416]=0.0000;
OTU_table[5][417]=0.0000;
OTU_table[5][418]=0.0000;
OTU_table[5][419]=0.0000;
OTU_table[5][420]=0.0000;
OTU_table[5][421]=0.0000;
OTU_table[5][422]=0.0000;
OTU_table[5][423]=0.0000;
OTU_table[5][424]=0.0000;
OTU_table[5][425]=0.0000;
OTU_table[5][426]=0.0000;
OTU_table[5][427]=3.0000;
OTU_table[5][428]=0.0000;
OTU_table[5][429]=0.0000;
OTU_table[5][430]=0.0000;
OTU_table[5][431]=0.0000;
OTU_table[5][432]=0.0000;
OTU_table[5][433]=0.0000;
OTU_table[5][434]=0.0000;
OTU_table[5][435]=0.0000;
OTU_table[5][436]=0.0000;
OTU_table[5][437]=0.0000;
OTU_table[5][438]=0.0000;
OTU_table[5][439]=0.0000;
OTU_table[5][440]=0.0000;
OTU_table[5][441]=0.0000;
OTU_table[5][442]=0.0000;
OTU_table[5][443]=0.0000;
OTU_table[5][444]=0.0000;
OTU_table[5][445]=0.0000;
OTU_table[5][446]=0.0000;
OTU_table[5][447]=0.0000;
OTU_table[5][448]=0.0000;
OTU_table[5][449]=53.0000;
OTU_table[5][450]=0.0000;
OTU_table[5][451]=0.0000;
OTU_table[5][452]=0.0000;
OTU_table[5][453]=0.0000;
OTU_table[5][454]=0.0000;
OTU_table[5][455]=0.0000;
OTU_table[5][456]=0.0000;
OTU_table[5][457]=0.0000;
OTU_table[5][458]=0.0000;
OTU_table[5][459]=0.0000;
OTU_table[5][460]=0.0000;
OTU_table[5][461]=0.0000;
OTU_table[5][462]=0.0000;
OTU_table[5][463]=0.0000;
OTU_table[5][464]=0.0000;
OTU_table[5][465]=0.0000;
OTU_table[5][466]=0.0000;
OTU_table[5][467]=0.0000;
OTU_table[5][468]=0.0000;
OTU_table[5][469]=0.0000;
OTU_table[5][470]=0.0000;
OTU_table[5][471]=0.0000;
OTU_table[5][472]=0.0000;
OTU_table[5][473]=0.0000;
OTU_table[5][474]=0.0000;
OTU_table[5][475]=0.0000;
OTU_table[5][476]=0.0000;
OTU_table[5][477]=0.0000;
OTU_table[5][478]=0.0000;
OTU_table[5][479]=0.0000;
OTU_table[5][480]=0.0000;
OTU_table[5][481]=0.0000;
OTU_table[5][482]=0.0000;
OTU_table[5][483]=0.0000;
OTU_table[5][484]=0.0000;
OTU_table[5][485]=0.0000;
OTU_table[5][486]=0.0000;
OTU_table[5][487]=0.0000;
OTU_table[5][488]=0.0000;
OTU_table[5][489]=0.0000;
OTU_table[5][490]=0.0000;
OTU_table[5][491]=0.0000;
OTU_table[5][492]=2.0000;
OTU_table[5][493]=0.0000;
OTU_table[5][494]=0.0000;
OTU_table[5][495]=0.0000;
OTU_table[5][496]=0.0000;
OTU_table[5][497]=3.0000;
OTU_table[5][498]=0.0000;
OTU_table[5][499]=0.0000;
OTU_table[5][500]=0.0000;
OTU_table[5][501]=0.0000;
OTU_table[5][502]=0.0000;
OTU_table[5][503]=0.0000;
OTU_table[5][504]=0.0000;
OTU_table[5][505]=0.0000;
OTU_table[5][506]=0.0000;
OTU_table[5][507]=0.0000;
OTU_table[5][508]=0.0000;
OTU_table[5][509]=0.0000;
OTU_table[5][510]=0.0000;
OTU_table[5][511]=0.0000;
OTU_table[5][512]=0.0000;
OTU_table[5][513]=0.0000;
OTU_table[5][514]=0.0000;
OTU_table[5][515]=0.0000;
OTU_table[5][516]=0.0000;
OTU_table[5][517]=0.0000;
OTU_table[5][518]=0.0000;
OTU_table[5][519]=0.0000;
OTU_table[5][520]=0.0000;
OTU_table[5][521]=0.0000;
OTU_table[5][522]=0.0000;
OTU_table[5][523]=0.0000;
OTU_table[5][524]=0.0000;
OTU_table[5][525]=0.0000;
OTU_table[5][526]=0.0000;
OTU_table[5][527]=0.0000;
OTU_table[5][528]=0.0000;
OTU_table[5][529]=0.0000;
OTU_table[5][530]=0.0000;
OTU_table[5][531]=0.0000;
OTU_table[5][532]=0.0000;
OTU_table[5][533]=0.0000;
OTU_table[5][534]=0.0000;
OTU_table[5][535]=0.0000;
OTU_table[5][536]=0.0000;
OTU_table[5][537]=0.0000;
OTU_table[5][538]=0.0000;
OTU_table[5][539]=0.0000;
OTU_table[5][540]=2.0000;
OTU_table[5][541]=0.0000;
OTU_table[5][542]=0.0000;
OTU_table[5][543]=0.0000;
OTU_table[5][544]=0.0000;
OTU_table[5][545]=0.0000;
OTU_table[5][546]=0.0000;
OTU_table[5][547]=0.0000;
OTU_table[5][548]=0.0000;
OTU_table[5][549]=0.0000;
OTU_table[5][550]=0.0000;
OTU_table[5][551]=0.0000;
OTU_table[5][552]=0.0000;
OTU_table[5][553]=0.0000;
OTU_table[5][554]=0.0000;
OTU_table[5][555]=0.0000;
OTU_table[5][556]=0.0000;
OTU_table[5][557]=0.0000;
OTU_table[5][558]=0.0000;
OTU_table[5][559]=0.0000;
OTU_table[5][560]=0.0000;
OTU_table[5][561]=0.0000;
OTU_table[5][562]=0.0000;
OTU_table[5][563]=0.0000;
OTU_table[5][564]=0.0000;
OTU_table[5][565]=0.0000;
OTU_table[5][566]=0.0000;
OTU_table[5][567]=0.0000;
OTU_table[5][568]=0.0000;
OTU_table[5][569]=0.0000;
OTU_table[5][570]=0.0000;
OTU_table[5][571]=0.0000;
OTU_table[5][572]=0.0000;
OTU_table[5][573]=0.0000;
OTU_table[5][574]=0.0000;
OTU_table[5][575]=0.0000;
OTU_table[5][576]=0.0000;
OTU_table[5][577]=0.0000;
OTU_table[5][578]=0.0000;
OTU_table[5][579]=0.0000;
OTU_table[5][580]=0.0000;
OTU_table[5][581]=0.0000;
OTU_table[5][582]=0.0000;
OTU_table[5][583]=0.0000;
OTU_table[5][584]=0.0000;
OTU_table[5][585]=0.0000;
OTU_table[5][586]=0.0000;
OTU_table[5][587]=0.0000;
OTU_table[5][588]=0.0000;
OTU_table[5][589]=0.0000;
OTU_table[5][590]=0.0000;
OTU_table[5][591]=0.0000;
OTU_table[5][592]=0.0000;
OTU_table[5][593]=0.0000;
OTU_table[5][594]=0.0000;
OTU_table[5][595]=0.0000;
OTU_table[5][596]=0.0000;
OTU_table[5][597]=0.0000;
OTU_table[5][598]=0.0000;
OTU_table[5][599]=0.0000;
OTU_table[5][600]=0.0000;
OTU_table[5][601]=0.0000;
OTU_table[5][602]=0.0000;
OTU_table[5][603]=0.0000;
OTU_table[5][604]=0.0000;
OTU_table[5][605]=0.0000;
OTU_table[5][606]=0.0000;
OTU_table[5][607]=0.0000;
OTU_table[5][608]=0.0000;
OTU_table[5][609]=0.0000;
OTU_table[5][610]=0.0000;
OTU_table[5][611]=0.0000;
OTU_table[5][612]=0.0000;
OTU_table[5][613]=0.0000;
OTU_table[5][614]=0.0000;
OTU_table[5][615]=0.0000;
OTU_table[5][616]=0.0000;
OTU_table[5][617]=0.0000;
OTU_table[5][618]=0.0000;
OTU_table[5][619]=0.0000;
OTU_table[5][620]=0.0000;
OTU_table[5][621]=0.0000;
OTU_table[5][622]=0.0000;
OTU_table[5][623]=0.0000;
OTU_table[5][624]=0.0000;
OTU_table[5][625]=0.0000;
OTU_table[5][626]=0.0000;
OTU_table[5][627]=0.0000;
OTU_table[5][628]=2.0000;
OTU_table[5][629]=0.0000;
OTU_table[5][630]=0.0000;
OTU_table[5][631]=0.0000;
OTU_table[5][632]=0.0000;
OTU_table[5][633]=0.0000;
OTU_table[5][634]=0.0000;
OTU_table[5][635]=0.0000;
OTU_table[5][636]=0.0000;
OTU_table[5][637]=2.0000;
OTU_table[5][638]=0.0000;
OTU_table[5][639]=0.0000;
OTU_table[5][640]=0.0000;
OTU_table[5][641]=0.0000;
OTU_table[5][642]=0.0000;
OTU_table[5][643]=0.0000;
OTU_table[5][644]=0.0000;
OTU_table[5][645]=0.0000;
OTU_table[5][646]=0.0000;
OTU_table[5][647]=0.0000;
OTU_table[5][648]=0.0000;
OTU_table[5][649]=0.0000;
OTU_table[5][650]=0.0000;
OTU_table[5][651]=0.0000;
OTU_table[5][652]=0.0000;
OTU_table[5][653]=0.0000;
OTU_table[5][654]=0.0000;
OTU_table[5][655]=0.0000;
OTU_table[5][656]=0.0000;
OTU_table[5][657]=0.0000;
OTU_table[5][658]=0.0000;
OTU_table[5][659]=0.0000;
OTU_table[5][660]=0.0000;
OTU_table[5][661]=0.0000;
OTU_table[5][662]=0.0000;
OTU_table[5][663]=0.0000;
OTU_table[5][664]=0.0000;
OTU_table[5][665]=0.0000;
OTU_table[5][666]=0.0000;
OTU_table[5][667]=0.0000;
OTU_table[5][668]=0.0000;
OTU_table[5][669]=0.0000;
OTU_table[5][670]=0.0000;
OTU_table[5][671]=0.0000;
OTU_table[5][672]=0.0000;
OTU_table[5][673]=0.0000;
OTU_table[5][674]=0.0000;
OTU_table[5][675]=0.0000;
OTU_table[5][676]=0.0000;
OTU_table[5][677]=0.0000;
OTU_table[5][678]=0.0000;
OTU_table[5][679]=0.0000;
OTU_table[5][680]=0.0000;
OTU_table[5][681]=0.0000;
OTU_table[5][682]=0.0000;
OTU_table[5][683]=0.0000;
OTU_table[5][684]=0.0000;
OTU_table[5][685]=0.0000;
OTU_table[5][686]=0.0000;
OTU_table[5][687]=0.0000;
OTU_table[5][688]=0.0000;
OTU_table[5][689]=0.0000;
OTU_table[5][690]=0.0000;
OTU_table[5][691]=0.0000;
OTU_table[5][692]=0.0000;
OTU_table[5][693]=0.0000;
OTU_table[5][694]=0.0000;
OTU_table[5][695]=0.0000;
OTU_table[5][696]=0.0000;
OTU_table[5][697]=0.0000;
OTU_table[5][698]=0.0000;
OTU_table[5][699]=0.0000;
OTU_table[5][700]=0.0000;
OTU_table[5][701]=0.0000;
OTU_table[5][702]=0.0000;
OTU_table[5][703]=0.0000;
OTU_table[5][704]=0.0000;
OTU_table[5][705]=0.0000;
OTU_table[5][706]=0.0000;
OTU_table[5][707]=0.0000;
OTU_table[5][708]=0.0000;
OTU_table[5][709]=0.0000;
OTU_table[5][710]=0.0000;
OTU_table[5][711]=0.0000;
OTU_table[5][712]=0.0000;
OTU_table[5][713]=0.0000;
OTU_table[5][714]=0.0000;
OTU_table[5][715]=0.0000;
OTU_table[5][716]=0.0000;
OTU_table[5][717]=0.0000;
OTU_table[5][718]=0.0000;
OTU_table[5][719]=0.0000;
OTU_table[5][720]=0.0000;
OTU_table[5][721]=0.0000;
OTU_table[5][722]=0.0000;
OTU_table[5][723]=0.0000;
OTU_table[5][724]=0.0000;
OTU_table[5][725]=0.0000;
OTU_table[5][726]=0.0000;
OTU_table[5][727]=0.0000;
OTU_table[5][728]=0.0000;
OTU_table[5][729]=0.0000;
OTU_table[5][730]=0.0000;
OTU_table[5][731]=0.0000;
OTU_table[5][732]=0.0000;
OTU_table[5][733]=0.0000;
OTU_table[5][734]=0.0000;
OTU_table[5][735]=0.0000;
OTU_table[5][736]=0.0000;
OTU_table[5][737]=0.0000;
OTU_table[5][738]=0.0000;
OTU_table[5][739]=0.0000;
OTU_table[5][740]=0.0000;
OTU_table[5][741]=0.0000;
OTU_table[5][742]=0.0000;
OTU_table[5][743]=0.0000;
OTU_table[5][744]=0.0000;
OTU_table[5][745]=0.0000;
OTU_table[5][746]=0.0000;
OTU_table[5][747]=0.0000;
OTU_table[5][748]=0.0000;
OTU_table[5][749]=0.0000;
OTU_table[5][750]=0.0000;
OTU_table[5][751]=0.0000;
OTU_table[5][752]=2.0000;
OTU_table[5][753]=0.0000;
OTU_table[5][754]=0.0000;
OTU_table[5][755]=0.0000;
OTU_table[5][756]=0.0000;
OTU_table[5][757]=0.0000;
OTU_table[5][758]=0.0000;
OTU_table[5][759]=0.0000;
OTU_table[5][760]=0.0000;
OTU_table[5][761]=0.0000;
OTU_table[5][762]=0.0000;
OTU_table[5][763]=0.0000;
OTU_table[5][764]=0.0000;
OTU_table[5][765]=0.0000;
OTU_table[5][766]=0.0000;
OTU_table[5][767]=0.0000;
OTU_table[5][768]=0.0000;
OTU_table[5][769]=0.0000;
OTU_table[5][770]=0.0000;
OTU_table[5][771]=0.0000;
OTU_table[5][772]=0.0000;
OTU_table[5][773]=0.0000;
OTU_table[5][774]=0.0000;
OTU_table[5][775]=0.0000;
OTU_table[5][776]=0.0000;
OTU_table[5][777]=0.0000;
OTU_table[5][778]=0.0000;
OTU_table[5][779]=0.0000;
OTU_table[5][780]=0.0000;
OTU_table[5][781]=0.0000;
OTU_table[5][782]=0.0000;
OTU_table[5][783]=0.0000;
OTU_table[5][784]=0.0000;
OTU_table[5][785]=0.0000;
OTU_table[5][786]=0.0000;
OTU_table[5][787]=4.0000;
OTU_table[5][788]=0.0000;
OTU_table[5][789]=0.0000;
OTU_table[5][790]=0.0000;
OTU_table[5][791]=0.0000;
OTU_table[5][792]=0.0000;
OTU_table[5][793]=0.0000;
OTU_table[5][794]=0.0000;
OTU_table[5][795]=0.0000;
OTU_table[5][796]=0.0000;
OTU_table[5][797]=0.0000;
OTU_table[5][798]=0.0000;
OTU_table[5][799]=0.0000;
OTU_table[5][800]=0.0000;
OTU_table[5][801]=0.0000;
OTU_table[5][802]=0.0000;
OTU_table[5][803]=0.0000;
OTU_table[5][804]=0.0000;
OTU_table[5][805]=0.0000;
OTU_table[5][806]=0.0000;
OTU_table[5][807]=0.0000;
OTU_table[5][808]=0.0000;
OTU_table[5][809]=0.0000;
OTU_table[5][810]=0.0000;
OTU_table[5][811]=0.0000;
OTU_table[5][812]=0.0000;
OTU_table[5][813]=0.0000;
OTU_table[5][814]=0.0000;
OTU_table[5][815]=0.0000;
OTU_table[5][816]=0.0000;
OTU_table[5][817]=0.0000;
OTU_table[5][818]=0.0000;
OTU_table[5][819]=0.0000;
OTU_table[5][820]=0.0000;
OTU_table[5][821]=0.0000;
OTU_table[5][822]=0.0000;
OTU_table[5][823]=0.0000;
OTU_table[5][824]=0.0000;
OTU_table[5][825]=0.0000;
OTU_table[5][826]=0.0000;
OTU_table[5][827]=0.0000;
OTU_table[5][828]=0.0000;
OTU_table[5][829]=0.0000;
OTU_table[5][830]=0.0000;
OTU_table[5][831]=0.0000;
OTU_table[5][832]=0.0000;
OTU_table[5][833]=0.0000;
OTU_table[5][834]=0.0000;
OTU_table[5][835]=0.0000;
OTU_table[5][836]=0.0000;
OTU_table[5][837]=0.0000;
OTU_table[5][838]=0.0000;
OTU_table[5][839]=0.0000;
OTU_table[5][840]=0.0000;
OTU_table[5][841]=0.0000;
OTU_table[5][842]=0.0000;
OTU_table[5][843]=0.0000;
OTU_table[5][844]=0.0000;
OTU_table[5][845]=0.0000;
OTU_table[5][846]=0.0000;
OTU_table[5][847]=0.0000;
OTU_table[5][848]=0.0000;
OTU_table[5][849]=6.0000;
OTU_table[5][850]=0.0000;
OTU_table[5][851]=0.0000;
OTU_table[5][852]=0.0000;
OTU_table[5][853]=0.0000;
OTU_table[5][854]=0.0000;
OTU_table[5][855]=0.0000;
OTU_table[5][856]=0.0000;
OTU_table[5][857]=0.0000;
OTU_table[5][858]=0.0000;
OTU_table[5][859]=0.0000;
OTU_table[5][860]=0.0000;
OTU_table[5][861]=0.0000;
OTU_table[5][862]=0.0000;
OTU_table[5][863]=0.0000;
OTU_table[5][864]=0.0000;
OTU_table[5][865]=0.0000;
OTU_table[5][866]=0.0000;
OTU_table[5][867]=0.0000;
OTU_table[5][868]=0.0000;
OTU_table[5][869]=4.0000;
OTU_table[5][870]=0.0000;
OTU_table[5][871]=0.0000;
OTU_table[5][872]=0.0000;
OTU_table[5][873]=0.0000;
OTU_table[5][874]=0.0000;
OTU_table[5][875]=0.0000;
OTU_table[5][876]=0.0000;
OTU_table[5][877]=0.0000;
OTU_table[5][878]=0.0000;
OTU_table[5][879]=0.0000;
OTU_table[5][880]=0.0000;
OTU_table[5][881]=0.0000;
OTU_table[5][882]=0.0000;
OTU_table[5][883]=0.0000;
OTU_table[5][884]=0.0000;
OTU_table[5][885]=0.0000;
OTU_table[5][886]=0.0000;
OTU_table[5][887]=0.0000;
OTU_table[5][888]=0.0000;
OTU_table[5][889]=0.0000;
OTU_table[5][890]=0.0000;
OTU_table[5][891]=0.0000;
OTU_table[5][892]=0.0000;
OTU_table[5][893]=0.0000;
OTU_table[5][894]=0.0000;
OTU_table[5][895]=0.0000;
OTU_table[5][896]=0.0000;
OTU_table[5][897]=0.0000;
OTU_table[5][898]=0.0000;
OTU_table[5][899]=0.0000;
OTU_table[5][900]=0.0000;
OTU_table[5][901]=0.0000;
OTU_table[5][902]=0.0000;
OTU_table[5][903]=0.0000;
OTU_table[5][904]=0.0000;
OTU_table[5][905]=0.0000;
OTU_table[5][906]=0.0000;
OTU_table[5][907]=0.0000;
OTU_table[5][908]=0.0000;
OTU_table[5][909]=0.0000;
OTU_table[5][910]=0.0000;
OTU_table[5][911]=0.0000;
OTU_table[5][912]=0.0000;
OTU_table[5][913]=0.0000;
OTU_table[5][914]=0.0000;
OTU_table[5][915]=0.0000;
OTU_table[5][916]=0.0000;
OTU_table[5][917]=2.0000;
OTU_table[5][918]=2.0000;
OTU_table[5][919]=0.0000;
OTU_table[5][920]=0.0000;
OTU_table[5][921]=0.0000;
OTU_table[5][922]=0.0000;
OTU_table[5][923]=0.0000;
OTU_table[5][924]=0.0000;
OTU_table[5][925]=0.0000;
OTU_table[5][926]=0.0000;
OTU_table[5][927]=0.0000;
OTU_table[5][928]=0.0000;
OTU_table[5][929]=0.0000;
OTU_table[5][930]=0.0000;
OTU_table[5][931]=0.0000;
OTU_table[5][932]=0.0000;
OTU_table[5][933]=0.0000;
OTU_table[5][934]=0.0000;
OTU_table[5][935]=0.0000;
OTU_table[5][936]=0.0000;
OTU_table[5][937]=0.0000;
OTU_table[5][938]=0.0000;
OTU_table[5][939]=0.0000;
OTU_table[5][940]=0.0000;
OTU_table[5][941]=0.0000;
OTU_table[5][942]=0.0000;
OTU_table[5][943]=0.0000;
OTU_table[5][944]=0.0000;
OTU_table[5][945]=0.0000;
OTU_table[5][946]=0.0000;
OTU_table[5][947]=0.0000;
OTU_table[5][948]=0.0000;
OTU_table[5][949]=0.0000;
OTU_table[5][950]=0.0000;
OTU_table[5][951]=0.0000;
OTU_table[5][952]=0.0000;
OTU_table[5][953]=0.0000;
OTU_table[5][954]=0.0000;
OTU_table[5][955]=0.0000;
OTU_table[5][956]=0.0000;
OTU_table[5][957]=0.0000;
OTU_table[5][958]=0.0000;
OTU_table[5][959]=0.0000;
OTU_table[5][960]=0.0000;
OTU_table[5][961]=0.0000;
OTU_table[5][962]=0.0000;
OTU_table[5][963]=19.0000;
OTU_table[5][964]=0.0000;
OTU_table[5][965]=0.0000;
OTU_table[5][966]=0.0000;
OTU_table[5][967]=0.0000;
OTU_table[5][968]=0.0000;
OTU_table[5][969]=0.0000;
OTU_table[5][970]=0.0000;
OTU_table[5][971]=0.0000;
OTU_table[5][972]=0.0000;
OTU_table[5][973]=0.0000;
OTU_table[5][974]=0.0000;
OTU_table[5][975]=0.0000;
OTU_table[5][976]=0.0000;
OTU_table[5][977]=0.0000;
OTU_table[5][978]=0.0000;
OTU_table[5][979]=0.0000;
OTU_table[5][980]=0.0000;
OTU_table[5][981]=0.0000;
OTU_table[5][982]=0.0000;
OTU_table[5][983]=0.0000;
OTU_table[5][984]=0.0000;
OTU_table[5][985]=0.0000;
OTU_table[5][986]=0.0000;
OTU_table[5][987]=0.0000;
OTU_table[5][988]=0.0000;
OTU_table[5][989]=0.0000;
OTU_table[5][990]=0.0000;
OTU_table[5][991]=0.0000;
OTU_table[5][992]=0.0000;
OTU_table[5][993]=0.0000;
OTU_table[5][994]=0.0000;
OTU_table[5][995]=0.0000;
OTU_table[5][996]=0.0000;
OTU_table[5][997]=0.0000;
OTU_table[5][998]=0.0000;
OTU_table[5][999]=0.0000;
OTU_table[5][1000]=0.0000;
OTU_table[5][1001]=0.0000;
OTU_table[5][1002]=0.0000;
OTU_table[5][1003]=0.0000;
OTU_table[5][1004]=0.0000;
OTU_table[5][1005]=0.0000;
OTU_table[5][1006]=0.0000;
OTU_table[5][1007]=0.0000;
OTU_table[5][1008]=0.0000;
OTU_table[5][1009]=0.0000;
OTU_table[5][1010]=0.0000;
OTU_table[5][1011]=0.0000;
OTU_table[5][1012]=0.0000;
OTU_table[5][1013]=0.0000;
OTU_table[5][1014]=0.0000;
OTU_table[5][1015]=0.0000;
OTU_table[5][1016]=0.0000;
OTU_table[5][1017]=0.0000;
OTU_table[5][1018]=0.0000;
OTU_table[5][1019]=0.0000;
OTU_table[5][1020]=0.0000;
OTU_table[5][1021]=0.0000;
OTU_table[5][1022]=0.0000;
OTU_table[5][1023]=0.0000;
OTU_table[5][1024]=0.0000;
OTU_table[5][1025]=0.0000;
OTU_table[5][1026]=0.0000;
OTU_table[5][1027]=0.0000;
OTU_table[5][1028]=0.0000;
OTU_table[5][1029]=0.0000;
OTU_table[5][1030]=0.0000;
OTU_table[5][1031]=0.0000;
OTU_table[5][1032]=0.0000;
OTU_table[5][1033]=0.0000;
OTU_table[5][1034]=0.0000;
OTU_table[5][1035]=0.0000;
OTU_table[5][1036]=0.0000;
OTU_table[5][1037]=0.0000;
OTU_table[5][1038]=0.0000;
OTU_table[5][1039]=0.0000;
OTU_table[5][1040]=0.0000;
OTU_table[5][1041]=0.0000;
OTU_table[5][1042]=0.0000;
OTU_table[5][1043]=0.0000;
OTU_table[5][1044]=0.0000;
OTU_table[5][1045]=0.0000;
OTU_table[5][1046]=0.0000;
OTU_table[5][1047]=0.0000;
OTU_table[5][1048]=0.0000;
OTU_table[5][1049]=0.0000;
OTU_table[5][1050]=0.0000;
OTU_table[5][1051]=0.0000;
OTU_table[5][1052]=0.0000;
OTU_table[5][1053]=0.0000;
OTU_table[5][1054]=0.0000;
OTU_table[5][1055]=0.0000;
OTU_table[5][1056]=0.0000;
OTU_table[5][1057]=0.0000;
OTU_table[5][1058]=0.0000;
OTU_table[5][1059]=0.0000;
OTU_table[5][1060]=0.0000;
OTU_table[5][1061]=0.0000;
OTU_table[5][1062]=0.0000;
OTU_table[5][1063]=0.0000;
OTU_table[5][1064]=0.0000;
OTU_table[5][1065]=0.0000;
OTU_table[5][1066]=0.0000;
OTU_table[5][1067]=0.0000;
OTU_table[5][1068]=0.0000;
OTU_table[5][1069]=5.0000;
OTU_table[5][1070]=0.0000;
OTU_table[5][1071]=0.0000;
OTU_table[5][1072]=0.0000;
OTU_table[5][1073]=0.0000;
OTU_table[5][1074]=0.0000;
OTU_table[5][1075]=0.0000;
OTU_table[5][1076]=0.0000;
OTU_table[5][1077]=0.0000;
OTU_table[5][1078]=0.0000;
OTU_table[5][1079]=0.0000;
OTU_table[5][1080]=0.0000;
OTU_table[5][1081]=0.0000;
OTU_table[5][1082]=0.0000;
OTU_table[5][1083]=0.0000;
OTU_table[5][1084]=0.0000;
OTU_table[5][1085]=0.0000;
OTU_table[5][1086]=0.0000;
OTU_table[5][1087]=0.0000;
OTU_table[5][1088]=0.0000;
OTU_table[5][1089]=0.0000;
OTU_table[5][1090]=0.0000;
OTU_table[5][1091]=3.0000;
OTU_table[5][1092]=0.0000;
OTU_table[5][1093]=0.0000;
OTU_table[5][1094]=0.0000;
OTU_table[5][1095]=0.0000;
OTU_table[5][1096]=0.0000;
OTU_table[5][1097]=0.0000;
OTU_table[5][1098]=0.0000;
OTU_table[5][1099]=0.0000;
OTU_table[5][1100]=0.0000;
OTU_table[5][1101]=0.0000;
OTU_table[5][1102]=0.0000;
OTU_table[5][1103]=0.0000;
OTU_table[5][1104]=0.0000;
OTU_table[5][1105]=0.0000;
OTU_table[5][1106]=0.0000;
OTU_table[5][1107]=0.0000;
OTU_table[5][1108]=0.0000;
OTU_table[5][1109]=0.0000;
OTU_table[5][1110]=0.0000;
OTU_table[5][1111]=0.0000;
OTU_table[5][1112]=0.0000;
OTU_table[5][1113]=0.0000;
OTU_table[5][1114]=0.0000;
OTU_table[5][1115]=0.0000;
OTU_table[5][1116]=0.0000;
OTU_table[5][1117]=0.0000;
OTU_table[5][1118]=0.0000;
OTU_table[5][1119]=0.0000;
OTU_table[5][1120]=0.0000;
OTU_table[5][1121]=0.0000;
OTU_table[5][1122]=0.0000;
OTU_table[5][1123]=0.0000;
OTU_table[5][1124]=0.0000;
OTU_table[5][1125]=0.0000;
OTU_table[5][1126]=0.0000;
OTU_table[5][1127]=0.0000;
OTU_table[5][1128]=0.0000;
OTU_table[5][1129]=0.0000;
OTU_table[5][1130]=0.0000;
OTU_table[5][1131]=0.0000;
OTU_table[5][1132]=14.0000;
OTU_table[5][1133]=0.0000;
OTU_table[5][1134]=0.0000;
OTU_table[5][1135]=0.0000;
OTU_table[5][1136]=0.0000;
OTU_table[5][1137]=0.0000;
OTU_table[5][1138]=0.0000;
OTU_table[5][1139]=0.0000;
OTU_table[5][1140]=0.0000;
OTU_table[5][1141]=0.0000;
OTU_table[5][1142]=0.0000;
OTU_table[5][1143]=0.0000;
OTU_table[5][1144]=0.0000;
OTU_table[5][1145]=0.0000;
OTU_table[5][1146]=0.0000;
OTU_table[5][1147]=0.0000;
OTU_table[5][1148]=0.0000;
OTU_table[5][1149]=0.0000;
OTU_table[5][1150]=0.0000;
OTU_table[5][1151]=0.0000;
OTU_table[5][1152]=0.0000;
OTU_table[5][1153]=0.0000;
OTU_table[5][1154]=0.0000;
OTU_table[5][1155]=0.0000;
OTU_table[5][1156]=0.0000;
OTU_table[5][1157]=0.0000;
OTU_table[5][1158]=0.0000;
OTU_table[5][1159]=0.0000;
OTU_table[5][1160]=0.0000;
OTU_table[5][1161]=0.0000;
OTU_table[5][1162]=0.0000;
OTU_table[5][1163]=0.0000;
OTU_table[5][1164]=0.0000;
OTU_table[5][1165]=0.0000;
OTU_table[5][1166]=0.0000;
OTU_table[5][1167]=0.0000;
OTU_table[5][1168]=0.0000;
OTU_table[5][1169]=0.0000;
OTU_table[5][1170]=0.0000;
OTU_table[5][1171]=0.0000;
OTU_table[5][1172]=0.0000;
OTU_table[5][1173]=0.0000;
OTU_table[5][1174]=0.0000;
OTU_table[5][1175]=0.0000;
OTU_table[5][1176]=0.0000;
OTU_table[5][1177]=0.0000;
OTU_table[5][1178]=0.0000;
OTU_table[5][1179]=0.0000;
OTU_table[5][1180]=0.0000;
OTU_table[5][1181]=0.0000;
OTU_table[5][1182]=0.0000;
OTU_table[5][1183]=0.0000;
OTU_table[5][1184]=0.0000;
OTU_table[5][1185]=0.0000;
OTU_table[5][1186]=0.0000;
OTU_table[5][1187]=0.0000;
OTU_table[5][1188]=0.0000;
OTU_table[5][1189]=0.0000;
OTU_table[5][1190]=0.0000;
OTU_table[5][1191]=0.0000;
OTU_table[5][1192]=0.0000;
OTU_table[5][1193]=0.0000;
OTU_table[5][1194]=0.0000;
OTU_table[5][1195]=2.0000;
OTU_table[5][1196]=0.0000;
OTU_table[5][1197]=0.0000;
OTU_table[5][1198]=0.0000;
OTU_table[5][1199]=0.0000;
OTU_table[5][1200]=0.0000;
OTU_table[5][1201]=0.0000;
OTU_table[5][1202]=0.0000;
OTU_table[5][1203]=0.0000;
OTU_table[5][1204]=0.0000;
OTU_table[5][1205]=0.0000;
OTU_table[5][1206]=0.0000;
OTU_table[5][1207]=0.0000;
OTU_table[5][1208]=0.0000;
OTU_table[5][1209]=0.0000;
OTU_table[5][1210]=0.0000;
OTU_table[5][1211]=0.0000;
OTU_table[5][1212]=0.0000;
OTU_table[5][1213]=0.0000;
OTU_table[5][1214]=0.0000;
OTU_table[5][1215]=0.0000;
OTU_table[5][1216]=0.0000;
OTU_table[5][1217]=0.0000;
OTU_table[5][1218]=0.0000;
OTU_table[5][1219]=2.0000;
OTU_table[5][1220]=0.0000;
OTU_table[5][1221]=0.0000;
OTU_table[5][1222]=0.0000;
OTU_table[5][1223]=2.0000;
OTU_table[5][1224]=0.0000;
OTU_table[5][1225]=0.0000;
OTU_table[5][1226]=0.0000;
OTU_table[5][1227]=0.0000;
OTU_table[5][1228]=0.0000;
OTU_table[5][1229]=0.0000;
OTU_table[5][1230]=0.0000;
OTU_table[5][1231]=0.0000;
OTU_table[5][1232]=0.0000;
OTU_table[5][1233]=0.0000;
OTU_table[5][1234]=0.0000;
OTU_table[5][1235]=0.0000;
OTU_table[5][1236]=0.0000;
OTU_table[5][1237]=0.0000;
OTU_table[5][1238]=0.0000;
OTU_table[5][1239]=0.0000;
OTU_table[5][1240]=0.0000;
OTU_table[5][1241]=0.0000;
OTU_table[5][1242]=0.0000;
OTU_table[5][1243]=0.0000;
OTU_table[5][1244]=0.0000;
OTU_table[5][1245]=0.0000;
OTU_table[5][1246]=0.0000;
OTU_table[5][1247]=0.0000;
OTU_table[5][1248]=0.0000;
OTU_table[5][1249]=0.0000;
OTU_table[5][1250]=0.0000;
OTU_table[5][1251]=0.0000;
OTU_table[5][1252]=0.0000;
OTU_table[5][1253]=0.0000;
OTU_table[5][1254]=0.0000;
OTU_table[5][1255]=3.0000;
OTU_table[5][1256]=0.0000;
OTU_table[5][1257]=0.0000;
OTU_table[5][1258]=0.0000;
OTU_table[5][1259]=0.0000;
OTU_table[5][1260]=0.0000;
OTU_table[5][1261]=0.0000;
OTU_table[5][1262]=0.0000;
OTU_table[5][1263]=0.0000;
OTU_table[5][1264]=0.0000;
OTU_table[5][1265]=0.0000;
OTU_table[5][1266]=0.0000;
OTU_table[5][1267]=0.0000;
OTU_table[5][1268]=0.0000;
OTU_table[5][1269]=0.0000;
OTU_table[5][1270]=0.0000;
OTU_table[5][1271]=0.0000;
OTU_table[5][1272]=0.0000;
OTU_table[5][1273]=0.0000;
OTU_table[5][1274]=0.0000;
OTU_table[5][1275]=0.0000;
OTU_table[5][1276]=0.0000;
OTU_table[5][1277]=0.0000;
OTU_table[5][1278]=0.0000;
OTU_table[5][1279]=0.0000;
OTU_table[5][1280]=0.0000;
OTU_table[5][1281]=0.0000;
OTU_table[5][1282]=0.0000;
OTU_table[5][1283]=0.0000;
OTU_table[5][1284]=0.0000;
OTU_table[5][1285]=0.0000;
OTU_table[5][1286]=0.0000;
OTU_table[5][1287]=0.0000;
OTU_table[5][1288]=0.0000;
OTU_table[5][1289]=0.0000;
OTU_table[5][1290]=0.0000;
OTU_table[5][1291]=0.0000;
OTU_table[5][1292]=0.0000;
OTU_table[5][1293]=0.0000;
OTU_table[5][1294]=0.0000;
OTU_table[5][1295]=0.0000;
OTU_table[5][1296]=0.0000;
OTU_table[5][1297]=0.0000;
OTU_table[5][1298]=0.0000;
OTU_table[5][1299]=0.0000;
OTU_table[5][1300]=0.0000;
OTU_table[5][1301]=0.0000;
OTU_table[5][1302]=0.0000;
OTU_table[5][1303]=0.0000;
OTU_table[5][1304]=0.0000;
OTU_table[5][1305]=0.0000;
OTU_table[5][1306]=0.0000;
OTU_table[5][1307]=0.0000;
OTU_table[5][1308]=0.0000;
OTU_table[5][1309]=0.0000;
OTU_table[5][1310]=0.0000;
OTU_table[5][1311]=0.0000;
OTU_table[5][1312]=0.0000;
OTU_table[5][1313]=0.0000;
OTU_table[5][1314]=0.0000;
OTU_table[5][1315]=0.0000;
OTU_table[5][1316]=0.0000;
OTU_table[5][1317]=0.0000;
OTU_table[5][1318]=0.0000;
OTU_table[5][1319]=0.0000;
OTU_table[5][1320]=0.0000;
OTU_table[5][1321]=0.0000;
OTU_table[5][1322]=0.0000;
OTU_table[5][1323]=0.0000;
OTU_table[5][1324]=2.0000;
OTU_table[5][1325]=0.0000;
OTU_table[5][1326]=0.0000;
OTU_table[5][1327]=0.0000;
OTU_table[5][1328]=0.0000;
OTU_table[5][1329]=0.0000;
OTU_table[5][1330]=0.0000;
OTU_table[5][1331]=0.0000;
OTU_table[5][1332]=0.0000;
OTU_table[5][1333]=0.0000;
OTU_table[5][1334]=0.0000;
OTU_table[5][1335]=0.0000;
OTU_table[5][1336]=0.0000;
OTU_table[5][1337]=0.0000;
OTU_table[5][1338]=0.0000;
OTU_table[5][1339]=0.0000;
OTU_table[5][1340]=0.0000;
OTU_table[5][1341]=0.0000;
OTU_table[5][1342]=0.0000;
OTU_table[5][1343]=0.0000;
OTU_table[5][1344]=0.0000;
OTU_table[5][1345]=0.0000;
OTU_table[5][1346]=0.0000;
OTU_table[5][1347]=0.0000;
OTU_table[5][1348]=0.0000;
OTU_table[5][1349]=0.0000;
OTU_table[5][1350]=0.0000;
OTU_table[5][1351]=0.0000;
OTU_table[5][1352]=0.0000;
OTU_table[5][1353]=11.0000;
OTU_table[5][1354]=0.0000;
OTU_table[5][1355]=0.0000;
OTU_table[5][1356]=0.0000;
OTU_table[5][1357]=0.0000;
OTU_table[5][1358]=0.0000;
OTU_table[5][1359]=0.0000;
OTU_table[5][1360]=0.0000;
OTU_table[5][1361]=0.0000;
OTU_table[5][1362]=0.0000;
OTU_table[5][1363]=0.0000;
OTU_table[5][1364]=0.0000;
OTU_table[5][1365]=0.0000;
OTU_table[5][1366]=0.0000;
OTU_table[5][1367]=0.0000;
OTU_table[5][1368]=0.0000;
OTU_table[5][1369]=0.0000;
OTU_table[5][1370]=0.0000;
OTU_table[5][1371]=0.0000;
OTU_table[5][1372]=0.0000;
OTU_table[5][1373]=0.0000;
OTU_table[5][1374]=0.0000;
OTU_table[5][1375]=0.0000;
OTU_table[5][1376]=0.0000;
OTU_table[5][1377]=0.0000;
OTU_table[5][1378]=0.0000;
OTU_table[5][1379]=0.0000;
OTU_table[5][1380]=0.0000;
OTU_table[5][1381]=0.0000;
OTU_table[5][1382]=0.0000;
OTU_table[5][1383]=0.0000;
OTU_table[5][1384]=0.0000;
OTU_table[5][1385]=0.0000;
OTU_table[5][1386]=0.0000;
OTU_table[5][1387]=0.0000;
OTU_table[5][1388]=0.0000;
OTU_table[5][1389]=0.0000;
OTU_table[5][1390]=0.0000;
OTU_table[5][1391]=0.0000;
OTU_table[5][1392]=0.0000;
OTU_table[5][1393]=0.0000;
OTU_table[5][1394]=0.0000;
OTU_table[5][1395]=0.0000;
OTU_table[5][1396]=0.0000;
OTU_table[5][1397]=0.0000;
OTU_table[5][1398]=0.0000;
OTU_table[5][1399]=0.0000;
OTU_table[5][1400]=0.0000;
OTU_table[5][1401]=0.0000;
OTU_table[5][1402]=0.0000;
OTU_table[5][1403]=0.0000;
OTU_table[5][1404]=0.0000;
OTU_table[5][1405]=0.0000;
OTU_table[5][1406]=0.0000;
OTU_table[5][1407]=0.0000;
OTU_table[5][1408]=0.0000;
OTU_table[5][1409]=0.0000;
OTU_table[5][1410]=0.0000;
OTU_table[5][1411]=0.0000;
OTU_table[5][1412]=0.0000;
OTU_table[5][1413]=0.0000;
OTU_table[5][1414]=0.0000;
OTU_table[5][1415]=0.0000;
OTU_table[5][1416]=0.0000;
OTU_table[5][1417]=0.0000;
OTU_table[5][1418]=0.0000;
OTU_table[5][1419]=0.0000;
OTU_table[5][1420]=0.0000;
OTU_table[5][1421]=0.0000;
OTU_table[5][1422]=2.0000;
OTU_table[5][1423]=4.0000;
OTU_table[5][1424]=0.0000;
OTU_table[5][1425]=0.0000;
OTU_table[5][1426]=0.0000;
OTU_table[5][1427]=0.0000;
OTU_table[5][1428]=0.0000;
OTU_table[5][1429]=0.0000;
OTU_table[5][1430]=0.0000;
OTU_table[5][1431]=0.0000;
OTU_table[5][1432]=0.0000;
OTU_table[5][1433]=0.0000;
OTU_table[5][1434]=0.0000;
OTU_table[5][1435]=0.0000;
OTU_table[5][1436]=0.0000;
OTU_table[5][1437]=0.0000;
OTU_table[5][1438]=0.0000;
OTU_table[5][1439]=0.0000;
OTU_table[5][1440]=0.0000;
OTU_table[5][1441]=0.0000;
OTU_table[5][1442]=0.0000;
OTU_table[5][1443]=0.0000;
OTU_table[5][1444]=0.0000;
OTU_table[5][1445]=0.0000;
OTU_table[5][1446]=0.0000;
OTU_table[5][1447]=2.0000;
OTU_table[5][1448]=0.0000;
OTU_table[5][1449]=0.0000;
OTU_table[5][1450]=0.0000;
OTU_table[5][1451]=0.0000;
OTU_table[5][1452]=0.0000;
OTU_table[5][1453]=0.0000;
OTU_table[5][1454]=0.0000;
OTU_table[5][1455]=0.0000;
OTU_table[5][1456]=0.0000;
OTU_table[5][1457]=0.0000;
OTU_table[5][1458]=0.0000;
OTU_table[5][1459]=0.0000;
OTU_table[5][1460]=0.0000;
OTU_table[5][1461]=0.0000;
OTU_table[5][1462]=0.0000;
OTU_table[5][1463]=0.0000;
OTU_table[5][1464]=0.0000;
OTU_table[5][1465]=0.0000;
OTU_table[5][1466]=0.0000;
OTU_table[5][1467]=0.0000;
OTU_table[5][1468]=0.0000;
OTU_table[5][1469]=0.0000;
OTU_table[5][1470]=0.0000;
OTU_table[5][1471]=0.0000;
OTU_table[5][1472]=0.0000;
OTU_table[5][1473]=0.0000;
OTU_table[5][1474]=0.0000;
OTU_table[5][1475]=0.0000;
OTU_table[5][1476]=0.0000;
OTU_table[5][1477]=0.0000;
OTU_table[5][1478]=0.0000;
OTU_table[5][1479]=0.0000;
OTU_table[5][1480]=0.0000;
OTU_table[5][1481]=0.0000;
OTU_table[5][1482]=0.0000;
OTU_table[5][1483]=0.0000;
OTU_table[5][1484]=0.0000;
OTU_table[5][1485]=0.0000;
OTU_table[5][1486]=0.0000;
OTU_table[5][1487]=0.0000;
OTU_table[5][1488]=0.0000;
OTU_table[5][1489]=0.0000;
OTU_table[5][1490]=0.0000;
OTU_table[5][1491]=0.0000;
OTU_table[5][1492]=0.0000;
OTU_table[5][1493]=0.0000;
OTU_table[5][1494]=0.0000;
OTU_table[5][1495]=0.0000;
OTU_table[5][1496]=0.0000;
OTU_table[5][1497]=0.0000;
OTU_table[5][1498]=0.0000;
OTU_table[5][1499]=0.0000;
OTU_table[5][1500]=0.0000;
OTU_table[5][1501]=0.0000;
OTU_table[5][1502]=0.0000;
OTU_table[5][1503]=0.0000;
OTU_table[5][1504]=0.0000;
OTU_table[5][1505]=0.0000;
OTU_table[5][1506]=0.0000;
OTU_table[5][1507]=0.0000;
OTU_table[5][1508]=0.0000;
OTU_table[5][1509]=0.0000;
OTU_table[5][1510]=0.0000;
OTU_table[5][1511]=0.0000;
OTU_table[5][1512]=0.0000;
OTU_table[5][1513]=0.0000;
OTU_table[5][1514]=2.0000;
OTU_table[5][1515]=0.0000;
OTU_table[5][1516]=0.0000;
OTU_table[5][1517]=0.0000;
OTU_table[5][1518]=0.0000;
OTU_table[5][1519]=0.0000;
OTU_table[5][1520]=0.0000;
OTU_table[5][1521]=0.0000;
OTU_table[5][1522]=0.0000;
OTU_table[5][1523]=0.0000;
OTU_table[5][1524]=0.0000;
OTU_table[5][1525]=0.0000;
OTU_table[5][1526]=0.0000;
OTU_table[5][1527]=0.0000;
OTU_table[5][1528]=0.0000;
OTU_table[5][1529]=0.0000;
OTU_table[5][1530]=0.0000;
OTU_table[5][1531]=0.0000;
OTU_table[5][1532]=0.0000;
OTU_table[5][1533]=0.0000;
OTU_table[5][1534]=0.0000;
OTU_table[5][1535]=0.0000;
OTU_table[5][1536]=0.0000;
OTU_table[5][1537]=0.0000;
OTU_table[5][1538]=0.0000;
OTU_table[5][1539]=0.0000;
OTU_table[5][1540]=0.0000;
OTU_table[5][1541]=0.0000;
OTU_table[5][1542]=0.0000;
OTU_table[5][1543]=0.0000;
OTU_table[5][1544]=0.0000;
OTU_table[5][1545]=0.0000;
OTU_table[5][1546]=0.0000;
OTU_table[5][1547]=0.0000;
OTU_table[5][1548]=0.0000;
OTU_table[5][1549]=0.0000;
OTU_table[5][1550]=0.0000;
OTU_table[5][1551]=0.0000;
OTU_table[5][1552]=0.0000;
OTU_table[5][1553]=0.0000;
OTU_table[5][1554]=0.0000;
OTU_table[5][1555]=0.0000;
OTU_table[5][1556]=0.0000;
OTU_table[5][1557]=0.0000;
OTU_table[5][1558]=0.0000;
OTU_table[5][1559]=0.0000;
OTU_table[5][1560]=0.0000;
OTU_table[5][1561]=0.0000;
OTU_table[5][1562]=0.0000;
OTU_table[5][1563]=0.0000;
OTU_table[5][1564]=0.0000;
OTU_table[5][1565]=0.0000;
OTU_table[5][1566]=0.0000;
OTU_table[5][1567]=0.0000;
OTU_table[5][1568]=0.0000;
OTU_table[5][1569]=0.0000;
OTU_table[5][1570]=0.0000;
OTU_table[5][1571]=0.0000;
OTU_table[5][1572]=0.0000;
OTU_table[5][1573]=0.0000;
OTU_table[5][1574]=0.0000;
OTU_table[5][1575]=0.0000;
OTU_table[5][1576]=0.0000;
OTU_table[5][1577]=0.0000;
OTU_table[5][1578]=0.0000;
OTU_table[5][1579]=0.0000;
OTU_table[5][1580]=0.0000;
OTU_table[5][1581]=0.0000;
OTU_table[5][1582]=0.0000;
OTU_table[5][1583]=0.0000;
OTU_table[5][1584]=0.0000;
OTU_table[5][1585]=0.0000;
OTU_table[5][1586]=0.0000;
OTU_table[5][1587]=0.0000;
OTU_table[5][1588]=0.0000;
OTU_table[5][1589]=0.0000;
OTU_table[5][1590]=0.0000;
OTU_table[5][1591]=0.0000;
OTU_table[5][1592]=0.0000;
OTU_table[5][1593]=0.0000;
OTU_table[5][1594]=0.0000;
OTU_table[5][1595]=0.0000;
OTU_table[5][1596]=0.0000;
OTU_table[5][1597]=0.0000;
OTU_table[5][1598]=0.0000;
OTU_table[5][1599]=0.0000;
OTU_table[5][1600]=0.0000;
OTU_table[5][1601]=0.0000;
OTU_table[5][1602]=0.0000;
OTU_table[5][1603]=0.0000;
OTU_table[5][1604]=0.0000;
OTU_table[5][1605]=0.0000;
OTU_table[5][1606]=0.0000;
OTU_table[5][1607]=0.0000;
OTU_table[5][1608]=0.0000;
OTU_table[5][1609]=0.0000;
OTU_table[5][1610]=0.0000;
OTU_table[5][1611]=0.0000;
OTU_table[5][1612]=0.0000;
OTU_table[5][1613]=0.0000;
OTU_table[5][1614]=0.0000;
OTU_table[5][1615]=0.0000;
OTU_table[5][1616]=0.0000;
OTU_table[5][1617]=0.0000;
OTU_table[5][1618]=0.0000;
OTU_table[5][1619]=0.0000;
OTU_table[5][1620]=0.0000;
OTU_table[5][1621]=0.0000;
OTU_table[5][1622]=0.0000;
OTU_table[5][1623]=0.0000;
OTU_table[5][1624]=0.0000;
OTU_table[5][1625]=0.0000;
OTU_table[5][1626]=0.0000;
OTU_table[5][1627]=0.0000;
OTU_table[5][1628]=0.0000;
OTU_table[5][1629]=0.0000;
OTU_table[5][1630]=0.0000;
OTU_table[5][1631]=0.0000;
OTU_table[5][1632]=0.0000;
OTU_table[5][1633]=0.0000;
OTU_table[5][1634]=0.0000;
OTU_table[5][1635]=0.0000;
OTU_table[5][1636]=0.0000;
OTU_table[5][1637]=0.0000;
OTU_table[5][1638]=0.0000;
OTU_table[5][1639]=0.0000;
OTU_table[5][1640]=0.0000;
OTU_table[5][1641]=0.0000;
OTU_table[5][1642]=0.0000;
OTU_table[5][1643]=0.0000;
OTU_table[5][1644]=0.0000;
OTU_table[5][1645]=0.0000;
OTU_table[5][1646]=0.0000;
OTU_table[5][1647]=0.0000;
OTU_table[5][1648]=0.0000;
OTU_table[5][1649]=0.0000;
OTU_table[5][1650]=0.0000;
OTU_table[5][1651]=0.0000;
OTU_table[5][1652]=0.0000;
OTU_table[5][1653]=0.0000;
OTU_table[5][1654]=0.0000;
OTU_table[5][1655]=0.0000;
OTU_table[5][1656]=0.0000;
OTU_table[5][1657]=0.0000;
OTU_table[5][1658]=0.0000;
OTU_table[5][1659]=0.0000;
OTU_table[5][1660]=0.0000;
OTU_table[5][1661]=0.0000;
OTU_table[5][1662]=0.0000;
OTU_table[5][1663]=0.0000;
OTU_table[5][1664]=0.0000;
OTU_table[5][1665]=0.0000;
OTU_table[5][1666]=0.0000;
OTU_table[5][1667]=0.0000;
OTU_table[5][1668]=0.0000;
OTU_table[5][1669]=0.0000;
OTU_table[5][1670]=0.0000;
OTU_table[5][1671]=0.0000;
OTU_table[5][1672]=0.0000;
OTU_table[5][1673]=0.0000;
OTU_table[5][1674]=0.0000;
OTU_table[5][1675]=0.0000;
OTU_table[5][1676]=0.0000;
OTU_table[5][1677]=0.0000;
OTU_table[5][1678]=0.0000;
OTU_table[5][1679]=0.0000;
OTU_table[5][1680]=0.0000;
OTU_table[5][1681]=0.0000;
OTU_table[5][1682]=0.0000;
OTU_table[5][1683]=0.0000;
OTU_table[5][1684]=0.0000;
OTU_table[5][1685]=0.0000;
OTU_table[5][1686]=0.0000;
OTU_table[5][1687]=0.0000;
OTU_table[5][1688]=0.0000;
OTU_table[5][1689]=0.0000;
OTU_table[5][1690]=0.0000;
OTU_table[5][1691]=0.0000;
OTU_table[5][1692]=0.0000;
OTU_table[5][1693]=0.0000;
OTU_table[5][1694]=0.0000;
OTU_table[5][1695]=0.0000;
OTU_table[5][1696]=0.0000;
OTU_table[5][1697]=0.0000;
OTU_table[5][1698]=0.0000;
OTU_table[5][1699]=0.0000;
OTU_table[5][1700]=0.0000;
OTU_table[5][1701]=0.0000;
OTU_table[5][1702]=0.0000;
OTU_table[5][1703]=0.0000;
OTU_table[5][1704]=0.0000;
OTU_table[5][1705]=0.0000;
OTU_table[5][1706]=0.0000;
OTU_table[5][1707]=0.0000;
OTU_table[5][1708]=0.0000;
OTU_table[5][1709]=0.0000;
OTU_table[5][1710]=0.0000;
OTU_table[5][1711]=0.0000;
OTU_table[5][1712]=0.0000;
OTU_table[5][1713]=0.0000;
OTU_table[5][1714]=0.0000;
OTU_table[5][1715]=0.0000;
OTU_table[5][1716]=0.0000;
OTU_table[5][1717]=0.0000;
OTU_table[5][1718]=0.0000;
OTU_table[5][1719]=0.0000;
OTU_table[5][1720]=0.0000;
OTU_table[5][1721]=0.0000;
OTU_table[5][1722]=0.0000;
OTU_table[5][1723]=0.0000;
OTU_table[5][1724]=0.0000;
OTU_table[5][1725]=0.0000;
OTU_table[5][1726]=0.0000;
OTU_table[5][1727]=0.0000;
OTU_table[5][1728]=0.0000;
OTU_table[5][1729]=0.0000;
OTU_table[5][1730]=0.0000;
OTU_table[5][1731]=0.0000;
OTU_table[5][1732]=0.0000;
OTU_table[5][1733]=0.0000;
OTU_table[5][1734]=0.0000;
OTU_table[5][1735]=0.0000;
OTU_table[5][1736]=0.0000;
OTU_table[5][1737]=0.0000;
OTU_table[5][1738]=0.0000;
OTU_table[5][1739]=0.0000;
OTU_table[5][1740]=0.0000;
OTU_table[5][1741]=0.0000;
OTU_table[5][1742]=0.0000;
OTU_table[5][1743]=0.0000;
OTU_table[5][1744]=0.0000;
OTU_table[5][1745]=0.0000;
OTU_table[5][1746]=0.0000;
OTU_table[5][1747]=0.0000;
OTU_table[5][1748]=0.0000;
OTU_table[5][1749]=0.0000;
OTU_table[5][1750]=0.0000;
OTU_table[5][1751]=0.0000;
OTU_table[5][1752]=0.0000;
OTU_table[5][1753]=0.0000;
OTU_table[5][1754]=0.0000;
OTU_table[5][1755]=0.0000;
OTU_table[5][1756]=0.0000;
OTU_table[5][1757]=0.0000;
OTU_table[5][1758]=0.0000;
OTU_table[5][1759]=2.0000;
OTU_table[5][1760]=0.0000;
OTU_table[5][1761]=0.0000;
OTU_table[5][1762]=0.0000;
OTU_table[5][1763]=0.0000;
OTU_table[5][1764]=0.0000;
OTU_table[5][1765]=0.0000;
OTU_table[5][1766]=0.0000;
OTU_table[5][1767]=0.0000;
OTU_table[5][1768]=0.0000;
OTU_table[5][1769]=0.0000;
OTU_table[5][1770]=0.0000;
OTU_table[5][1771]=0.0000;
OTU_table[5][1772]=0.0000;
OTU_table[5][1773]=0.0000;
OTU_table[5][1774]=0.0000;
OTU_table[5][1775]=0.0000;
OTU_table[5][1776]=0.0000;
OTU_table[5][1777]=0.0000;
OTU_table[5][1778]=0.0000;
OTU_table[5][1779]=0.0000;
OTU_table[5][1780]=0.0000;
OTU_table[5][1781]=0.0000;
OTU_table[5][1782]=0.0000;
OTU_table[5][1783]=0.0000;
OTU_table[5][1784]=0.0000;
OTU_table[5][1785]=0.0000;
OTU_table[5][1786]=0.0000;
OTU_table[5][1787]=0.0000;
OTU_table[5][1788]=0.0000;
OTU_table[5][1789]=0.0000;
OTU_table[5][1790]=0.0000;
OTU_table[5][1791]=0.0000;
OTU_table[5][1792]=0.0000;
OTU_table[5][1793]=0.0000;
OTU_table[5][1794]=0.0000;
OTU_table[5][1795]=0.0000;
OTU_table[5][1796]=0.0000;
OTU_table[5][1797]=0.0000;
OTU_table[5][1798]=0.0000;
OTU_table[5][1799]=0.0000;
OTU_table[5][1800]=0.0000;
OTU_table[5][1801]=0.0000;
OTU_table[5][1802]=0.0000;
OTU_table[5][1803]=0.0000;
OTU_table[5][1804]=0.0000;
OTU_table[5][1805]=0.0000;
OTU_table[5][1806]=0.0000;
OTU_table[5][1807]=0.0000;
OTU_table[5][1808]=0.0000;
OTU_table[5][1809]=0.0000;
OTU_table[5][1810]=0.0000;
OTU_table[5][1811]=0.0000;
OTU_table[5][1812]=0.0000;
OTU_table[5][1813]=0.0000;
OTU_table[5][1814]=0.0000;
OTU_table[5][1815]=0.0000;
OTU_table[5][1816]=0.0000;
OTU_table[5][1817]=0.0000;
OTU_table[5][1818]=0.0000;
OTU_table[5][1819]=0.0000;
OTU_table[5][1820]=0.0000;
OTU_table[5][1821]=0.0000;
OTU_table[5][1822]=0.0000;
OTU_table[5][1823]=0.0000;
OTU_table[5][1824]=0.0000;
OTU_table[5][1825]=0.0000;
OTU_table[5][1826]=0.0000;
OTU_table[5][1827]=0.0000;
OTU_table[5][1828]=0.0000;
OTU_table[5][1829]=0.0000;
OTU_table[5][1830]=0.0000;
OTU_table[5][1831]=0.0000;
OTU_table[5][1832]=0.0000;
OTU_table[5][1833]=0.0000;
OTU_table[5][1834]=0.0000;
OTU_table[5][1835]=0.0000;
OTU_table[5][1836]=0.0000;
OTU_table[5][1837]=0.0000;
OTU_table[5][1838]=0.0000;
OTU_table[5][1839]=0.0000;
OTU_table[5][1840]=0.0000;
OTU_table[5][1841]=0.0000;
OTU_table[5][1842]=0.0000;
OTU_table[5][1843]=0.0000;
OTU_table[5][1844]=0.0000;
OTU_table[5][1845]=0.0000;
OTU_table[6][0]='A06';
OTU_table[6][1]=1071.0000;
OTU_table[6][2]=2506.0000;
OTU_table[6][3]=4017.0000;
OTU_table[6][4]=6441.0000;
OTU_table[6][5]=5240.0000;
OTU_table[6][6]=838.0000;
OTU_table[6][7]=102.0000;
OTU_table[6][8]=802.0000;
OTU_table[6][9]=1299.0000;
OTU_table[6][10]=58.0000;
OTU_table[6][11]=4510.0000;
OTU_table[6][12]=58.0000;
OTU_table[6][13]=638.0000;
OTU_table[6][14]=756.0000;
OTU_table[6][15]=944.0000;
OTU_table[6][16]=263.0000;
OTU_table[6][17]=197.0000;
OTU_table[6][18]=171.0000;
OTU_table[6][19]=246.0000;
OTU_table[6][20]=64.0000;
OTU_table[6][21]=87.0000;
OTU_table[6][22]=0.0000;
OTU_table[6][23]=435.0000;
OTU_table[6][24]=45.0000;
OTU_table[6][25]=479.0000;
OTU_table[6][26]=22.0000;
OTU_table[6][27]=102.0000;
OTU_table[6][28]=0.0000;
OTU_table[6][29]=268.0000;
OTU_table[6][30]=109.0000;
OTU_table[6][31]=29.0000;
OTU_table[6][32]=2086.0000;
OTU_table[6][33]=1113.0000;
OTU_table[6][34]=121.0000;
OTU_table[6][35]=11.0000;
OTU_table[6][36]=0.0000;
OTU_table[6][37]=92.0000;
OTU_table[6][38]=159.0000;
OTU_table[6][39]=193.0000;
OTU_table[6][40]=0.0000;
OTU_table[6][41]=450.0000;
OTU_table[6][42]=199.0000;
OTU_table[6][43]=166.0000;
OTU_table[6][44]=134.0000;
OTU_table[6][45]=251.0000;
OTU_table[6][46]=158.0000;
OTU_table[6][47]=1014.0000;
OTU_table[6][48]=535.0000;
OTU_table[6][49]=4.0000;
OTU_table[6][50]=672.0000;
OTU_table[6][51]=128.0000;
OTU_table[6][52]=1115.0000;
OTU_table[6][53]=2.0000;
OTU_table[6][54]=194.0000;
OTU_table[6][55]=5.0000;
OTU_table[6][56]=70.0000;
OTU_table[6][57]=12.0000;
OTU_table[6][58]=0.0000;
OTU_table[6][59]=17.0000;
OTU_table[6][60]=18.0000;
OTU_table[6][61]=88.0000;
OTU_table[6][62]=61.0000;
OTU_table[6][63]=4.0000;
OTU_table[6][64]=0.0000;
OTU_table[6][65]=48.0000;
OTU_table[6][66]=0.0000;
OTU_table[6][67]=380.0000;
OTU_table[6][68]=120.0000;
OTU_table[6][69]=316.0000;
OTU_table[6][70]=0.0000;
OTU_table[6][71]=56.0000;
OTU_table[6][72]=4.0000;
OTU_table[6][73]=99.0000;
OTU_table[6][74]=87.0000;
OTU_table[6][75]=19.0000;
OTU_table[6][76]=0.0000;
OTU_table[6][77]=51.0000;
OTU_table[6][78]=0.0000;
OTU_table[6][79]=10.0000;
OTU_table[6][80]=17.0000;
OTU_table[6][81]=30.0000;
OTU_table[6][82]=3.0000;
OTU_table[6][83]=21.0000;
OTU_table[6][84]=90.0000;
OTU_table[6][85]=0.0000;
OTU_table[6][86]=97.0000;
OTU_table[6][87]=108.0000;
OTU_table[6][88]=0.0000;
OTU_table[6][89]=0.0000;
OTU_table[6][90]=3.0000;
OTU_table[6][91]=0.0000;
OTU_table[6][92]=45.0000;
OTU_table[6][93]=44.0000;
OTU_table[6][94]=1.0000;
OTU_table[6][95]=0.0000;
OTU_table[6][96]=150.0000;
OTU_table[6][97]=64.0000;
OTU_table[6][98]=0.0000;
OTU_table[6][99]=44.0000;
OTU_table[6][100]=0.0000;
OTU_table[6][101]=45.0000;
OTU_table[6][102]=18.0000;
OTU_table[6][103]=77.0000;
OTU_table[6][104]=0.0000;
OTU_table[6][105]=161.0000;
OTU_table[6][106]=0.0000;
OTU_table[6][107]=2.0000;
OTU_table[6][108]=0.0000;
OTU_table[6][109]=0.0000;
OTU_table[6][110]=324.0000;
OTU_table[6][111]=0.0000;
OTU_table[6][112]=40.0000;
OTU_table[6][113]=13.0000;
OTU_table[6][114]=19.0000;
OTU_table[6][115]=51.0000;
OTU_table[6][116]=0.0000;
OTU_table[6][117]=0.0000;
OTU_table[6][118]=0.0000;
OTU_table[6][119]=26.0000;
OTU_table[6][120]=28.0000;
OTU_table[6][121]=2.0000;
OTU_table[6][122]=0.0000;
OTU_table[6][123]=37.0000;
OTU_table[6][124]=0.0000;
OTU_table[6][125]=0.0000;
OTU_table[6][126]=2.0000;
OTU_table[6][127]=8.0000;
OTU_table[6][128]=0.0000;
OTU_table[6][129]=15.0000;
OTU_table[6][130]=15.0000;
OTU_table[6][131]=9.0000;
OTU_table[6][132]=6.0000;
OTU_table[6][133]=49.0000;
OTU_table[6][134]=49.0000;
OTU_table[6][135]=46.0000;
OTU_table[6][136]=0.0000;
OTU_table[6][137]=38.0000;
OTU_table[6][138]=43.0000;
OTU_table[6][139]=0.0000;
OTU_table[6][140]=0.0000;
OTU_table[6][141]=0.0000;
OTU_table[6][142]=27.0000;
OTU_table[6][143]=0.0000;
OTU_table[6][144]=6.0000;
OTU_table[6][145]=0.0000;
OTU_table[6][146]=0.0000;
OTU_table[6][147]=5.0000;
OTU_table[6][148]=0.0000;
OTU_table[6][149]=2.0000;
OTU_table[6][150]=0.0000;
OTU_table[6][151]=0.0000;
OTU_table[6][152]=10.0000;
OTU_table[6][153]=95.0000;
OTU_table[6][154]=0.0000;
OTU_table[6][155]=0.0000;
OTU_table[6][156]=0.0000;
OTU_table[6][157]=22.0000;
OTU_table[6][158]=1.0000;
OTU_table[6][159]=28.0000;
OTU_table[6][160]=69.0000;
OTU_table[6][161]=0.0000;
OTU_table[6][162]=30.0000;
OTU_table[6][163]=0.0000;
OTU_table[6][164]=41.0000;
OTU_table[6][165]=21.0000;
OTU_table[6][166]=13.0000;
OTU_table[6][167]=42.0000;
OTU_table[6][168]=0.0000;
OTU_table[6][169]=0.0000;
OTU_table[6][170]=0.0000;
OTU_table[6][171]=9.0000;
OTU_table[6][172]=0.0000;
OTU_table[6][173]=117.0000;
OTU_table[6][174]=0.0000;
OTU_table[6][175]=0.0000;
OTU_table[6][176]=0.0000;
OTU_table[6][177]=0.0000;
OTU_table[6][178]=29.0000;
OTU_table[6][179]=13.0000;
OTU_table[6][180]=15.0000;
OTU_table[6][181]=0.0000;
OTU_table[6][182]=0.0000;
OTU_table[6][183]=0.0000;
OTU_table[6][184]=0.0000;
OTU_table[6][185]=0.0000;
OTU_table[6][186]=33.0000;
OTU_table[6][187]=6.0000;
OTU_table[6][188]=0.0000;
OTU_table[6][189]=0.0000;
OTU_table[6][190]=10.0000;
OTU_table[6][191]=0.0000;
OTU_table[6][192]=168.0000;
OTU_table[6][193]=14.0000;
OTU_table[6][194]=2.0000;
OTU_table[6][195]=7.0000;
OTU_table[6][196]=7.0000;
OTU_table[6][197]=4.0000;
OTU_table[6][198]=0.0000;
OTU_table[6][199]=11.0000;
OTU_table[6][200]=0.0000;
OTU_table[6][201]=11.0000;
OTU_table[6][202]=0.0000;
OTU_table[6][203]=25.0000;
OTU_table[6][204]=12.0000;
OTU_table[6][205]=9.0000;
OTU_table[6][206]=56.0000;
OTU_table[6][207]=7.0000;
OTU_table[6][208]=0.0000;
OTU_table[6][209]=0.0000;
OTU_table[6][210]=20.0000;
OTU_table[6][211]=0.0000;
OTU_table[6][212]=0.0000;
OTU_table[6][213]=4.0000;
OTU_table[6][214]=0.0000;
OTU_table[6][215]=0.0000;
OTU_table[6][216]=13.0000;
OTU_table[6][217]=0.0000;
OTU_table[6][218]=0.0000;
OTU_table[6][219]=0.0000;
OTU_table[6][220]=0.0000;
OTU_table[6][221]=2.0000;
OTU_table[6][222]=0.0000;
OTU_table[6][223]=0.0000;
OTU_table[6][224]=0.0000;
OTU_table[6][225]=0.0000;
OTU_table[6][226]=5.0000;
OTU_table[6][227]=0.0000;
OTU_table[6][228]=5.0000;
OTU_table[6][229]=0.0000;
OTU_table[6][230]=0.0000;
OTU_table[6][231]=5.0000;
OTU_table[6][232]=4.0000;
OTU_table[6][233]=0.0000;
OTU_table[6][234]=0.0000;
OTU_table[6][235]=0.0000;
OTU_table[6][236]=0.0000;
OTU_table[6][237]=7.0000;
OTU_table[6][238]=6.0000;
OTU_table[6][239]=15.0000;
OTU_table[6][240]=0.0000;
OTU_table[6][241]=0.0000;
OTU_table[6][242]=8.0000;
OTU_table[6][243]=0.0000;
OTU_table[6][244]=20.0000;
OTU_table[6][245]=0.0000;
OTU_table[6][246]=0.0000;
OTU_table[6][247]=22.0000;
OTU_table[6][248]=8.0000;
OTU_table[6][249]=3.0000;
OTU_table[6][250]=22.0000;
OTU_table[6][251]=6.0000;
OTU_table[6][252]=0.0000;
OTU_table[6][253]=21.0000;
OTU_table[6][254]=0.0000;
OTU_table[6][255]=0.0000;
OTU_table[6][256]=5.0000;
OTU_table[6][257]=0.0000;
OTU_table[6][258]=26.0000;
OTU_table[6][259]=0.0000;
OTU_table[6][260]=0.0000;
OTU_table[6][261]=0.0000;
OTU_table[6][262]=5.0000;
OTU_table[6][263]=0.0000;
OTU_table[6][264]=0.0000;
OTU_table[6][265]=0.0000;
OTU_table[6][266]=2.0000;
OTU_table[6][267]=11.0000;
OTU_table[6][268]=0.0000;
OTU_table[6][269]=2.0000;
OTU_table[6][270]=12.0000;
OTU_table[6][271]=0.0000;
OTU_table[6][272]=22.0000;
OTU_table[6][273]=6.0000;
OTU_table[6][274]=0.0000;
OTU_table[6][275]=0.0000;
OTU_table[6][276]=2.0000;
OTU_table[6][277]=0.0000;
OTU_table[6][278]=17.0000;
OTU_table[6][279]=0.0000;
OTU_table[6][280]=0.0000;
OTU_table[6][281]=0.0000;
OTU_table[6][282]=0.0000;
OTU_table[6][283]=0.0000;
OTU_table[6][284]=0.0000;
OTU_table[6][285]=0.0000;
OTU_table[6][286]=2.0000;
OTU_table[6][287]=0.0000;
OTU_table[6][288]=0.0000;
OTU_table[6][289]=15.0000;
OTU_table[6][290]=0.0000;
OTU_table[6][291]=0.0000;
OTU_table[6][292]=0.0000;
OTU_table[6][293]=0.0000;
OTU_table[6][294]=0.0000;
OTU_table[6][295]=0.0000;
OTU_table[6][296]=0.0000;
OTU_table[6][297]=0.0000;
OTU_table[6][298]=0.0000;
OTU_table[6][299]=0.0000;
OTU_table[6][300]=4.0000;
OTU_table[6][301]=0.0000;
OTU_table[6][302]=0.0000;
OTU_table[6][303]=0.0000;
OTU_table[6][304]=0.0000;
OTU_table[6][305]=0.0000;
OTU_table[6][306]=0.0000;
OTU_table[6][307]=0.0000;
OTU_table[6][308]=0.0000;
OTU_table[6][309]=0.0000;
OTU_table[6][310]=7.0000;
OTU_table[6][311]=0.0000;
OTU_table[6][312]=0.0000;
OTU_table[6][313]=0.0000;
OTU_table[6][314]=0.0000;
OTU_table[6][315]=0.0000;
OTU_table[6][316]=0.0000;
OTU_table[6][317]=0.0000;
OTU_table[6][318]=2.0000;
OTU_table[6][319]=0.0000;
OTU_table[6][320]=0.0000;
OTU_table[6][321]=0.0000;
OTU_table[6][322]=0.0000;
OTU_table[6][323]=0.0000;
OTU_table[6][324]=5.0000;
OTU_table[6][325]=0.0000;
OTU_table[6][326]=0.0000;
OTU_table[6][327]=5.0000;
OTU_table[6][328]=0.0000;
OTU_table[6][329]=6.0000;
OTU_table[6][330]=0.0000;
OTU_table[6][331]=0.0000;
OTU_table[6][332]=0.0000;
OTU_table[6][333]=0.0000;
OTU_table[6][334]=1.0000;
OTU_table[6][335]=14.0000;
OTU_table[6][336]=0.0000;
OTU_table[6][337]=0.0000;
OTU_table[6][338]=0.0000;
OTU_table[6][339]=0.0000;
OTU_table[6][340]=37.0000;
OTU_table[6][341]=0.0000;
OTU_table[6][342]=0.0000;
OTU_table[6][343]=0.0000;
OTU_table[6][344]=0.0000;
OTU_table[6][345]=0.0000;
OTU_table[6][346]=0.0000;
OTU_table[6][347]=0.0000;
OTU_table[6][348]=0.0000;
OTU_table[6][349]=0.0000;
OTU_table[6][350]=8.0000;
OTU_table[6][351]=0.0000;
OTU_table[6][352]=0.0000;
OTU_table[6][353]=0.0000;
OTU_table[6][354]=0.0000;
OTU_table[6][355]=0.0000;
OTU_table[6][356]=7.0000;
OTU_table[6][357]=0.0000;
OTU_table[6][358]=9.0000;
OTU_table[6][359]=0.0000;
OTU_table[6][360]=0.0000;
OTU_table[6][361]=5.0000;
OTU_table[6][362]=0.0000;
OTU_table[6][363]=0.0000;
OTU_table[6][364]=4.0000;
OTU_table[6][365]=0.0000;
OTU_table[6][366]=0.0000;
OTU_table[6][367]=0.0000;
OTU_table[6][368]=0.0000;
OTU_table[6][369]=0.0000;
OTU_table[6][370]=0.0000;
OTU_table[6][371]=3.0000;
OTU_table[6][372]=0.0000;
OTU_table[6][373]=1.0000;
OTU_table[6][374]=0.0000;
OTU_table[6][375]=0.0000;
OTU_table[6][376]=0.0000;
OTU_table[6][377]=11.0000;
OTU_table[6][378]=11.0000;
OTU_table[6][379]=0.0000;
OTU_table[6][380]=5.0000;
OTU_table[6][381]=0.0000;
OTU_table[6][382]=0.0000;
OTU_table[6][383]=0.0000;
OTU_table[6][384]=11.0000;
OTU_table[6][385]=2.0000;
OTU_table[6][386]=0.0000;
OTU_table[6][387]=10.0000;
OTU_table[6][388]=0.0000;
OTU_table[6][389]=0.0000;
OTU_table[6][390]=0.0000;
OTU_table[6][391]=0.0000;
OTU_table[6][392]=0.0000;
OTU_table[6][393]=0.0000;
OTU_table[6][394]=0.0000;
OTU_table[6][395]=0.0000;
OTU_table[6][396]=0.0000;
OTU_table[6][397]=0.0000;
OTU_table[6][398]=0.0000;
OTU_table[6][399]=0.0000;
OTU_table[6][400]=8.0000;
OTU_table[6][401]=0.0000;
OTU_table[6][402]=4.0000;
OTU_table[6][403]=0.0000;
OTU_table[6][404]=0.0000;
OTU_table[6][405]=0.0000;
OTU_table[6][406]=17.0000;
OTU_table[6][407]=0.0000;
OTU_table[6][408]=0.0000;
OTU_table[6][409]=5.0000;
OTU_table[6][410]=0.0000;
OTU_table[6][411]=0.0000;
OTU_table[6][412]=2.0000;
OTU_table[6][413]=0.0000;
OTU_table[6][414]=0.0000;
OTU_table[6][415]=0.0000;
OTU_table[6][416]=0.0000;
OTU_table[6][417]=0.0000;
OTU_table[6][418]=2.0000;
OTU_table[6][419]=0.0000;
OTU_table[6][420]=0.0000;
OTU_table[6][421]=0.0000;
OTU_table[6][422]=0.0000;
OTU_table[6][423]=0.0000;
OTU_table[6][424]=0.0000;
OTU_table[6][425]=0.0000;
OTU_table[6][426]=0.0000;
OTU_table[6][427]=0.0000;
OTU_table[6][428]=5.0000;
OTU_table[6][429]=0.0000;
OTU_table[6][430]=9.0000;
OTU_table[6][431]=0.0000;
OTU_table[6][432]=3.0000;
OTU_table[6][433]=7.0000;
OTU_table[6][434]=11.0000;
OTU_table[6][435]=0.0000;
OTU_table[6][436]=0.0000;
OTU_table[6][437]=8.0000;
OTU_table[6][438]=0.0000;
OTU_table[6][439]=0.0000;
OTU_table[6][440]=0.0000;
OTU_table[6][441]=0.0000;
OTU_table[6][442]=0.0000;
OTU_table[6][443]=0.0000;
OTU_table[6][444]=0.0000;
OTU_table[6][445]=9.0000;
OTU_table[6][446]=0.0000;
OTU_table[6][447]=0.0000;
OTU_table[6][448]=0.0000;
OTU_table[6][449]=0.0000;
OTU_table[6][450]=0.0000;
OTU_table[6][451]=0.0000;
OTU_table[6][452]=0.0000;
OTU_table[6][453]=0.0000;
OTU_table[6][454]=0.0000;
OTU_table[6][455]=0.0000;
OTU_table[6][456]=0.0000;
OTU_table[6][457]=0.0000;
OTU_table[6][458]=0.0000;
OTU_table[6][459]=0.0000;
OTU_table[6][460]=0.0000;
OTU_table[6][461]=0.0000;
OTU_table[6][462]=0.0000;
OTU_table[6][463]=0.0000;
OTU_table[6][464]=9.0000;
OTU_table[6][465]=0.0000;
OTU_table[6][466]=0.0000;
OTU_table[6][467]=1.0000;
OTU_table[6][468]=0.0000;
OTU_table[6][469]=0.0000;
OTU_table[6][470]=0.0000;
OTU_table[6][471]=0.0000;
OTU_table[6][472]=0.0000;
OTU_table[6][473]=0.0000;
OTU_table[6][474]=0.0000;
OTU_table[6][475]=0.0000;
OTU_table[6][476]=24.0000;
OTU_table[6][477]=0.0000;
OTU_table[6][478]=0.0000;
OTU_table[6][479]=5.0000;
OTU_table[6][480]=4.0000;
OTU_table[6][481]=0.0000;
OTU_table[6][482]=0.0000;
OTU_table[6][483]=0.0000;
OTU_table[6][484]=0.0000;
OTU_table[6][485]=5.0000;
OTU_table[6][486]=7.0000;
OTU_table[6][487]=0.0000;
OTU_table[6][488]=0.0000;
OTU_table[6][489]=0.0000;
OTU_table[6][490]=0.0000;
OTU_table[6][491]=0.0000;
OTU_table[6][492]=0.0000;
OTU_table[6][493]=0.0000;
OTU_table[6][494]=0.0000;
OTU_table[6][495]=0.0000;
OTU_table[6][496]=0.0000;
OTU_table[6][497]=8.0000;
OTU_table[6][498]=0.0000;
OTU_table[6][499]=0.0000;
OTU_table[6][500]=0.0000;
OTU_table[6][501]=0.0000;
OTU_table[6][502]=0.0000;
OTU_table[6][503]=0.0000;
OTU_table[6][504]=0.0000;
OTU_table[6][505]=5.0000;
OTU_table[6][506]=0.0000;
OTU_table[6][507]=0.0000;
OTU_table[6][508]=0.0000;
OTU_table[6][509]=0.0000;
OTU_table[6][510]=0.0000;
OTU_table[6][511]=5.0000;
OTU_table[6][512]=3.0000;
OTU_table[6][513]=0.0000;
OTU_table[6][514]=0.0000;
OTU_table[6][515]=0.0000;
OTU_table[6][516]=0.0000;
OTU_table[6][517]=0.0000;
OTU_table[6][518]=0.0000;
OTU_table[6][519]=0.0000;
OTU_table[6][520]=0.0000;
OTU_table[6][521]=0.0000;
OTU_table[6][522]=0.0000;
OTU_table[6][523]=0.0000;
OTU_table[6][524]=0.0000;
OTU_table[6][525]=0.0000;
OTU_table[6][526]=0.0000;
OTU_table[6][527]=0.0000;
OTU_table[6][528]=0.0000;
OTU_table[6][529]=0.0000;
OTU_table[6][530]=0.0000;
OTU_table[6][531]=0.0000;
OTU_table[6][532]=4.0000;
OTU_table[6][533]=6.0000;
OTU_table[6][534]=0.0000;
OTU_table[6][535]=0.0000;
OTU_table[6][536]=0.0000;
OTU_table[6][537]=0.0000;
OTU_table[6][538]=0.0000;
OTU_table[6][539]=0.0000;
OTU_table[6][540]=0.0000;
OTU_table[6][541]=2.0000;
OTU_table[6][542]=0.0000;
OTU_table[6][543]=0.0000;
OTU_table[6][544]=0.0000;
OTU_table[6][545]=0.0000;
OTU_table[6][546]=0.0000;
OTU_table[6][547]=0.0000;
OTU_table[6][548]=5.0000;
OTU_table[6][549]=0.0000;
OTU_table[6][550]=0.0000;
OTU_table[6][551]=0.0000;
OTU_table[6][552]=0.0000;
OTU_table[6][553]=0.0000;
OTU_table[6][554]=0.0000;
OTU_table[6][555]=0.0000;
OTU_table[6][556]=5.0000;
OTU_table[6][557]=1.0000;
OTU_table[6][558]=0.0000;
OTU_table[6][559]=0.0000;
OTU_table[6][560]=56.0000;
OTU_table[6][561]=0.0000;
OTU_table[6][562]=0.0000;
OTU_table[6][563]=0.0000;
OTU_table[6][564]=0.0000;
OTU_table[6][565]=0.0000;
OTU_table[6][566]=0.0000;
OTU_table[6][567]=0.0000;
OTU_table[6][568]=0.0000;
OTU_table[6][569]=6.0000;
OTU_table[6][570]=0.0000;
OTU_table[6][571]=0.0000;
OTU_table[6][572]=0.0000;
OTU_table[6][573]=0.0000;
OTU_table[6][574]=0.0000;
OTU_table[6][575]=0.0000;
OTU_table[6][576]=0.0000;
OTU_table[6][577]=0.0000;
OTU_table[6][578]=6.0000;
OTU_table[6][579]=0.0000;
OTU_table[6][580]=0.0000;
OTU_table[6][581]=0.0000;
OTU_table[6][582]=0.0000;
OTU_table[6][583]=0.0000;
OTU_table[6][584]=0.0000;
OTU_table[6][585]=0.0000;
OTU_table[6][586]=0.0000;
OTU_table[6][587]=0.0000;
OTU_table[6][588]=18.0000;
OTU_table[6][589]=0.0000;
OTU_table[6][590]=0.0000;
OTU_table[6][591]=0.0000;
OTU_table[6][592]=0.0000;
OTU_table[6][593]=0.0000;
OTU_table[6][594]=0.0000;
OTU_table[6][595]=0.0000;
OTU_table[6][596]=0.0000;
OTU_table[6][597]=0.0000;
OTU_table[6][598]=0.0000;
OTU_table[6][599]=0.0000;
OTU_table[6][600]=0.0000;
OTU_table[6][601]=0.0000;
OTU_table[6][602]=0.0000;
OTU_table[6][603]=0.0000;
OTU_table[6][604]=0.0000;
OTU_table[6][605]=0.0000;
OTU_table[6][606]=0.0000;
OTU_table[6][607]=0.0000;
OTU_table[6][608]=0.0000;
OTU_table[6][609]=0.0000;
OTU_table[6][610]=0.0000;
OTU_table[6][611]=0.0000;
OTU_table[6][612]=0.0000;
OTU_table[6][613]=0.0000;
OTU_table[6][614]=4.0000;
OTU_table[6][615]=0.0000;
OTU_table[6][616]=0.0000;
OTU_table[6][617]=0.0000;
OTU_table[6][618]=4.0000;
OTU_table[6][619]=0.0000;
OTU_table[6][620]=0.0000;
OTU_table[6][621]=0.0000;
OTU_table[6][622]=7.0000;
OTU_table[6][623]=8.0000;
OTU_table[6][624]=0.0000;
OTU_table[6][625]=0.0000;
OTU_table[6][626]=0.0000;
OTU_table[6][627]=0.0000;
OTU_table[6][628]=0.0000;
OTU_table[6][629]=0.0000;
OTU_table[6][630]=0.0000;
OTU_table[6][631]=0.0000;
OTU_table[6][632]=5.0000;
OTU_table[6][633]=0.0000;
OTU_table[6][634]=3.0000;
OTU_table[6][635]=4.0000;
OTU_table[6][636]=0.0000;
OTU_table[6][637]=0.0000;
OTU_table[6][638]=0.0000;
OTU_table[6][639]=0.0000;
OTU_table[6][640]=0.0000;
OTU_table[6][641]=0.0000;
OTU_table[6][642]=11.0000;
OTU_table[6][643]=0.0000;
OTU_table[6][644]=0.0000;
OTU_table[6][645]=0.0000;
OTU_table[6][646]=0.0000;
OTU_table[6][647]=0.0000;
OTU_table[6][648]=0.0000;
OTU_table[6][649]=6.0000;
OTU_table[6][650]=0.0000;
OTU_table[6][651]=0.0000;
OTU_table[6][652]=6.0000;
OTU_table[6][653]=0.0000;
OTU_table[6][654]=0.0000;
OTU_table[6][655]=0.0000;
OTU_table[6][656]=0.0000;
OTU_table[6][657]=0.0000;
OTU_table[6][658]=0.0000;
OTU_table[6][659]=0.0000;
OTU_table[6][660]=0.0000;
OTU_table[6][661]=0.0000;
OTU_table[6][662]=0.0000;
OTU_table[6][663]=0.0000;
OTU_table[6][664]=0.0000;
OTU_table[6][665]=2.0000;
OTU_table[6][666]=0.0000;
OTU_table[6][667]=0.0000;
OTU_table[6][668]=0.0000;
OTU_table[6][669]=0.0000;
OTU_table[6][670]=0.0000;
OTU_table[6][671]=6.0000;
OTU_table[6][672]=0.0000;
OTU_table[6][673]=0.0000;
OTU_table[6][674]=1.0000;
OTU_table[6][675]=0.0000;
OTU_table[6][676]=5.0000;
OTU_table[6][677]=0.0000;
OTU_table[6][678]=0.0000;
OTU_table[6][679]=0.0000;
OTU_table[6][680]=0.0000;
OTU_table[6][681]=0.0000;
OTU_table[6][682]=0.0000;
OTU_table[6][683]=0.0000;
OTU_table[6][684]=0.0000;
OTU_table[6][685]=0.0000;
OTU_table[6][686]=0.0000;
OTU_table[6][687]=0.0000;
OTU_table[6][688]=0.0000;
OTU_table[6][689]=0.0000;
OTU_table[6][690]=0.0000;
OTU_table[6][691]=0.0000;
OTU_table[6][692]=0.0000;
OTU_table[6][693]=0.0000;
OTU_table[6][694]=5.0000;
OTU_table[6][695]=0.0000;
OTU_table[6][696]=0.0000;
OTU_table[6][697]=0.0000;
OTU_table[6][698]=0.0000;
OTU_table[6][699]=0.0000;
OTU_table[6][700]=0.0000;
OTU_table[6][701]=0.0000;
OTU_table[6][702]=3.0000;
OTU_table[6][703]=0.0000;
OTU_table[6][704]=12.0000;
OTU_table[6][705]=0.0000;
OTU_table[6][706]=0.0000;
OTU_table[6][707]=0.0000;
OTU_table[6][708]=0.0000;
OTU_table[6][709]=0.0000;
OTU_table[6][710]=0.0000;
OTU_table[6][711]=0.0000;
OTU_table[6][712]=0.0000;
OTU_table[6][713]=0.0000;
OTU_table[6][714]=0.0000;
OTU_table[6][715]=0.0000;
OTU_table[6][716]=0.0000;
OTU_table[6][717]=0.0000;
OTU_table[6][718]=2.0000;
OTU_table[6][719]=0.0000;
OTU_table[6][720]=0.0000;
OTU_table[6][721]=5.0000;
OTU_table[6][722]=0.0000;
OTU_table[6][723]=3.0000;
OTU_table[6][724]=2.0000;
OTU_table[6][725]=0.0000;
OTU_table[6][726]=0.0000;
OTU_table[6][727]=0.0000;
OTU_table[6][728]=0.0000;
OTU_table[6][729]=0.0000;
OTU_table[6][730]=0.0000;
OTU_table[6][731]=0.0000;
OTU_table[6][732]=0.0000;
OTU_table[6][733]=0.0000;
OTU_table[6][734]=0.0000;
OTU_table[6][735]=0.0000;
OTU_table[6][736]=0.0000;
OTU_table[6][737]=0.0000;
OTU_table[6][738]=0.0000;
OTU_table[6][739]=4.0000;
OTU_table[6][740]=0.0000;
OTU_table[6][741]=0.0000;
OTU_table[6][742]=0.0000;
OTU_table[6][743]=0.0000;
OTU_table[6][744]=0.0000;
OTU_table[6][745]=2.0000;
OTU_table[6][746]=0.0000;
OTU_table[6][747]=0.0000;
OTU_table[6][748]=5.0000;
OTU_table[6][749]=0.0000;
OTU_table[6][750]=0.0000;
OTU_table[6][751]=0.0000;
OTU_table[6][752]=0.0000;
OTU_table[6][753]=0.0000;
OTU_table[6][754]=3.0000;
OTU_table[6][755]=0.0000;
OTU_table[6][756]=1.0000;
OTU_table[6][757]=0.0000;
OTU_table[6][758]=0.0000;
OTU_table[6][759]=0.0000;
OTU_table[6][760]=0.0000;
OTU_table[6][761]=7.0000;
OTU_table[6][762]=4.0000;
OTU_table[6][763]=0.0000;
OTU_table[6][764]=2.0000;
OTU_table[6][765]=0.0000;
OTU_table[6][766]=0.0000;
OTU_table[6][767]=0.0000;
OTU_table[6][768]=1.0000;
OTU_table[6][769]=0.0000;
OTU_table[6][770]=0.0000;
OTU_table[6][771]=0.0000;
OTU_table[6][772]=0.0000;
OTU_table[6][773]=2.0000;
OTU_table[6][774]=0.0000;
OTU_table[6][775]=0.0000;
OTU_table[6][776]=0.0000;
OTU_table[6][777]=0.0000;
OTU_table[6][778]=2.0000;
OTU_table[6][779]=0.0000;
OTU_table[6][780]=0.0000;
OTU_table[6][781]=0.0000;
OTU_table[6][782]=0.0000;
OTU_table[6][783]=0.0000;
OTU_table[6][784]=0.0000;
OTU_table[6][785]=0.0000;
OTU_table[6][786]=0.0000;
OTU_table[6][787]=0.0000;
OTU_table[6][788]=0.0000;
OTU_table[6][789]=0.0000;
OTU_table[6][790]=0.0000;
OTU_table[6][791]=0.0000;
OTU_table[6][792]=0.0000;
OTU_table[6][793]=0.0000;
OTU_table[6][794]=0.0000;
OTU_table[6][795]=0.0000;
OTU_table[6][796]=0.0000;
OTU_table[6][797]=0.0000;
OTU_table[6][798]=0.0000;
OTU_table[6][799]=8.0000;
OTU_table[6][800]=0.0000;
OTU_table[6][801]=0.0000;
OTU_table[6][802]=0.0000;
OTU_table[6][803]=0.0000;
OTU_table[6][804]=0.0000;
OTU_table[6][805]=0.0000;
OTU_table[6][806]=0.0000;
OTU_table[6][807]=4.0000;
OTU_table[6][808]=0.0000;
OTU_table[6][809]=0.0000;
OTU_table[6][810]=0.0000;
OTU_table[6][811]=0.0000;
OTU_table[6][812]=0.0000;
OTU_table[6][813]=0.0000;
OTU_table[6][814]=2.0000;
OTU_table[6][815]=0.0000;
OTU_table[6][816]=0.0000;
OTU_table[6][817]=0.0000;
OTU_table[6][818]=0.0000;
OTU_table[6][819]=0.0000;
OTU_table[6][820]=0.0000;
OTU_table[6][821]=0.0000;
OTU_table[6][822]=0.0000;
OTU_table[6][823]=0.0000;
OTU_table[6][824]=7.0000;
OTU_table[6][825]=0.0000;
OTU_table[6][826]=0.0000;
OTU_table[6][827]=0.0000;
OTU_table[6][828]=0.0000;
OTU_table[6][829]=0.0000;
OTU_table[6][830]=0.0000;
OTU_table[6][831]=0.0000;
OTU_table[6][832]=2.0000;
OTU_table[6][833]=0.0000;
OTU_table[6][834]=0.0000;
OTU_table[6][835]=0.0000;
OTU_table[6][836]=0.0000;
OTU_table[6][837]=0.0000;
OTU_table[6][838]=0.0000;
OTU_table[6][839]=0.0000;
OTU_table[6][840]=0.0000;
OTU_table[6][841]=0.0000;
OTU_table[6][842]=0.0000;
OTU_table[6][843]=4.0000;
OTU_table[6][844]=4.0000;
OTU_table[6][845]=0.0000;
OTU_table[6][846]=0.0000;
OTU_table[6][847]=0.0000;
OTU_table[6][848]=0.0000;
OTU_table[6][849]=0.0000;
OTU_table[6][850]=0.0000;
OTU_table[6][851]=0.0000;
OTU_table[6][852]=0.0000;
OTU_table[6][853]=0.0000;
OTU_table[6][854]=0.0000;
OTU_table[6][855]=0.0000;
OTU_table[6][856]=0.0000;
OTU_table[6][857]=0.0000;
OTU_table[6][858]=0.0000;
OTU_table[6][859]=0.0000;
OTU_table[6][860]=0.0000;
OTU_table[6][861]=2.0000;
OTU_table[6][862]=0.0000;
OTU_table[6][863]=0.0000;
OTU_table[6][864]=0.0000;
OTU_table[6][865]=0.0000;
OTU_table[6][866]=6.0000;
OTU_table[6][867]=3.0000;
OTU_table[6][868]=0.0000;
OTU_table[6][869]=0.0000;
OTU_table[6][870]=0.0000;
OTU_table[6][871]=32.0000;
OTU_table[6][872]=0.0000;
OTU_table[6][873]=0.0000;
OTU_table[6][874]=12.0000;
OTU_table[6][875]=1.0000;
OTU_table[6][876]=0.0000;
OTU_table[6][877]=0.0000;
OTU_table[6][878]=14.0000;
OTU_table[6][879]=0.0000;
OTU_table[6][880]=0.0000;
OTU_table[6][881]=0.0000;
OTU_table[6][882]=0.0000;
OTU_table[6][883]=0.0000;
OTU_table[6][884]=0.0000;
OTU_table[6][885]=0.0000;
OTU_table[6][886]=0.0000;
OTU_table[6][887]=0.0000;
OTU_table[6][888]=0.0000;
OTU_table[6][889]=3.0000;
OTU_table[6][890]=0.0000;
OTU_table[6][891]=0.0000;
OTU_table[6][892]=0.0000;
OTU_table[6][893]=0.0000;
OTU_table[6][894]=0.0000;
OTU_table[6][895]=0.0000;
OTU_table[6][896]=0.0000;
OTU_table[6][897]=2.0000;
OTU_table[6][898]=0.0000;
OTU_table[6][899]=0.0000;
OTU_table[6][900]=0.0000;
OTU_table[6][901]=0.0000;
OTU_table[6][902]=4.0000;
OTU_table[6][903]=0.0000;
OTU_table[6][904]=0.0000;
OTU_table[6][905]=0.0000;
OTU_table[6][906]=0.0000;
OTU_table[6][907]=14.0000;
OTU_table[6][908]=0.0000;
OTU_table[6][909]=0.0000;
OTU_table[6][910]=0.0000;
OTU_table[6][911]=0.0000;
OTU_table[6][912]=0.0000;
OTU_table[6][913]=0.0000;
OTU_table[6][914]=0.0000;
OTU_table[6][915]=0.0000;
OTU_table[6][916]=0.0000;
OTU_table[6][917]=0.0000;
OTU_table[6][918]=0.0000;
OTU_table[6][919]=0.0000;
OTU_table[6][920]=0.0000;
OTU_table[6][921]=3.0000;
OTU_table[6][922]=0.0000;
OTU_table[6][923]=0.0000;
OTU_table[6][924]=0.0000;
OTU_table[6][925]=3.0000;
OTU_table[6][926]=0.0000;
OTU_table[6][927]=0.0000;
OTU_table[6][928]=0.0000;
OTU_table[6][929]=0.0000;
OTU_table[6][930]=0.0000;
OTU_table[6][931]=0.0000;
OTU_table[6][932]=0.0000;
OTU_table[6][933]=0.0000;
OTU_table[6][934]=0.0000;
OTU_table[6][935]=0.0000;
OTU_table[6][936]=0.0000;
OTU_table[6][937]=0.0000;
OTU_table[6][938]=0.0000;
OTU_table[6][939]=0.0000;
OTU_table[6][940]=0.0000;
OTU_table[6][941]=0.0000;
OTU_table[6][942]=0.0000;
OTU_table[6][943]=0.0000;
OTU_table[6][944]=2.0000;
OTU_table[6][945]=0.0000;
OTU_table[6][946]=0.0000;
OTU_table[6][947]=0.0000;
OTU_table[6][948]=0.0000;
OTU_table[6][949]=0.0000;
OTU_table[6][950]=0.0000;
OTU_table[6][951]=0.0000;
OTU_table[6][952]=0.0000;
OTU_table[6][953]=0.0000;
OTU_table[6][954]=0.0000;
OTU_table[6][955]=0.0000;
OTU_table[6][956]=0.0000;
OTU_table[6][957]=0.0000;
OTU_table[6][958]=0.0000;
OTU_table[6][959]=0.0000;
OTU_table[6][960]=2.0000;
OTU_table[6][961]=0.0000;
OTU_table[6][962]=0.0000;
OTU_table[6][963]=0.0000;
OTU_table[6][964]=0.0000;
OTU_table[6][965]=0.0000;
OTU_table[6][966]=0.0000;
OTU_table[6][967]=0.0000;
OTU_table[6][968]=0.0000;
OTU_table[6][969]=0.0000;
OTU_table[6][970]=0.0000;
OTU_table[6][971]=0.0000;
OTU_table[6][972]=0.0000;
OTU_table[6][973]=0.0000;
OTU_table[6][974]=0.0000;
OTU_table[6][975]=0.0000;
OTU_table[6][976]=0.0000;
OTU_table[6][977]=0.0000;
OTU_table[6][978]=0.0000;
OTU_table[6][979]=0.0000;
OTU_table[6][980]=0.0000;
OTU_table[6][981]=0.0000;
OTU_table[6][982]=0.0000;
OTU_table[6][983]=0.0000;
OTU_table[6][984]=2.0000;
OTU_table[6][985]=0.0000;
OTU_table[6][986]=0.0000;
OTU_table[6][987]=0.0000;
OTU_table[6][988]=0.0000;
OTU_table[6][989]=0.0000;
OTU_table[6][990]=0.0000;
OTU_table[6][991]=0.0000;
OTU_table[6][992]=2.0000;
OTU_table[6][993]=0.0000;
OTU_table[6][994]=0.0000;
OTU_table[6][995]=0.0000;
OTU_table[6][996]=0.0000;
OTU_table[6][997]=0.0000;
OTU_table[6][998]=0.0000;
OTU_table[6][999]=0.0000;
OTU_table[6][1000]=0.0000;
OTU_table[6][1001]=0.0000;
OTU_table[6][1002]=0.0000;
OTU_table[6][1003]=0.0000;
OTU_table[6][1004]=0.0000;
OTU_table[6][1005]=0.0000;
OTU_table[6][1006]=5.0000;
OTU_table[6][1007]=0.0000;
OTU_table[6][1008]=0.0000;
OTU_table[6][1009]=0.0000;
OTU_table[6][1010]=0.0000;
OTU_table[6][1011]=0.0000;
OTU_table[6][1012]=0.0000;
OTU_table[6][1013]=0.0000;
OTU_table[6][1014]=0.0000;
OTU_table[6][1015]=0.0000;
OTU_table[6][1016]=0.0000;
OTU_table[6][1017]=0.0000;
OTU_table[6][1018]=0.0000;
OTU_table[6][1019]=0.0000;
OTU_table[6][1020]=0.0000;
OTU_table[6][1021]=0.0000;
OTU_table[6][1022]=0.0000;
OTU_table[6][1023]=0.0000;
OTU_table[6][1024]=0.0000;
OTU_table[6][1025]=2.0000;
OTU_table[6][1026]=0.0000;
OTU_table[6][1027]=4.0000;
OTU_table[6][1028]=2.0000;
OTU_table[6][1029]=0.0000;
OTU_table[6][1030]=0.0000;
OTU_table[6][1031]=0.0000;
OTU_table[6][1032]=0.0000;
OTU_table[6][1033]=0.0000;
OTU_table[6][1034]=0.0000;
OTU_table[6][1035]=0.0000;
OTU_table[6][1036]=0.0000;
OTU_table[6][1037]=0.0000;
OTU_table[6][1038]=0.0000;
OTU_table[6][1039]=0.0000;
OTU_table[6][1040]=0.0000;
OTU_table[6][1041]=0.0000;
OTU_table[6][1042]=0.0000;
OTU_table[6][1043]=0.0000;
OTU_table[6][1044]=0.0000;
OTU_table[6][1045]=0.0000;
OTU_table[6][1046]=0.0000;
OTU_table[6][1047]=0.0000;
OTU_table[6][1048]=0.0000;
OTU_table[6][1049]=0.0000;
OTU_table[6][1050]=0.0000;
OTU_table[6][1051]=0.0000;
OTU_table[6][1052]=0.0000;
OTU_table[6][1053]=0.0000;
OTU_table[6][1054]=0.0000;
OTU_table[6][1055]=0.0000;
OTU_table[6][1056]=0.0000;
OTU_table[6][1057]=0.0000;
OTU_table[6][1058]=0.0000;
OTU_table[6][1059]=0.0000;
OTU_table[6][1060]=0.0000;
OTU_table[6][1061]=0.0000;
OTU_table[6][1062]=0.0000;
OTU_table[6][1063]=0.0000;
OTU_table[6][1064]=0.0000;
OTU_table[6][1065]=0.0000;
OTU_table[6][1066]=0.0000;
OTU_table[6][1067]=0.0000;
OTU_table[6][1068]=0.0000;
OTU_table[6][1069]=0.0000;
OTU_table[6][1070]=0.0000;
OTU_table[6][1071]=0.0000;
OTU_table[6][1072]=0.0000;
OTU_table[6][1073]=0.0000;
OTU_table[6][1074]=0.0000;
OTU_table[6][1075]=0.0000;
OTU_table[6][1076]=0.0000;
OTU_table[6][1077]=0.0000;
OTU_table[6][1078]=0.0000;
OTU_table[6][1079]=2.0000;
OTU_table[6][1080]=0.0000;
OTU_table[6][1081]=0.0000;
OTU_table[6][1082]=0.0000;
OTU_table[6][1083]=0.0000;
OTU_table[6][1084]=0.0000;
OTU_table[6][1085]=0.0000;
OTU_table[6][1086]=14.0000;
OTU_table[6][1087]=0.0000;
OTU_table[6][1088]=0.0000;
OTU_table[6][1089]=0.0000;
OTU_table[6][1090]=0.0000;
OTU_table[6][1091]=0.0000;
OTU_table[6][1092]=0.0000;
OTU_table[6][1093]=0.0000;
OTU_table[6][1094]=4.0000;
OTU_table[6][1095]=0.0000;
OTU_table[6][1096]=0.0000;
OTU_table[6][1097]=0.0000;
OTU_table[6][1098]=0.0000;
OTU_table[6][1099]=0.0000;
OTU_table[6][1100]=0.0000;
OTU_table[6][1101]=0.0000;
OTU_table[6][1102]=0.0000;
OTU_table[6][1103]=0.0000;
OTU_table[6][1104]=0.0000;
OTU_table[6][1105]=0.0000;
OTU_table[6][1106]=0.0000;
OTU_table[6][1107]=0.0000;
OTU_table[6][1108]=0.0000;
OTU_table[6][1109]=0.0000;
OTU_table[6][1110]=0.0000;
OTU_table[6][1111]=0.0000;
OTU_table[6][1112]=0.0000;
OTU_table[6][1113]=0.0000;
OTU_table[6][1114]=0.0000;
OTU_table[6][1115]=0.0000;
OTU_table[6][1116]=2.0000;
OTU_table[6][1117]=0.0000;
OTU_table[6][1118]=0.0000;
OTU_table[6][1119]=0.0000;
OTU_table[6][1120]=6.0000;
OTU_table[6][1121]=0.0000;
OTU_table[6][1122]=0.0000;
OTU_table[6][1123]=0.0000;
OTU_table[6][1124]=8.0000;
OTU_table[6][1125]=2.0000;
OTU_table[6][1126]=0.0000;
OTU_table[6][1127]=0.0000;
OTU_table[6][1128]=0.0000;
OTU_table[6][1129]=0.0000;
OTU_table[6][1130]=0.0000;
OTU_table[6][1131]=0.0000;
OTU_table[6][1132]=0.0000;
OTU_table[6][1133]=0.0000;
OTU_table[6][1134]=0.0000;
OTU_table[6][1135]=0.0000;
OTU_table[6][1136]=0.0000;
OTU_table[6][1137]=0.0000;
OTU_table[6][1138]=0.0000;
OTU_table[6][1139]=0.0000;
OTU_table[6][1140]=0.0000;
OTU_table[6][1141]=0.0000;
OTU_table[6][1142]=0.0000;
OTU_table[6][1143]=0.0000;
OTU_table[6][1144]=0.0000;
OTU_table[6][1145]=0.0000;
OTU_table[6][1146]=0.0000;
OTU_table[6][1147]=0.0000;
OTU_table[6][1148]=0.0000;
OTU_table[6][1149]=0.0000;
OTU_table[6][1150]=0.0000;
OTU_table[6][1151]=0.0000;
OTU_table[6][1152]=0.0000;
OTU_table[6][1153]=0.0000;
OTU_table[6][1154]=0.0000;
OTU_table[6][1155]=0.0000;
OTU_table[6][1156]=0.0000;
OTU_table[6][1157]=0.0000;
OTU_table[6][1158]=0.0000;
OTU_table[6][1159]=0.0000;
OTU_table[6][1160]=0.0000;
OTU_table[6][1161]=0.0000;
OTU_table[6][1162]=0.0000;
OTU_table[6][1163]=0.0000;
OTU_table[6][1164]=0.0000;
OTU_table[6][1165]=0.0000;
OTU_table[6][1166]=0.0000;
OTU_table[6][1167]=0.0000;
OTU_table[6][1168]=0.0000;
OTU_table[6][1169]=0.0000;
OTU_table[6][1170]=3.0000;
OTU_table[6][1171]=0.0000;
OTU_table[6][1172]=0.0000;
OTU_table[6][1173]=0.0000;
OTU_table[6][1174]=0.0000;
OTU_table[6][1175]=0.0000;
OTU_table[6][1176]=0.0000;
OTU_table[6][1177]=0.0000;
OTU_table[6][1178]=0.0000;
OTU_table[6][1179]=0.0000;
OTU_table[6][1180]=0.0000;
OTU_table[6][1181]=2.0000;
OTU_table[6][1182]=0.0000;
OTU_table[6][1183]=5.0000;
OTU_table[6][1184]=0.0000;
OTU_table[6][1185]=0.0000;
OTU_table[6][1186]=0.0000;
OTU_table[6][1187]=0.0000;
OTU_table[6][1188]=0.0000;
OTU_table[6][1189]=0.0000;
OTU_table[6][1190]=0.0000;
OTU_table[6][1191]=0.0000;
OTU_table[6][1192]=0.0000;
OTU_table[6][1193]=0.0000;
OTU_table[6][1194]=0.0000;
OTU_table[6][1195]=0.0000;
OTU_table[6][1196]=0.0000;
OTU_table[6][1197]=0.0000;
OTU_table[6][1198]=0.0000;
OTU_table[6][1199]=0.0000;
OTU_table[6][1200]=0.0000;
OTU_table[6][1201]=0.0000;
OTU_table[6][1202]=3.0000;
OTU_table[6][1203]=0.0000;
OTU_table[6][1204]=10.0000;
OTU_table[6][1205]=0.0000;
OTU_table[6][1206]=2.0000;
OTU_table[6][1207]=0.0000;
OTU_table[6][1208]=0.0000;
OTU_table[6][1209]=0.0000;
OTU_table[6][1210]=0.0000;
OTU_table[6][1211]=0.0000;
OTU_table[6][1212]=0.0000;
OTU_table[6][1213]=0.0000;
OTU_table[6][1214]=0.0000;
OTU_table[6][1215]=0.0000;
OTU_table[6][1216]=0.0000;
OTU_table[6][1217]=0.0000;
OTU_table[6][1218]=0.0000;
OTU_table[6][1219]=0.0000;
OTU_table[6][1220]=0.0000;
OTU_table[6][1221]=0.0000;
OTU_table[6][1222]=0.0000;
OTU_table[6][1223]=0.0000;
OTU_table[6][1224]=0.0000;
OTU_table[6][1225]=0.0000;
OTU_table[6][1226]=0.0000;
OTU_table[6][1227]=5.0000;
OTU_table[6][1228]=0.0000;
OTU_table[6][1229]=0.0000;
OTU_table[6][1230]=0.0000;
OTU_table[6][1231]=0.0000;
OTU_table[6][1232]=0.0000;
OTU_table[6][1233]=0.0000;
OTU_table[6][1234]=0.0000;
OTU_table[6][1235]=0.0000;
OTU_table[6][1236]=0.0000;
OTU_table[6][1237]=0.0000;
OTU_table[6][1238]=0.0000;
OTU_table[6][1239]=0.0000;
OTU_table[6][1240]=0.0000;
OTU_table[6][1241]=0.0000;
OTU_table[6][1242]=0.0000;
OTU_table[6][1243]=0.0000;
OTU_table[6][1244]=0.0000;
OTU_table[6][1245]=0.0000;
OTU_table[6][1246]=0.0000;
OTU_table[6][1247]=0.0000;
OTU_table[6][1248]=0.0000;
OTU_table[6][1249]=0.0000;
OTU_table[6][1250]=0.0000;
OTU_table[6][1251]=2.0000;
OTU_table[6][1252]=0.0000;
OTU_table[6][1253]=0.0000;
OTU_table[6][1254]=0.0000;
OTU_table[6][1255]=0.0000;
OTU_table[6][1256]=0.0000;
OTU_table[6][1257]=0.0000;
OTU_table[6][1258]=0.0000;
OTU_table[6][1259]=0.0000;
OTU_table[6][1260]=0.0000;
OTU_table[6][1261]=0.0000;
OTU_table[6][1262]=0.0000;
OTU_table[6][1263]=0.0000;
OTU_table[6][1264]=0.0000;
OTU_table[6][1265]=0.0000;
OTU_table[6][1266]=0.0000;
OTU_table[6][1267]=17.0000;
OTU_table[6][1268]=0.0000;
OTU_table[6][1269]=0.0000;
OTU_table[6][1270]=0.0000;
OTU_table[6][1271]=0.0000;
OTU_table[6][1272]=0.0000;
OTU_table[6][1273]=19.0000;
OTU_table[6][1274]=0.0000;
OTU_table[6][1275]=0.0000;
OTU_table[6][1276]=0.0000;
OTU_table[6][1277]=0.0000;
OTU_table[6][1278]=0.0000;
OTU_table[6][1279]=0.0000;
OTU_table[6][1280]=0.0000;
OTU_table[6][1281]=0.0000;
OTU_table[6][1282]=0.0000;
OTU_table[6][1283]=15.0000;
OTU_table[6][1284]=0.0000;
OTU_table[6][1285]=0.0000;
OTU_table[6][1286]=0.0000;
OTU_table[6][1287]=0.0000;
OTU_table[6][1288]=0.0000;
OTU_table[6][1289]=0.0000;
OTU_table[6][1290]=0.0000;
OTU_table[6][1291]=0.0000;
OTU_table[6][1292]=0.0000;
OTU_table[6][1293]=0.0000;
OTU_table[6][1294]=0.0000;
OTU_table[6][1295]=0.0000;
OTU_table[6][1296]=0.0000;
OTU_table[6][1297]=17.0000;
OTU_table[6][1298]=0.0000;
OTU_table[6][1299]=0.0000;
OTU_table[6][1300]=0.0000;
OTU_table[6][1301]=0.0000;
OTU_table[6][1302]=0.0000;
OTU_table[6][1303]=0.0000;
OTU_table[6][1304]=0.0000;
OTU_table[6][1305]=0.0000;
OTU_table[6][1306]=0.0000;
OTU_table[6][1307]=0.0000;
OTU_table[6][1308]=0.0000;
OTU_table[6][1309]=0.0000;
OTU_table[6][1310]=14.0000;
OTU_table[6][1311]=0.0000;
OTU_table[6][1312]=0.0000;
OTU_table[6][1313]=0.0000;
OTU_table[6][1314]=0.0000;
OTU_table[6][1315]=16.0000;
OTU_table[6][1316]=0.0000;
OTU_table[6][1317]=0.0000;
OTU_table[6][1318]=0.0000;
OTU_table[6][1319]=0.0000;
OTU_table[6][1320]=0.0000;
OTU_table[6][1321]=1.0000;
OTU_table[6][1322]=0.0000;
OTU_table[6][1323]=0.0000;
OTU_table[6][1324]=0.0000;
OTU_table[6][1325]=0.0000;
OTU_table[6][1326]=0.0000;
OTU_table[6][1327]=5.0000;
OTU_table[6][1328]=0.0000;
OTU_table[6][1329]=0.0000;
OTU_table[6][1330]=0.0000;
OTU_table[6][1331]=0.0000;
OTU_table[6][1332]=9.0000;
OTU_table[6][1333]=0.0000;
OTU_table[6][1334]=0.0000;
OTU_table[6][1335]=0.0000;
OTU_table[6][1336]=0.0000;
OTU_table[6][1337]=0.0000;
OTU_table[6][1338]=0.0000;
OTU_table[6][1339]=0.0000;
OTU_table[6][1340]=0.0000;
OTU_table[6][1341]=0.0000;
OTU_table[6][1342]=0.0000;
OTU_table[6][1343]=0.0000;
OTU_table[6][1344]=0.0000;
OTU_table[6][1345]=0.0000;
OTU_table[6][1346]=1.0000;
OTU_table[6][1347]=0.0000;
OTU_table[6][1348]=0.0000;
OTU_table[6][1349]=0.0000;
OTU_table[6][1350]=0.0000;
OTU_table[6][1351]=0.0000;
OTU_table[6][1352]=0.0000;
OTU_table[6][1353]=0.0000;
OTU_table[6][1354]=0.0000;
OTU_table[6][1355]=0.0000;
OTU_table[6][1356]=0.0000;
OTU_table[6][1357]=0.0000;
OTU_table[6][1358]=0.0000;
OTU_table[6][1359]=0.0000;
OTU_table[6][1360]=0.0000;
OTU_table[6][1361]=0.0000;
OTU_table[6][1362]=0.0000;
OTU_table[6][1363]=0.0000;
OTU_table[6][1364]=0.0000;
OTU_table[6][1365]=0.0000;
OTU_table[6][1366]=0.0000;
OTU_table[6][1367]=0.0000;
OTU_table[6][1368]=0.0000;
OTU_table[6][1369]=0.0000;
OTU_table[6][1370]=0.0000;
OTU_table[6][1371]=0.0000;
OTU_table[6][1372]=0.0000;
OTU_table[6][1373]=0.0000;
OTU_table[6][1374]=0.0000;
OTU_table[6][1375]=17.0000;
OTU_table[6][1376]=0.0000;
OTU_table[6][1377]=0.0000;
OTU_table[6][1378]=0.0000;
OTU_table[6][1379]=0.0000;
OTU_table[6][1380]=0.0000;
OTU_table[6][1381]=0.0000;
OTU_table[6][1382]=0.0000;
OTU_table[6][1383]=0.0000;
OTU_table[6][1384]=0.0000;
OTU_table[6][1385]=2.0000;
OTU_table[6][1386]=0.0000;
OTU_table[6][1387]=0.0000;
OTU_table[6][1388]=0.0000;
OTU_table[6][1389]=0.0000;
OTU_table[6][1390]=0.0000;
OTU_table[6][1391]=0.0000;
OTU_table[6][1392]=0.0000;
OTU_table[6][1393]=0.0000;
OTU_table[6][1394]=0.0000;
OTU_table[6][1395]=0.0000;
OTU_table[6][1396]=0.0000;
OTU_table[6][1397]=0.0000;
OTU_table[6][1398]=0.0000;
OTU_table[6][1399]=0.0000;
OTU_table[6][1400]=0.0000;
OTU_table[6][1401]=0.0000;
OTU_table[6][1402]=0.0000;
OTU_table[6][1403]=0.0000;
OTU_table[6][1404]=0.0000;
OTU_table[6][1405]=0.0000;
OTU_table[6][1406]=0.0000;
OTU_table[6][1407]=0.0000;
OTU_table[6][1408]=0.0000;
OTU_table[6][1409]=0.0000;
OTU_table[6][1410]=0.0000;
OTU_table[6][1411]=0.0000;
OTU_table[6][1412]=0.0000;
OTU_table[6][1413]=0.0000;
OTU_table[6][1414]=0.0000;
OTU_table[6][1415]=0.0000;
OTU_table[6][1416]=0.0000;
OTU_table[6][1417]=0.0000;
OTU_table[6][1418]=0.0000;
OTU_table[6][1419]=0.0000;
OTU_table[6][1420]=2.0000;
OTU_table[6][1421]=0.0000;
OTU_table[6][1422]=0.0000;
OTU_table[6][1423]=0.0000;
OTU_table[6][1424]=0.0000;
OTU_table[6][1425]=0.0000;
OTU_table[6][1426]=0.0000;
OTU_table[6][1427]=0.0000;
OTU_table[6][1428]=0.0000;
OTU_table[6][1429]=0.0000;
OTU_table[6][1430]=0.0000;
OTU_table[6][1431]=5.0000;
OTU_table[6][1432]=0.0000;
OTU_table[6][1433]=0.0000;
OTU_table[6][1434]=0.0000;
OTU_table[6][1435]=0.0000;
OTU_table[6][1436]=0.0000;
OTU_table[6][1437]=0.0000;
OTU_table[6][1438]=0.0000;
OTU_table[6][1439]=0.0000;
OTU_table[6][1440]=0.0000;
OTU_table[6][1441]=0.0000;
OTU_table[6][1442]=0.0000;
OTU_table[6][1443]=0.0000;
OTU_table[6][1444]=0.0000;
OTU_table[6][1445]=0.0000;
OTU_table[6][1446]=0.0000;
OTU_table[6][1447]=0.0000;
OTU_table[6][1448]=0.0000;
OTU_table[6][1449]=0.0000;
OTU_table[6][1450]=0.0000;
OTU_table[6][1451]=0.0000;
OTU_table[6][1452]=0.0000;
OTU_table[6][1453]=0.0000;
OTU_table[6][1454]=3.0000;
OTU_table[6][1455]=0.0000;
OTU_table[6][1456]=0.0000;
OTU_table[6][1457]=0.0000;
OTU_table[6][1458]=0.0000;
OTU_table[6][1459]=0.0000;
OTU_table[6][1460]=0.0000;
OTU_table[6][1461]=0.0000;
OTU_table[6][1462]=0.0000;
OTU_table[6][1463]=0.0000;
OTU_table[6][1464]=0.0000;
OTU_table[6][1465]=0.0000;
OTU_table[6][1466]=0.0000;
OTU_table[6][1467]=0.0000;
OTU_table[6][1468]=4.0000;
OTU_table[6][1469]=0.0000;
OTU_table[6][1470]=0.0000;
OTU_table[6][1471]=0.0000;
OTU_table[6][1472]=0.0000;
OTU_table[6][1473]=0.0000;
OTU_table[6][1474]=0.0000;
OTU_table[6][1475]=0.0000;
OTU_table[6][1476]=0.0000;
OTU_table[6][1477]=0.0000;
OTU_table[6][1478]=0.0000;
OTU_table[6][1479]=0.0000;
OTU_table[6][1480]=0.0000;
OTU_table[6][1481]=0.0000;
OTU_table[6][1482]=0.0000;
OTU_table[6][1483]=0.0000;
OTU_table[6][1484]=6.0000;
OTU_table[6][1485]=0.0000;
OTU_table[6][1486]=0.0000;
OTU_table[6][1487]=3.0000;
OTU_table[6][1488]=0.0000;
OTU_table[6][1489]=0.0000;
OTU_table[6][1490]=0.0000;
OTU_table[6][1491]=0.0000;
OTU_table[6][1492]=0.0000;
OTU_table[6][1493]=0.0000;
OTU_table[6][1494]=0.0000;
OTU_table[6][1495]=0.0000;
OTU_table[6][1496]=0.0000;
OTU_table[6][1497]=0.0000;
OTU_table[6][1498]=0.0000;
OTU_table[6][1499]=0.0000;
OTU_table[6][1500]=0.0000;
OTU_table[6][1501]=0.0000;
OTU_table[6][1502]=0.0000;
OTU_table[6][1503]=0.0000;
OTU_table[6][1504]=0.0000;
OTU_table[6][1505]=0.0000;
OTU_table[6][1506]=0.0000;
OTU_table[6][1507]=0.0000;
OTU_table[6][1508]=0.0000;
OTU_table[6][1509]=0.0000;
OTU_table[6][1510]=0.0000;
OTU_table[6][1511]=0.0000;
OTU_table[6][1512]=0.0000;
OTU_table[6][1513]=0.0000;
OTU_table[6][1514]=0.0000;
OTU_table[6][1515]=0.0000;
OTU_table[6][1516]=0.0000;
OTU_table[6][1517]=0.0000;
OTU_table[6][1518]=0.0000;
OTU_table[6][1519]=0.0000;
OTU_table[6][1520]=0.0000;
OTU_table[6][1521]=0.0000;
OTU_table[6][1522]=5.0000;
OTU_table[6][1523]=5.0000;
OTU_table[6][1524]=0.0000;
OTU_table[6][1525]=0.0000;
OTU_table[6][1526]=0.0000;
OTU_table[6][1527]=0.0000;
OTU_table[6][1528]=0.0000;
OTU_table[6][1529]=0.0000;
OTU_table[6][1530]=0.0000;
OTU_table[6][1531]=0.0000;
OTU_table[6][1532]=0.0000;
OTU_table[6][1533]=0.0000;
OTU_table[6][1534]=0.0000;
OTU_table[6][1535]=0.0000;
OTU_table[6][1536]=0.0000;
OTU_table[6][1537]=0.0000;
OTU_table[6][1538]=0.0000;
OTU_table[6][1539]=0.0000;
OTU_table[6][1540]=0.0000;
OTU_table[6][1541]=0.0000;
OTU_table[6][1542]=0.0000;
OTU_table[6][1543]=0.0000;
OTU_table[6][1544]=0.0000;
OTU_table[6][1545]=0.0000;
OTU_table[6][1546]=0.0000;
OTU_table[6][1547]=0.0000;
OTU_table[6][1548]=0.0000;
OTU_table[6][1549]=0.0000;
OTU_table[6][1550]=0.0000;
OTU_table[6][1551]=0.0000;
OTU_table[6][1552]=0.0000;
OTU_table[6][1553]=0.0000;
OTU_table[6][1554]=0.0000;
OTU_table[6][1555]=0.0000;
OTU_table[6][1556]=0.0000;
OTU_table[6][1557]=0.0000;
OTU_table[6][1558]=0.0000;
OTU_table[6][1559]=0.0000;
OTU_table[6][1560]=0.0000;
OTU_table[6][1561]=0.0000;
OTU_table[6][1562]=0.0000;
OTU_table[6][1563]=0.0000;
OTU_table[6][1564]=0.0000;
OTU_table[6][1565]=0.0000;
OTU_table[6][1566]=0.0000;
OTU_table[6][1567]=0.0000;
OTU_table[6][1568]=0.0000;
OTU_table[6][1569]=0.0000;
OTU_table[6][1570]=0.0000;
OTU_table[6][1571]=0.0000;
OTU_table[6][1572]=0.0000;
OTU_table[6][1573]=0.0000;
OTU_table[6][1574]=0.0000;
OTU_table[6][1575]=0.0000;
OTU_table[6][1576]=0.0000;
OTU_table[6][1577]=15.0000;
OTU_table[6][1578]=0.0000;
OTU_table[6][1579]=0.0000;
OTU_table[6][1580]=0.0000;
OTU_table[6][1581]=0.0000;
OTU_table[6][1582]=0.0000;
OTU_table[6][1583]=0.0000;
OTU_table[6][1584]=0.0000;
OTU_table[6][1585]=0.0000;
OTU_table[6][1586]=0.0000;
OTU_table[6][1587]=0.0000;
OTU_table[6][1588]=0.0000;
OTU_table[6][1589]=0.0000;
OTU_table[6][1590]=15.0000;
OTU_table[6][1591]=0.0000;
OTU_table[6][1592]=1.0000;
OTU_table[6][1593]=0.0000;
OTU_table[6][1594]=0.0000;
OTU_table[6][1595]=0.0000;
OTU_table[6][1596]=10.0000;
OTU_table[6][1597]=0.0000;
OTU_table[6][1598]=0.0000;
OTU_table[6][1599]=14.0000;
OTU_table[6][1600]=0.0000;
OTU_table[6][1601]=0.0000;
OTU_table[6][1602]=0.0000;
OTU_table[6][1603]=0.0000;
OTU_table[6][1604]=0.0000;
OTU_table[6][1605]=0.0000;
OTU_table[6][1606]=0.0000;
OTU_table[6][1607]=0.0000;
OTU_table[6][1608]=0.0000;
OTU_table[6][1609]=0.0000;
OTU_table[6][1610]=0.0000;
OTU_table[6][1611]=0.0000;
OTU_table[6][1612]=2.0000;
OTU_table[6][1613]=0.0000;
OTU_table[6][1614]=0.0000;
OTU_table[6][1615]=0.0000;
OTU_table[6][1616]=0.0000;
OTU_table[6][1617]=0.0000;
OTU_table[6][1618]=0.0000;
OTU_table[6][1619]=0.0000;
OTU_table[6][1620]=0.0000;
OTU_table[6][1621]=0.0000;
OTU_table[6][1622]=0.0000;
OTU_table[6][1623]=0.0000;
OTU_table[6][1624]=0.0000;
OTU_table[6][1625]=0.0000;
OTU_table[6][1626]=0.0000;
OTU_table[6][1627]=0.0000;
OTU_table[6][1628]=0.0000;
OTU_table[6][1629]=0.0000;
OTU_table[6][1630]=0.0000;
OTU_table[6][1631]=0.0000;
OTU_table[6][1632]=0.0000;
OTU_table[6][1633]=0.0000;
OTU_table[6][1634]=0.0000;
OTU_table[6][1635]=0.0000;
OTU_table[6][1636]=0.0000;
OTU_table[6][1637]=0.0000;
OTU_table[6][1638]=0.0000;
OTU_table[6][1639]=0.0000;
OTU_table[6][1640]=0.0000;
OTU_table[6][1641]=0.0000;
OTU_table[6][1642]=0.0000;
OTU_table[6][1643]=0.0000;
OTU_table[6][1644]=0.0000;
OTU_table[6][1645]=0.0000;
OTU_table[6][1646]=0.0000;
OTU_table[6][1647]=0.0000;
OTU_table[6][1648]=0.0000;
OTU_table[6][1649]=0.0000;
OTU_table[6][1650]=0.0000;
OTU_table[6][1651]=0.0000;
OTU_table[6][1652]=0.0000;
OTU_table[6][1653]=0.0000;
OTU_table[6][1654]=0.0000;
OTU_table[6][1655]=0.0000;
OTU_table[6][1656]=0.0000;
OTU_table[6][1657]=0.0000;
OTU_table[6][1658]=0.0000;
OTU_table[6][1659]=0.0000;
OTU_table[6][1660]=0.0000;
OTU_table[6][1661]=0.0000;
OTU_table[6][1662]=0.0000;
OTU_table[6][1663]=0.0000;
OTU_table[6][1664]=0.0000;
OTU_table[6][1665]=0.0000;
OTU_table[6][1666]=0.0000;
OTU_table[6][1667]=0.0000;
OTU_table[6][1668]=13.0000;
OTU_table[6][1669]=0.0000;
OTU_table[6][1670]=0.0000;
OTU_table[6][1671]=0.0000;
OTU_table[6][1672]=0.0000;
OTU_table[6][1673]=0.0000;
OTU_table[6][1674]=0.0000;
OTU_table[6][1675]=0.0000;
OTU_table[6][1676]=0.0000;
OTU_table[6][1677]=0.0000;
OTU_table[6][1678]=0.0000;
OTU_table[6][1679]=0.0000;
OTU_table[6][1680]=0.0000;
OTU_table[6][1681]=0.0000;
OTU_table[6][1682]=0.0000;
OTU_table[6][1683]=0.0000;
OTU_table[6][1684]=0.0000;
OTU_table[6][1685]=0.0000;
OTU_table[6][1686]=0.0000;
OTU_table[6][1687]=0.0000;
OTU_table[6][1688]=0.0000;
OTU_table[6][1689]=13.0000;
OTU_table[6][1690]=0.0000;
OTU_table[6][1691]=0.0000;
OTU_table[6][1692]=0.0000;
OTU_table[6][1693]=0.0000;
OTU_table[6][1694]=0.0000;
OTU_table[6][1695]=0.0000;
OTU_table[6][1696]=0.0000;
OTU_table[6][1697]=0.0000;
OTU_table[6][1698]=0.0000;
OTU_table[6][1699]=0.0000;
OTU_table[6][1700]=0.0000;
OTU_table[6][1701]=0.0000;
OTU_table[6][1702]=0.0000;
OTU_table[6][1703]=0.0000;
OTU_table[6][1704]=0.0000;
OTU_table[6][1705]=0.0000;
OTU_table[6][1706]=0.0000;
OTU_table[6][1707]=0.0000;
OTU_table[6][1708]=0.0000;
OTU_table[6][1709]=0.0000;
OTU_table[6][1710]=0.0000;
OTU_table[6][1711]=0.0000;
OTU_table[6][1712]=0.0000;
OTU_table[6][1713]=0.0000;
OTU_table[6][1714]=0.0000;
OTU_table[6][1715]=0.0000;
OTU_table[6][1716]=0.0000;
OTU_table[6][1717]=0.0000;
OTU_table[6][1718]=0.0000;
OTU_table[6][1719]=0.0000;
OTU_table[6][1720]=0.0000;
OTU_table[6][1721]=0.0000;
OTU_table[6][1722]=0.0000;
OTU_table[6][1723]=0.0000;
OTU_table[6][1724]=0.0000;
OTU_table[6][1725]=0.0000;
OTU_table[6][1726]=0.0000;
OTU_table[6][1727]=0.0000;
OTU_table[6][1728]=0.0000;
OTU_table[6][1729]=0.0000;
OTU_table[6][1730]=0.0000;
OTU_table[6][1731]=0.0000;
OTU_table[6][1732]=0.0000;
OTU_table[6][1733]=0.0000;
OTU_table[6][1734]=0.0000;
OTU_table[6][1735]=0.0000;
OTU_table[6][1736]=0.0000;
OTU_table[6][1737]=0.0000;
OTU_table[6][1738]=0.0000;
OTU_table[6][1739]=0.0000;
OTU_table[6][1740]=0.0000;
OTU_table[6][1741]=0.0000;
OTU_table[6][1742]=3.0000;
OTU_table[6][1743]=0.0000;
OTU_table[6][1744]=0.0000;
OTU_table[6][1745]=0.0000;
OTU_table[6][1746]=0.0000;
OTU_table[6][1747]=13.0000;
OTU_table[6][1748]=0.0000;
OTU_table[6][1749]=0.0000;
OTU_table[6][1750]=2.0000;
OTU_table[6][1751]=0.0000;
OTU_table[6][1752]=0.0000;
OTU_table[6][1753]=0.0000;
OTU_table[6][1754]=0.0000;
OTU_table[6][1755]=0.0000;
OTU_table[6][1756]=0.0000;
OTU_table[6][1757]=0.0000;
OTU_table[6][1758]=0.0000;
OTU_table[6][1759]=0.0000;
OTU_table[6][1760]=0.0000;
OTU_table[6][1761]=0.0000;
OTU_table[6][1762]=0.0000;
OTU_table[6][1763]=0.0000;
OTU_table[6][1764]=0.0000;
OTU_table[6][1765]=0.0000;
OTU_table[6][1766]=0.0000;
OTU_table[6][1767]=0.0000;
OTU_table[6][1768]=0.0000;
OTU_table[6][1769]=0.0000;
OTU_table[6][1770]=0.0000;
OTU_table[6][1771]=0.0000;
OTU_table[6][1772]=0.0000;
OTU_table[6][1773]=0.0000;
OTU_table[6][1774]=0.0000;
OTU_table[6][1775]=0.0000;
OTU_table[6][1776]=0.0000;
OTU_table[6][1777]=0.0000;
OTU_table[6][1778]=0.0000;
OTU_table[6][1779]=0.0000;
OTU_table[6][1780]=0.0000;
OTU_table[6][1781]=0.0000;
OTU_table[6][1782]=0.0000;
OTU_table[6][1783]=2.0000;
OTU_table[6][1784]=0.0000;
OTU_table[6][1785]=0.0000;
OTU_table[6][1786]=0.0000;
OTU_table[6][1787]=0.0000;
OTU_table[6][1788]=0.0000;
OTU_table[6][1789]=0.0000;
OTU_table[6][1790]=0.0000;
OTU_table[6][1791]=0.0000;
OTU_table[6][1792]=0.0000;
OTU_table[6][1793]=7.0000;
OTU_table[6][1794]=3.0000;
OTU_table[6][1795]=0.0000;
OTU_table[6][1796]=0.0000;
OTU_table[6][1797]=0.0000;
OTU_table[6][1798]=0.0000;
OTU_table[6][1799]=0.0000;
OTU_table[6][1800]=0.0000;
OTU_table[6][1801]=11.0000;
OTU_table[6][1802]=0.0000;
OTU_table[6][1803]=0.0000;
OTU_table[6][1804]=2.0000;
OTU_table[6][1805]=0.0000;
OTU_table[6][1806]=0.0000;
OTU_table[6][1807]=0.0000;
OTU_table[6][1808]=0.0000;
OTU_table[6][1809]=0.0000;
OTU_table[6][1810]=0.0000;
OTU_table[6][1811]=0.0000;
OTU_table[6][1812]=12.0000;
OTU_table[6][1813]=0.0000;
OTU_table[6][1814]=0.0000;
OTU_table[6][1815]=0.0000;
OTU_table[6][1816]=0.0000;
OTU_table[6][1817]=0.0000;
OTU_table[6][1818]=0.0000;
OTU_table[6][1819]=0.0000;
OTU_table[6][1820]=0.0000;
OTU_table[6][1821]=0.0000;
OTU_table[6][1822]=12.0000;
OTU_table[6][1823]=0.0000;
OTU_table[6][1824]=0.0000;
OTU_table[6][1825]=0.0000;
OTU_table[6][1826]=0.0000;
OTU_table[6][1827]=0.0000;
OTU_table[6][1828]=0.0000;
OTU_table[6][1829]=0.0000;
OTU_table[6][1830]=0.0000;
OTU_table[6][1831]=0.0000;
OTU_table[6][1832]=0.0000;
OTU_table[6][1833]=4.0000;
OTU_table[6][1834]=0.0000;
OTU_table[6][1835]=0.0000;
OTU_table[6][1836]=0.0000;
OTU_table[6][1837]=0.0000;
OTU_table[6][1838]=0.0000;
OTU_table[6][1839]=0.0000;
OTU_table[6][1840]=3.0000;
OTU_table[6][1841]=0.0000;
OTU_table[6][1842]=0.0000;
OTU_table[6][1843]=0.0000;
OTU_table[6][1844]=0.0000;
OTU_table[6][1845]=0.0000;
OTU_table[7][0]='A07';
OTU_table[7][1]=350.0000;
OTU_table[7][2]=1277.0000;
OTU_table[7][3]=905.0000;
OTU_table[7][4]=1998.0000;
OTU_table[7][5]=1063.0000;
OTU_table[7][6]=1094.0000;
OTU_table[7][7]=4684.0000;
OTU_table[7][8]=4131.0000;
OTU_table[7][9]=488.0000;
OTU_table[7][10]=2642.0000;
OTU_table[7][11]=483.0000;
OTU_table[7][12]=2618.0000;
OTU_table[7][13]=234.0000;
OTU_table[7][14]=331.0000;
OTU_table[7][15]=583.0000;
OTU_table[7][16]=2584.0000;
OTU_table[7][17]=1036.0000;
OTU_table[7][18]=439.0000;
OTU_table[7][19]=0.0000;
OTU_table[7][20]=3510.0000;
OTU_table[7][21]=1076.0000;
OTU_table[7][22]=0.0000;
OTU_table[7][23]=169.0000;
OTU_table[7][24]=645.0000;
OTU_table[7][25]=2517.0000;
OTU_table[7][26]=773.0000;
OTU_table[7][27]=428.0000;
OTU_table[7][28]=0.0000;
OTU_table[7][29]=92.0000;
OTU_table[7][30]=898.0000;
OTU_table[7][31]=318.0000;
OTU_table[7][32]=38.0000;
OTU_table[7][33]=195.0000;
OTU_table[7][34]=233.0000;
OTU_table[7][35]=21.0000;
OTU_table[7][36]=0.0000;
OTU_table[7][37]=29.0000;
OTU_table[7][38]=97.0000;
OTU_table[7][39]=0.0000;
OTU_table[7][40]=0.0000;
OTU_table[7][41]=0.0000;
OTU_table[7][42]=114.0000;
OTU_table[7][43]=54.0000;
OTU_table[7][44]=44.0000;
OTU_table[7][45]=77.0000;
OTU_table[7][46]=62.0000;
OTU_table[7][47]=1.0000;
OTU_table[7][48]=0.0000;
OTU_table[7][49]=0.0000;
OTU_table[7][50]=64.0000;
OTU_table[7][51]=81.0000;
OTU_table[7][52]=0.0000;
OTU_table[7][53]=0.0000;
OTU_table[7][54]=52.0000;
OTU_table[7][55]=0.0000;
OTU_table[7][56]=17.0000;
OTU_table[7][57]=1308.0000;
OTU_table[7][58]=275.0000;
OTU_table[7][59]=337.0000;
OTU_table[7][60]=0.0000;
OTU_table[7][61]=61.0000;
OTU_table[7][62]=30.0000;
OTU_table[7][63]=845.0000;
OTU_table[7][64]=201.0000;
OTU_table[7][65]=8.0000;
OTU_table[7][66]=0.0000;
OTU_table[7][67]=5.0000;
OTU_table[7][68]=7.0000;
OTU_table[7][69]=28.0000;
OTU_table[7][70]=4.0000;
OTU_table[7][71]=59.0000;
OTU_table[7][72]=478.0000;
OTU_table[7][73]=0.0000;
OTU_table[7][74]=293.0000;
OTU_table[7][75]=25.0000;
OTU_table[7][76]=0.0000;
OTU_table[7][77]=19.0000;
OTU_table[7][78]=1.0000;
OTU_table[7][79]=0.0000;
OTU_table[7][80]=0.0000;
OTU_table[7][81]=64.0000;
OTU_table[7][82]=19.0000;
OTU_table[7][83]=114.0000;
OTU_table[7][84]=41.0000;
OTU_table[7][85]=0.0000;
OTU_table[7][86]=2.0000;
OTU_table[7][87]=36.0000;
OTU_table[7][88]=0.0000;
OTU_table[7][89]=0.0000;
OTU_table[7][90]=170.0000;
OTU_table[7][91]=3.0000;
OTU_table[7][92]=27.0000;
OTU_table[7][93]=26.0000;
OTU_table[7][94]=481.0000;
OTU_table[7][95]=237.0000;
OTU_table[7][96]=119.0000;
OTU_table[7][97]=15.0000;
OTU_table[7][98]=0.0000;
OTU_table[7][99]=19.0000;
OTU_table[7][100]=33.0000;
OTU_table[7][101]=25.0000;
OTU_table[7][102]=19.0000;
OTU_table[7][103]=183.0000;
OTU_table[7][104]=0.0000;
OTU_table[7][105]=16.0000;
OTU_table[7][106]=0.0000;
OTU_table[7][107]=192.0000;
OTU_table[7][108]=8.0000;
OTU_table[7][109]=0.0000;
OTU_table[7][110]=0.0000;
OTU_table[7][111]=7.0000;
OTU_table[7][112]=18.0000;
OTU_table[7][113]=26.0000;
OTU_table[7][114]=10.0000;
OTU_table[7][115]=25.0000;
OTU_table[7][116]=0.0000;
OTU_table[7][117]=0.0000;
OTU_table[7][118]=0.0000;
OTU_table[7][119]=21.0000;
OTU_table[7][120]=21.0000;
OTU_table[7][121]=0.0000;
OTU_table[7][122]=0.0000;
OTU_table[7][123]=17.0000;
OTU_table[7][124]=0.0000;
OTU_table[7][125]=0.0000;
OTU_table[7][126]=5.0000;
OTU_table[7][127]=3.0000;
OTU_table[7][128]=0.0000;
OTU_table[7][129]=36.0000;
OTU_table[7][130]=14.0000;
OTU_table[7][131]=0.0000;
OTU_table[7][132]=5.0000;
OTU_table[7][133]=0.0000;
OTU_table[7][134]=0.0000;
OTU_table[7][135]=12.0000;
OTU_table[7][136]=0.0000;
OTU_table[7][137]=12.0000;
OTU_table[7][138]=27.0000;
OTU_table[7][139]=0.0000;
OTU_table[7][140]=2.0000;
OTU_table[7][141]=10.0000;
OTU_table[7][142]=15.0000;
OTU_table[7][143]=95.0000;
OTU_table[7][144]=0.0000;
OTU_table[7][145]=0.0000;
OTU_table[7][146]=0.0000;
OTU_table[7][147]=39.0000;
OTU_table[7][148]=0.0000;
OTU_table[7][149]=31.0000;
OTU_table[7][150]=6.0000;
OTU_table[7][151]=0.0000;
OTU_table[7][152]=10.0000;
OTU_table[7][153]=0.0000;
OTU_table[7][154]=0.0000;
OTU_table[7][155]=0.0000;
OTU_table[7][156]=0.0000;
OTU_table[7][157]=27.0000;
OTU_table[7][158]=0.0000;
OTU_table[7][159]=5.0000;
OTU_table[7][160]=0.0000;
OTU_table[7][161]=0.0000;
OTU_table[7][162]=11.0000;
OTU_table[7][163]=28.0000;
OTU_table[7][164]=3.0000;
OTU_table[7][165]=4.0000;
OTU_table[7][166]=3.0000;
OTU_table[7][167]=2.0000;
OTU_table[7][168]=1.0000;
OTU_table[7][169]=120.0000;
OTU_table[7][170]=0.0000;
OTU_table[7][171]=13.0000;
OTU_table[7][172]=0.0000;
OTU_table[7][173]=0.0000;
OTU_table[7][174]=0.0000;
OTU_table[7][175]=0.0000;
OTU_table[7][176]=0.0000;
OTU_table[7][177]=75.0000;
OTU_table[7][178]=8.0000;
OTU_table[7][179]=0.0000;
OTU_table[7][180]=7.0000;
OTU_table[7][181]=0.0000;
OTU_table[7][182]=0.0000;
OTU_table[7][183]=0.0000;
OTU_table[7][184]=0.0000;
OTU_table[7][185]=0.0000;
OTU_table[7][186]=0.0000;
OTU_table[7][187]=9.0000;
OTU_table[7][188]=2.0000;
OTU_table[7][189]=0.0000;
OTU_table[7][190]=5.0000;
OTU_table[7][191]=0.0000;
OTU_table[7][192]=0.0000;
OTU_table[7][193]=1.0000;
OTU_table[7][194]=0.0000;
OTU_table[7][195]=15.0000;
OTU_table[7][196]=3.0000;
OTU_table[7][197]=0.0000;
OTU_table[7][198]=5.0000;
OTU_table[7][199]=0.0000;
OTU_table[7][200]=88.0000;
OTU_table[7][201]=5.0000;
OTU_table[7][202]=7.0000;
OTU_table[7][203]=10.0000;
OTU_table[7][204]=65.0000;
OTU_table[7][205]=6.0000;
OTU_table[7][206]=0.0000;
OTU_table[7][207]=4.0000;
OTU_table[7][208]=8.0000;
OTU_table[7][209]=0.0000;
OTU_table[7][210]=4.0000;
OTU_table[7][211]=0.0000;
OTU_table[7][212]=9.0000;
OTU_table[7][213]=4.0000;
OTU_table[7][214]=0.0000;
OTU_table[7][215]=0.0000;
OTU_table[7][216]=3.0000;
OTU_table[7][217]=0.0000;
OTU_table[7][218]=0.0000;
OTU_table[7][219]=0.0000;
OTU_table[7][220]=0.0000;
OTU_table[7][221]=3.0000;
OTU_table[7][222]=0.0000;
OTU_table[7][223]=16.0000;
OTU_table[7][224]=0.0000;
OTU_table[7][225]=0.0000;
OTU_table[7][226]=0.0000;
OTU_table[7][227]=5.0000;
OTU_table[7][228]=6.0000;
OTU_table[7][229]=0.0000;
OTU_table[7][230]=0.0000;
OTU_table[7][231]=4.0000;
OTU_table[7][232]=2.0000;
OTU_table[7][233]=0.0000;
OTU_table[7][234]=2.0000;
OTU_table[7][235]=0.0000;
OTU_table[7][236]=0.0000;
OTU_table[7][237]=12.0000;
OTU_table[7][238]=16.0000;
OTU_table[7][239]=0.0000;
OTU_table[7][240]=0.0000;
OTU_table[7][241]=0.0000;
OTU_table[7][242]=2.0000;
OTU_table[7][243]=0.0000;
OTU_table[7][244]=0.0000;
OTU_table[7][245]=0.0000;
OTU_table[7][246]=0.0000;
OTU_table[7][247]=4.0000;
OTU_table[7][248]=2.0000;
OTU_table[7][249]=5.0000;
OTU_table[7][250]=0.0000;
OTU_table[7][251]=0.0000;
OTU_table[7][252]=0.0000;
OTU_table[7][253]=0.0000;
OTU_table[7][254]=5.0000;
OTU_table[7][255]=3.0000;
OTU_table[7][256]=0.0000;
OTU_table[7][257]=4.0000;
OTU_table[7][258]=0.0000;
OTU_table[7][259]=0.0000;
OTU_table[7][260]=3.0000;
OTU_table[7][261]=0.0000;
OTU_table[7][262]=0.0000;
OTU_table[7][263]=0.0000;
OTU_table[7][264]=0.0000;
OTU_table[7][265]=190.0000;
OTU_table[7][266]=0.0000;
OTU_table[7][267]=3.0000;
OTU_table[7][268]=0.0000;
OTU_table[7][269]=7.0000;
OTU_table[7][270]=2.0000;
OTU_table[7][271]=0.0000;
OTU_table[7][272]=2.0000;
OTU_table[7][273]=0.0000;
OTU_table[7][274]=0.0000;
OTU_table[7][275]=0.0000;
OTU_table[7][276]=18.0000;
OTU_table[7][277]=0.0000;
OTU_table[7][278]=0.0000;
OTU_table[7][279]=4.0000;
OTU_table[7][280]=0.0000;
OTU_table[7][281]=3.0000;
OTU_table[7][282]=17.0000;
OTU_table[7][283]=0.0000;
OTU_table[7][284]=2.0000;
OTU_table[7][285]=0.0000;
OTU_table[7][286]=0.0000;
OTU_table[7][287]=0.0000;
OTU_table[7][288]=0.0000;
OTU_table[7][289]=3.0000;
OTU_table[7][290]=139.0000;
OTU_table[7][291]=2.0000;
OTU_table[7][292]=0.0000;
OTU_table[7][293]=4.0000;
OTU_table[7][294]=0.0000;
OTU_table[7][295]=0.0000;
OTU_table[7][296]=0.0000;
OTU_table[7][297]=0.0000;
OTU_table[7][298]=0.0000;
OTU_table[7][299]=0.0000;
OTU_table[7][300]=0.0000;
OTU_table[7][301]=0.0000;
OTU_table[7][302]=7.0000;
OTU_table[7][303]=2.0000;
OTU_table[7][304]=0.0000;
OTU_table[7][305]=0.0000;
OTU_table[7][306]=0.0000;
OTU_table[7][307]=0.0000;
OTU_table[7][308]=2.0000;
OTU_table[7][309]=5.0000;
OTU_table[7][310]=0.0000;
OTU_table[7][311]=0.0000;
OTU_table[7][312]=7.0000;
OTU_table[7][313]=0.0000;
OTU_table[7][314]=0.0000;
OTU_table[7][315]=0.0000;
OTU_table[7][316]=0.0000;
OTU_table[7][317]=0.0000;
OTU_table[7][318]=5.0000;
OTU_table[7][319]=0.0000;
OTU_table[7][320]=0.0000;
OTU_table[7][321]=0.0000;
OTU_table[7][322]=0.0000;
OTU_table[7][323]=0.0000;
OTU_table[7][324]=2.0000;
OTU_table[7][325]=0.0000;
OTU_table[7][326]=0.0000;
OTU_table[7][327]=0.0000;
OTU_table[7][328]=2.0000;
OTU_table[7][329]=0.0000;
OTU_table[7][330]=0.0000;
OTU_table[7][331]=2.0000;
OTU_table[7][332]=7.0000;
OTU_table[7][333]=0.0000;
OTU_table[7][334]=0.0000;
OTU_table[7][335]=0.0000;
OTU_table[7][336]=0.0000;
OTU_table[7][337]=4.0000;
OTU_table[7][338]=0.0000;
OTU_table[7][339]=4.0000;
OTU_table[7][340]=2.0000;
OTU_table[7][341]=0.0000;
OTU_table[7][342]=0.0000;
OTU_table[7][343]=0.0000;
OTU_table[7][344]=0.0000;
OTU_table[7][345]=0.0000;
OTU_table[7][346]=0.0000;
OTU_table[7][347]=0.0000;
OTU_table[7][348]=0.0000;
OTU_table[7][349]=0.0000;
OTU_table[7][350]=0.0000;
OTU_table[7][351]=1.0000;
OTU_table[7][352]=0.0000;
OTU_table[7][353]=0.0000;
OTU_table[7][354]=0.0000;
OTU_table[7][355]=0.0000;
OTU_table[7][356]=0.0000;
OTU_table[7][357]=0.0000;
OTU_table[7][358]=0.0000;
OTU_table[7][359]=0.0000;
OTU_table[7][360]=0.0000;
OTU_table[7][361]=0.0000;
OTU_table[7][362]=0.0000;
OTU_table[7][363]=0.0000;
OTU_table[7][364]=0.0000;
OTU_table[7][365]=0.0000;
OTU_table[7][366]=0.0000;
OTU_table[7][367]=0.0000;
OTU_table[7][368]=0.0000;
OTU_table[7][369]=0.0000;
OTU_table[7][370]=0.0000;
OTU_table[7][371]=0.0000;
OTU_table[7][372]=0.0000;
OTU_table[7][373]=0.0000;
OTU_table[7][374]=0.0000;
OTU_table[7][375]=0.0000;
OTU_table[7][376]=2.0000;
OTU_table[7][377]=7.0000;
OTU_table[7][378]=2.0000;
OTU_table[7][379]=3.0000;
OTU_table[7][380]=0.0000;
OTU_table[7][381]=0.0000;
OTU_table[7][382]=0.0000;
OTU_table[7][383]=0.0000;
OTU_table[7][384]=2.0000;
OTU_table[7][385]=0.0000;
OTU_table[7][386]=0.0000;
OTU_table[7][387]=4.0000;
OTU_table[7][388]=0.0000;
OTU_table[7][389]=0.0000;
OTU_table[7][390]=0.0000;
OTU_table[7][391]=0.0000;
OTU_table[7][392]=0.0000;
OTU_table[7][393]=0.0000;
OTU_table[7][394]=0.0000;
OTU_table[7][395]=3.0000;
OTU_table[7][396]=0.0000;
OTU_table[7][397]=0.0000;
OTU_table[7][398]=0.0000;
OTU_table[7][399]=0.0000;
OTU_table[7][400]=0.0000;
OTU_table[7][401]=0.0000;
OTU_table[7][402]=0.0000;
OTU_table[7][403]=0.0000;
OTU_table[7][404]=0.0000;
OTU_table[7][405]=2.0000;
OTU_table[7][406]=0.0000;
OTU_table[7][407]=0.0000;
OTU_table[7][408]=0.0000;
OTU_table[7][409]=0.0000;
OTU_table[7][410]=0.0000;
OTU_table[7][411]=4.0000;
OTU_table[7][412]=0.0000;
OTU_table[7][413]=5.0000;
OTU_table[7][414]=0.0000;
OTU_table[7][415]=0.0000;
OTU_table[7][416]=2.0000;
OTU_table[7][417]=0.0000;
OTU_table[7][418]=0.0000;
OTU_table[7][419]=0.0000;
OTU_table[7][420]=0.0000;
OTU_table[7][421]=0.0000;
OTU_table[7][422]=0.0000;
OTU_table[7][423]=0.0000;
OTU_table[7][424]=0.0000;
OTU_table[7][425]=0.0000;
OTU_table[7][426]=0.0000;
OTU_table[7][427]=2.0000;
OTU_table[7][428]=2.0000;
OTU_table[7][429]=0.0000;
OTU_table[7][430]=0.0000;
OTU_table[7][431]=2.0000;
OTU_table[7][432]=0.0000;
OTU_table[7][433]=0.0000;
OTU_table[7][434]=0.0000;
OTU_table[7][435]=0.0000;
OTU_table[7][436]=0.0000;
OTU_table[7][437]=2.0000;
OTU_table[7][438]=6.0000;
OTU_table[7][439]=0.0000;
OTU_table[7][440]=0.0000;
OTU_table[7][441]=0.0000;
OTU_table[7][442]=2.0000;
OTU_table[7][443]=0.0000;
OTU_table[7][444]=0.0000;
OTU_table[7][445]=0.0000;
OTU_table[7][446]=0.0000;
OTU_table[7][447]=0.0000;
OTU_table[7][448]=0.0000;
OTU_table[7][449]=2.0000;
OTU_table[7][450]=0.0000;
OTU_table[7][451]=0.0000;
OTU_table[7][452]=0.0000;
OTU_table[7][453]=0.0000;
OTU_table[7][454]=0.0000;
OTU_table[7][455]=0.0000;
OTU_table[7][456]=0.0000;
OTU_table[7][457]=0.0000;
OTU_table[7][458]=0.0000;
OTU_table[7][459]=3.0000;
OTU_table[7][460]=2.0000;
OTU_table[7][461]=0.0000;
OTU_table[7][462]=5.0000;
OTU_table[7][463]=0.0000;
OTU_table[7][464]=0.0000;
OTU_table[7][465]=0.0000;
OTU_table[7][466]=0.0000;
OTU_table[7][467]=0.0000;
OTU_table[7][468]=0.0000;
OTU_table[7][469]=0.0000;
OTU_table[7][470]=0.0000;
OTU_table[7][471]=0.0000;
OTU_table[7][472]=3.0000;
OTU_table[7][473]=0.0000;
OTU_table[7][474]=0.0000;
OTU_table[7][475]=0.0000;
OTU_table[7][476]=0.0000;
OTU_table[7][477]=0.0000;
OTU_table[7][478]=0.0000;
OTU_table[7][479]=3.0000;
OTU_table[7][480]=1.0000;
OTU_table[7][481]=0.0000;
OTU_table[7][482]=0.0000;
OTU_table[7][483]=1.0000;
OTU_table[7][484]=2.0000;
OTU_table[7][485]=0.0000;
OTU_table[7][486]=3.0000;
OTU_table[7][487]=0.0000;
OTU_table[7][488]=0.0000;
OTU_table[7][489]=0.0000;
OTU_table[7][490]=0.0000;
OTU_table[7][491]=2.0000;
OTU_table[7][492]=0.0000;
OTU_table[7][493]=0.0000;
OTU_table[7][494]=0.0000;
OTU_table[7][495]=0.0000;
OTU_table[7][496]=0.0000;
OTU_table[7][497]=0.0000;
OTU_table[7][498]=0.0000;
OTU_table[7][499]=2.0000;
OTU_table[7][500]=0.0000;
OTU_table[7][501]=0.0000;
OTU_table[7][502]=0.0000;
OTU_table[7][503]=0.0000;
OTU_table[7][504]=0.0000;
OTU_table[7][505]=0.0000;
OTU_table[7][506]=0.0000;
OTU_table[7][507]=0.0000;
OTU_table[7][508]=0.0000;
OTU_table[7][509]=0.0000;
OTU_table[7][510]=0.0000;
OTU_table[7][511]=0.0000;
OTU_table[7][512]=0.0000;
OTU_table[7][513]=2.0000;
OTU_table[7][514]=0.0000;
OTU_table[7][515]=0.0000;
OTU_table[7][516]=0.0000;
OTU_table[7][517]=0.0000;
OTU_table[7][518]=0.0000;
OTU_table[7][519]=0.0000;
OTU_table[7][520]=0.0000;
OTU_table[7][521]=1.0000;
OTU_table[7][522]=0.0000;
OTU_table[7][523]=0.0000;
OTU_table[7][524]=0.0000;
OTU_table[7][525]=2.0000;
OTU_table[7][526]=0.0000;
OTU_table[7][527]=0.0000;
OTU_table[7][528]=0.0000;
OTU_table[7][529]=0.0000;
OTU_table[7][530]=0.0000;
OTU_table[7][531]=0.0000;
OTU_table[7][532]=0.0000;
OTU_table[7][533]=0.0000;
OTU_table[7][534]=0.0000;
OTU_table[7][535]=0.0000;
OTU_table[7][536]=0.0000;
OTU_table[7][537]=2.0000;
OTU_table[7][538]=0.0000;
OTU_table[7][539]=0.0000;
OTU_table[7][540]=2.0000;
OTU_table[7][541]=0.0000;
OTU_table[7][542]=3.0000;
OTU_table[7][543]=2.0000;
OTU_table[7][544]=0.0000;
OTU_table[7][545]=2.0000;
OTU_table[7][546]=0.0000;
OTU_table[7][547]=2.0000;
OTU_table[7][548]=0.0000;
OTU_table[7][549]=0.0000;
OTU_table[7][550]=0.0000;
OTU_table[7][551]=0.0000;
OTU_table[7][552]=0.0000;
OTU_table[7][553]=0.0000;
OTU_table[7][554]=3.0000;
OTU_table[7][555]=2.0000;
OTU_table[7][556]=3.0000;
OTU_table[7][557]=0.0000;
OTU_table[7][558]=0.0000;
OTU_table[7][559]=0.0000;
OTU_table[7][560]=0.0000;
OTU_table[7][561]=7.0000;
OTU_table[7][562]=0.0000;
OTU_table[7][563]=0.0000;
OTU_table[7][564]=0.0000;
OTU_table[7][565]=0.0000;
OTU_table[7][566]=0.0000;
OTU_table[7][567]=0.0000;
OTU_table[7][568]=0.0000;
OTU_table[7][569]=0.0000;
OTU_table[7][570]=0.0000;
OTU_table[7][571]=5.0000;
OTU_table[7][572]=0.0000;
OTU_table[7][573]=0.0000;
OTU_table[7][574]=2.0000;
OTU_table[7][575]=0.0000;
OTU_table[7][576]=0.0000;
OTU_table[7][577]=0.0000;
OTU_table[7][578]=4.0000;
OTU_table[7][579]=0.0000;
OTU_table[7][580]=0.0000;
OTU_table[7][581]=2.0000;
OTU_table[7][582]=0.0000;
OTU_table[7][583]=0.0000;
OTU_table[7][584]=0.0000;
OTU_table[7][585]=0.0000;
OTU_table[7][586]=0.0000;
OTU_table[7][587]=1.0000;
OTU_table[7][588]=0.0000;
OTU_table[7][589]=0.0000;
OTU_table[7][590]=0.0000;
OTU_table[7][591]=0.0000;
OTU_table[7][592]=0.0000;
OTU_table[7][593]=0.0000;
OTU_table[7][594]=0.0000;
OTU_table[7][595]=5.0000;
OTU_table[7][596]=0.0000;
OTU_table[7][597]=0.0000;
OTU_table[7][598]=0.0000;
OTU_table[7][599]=0.0000;
OTU_table[7][600]=0.0000;
OTU_table[7][601]=0.0000;
OTU_table[7][602]=0.0000;
OTU_table[7][603]=0.0000;
OTU_table[7][604]=0.0000;
OTU_table[7][605]=0.0000;
OTU_table[7][606]=0.0000;
OTU_table[7][607]=0.0000;
OTU_table[7][608]=0.0000;
OTU_table[7][609]=0.0000;
OTU_table[7][610]=0.0000;
OTU_table[7][611]=0.0000;
OTU_table[7][612]=0.0000;
OTU_table[7][613]=0.0000;
OTU_table[7][614]=0.0000;
OTU_table[7][615]=0.0000;
OTU_table[7][616]=0.0000;
OTU_table[7][617]=0.0000;
OTU_table[7][618]=0.0000;
OTU_table[7][619]=0.0000;
OTU_table[7][620]=0.0000;
OTU_table[7][621]=0.0000;
OTU_table[7][622]=0.0000;
OTU_table[7][623]=0.0000;
OTU_table[7][624]=0.0000;
OTU_table[7][625]=0.0000;
OTU_table[7][626]=0.0000;
OTU_table[7][627]=0.0000;
OTU_table[7][628]=0.0000;
OTU_table[7][629]=0.0000;
OTU_table[7][630]=0.0000;
OTU_table[7][631]=0.0000;
OTU_table[7][632]=0.0000;
OTU_table[7][633]=0.0000;
OTU_table[7][634]=0.0000;
OTU_table[7][635]=0.0000;
OTU_table[7][636]=0.0000;
OTU_table[7][637]=0.0000;
OTU_table[7][638]=0.0000;
OTU_table[7][639]=0.0000;
OTU_table[7][640]=8.0000;
OTU_table[7][641]=0.0000;
OTU_table[7][642]=2.0000;
OTU_table[7][643]=0.0000;
OTU_table[7][644]=0.0000;
OTU_table[7][645]=0.0000;
OTU_table[7][646]=0.0000;
OTU_table[7][647]=0.0000;
OTU_table[7][648]=0.0000;
OTU_table[7][649]=0.0000;
OTU_table[7][650]=0.0000;
OTU_table[7][651]=0.0000;
OTU_table[7][652]=0.0000;
OTU_table[7][653]=1.0000;
OTU_table[7][654]=0.0000;
OTU_table[7][655]=0.0000;
OTU_table[7][656]=3.0000;
OTU_table[7][657]=0.0000;
OTU_table[7][658]=0.0000;
OTU_table[7][659]=0.0000;
OTU_table[7][660]=0.0000;
OTU_table[7][661]=0.0000;
OTU_table[7][662]=0.0000;
OTU_table[7][663]=0.0000;
OTU_table[7][664]=0.0000;
OTU_table[7][665]=0.0000;
OTU_table[7][666]=0.0000;
OTU_table[7][667]=2.0000;
OTU_table[7][668]=0.0000;
OTU_table[7][669]=0.0000;
OTU_table[7][670]=0.0000;
OTU_table[7][671]=0.0000;
OTU_table[7][672]=6.0000;
OTU_table[7][673]=0.0000;
OTU_table[7][674]=0.0000;
OTU_table[7][675]=0.0000;
OTU_table[7][676]=0.0000;
OTU_table[7][677]=0.0000;
OTU_table[7][678]=2.0000;
OTU_table[7][679]=0.0000;
OTU_table[7][680]=0.0000;
OTU_table[7][681]=0.0000;
OTU_table[7][682]=2.0000;
OTU_table[7][683]=0.0000;
OTU_table[7][684]=2.0000;
OTU_table[7][685]=0.0000;
OTU_table[7][686]=0.0000;
OTU_table[7][687]=0.0000;
OTU_table[7][688]=1.0000;
OTU_table[7][689]=0.0000;
OTU_table[7][690]=0.0000;
OTU_table[7][691]=0.0000;
OTU_table[7][692]=0.0000;
OTU_table[7][693]=0.0000;
OTU_table[7][694]=0.0000;
OTU_table[7][695]=0.0000;
OTU_table[7][696]=0.0000;
OTU_table[7][697]=0.0000;
OTU_table[7][698]=31.0000;
OTU_table[7][699]=0.0000;
OTU_table[7][700]=0.0000;
OTU_table[7][701]=0.0000;
OTU_table[7][702]=0.0000;
OTU_table[7][703]=0.0000;
OTU_table[7][704]=0.0000;
OTU_table[7][705]=0.0000;
OTU_table[7][706]=2.0000;
OTU_table[7][707]=0.0000;
OTU_table[7][708]=0.0000;
OTU_table[7][709]=6.0000;
OTU_table[7][710]=0.0000;
OTU_table[7][711]=0.0000;
OTU_table[7][712]=0.0000;
OTU_table[7][713]=0.0000;
OTU_table[7][714]=0.0000;
OTU_table[7][715]=0.0000;
OTU_table[7][716]=0.0000;
OTU_table[7][717]=0.0000;
OTU_table[7][718]=3.0000;
OTU_table[7][719]=0.0000;
OTU_table[7][720]=0.0000;
OTU_table[7][721]=0.0000;
OTU_table[7][722]=0.0000;
OTU_table[7][723]=0.0000;
OTU_table[7][724]=0.0000;
OTU_table[7][725]=0.0000;
OTU_table[7][726]=0.0000;
OTU_table[7][727]=0.0000;
OTU_table[7][728]=0.0000;
OTU_table[7][729]=0.0000;
OTU_table[7][730]=0.0000;
OTU_table[7][731]=2.0000;
OTU_table[7][732]=0.0000;
OTU_table[7][733]=0.0000;
OTU_table[7][734]=0.0000;
OTU_table[7][735]=0.0000;
OTU_table[7][736]=0.0000;
OTU_table[7][737]=0.0000;
OTU_table[7][738]=0.0000;
OTU_table[7][739]=0.0000;
OTU_table[7][740]=2.0000;
OTU_table[7][741]=0.0000;
OTU_table[7][742]=0.0000;
OTU_table[7][743]=0.0000;
OTU_table[7][744]=0.0000;
OTU_table[7][745]=0.0000;
OTU_table[7][746]=0.0000;
OTU_table[7][747]=0.0000;
OTU_table[7][748]=0.0000;
OTU_table[7][749]=0.0000;
OTU_table[7][750]=4.0000;
OTU_table[7][751]=0.0000;
OTU_table[7][752]=0.0000;
OTU_table[7][753]=0.0000;
OTU_table[7][754]=0.0000;
OTU_table[7][755]=0.0000;
OTU_table[7][756]=0.0000;
OTU_table[7][757]=0.0000;
OTU_table[7][758]=0.0000;
OTU_table[7][759]=0.0000;
OTU_table[7][760]=0.0000;
OTU_table[7][761]=0.0000;
OTU_table[7][762]=0.0000;
OTU_table[7][763]=0.0000;
OTU_table[7][764]=0.0000;
OTU_table[7][765]=1.0000;
OTU_table[7][766]=0.0000;
OTU_table[7][767]=0.0000;
OTU_table[7][768]=0.0000;
OTU_table[7][769]=0.0000;
OTU_table[7][770]=2.0000;
OTU_table[7][771]=2.0000;
OTU_table[7][772]=0.0000;
OTU_table[7][773]=0.0000;
OTU_table[7][774]=0.0000;
OTU_table[7][775]=0.0000;
OTU_table[7][776]=0.0000;
OTU_table[7][777]=0.0000;
OTU_table[7][778]=0.0000;
OTU_table[7][779]=0.0000;
OTU_table[7][780]=0.0000;
OTU_table[7][781]=0.0000;
OTU_table[7][782]=0.0000;
OTU_table[7][783]=0.0000;
OTU_table[7][784]=0.0000;
OTU_table[7][785]=0.0000;
OTU_table[7][786]=0.0000;
OTU_table[7][787]=5.0000;
OTU_table[7][788]=0.0000;
OTU_table[7][789]=2.0000;
OTU_table[7][790]=0.0000;
OTU_table[7][791]=0.0000;
OTU_table[7][792]=0.0000;
OTU_table[7][793]=0.0000;
OTU_table[7][794]=0.0000;
OTU_table[7][795]=0.0000;
OTU_table[7][796]=0.0000;
OTU_table[7][797]=0.0000;
OTU_table[7][798]=0.0000;
OTU_table[7][799]=0.0000;
OTU_table[7][800]=0.0000;
OTU_table[7][801]=0.0000;
OTU_table[7][802]=0.0000;
OTU_table[7][803]=0.0000;
OTU_table[7][804]=0.0000;
OTU_table[7][805]=0.0000;
OTU_table[7][806]=0.0000;
OTU_table[7][807]=5.0000;
OTU_table[7][808]=0.0000;
OTU_table[7][809]=0.0000;
OTU_table[7][810]=0.0000;
OTU_table[7][811]=0.0000;
OTU_table[7][812]=0.0000;
OTU_table[7][813]=0.0000;
OTU_table[7][814]=0.0000;
OTU_table[7][815]=0.0000;
OTU_table[7][816]=0.0000;
OTU_table[7][817]=0.0000;
OTU_table[7][818]=0.0000;
OTU_table[7][819]=0.0000;
OTU_table[7][820]=0.0000;
OTU_table[7][821]=0.0000;
OTU_table[7][822]=0.0000;
OTU_table[7][823]=0.0000;
OTU_table[7][824]=0.0000;
OTU_table[7][825]=0.0000;
OTU_table[7][826]=0.0000;
OTU_table[7][827]=0.0000;
OTU_table[7][828]=0.0000;
OTU_table[7][829]=0.0000;
OTU_table[7][830]=0.0000;
OTU_table[7][831]=0.0000;
OTU_table[7][832]=0.0000;
OTU_table[7][833]=0.0000;
OTU_table[7][834]=2.0000;
OTU_table[7][835]=0.0000;
OTU_table[7][836]=0.0000;
OTU_table[7][837]=0.0000;
OTU_table[7][838]=0.0000;
OTU_table[7][839]=0.0000;
OTU_table[7][840]=0.0000;
OTU_table[7][841]=0.0000;
OTU_table[7][842]=0.0000;
OTU_table[7][843]=0.0000;
OTU_table[7][844]=0.0000;
OTU_table[7][845]=0.0000;
OTU_table[7][846]=0.0000;
OTU_table[7][847]=0.0000;
OTU_table[7][848]=0.0000;
OTU_table[7][849]=0.0000;
OTU_table[7][850]=0.0000;
OTU_table[7][851]=0.0000;
OTU_table[7][852]=2.0000;
OTU_table[7][853]=0.0000;
OTU_table[7][854]=0.0000;
OTU_table[7][855]=4.0000;
OTU_table[7][856]=0.0000;
OTU_table[7][857]=0.0000;
OTU_table[7][858]=0.0000;
OTU_table[7][859]=0.0000;
OTU_table[7][860]=0.0000;
OTU_table[7][861]=0.0000;
OTU_table[7][862]=0.0000;
OTU_table[7][863]=0.0000;
OTU_table[7][864]=0.0000;
OTU_table[7][865]=0.0000;
OTU_table[7][866]=0.0000;
OTU_table[7][867]=0.0000;
OTU_table[7][868]=0.0000;
OTU_table[7][869]=0.0000;
OTU_table[7][870]=0.0000;
OTU_table[7][871]=0.0000;
OTU_table[7][872]=0.0000;
OTU_table[7][873]=0.0000;
OTU_table[7][874]=0.0000;
OTU_table[7][875]=0.0000;
OTU_table[7][876]=0.0000;
OTU_table[7][877]=0.0000;
OTU_table[7][878]=0.0000;
OTU_table[7][879]=0.0000;
OTU_table[7][880]=0.0000;
OTU_table[7][881]=0.0000;
OTU_table[7][882]=0.0000;
OTU_table[7][883]=0.0000;
OTU_table[7][884]=0.0000;
OTU_table[7][885]=0.0000;
OTU_table[7][886]=0.0000;
OTU_table[7][887]=0.0000;
OTU_table[7][888]=0.0000;
OTU_table[7][889]=0.0000;
OTU_table[7][890]=0.0000;
OTU_table[7][891]=0.0000;
OTU_table[7][892]=0.0000;
OTU_table[7][893]=0.0000;
OTU_table[7][894]=0.0000;
OTU_table[7][895]=0.0000;
OTU_table[7][896]=0.0000;
OTU_table[7][897]=0.0000;
OTU_table[7][898]=0.0000;
OTU_table[7][899]=0.0000;
OTU_table[7][900]=0.0000;
OTU_table[7][901]=0.0000;
OTU_table[7][902]=0.0000;
OTU_table[7][903]=0.0000;
OTU_table[7][904]=0.0000;
OTU_table[7][905]=0.0000;
OTU_table[7][906]=0.0000;
OTU_table[7][907]=0.0000;
OTU_table[7][908]=0.0000;
OTU_table[7][909]=4.0000;
OTU_table[7][910]=0.0000;
OTU_table[7][911]=0.0000;
OTU_table[7][912]=0.0000;
OTU_table[7][913]=0.0000;
OTU_table[7][914]=0.0000;
OTU_table[7][915]=0.0000;
OTU_table[7][916]=0.0000;
OTU_table[7][917]=0.0000;
OTU_table[7][918]=0.0000;
OTU_table[7][919]=0.0000;
OTU_table[7][920]=0.0000;
OTU_table[7][921]=0.0000;
OTU_table[7][922]=0.0000;
OTU_table[7][923]=0.0000;
OTU_table[7][924]=0.0000;
OTU_table[7][925]=1.0000;
OTU_table[7][926]=0.0000;
OTU_table[7][927]=0.0000;
OTU_table[7][928]=0.0000;
OTU_table[7][929]=0.0000;
OTU_table[7][930]=0.0000;
OTU_table[7][931]=0.0000;
OTU_table[7][932]=0.0000;
OTU_table[7][933]=0.0000;
OTU_table[7][934]=0.0000;
OTU_table[7][935]=0.0000;
OTU_table[7][936]=0.0000;
OTU_table[7][937]=0.0000;
OTU_table[7][938]=0.0000;
OTU_table[7][939]=0.0000;
OTU_table[7][940]=0.0000;
OTU_table[7][941]=0.0000;
OTU_table[7][942]=0.0000;
OTU_table[7][943]=0.0000;
OTU_table[7][944]=0.0000;
OTU_table[7][945]=2.0000;
OTU_table[7][946]=0.0000;
OTU_table[7][947]=0.0000;
OTU_table[7][948]=0.0000;
OTU_table[7][949]=0.0000;
OTU_table[7][950]=0.0000;
OTU_table[7][951]=0.0000;
OTU_table[7][952]=0.0000;
OTU_table[7][953]=0.0000;
OTU_table[7][954]=0.0000;
OTU_table[7][955]=0.0000;
OTU_table[7][956]=0.0000;
OTU_table[7][957]=0.0000;
OTU_table[7][958]=0.0000;
OTU_table[7][959]=0.0000;
OTU_table[7][960]=0.0000;
OTU_table[7][961]=4.0000;
OTU_table[7][962]=0.0000;
OTU_table[7][963]=0.0000;
OTU_table[7][964]=0.0000;
OTU_table[7][965]=0.0000;
OTU_table[7][966]=0.0000;
OTU_table[7][967]=0.0000;
OTU_table[7][968]=0.0000;
OTU_table[7][969]=0.0000;
OTU_table[7][970]=0.0000;
OTU_table[7][971]=0.0000;
OTU_table[7][972]=0.0000;
OTU_table[7][973]=5.0000;
OTU_table[7][974]=0.0000;
OTU_table[7][975]=0.0000;
OTU_table[7][976]=0.0000;
OTU_table[7][977]=0.0000;
OTU_table[7][978]=0.0000;
OTU_table[7][979]=0.0000;
OTU_table[7][980]=0.0000;
OTU_table[7][981]=0.0000;
OTU_table[7][982]=0.0000;
OTU_table[7][983]=0.0000;
OTU_table[7][984]=0.0000;
OTU_table[7][985]=0.0000;
OTU_table[7][986]=4.0000;
OTU_table[7][987]=0.0000;
OTU_table[7][988]=0.0000;
OTU_table[7][989]=3.0000;
OTU_table[7][990]=5.0000;
OTU_table[7][991]=0.0000;
OTU_table[7][992]=0.0000;
OTU_table[7][993]=0.0000;
OTU_table[7][994]=0.0000;
OTU_table[7][995]=0.0000;
OTU_table[7][996]=0.0000;
OTU_table[7][997]=0.0000;
OTU_table[7][998]=0.0000;
OTU_table[7][999]=0.0000;
OTU_table[7][1000]=0.0000;
OTU_table[7][1001]=0.0000;
OTU_table[7][1002]=0.0000;
OTU_table[7][1003]=0.0000;
OTU_table[7][1004]=0.0000;
OTU_table[7][1005]=0.0000;
OTU_table[7][1006]=0.0000;
OTU_table[7][1007]=0.0000;
OTU_table[7][1008]=0.0000;
OTU_table[7][1009]=0.0000;
OTU_table[7][1010]=0.0000;
OTU_table[7][1011]=0.0000;
OTU_table[7][1012]=0.0000;
OTU_table[7][1013]=0.0000;
OTU_table[7][1014]=0.0000;
OTU_table[7][1015]=0.0000;
OTU_table[7][1016]=0.0000;
OTU_table[7][1017]=0.0000;
OTU_table[7][1018]=0.0000;
OTU_table[7][1019]=0.0000;
OTU_table[7][1020]=0.0000;
OTU_table[7][1021]=0.0000;
OTU_table[7][1022]=0.0000;
OTU_table[7][1023]=0.0000;
OTU_table[7][1024]=0.0000;
OTU_table[7][1025]=0.0000;
OTU_table[7][1026]=0.0000;
OTU_table[7][1027]=0.0000;
OTU_table[7][1028]=0.0000;
OTU_table[7][1029]=0.0000;
OTU_table[7][1030]=0.0000;
OTU_table[7][1031]=0.0000;
OTU_table[7][1032]=0.0000;
OTU_table[7][1033]=0.0000;
OTU_table[7][1034]=0.0000;
OTU_table[7][1035]=0.0000;
OTU_table[7][1036]=0.0000;
OTU_table[7][1037]=0.0000;
OTU_table[7][1038]=0.0000;
OTU_table[7][1039]=0.0000;
OTU_table[7][1040]=0.0000;
OTU_table[7][1041]=0.0000;
OTU_table[7][1042]=0.0000;
OTU_table[7][1043]=0.0000;
OTU_table[7][1044]=0.0000;
OTU_table[7][1045]=0.0000;
OTU_table[7][1046]=0.0000;
OTU_table[7][1047]=0.0000;
OTU_table[7][1048]=0.0000;
OTU_table[7][1049]=0.0000;
OTU_table[7][1050]=0.0000;
OTU_table[7][1051]=0.0000;
OTU_table[7][1052]=6.0000;
OTU_table[7][1053]=0.0000;
OTU_table[7][1054]=0.0000;
OTU_table[7][1055]=2.0000;
OTU_table[7][1056]=0.0000;
OTU_table[7][1057]=0.0000;
OTU_table[7][1058]=0.0000;
OTU_table[7][1059]=0.0000;
OTU_table[7][1060]=0.0000;
OTU_table[7][1061]=0.0000;
OTU_table[7][1062]=0.0000;
OTU_table[7][1063]=0.0000;
OTU_table[7][1064]=0.0000;
OTU_table[7][1065]=0.0000;
OTU_table[7][1066]=0.0000;
OTU_table[7][1067]=0.0000;
OTU_table[7][1068]=0.0000;
OTU_table[7][1069]=0.0000;
OTU_table[7][1070]=0.0000;
OTU_table[7][1071]=0.0000;
OTU_table[7][1072]=0.0000;
OTU_table[7][1073]=0.0000;
OTU_table[7][1074]=0.0000;
OTU_table[7][1075]=0.0000;
OTU_table[7][1076]=0.0000;
OTU_table[7][1077]=0.0000;
OTU_table[7][1078]=0.0000;
OTU_table[7][1079]=0.0000;
OTU_table[7][1080]=0.0000;
OTU_table[7][1081]=0.0000;
OTU_table[7][1082]=0.0000;
OTU_table[7][1083]=0.0000;
OTU_table[7][1084]=0.0000;
OTU_table[7][1085]=0.0000;
OTU_table[7][1086]=0.0000;
OTU_table[7][1087]=0.0000;
OTU_table[7][1088]=0.0000;
OTU_table[7][1089]=0.0000;
OTU_table[7][1090]=0.0000;
OTU_table[7][1091]=0.0000;
OTU_table[7][1092]=0.0000;
OTU_table[7][1093]=0.0000;
OTU_table[7][1094]=0.0000;
OTU_table[7][1095]=0.0000;
OTU_table[7][1096]=0.0000;
OTU_table[7][1097]=0.0000;
OTU_table[7][1098]=0.0000;
OTU_table[7][1099]=0.0000;
OTU_table[7][1100]=0.0000;
OTU_table[7][1101]=0.0000;
OTU_table[7][1102]=0.0000;
OTU_table[7][1103]=0.0000;
OTU_table[7][1104]=0.0000;
OTU_table[7][1105]=0.0000;
OTU_table[7][1106]=0.0000;
OTU_table[7][1107]=0.0000;
OTU_table[7][1108]=0.0000;
OTU_table[7][1109]=0.0000;
OTU_table[7][1110]=0.0000;
OTU_table[7][1111]=0.0000;
OTU_table[7][1112]=0.0000;
OTU_table[7][1113]=0.0000;
OTU_table[7][1114]=0.0000;
OTU_table[7][1115]=0.0000;
OTU_table[7][1116]=0.0000;
OTU_table[7][1117]=0.0000;
OTU_table[7][1118]=0.0000;
OTU_table[7][1119]=0.0000;
OTU_table[7][1120]=0.0000;
OTU_table[7][1121]=4.0000;
OTU_table[7][1122]=0.0000;
OTU_table[7][1123]=0.0000;
OTU_table[7][1124]=0.0000;
OTU_table[7][1125]=0.0000;
OTU_table[7][1126]=0.0000;
OTU_table[7][1127]=0.0000;
OTU_table[7][1128]=0.0000;
OTU_table[7][1129]=0.0000;
OTU_table[7][1130]=0.0000;
OTU_table[7][1131]=0.0000;
OTU_table[7][1132]=0.0000;
OTU_table[7][1133]=0.0000;
OTU_table[7][1134]=0.0000;
OTU_table[7][1135]=0.0000;
OTU_table[7][1136]=0.0000;
OTU_table[7][1137]=0.0000;
OTU_table[7][1138]=0.0000;
OTU_table[7][1139]=0.0000;
OTU_table[7][1140]=0.0000;
OTU_table[7][1141]=0.0000;
OTU_table[7][1142]=0.0000;
OTU_table[7][1143]=0.0000;
OTU_table[7][1144]=0.0000;
OTU_table[7][1145]=0.0000;
OTU_table[7][1146]=0.0000;
OTU_table[7][1147]=0.0000;
OTU_table[7][1148]=0.0000;
OTU_table[7][1149]=0.0000;
OTU_table[7][1150]=0.0000;
OTU_table[7][1151]=2.0000;
OTU_table[7][1152]=0.0000;
OTU_table[7][1153]=0.0000;
OTU_table[7][1154]=0.0000;
OTU_table[7][1155]=0.0000;
OTU_table[7][1156]=0.0000;
OTU_table[7][1157]=0.0000;
OTU_table[7][1158]=0.0000;
OTU_table[7][1159]=0.0000;
OTU_table[7][1160]=0.0000;
OTU_table[7][1161]=0.0000;
OTU_table[7][1162]=0.0000;
OTU_table[7][1163]=0.0000;
OTU_table[7][1164]=0.0000;
OTU_table[7][1165]=0.0000;
OTU_table[7][1166]=0.0000;
OTU_table[7][1167]=0.0000;
OTU_table[7][1168]=0.0000;
OTU_table[7][1169]=0.0000;
OTU_table[7][1170]=0.0000;
OTU_table[7][1171]=0.0000;
OTU_table[7][1172]=0.0000;
OTU_table[7][1173]=0.0000;
OTU_table[7][1174]=0.0000;
OTU_table[7][1175]=0.0000;
OTU_table[7][1176]=0.0000;
OTU_table[7][1177]=0.0000;
OTU_table[7][1178]=0.0000;
OTU_table[7][1179]=0.0000;
OTU_table[7][1180]=0.0000;
OTU_table[7][1181]=0.0000;
OTU_table[7][1182]=0.0000;
OTU_table[7][1183]=0.0000;
OTU_table[7][1184]=0.0000;
OTU_table[7][1185]=0.0000;
OTU_table[7][1186]=0.0000;
OTU_table[7][1187]=0.0000;
OTU_table[7][1188]=0.0000;
OTU_table[7][1189]=0.0000;
OTU_table[7][1190]=0.0000;
OTU_table[7][1191]=0.0000;
OTU_table[7][1192]=0.0000;
OTU_table[7][1193]=0.0000;
OTU_table[7][1194]=0.0000;
OTU_table[7][1195]=0.0000;
OTU_table[7][1196]=0.0000;
OTU_table[7][1197]=2.0000;
OTU_table[7][1198]=0.0000;
OTU_table[7][1199]=0.0000;
OTU_table[7][1200]=2.0000;
OTU_table[7][1201]=0.0000;
OTU_table[7][1202]=0.0000;
OTU_table[7][1203]=0.0000;
OTU_table[7][1204]=0.0000;
OTU_table[7][1205]=0.0000;
OTU_table[7][1206]=0.0000;
OTU_table[7][1207]=0.0000;
OTU_table[7][1208]=0.0000;
OTU_table[7][1209]=0.0000;
OTU_table[7][1210]=0.0000;
OTU_table[7][1211]=0.0000;
OTU_table[7][1212]=0.0000;
OTU_table[7][1213]=0.0000;
OTU_table[7][1214]=0.0000;
OTU_table[7][1215]=0.0000;
OTU_table[7][1216]=0.0000;
OTU_table[7][1217]=0.0000;
OTU_table[7][1218]=0.0000;
OTU_table[7][1219]=0.0000;
OTU_table[7][1220]=0.0000;
OTU_table[7][1221]=0.0000;
OTU_table[7][1222]=2.0000;
OTU_table[7][1223]=0.0000;
OTU_table[7][1224]=0.0000;
OTU_table[7][1225]=0.0000;
OTU_table[7][1226]=0.0000;
OTU_table[7][1227]=0.0000;
OTU_table[7][1228]=0.0000;
OTU_table[7][1229]=0.0000;
OTU_table[7][1230]=2.0000;
OTU_table[7][1231]=0.0000;
OTU_table[7][1232]=0.0000;
OTU_table[7][1233]=0.0000;
OTU_table[7][1234]=0.0000;
OTU_table[7][1235]=0.0000;
OTU_table[7][1236]=0.0000;
OTU_table[7][1237]=0.0000;
OTU_table[7][1238]=0.0000;
OTU_table[7][1239]=0.0000;
OTU_table[7][1240]=0.0000;
OTU_table[7][1241]=0.0000;
OTU_table[7][1242]=0.0000;
OTU_table[7][1243]=0.0000;
OTU_table[7][1244]=0.0000;
OTU_table[7][1245]=2.0000;
OTU_table[7][1246]=0.0000;
OTU_table[7][1247]=0.0000;
OTU_table[7][1248]=0.0000;
OTU_table[7][1249]=0.0000;
OTU_table[7][1250]=0.0000;
OTU_table[7][1251]=0.0000;
OTU_table[7][1252]=0.0000;
OTU_table[7][1253]=0.0000;
OTU_table[7][1254]=0.0000;
OTU_table[7][1255]=4.0000;
OTU_table[7][1256]=0.0000;
OTU_table[7][1257]=0.0000;
OTU_table[7][1258]=0.0000;
OTU_table[7][1259]=0.0000;
OTU_table[7][1260]=0.0000;
OTU_table[7][1261]=0.0000;
OTU_table[7][1262]=0.0000;
OTU_table[7][1263]=0.0000;
OTU_table[7][1264]=0.0000;
OTU_table[7][1265]=0.0000;
OTU_table[7][1266]=0.0000;
OTU_table[7][1267]=0.0000;
OTU_table[7][1268]=0.0000;
OTU_table[7][1269]=0.0000;
OTU_table[7][1270]=0.0000;
OTU_table[7][1271]=0.0000;
OTU_table[7][1272]=0.0000;
OTU_table[7][1273]=0.0000;
OTU_table[7][1274]=0.0000;
OTU_table[7][1275]=0.0000;
OTU_table[7][1276]=0.0000;
OTU_table[7][1277]=0.0000;
OTU_table[7][1278]=0.0000;
OTU_table[7][1279]=0.0000;
OTU_table[7][1280]=0.0000;
OTU_table[7][1281]=0.0000;
OTU_table[7][1282]=3.0000;
OTU_table[7][1283]=0.0000;
OTU_table[7][1284]=0.0000;
OTU_table[7][1285]=0.0000;
OTU_table[7][1286]=0.0000;
OTU_table[7][1287]=0.0000;
OTU_table[7][1288]=0.0000;
OTU_table[7][1289]=0.0000;
OTU_table[7][1290]=0.0000;
OTU_table[7][1291]=0.0000;
OTU_table[7][1292]=0.0000;
OTU_table[7][1293]=0.0000;
OTU_table[7][1294]=0.0000;
OTU_table[7][1295]=0.0000;
OTU_table[7][1296]=0.0000;
OTU_table[7][1297]=0.0000;
OTU_table[7][1298]=0.0000;
OTU_table[7][1299]=0.0000;
OTU_table[7][1300]=4.0000;
OTU_table[7][1301]=0.0000;
OTU_table[7][1302]=0.0000;
OTU_table[7][1303]=0.0000;
OTU_table[7][1304]=0.0000;
OTU_table[7][1305]=0.0000;
OTU_table[7][1306]=0.0000;
OTU_table[7][1307]=0.0000;
OTU_table[7][1308]=0.0000;
OTU_table[7][1309]=0.0000;
OTU_table[7][1310]=0.0000;
OTU_table[7][1311]=0.0000;
OTU_table[7][1312]=0.0000;
OTU_table[7][1313]=0.0000;
OTU_table[7][1314]=0.0000;
OTU_table[7][1315]=0.0000;
OTU_table[7][1316]=0.0000;
OTU_table[7][1317]=0.0000;
OTU_table[7][1318]=0.0000;
OTU_table[7][1319]=0.0000;
OTU_table[7][1320]=0.0000;
OTU_table[7][1321]=2.0000;
OTU_table[7][1322]=0.0000;
OTU_table[7][1323]=0.0000;
OTU_table[7][1324]=0.0000;
OTU_table[7][1325]=0.0000;
OTU_table[7][1326]=0.0000;
OTU_table[7][1327]=0.0000;
OTU_table[7][1328]=3.0000;
OTU_table[7][1329]=0.0000;
OTU_table[7][1330]=0.0000;
OTU_table[7][1331]=0.0000;
OTU_table[7][1332]=0.0000;
OTU_table[7][1333]=0.0000;
OTU_table[7][1334]=0.0000;
OTU_table[7][1335]=0.0000;
OTU_table[7][1336]=0.0000;
OTU_table[7][1337]=0.0000;
OTU_table[7][1338]=2.0000;
OTU_table[7][1339]=0.0000;
OTU_table[7][1340]=0.0000;
OTU_table[7][1341]=0.0000;
OTU_table[7][1342]=0.0000;
OTU_table[7][1343]=0.0000;
OTU_table[7][1344]=0.0000;
OTU_table[7][1345]=0.0000;
OTU_table[7][1346]=0.0000;
OTU_table[7][1347]=0.0000;
OTU_table[7][1348]=0.0000;
OTU_table[7][1349]=0.0000;
OTU_table[7][1350]=0.0000;
OTU_table[7][1351]=0.0000;
OTU_table[7][1352]=0.0000;
OTU_table[7][1353]=0.0000;
OTU_table[7][1354]=0.0000;
OTU_table[7][1355]=0.0000;
OTU_table[7][1356]=0.0000;
OTU_table[7][1357]=0.0000;
OTU_table[7][1358]=0.0000;
OTU_table[7][1359]=0.0000;
OTU_table[7][1360]=0.0000;
OTU_table[7][1361]=0.0000;
OTU_table[7][1362]=0.0000;
OTU_table[7][1363]=0.0000;
OTU_table[7][1364]=0.0000;
OTU_table[7][1365]=0.0000;
OTU_table[7][1366]=0.0000;
OTU_table[7][1367]=0.0000;
OTU_table[7][1368]=0.0000;
OTU_table[7][1369]=0.0000;
OTU_table[7][1370]=0.0000;
OTU_table[7][1371]=0.0000;
OTU_table[7][1372]=0.0000;
OTU_table[7][1373]=0.0000;
OTU_table[7][1374]=0.0000;
OTU_table[7][1375]=0.0000;
OTU_table[7][1376]=0.0000;
OTU_table[7][1377]=0.0000;
OTU_table[7][1378]=0.0000;
OTU_table[7][1379]=0.0000;
OTU_table[7][1380]=0.0000;
OTU_table[7][1381]=0.0000;
OTU_table[7][1382]=0.0000;
OTU_table[7][1383]=0.0000;
OTU_table[7][1384]=0.0000;
OTU_table[7][1385]=2.0000;
OTU_table[7][1386]=0.0000;
OTU_table[7][1387]=0.0000;
OTU_table[7][1388]=0.0000;
OTU_table[7][1389]=0.0000;
OTU_table[7][1390]=0.0000;
OTU_table[7][1391]=0.0000;
OTU_table[7][1392]=0.0000;
OTU_table[7][1393]=0.0000;
OTU_table[7][1394]=0.0000;
OTU_table[7][1395]=0.0000;
OTU_table[7][1396]=0.0000;
OTU_table[7][1397]=0.0000;
OTU_table[7][1398]=0.0000;
OTU_table[7][1399]=0.0000;
OTU_table[7][1400]=0.0000;
OTU_table[7][1401]=3.0000;
OTU_table[7][1402]=0.0000;
OTU_table[7][1403]=0.0000;
OTU_table[7][1404]=0.0000;
OTU_table[7][1405]=0.0000;
OTU_table[7][1406]=0.0000;
OTU_table[7][1407]=0.0000;
OTU_table[7][1408]=0.0000;
OTU_table[7][1409]=0.0000;
OTU_table[7][1410]=0.0000;
OTU_table[7][1411]=0.0000;
OTU_table[7][1412]=0.0000;
OTU_table[7][1413]=0.0000;
OTU_table[7][1414]=0.0000;
OTU_table[7][1415]=0.0000;
OTU_table[7][1416]=0.0000;
OTU_table[7][1417]=0.0000;
OTU_table[7][1418]=0.0000;
OTU_table[7][1419]=0.0000;
OTU_table[7][1420]=0.0000;
OTU_table[7][1421]=0.0000;
OTU_table[7][1422]=0.0000;
OTU_table[7][1423]=0.0000;
OTU_table[7][1424]=0.0000;
OTU_table[7][1425]=0.0000;
OTU_table[7][1426]=0.0000;
OTU_table[7][1427]=0.0000;
OTU_table[7][1428]=0.0000;
OTU_table[7][1429]=0.0000;
OTU_table[7][1430]=0.0000;
OTU_table[7][1431]=0.0000;
OTU_table[7][1432]=0.0000;
OTU_table[7][1433]=0.0000;
OTU_table[7][1434]=0.0000;
OTU_table[7][1435]=0.0000;
OTU_table[7][1436]=0.0000;
OTU_table[7][1437]=0.0000;
OTU_table[7][1438]=0.0000;
OTU_table[7][1439]=0.0000;
OTU_table[7][1440]=0.0000;
OTU_table[7][1441]=0.0000;
OTU_table[7][1442]=0.0000;
OTU_table[7][1443]=0.0000;
OTU_table[7][1444]=0.0000;
OTU_table[7][1445]=0.0000;
OTU_table[7][1446]=0.0000;
OTU_table[7][1447]=0.0000;
OTU_table[7][1448]=0.0000;
OTU_table[7][1449]=5.0000;
OTU_table[7][1450]=0.0000;
OTU_table[7][1451]=0.0000;
OTU_table[7][1452]=0.0000;
OTU_table[7][1453]=2.0000;
OTU_table[7][1454]=0.0000;
OTU_table[7][1455]=0.0000;
OTU_table[7][1456]=0.0000;
OTU_table[7][1457]=0.0000;
OTU_table[7][1458]=0.0000;
OTU_table[7][1459]=0.0000;
OTU_table[7][1460]=0.0000;
OTU_table[7][1461]=0.0000;
OTU_table[7][1462]=0.0000;
OTU_table[7][1463]=0.0000;
OTU_table[7][1464]=0.0000;
OTU_table[7][1465]=0.0000;
OTU_table[7][1466]=0.0000;
OTU_table[7][1467]=0.0000;
OTU_table[7][1468]=0.0000;
OTU_table[7][1469]=0.0000;
OTU_table[7][1470]=0.0000;
OTU_table[7][1471]=0.0000;
OTU_table[7][1472]=0.0000;
OTU_table[7][1473]=0.0000;
OTU_table[7][1474]=0.0000;
OTU_table[7][1475]=0.0000;
OTU_table[7][1476]=0.0000;
OTU_table[7][1477]=0.0000;
OTU_table[7][1478]=0.0000;
OTU_table[7][1479]=0.0000;
OTU_table[7][1480]=0.0000;
OTU_table[7][1481]=0.0000;
OTU_table[7][1482]=2.0000;
OTU_table[7][1483]=0.0000;
OTU_table[7][1484]=0.0000;
OTU_table[7][1485]=0.0000;
OTU_table[7][1486]=0.0000;
OTU_table[7][1487]=0.0000;
OTU_table[7][1488]=0.0000;
OTU_table[7][1489]=0.0000;
OTU_table[7][1490]=0.0000;
OTU_table[7][1491]=0.0000;
OTU_table[7][1492]=0.0000;
OTU_table[7][1493]=0.0000;
OTU_table[7][1494]=0.0000;
OTU_table[7][1495]=0.0000;
OTU_table[7][1496]=0.0000;
OTU_table[7][1497]=0.0000;
OTU_table[7][1498]=0.0000;
OTU_table[7][1499]=0.0000;
OTU_table[7][1500]=0.0000;
OTU_table[7][1501]=0.0000;
OTU_table[7][1502]=0.0000;
OTU_table[7][1503]=0.0000;
OTU_table[7][1504]=0.0000;
OTU_table[7][1505]=0.0000;
OTU_table[7][1506]=0.0000;
OTU_table[7][1507]=0.0000;
OTU_table[7][1508]=0.0000;
OTU_table[7][1509]=0.0000;
OTU_table[7][1510]=0.0000;
OTU_table[7][1511]=0.0000;
OTU_table[7][1512]=0.0000;
OTU_table[7][1513]=0.0000;
OTU_table[7][1514]=0.0000;
OTU_table[7][1515]=0.0000;
OTU_table[7][1516]=0.0000;
OTU_table[7][1517]=0.0000;
OTU_table[7][1518]=0.0000;
OTU_table[7][1519]=0.0000;
OTU_table[7][1520]=0.0000;
OTU_table[7][1521]=0.0000;
OTU_table[7][1522]=0.0000;
OTU_table[7][1523]=0.0000;
OTU_table[7][1524]=0.0000;
OTU_table[7][1525]=0.0000;
OTU_table[7][1526]=0.0000;
OTU_table[7][1527]=0.0000;
OTU_table[7][1528]=0.0000;
OTU_table[7][1529]=0.0000;
OTU_table[7][1530]=0.0000;
OTU_table[7][1531]=0.0000;
OTU_table[7][1532]=0.0000;
OTU_table[7][1533]=0.0000;
OTU_table[7][1534]=0.0000;
OTU_table[7][1535]=0.0000;
OTU_table[7][1536]=0.0000;
OTU_table[7][1537]=0.0000;
OTU_table[7][1538]=0.0000;
OTU_table[7][1539]=2.0000;
OTU_table[7][1540]=0.0000;
OTU_table[7][1541]=0.0000;
OTU_table[7][1542]=0.0000;
OTU_table[7][1543]=0.0000;
OTU_table[7][1544]=0.0000;
OTU_table[7][1545]=0.0000;
OTU_table[7][1546]=0.0000;
OTU_table[7][1547]=0.0000;
OTU_table[7][1548]=0.0000;
OTU_table[7][1549]=0.0000;
OTU_table[7][1550]=0.0000;
OTU_table[7][1551]=0.0000;
OTU_table[7][1552]=0.0000;
OTU_table[7][1553]=0.0000;
OTU_table[7][1554]=0.0000;
OTU_table[7][1555]=0.0000;
OTU_table[7][1556]=0.0000;
OTU_table[7][1557]=0.0000;
OTU_table[7][1558]=0.0000;
OTU_table[7][1559]=0.0000;
OTU_table[7][1560]=0.0000;
OTU_table[7][1561]=0.0000;
OTU_table[7][1562]=2.0000;
OTU_table[7][1563]=0.0000;
OTU_table[7][1564]=0.0000;
OTU_table[7][1565]=0.0000;
OTU_table[7][1566]=0.0000;
OTU_table[7][1567]=0.0000;
OTU_table[7][1568]=0.0000;
OTU_table[7][1569]=0.0000;
OTU_table[7][1570]=0.0000;
OTU_table[7][1571]=0.0000;
OTU_table[7][1572]=0.0000;
OTU_table[7][1573]=0.0000;
OTU_table[7][1574]=0.0000;
OTU_table[7][1575]=0.0000;
OTU_table[7][1576]=0.0000;
OTU_table[7][1577]=0.0000;
OTU_table[7][1578]=0.0000;
OTU_table[7][1579]=0.0000;
OTU_table[7][1580]=0.0000;
OTU_table[7][1581]=0.0000;
OTU_table[7][1582]=0.0000;
OTU_table[7][1583]=0.0000;
OTU_table[7][1584]=0.0000;
OTU_table[7][1585]=0.0000;
OTU_table[7][1586]=0.0000;
OTU_table[7][1587]=0.0000;
OTU_table[7][1588]=0.0000;
OTU_table[7][1589]=0.0000;
OTU_table[7][1590]=0.0000;
OTU_table[7][1591]=0.0000;
OTU_table[7][1592]=0.0000;
OTU_table[7][1593]=0.0000;
OTU_table[7][1594]=0.0000;
OTU_table[7][1595]=0.0000;
OTU_table[7][1596]=0.0000;
OTU_table[7][1597]=0.0000;
OTU_table[7][1598]=0.0000;
OTU_table[7][1599]=0.0000;
OTU_table[7][1600]=0.0000;
OTU_table[7][1601]=0.0000;
OTU_table[7][1602]=0.0000;
OTU_table[7][1603]=0.0000;
OTU_table[7][1604]=3.0000;
OTU_table[7][1605]=0.0000;
OTU_table[7][1606]=0.0000;
OTU_table[7][1607]=0.0000;
OTU_table[7][1608]=0.0000;
OTU_table[7][1609]=0.0000;
OTU_table[7][1610]=0.0000;
OTU_table[7][1611]=0.0000;
OTU_table[7][1612]=0.0000;
OTU_table[7][1613]=0.0000;
OTU_table[7][1614]=0.0000;
OTU_table[7][1615]=0.0000;
OTU_table[7][1616]=0.0000;
OTU_table[7][1617]=0.0000;
OTU_table[7][1618]=0.0000;
OTU_table[7][1619]=0.0000;
OTU_table[7][1620]=0.0000;
OTU_table[7][1621]=0.0000;
OTU_table[7][1622]=0.0000;
OTU_table[7][1623]=0.0000;
OTU_table[7][1624]=0.0000;
OTU_table[7][1625]=0.0000;
OTU_table[7][1626]=0.0000;
OTU_table[7][1627]=0.0000;
OTU_table[7][1628]=0.0000;
OTU_table[7][1629]=0.0000;
OTU_table[7][1630]=0.0000;
OTU_table[7][1631]=0.0000;
OTU_table[7][1632]=0.0000;
OTU_table[7][1633]=0.0000;
OTU_table[7][1634]=0.0000;
OTU_table[7][1635]=2.0000;
OTU_table[7][1636]=0.0000;
OTU_table[7][1637]=0.0000;
OTU_table[7][1638]=0.0000;
OTU_table[7][1639]=0.0000;
OTU_table[7][1640]=0.0000;
OTU_table[7][1641]=0.0000;
OTU_table[7][1642]=0.0000;
OTU_table[7][1643]=0.0000;
OTU_table[7][1644]=0.0000;
OTU_table[7][1645]=0.0000;
OTU_table[7][1646]=0.0000;
OTU_table[7][1647]=2.0000;
OTU_table[7][1648]=0.0000;
OTU_table[7][1649]=0.0000;
OTU_table[7][1650]=0.0000;
OTU_table[7][1651]=0.0000;
OTU_table[7][1652]=0.0000;
OTU_table[7][1653]=0.0000;
OTU_table[7][1654]=0.0000;
OTU_table[7][1655]=0.0000;
OTU_table[7][1656]=0.0000;
OTU_table[7][1657]=0.0000;
OTU_table[7][1658]=0.0000;
OTU_table[7][1659]=0.0000;
OTU_table[7][1660]=0.0000;
OTU_table[7][1661]=0.0000;
OTU_table[7][1662]=0.0000;
OTU_table[7][1663]=0.0000;
OTU_table[7][1664]=0.0000;
OTU_table[7][1665]=0.0000;
OTU_table[7][1666]=0.0000;
OTU_table[7][1667]=0.0000;
OTU_table[7][1668]=0.0000;
OTU_table[7][1669]=0.0000;
OTU_table[7][1670]=0.0000;
OTU_table[7][1671]=0.0000;
OTU_table[7][1672]=0.0000;
OTU_table[7][1673]=2.0000;
OTU_table[7][1674]=0.0000;
OTU_table[7][1675]=0.0000;
OTU_table[7][1676]=0.0000;
OTU_table[7][1677]=0.0000;
OTU_table[7][1678]=0.0000;
OTU_table[7][1679]=0.0000;
OTU_table[7][1680]=0.0000;
OTU_table[7][1681]=0.0000;
OTU_table[7][1682]=0.0000;
OTU_table[7][1683]=0.0000;
OTU_table[7][1684]=0.0000;
OTU_table[7][1685]=0.0000;
OTU_table[7][1686]=0.0000;
OTU_table[7][1687]=0.0000;
OTU_table[7][1688]=0.0000;
OTU_table[7][1689]=0.0000;
OTU_table[7][1690]=0.0000;
OTU_table[7][1691]=0.0000;
OTU_table[7][1692]=0.0000;
OTU_table[7][1693]=0.0000;
OTU_table[7][1694]=0.0000;
OTU_table[7][1695]=0.0000;
OTU_table[7][1696]=0.0000;
OTU_table[7][1697]=0.0000;
OTU_table[7][1698]=0.0000;
OTU_table[7][1699]=0.0000;
OTU_table[7][1700]=0.0000;
OTU_table[7][1701]=0.0000;
OTU_table[7][1702]=0.0000;
OTU_table[7][1703]=0.0000;
OTU_table[7][1704]=0.0000;
OTU_table[7][1705]=0.0000;
OTU_table[7][1706]=0.0000;
OTU_table[7][1707]=0.0000;
OTU_table[7][1708]=0.0000;
OTU_table[7][1709]=2.0000;
OTU_table[7][1710]=0.0000;
OTU_table[7][1711]=0.0000;
OTU_table[7][1712]=0.0000;
OTU_table[7][1713]=0.0000;
OTU_table[7][1714]=0.0000;
OTU_table[7][1715]=0.0000;
OTU_table[7][1716]=0.0000;
OTU_table[7][1717]=0.0000;
OTU_table[7][1718]=0.0000;
OTU_table[7][1719]=0.0000;
OTU_table[7][1720]=2.0000;
OTU_table[7][1721]=0.0000;
OTU_table[7][1722]=0.0000;
OTU_table[7][1723]=3.0000;
OTU_table[7][1724]=0.0000;
OTU_table[7][1725]=0.0000;
OTU_table[7][1726]=0.0000;
OTU_table[7][1727]=0.0000;
OTU_table[7][1728]=0.0000;
OTU_table[7][1729]=0.0000;
OTU_table[7][1730]=0.0000;
OTU_table[7][1731]=0.0000;
OTU_table[7][1732]=0.0000;
OTU_table[7][1733]=0.0000;
OTU_table[7][1734]=0.0000;
OTU_table[7][1735]=0.0000;
OTU_table[7][1736]=0.0000;
OTU_table[7][1737]=0.0000;
OTU_table[7][1738]=0.0000;
OTU_table[7][1739]=0.0000;
OTU_table[7][1740]=0.0000;
OTU_table[7][1741]=0.0000;
OTU_table[7][1742]=0.0000;
OTU_table[7][1743]=0.0000;
OTU_table[7][1744]=0.0000;
OTU_table[7][1745]=0.0000;
OTU_table[7][1746]=0.0000;
OTU_table[7][1747]=0.0000;
OTU_table[7][1748]=0.0000;
OTU_table[7][1749]=0.0000;
OTU_table[7][1750]=0.0000;
OTU_table[7][1751]=0.0000;
OTU_table[7][1752]=0.0000;
OTU_table[7][1753]=0.0000;
OTU_table[7][1754]=0.0000;
OTU_table[7][1755]=0.0000;
OTU_table[7][1756]=0.0000;
OTU_table[7][1757]=0.0000;
OTU_table[7][1758]=0.0000;
OTU_table[7][1759]=0.0000;
OTU_table[7][1760]=0.0000;
OTU_table[7][1761]=0.0000;
OTU_table[7][1762]=0.0000;
OTU_table[7][1763]=13.0000;
OTU_table[7][1764]=0.0000;
OTU_table[7][1765]=0.0000;
OTU_table[7][1766]=0.0000;
OTU_table[7][1767]=0.0000;
OTU_table[7][1768]=0.0000;
OTU_table[7][1769]=0.0000;
OTU_table[7][1770]=0.0000;
OTU_table[7][1771]=0.0000;
OTU_table[7][1772]=0.0000;
OTU_table[7][1773]=0.0000;
OTU_table[7][1774]=0.0000;
OTU_table[7][1775]=0.0000;
OTU_table[7][1776]=0.0000;
OTU_table[7][1777]=0.0000;
OTU_table[7][1778]=0.0000;
OTU_table[7][1779]=0.0000;
OTU_table[7][1780]=4.0000;
OTU_table[7][1781]=0.0000;
OTU_table[7][1782]=0.0000;
OTU_table[7][1783]=0.0000;
OTU_table[7][1784]=0.0000;
OTU_table[7][1785]=0.0000;
OTU_table[7][1786]=0.0000;
OTU_table[7][1787]=0.0000;
OTU_table[7][1788]=0.0000;
OTU_table[7][1789]=0.0000;
OTU_table[7][1790]=0.0000;
OTU_table[7][1791]=0.0000;
OTU_table[7][1792]=0.0000;
OTU_table[7][1793]=0.0000;
OTU_table[7][1794]=0.0000;
OTU_table[7][1795]=0.0000;
OTU_table[7][1796]=0.0000;
OTU_table[7][1797]=0.0000;
OTU_table[7][1798]=0.0000;
OTU_table[7][1799]=0.0000;
OTU_table[7][1800]=3.0000;
OTU_table[7][1801]=0.0000;
OTU_table[7][1802]=0.0000;
OTU_table[7][1803]=0.0000;
OTU_table[7][1804]=0.0000;
OTU_table[7][1805]=0.0000;
OTU_table[7][1806]=0.0000;
OTU_table[7][1807]=0.0000;
OTU_table[7][1808]=0.0000;
OTU_table[7][1809]=0.0000;
OTU_table[7][1810]=0.0000;
OTU_table[7][1811]=0.0000;
OTU_table[7][1812]=0.0000;
OTU_table[7][1813]=0.0000;
OTU_table[7][1814]=0.0000;
OTU_table[7][1815]=0.0000;
OTU_table[7][1816]=0.0000;
OTU_table[7][1817]=0.0000;
OTU_table[7][1818]=0.0000;
OTU_table[7][1819]=0.0000;
OTU_table[7][1820]=0.0000;
OTU_table[7][1821]=0.0000;
OTU_table[7][1822]=0.0000;
OTU_table[7][1823]=0.0000;
OTU_table[7][1824]=0.0000;
OTU_table[7][1825]=0.0000;
OTU_table[7][1826]=0.0000;
OTU_table[7][1827]=0.0000;
OTU_table[7][1828]=0.0000;
OTU_table[7][1829]=0.0000;
OTU_table[7][1830]=1.0000;
OTU_table[7][1831]=0.0000;
OTU_table[7][1832]=0.0000;
OTU_table[7][1833]=0.0000;
OTU_table[7][1834]=1.0000;
OTU_table[7][1835]=0.0000;
OTU_table[7][1836]=0.0000;
OTU_table[7][1837]=0.0000;
OTU_table[7][1838]=0.0000;
OTU_table[7][1839]=0.0000;
OTU_table[7][1840]=0.0000;
OTU_table[7][1841]=0.0000;
OTU_table[7][1842]=0.0000;
OTU_table[7][1843]=0.0000;
OTU_table[7][1844]=0.0000;
OTU_table[7][1845]=0.0000;
OTU_table[8][0]='A08';
OTU_table[8][1]=4670.0000;
OTU_table[8][2]=1475.0000;
OTU_table[8][3]=4461.0000;
OTU_table[8][4]=1672.0000;
OTU_table[8][5]=1320.0000;
OTU_table[8][6]=3723.0000;
OTU_table[8][7]=18.0000;
OTU_table[8][8]=2519.0000;
OTU_table[8][9]=688.0000;
OTU_table[8][10]=2622.0000;
OTU_table[8][11]=3.0000;
OTU_table[8][12]=803.0000;
OTU_table[8][13]=282.0000;
OTU_table[8][14]=273.0000;
OTU_table[8][15]=540.0000;
OTU_table[8][16]=2914.0000;
OTU_table[8][17]=1341.0000;
OTU_table[8][18]=227.0000;
OTU_table[8][19]=405.0000;
OTU_table[8][20]=913.0000;
OTU_table[8][21]=1627.0000;
OTU_table[8][22]=0.0000;
OTU_table[8][23]=810.0000;
OTU_table[8][24]=547.0000;
OTU_table[8][25]=3.0000;
OTU_table[8][26]=1253.0000;
OTU_table[8][27]=82.0000;
OTU_table[8][28]=0.0000;
OTU_table[8][29]=142.0000;
OTU_table[8][30]=701.0000;
OTU_table[8][31]=1708.0000;
OTU_table[8][32]=0.0000;
OTU_table[8][33]=177.0000;
OTU_table[8][34]=307.0000;
OTU_table[8][35]=975.0000;
OTU_table[8][36]=0.0000;
OTU_table[8][37]=73.0000;
OTU_table[8][38]=118.0000;
OTU_table[8][39]=0.0000;
OTU_table[8][40]=0.0000;
OTU_table[8][41]=0.0000;
OTU_table[8][42]=506.0000;
OTU_table[8][43]=77.0000;
OTU_table[8][44]=61.0000;
OTU_table[8][45]=62.0000;
OTU_table[8][46]=54.0000;
OTU_table[8][47]=0.0000;
OTU_table[8][48]=0.0000;
OTU_table[8][49]=0.0000;
OTU_table[8][50]=0.0000;
OTU_table[8][51]=49.0000;
OTU_table[8][52]=3.0000;
OTU_table[8][53]=0.0000;
OTU_table[8][54]=50.0000;
OTU_table[8][55]=0.0000;
OTU_table[8][56]=31.0000;
OTU_table[8][57]=6.0000;
OTU_table[8][58]=146.0000;
OTU_table[8][59]=2.0000;
OTU_table[8][60]=0.0000;
OTU_table[8][61]=47.0000;
OTU_table[8][62]=44.0000;
OTU_table[8][63]=183.0000;
OTU_table[8][64]=84.0000;
OTU_table[8][65]=31.0000;
OTU_table[8][66]=0.0000;
OTU_table[8][67]=0.0000;
OTU_table[8][68]=8.0000;
OTU_table[8][69]=31.0000;
OTU_table[8][70]=2.0000;
OTU_table[8][71]=35.0000;
OTU_table[8][72]=366.0000;
OTU_table[8][73]=0.0000;
OTU_table[8][74]=0.0000;
OTU_table[8][75]=59.0000;
OTU_table[8][76]=0.0000;
OTU_table[8][77]=29.0000;
OTU_table[8][78]=0.0000;
OTU_table[8][79]=21.0000;
OTU_table[8][80]=0.0000;
OTU_table[8][81]=212.0000;
[truncated: 1,101,474 more chars]
