# Supplementary material for: The effects of genital myiasis on the diversity of the vaginal microbiota in female Bactrian camels
Source: BMC Vet Res. 2022 Mar 5;18:87. doi: 10.1186/s12917-022-03189-5 (PMC8897907; doi:10.1186/s12917-022-03189-5)
Supplement: Supplementary file 5 — Additional file 5. [file 12917_2022_3189_MOESM5_ESM.zip › MPL201709200_16s_yy/Treat1/B12_pca/3D-PCA/euclidean_dm.txt]

	A01	A02	A03	A04	A05	A06	A07	A08	A09	A10	A11	A12	A13	B01	B02	B03	B04	B05	B06	B07	B08	B09	B10
A01	0.0	31691.5682635	35117.4373211	33347.4064359	52460.7282069	14464.2848078	33465.4822765	30281.7559597	35008.2025246	28536.7440154	26878.3239805	30774.0365568	28491.7153924	32213.8455792	33245.947738	35497.4359637	21988.433232	20776.3026788	52488.9687172	21714.9253971	31319.3788412	32694.2572633	35751.6446615
A02	31691.5682635	0.0	29317.2888412	33094.5330682	29399.6228717	27013.1212562	19081.2614625	24206.6244859	30062.4335176	34011.2967997	25222.561785	23973.6381678	22289.8460515	23148.3271534	34133.8970233	32841.0892785	28036.8892533	29171.2832765	31822.0238828	25434.5513819	30212.7271195	32707.003302	43653.1214577
A03	35117.4373211	29317.2888412	0.0	12922.4104563	37809.3038286	26248.2565326	25479.9193876	27073.1399361	21580.530531	38520.1946387	19254.7828344	24264.7431472	30233.103281	13617.2252313	14785.6766839	13865.5858152	25283.9635342	26939.2936247	39675.0601386	33714.8843539	23074.0310089	26525.0776059	48393.7123189
A04	33347.4064359	33094.5330682	12922.4104563	0.0	43581.2101025	24571.8464304	27613.8433037	29123.289924	23241.8053946	38360.5203953	21215.1518496	27211.4550511	31582.7290144	20370.0741039	15948.6117578	17408.4353117	26920.5776684	27579.1329994	46789.8057807	34456.5098784	25169.8348227	28104.0475377	47227.716735
A05	52460.7282069	29399.6228717	37809.3038286	43581.2101025	0.0	46834.8859399	31140.6593379	35924.8925399	40153.2022882	51531.3102977	39580.6291259	32819.7923211	38823.940037	33853.690626	47621.5239466	44288.8917902	48711.189967	47096.1435682	33630.4700086	48487.6949442	43950.0082708	44461.8740721	61723.4066623
A06	14464.2848078	27013.1212562	26248.2565326	24571.8464304	46834.8859399	0.0	25279.5542484	22937.9873354	25339.5764961	23195.2621886	16937.5365682	24021.7175281	20672.0845828	24026.1907093	25246.4060809	27227.392512	17189.0728953	13883.0626304	47688.3889432	17902.2067355	25066.4722687	30040.7134902	32602.3682729
A07	33465.4822765	19081.2614625	25479.9193876	27613.8433037	31140.6593379	25279.5542484	0.0	20460.8781336	23150.6592563	29759.7249819	19252.8557882	22276.9905508	16936.245806	18021.996532	30466.9400006	27033.189268	29439.3916038	25765.4430391	34589.1298387	27020.5876879	26406.6143797	29148.7384976	41680.5553946
A08	30281.7559597	24206.6244859	27073.1399361	29123.289924	35924.8925399	22937.9873354	20460.8781336	0.0	17889.3192157	21129.4081081	17994.90878	9832.49907196	15770.5487539	24229.0952988	30996.0457639	29675.4978728	28056.0873252	23317.7904828	44900.3298095	21548.0161268	27388.0775704	32178.0700478	31790.4684457
A09	35008.2025246	30062.4335176	21580.530531	23241.8053946	40153.2022882	25339.5764961	23150.6592563	17889.3192157	0.0	25322.8106062	16829.3644562	19792.9632951	21482.3029492	22836.8523882	23735.8917886	21953.7143554	27656.2963898	25381.1109883	46705.5140535	26913.9703314	26348.3022034	30995.0784158	34974.2414643
A10	28536.7440154	34011.2967997	38520.1946387	38360.5203953	51531.3102977	23195.2621886	29759.7249819	21129.4081081	25322.8106062	0.0	26289.3140078	27818.2328878	19359.9945506	34706.725573	37147.3377243	37377.0037456	30640.5102275	22331.982581	54076.5792372	16658.1912584	33943.0503049	39308.1333441	14873.5550895
A11	26878.3239805	25222.561785	19254.7828344	21215.1518496	39580.6291259	16937.5365682	19252.8557882	17994.90878	16829.3644562	26289.3140078	0.0	17580.5882154	18083.7378326	17495.1411255	22809.5812105	20806.3881056	21105.1710725	20091.7819269	42566.1639451	23196.2656262	21074.2005542	26162.1047701	38232.6443239
A12	30774.0365568	23973.6381678	24264.7431472	27211.4550511	32819.7923211	24021.7175281	22276.9905508	9832.49907196	19792.9632951	27818.2328878	17580.5882154	0.0	20477.5397448	23083.6919707	29500.6352643	28230.9040946	27029.3565591	24780.4482405	44476.1711594	25482.4763906	26499.1092492	31331.5230718	38496.0316656
A13	28491.7153924	22289.8460515	30233.103281	31582.7290144	38823.940037	20672.0845828	16936.245806	15770.5487539	21482.3029492	19359.9945506	18083.7378326	20477.5397448	0.0	23594.9175248	31595.2596286	29795.6100793	25399.0045474	19751.314412	43811.4005368	16391.1863817	26998.5705362	31155.0933878	31824.1482211
B01	32213.8455792	23148.3271534	13617.2252313	20370.0741039	33853.690626	24026.1907093	18021.996532	24229.0952988	22836.8523882	34706.725573	17495.1411255	23083.6919707	23594.9175248	0.0	20646.654499	16885.720565	24487.4106226	22613.4381729	32947.8834525	28483.8802132	19433.8797465	24093.937308	45527.7806509
B02	33245.947738	34133.8970233	14785.6766839	15948.6117578	47621.5239466	25246.4060809	30466.9400006	30996.0457639	23735.8917886	37147.3377243	22809.5812105	29500.6352643	31595.2596286	20646.654499	0.0	11536.8708496	19458.6569167	24908.235626	48750.9815491	31749.9717795	23546.1993111	28564.5395727	45435.6472057
B03	35497.4359637	32841.0892785	13865.5858152	17408.4353117	44288.8917902	27227.392512	27033.189268	29675.4978728	21953.7143554	37377.0037456	20806.3881056	28230.9040946	29795.6100793	16885.720565	11536.8708496	0.0	22930.774867	25287.0729623	45452.8388662	31917.4980692	17882.2370804	23578.0165408	47029.3069479
B04	21988.433232	28036.8892533	25283.9635342	26920.5776684	48711.189967	17189.0728953	29439.3916038	28056.0873252	27656.2963898	30640.5102275	21105.1710725	27029.3565591	25399.0045474	24487.4106226	19458.6569167	22930.774867	0.0	18878.4810035	49876.0216236	21209.9074727	24275.4893051	29932.8866967	39273.5323341
B05	20776.3026788	29171.2832765	26939.2936247	27579.1329994	47096.1435682	13883.0626304	25765.4430391	23317.7904828	25381.1109883	22331.982581	20091.7819269	24780.4482405	19751.314412	22613.4381729	24908.235626	25287.0729623	18878.4810035	0.0	47178.8671335	17067.7504083	22881.0584982	28494.752938	31804.2754516
B06	52488.9687172	31822.0238828	39675.0601386	46789.8057807	33630.4700086	47688.3889432	34589.1298387	44900.3298095	46705.5140535	54076.5792372	42566.1639451	44476.1711594	43811.4005368	32947.8834525	48750.9815491	45452.8388662	49876.0216236	47178.8671335	0.0	49077.9059252	45517.7113221	45217.1708646	63283.8017742
B07	21714.9253971	25434.5513819	33714.8843539	34456.5098784	48487.6949442	17902.2067355	27020.5876879	21548.0161268	26913.9703314	16658.1912584	23196.2656262	25482.4763906	16391.1863817	28483.8802132	31749.9717795	31917.4980692	21209.9074727	17067.7504083	49077.9059252	0.0	26991.5650528	32847.880099	24723.5710811
B08	31319.3788412	30212.7271195	23074.0310089	25169.8348227	43950.0082708	25066.4722687	26406.6143797	27388.0775704	26348.3022034	33943.0503049	21074.2005542	26499.1092492	26998.5705362	19433.8797465	23546.1993111	17882.2370804	24275.4893051	22881.0584982	45517.7113221	26991.5650528	0.0	22440.5591508	43731.0885184
B09	32694.2572633	32707.003302	26525.0776059	28104.0475377	44461.8740721	30040.7134902	29148.7384976	32178.0700478	30995.0784158	39308.1333441	26162.1047701	31331.5230718	31155.0933878	24093.937308	28564.5395727	23578.0165408	29932.8866967	28494.752938	45217.1708646	32847.880099	22440.5591508	0.0	48752.901329
B10	35751.6446615	43653.1214577	48393.7123189	47227.716735	61723.4066623	32602.3682729	41680.5553946	31790.4684457	34974.2414643	14873.5550895	38232.6443239	38496.0316656	31824.1482211	45527.7806509	45435.6472057	47029.3069479	39273.5323341	31804.2754516	63283.8017742	24723.5710811	43731.0885184	48752.901329	0.0
