# Supplementary material for: The effects of genital myiasis on the diversity of the vaginal microbiota in female Bactrian camels
Source: BMC Vet Res. 2022 Mar 5;18:87. doi: 10.1186/s12917-022-03189-5 (PMC8897907; doi:10.1186/s12917-022-03189-5)
Supplement: Supplementary file 7 — Additional file 7. [file 12917_2022_3189_MOESM7_ESM.xlsx]

## Sheet: 分组表
#SampleID	BarcodeSequence	LinkerPrimerSequence	Treat1	Treat2	Treat3	Description			必须填写
A01									无需填写，如果您提供的是PCR产物或原始数据，请填写
A02									选择填写，如果需要更换样品名称，请填写
A03								说明：
A04								#SampleID	该列请填写样品检测报告中的样品名称
A05								BarcodeSequence	该列请填写每个样品对应的barcode序列信息，由我公司扩增者，可根据PCR扩增报告中的前引物barcode
A06								LinkerPrimerSequence	该列请填写每个样品对应的前引物序列信息，由我公司扩增者，可根据PCR扩增报告中的前引物序列
A07								Treat	不同影响因素下的样品分组，如不同时间、不同处理等，具体请参考填表说明
A08								Description	分析时，如果需要更换样品名称，请填写此列
A09
A10
A11
A12
A13
B01
B02
B03
B04
B05
B06
B07
B08
B09
B10

## Sheet: 填表说明
共有4种案例供参考，一张分组表提供一份分析报告
案例1：没有设置生物学重复，所有样品一起分析，不需要更换样品名称						案例1：没有设置生物学重复，所有样品一起分析，需要更换样品名称
#SampleID	BarcodeSequence	LinkerPrimerSequence	Treat1	description		#SampleID	BarcodeSequence	LinkerPrimerSequence	Treat1	description
1			1	1		1			1	A
2			2	2		2			2	B
3			3	3		3			3	3
4			4	4		4			4	4
5			5	5		5			5	5
案例2：一种因素影响样品分组，不需要更换样品名称						案例2：一种因素影响样品分组，需要更换样品名称
#SampleID	BarcodeSequence	LinkerPrimerSequence	Treat1	description		#SampleID	BarcodeSequence	LinkerPrimerSequence	Treat1	description
1			A	1		1			A	q
2			A	2		2			A	a
3			A	3		3			A	z
4			A	4		4			A	w
5			A	5		5			A	s
6			B	6		6			B	x
7			B	7		7			B	e
8			B	8		8			B	d
9			B	9		9			B	c
10			B	10		10			B	r
11			C	11		11			C	f
12			C	12		12			C	v
13			C	13		13			C	t
14			C	14		14			C	g
15			C	15		15			C	b
16			D	16		16			D	y
17			D	17		17			D	h
18			D	18		18			D	n
19			D	19		19			D	u
20			D	20		20			D	j
案例3：两种因素影响样品分组，不需要更换样品名称
#SampleID	BarcodeSequence	LinkerPrimerSequence	Treat1	Treat2	description
1			A	T0	1
2			A	T1	2
3			A	T2	3
4			A	T3	4
5			A	T4	5
6			B	T0	6
7			B	T1	7
8			B	T2	8
9			B	T3	9
10			B	T4	10
11			C	T0	11
12			C	T1	12
13			C	T2	13
14			C	T3	14
15			C	T4	15
16			D	T0	16
17			D	T1	17
18			D	T2	18
19			D	T3	19
20			D	T4	20
案例4：三种因素影响样品分组，不需要更换样品名称
#SampleID	BarcodeSequence	LinkerPrimerSequence	Treat1	Treat2	Treat3	description
1			control	control	control	1
2			control	control	control	2
3			control	control	control	3
4			control	control	control	4
5			control	control	control	5
6			A	A		6
7			A	A		7
8			A	A		8
9			A	A		9
10			A	A		10
11			B		B	11
12			B		B	12
13			B		B	13
14			B		B	14
15			B		B	15
